# Supplementary material for: Lineage-specific regulatory changes in hypertrophic cardiomyopathy unraveled by single-nucleus RNA-seq and spatial transcriptomics
Source: Cell Discov. 2023 Jan 17;9:6. doi: 10.1038/s41421-022-00490-3 (PMC9842679; doi:10.1038/s41421-022-00490-3)
Supplement: Supplementary file 2 — Table S1 [file 41421_2022_490_MOESM2_ESM.xlsx]

## Sheet: TableI
Table S1. Demographic and clinical information of subjects recruited in this study.
SubjectID	HCM300	HCM456	HCM483	HCM516	HCM534	HCM621	HCM752	HCM763	HCM770	HCM823	HCM1221	HCM1220	HCM1225	HCM1267	HCM1268	HCM1406	HEALTHY1	HEALTHY2
SampleID	HCM300	HCM456	HCM483	HCM516	HCM534	HCM621	HCM752	HCM763	HCM770	HCM823	HCM1221A	HCM1220B;HCM1220C	HCM1225D	HCM1267D	HCM1268A	HCM1406B; HCM1406C	HEALTHY1A;HEALTHY1B	HEALTHY2
Group	HCM	HCM	HCM	HCM	HCM	HCM	HCM	HCM	HCM	HCM	HCM	HCM	HCM	HCM	HCM	HCM	HEALTHY	HEALTHY
Data Type	snRNA-seq	snRNA-seq	snRNA-seq	snRNA-seq	snRNA-seq	snRNA-seq	snRNA-seq	snRNA-seq	snRNA-seq	snRNA-seq	Spatial transcriptome	Spatial transcriptome	Spatial transcriptome	Spatial transcriptome	Spatial transcriptome	Spatial transcriptome	snRNA-seq	snRNA-seq
Sex	Male	Male	Male	Male	Male	Male	Male	Male	Male	Male	Male	Male	Male	Male	Male	Male	Male	Male
Age, yrs	32	28	37	37	36	48	34	42	31	35	48	54	52	41	56	54	42	53
Height, cm	166	172	178	170	168	175	168	183	173	171	164	164	172	171	178	170	165	170
Weight, kg	67	77	96.5	72	77	90	71	93	69.5	82	66	64	72	95	94	70	55	72
Body mass index, kg/m²	24.3141	26.0276	30.457	24.9135	27.2817	29.3878	25.1559	27.7703	23.2216	28.0428	24.539	23.7954	24.3375	32.4886	29.668	24.2215	20.2	24.9
Age at the diagnosis,yrs	32	27	37	34	35	48	34	42	30	35	47	50	50	38	56	53	NA	NA
Sarcomere gene mutation	MYH7:c.1324C>T:p.Arg442Cys:LP	MYH7:c.1207C>T:p.Arg403Trp:P	MYH7:c.1816G>A:p.Val606Met:P	MYH7:c.2207T>C:p.Ile736Thr:P	MYBPC3:c.2308G>A:p.Asp770Asn:P	MYBPC3:c.1827dupC:p.Asp610fs:LP	MYBPC3:c.2994G>A:p.Gln998Gln:LP	MYBPC3:c.1377delC:p.Pro459fs:P	MYBPC3:c.1377delC:p.Pro459fs:P	MYH7:c.1988G>A:p.Arg663His:P	MYH7:c.5704G>C:p.Glu1902Gln:VUS	RBM20:c.2776A>T:p.Ile926Phe:VUS	MYH7:c.428G>A:p.Arg143Gln:P	MYH7:c.2156G>A:p.Arg719Gln:P	MYBPC3:c.3624delC:p.Pro1208fs:P	MYBPC3:c.2526C>G:p.Tyr842Term:P	NA	NA
Ethnicity	Chinese	Chinese	Chinese	Chinese	Chinese	Chinese	Chinese	Chinese	Chinese	Chinese	Chinese	Chinese	Chinese	Chinese	Chinese	Chinese	Chinese	Chinese
NYHA functional class	3	3	2	2-3	2	2-3	2	2	2	2	3	3	2-3	2-3	2	2-3	NA	NA
Echo LVEF, %	76	69	72	75	75	75	66	75	81	78	75	65	70	65	70	60	NA	NA
Symptoms	Chest stuffiness	Chest stuffiness	Chest stuffiness; Syncope;Arrhythmia; Short burst of ventricular tachycardia	Palpitations；Syncope	Chest stuffiness; Syncope	Chest stuffiness; Chest pain; Dizziness	Chest stuffiness; Dizziness	Chest stuffiness; Chest pain	Chest stuffiness; Chest pain	Chest stuffiness; Hyperlipidemia	Chest stuffiness	Chest stuffiness	Chest stuffiness	Chest stuffiness	Heart murmurs	Palpitations；Dizziness; Amaurosis	NA	NA
Family history of HCM	NO	NO	YES	NO	YES	YES	NO	YES	YES	NO	NO	NO	NO	NO	NO	NO	NA	NA
NT-proBNP, pg/ml	818.8	686.8	1425	285.9	278.4	187.9	105.3	95.8	379.3	267.4	3305	450	1597	292	73.9	299	NA	NA
Interventricular septal thickness, mm	13	15	23	21	18	17	16	18	19	28	17	23	18	16	14	19	NA	NA
Maximum left ventricular wall thickness, mm	24	20	26	23	21	19	20	21	21	28	17	25	18	23	17	23	NA	NA
Maximal LVOT gradient, mm Hg	79	90	70	78	105	72	104	45	53	57	112	67	38	112	55	72	NA	NA
Left ventricular posterior wall thickness, mm	13	15	9	11	10	11	9	12	12	13	12	15	10	13	14	11	NA	NA
Left ventricular end-diastolic diameter, mm	38	45	40	45	38	37	40	42	42	42	43	44	48	44	43	48	NA	NA
Left atrial diameter, mm	41	51	57	48	41	42	41	48	37	47	59	37	49	42	42	45	NA	NA
Pathological fibrosis phenotype	NA	Interstitial fibrosis; replacement fibrosis	Hyperplasia of interstitial fibrous tissue	Endocardial fibroelastosis；Fibromuscular thickening of arteriole walls	Fibromuscular thickening of arteriole walls；Endocardial and interstitial fibrotic tissue hyperplasia; Replacement fibrosis	Hyperplasia of interstitial fibrous tissue	Hyperplasia of interstitial fibrous tissue	Hyperplasia of interstitial and endometrial fibrous tissue	Replacement fibrosis	Hyperplasia of interstitial and endometrial fibrous tissue；Replacement fibrosis	Interstitial fibrosis	Interstitial fibrosis；Hyperplasia of interstitial fibrous tissue	Endocardial and interstitial fibrotic tissue hyperplasia	Hyperplasia of interstitial fibrous tissue	Hyperplasia of interstitial fibrous tissue	Hyperplasia of interstitial fibrous tissue	NA	NA
Electrocardiogram	ST-T segment changes	NA	Abnormal p wave; ST-T segment changes；Intraventricular block.	NA	NA	Abnormal p wave	NA	Sporadic atrial and ventricular premature beats	Abnormal p wave	Sporadic atrial premature beats; ST-T segment changes	NA	NA	NA	ST-T segment changes	NA	ST-T segment changes; Intraventricular block; Sinus bradycardia	NA	NA
Mitral valve insufficiency	Mild-Moderate	Moderate	Moderate	Mild	None	Mild	Mild	Mild-Moderate	Mild	None	Moderate	Mid	Mid	Moderate	Mid	Moderate-Severe	NA	NA
Heart rate, beats per min	72	72	81	84	70	75	65	64	74	67	69	81	82	67	62	73	NA	NA
Systolic blood pressure, mm Hg	118	120	151	115	127	125	126	120	145	125	109	149	120	126	112	101	NA	NA
Diastolic blood pressure, mm Hg	65	70	92	72	73	74	62	74	81	56	78	85	76	72	72	79	NA	NA
HCM: hypertrophic cardiomyopathy; yrs：years; M: male; P: Pathogenic; LP: Likely Pathogenic; NYHA: New York Heart Association; NA:not applicable; NT-proBNP: amino-terminal pro-brain natriuretic peptide; Echo LVEF: Echocardiography left ventricular ejection fraction; LVOT: left ventricular outflow tract.
