# Supplementary material for: Lineage-specific regulatory changes in hypertrophic cardiomyopathy unraveled by single-nucleus RNA-seq and spatial transcriptomics
Source: Cell Discov. 2023 Jan 17;9:6. doi: 10.1038/s41421-022-00490-3 (PMC9842679; doi:10.1038/s41421-022-00490-3)
Supplement: Supplementary file 4 — Table S3 [file 41421_2022_490_MOESM4_ESM.xlsx]

## Sheet: Sheet1
Table S3. Quality metrics of the spatial transcriptome dataset.
Section ID	Patient ID	Number of Spots Under Tissue	Number of Reads	Mean Reads per Spot	Mean Reads Under Tissue per Spot	Fraction of Spots Under Tissue	Median Genes per Spot	Median UMI Counts per Spot	Valid Barcodes	Valid UMIs	Sequencing Saturation	Q30 Bases in Barcode	Q30 Bases in RNA Read	Q30 Bases in UMI	Reads Mapped to Genome	Reads Mapped Confidently to Genome	Reads Mapped Confidently to Intergenic Regions	Reads Mapped Confidently to Intronic Regions	Reads Mapped Confidently to Exonic Regions	Reads Mapped Confidently to Transcriptome	Reads Mapped Antisense to Gene	Fraction Reads in Spots Under Tissue	Total Genes Detected
HCM1221A	HCM1221	3339	353579346	105894	91730.4	0.66887	651	2144	0.964628	0.999875	0.964797	0.961094	0.926736	0.947189	0.97853	0.90491	0.177103	0.0189137	0.708894	0.677092	0.00969693	0.909049	18214
HCM1220B	HCM1220	4228	361079088	85401.9	79906.5	0.846955	1082	3084	0.964199	0.99982	0.949284	0.96161	0.920436	0.950182	0.975731	0.930407	0.0816279	0.0260059	0.822773	0.788114	0.0111705	0.971977	20773
HCM1220C	HCM1220	4213	331008996	78568.5	74338.4	0.84395	1321	4197	0.966003	0.999767	0.926607	0.96425	0.923449	0.95965	0.963234	0.920852	0.0803926	0.0211144	0.819345	0.783356	0.00968659	0.980277	21142
HCM1225D	HCM1225	4849	366668508	75617.3	72692	0.971354	1655	5919	0.967813	0.999583	0.895131	0.962681	0.909493	0.959963	0.93408	0.888729	0.0785701	0.017098	0.793061	0.758904	0.00776016	0.993802	21669
HCM1268A	HCM1268	3697	337332328	91244.9	84788	0.740585	1494	5907	0.978571	0.999504	0.90218	0.958642	0.926887	0.952832	0.95063	0.8938	0.101385	0.0164944	0.775921	0.73859	0.00822563	0.959456	20568
HCM1406B	HCM1406	4407	369577700	83861.5	79614	0.882812	1825	7841	0.979042	0.999514	0.857878	0.958011	0.909469	0.951005	0.925314	0.869609	0.103363	0.0125359	0.75371	0.719651	0.0075275	0.975421	20998
HCM1406C	HCM1406	4190	355802686	84917.1	79732.3	0.839343	1844	7604	0.979022	0.999408	0.862886	0.958571	0.907561	0.951896	0.91578	0.86058	0.0958113	0.0133788	0.75139	0.717574	0.00739049	0.967136	20905
HCM1267D	HCM1267	2927	334318261	114219	105813	0.586338	2135	9087	0.979778	0.999612	0.880593	0.959098	0.925055	0.953526	0.945767	0.896415	0.0951467	0.0166832	0.784585	0.751864	0.00743568	0.955459	20906
