# Supplementary material for: Lineage-specific regulatory changes in hypertrophic cardiomyopathy unraveled by single-nucleus RNA-seq and spatial transcriptomics
Source: Cell Discov. 2023 Jan 17;9:6. doi: 10.1038/s41421-022-00490-3 (PMC9842679; doi:10.1038/s41421-022-00490-3)
Supplement: Supplementary file 6 — Table S5 [file 41421_2022_490_MOESM6_ESM.xlsx]

## Sheet: CM_up
Table S5. Differentially expressed genes in each cell type between HCM and HEALTHY (multiple sheets).
gene	mean expression in HCM	mean expression in HEALTHY	log2FC	Type	State	pvalue	pvalue.adj.FDR	geneType
NPPB	2.47362	0.0101787	7.92493	DEg	up	0	0	protein_coding
VGLL2	0.0351724	0.000452386	6.28075	DEg	up	0	0	protein_coding
NPPA	0.827241	0.0153811	5.74907	DEg	up	0	0	protein_coding
SLITRK4	0.0967241	0.00180955	5.74018	DEg	up	0	0	protein_coding
TMPRSS11D	0.0651724	0.00135716	5.5856	DEg	up	0	0	protein_coding
TIMM10	0.077069	0.00226193	5.09052	DEg	up	0	0	protein_coding
GPR18	0.141897	0.00452386	4.97114	DEg	up	0	0	protein_coding
KCNJ13	0.0860345	0.00294051	4.87078	DEg	up	0	0	protein_coding
IL31RA	0.188966	0.00882153	4.42095	DEg	up	0	0	protein_coding
FLG2	0.0762069	0.00361909	4.39622	DEg	up	0	0	protein_coding
CLEC20A	0.0744828	0.00407148	4.19328	DEg	up	0	0	protein_coding
ERVW-1	0.0741379	0.00407148	4.18659	DEg	up	0	0	protein_coding
RXFP2	0.052931	0.00294051	4.16997	DEg	up	0	0	protein_coding
GNRHR	0.0765517	0.00452386	4.08081	DEg	up	0	0	protein_coding
FLG	0.0648276	0.00384528	4.07545	DEg	up	0	0	protein_coding
NDN	0.0677586	0.00407148	4.05678	DEg	up	0	0	protein_coding
GPR82	0.042069	0.00271432	3.95409	DEg	up	0	0	protein_coding
FSIP2	0.318103	0.0212622	3.90314	DEg	up	0	0	protein_coding
INSL6	0.447586	0.0300837	3.89511	DEg	up	0	0	protein_coding
RPS10	0.123448	0.00859534	3.84421	DEg	up	0	0	protein_coding
ATP5MF	0.280345	0.0201312	3.7997	DEg	up	0	0	protein_coding
DNAAF3	1.77862	0.129382	3.78104	DEg	up	0	0	protein_coding
CXCR6	0.055	0.00407148	3.75581	DEg	up	0	0	protein_coding
PCSK1	0.141552	0.0106311	3.73497	DEg	up	0	0	protein_coding
S100A6	0.744828	0.0567745	3.71359	DEg	up	0	0	protein_coding
SPINK9	0.165862	0.0126668	3.71086	DEg	up	0	0	protein_coding
NR0B2	0.0443103	0.0033929	3.70705	DEg	up	0	0	protein_coding
SPINK13	0.0663793	0.00520244	3.67347	DEg	up	0	0	protein_coding
TSTD1	0.0484483	0.00384528	3.65528	DEg	up	0	0	protein_coding
UCHL1	0.0422414	0.0033929	3.63807	DEg	up	0	0	protein_coding
FAU	0.694655	0.0565483	3.61874	DEg	up	0	0	protein_coding
VTCN1	0.0636207	0.00520244	3.61223	DEg	up	0	0	protein_coding
CC2D2B	0.694138	0.0567745	3.61191	DEg	up	0	0	protein_coding
PRDX2	0.120517	0.0099525	3.59804	DEg	up	0	0	protein_coding
COL10A1	0.792931	0.065596	3.59552	DEg	up	0	0	protein_coding
TMEFF2	1.94638	0.162633	3.5811	DEg	up	0	0	protein_coding
KCP	0.161897	0.0137978	3.55256	DEg	up	0	0	protein_coding
MYL12A	6.73672	0.574531	3.55159	DEg	up	0	0	protein_coding
PPP1R17	0.062931	0.00542864	3.53511	DEg	up	0	0	protein_coding
EVI2A	0.0384483	0.0033929	3.50233	DEg	up	0	0	protein_coding
SLC24A5	0.0922414	0.00814295	3.50179	DEg	up	0	0	protein_coding
HRNR	0.0512069	0.00452386	3.50071	DEg	up	0	0	protein_coding
INSYN2A	0.227586	0.0201312	3.49891	DEg	up	0	0	protein_coding
SYTL5	0.156897	0.014024	3.48385	DEg	up	0	0	protein_coding
TMEM176A	0.0455172	0.00407148	3.48279	DEg	up	0	0	protein_coding
OTUD1	0.641379	0.0574531	3.48072	DEg	up	0	0	protein_coding
CCN1	0.923448	0.0832391	3.4717	DEg	up	0	0	protein_coding
IER3	0.883966	0.0805248	3.45649	DEg	up	0	0	protein_coding
HIST3H2A	0.118966	0.0108573	3.45381	DEg	up	0	0	protein_coding
CEMIP	0.460862	0.0422981	3.44567	DEg	up	0	0	protein_coding
UBL5	0.390345	0.0366433	3.41313	DEg	up	0	0	protein_coding
IL7	0.467241	0.0438815	3.41248	DEg	up	0	0	protein_coding
GLRA1	0.0960345	0.00904773	3.40793	DEg	up	0	0	protein_coding
GLP1R	0.440862	0.0416195	3.40499	DEg	up	0	0	protein_coding
MRPL51	0.285345	0.0271432	3.39404	DEg	up	0	0	protein_coding
P3H2	0.199655	0.0190002	3.39342	DEg	up	0	0	protein_coding
RPL36AL	0.292069	0.0278218	3.39202	DEg	up	0	0	protein_coding
KLHL4	0.206034	0.0196788	3.38817	DEg	up	0	0	protein_coding
TNFRSF12A	0.768793	0.0744176	3.36888	DEg	up	0	0	protein_coding
EDA2R	0.155	0.0151549	3.35441	DEg	up	0	0	protein_coding
BRINP1	0.182414	0.0178693	3.35166	DEg	up	0	0	protein_coding
RPL19	0.744483	0.0732866	3.34462	DEg	up	0	0	protein_coding
MFAP4	0.0913793	0.00904773	3.33624	DEg	up	0	0	protein_coding
FTL	0.874138	0.0868582	3.33113	DEg	up	0	0	protein_coding
HIST1H1C	0.233448	0.0232979	3.32483	DEg	up	0	0	protein_coding
ACKR4	0.196897	0.0196788	3.32272	DEg	up	0	0	protein_coding
EMC6	0.182759	0.0183216	3.31832	DEg	up	0	0	protein_coding
AMPD1	0.146552	0.0147026	3.31727	DEg	up	0	0	protein_coding
UBB	0.492414	0.0495363	3.31331	DEg	up	0	0	protein_coding
HSD11B1	0.186724	0.0190002	3.29682	DEg	up	0	0	protein_coding
ACTA1	8.82621	0.927618	3.25019	DEg	up	0	0	protein_coding
STC1	0.102931	0.0108573	3.24494	DEg	up	0	0	protein_coding
HES1	0.0977586	0.0104049	3.23196	DEg	up	0	0	protein_coding
MT2A	0.26	0.0278218	3.22423	DEg	up	0	0	protein_coding
CLDND2	0.143276	0.0153811	3.21956	DEg	up	0	0	protein_coding
PLET1	0.042069	0.00452386	3.21713	DEg	up	0	0	protein_coding
MRPL36	0.143621	0.0156073	3.20197	DEg	up	0	0	protein_coding
BMX	0.337759	0.0370957	3.18667	DEg	up	0	0	protein_coding
NDUFAF3	0.187069	0.0205836	3.184	DEg	up	0	0	protein_coding
CFAP100	0.129138	0.0142502	3.17986	DEg	up	0	0	protein_coding
HTR2B	0.0753448	0.00836915	3.17036	DEg	up	0	0	protein_coding
HSPA1A	0.451379	0.0502149	3.16815	DEg	up	0	0	protein_coding
C14orf132	0.201034	0.0223931	3.16632	DEg	up	0	0	protein_coding
RBP2	0.146207	0.0162859	3.16632	DEg	up	0	0	protein_coding
OST4	0.331379	0.0370957	3.15916	DEg	up	0	0	protein_coding
POLR2I	0.238448	0.026917	3.14709	DEg	up	0	0	protein_coding
EEF1A1	0.299828	0.033929	3.14354	DEg	up	0	0	protein_coding
SLC3A1	0.277069	0.0314409	3.13953	DEg	up	0	0	protein_coding
FAM217A	0.220517	0.0251074	3.1347	DEg	up	0	0	protein_coding
B3GALT5	0.148966	0.0169645	3.13439	DEg	up	0	0	protein_coding
G0S2	0.893621	0.101787	3.13411	DEg	up	0	0	protein_coding
POP7	0.0575862	0.0065596	3.13404	DEg	up	0	0	protein_coding
CNGB3	0.472759	0.0542864	3.12244	DEg	up	0	0	protein_coding
MRPL40	0.152586	0.0176431	3.11245	DEg	up	0	0	protein_coding
LRRTM3	7.91103	0.921285	3.10215	DEg	up	0	0	protein_coding
PZP	0.303276	0.0355123	3.09424	DEg	up	0	0	protein_coding
HLA-F	0.193966	0.0228455	3.08582	DEg	up	0	0	protein_coding
DNPH1	0.0862069	0.0101787	3.08225	DEg	up	0	0	protein_coding
FAM81B	0.0534483	0.00633341	3.07709	DEg	up	0	0	protein_coding
ADAM18	0.0796552	0.00950011	3.06775	DEg	up	0	0	protein_coding
SH3BP5	0.447414	0.0533816	3.0672	DEg	up	0	0	protein_coding
S100A1	1.42966	0.172812	3.0484	DEg	up	0	0	protein_coding
NUF2	0.325862	0.0395838	3.04128	DEg	up	0	0	protein_coding
PPDPF	0.489655	0.059715	3.0356	DEg	up	0	0	protein_coding
GRM8	0.86	0.104954	3.03458	DEg	up	0	0	protein_coding
C19orf53	0.186897	0.0228455	3.03226	DEg	up	0	0	protein_coding
RPS23	0.934655	0.115132	3.02114	DEg	up	0	0	protein_coding
UQCR10	1.07759	0.133454	3.01339	DEg	up	0	0	protein_coding
GLIPR1L1	0.475345	0.0590364	3.0093	DEg	up	0	0	protein_coding
MEP1B	0.0817241	0.0101787	3.00521	DEg	up	0	0	protein_coding
PDE6C	0.0544828	0.0067858	3.00521	DEg	up	0	0	protein_coding
ZPBP	0.832241	0.104049	2.99974	DEg	up	0	0	protein_coding
RPL29	0.524655	0.065596	2.99969	DEg	up	0	0	protein_coding
ACMSD	0.0886207	0.0110835	2.99923	DEg	up	0	0	protein_coding
CYP3A5	0.247586	0.0312147	2.98764	DEg	up	0	0	protein_coding
KRT10	0.287241	0.0366433	2.97064	DEg	up	0	0	protein_coding
CLU	0.168276	0.0214884	2.9692	DEg	up	0	0	protein_coding
RPA3	0.736552	0.0940964	2.96858	DEg	up	0	0	protein_coding
VTN	0.197414	0.0255598	2.94927	DEg	up	0	0	protein_coding
RPS27	0.907931	0.11762	2.94844	DEg	up	0	0	protein_coding
C12orf57	0.153448	0.019905	2.94655	DEg	up	0	0	protein_coding
CAPN9	0.111552	0.0144764	2.94594	DEg	up	0	0	protein_coding
ADGRL3	2.98052	0.38679	2.94594	DEg	up	0	0	protein_coding
NNAT	0.0641379	0.00836915	2.93803	DEg	up	0	0	protein_coding
HHIP	0.192414	0.0253336	2.92509	DEg	up	0	0	protein_coding
GJA9	0.231379	0.0307623	2.91103	DEg	up	0	0	protein_coding
BLOC1S4	0.101724	0.0135716	2.906	DEg	up	0	0	protein_coding
PRSS48	0.862931	0.115132	2.90595	DEg	up	0	0	protein_coding
RPS13	0.726897	0.0972631	2.90179	DEg	up	0	0	protein_coding
NT5C1B	0.0941379	0.0126668	2.89372	DEg	up	0	0	protein_coding
RPS15	0.638103	0.0861796	2.88837	DEg	up	0	0	protein_coding
SLC9C1	0.447759	0.0606198	2.88486	DEg	up	0	0	protein_coding
RPS27A	0.778448	0.105632	2.88155	DEg	up	0	0	protein_coding
RPL7A	0.652241	0.0886677	2.87893	DEg	up	0	0	protein_coding
LRRN1	0.0665517	0.00904773	2.87885	DEg	up	0	0	protein_coding
DOLK	0.0546552	0.00746437	2.87226	DEg	up	0	0	protein_coding
RPL18	0.562759	0.0769057	2.87135	DEg	up	0	0	protein_coding
COX5B	1.55534	0.212622	2.87087	DEg	up	0	0	protein_coding
LRRC19	0.0444828	0.00610722	2.86466	DEg	up	0	0	protein_coding
ARSJ	0.18431	0.0253336	2.86301	DEg	up	0	0	protein_coding
RGS13	0.0622414	0.00859534	2.85625	DEg	up	0	0	protein_coding
MASP2	0.123966	0.0171907	2.85024	DEg	up	0	0	protein_coding
MIF	0.309483	0.0429767	2.84823	DEg	up	0	0	protein_coding
HIST1H1E	0.125172	0.0174169	2.84536	DEg	up	0	0	protein_coding
BEST3	0.471207	0.0658222	2.83971	DEg	up	0	0	protein_coding
UQCRQ	0.901207	0.126216	2.83597	DEg	up	0	0	protein_coding
MRPL17	0.0691379	0.00972631	2.82951	DEg	up	0	0	protein_coding
CCDC196	0.118621	0.0167383	2.82513	DEg	up	0	0	protein_coding
CCDC63	0.0656897	0.00927392	2.82442	DEg	up	0	0	protein_coding
EIF1	1.83069	0.258539	2.82393	DEg	up	0	0	protein_coding
SHOC1	0.837241	0.118525	2.82045	DEg	up	0	0	protein_coding
PLCE1	2.6869	0.380457	2.82014	DEg	up	0	0	protein_coding
RPS21	0.370345	0.0524768	2.81912	DEg	up	0	0	protein_coding
RRAGA	0.100517	0.0142502	2.81839	DEg	up	0	0	protein_coding
CSTB	0.216034	0.0307623	2.81203	DEg	up	0	0	protein_coding
HS3ST5	0.16	0.0230717	2.79388	DEg	up	0	0	protein_coding
SLC25A5	0.297069	0.0429767	2.78917	DEg	up	0	0	protein_coding
DNAH11	0.965862	0.140014	2.78625	DEg	up	0	0	protein_coding
SV2C	0.202759	0.0294051	2.78562	DEg	up	0	0	protein_coding
NCBP2AS2	0.136034	0.019905	2.77277	DEg	up	0	0	protein_coding
RPL10	1.40586	0.206514	2.76714	DEg	up	0	0	protein_coding
PP2D1	0.0862069	0.0126668	2.76675	DEg	up	0	0	protein_coding
C9orf131	0.0631034	0.00927392	2.76647	DEg	up	0	0	protein_coding
C3orf49	0.10431	0.0153811	2.76165	DEg	up	0	0	protein_coding
ACSM6	0.151724	0.0223931	2.76032	DEg	up	0	0	protein_coding
PEX12	0.0505172	0.00746437	2.75868	DEg	up	0	0	protein_coding
BDNF	2.59052	0.383397	2.75633	DEg	up	0	0	protein_coding
POLR2L	0.415	0.0615245	2.75388	DEg	up	0	0	protein_coding
RPS25	0.691034	0.102466	2.75362	DEg	up	0	0	protein_coding
LGI1	0.0868966	0.012893	2.75271	DEg	up	0	0	protein_coding
JUNB	0.202069	0.0300837	2.74779	DEg	up	0	0	protein_coding
STX19	0.104828	0.0156073	2.74772	DEg	up	0	0	protein_coding
DCP1B	2.94362	0.439041	2.74516	DEg	up	0	0	protein_coding
RHBDL2	0.786207	0.11762	2.74077	DEg	up	0	0	protein_coding
RPL41	0.807069	0.12124	2.73483	DEg	up	0	0	protein_coding
B3GAT2	0.117069	0.0176431	2.73019	DEg	up	0	0	protein_coding
NAP1L5	0.0524138	0.00791676	2.72696	DEg	up	0	0	protein_coding
RPL7	0.545862	0.0825605	2.72501	DEg	up	0	0	protein_coding
GPR183	0.072931	0.0110835	2.71812	DEg	up	0	0	protein_coding
CA1	0.202069	0.0309885	2.70504	DEg	up	0	0	protein_coding
EVI2B	0.158793	0.0244289	2.70049	DEg	up	0	0	protein_coding
NDUFB11	0.36	0.0554173	2.69959	DEg	up	0	0	protein_coding
EGR1	0.0513793	0.00791676	2.69821	DEg	up	0	0	protein_coding
AC025287.4	0.0643103	0.0099525	2.69192	DEg	up	0	0	protein_coding
TACR1	0.0991379	0.0153811	2.68828	DEg	up	0	0	protein_coding
RPS18	0.790517	0.123049	2.68356	DEg	up	0	0	protein_coding
RPL10A	0.510172	0.0798462	2.67569	DEg	up	0	0	protein_coding
RPL15	0.74569	0.117168	2.67	DEg	up	0	0	protein_coding
TGFB2	0.908276	0.142954	2.66758	DEg	up	0	0	protein_coding
SMIM26	0.239655	0.0377743	2.66548	DEg	up	0	0	protein_coding
ENTPD3	0.161897	0.0255598	2.66312	DEg	up	0	0	protein_coding
ADGRG2	0.227586	0.0359647	2.66176	DEg	up	0	0	protein_coding
GPA33	0.579483	0.0920606	2.65411	DEg	up	0	0	protein_coding
GUCY2C	0.481724	0.0769057	2.64705	DEg	up	0	0	protein_coding
GJB7	0.133103	0.0212622	2.64619	DEg	up	0	0	protein_coding
TCEAL8	0.114655	0.0183216	2.64568	DEg	up	0	0	protein_coding
RPL35A	0.895	0.143406	2.64178	DEg	up	0	0	protein_coding
MCAM	0.488966	0.0787152	2.63502	DEg	up	0	0	protein_coding
TXNDC17	0.0856897	0.0137978	2.63468	DEg	up	0	0	protein_coding
FTH1	2.00724	0.324135	2.63055	DEg	up	0	0	protein_coding
TRAF3IP3	0.0574138	0.00927392	2.63015	DEg	up	0	0	protein_coding
FZD7	0.188793	0.0305361	2.62822	DEg	up	0	0	protein_coding
C4BPA	0.0572414	0.00927392	2.62581	DEg	up	0	0	protein_coding
SEMA6A	0.555345	0.0900249	2.62499	DEg	up	0	0	protein_coding
NXPE1	0.092069	0.0149287	2.62462	DEg	up	0	0	protein_coding
GNAT2	0.113448	0.0185478	2.61271	DEg	up	0	0	protein_coding
NFE2L3	0.372931	0.0610722	2.61032	DEg	up	0	0	protein_coding
RNF181	0.0675862	0.0110835	2.60832	DEg	up	0	0	protein_coding
BTBD18	0.0894828	0.0147026	2.60554	DEg	up	0	0	protein_coding
PAX8	0.141552	0.0232979	2.60306	DEg	up	0	0	protein_coding
APOBEC4	0.277586	0.045691	2.60295	DEg	up	0	0	protein_coding
NME9	0.365517	0.0601674	2.60289	DEg	up	0	0	protein_coding
SEMA4G	0.159138	0.0262384	2.60053	DEg	up	0	0	protein_coding
FSIP1	0.451034	0.0746437	2.59514	DEg	up	0	0	protein_coding
ECT2L	1.12914	0.187062	2.59364	DEg	up	0	0	protein_coding
H3F3B	1.00707	0.166931	2.59284	DEg	up	0	0	protein_coding
TRMT112	0.0844828	0.014024	2.59076	DEg	up	0	0	protein_coding
ACSM5	0.0681034	0.0113097	2.59017	DEg	up	0	0	protein_coding
CCDC39	0.0884483	0.0147026	2.58877	DEg	up	0	0	protein_coding
PHLDA1	0.275862	0.0459172	2.58684	DEg	up	0	0	protein_coding
TRAPPC1	0.113276	0.0190002	2.57575	DEg	up	0	0	protein_coding
ANGPTL1	0.253276	0.0425243	2.57435	DEg	up	0	0	protein_coding
KCNC1	0.148966	0.0251074	2.56879	DEg	up	0	0	protein_coding
CRYAB	5.15724	0.872427	2.56349	DEg	up	0	0	protein_coding
SPDYE3	0.233276	0.0395838	2.55905	DEg	up	0	0	protein_coding
P4HA3	0.257414	0.0438815	2.55241	DEg	up	0	0	protein_coding
CXCL17	0.072931	0.0124406	2.55147	DEg	up	0	0	protein_coding
ERAP1	1.23776	0.211264	2.55061	DEg	up	0	0	protein_coding
TMSB4X	0.264828	0.0452386	2.54943	DEg	up	0	0	protein_coding
SFTPD	0.332069	0.0567745	2.54817	DEg	up	0	0	protein_coding
COX8A	0.713448	0.122144	2.54622	DEg	up	0	0	protein_coding
DIAPH3	0.190172	0.0325718	2.54561	DEg	up	0	0	protein_coding
MTCP1	0.282069	0.0484053	2.54281	DEg	up	0	0	protein_coding
RPS12	0.821724	0.141145	2.54148	DEg	up	0	0	protein_coding
TMEM147	0.158966	0.0273694	2.53808	DEg	up	0	0	protein_coding
MRFAP1	0.201552	0.0348337	2.53259	DEg	up	0	0	protein_coding
MIEN1	0.0717241	0.0124406	2.5274	DEg	up	0	0	protein_coding
C6orf226	0.0624138	0.0108573	2.5232	DEg	up	0	0	protein_coding
SLC16A4	0.561724	0.0977154	2.5232	DEg	up	0	0	protein_coding
KCNIP1	1.53	0.266229	2.52279	DEg	up	0	0	protein_coding
OMG	0.292069	0.0508935	2.52076	DEg	up	0	0	protein_coding
LRRC53	1.17741	0.20561	2.51764	DEg	up	0	0	protein_coding
KIF22	0.58931	0.102918	2.51753	DEg	up	0	0	protein_coding
MGP	0.273276	0.0477268	2.51749	DEg	up	0	0	protein_coding
SCRG1	0.0813793	0.0142502	2.51368	DEg	up	0	0	protein_coding
SLC18A2	0.0760345	0.0133454	2.51031	DEg	up	0	0	protein_coding
PDE5A	1.22069	0.214657	2.50759	DEg	up	0	0	protein_coding
EDDM13	0.38931	0.0685365	2.50598	DEg	up	0	0	protein_coding
GPR17	0.196379	0.0346076	2.50448	DEg	up	0	0	protein_coding
ARG2	0.0896552	0.0158335	2.5014	DEg	up	0	0	protein_coding
SFRP4	0.24069	0.0425243	2.50081	DEg	up	0	0	protein_coding
ROMO1	0.215862	0.0382266	2.49746	DEg	up	0	0	protein_coding
ANGPT2	0.696724	0.123501	2.49606	DEg	up	0	0	protein_coding
SPDYE21P	0.278103	0.0493101	2.49567	DEg	up	0	0	protein_coding
HSPA2	0.103448	0.0185478	2.47959	DEg	up	0	0	protein_coding
COX7C	1.65017	0.296313	2.47742	DEg	up	0	0	protein_coding
PCBP1	0.292759	0.052703	2.47375	DEg	up	0	0	protein_coding
TMSB10	0.205862	0.0370957	2.47235	DEg	up	0	0	protein_coding
MYRIP	0.83931	0.151323	2.47157	DEg	up	0	0	protein_coding
ALKBH7	0.189138	0.0341552	2.46926	DEg	up	0	0	protein_coding
NDC80	0.173793	0.0314409	2.46666	DEg	up	0	0	protein_coding
ANTKMT	0.274655	0.0497625	2.46449	DEg	up	0	0	protein_coding
NDUFB10	0.742759	0.134811	2.46195	DEg	up	0	0	protein_coding
UBA52	0.46069	0.0836915	2.46064	DEg	up	0	0	protein_coding
RPS16	0.851034	0.154716	2.45959	DEg	up	0	0	protein_coding
MAP2	0.642759	0.116942	2.45849	DEg	up	0	0	protein_coding
CASP4	0.234655	0.0427505	2.45653	DEg	up	0	0	protein_coding
RPLP1	2.12466	0.387921	2.45339	DEg	up	0	0	protein_coding
HSPA5	1.31328	0.240217	2.45076	DEg	up	0	0	protein_coding
GADD45A	0.29569	0.0542864	2.44542	DEg	up	0	0	protein_coding
RTL8A	0.0763793	0.014024	2.44529	DEg	up	0	0	protein_coding
UNC80	0.140345	0.025786	2.44431	DEg	up	0	0	protein_coding
PPFIA2	0.250862	0.0461434	2.4427	DEg	up	0	0	protein_coding
IER5	0.404655	0.0746437	2.4386	DEg	up	0	0	protein_coding
IGSF10	0.0722414	0.0133454	2.43648	DEg	up	0	0	protein_coding
CCDC85B	0.223621	0.0416195	2.42572	DEg	up	0	0	protein_coding
UPK1B	0.0777586	0.0144764	2.4253	DEg	up	0	0	protein_coding
DCTN3	0.111379	0.0208098	2.42015	DEg	up	0	0	protein_coding
ASPN	0.187586	0.0350599	2.41966	DEg	up	0	0	protein_coding
SMIM18	0.0641379	0.0119882	2.41956	DEg	up	0	0	protein_coding
HMGA2	0.0977586	0.0183216	2.41567	DEg	up	0	0	protein_coding
PDZK1	0.126552	0.0237503	2.41371	DEg	up	0	0	protein_coding
RPL38	0.596034	0.112192	2.40943	DEg	up	0	0	protein_coding
RPS2	0.711034	0.133906	2.4087	DEg	up	0	0	protein_coding
OGN	0.101897	0.0192264	2.40594	DEg	up	0	0	protein_coding
LRRC9	0.180172	0.0341552	2.3992	DEg	up	0	0	protein_coding
SLC10A1	0.122586	0.0232979	2.39553	DEg	up	0	0	protein_coding
PHF21B	0.118966	0.0226193	2.39492	DEg	up	0	0	protein_coding
MT1E	0.238966	0.0454648	2.39398	DEg	up	0	0	protein_coding
RPL32	0.797414	0.151776	2.39339	DEg	up	0	0	protein_coding
SRP14	0.602241	0.11468	2.39273	DEg	up	0	0	protein_coding
P2RY14	0.261897	0.0499887	2.38932	DEg	up	0	0	protein_coding
SPDYE2	0.431034	0.0823343	2.38824	DEg	up	0	0	protein_coding
COX4I1	1.58345	0.303551	2.38306	DEg	up	0	0	protein_coding
CAVIN3	0.0872414	0.0167383	2.38186	DEg	up	0	0	protein_coding
BCL2L14	0.531034	0.102013	2.38005	DEg	up	0	0	protein_coding
CABYR	0.122414	0.0235241	2.37956	DEg	up	0	0	protein_coding
GRIA3	0.63069	0.121466	2.37638	DEg	up	0	0	protein_coding
UQCRB	1.93362	0.373445	2.37234	DEg	up	0	0	protein_coding
GDAP1L1	0.552414	0.106989	2.36828	DEg	up	0	0	protein_coding
TMEM184A	0.0839655	0.0162859	2.36617	DEg	up	0	0	protein_coding
PRELID1	0.085	0.0165121	2.36394	DEg	up	0	0	protein_coding
TNNC1	5.01569	0.978059	2.35845	DEg	up	0	0	protein_coding
TTLL7	0.923103	0.180502	2.35448	DEg	up	0	0	protein_coding
OSMR	0.255345	0.0499887	2.35277	DEg	up	0	0	protein_coding
FAM153A	0.405862	0.0798462	2.34569	DEg	up	0	0	protein_coding
ITPRID1	0.237931	0.046822	2.34529	DEg	up	0	0	protein_coding
COCH	0.157241	0.0309885	2.34318	DEg	up	0	0	protein_coding
MAP3K7CL	0.373966	0.073739	2.34241	DEg	up	0	0	protein_coding
ARL4A	0.139483	0.0275956	2.33758	DEg	up	0	0	protein_coding
FAT3	0.163448	0.0323456	2.33719	DEg	up	0	0	protein_coding
INHBA	0.0731034	0.0144764	2.33624	DEg	up	0	0	protein_coding
IGFBP6	0.0887931	0.0176431	2.33135	DEg	up	0	0	protein_coding
SYCP3	0.443621	0.0882153	2.33023	DEg	up	0	0	protein_coding
DDX60L	3.27379	0.65121	2.32977	DEg	up	0	0	protein_coding
MRPS24	0.235345	0.046822	2.32952	DEg	up	0	0	protein_coding
PLD5	0.397931	0.07962	2.32132	DEg	up	0	0	protein_coding
TMEM160	0.0915517	0.0183216	2.32104	DEg	up	0	0	protein_coding
ITIH2	0.0687931	0.0137978	2.31783	DEg	up	0	0	protein_coding
PPP1R14B	0.100345	0.0201312	2.31746	DEg	up	0	0	protein_coding
RPL26	0.868103	0.174621	2.31364	DEg	up	0	0	protein_coding
LGALS1	0.360517	0.072608	2.31187	DEg	up	0	0	protein_coding
PRDX5	0.406897	0.0821081	2.30907	DEg	up	0	0	protein_coding
NOP10	0.157931	0.0318932	2.30797	DEg	up	0	0	protein_coding
C4orf45	0.520517	0.10518	2.30709	DEg	up	0	0	protein_coding
TBCC	0.0727586	0.0147026	2.30705	DEg	up	0	0	protein_coding
C16orf89	0.0593103	0.0119882	2.30666	DEg	up	0	0	protein_coding
AKAP5	0.0915517	0.0185478	2.30334	DEg	up	0	0	protein_coding
FAM151A	0.821724	0.166478	2.30332	DEg	up	0	0	protein_coding
LXN	0.1	0.0203574	2.29638	DEg	up	0	0	protein_coding
FREM3	0.12431	0.0253336	2.29482	DEg	up	0	0	protein_coding
SDHAF1	0.0687931	0.014024	2.29437	DEg	up	0	0	protein_coding
LRTM1	0.131897	0.026917	2.29282	DEg	up	0	0	protein_coding
FAR2	0.87931	0.179597	2.29161	DEg	up	0	0	protein_coding
ISCU	1.03414	0.211491	2.28976	DEg	up	0	0	protein_coding
CYP3A7	0.0943103	0.0194526	2.27745	DEg	up	0	0	protein_coding
GADD45B	0.271897	0.0560959	2.27709	DEg	up	0	0	protein_coding
DUOX1	0.154483	0.0318932	2.27612	DEg	up	0	0	protein_coding
IFI27L2	0.137931	0.0285003	2.2749	DEg	up	0	0	protein_coding
H2AFZ	0.122241	0.0253336	2.27061	DEg	up	0	0	protein_coding
DPM3	0.160345	0.0332504	2.26973	DEg	up	0	0	protein_coding
NDUFA2	0.30431	0.0631079	2.26965	DEg	up	0	0	protein_coding
TIMM8B	0.546379	0.113323	2.26946	DEg	up	0	0	protein_coding
TMEM176B	0.245345	0.0508935	2.26926	DEg	up	0	0	protein_coding
NDUFA4	2.35448	0.488577	2.26875	DEg	up	0	0	protein_coding
OVOL2	0.384138	0.0798462	2.26633	DEg	up	0	0	protein_coding
MYL2	23.119	4.80955	2.2651	DEg	up	0	0	protein_coding
MRPL34	0.298621	0.0622031	2.26326	DEg	up	0	0	protein_coding
RPS26	0.338103	0.0707985	2.25567	DEg	up	0	0	protein_coding
DBNDD2	0.401552	0.0841439	2.25466	DEg	up	0	0	protein_coding
SF3B5	0.126207	0.0264646	2.25365	DEg	up	0	0	protein_coding
MMP21	0.0710345	0.0149287	2.25043	DEg	up	0	0	protein_coding
PIK3C2G	0.193621	0.0407148	2.24961	DEg	up	0	0	protein_coding
CLIC1	0.0848276	0.0178693	2.24705	DEg	up	0	0	protein_coding
LCA5L	0.20931	0.0441077	2.24654	DEg	up	0	0	protein_coding
AIPL1	0.113621	0.0239765	2.24453	DEg	up	0	0	protein_coding
ATP5MC3	1.35052	0.28523	2.24332	DEg	up	0	0	protein_coding
LPAR6	0.246207	0.0520244	2.24261	DEg	up	0	0	protein_coding
SOX10	0.0865517	0.0183216	2.24001	DEg	up	0	0	protein_coding
DDIT3	0.598276	0.126894	2.23718	DEg	up	0	0	protein_coding
RPS14	0.956207	0.202895	2.23659	DEg	up	0	0	protein_coding
CHCHD1	0.149828	0.0318932	2.23198	DEg	up	0	0	protein_coding
RPS28	0.689483	0.146799	2.23167	DEg	up	0	0	protein_coding
FZD1	0.186897	0.03981	2.23104	DEg	up	0	0	protein_coding
NAA38	0.418103	0.0891201	2.23004	DEg	up	0	0	protein_coding
ADAMTS1	0.653276	0.139335	2.22913	DEg	up	0	0	protein_coding
C12orf40	0.323103	0.0689889	2.22756	DEg	up	0	0	protein_coding
KLF11	0.21069	0.0450124	2.22672	DEg	up	0	0	protein_coding
ATP5F1E	1.12466	0.240443	2.22571	DEg	up	0	0	protein_coding
RASGRP1	0.233793	0.0499887	2.22556	DEg	up	0	0	protein_coding
RHOB	0.176724	0.0380005	2.21741	DEg	up	0	0	protein_coding
HINT2	0.160517	0.0348337	2.20417	DEg	up	0	0	protein_coding
RPS17	0.481552	0.104501	2.20417	DEg	up	0	0	protein_coding
MATN2	0.491724	0.106763	2.20344	DEg	up	0	0	protein_coding
RPL27A	0.717931	0.156299	2.19953	DEg	up	0	0	protein_coding
AMMECR1	1.21017	0.263515	2.19926	DEg	up	0	0	protein_coding
CHAC2	0.110862	0.0242027	2.19553	DEg	up	0	0	protein_coding
SSR4	0.238448	0.0522506	2.19016	DEg	up	0	0	protein_coding
RPS3A	0.677759	0.148835	2.18706	DEg	up	0	0	protein_coding
VIM	0.190862	0.0420719	2.1816	DEg	up	0	0	protein_coding
RPS4X	0.460517	0.101561	2.18091	DEg	up	0	0	protein_coding
RPS7	0.563966	0.124406	2.18055	DEg	up	0	0	protein_coding
HLA-C	0.167069	0.0368695	2.17994	DEg	up	0	0	protein_coding
MT-ND6	0.265345	0.0588102	2.17373	DEg	up	0	0	protein_coding
HIST1H2BG	0.0755172	0.0167383	2.17365	DEg	up	0	0	protein_coding
RPL23	0.653793	0.14499	2.17288	DEg	up	0	0	protein_coding
HIST2H2BE	0.209483	0.0465958	2.16856	DEg	up	0	0	protein_coding
PET100	0.251034	0.0558697	2.16775	DEg	up	0	0	protein_coding
HBEGF	0.406034	0.0904773	2.16597	DEg	up	0	0	protein_coding
RPL24	0.835	0.186157	2.16526	DEg	up	0	0	protein_coding
CEACAM1	0.146034	0.0325718	2.16461	DEg	up	0	0	protein_coding
HES4	0.305	0.0680841	2.16342	DEg	up	0	0	protein_coding
MID1	2.67586	0.598055	2.16165	DEg	up	0	0	protein_coding
COX7A1	2.26759	0.50803	2.15817	DEg	up	0	0	protein_coding
MYO5B	0.22569	0.0506673	2.15521	DEg	up	0	0	protein_coding
MCF2	0.247759	0.0558697	2.1488	DEg	up	0	0	protein_coding
KLF10	0.0741379	0.0167383	2.14706	DEg	up	0	0	protein_coding
GADD45GIP1	0.230862	0.0522506	2.14351	DEg	up	0	0	protein_coding
STAT4	0.141897	0.0321194	2.14332	DEg	up	0	0	protein_coding
HSPB3	1.44569	0.327302	2.14307	DEg	up	0	0	protein_coding
TNFRSF11B	0.292586	0.0662746	2.14233	DEg	up	0	0	protein_coding
KLHDC8B	0.285345	0.0646912	2.14106	DEg	up	0	0	protein_coding
ATP5ME	1.50931	0.345397	2.12756	DEg	up	0	0	protein_coding
MTLN	0.492931	0.11287	2.12672	DEg	up	0	0	protein_coding
COPS9	0.202414	0.0463696	2.12606	DEg	up	0	0	protein_coding
RPL21	0.852931	0.195431	2.12577	DEg	up	0	0	protein_coding
AGMO	0.155517	0.0357385	2.12152	DEg	up	0	0	protein_coding
SERPIND1	0.0698276	0.0160597	2.12035	DEg	up	0	0	protein_coding
RPL9	0.64069	0.147478	2.11913	DEg	up	0	0	protein_coding
SLC30A1	0.295862	0.0683103	2.11475	DEg	up	0	0	protein_coding
NLRC4	0.292069	0.0676318	2.11054	DEg	up	0	0	protein_coding
ART4	0.0927586	0.0214884	2.10993	DEg	up	0	0	protein_coding
HSPB2	0.182586	0.0422981	2.10991	DEg	up	0	0	protein_coding
PSMB4	0.173621	0.0402624	2.10843	DEg	up	0	0	protein_coding
ZNF727	0.289483	0.0671794	2.10739	DEg	up	0	0	protein_coding
LUM	0.149483	0.0348337	2.10142	DEg	up	0	0	protein_coding
ANKUB1	1.53793	0.358742	2.09997	DEg	up	0	0	protein_coding
EEF1B2	0.251034	0.058584	2.09931	DEg	up	0	0	protein_coding
JAGN1	0.110345	0.025786	2.09736	DEg	up	0	0	protein_coding
CLSTN2	0.31931	0.0746437	2.09687	DEg	up	0	0	protein_coding
NKX3-1	0.0822414	0.0192264	2.09677	DEg	up	0	0	protein_coding
RARRES1	0.422069	0.0988464	2.09422	DEg	up	0	0	protein_coding
CST3	0.440517	0.10337	2.09138	DEg	up	0	0	protein_coding
B2M	0.984138	0.231169	2.08991	DEg	up	0	0	protein_coding
SYT2	0.857586	0.201538	2.08923	DEg	up	0	0	protein_coding
UNC5D	0.224828	0.0529292	2.08668	DEg	up	0	0	protein_coding
TUBA4A	0.237931	0.0563221	2.07877	DEg	up	0	0	protein_coding
DBI	0.558966	0.132323	2.0787	DEg	up	0	0	protein_coding
CMC4	0.0886207	0.021036	2.07479	DEg	up	0	0	protein_coding
DHRS7	0.479483	0.114001	2.07243	DEg	up	0	0	protein_coding
B4GAT1	0.243276	0.0579055	2.07082	DEg	up	0	0	protein_coding
RPL8	0.835172	0.198824	2.07058	DEg	up	0	0	protein_coding
GRIK1	0.333448	0.0793938	2.07036	DEg	up	0	0	protein_coding
EEF2	0.822931	0.196562	2.06579	DEg	up	0	0	protein_coding
WDR83OS	0.187414	0.0447862	2.0651	DEg	up	0	0	protein_coding
SLC44A5	1.69828	0.406017	2.06446	DEg	up	0	0	protein_coding
TMEM258	0.225862	0.0540602	2.0628	DEg	up	0	0	protein_coding
POLR2J	0.206379	0.0495363	2.05874	DEg	up	0	0	protein_coding
SLC7A6OS	1.93328	0.464148	2.05839	DEg	up	0	0	protein_coding
TMEM251	0.117759	0.0282741	2.05828	DEg	up	0	0	protein_coding
AJM1	0.163793	0.0393576	2.05716	DEg	up	0	0	protein_coding
HMGN2	0.445517	0.107216	2.05497	DEg	up	0	0	protein_coding
ACADL	0.119138	0.0287265	2.05218	DEg	up	0	0	protein_coding
FAM153B	0.0881034	0.0212622	2.05091	DEg	up	0	0	protein_coding
HLA-A	0.396897	0.0961321	2.04567	DEg	up	0	0	protein_coding
RPP25L	0.0960345	0.0232979	2.04335	DEg	up	0	0	protein_coding
RPL34	0.832586	0.202217	2.0417	DEg	up	0	0	protein_coding
RPS20	0.695345	0.169192	2.03906	DEg	up	0	0	protein_coding
OMD	0.112414	0.0273694	2.03818	DEg	up	0	0	protein_coding
AURKAIP1	0.327586	0.0798462	2.03658	DEg	up	0	0	protein_coding
PSMB10	0.128793	0.0314409	2.03434	DEg	up	0	0	protein_coding
RPS6	0.672069	0.164442	2.03103	DEg	up	0	0	protein_coding
TIMP1	0.072069	0.0176431	2.03028	DEg	up	0	0	protein_coding
CAVIN2	0.733793	0.18005	2.02698	DEg	up	0	0	protein_coding
LY86	0.0827586	0.0203574	2.02336	DEg	up	0	0	protein_coding
PFN1	0.182241	0.0450124	2.01745	DEg	up	0	0	protein_coding
CTSF	0.154483	0.0382266	2.0148	DEg	up	0	0	protein_coding
RPL22L1	0.0703448	0.0174169	2.01396	DEg	up	0	0	protein_coding
NECAB1	0.432069	0.106989	2.01379	DEg	up	0	0	protein_coding
CEBPB	0.343448	0.0850486	2.01373	DEg	up	0	0	protein_coding
TSLP	0.0989655	0.0246551	2.00504	DEg	up	0	0	protein_coding
BANF1	0.214138	0.0533816	2.00413	DEg	up	0	0	protein_coding
GLRX	1.2131	0.302646	2.003	DEg	up	0	0	protein_coding
C9orf16	0.200345	0.0499887	2.00281	DEg	up	0	0	protein_coding
LHFPL5	0.0860345	0.0214884	2.00136	DEg	up	0	0	protein_coding
HPGDS	0.167414	0.0418457	2.00027	DEg	up	0	0	protein_coding
IL18	0.107586	0.026917	1.9989	DEg	up	0	0	protein_coding
ELOB	0.43431	0.108799	1.99706	DEg	up	0	0	protein_coding
S1PR1	0.259483	0.0651436	1.99394	DEg	up	0	0	protein_coding
CLDN20	0.241379	0.0606198	1.99344	DEg	up	0	0	protein_coding
TMEM256	0.09	0.0226193	1.99237	DEg	up	0	0	protein_coding
EIF1B	1.66103	0.417553	1.99205	DEg	up	0	0	protein_coding
RAN	0.14931	0.0375481	1.9915	DEg	up	0	0	protein_coding
RPL11	0.953276	0.239991	1.98991	DEg	up	0	0	protein_coding
RPL18A	0.471034	0.118751	1.98789	DEg	up	0	0	protein_coding
HLA-B	0.152241	0.0384528	1.9852	DEg	up	0	0	protein_coding
EMC10	1.76741	0.446505	1.98489	DEg	up	0	0	protein_coding
HMGB2	0.26569	0.0674056	1.9788	DEg	up	0	0	protein_coding
CATSPER2	0.438448	0.111513	1.97519	DEg	up	0	0	protein_coding
CACNA1B	0.231207	0.0588102	1.97505	DEg	up	0	0	protein_coding
RPL36	0.566379	0.144085	1.97485	DEg	up	0	0	protein_coding
COX6A1	0.220172	0.0560959	1.97267	DEg	up	0	0	protein_coding
RPL4	0.412759	0.105406	1.96934	DEg	up	0	0	protein_coding
RRAS	0.155	0.0395838	1.96929	DEg	up	0	0	protein_coding
DISC1	3.31776	0.848224	1.96769	DEg	up	0	0	protein_coding
TUBB	0.253793	0.0649174	1.96697	DEg	up	0	0	protein_coding
RPLP0	0.522586	0.13368	1.96688	DEg	up	0	0	protein_coding
BCL2L2	0.135172	0.0346076	1.96564	DEg	up	0	0	protein_coding
CHMP2A	0.188103	0.0481791	1.96505	DEg	up	0	0	protein_coding
RHD	0.277586	0.0712508	1.96196	DEg	up	0	0	protein_coding
CUX2	0.268621	0.0689889	1.96113	DEg	up	0	0	protein_coding
F10	0.114483	0.0294051	1.96099	DEg	up	0	0	protein_coding
MFSD5	0.0906897	0.0232979	1.96074	DEg	up	0	0	protein_coding
GAPDH	1.51569	0.389731	1.95942	DEg	up	0	0	protein_coding
ABT1	0.08	0.0205836	1.95851	DEg	up	0	0	protein_coding
WDR88	0.188793	0.0486315	1.95684	DEg	up	0	0	protein_coding
CDH12	0.455517	0.117394	1.95614	DEg	up	0	0	protein_coding
THBS1	1.01448	0.261479	1.95598	DEg	up	0	0	protein_coding
ATP5IF1	2.42397	0.629948	1.94406	DEg	up	0	0	protein_coding
RPS11	0.624655	0.162633	1.94144	DEg	up	0	0	protein_coding
MYCBP	0.37431	0.0974893	1.94092	DEg	up	0	0	protein_coding
CFL2	1.30672	0.340421	1.94056	DEg	up	0	0	protein_coding
GPSM2	0.436552	0.113775	1.93997	DEg	up	0	0	protein_coding
CCDC71	0.0781034	0.0203574	1.93983	DEg	up	0	0	protein_coding
COA3	0.105	0.0273694	1.93976	DEg	up	0	0	protein_coding
MRPS26	0.240172	0.0626555	1.93856	DEg	up	0	0	protein_coding
PSMB6	0.183793	0.047953	1.93839	DEg	up	0	0	protein_coding
DAPP1	0.0701724	0.0183216	1.93735	DEg	up	0	0	protein_coding
RPL23A	0.746379	0.194979	1.93659	DEg	up	0	0	protein_coding
MMP23B	0.78	0.2038	1.93632	DEg	up	0	0	protein_coding
PLEKHN1	0.135862	0.0355123	1.93575	DEg	up	0	0	protein_coding
GLS2	0.120172	0.0314409	1.93439	DEg	up	0	0	protein_coding
TCF7	0.293276	0.0769057	1.9311	DEg	up	0	0	protein_coding
APOA1	0.218103	0.0572269	1.93025	DEg	up	0	0	protein_coding
MOAP1	0.138793	0.0364171	1.93025	DEg	up	0	0	protein_coding
RPL27	0.467069	0.122597	1.92972	DEg	up	0	0	protein_coding
RD3L	0.279138	0.0732866	1.92936	DEg	up	0	0	protein_coding
RPL13A	0.950517	0.249943	1.92711	DEg	up	0	0	protein_coding
FLRT1	0.317586	0.0836915	1.924	DEg	up	0	0	protein_coding
PKD2L2	0.488276	0.128704	1.92364	DEg	up	0	0	protein_coding
SOD3	0.0796552	0.021036	1.92091	DEg	up	0	0	protein_coding
RANGRF	0.0803448	0.0212622	1.91792	DEg	up	0	0	protein_coding
SLC26A5	0.179483	0.0475006	1.91783	DEg	up	0	0	protein_coding
SLC51A	0.198966	0.052703	1.91656	DEg	up	0	0	protein_coding
CDH20	0.21431	0.0567745	1.91639	DEg	up	0	0	protein_coding
ADM	0.113276	0.0300837	1.91279	DEg	up	0	0	protein_coding
CNKSR2	0.103793	0.0275956	1.9112	DEg	up	0	0	protein_coding
OIP5	0.458276	0.122144	1.90763	DEg	up	0	0	protein_coding
GABARAP	0.348621	0.0929654	1.90689	DEg	up	0	0	protein_coding
TAF10	0.165172	0.0441077	1.90487	DEg	up	0	0	protein_coding
BAMBI	0.298966	0.0798462	1.90468	DEg	up	0	0	protein_coding
DEPP1	0.128103	0.0343814	1.89761	DEg	up	0	0	protein_coding
MRPL57	0.314828	0.0845962	1.8959	DEg	up	0	0	protein_coding
LYG2	0.0925862	0.0248812	1.89574	DEg	up	0	0	protein_coding
TPT1	1.59241	0.427957	1.89568	DEg	up	0	0	protein_coding
TXNIP	5.00069	1.34834	1.89095	DEg	up	0	0	protein_coding
DRAP1	0.161724	0.0436553	1.88931	DEg	up	0	0	protein_coding
TMEM266	0.267931	0.0723818	1.88816	DEg	up	0	0	protein_coding
MAF1	0.183276	0.0495363	1.88746	DEg	up	0	0	protein_coding
PNCK	0.175517	0.0475006	1.8856	DEg	up	0	0	protein_coding
CPNE9	0.157759	0.0427505	1.88371	DEg	up	0	0	protein_coding
CBR3	0.608793	0.165121	1.88243	DEg	up	0	0	protein_coding
EID1	0.6	0.162859	1.88134	DEg	up	0	0	protein_coding
HIGD1A	0.202414	0.0549649	1.88072	DEg	up	0	0	protein_coding
HAX1	0.33569	0.0911558	1.88072	DEg	up	0	0	protein_coding
CRIP3	0.263448	0.0717032	1.87741	DEg	up	0	0	protein_coding
SLC22A4	0.779655	0.212622	1.87455	DEg	up	0	0	protein_coding
BHLHE41	0.155517	0.0425243	1.87071	DEg	up	0	0	protein_coding
FITM1	0.308966	0.0848224	1.86493	DEg	up	0	0	protein_coding
IRX6	0.501207	0.137752	1.86334	DEg	up	0	0	protein_coding
GPR22	0.609828	0.167609	1.8633	DEg	up	0	0	protein_coding
CNTN4	0.478793	0.131871	1.86028	DEg	up	0	0	protein_coding
SYT9	0.248793	0.0685365	1.86	DEg	up	0	0	protein_coding
UBC	1.62086	0.446732	1.85928	DEg	up	0	0	protein_coding
CTSL	0.562069	0.155169	1.85691	DEg	up	0	0	protein_coding
SPON1	0.196034	0.0542864	1.85245	DEg	up	0	0	protein_coding
RPS19BP1	0.148621	0.0411672	1.85207	DEg	up	0	0	protein_coding
RPL17	0.679138	0.188193	1.85149	DEg	up	0	0	protein_coding
RPP21	0.0968966	0.026917	1.84793	DEg	up	0	0	protein_coding
C6orf120	0.0837931	0.0232979	1.84663	DEg	up	0	0	protein_coding
ARGFX	0.136552	0.0380005	1.84536	DEg	up	0	0	protein_coding
ZNF596	0.561379	0.156299	1.84466	DEg	up	0	0	protein_coding
RPL30	0.882586	0.246098	1.8425	DEg	up	0	0	protein_coding
C1GALT1C1	0.128966	0.0359647	1.84233	DEg	up	0	0	protein_coding
UBL4A	0.0906897	0.0253336	1.83988	DEg	up	0	0	protein_coding
C1QBP	0.173793	0.0486315	1.83741	DEg	up	0	0	protein_coding
MFSD6	0.395517	0.111061	1.83239	DEg	up	0	0	protein_coding
GABRR1	0.0932759	0.0262384	1.82982	DEg	up	0	0	protein_coding
SBDS	0.637414	0.179371	1.82928	DEg	up	0	0	protein_coding
GCNT7	0.0924138	0.0260122	1.82892	DEg	up	0	0	protein_coding
PDK4	1.69328	0.477041	1.82763	DEg	up	0	0	protein_coding
COX6A2	3.65241	1.03189	1.82356	DEg	up	0	0	protein_coding
MLLT11	0.265	0.0750961	1.81918	DEg	up	0	0	protein_coding
RPL35	0.655517	0.185931	1.81787	DEg	up	0	0	protein_coding
RNASEK	0.421207	0.119882	1.81291	DEg	up	0	0	protein_coding
CRLF1	0.113448	0.0323456	1.81039	DEg	up	0	0	protein_coding
CUTA	0.157069	0.0447862	1.81027	DEg	up	0	0	protein_coding
TMEM109	0.142759	0.0407148	1.80995	DEg	up	0	0	protein_coding
HIST1H4C	0.0943103	0.026917	1.8089	DEg	up	0	0	protein_coding
ST8SIA2	0.376379	0.107442	1.80863	DEg	up	0	0	protein_coding
MRPL16	0.351552	0.10043	1.80755	DEg	up	0	0	protein_coding
SMIM27	0.137586	0.0393576	1.80562	DEg	up	0	0	protein_coding
FGF2	0.266379	0.0762271	1.80511	DEg	up	0	0	protein_coding
EYS	0.621207	0.177788	1.80492	DEg	up	0	0	protein_coding
SLC13A4	0.569483	0.163311	1.80203	DEg	up	0	0	protein_coding
HMGN1	1.32603	0.380683	1.80046	DEg	up	0	0	protein_coding
GABARAPL2	0.404828	0.116263	1.79991	DEg	up	0	0	protein_coding
AMZ1	0.395517	0.113775	1.79755	DEg	up	0	0	protein_coding
NDUFA1	0.987931	0.284551	1.79572	DEg	up	0	0	protein_coding
HSPA8	0.571379	0.164669	1.79488	DEg	up	0	0	protein_coding
GOLGA6L7	0.244138	0.0705723	1.79052	DEg	up	0	0	protein_coding
CD63	0.675172	0.195431	1.7886	DEg	up	0	0	protein_coding
SSNA1	0.192931	0.0558697	1.78795	DEg	up	0	0	protein_coding
GEM	0.618448	0.179145	1.78753	DEg	up	0	0	protein_coding
MRPL54	0.153621	0.0445601	1.78555	DEg	up	0	0	protein_coding
SCAND1	0.214138	0.0622031	1.78348	DEg	up	0	0	protein_coding
ACTC1	8.52345	2.47682	1.78295	DEg	up	0	0	protein_coding
MRPL41	0.703621	0.204931	1.77966	DEg	up	0	0	protein_coding
TMEM185B	0.133966	0.0391314	1.77546	DEg	up	0	0	protein_coding
TUBB4B	0.385345	0.112644	1.77438	DEg	up	0	0	protein_coding
SPDYE1	0.269828	0.0789414	1.77318	DEg	up	0	0	protein_coding
PGRMC1	0.101207	0.0296313	1.77211	DEg	up	0	0	protein_coding
RPL12	0.487414	0.142728	1.77188	DEg	up	0	0	protein_coding
SLC25A4	4.25448	1.24881	1.76843	DEg	up	0	0	protein_coding
LRP1B	0.425862	0.125085	1.76748	DEg	up	0	0	protein_coding
CENPX	0.102414	0.0300837	1.76736	DEg	up	0	0	protein_coding
CREB5	5.17655	1.52567	1.76255	DEg	up	0	0	protein_coding
NDUFA6	0.461897	0.136168	1.76218	DEg	up	0	0	protein_coding
RIPOR2	0.296207	0.0875368	1.75864	DEg	up	0	0	protein_coding
SPDYE5	0.253103	0.0748699	1.75727	DEg	up	0	0	protein_coding
SLC30A2	0.14431	0.0427505	1.75516	DEg	up	0	0	protein_coding
SSUH2	0.166897	0.0495363	1.7524	DEg	up	0	0	protein_coding
MMP24	0.39	0.115811	1.7517	DEg	up	0	0	protein_coding
C1orf122	0.260345	0.0773581	1.7508	DEg	up	0	0	protein_coding
NME2	0.306724	0.0911558	1.75053	DEg	up	0	0	protein_coding
SYNPR	0.351379	0.104501	1.74951	DEg	up	0	0	protein_coding
MAP3K12	0.182931	0.0545126	1.74664	DEg	up	0	0	protein_coding
PPP2R2B	0.181379	0.0540602	1.74637	DEg	up	0	0	protein_coding
NT5C	0.257931	0.0769057	1.74582	DEg	up	0	0	protein_coding
YIF1A	0.117586	0.0350599	1.74582	DEg	up	0	0	protein_coding
CD44	0.161552	0.0481791	1.74552	DEg	up	0	0	protein_coding
SELENOK	0.277241	0.0827867	1.74367	DEg	up	0	0	protein_coding
MED12L	0.981379	0.293373	1.74208	DEg	up	0	0	protein_coding
KCNMB4	0.293966	0.0879891	1.74025	DEg	up	0	0	protein_coding
STEAP1B	0.253621	0.0760009	1.73858	DEg	up	0	0	protein_coding
PAK1	0.755862	0.227098	1.73481	DEg	up	0	0	protein_coding
CIAO2B	0.280517	0.0843701	1.73329	DEg	up	0	0	protein_coding
TOMM6	0.312069	0.0938702	1.73313	DEg	up	0	0	protein_coding
HJV	0.166034	0.0499887	1.73181	DEg	up	0	0	protein_coding
FBXL13	0.357931	0.107894	1.73007	DEg	up	0	0	protein_coding
CHCHD5	0.132586	0.0400362	1.72755	DEg	up	0	0	protein_coding
PROS1	2.15241	0.650532	1.72626	DEg	up	0	0	protein_coding
NAXE	0.130172	0.0393576	1.72571	DEg	up	0	0	protein_coding
KLF5	0.11431	0.0346076	1.7238	DEg	up	0	0	protein_coding
C12orf56	0.108276	0.032798	1.72303	DEg	up	0	0	protein_coding
PTGDS	3.77603	1.14476	1.72182	DEg	up	0	0	protein_coding
FARP1	1.35121	0.410088	1.72024	DEg	up	0	0	protein_coding
SMDT1	0.29931	0.0909297	1.71882	DEg	up	0	0	protein_coding
PPP1R3D	0.114655	0.0348337	1.71874	DEg	up	0	0	protein_coding
TOR4A	0.0986207	0.0300837	1.71291	DEg	up	0	0	protein_coding
PTPRO	0.12431	0.0380005	1.70986	DEg	up	0	0	protein_coding
DAZAP2	0.450345	0.137752	1.70896	DEg	up	0	0	protein_coding
PLK2	0.677759	0.20855	1.70038	DEg	up	0	0	protein_coding
TCF24	0.320345	0.0986202	1.69967	DEg	up	0	0	protein_coding
NR1D1	0.112414	0.0346076	1.69966	DEg	up	0	0	protein_coding
APOD	0.18431	0.0567745	1.69882	DEg	up	0	0	protein_coding
ABI3BP	0.805	0.248134	1.69787	DEg	up	0	0	protein_coding
ATP8B1	2.09793	0.646686	1.69783	DEg	up	0	0	protein_coding
RPL37A	1.38966	0.429088	1.69538	DEg	up	0	0	protein_coding
DEUP1	0.135517	0.0418457	1.69532	DEg	up	0	0	protein_coding
CRYBG1	0.133276	0.0411672	1.69485	DEg	up	0	0	protein_coding
MAGED2	0.132414	0.040941	1.69344	DEg	up	0	0	protein_coding
NPR3	1.73155	0.535399	1.69338	DEg	up	0	0	protein_coding
RUNDC3B	0.118448	0.0366433	1.69264	DEg	up	0	0	protein_coding
TMA7	0.635345	0.196562	1.69256	DEg	up	0	0	protein_coding
ASTE1	0.204828	0.0635603	1.68821	DEg	up	0	0	protein_coding
POLR2K	0.126724	0.0393576	1.68698	DEg	up	0	0	protein_coding
NUPR1	0.345172	0.107442	1.68376	DEg	up	0	0	protein_coding
RPS5	0.351379	0.109477	1.68239	DEg	up	0	0	protein_coding
RAB11A	1.50724	0.470256	1.68039	DEg	up	0	0	protein_coding
ZNF441	0.53069	0.1658	1.67843	DEg	up	0	0	protein_coding
ERICH5	0.12069	0.0377743	1.67583	DEg	up	0	0	protein_coding
SLC38A4	0.184828	0.0579055	1.67441	DEg	up	0	0	protein_coding
IL12RB2	0.263448	0.0827867	1.67005	DEg	up	0	0	protein_coding
FAM43A	0.148103	0.0465958	1.66833	DEg	up	0	0	protein_coding
RPL6	0.681724	0.214657	1.66715	DEg	up	0	0	protein_coding
SEC14L2	0.320862	0.101108	1.66605	DEg	up	0	0	protein_coding
ATP5PD	0.647069	0.204252	1.66357	DEg	up	0	0	protein_coding
GTF3C6	0.198276	0.0626555	1.662	DEg	up	0	0	protein_coding
STRADB	2.4269	0.767473	1.66092	DEg	up	0	0	protein_coding
UQCC3	0.111897	0.0355123	1.65577	DEg	up	0	0	protein_coding
ATP6V0C	0.272931	0.086632	1.65556	DEg	up	0	0	protein_coding
CCDC197	0.112414	0.0357385	1.65327	DEg	up	0	0	protein_coding
RPL13	1.23431	0.392445	1.65314	DEg	up	0	0	protein_coding
DYNLRB1	0.175172	0.0558697	1.64864	DEg	up	0	0	protein_coding
OAZ1	0.616207	0.196562	1.64843	DEg	up	0	0	protein_coding
TPM3	1.67569	0.534721	1.6479	DEg	up	0	0	protein_coding
SEC61G	0.198448	0.0633341	1.64771	DEg	up	0	0	protein_coding
HSPB6	0.648966	0.207419	1.64559	DEg	up	0	0	protein_coding
S100A10	0.134138	0.0429767	1.64209	DEg	up	0	0	protein_coding
CD81	1.19034	0.382266	1.63873	DEg	up	0	0	protein_coding
RPS15A	0.591034	0.190228	1.63551	DEg	up	0	0	protein_coding
BEX3	0.431724	0.139109	1.6339	DEg	up	0	0	protein_coding
H1FX	0.18069	0.0583578	1.63052	DEg	up	0	0	protein_coding
BTF3	0.306379	0.0990726	1.62876	DEg	up	0	0	protein_coding
SNAPIN	0.126034	0.040941	1.6222	DEg	up	0	0	protein_coding
MT-CO3	4.27466	1.39335	1.61725	DEg	up	0	0	protein_coding
PDLIM3	3.52586	1.14929	1.61724	DEg	up	0	0	protein_coding
SLC16A3	0.169138	0.0551911	1.61569	DEg	up	0	0	protein_coding
TMEM179B	0.314655	0.102692	1.61545	DEg	up	0	0	protein_coding
RNF7	0.311724	0.102013	1.61152	DEg	up	0	0	protein_coding
ENO4	0.129828	0.0425243	1.61024	DEg	up	0	0	protein_coding
GRN	0.27431	0.0900249	1.60741	DEg	up	0	0	protein_coding
TOMM7	0.641034	0.210586	1.60599	DEg	up	0	0	protein_coding
SRPRA	0.232931	0.0766795	1.60299	DEg	up	0	0	protein_coding
TUSC2	0.118103	0.0389052	1.60202	DEg	up	0	0	protein_coding
SERF2	1.10466	0.363945	1.6018	DEg	up	0	0	protein_coding
GPC1	0.597931	0.197014	1.60168	DEg	up	0	0	protein_coding
SLC6A6	0.738793	0.24361	1.6006	DEg	up	0	0	protein_coding
CCDC65	0.203966	0.0674056	1.59739	DEg	up	0	0	protein_coding
AGBL3	0.538621	0.178466	1.59362	DEg	up	0	0	protein_coding
ATP6AP1	0.297586	0.0986202	1.59335	DEg	up	0	0	protein_coding
NOVA1	0.404138	0.134133	1.59119	DEg	up	0	0	protein_coding
PIK3IP1	0.492586	0.163538	1.59075	DEg	up	0	0	protein_coding
DNAJB9	0.335	0.111287	1.58988	DEg	up	0	0	protein_coding
XIRP1	1.07224	0.357838	1.58325	DEg	up	0	0	protein_coding
POP5	0.24431	0.0816557	1.58109	DEg	up	0	0	protein_coding
CITED4	0.228621	0.0764533	1.58031	DEg	up	0	0	protein_coding
MAGEF1	0.137241	0.0459172	1.57961	DEg	up	0	0	protein_coding
PRR26	0.119483	0.0400362	1.57743	DEg	up	0	0	protein_coding
FHL1	4.71052	1.58335	1.5729	DEg	up	0	0	protein_coding
CAMK1	0.146552	0.0493101	1.57145	DEg	up	0	0	protein_coding
ODC1	0.149828	0.0504411	1.57063	DEg	up	0	0	protein_coding
PPP1R42	0.631379	0.212622	1.57022	DEg	up	0	0	protein_coding
PCBD1	0.277069	0.0934178	1.56848	DEg	up	0	0	protein_coding
ATP2A1	0.153103	0.0517982	1.56353	DEg	up	0	0	protein_coding
PPIF	0.18931	0.0642389	1.55924	DEg	up	0	0	protein_coding
SURF1	0.247931	0.0841439	1.55901	DEg	up	0	0	protein_coding
COX7B	1.57741	0.53653	1.55583	DEg	up	0	0	protein_coding
POLE2	0.310517	0.105632	1.55562	DEg	up	0	0	protein_coding
GRID2	0.686207	0.233884	1.55285	DEg	up	0	0	protein_coding
DYNLT3	0.181379	0.0619769	1.54921	DEg	up	0	0	protein_coding
SYNGR2	0.346379	0.118525	1.54716	DEg	up	0	0	protein_coding
IGFBP2	0.415	0.142049	1.54672	DEg	up	0	0	protein_coding
GPM6B	0.143793	0.0493101	1.54404	DEg	up	0	0	protein_coding
AGBL5	0.373276	0.128025	1.54381	DEg	up	0	0	protein_coding
ECM2	0.118621	0.0407148	1.54273	DEg	up	0	0	protein_coding
DSC1	0.347759	0.11943	1.54192	DEg	up	0	0	protein_coding
LIMA1	1.13862	0.391767	1.53922	DEg	up	0	0	protein_coding
RBM4B	0.652414	0.22461	1.53837	DEg	up	0	0	protein_coding
GATM	0.431379	0.148835	1.53524	DEg	up	0	0	protein_coding
RNASEH2C	0.148103	0.0511197	1.53466	DEg	up	0	0	protein_coding
CYC1	0.55569	0.192264	1.53119	DEg	up	0	0	protein_coding
RPS9	0.701724	0.24361	1.52633	DEg	up	0	0	protein_coding
COMMD3	0.415862	0.144764	1.52241	DEg	up	0	0	protein_coding
PPP1R3C	1.22741	0.428636	1.5178	DEg	up	0	0	protein_coding
HERPUD1	0.998448	0.349016	1.51639	DEg	up	0	0	protein_coding
TUBA1A	0.177931	0.0622031	1.51626	DEg	up	0	0	protein_coding
CDK2AP2	0.127241	0.0445601	1.51375	DEg	up	0	0	protein_coding
CYP51A1	0.266724	0.0934178	1.51358	DEg	up	0	0	protein_coding
LAMTOR5	0.365172	0.128252	1.5096	DEg	up	0	0	protein_coding
MYOT	0.60431	0.213074	1.50394	DEg	up	0	0	protein_coding
ALG10B	0.190345	0.0671794	1.50253	DEg	up	0	0	protein_coding
STMN1	0.106724	0.0377743	1.49841	DEg	up	0	0	protein_coding
MRPS12	0.218966	0.0775843	1.49687	DEg	up	0	0	protein_coding
MGAT4B	0.132759	0.0470482	1.49659	DEg	up	0	0	protein_coding
RAPH1	1.36448	0.483827	1.49579	DEg	up	0	0	protein_coding
AC072022.2	0.133276	0.0472744	1.49529	DEg	up	0	0	protein_coding
FXYD1	1.06155	0.376612	1.49503	DEg	up	0	0	protein_coding
UBXN1	0.119828	0.0425243	1.4946	DEg	up	0	0	protein_coding
NUDT8	0.199483	0.0707985	1.49447	DEg	up	0	0	protein_coding
KBTBD7	0.115172	0.040941	1.49218	DEg	up	0	0	protein_coding
NDUFA3	0.458621	0.163085	1.49167	DEg	up	0	0	protein_coding
GSTP1	0.342069	0.121692	1.49105	DEg	up	0	0	protein_coding
MAK	0.481897	0.171454	1.4909	DEg	up	0	0	protein_coding
ABHD14A	0.19	0.0676318	1.49023	DEg	up	0	0	protein_coding
TM2D2	0.124483	0.0443339	1.48947	DEg	up	0	0	protein_coding
ATP5MC1	0.771724	0.275051	1.48839	DEg	up	0	0	protein_coding
S100A13	0.300172	0.106989	1.48832	DEg	up	0	0	protein_coding
PCDH15	0.78	0.278444	1.48609	DEg	up	0	0	protein_coding
MB	6.60603	2.36033	1.4848	DEg	up	0	0	protein_coding
DLGAP1	0.515172	0.184347	1.48263	DEg	up	0	0	protein_coding
C1orf56	0.152241	0.0545126	1.4817	DEg	up	0	0	protein_coding
TRIB1	0.159138	0.0570007	1.48123	DEg	up	0	0	protein_coding
C8orf34	0.236724	0.0848224	1.48069	DEg	up	0	0	protein_coding
LYNX1	0.202586	0.072608	1.48034	DEg	up	0	0	protein_coding
CARHSP1	0.169655	0.060846	1.47937	DEg	up	0	0	protein_coding
TIMM8A	0.175172	0.0628817	1.47806	DEg	up	0	0	protein_coding
PRDX1	0.238103	0.0859534	1.46996	DEg	up	0	0	protein_coding
CHCHD2	0.526897	0.190228	1.46979	DEg	up	0	0	protein_coding
SLC43A2	0.318966	0.115359	1.46728	DEg	up	0	0	protein_coding
RPS19	0.604828	0.218955	1.46589	DEg	up	0	0	protein_coding
MT-ND4L	0.374828	0.135716	1.46564	DEg	up	0	0	protein_coding
PPP1R16A	0.633793	0.230265	1.46072	DEg	up	0	0	protein_coding
COX17	0.528276	0.192038	1.4599	DEg	up	0	0	protein_coding
C11orf71	0.125517	0.045691	1.4579	DEg	up	0	0	protein_coding
H2AFJ	0.123621	0.0450124	1.45752	DEg	up	0	0	protein_coding
BTG1	0.573966	0.209002	1.45744	DEg	up	0	0	protein_coding
MT-ND5	0.771034	0.281384	1.45425	DEg	up	0	0	protein_coding
TIMM13	0.23931	0.0877629	1.4472	DEg	up	0	0	protein_coding
BEX4	0.248966	0.091382	1.44596	DEg	up	0	0	protein_coding
SLC44A3	0.299483	0.10993	1.44589	DEg	up	0	0	protein_coding
TPGS2	0.516034	0.18955	1.44489	DEg	up	0	0	protein_coding
RPL14	0.586207	0.216241	1.43877	DEg	up	0	0	protein_coding
SYN3	0.507069	0.187062	1.43867	DEg	up	0	0	protein_coding
RPS24	0.943966	0.348564	1.43731	DEg	up	0	0	protein_coding
REX1BD	0.256724	0.0950011	1.4342	DEg	up	0	0	protein_coding
SNCA	0.577414	0.214205	1.43061	DEg	up	0	0	protein_coding
ATP5MD	1.36138	0.505089	1.43046	DEg	up	0	0	protein_coding
CBR1	0.116897	0.0434291	1.4285	DEg	up	0	0	protein_coding
DDT	0.310862	0.115585	1.42732	DEg	up	0	0	protein_coding
TMEM134	0.173966	0.0646912	1.42716	DEg	up	0	0	protein_coding
IQCH	0.61569	0.230491	1.41749	DEg	up	0	0	protein_coding
TF	0.151552	0.0567745	1.4165	DEg	up	0	0	protein_coding
ANKRD1	35.2059	13.1907	1.4163	DEg	up	0	0	protein_coding
FAM184B	0.194483	0.0730604	1.41248	DEg	up	0	0	protein_coding
COL6A6	0.247241	0.0929654	1.41115	DEg	up	0	0	protein_coding
AC099489.1	0.596379	0.224384	1.41026	DEg	up	0	0	protein_coding
MT-CO1	4.1331	1.55892	1.40668	DEg	up	0	0	protein_coding
TINAGL1	0.532241	0.201312	1.40265	DEg	up	0	0	protein_coding
MRPS34	0.170862	0.0646912	1.40119	DEg	up	0	0	protein_coding
RPL28	0.592586	0.225288	1.39525	DEg	up	0	0	protein_coding
RPL31	0.870345	0.330921	1.3951	DEg	up	0	0	protein_coding
NDUFB7	0.664138	0.252658	1.3943	DEg	up	0	0	protein_coding
GPX4	0.372759	0.141823	1.39415	DEg	up	0	0	protein_coding
SPATA21	0.130517	0.0497625	1.39111	DEg	up	0	0	protein_coding
MKRN2OS	0.40931	0.156073	1.39097	DEg	up	0	0	protein_coding
TP53I11	0.221034	0.0843701	1.38947	DEg	up	0	0	protein_coding
ISCA2	0.176552	0.0674056	1.38915	DEg	up	0	0	protein_coding
RAI14	0.164655	0.0628817	1.38874	DEg	up	0	0	protein_coding
TMED7	0.544138	0.207872	1.38828	DEg	up	0	0	protein_coding
FILIP1L	15.1374	5.78919	1.38669	DEg	up	0	0	protein_coding
BCL2	4.76207	1.82153	1.38643	DEg	up	0	0	protein_coding
HSPE1	0.449655	0.172133	1.3853	DEg	up	0	0	protein_coding
SPCS1	0.322931	0.123728	1.38406	DEg	up	0	0	protein_coding
ACAA2	0.557931	0.213979	1.38262	DEg	up	0	0	protein_coding
ZNF213	0.457241	0.176204	1.37571	DEg	up	0	0	protein_coding
ARNTL2	0.43431	0.167383	1.37557	DEg	up	0	0	protein_coding
HDDC2	1.05034	0.406243	1.37045	DEg	up	0	0	protein_coding
NLRC3	0.229483	0.0888939	1.36823	DEg	up	0	0	protein_coding
RPS8	0.572586	0.221895	1.36761	DEg	up	0	0	protein_coding
SLC9B1	0.15	0.0581316	1.36757	DEg	up	0	0	protein_coding
TM7SF2	0.57431	0.222574	1.36754	DEg	up	0	0	protein_coding
NDUFA11	0.776034	0.300837	1.36714	DEg	up	0	0	protein_coding
DYNLT1	1.09397	0.424112	1.36705	DEg	up	0	0	protein_coding
NDUFB4	0.849828	0.329563	1.36661	DEg	up	0	0	protein_coding
MYL7	1.77931	0.690342	1.36594	DEg	up	0	0	protein_coding
HINT1	0.417759	0.162181	1.36507	DEg	up	0	0	protein_coding
CTSD	1.00448	0.390183	1.36423	DEg	up	0	0	protein_coding
EXT1	9.90534	3.85727	1.36063	DEg	up	0	0	protein_coding
FSTL3	0.495345	0.193169	1.35857	DEg	up	0	0	protein_coding
FZD4	0.267931	0.104727	1.35522	DEg	up	0	0	protein_coding
COMMD2	0.412931	0.161502	1.35435	DEg	up	0	0	protein_coding
ORMDL1	0.718276	0.281158	1.35316	DEg	up	0	0	protein_coding
PDCD2	0.279655	0.109477	1.35301	DEg	up	0	0	protein_coding
ZKSCAN4	0.227414	0.0891201	1.3515	DEg	up	0	0	protein_coding
PFDN5	0.493621	0.193621	1.35016	DEg	up	0	0	protein_coding
PHPT1	0.573966	0.225288	1.34919	DEg	up	0	0	protein_coding
TSHR	0.222931	0.0875368	1.34864	DEg	up	0	0	protein_coding
GUK1	0.252241	0.0990726	1.34825	DEg	up	0	0	protein_coding
SGCE	1.03569	0.4076	1.34537	DEg	up	0	0	protein_coding
EPHA4	1.46362	0.57634	1.34455	DEg	up	0	0	protein_coding
APEX1	0.346724	0.136621	1.34361	DEg	up	0	0	protein_coding
C4orf3	0.277241	0.109251	1.34349	DEg	up	0	0	protein_coding
CAV2	2.58793	1.02058	1.3424	DEg	up	0	0	protein_coding
ITM2B	2.2981	0.906356	1.34229	DEg	up	0	0	protein_coding
CALM3	0.307759	0.121466	1.34125	DEg	up	0	0	protein_coding
DDAH1	0.821379	0.325718	1.33442	DEg	up	0	0	protein_coding
MICOS10	0.391207	0.155169	1.3341	DEg	up	0	0	protein_coding
PCYOX1	0.777586	0.30898	1.33149	DEg	up	0	0	protein_coding
NBPF26	0.38069	0.151549	1.32883	DEg	up	0	0	protein_coding
PAPPA2	0.246724	0.0986202	1.32294	DEg	up	0	0	protein_coding
ATRAID	0.28	0.111966	1.32237	DEg	up	0	0	protein_coding
ZNF749	0.273793	0.109704	1.31947	DEg	up	0	0	protein_coding
SCNM1	0.213276	0.0857272	1.3149	DEg	up	0	0	protein_coding
NCR3LG1	0.155862	0.0626555	1.31476	DEg	up	0	0	protein_coding
SAP18	0.354483	0.142502	1.31474	DEg	up	0	0	protein_coding
TMEM167B	0.355517	0.14318	1.31209	DEg	up	0	0	protein_coding
OGFRL1	0.155345	0.0626555	1.30996	DEg	up	0	0	protein_coding
DUSP8	0.184828	0.0746437	1.30809	DEg	up	0	0	protein_coding
MT-ATP6	3.88276	1.57046	1.3059	DEg	up	0	0	protein_coding
HEATR4	0.286034	0.115811	1.30442	DEg	up	0	0	protein_coding
RPSA	0.496552	0.20199	1.29766	DEg	up	0	0	protein_coding
ZNF302	1.75034	0.712961	1.29574	DEg	up	0	0	protein_coding
MAPK10	0.450172	0.183443	1.29515	DEg	up	0	0	protein_coding
TMED9	0.207931	0.0848224	1.29359	DEg	up	0	0	protein_coding
UQCRFS1	1.00293	0.409862	1.29101	DEg	up	0	0	protein_coding
MT-ND4	2.73759	1.11898	1.29072	DEg	up	0	0	protein_coding
YOD1	0.326897	0.13368	1.29005	DEg	up	0	0	protein_coding
ILDR2	0.616724	0.252205	1.29003	DEg	up	0	0	protein_coding
TRAPPC5	0.205345	0.0841439	1.28712	DEg	up	0	0	protein_coding
ABCC8	0.306897	0.125763	1.28704	DEg	up	0	0	protein_coding
XIRP2	10.2379	4.20041	1.28532	DEg	up	0	0	protein_coding
KCNA4	0.315345	0.129382	1.28529	DEg	up	0	0	protein_coding
ACKR3	0.804138	0.330016	1.28491	DEg	up	0	0	protein_coding
DOK5	1.48121	0.60846	1.28354	DEg	up	0	0	protein_coding
MYLK	0.171724	0.0705723	1.28292	DEg	up	0	0	protein_coding
RASSF9	0.627069	0.258086	1.28077	DEg	up	0	0	protein_coding
SCIMP	0.164828	0.0680841	1.27557	DEg	up	0	0	protein_coding
CGGBP1	1.26431	0.522506	1.27483	DEg	up	0	0	protein_coding
C15orf61	0.261552	0.108347	1.27144	DEg	up	0	0	protein_coding
UBE2M	0.167414	0.0694413	1.26955	DEg	up	0	0	protein_coding
MAFK	0.728621	0.303325	1.2643	DEg	up	0	0	protein_coding
MICOS13	0.478793	0.199502	1.263	DEg	up	0	0	protein_coding
TIMM10B	0.26569	0.110835	1.26133	DEg	up	0	0	protein_coding
TMEM43	0.287759	0.120109	1.26052	DEg	up	0	0	protein_coding
DDX20	0.196897	0.0823343	1.25787	DEg	up	0	0	protein_coding
RPLP2	0.661897	0.27686	1.25745	DEg	up	0	0	protein_coding
ATP6V1F	0.388793	0.162859	1.25538	DEg	up	0	0	protein_coding
NPC2	0.239483	0.10043	1.25373	DEg	up	0	0	protein_coding
SEMA3D	0.241379	0.101335	1.25218	DEg	up	0	0	protein_coding
IRF1	0.173276	0.0728342	1.25038	DEg	up	0	0	protein_coding
ANAPC13	0.148448	0.0624293	1.24966	DEg	up	0	0	protein_coding
PRSS23	0.65069	0.273694	1.24941	DEg	up	0	0	protein_coding
ENPP4	0.425862	0.179145	1.24926	DEg	up	0	0	protein_coding
TEX14	0.17569	0.0739652	1.24811	DEg	up	0	0	protein_coding
IDH3B	0.185862	0.0782628	1.24783	DEg	up	0	0	protein_coding
LRRC10	0.339655	0.14318	1.24624	DEg	up	0	0	protein_coding
FABP3	2.4131	1.01923	1.24342	DEg	up	0	0	protein_coding
MT-ND3	3.04138	1.28546	1.24245	DEg	up	0	0	protein_coding
SERPINB1	0.283621	0.119882	1.24234	DEg	up	0	0	protein_coding
MYADM	0.455862	0.192717	1.24212	DEg	up	0	0	protein_coding
TSPYL1	0.218621	0.092513	1.2407	DEg	up	0	0	protein_coding
RBIS	0.437759	0.185252	1.24064	DEg	up	0	0	protein_coding
PTPRT	0.407414	0.172585	1.23918	DEg	up	0	0	protein_coding
TAX1BP3	0.292586	0.12418	1.23643	DEg	up	0	0	protein_coding
LSM3	0.211034	0.0895725	1.23635	DEg	up	0	0	protein_coding
RND3	0.551552	0.23411	1.23631	DEg	up	0	0	protein_coding
FGF13	0.588966	0.25017	1.23528	DEg	up	0	0	protein_coding
COX7A2	0.927931	0.394255	1.23489	DEg	up	0	0	protein_coding
CCDC136	0.375172	0.159466	1.2343	DEg	up	0	0	protein_coding
MYL12B	0.443621	0.188871	1.23192	DEg	up	0	0	protein_coding
TAF7	0.395172	0.168288	1.23155	DEg	up	0	0	protein_coding
ABCC4	0.307931	0.131192	1.23093	DEg	up	0	0	protein_coding
TMEM246	0.340172	0.14499	1.23031	DEg	up	0	0	protein_coding
ZC2HC1C	0.322414	0.137525	1.22921	DEg	up	0	0	protein_coding
STBD1	0.204483	0.0873106	1.22775	DEg	up	0	0	protein_coding
HTR4	0.193793	0.0827867	1.22705	DEg	up	0	0	protein_coding
SPATA6L	0.211207	0.0902511	1.22664	DEg	up	0	0	protein_coding
SYNC	0.530862	0.22755	1.22215	DEg	up	0	0	protein_coding
TUFM	0.289138	0.123954	1.22195	DEg	up	0	0	protein_coding
TP53INP2	0.310517	0.133228	1.22078	DEg	up	0	0	protein_coding
NDUFA13	1.30741	0.561185	1.22017	DEg	up	0	0	protein_coding
TPST1	0.500172	0.21511	1.21735	DEg	up	0	0	protein_coding
TRMT10C	0.178793	0.0769057	1.21713	DEg	up	0	0	protein_coding
DMAC1	0.37569	0.161954	1.21395	DEg	up	0	0	protein_coding
PPIC	0.41	0.177788	1.20547	DEg	up	0	0	protein_coding
SNED1	1.62017	0.702556	1.20546	DEg	up	0	0	protein_coding
ULK4	0.912586	0.396064	1.20423	DEg	up	0	0	protein_coding
TYRP1	0.276724	0.120109	1.20411	DEg	up	0	0	protein_coding
LPCAT2	0.187069	0.0812033	1.20396	DEg	up	0	0	protein_coding
NRXN3	1.05966	0.460077	1.20365	DEg	up	0	0	protein_coding
CKB	0.385345	0.167383	1.203	DEg	up	0	0	protein_coding
FMO5	0.298793	0.129835	1.20247	DEg	up	0	0	protein_coding
MT-CYB	2.28328	0.992536	1.20191	DEg	up	0	0	protein_coding
PEBP1	0.97069	0.422303	1.20073	DEg	up	0	0	protein_coding
ABCB4	1.19259	0.520018	1.19746	DEg	up	0	0	protein_coding
TPI1	0.47931	0.209002	1.19744	DEg	up	0	0	protein_coding
MGLL	1.69379	0.740104	1.19446	DEg	up	0	0	protein_coding
SOD1	0.774828	0.339064	1.19232	DEg	up	0	0	protein_coding
BACH2	2.60086	1.13843	1.19194	DEg	up	0	0	protein_coding
TGFB1	0.307414	0.134585	1.19166	DEg	up	0	0	protein_coding
PLXNC1	0.21069	0.0922868	1.19092	DEg	up	0	0	protein_coding
CYCS	0.929828	0.407374	1.19061	DEg	up	0	0	protein_coding
ARID5A	0.522414	0.228907	1.19043	DEg	up	0	0	protein_coding
ERC2	1.03431	0.453291	1.19016	DEg	up	0	0	protein_coding
CC2D2A	0.496724	0.21805	1.18778	DEg	up	0	0	protein_coding
ATP5PF	1.71586	0.754128	1.18605	DEg	up	0	0	protein_coding
HARS2	0.236724	0.104049	1.18595	DEg	up	0	0	protein_coding
NDUFC2	0.427241	0.188193	1.18284	DEg	up	0	0	protein_coding
RPL3	0.253103	0.111513	1.18251	DEg	up	0	0	protein_coding
APH1B	0.364138	0.160597	1.18104	DEg	up	0	0	protein_coding
MT-ND2	1.53638	0.677675	1.18087	DEg	up	0	0	protein_coding
RNH1	0.423448	0.187062	1.17867	DEg	up	0	0	protein_coding
GJA1	3.88552	1.71703	1.17819	DEg	up	0	0	protein_coding
C4orf19	0.206897	0.0918344	1.1718	DEg	up	0	0	protein_coding
CCDC36	0.792759	0.351957	1.17148	DEg	up	0	0	protein_coding
SVIP	0.728276	0.323909	1.1689	DEg	up	0	0	protein_coding
CFL1	0.200862	0.0893463	1.16873	DEg	up	0	0	protein_coding
PANX1	0.177759	0.0791676	1.16694	DEg	up	0	0	protein_coding
MT-CO2	2.76638	1.2323	1.16665	DEg	up	0	0	protein_coding
MTFR1	2.48569	1.10744	1.16642	DEg	up	0	0	protein_coding
ICMT	0.303621	0.13549	1.16409	DEg	up	0	0	protein_coding
PHB	0.225517	0.100656	1.16381	DEg	up	0	0	protein_coding
PHB2	0.212241	0.0947749	1.16313	DEg	up	0	0	protein_coding
ELK3	0.181897	0.0816557	1.15549	DEg	up	0	0	protein_coding
TOB1	0.840345	0.377516	1.15444	DEg	up	0	0	protein_coding
SRI	0.232069	0.104275	1.15416	DEg	up	0	0	protein_coding
TMEM237	0.32069	0.144311	1.15199	DEg	up	0	0	protein_coding
SNAP91	0.371379	0.167157	1.15169	DEg	up	0	0	protein_coding
MTRNR2L12	0.479828	0.216014	1.15139	DEg	up	0	0	protein_coding
SSPN	0.885	0.398552	1.15091	DEg	up	0	0	protein_coding
MRPL50	0.213966	0.0963583	1.1509	DEg	up	0	0	protein_coding
SPATC1	0.300345	0.135264	1.15085	DEg	up	0	0	protein_coding
MRPL46	0.258448	0.116489	1.14968	DEg	up	0	0	protein_coding
DNAJC19	0.792241	0.357611	1.14755	DEg	up	0	0	protein_coding
ATP5F1B	1.49224	0.673603	1.14751	DEg	up	0	0	protein_coding
TOMM5	0.186207	0.0841439	1.14598	DEg	up	0	0	protein_coding
C5AR1	0.762586	0.344945	1.14454	DEg	up	0	0	protein_coding
PGAM1	0.363276	0.164442	1.14348	DEg	up	0	0	protein_coding
WDPCP	15.275	6.92015	1.1423	DEg	up	0	0	protein_coding
ALK	0.227586	0.103144	1.14175	DEg	up	0	0	protein_coding
NDUFS3	0.335345	0.152002	1.14156	DEg	up	0	0	protein_coding
MCL1	0.942586	0.427505	1.14068	DEg	up	0	0	protein_coding
PAPPA	0.277241	0.125763	1.14043	DEg	up	0	0	protein_coding
PERP	0.813276	0.370052	1.13602	DEg	up	0	0	protein_coding
NDUFAF8	0.361724	0.164669	1.13532	DEg	up	0	0	protein_coding
ATP6V0B	0.349828	0.159466	1.13339	DEg	up	0	0	protein_coding
ZFP36L1	0.361724	0.165121	1.13137	DEg	up	0	0	protein_coding
ECHS1	0.255862	0.116942	1.12957	DEg	up	0	0	protein_coding
GHITM	0.543621	0.248812	1.12754	DEg	up	0	0	protein_coding
SAT2	0.501379	0.229586	1.12687	DEg	up	0	0	protein_coding
OSGIN2	0.274828	0.12599	1.12522	DEg	up	0	0	protein_coding
EFHD1	0.511207	0.234562	1.12394	DEg	up	0	0	protein_coding
WEE1	0.724828	0.33273	1.12329	DEg	up	0	0	protein_coding
CALR	0.545172	0.250622	1.1212	DEg	up	0	0	protein_coding
EIF2B2	0.229655	0.105858	1.11733	DEg	up	0	0	protein_coding
TMEM47	0.363966	0.167835	1.11676	DEg	up	0	0	protein_coding
PRICKLE2	0.581724	0.268717	1.11424	DEg	up	0	0	protein_coding
JUND	0.572241	0.26442	1.11379	DEg	up	0	0	protein_coding
BAIAP2L2	0.210345	0.0974893	1.10944	DEg	up	0	0	protein_coding
SNRPB2	0.208621	0.0968107	1.10764	DEg	up	0	0	protein_coding
CXorf38	0.503966	0.23411	1.10614	DEg	up	0	0	protein_coding
SLC25A6	0.403276	0.187514	1.10477	DEg	up	0	0	protein_coding
NDUFS5	0.85	0.395386	1.1042	DEg	up	0	0	protein_coding
SPCS3	0.77069	0.359195	1.10138	DEg	up	0	0	protein_coding
COPS8	0.354655	0.165347	1.10092	DEg	up	0	0	protein_coding
COPS5	0.339828	0.158561	1.09976	DEg	up	0	0	protein_coding
MRPS15	0.241207	0.112644	1.0985	DEg	up	0	0	protein_coding
SLC27A6	3.84224	1.79575	1.09736	DEg	up	0	0	protein_coding
MT-ND1	2.00121	0.935309	1.09736	DEg	up	0	0	protein_coding
C8orf33	0.185172	0.086632	1.0959	DEg	up	0	0	protein_coding
MRPL43	0.191897	0.0900249	1.09193	DEg	up	0	0	protein_coding
NEK11	1.08397	0.508708	1.09141	DEg	up	0	0	protein_coding
CREG1	0.245172	0.115132	1.0905	DEg	up	0	0	protein_coding
MMP2	0.765172	0.359647	1.0892	DEg	up	0	0	protein_coding
NIF3L1	0.187069	0.0879891	1.08817	DEg	up	0	0	protein_coding
EXOC6B	34.8129	16.3807	1.08763	DEg	up	0	0	protein_coding
LAMTOR1	0.245345	0.115585	1.08586	DEg	up	0	0	protein_coding
LGALS3BP	0.711034	0.334992	1.08579	DEg	up	0	0	protein_coding
PPL	0.308793	0.145668	1.08395	DEg	up	0	0	protein_coding
MLX	0.57931	0.273468	1.08297	DEg	up	0	0	protein_coding
ID2	0.234655	0.110835	1.08213	DEg	up	0	0	protein_coding
ATP5PO	1.17552	0.555757	1.08077	DEg	up	0	0	protein_coding
MPC2	0.773793	0.365981	1.08018	DEg	up	0	0	protein_coding
STUB1	0.22569	0.106763	1.07993	DEg	up	0	0	protein_coding
C10orf71	2.64552	1.25221	1.07908	DEg	up	0	0	protein_coding
CLN5	0.625172	0.296087	1.07823	DEg	up	0	0	protein_coding
ARMCX3	0.322586	0.152907	1.07703	DEg	up	0	0	protein_coding
ENY2	0.694138	0.32979	1.07368	DEg	up	0	0	protein_coding
GNPDA1	0.377586	0.179824	1.07022	DEg	up	0	0	protein_coding
WIPF3	0.507069	0.241574	1.06971	DEg	up	0	0	protein_coding
PHLDB2	8.80224	4.19679	1.06859	DEg	up	0	0	protein_coding
DDX18	0.441897	0.211264	1.06466	DEg	up	0	0	protein_coding
CYP2J2	4.06948	1.9473	1.06337	DEg	up	0	0	protein_coding
NDUFB9	0.865172	0.41416	1.0628	DEg	up	0	0	protein_coding
PAICS	0.320345	0.153359	1.06271	DEg	up	0	0	protein_coding
ILK	0.970345	0.464827	1.0618	DEg	up	0	0	protein_coding
GLRB	0.934655	0.447862	1.06138	DEg	up	0	0	protein_coding
MRPS7	0.311034	0.149061	1.06117	DEg	up	0	0	protein_coding
RBKS	0.836552	0.40104	1.06071	DEg	up	0	0	protein_coding
ASB18	10.2566	4.9197	1.0599	DEg	up	0	0	protein_coding
TMEM126A	0.265517	0.127573	1.05748	DEg	up	0	0	protein_coding
ADAM19	1.55379	0.747342	1.05595	DEg	up	0	0	protein_coding
SEMA5B	0.606552	0.291789	1.0557	DEg	up	0	0	protein_coding
SLC40A1	0.357586	0.172133	1.05477	DEg	up	0	0	protein_coding
CD164	0.617241	0.297218	1.05431	DEg	up	0	0	protein_coding
TCAP	5.81172	2.8005	1.05328	DEg	up	0	0	protein_coding
ZNF428	0.226897	0.109477	1.0514	DEg	up	0	0	protein_coding
SOX9	0.278448	0.134359	1.05132	DEg	up	0	0	protein_coding
ADAMTSL5	0.356724	0.172359	1.04939	DEg	up	0	0	protein_coding
CCDC150	0.239828	0.116037	1.04741	DEg	up	0	0	protein_coding
MAP7D3	0.32431	0.156978	1.04681	DEg	up	0	0	protein_coding
GNG5	0.96931	0.470029	1.04421	DEg	up	0	0	protein_coding
PRADC1	0.255862	0.12418	1.04293	DEg	up	0	0	protein_coding
CBR4	3.08483	1.4983	1.04186	DEg	up	0	0	protein_coding
GSTO1	0.575517	0.280253	1.03813	DEg	up	0	0	protein_coding
PNRC1	0.86931	0.423886	1.03619	DEg	up	0	0	protein_coding
GMFB	0.204483	0.0997512	1.03557	DEg	up	0	0	protein_coding
CYSTM1	1.57966	0.77064	1.03548	DEg	up	0	0	protein_coding
RPS27L	0.682586	0.333635	1.03274	DEg	up	0	0	protein_coding
MTURN	0.206897	0.101335	1.02978	DEg	up	0	0	protein_coding
FRMD4B	2.0731	1.01561	1.02945	DEg	up	0	0	protein_coding
CCNC	1.36914	0.671568	1.02766	DEg	up	0	0	protein_coding
UQCR11	1.42448	0.70052	1.02394	DEg	up	0	0	protein_coding
PAQR3	0.361207	0.177788	1.02267	DEg	up	0	0	protein_coding
RAP2A	0.33931	0.167157	1.0214	DEg	up	0	0	protein_coding
ATP5MPL	1.54466	0.761819	1.01977	DEg	up	0	0	protein_coding
PLN	9.81103	4.84053	1.01924	DEg	up	0	0	protein_coding
ABITRAM	0.336724	0.166252	1.0182	DEg	up	0	0	protein_coding
CCDC107	0.477586	0.236146	1.01608	DEg	up	0	0	protein_coding
RTN4	1.16621	0.576793	1.0157	DEg	up	0	0	protein_coding
CENPA	0.279828	0.138656	1.01302	DEg	up	0	0	protein_coding
CPVL	4.56569	2.26397	1.01198	DEg	up	0	0	protein_coding
SYF2	0.294138	0.145895	1.01157	DEg	up	0	0	protein_coding
TUBB6	0.781034	0.387695	1.01046	DEg	up	0	0	protein_coding
FAM13C	0.518276	0.257634	1.0084	DEg	up	0	0	protein_coding
DDX60	0.231552	0.115132	1.00804	DEg	up	0	0	protein_coding
ZNF483	1.00362	0.499208	1.0075	DEg	up	0	0	protein_coding
ANAPC11	0.257241	0.128025	1.00669	DEg	up	0	0	protein_coding
NDUFB2	1.24397	0.621579	1.00094	DEg	up	0	0	protein_coding
EXOSC8	0.399483	0.199729	1.00009	DEg	up	0	0	protein_coding
GPX2	0.0412069	0.00475006	3.11687	DEg	up	1.11022e-16	5.85092e-16	protein_coding
PDC	0.0489655	0.00814295	2.58814	DEg	up	1.11022e-16	5.85092e-16	protein_coding
ERCC6L	0.0567241	0.0110835	2.35555	DEg	up	1.11022e-16	5.85092e-16	protein_coding
SLC16A6	0.0615517	0.014024	2.1339	DEg	up	1.11022e-16	5.85092e-16	protein_coding
ASPHD1	0.0731034	0.0201312	1.86051	DEg	up	1.11022e-16	5.85092e-16	protein_coding
GCC1	0.0898276	0.0271432	1.72657	DEg	up	1.11022e-16	5.85092e-16	protein_coding
SMIM15	0.0896552	0.028048	1.67649	DEg	up	1.11022e-16	5.85092e-16	protein_coding
CFD	0.0993103	0.0332504	1.57857	DEg	up	1.11022e-16	5.85092e-16	protein_coding
SNRNP25	0.106034	0.0368695	1.52403	DEg	up	1.11022e-16	5.85092e-16	protein_coding
THEM6	0.131552	0.051572	1.35097	DEg	up	1.11022e-16	5.85092e-16	protein_coding
RSL24D1	0.157931	0.0687627	1.1996	DEg	up	1.11022e-16	5.85092e-16	protein_coding
EMC4	0.163276	0.073739	1.14681	DEg	up	1.11022e-16	5.85092e-16	protein_coding
ZNF423	0.200172	0.0916082	1.12769	DEg	up	1.11022e-16	5.85092e-16	protein_coding
CZIB	0.183793	0.0864058	1.08888	DEg	up	1.11022e-16	5.85092e-16	protein_coding
TSPAN31	0.201552	0.0986202	1.03119	DEg	up	1.11022e-16	5.85092e-16	protein_coding
IGSF6	0.0624138	0.0147026	2.0858	DEg	up	2.22045e-16	1.16118e-15	protein_coding
DDR1	0.101034	0.0348337	1.53629	DEg	up	2.22045e-16	1.16118e-15	protein_coding
CD74	0.101724	0.0357385	1.50911	DEg	up	2.22045e-16	1.16118e-15	protein_coding
TUBA1B	0.165345	0.0769057	1.10432	DEg	up	2.22045e-16	1.16118e-15	protein_coding
ZSCAN29	0.201897	0.0992988	1.02377	DEg	up	2.22045e-16	1.16118e-15	protein_coding
PHYHIPL	0.0489655	0.00791676	2.62878	DEg	up	4.44089e-16	2.29866e-15	protein_coding
KLHL10	0.0508621	0.0099525	2.35346	DEg	up	4.44089e-16	2.29866e-15	protein_coding
MISP3	0.0567241	0.0115359	2.29784	DEg	up	4.44089e-16	2.29866e-15	protein_coding
FAM186B	0.0660345	0.0165121	1.9997	DEg	up	4.44089e-16	2.29866e-15	protein_coding
IRF2BPL	0.138793	0.0574531	1.27248	DEg	up	4.44089e-16	2.29866e-15	protein_coding
MCF2L2	0.149655	0.0619769	1.27184	DEg	up	4.44089e-16	2.29866e-15	protein_coding
SLC39A13	0.170345	0.0805248	1.08095	DEg	up	4.44089e-16	2.29866e-15	protein_coding
PSTK	0.198966	0.098394	1.01588	DEg	up	4.44089e-16	2.29866e-15	protein_coding
TMEM219	0.194483	0.0965845	1.00978	DEg	up	4.44089e-16	2.29866e-15	protein_coding
SLC47A2	0.0675862	0.0169645	1.99421	DEg	up	5.55112e-16	2.86292e-15	protein_coding
TMEM115	0.0751724	0.0203574	1.88465	DEg	up	5.55112e-16	2.86292e-15	protein_coding
CDH8	0.147241	0.0542864	1.43952	DEg	up	5.55112e-16	2.86292e-15	protein_coding
MYH11	0.16931	0.0753223	1.16852	DEg	up	5.55112e-16	2.86292e-15	protein_coding
ATP13A5	0.0405172	0.00542864	2.89987	DEg	up	7.77156e-16	3.98542e-15	protein_coding
MLANA	0.0734483	0.0205836	1.83523	DEg	up	7.77156e-16	3.98542e-15	protein_coding
SMIM29	0.0943103	0.0321194	1.55397	DEg	up	8.88178e-16	4.54076e-15	protein_coding
ORMDL3	0.0939655	0.0332504	1.49876	DEg	up	8.88178e-16	4.54076e-15	protein_coding
ARAP2	0.141897	0.0567745	1.32152	DEg	up	8.88178e-16	4.54076e-15	protein_coding
POLD4	0.194828	0.0965845	1.01233	DEg	up	8.88178e-16	4.54076e-15	protein_coding
FSCN1	0.0493103	0.00904773	2.44626	DEg	up	9.99201e-16	5.09964e-15	protein_coding
MTMR7	0.0798276	0.0228455	1.80498	DEg	up	9.99201e-16	5.09964e-15	protein_coding
RHOC	0.147069	0.0653698	1.1698	DEg	up	9.99201e-16	5.09964e-15	protein_coding
NEURL1	0.0781034	0.021036	1.89253	DEg	up	1.11022e-15	5.65469e-15	protein_coding
ADO	0.0844828	0.026917	1.65014	DEg	up	1.11022e-15	5.65469e-15	protein_coding
NIPSNAP3A	0.171897	0.0816557	1.07391	DEg	up	1.11022e-15	5.65469e-15	protein_coding
TCEAL3	0.157241	0.0712508	1.142	DEg	up	1.22125e-15	6.21064e-15	protein_coding
S100A11	0.0546552	0.0113097	2.2728	DEg	up	1.33227e-15	6.76146e-15	protein_coding
EML6	0.225345	0.111513	1.01492	DEg	up	1.33227e-15	6.76146e-15	protein_coding
MT-ATP8	0.0736207	0.0212622	1.79182	DEg	up	1.44329e-15	7.31251e-15	protein_coding
FAM218A	0.052931	0.0106311	2.31583	DEg	up	1.66533e-15	8.41187e-15	protein_coding
NMUR2	0.0522414	0.00904773	2.52957	DEg	up	1.77636e-15	8.96358e-15	protein_coding
UBE2U	0.102931	0.0330242	1.64008	DEg	up	1.77636e-15	8.96358e-15	protein_coding
CISD3	0.189483	0.0931916	1.02379	DEg	up	1.88738e-15	9.51257e-15	protein_coding
FBXL15	0.129828	0.0524768	1.30684	DEg	up	1.9984e-15	1.00518e-14	protein_coding
IMP3	0.125172	0.0511197	1.29197	DEg	up	1.9984e-15	1.00518e-14	protein_coding
CYS1	0.0862069	0.026917	1.67929	DEg	up	2.77556e-15	1.38885e-14	protein_coding
NHP2	0.0948276	0.0337028	1.49244	DEg	up	2.9976e-15	1.4982e-14	protein_coding
PYCR2	0.0967241	0.033929	1.51136	DEg	up	3.10862e-15	1.55291e-14	protein_coding
CIART	0.0901724	0.0298575	1.59459	DEg	up	3.21965e-15	1.60703e-14	protein_coding
KCNK13	0.164655	0.0642389	1.35793	DEg	up	3.21965e-15	1.60703e-14	protein_coding
RGL4	0.0356897	0.00407148	3.13188	DEg	up	3.33067e-15	1.66134e-14	protein_coding
TMEM208	0.0981034	0.0341552	1.5222	DEg	up	3.33067e-15	1.66134e-14	protein_coding
NUDCD2	0.170517	0.0809772	1.07433	DEg	up	3.55271e-15	1.76914e-14	protein_coding
MGAT3	0.0675862	0.0196788	1.78009	DEg	up	3.66374e-15	1.82352e-14	protein_coding
CRMP1	0.104138	0.0384528	1.43733	DEg	up	4.32987e-15	2.15006e-14	protein_coding
KDELR3	0.175345	0.0850486	1.04383	DEg	up	4.32987e-15	2.15006e-14	protein_coding
PTRHD1	0.0389655	0.00520244	2.90494	DEg	up	4.55191e-15	2.25844e-14	protein_coding
SPARC	0.152069	0.067858	1.16414	DEg	up	4.55191e-15	2.25844e-14	protein_coding
DNASE2	0.0853448	0.0278218	1.61709	DEg	up	4.88498e-15	2.42089e-14	protein_coding
ELOVL1	0.0908621	0.0325718	1.48005	DEg	up	4.88498e-15	2.42089e-14	protein_coding
TMEM141	0.128276	0.0540602	1.24661	DEg	up	5.44009e-15	2.68975e-14	protein_coding
TSR3	0.0884483	0.0309885	1.5131	DEg	up	5.88418e-15	2.90452e-14	protein_coding
ADGRE3	0.0712069	0.0203574	1.80646	DEg	up	6.21725e-15	3.06488e-14	protein_coding
ALDH1L2	0.114828	0.0438815	1.38779	DEg	up	6.55032e-15	3.22694e-14	protein_coding
LSM5	0.171552	0.0821081	1.06305	DEg	up	6.66134e-15	3.27948e-14	protein_coding
EMD	0.155	0.0723818	1.09857	DEg	up	6.99441e-15	3.44062e-14	protein_coding
AL162231.1	0.0536207	0.0108573	2.30413	DEg	up	7.10543e-15	3.49294e-14	protein_coding
HLA-DRA	0.0565517	0.0137978	2.03513	DEg	up	7.10543e-15	3.49294e-14	protein_coding
LAGE3	0.0339655	0.0031667	3.42302	DEg	up	7.77156e-15	3.81539e-14	protein_coding
ARL2	0.173276	0.0836915	1.04992	DEg	up	7.77156e-15	3.81539e-14	protein_coding
SLC26A7	0.140862	0.0531554	1.406	DEg	up	8.43769e-15	4.13699e-14	protein_coding
RANBP6	0.156207	0.0705723	1.14628	DEg	up	8.88178e-15	4.35045e-14	protein_coding
NPNT	0.0810345	0.0217145	1.89987	DEg	up	9.32587e-15	4.56498e-14	protein_coding
MED11	0.141897	0.0635603	1.15864	DEg	up	1.07692e-14	5.25942e-14	protein_coding
PLP2	0.0791379	0.0242027	1.7092	DEg	up	1.11022e-14	5.41766e-14	protein_coding
CCDC198	0.0431034	0.0067858	2.66721	DEg	up	1.13243e-14	5.52241e-14	protein_coding
ACOT2	0.169483	0.0821081	1.04554	DEg	up	1.16573e-14	5.68113e-14	protein_coding
SSBP4	0.164138	0.078489	1.06435	DEg	up	1.18794e-14	5.78651e-14	protein_coding
HSD17B10	0.0763793	0.0246551	1.6313	DEg	up	1.26565e-14	6.15705e-14	protein_coding
FZD2	0.0772414	0.0232979	1.72917	DEg	up	1.27676e-14	6.20702e-14	protein_coding
CLCF1	0.0456897	0.00746437	2.61377	DEg	up	1.28786e-14	6.25998e-14	protein_coding
THAP11	0.0482759	0.00927392	2.38005	DEg	up	1.64313e-14	7.9507e-14	protein_coding
SEPHS2	0.0658621	0.0174169	1.91896	DEg	up	1.64313e-14	7.9507e-14	protein_coding
FAM186A	0.103276	0.0370957	1.47718	DEg	up	1.65423e-14	8.00312e-14	protein_coding
FABP5	0.0732759	0.0228455	1.68143	DEg	up	1.66533e-14	8.05423e-14	protein_coding
KLHL34	0.0868966	0.0287265	1.59692	DEg	up	1.68754e-14	8.15503e-14	protein_coding
RHBDF1	0.138966	0.0617507	1.1702	DEg	up	1.72085e-14	8.31062e-14	protein_coding
PNMA1	0.0418966	0.00746437	2.48874	DEg	up	1.80966e-14	8.73532e-14	protein_coding
CALB1	0.0277586	0.00248812	3.47981	DEg	up	1.87628e-14	9.04665e-14	protein_coding
HLA-DPA1	0.0315517	0.00294051	3.42358	DEg	up	1.87628e-14	9.04665e-14	protein_coding
HACD4	0.0487931	0.00950011	2.36066	DEg	up	2.10942e-14	1.01512e-13	protein_coding
TAF9B	0.0775862	0.0239765	1.69418	DEg	up	2.34257e-14	1.12496e-13	protein_coding
EIF3G	0.151724	0.0696675	1.12289	DEg	up	2.56462e-14	1.23021e-13	protein_coding
TMEM35B	0.057069	0.012893	2.14612	DEg	up	2.95319e-14	1.41366e-13	protein_coding
GPR87	0.0232759	0.000452386	5.68514	DEg	up	2.9643e-14	1.41875e-13	protein_coding
CCDC28B	0.112414	0.0454648	1.306	DEg	up	3.29736e-14	1.57463e-13	protein_coding
MRPL24	0.154655	0.0732866	1.07743	DEg	up	3.31957e-14	1.58498e-13	protein_coding
LSM10	0.115862	0.0461434	1.32821	DEg	up	3.41949e-14	1.63165e-13	protein_coding
DCDC2B	0.057069	0.0142502	2.00173	DEg	up	3.57492e-14	1.70472e-13	protein_coding
SPSB2	0.0618966	0.0167383	1.88671	DEg	up	3.75255e-14	1.78886e-13	protein_coding
ITGA2	0.121552	0.0461434	1.39737	DEg	up	4.17444e-14	1.98586e-13	protein_coding
CNBD2	0.171379	0.0848224	1.01468	DEg	up	4.31877e-14	2.05289e-13	protein_coding
CHST14	0.0360345	0.00520244	2.79212	DEg	up	4.71845e-14	2.24074e-13	protein_coding
ARHGEF38	0.0737931	0.0251074	1.55537	DEg	up	5.69544e-14	2.69657e-13	protein_coding
CNNM1	0.102414	0.0377743	1.43893	DEg	up	5.9619e-14	2.81916e-13	protein_coding
DUSP28	0.0937931	0.0337028	1.47661	DEg	up	6.83897e-14	3.22675e-13	protein_coding
IL5	0.0444828	0.00859534	2.37162	DEg	up	6.85008e-14	3.23148e-13	protein_coding
IFITM3	0.0634483	0.0178693	1.8281	DEg	up	6.95e-14	3.2781e-13	protein_coding
TAC4	0.0991379	0.0373219	1.40942	DEg	up	7.01661e-14	3.30848e-13	protein_coding
HSPA1B	0.0765517	0.0246551	1.63455	DEg	up	7.37188e-14	3.46998e-13	protein_coding
CD3EAP	0.131379	0.0574531	1.19328	DEg	up	7.82707e-14	3.68134e-13	protein_coding
TMEM74	0.0837931	0.0285003	1.55585	DEg	up	7.9825e-14	3.7515e-13	protein_coding
C17orf78	0.0722414	0.0235241	1.61869	DEg	up	8.40439e-14	3.94358e-13	protein_coding
CDRT1	0.15069	0.072608	1.05338	DEg	up	8.77076e-14	4.11162e-13	protein_coding
HRK	0.0855172	0.0296313	1.52909	DEg	up	8.82627e-14	4.13635e-13	protein_coding
IGSF8	0.0774138	0.0255598	1.59871	DEg	up	8.9484e-14	4.19095e-13	protein_coding
ANAPC15	0.0725862	0.0221669	1.71129	DEg	up	1.15241e-13	5.37205e-13	protein_coding
AGT	0.11569	0.0477268	1.27739	DEg	up	1.21347e-13	5.64966e-13	protein_coding
RNF32	0.0467241	0.00972631	2.2642	DEg	up	1.26676e-13	5.89318e-13	protein_coding
UROD	0.103966	0.040941	1.34449	DEg	up	1.30673e-13	6.07534e-13	protein_coding
HIST2H2AC	0.0887931	0.0312147	1.50822	DEg	up	1.32228e-13	6.14474e-13	protein_coding
PSENEN	0.042069	0.00746437	2.49466	DEg	up	1.39444e-13	6.47205e-13	protein_coding
KCNH1	0.0867241	0.0300837	1.52745	DEg	up	1.42886e-13	6.62768e-13	protein_coding
TCEA2	0.142414	0.0662746	1.10356	DEg	up	1.48548e-13	6.88498e-13	protein_coding
SRSF8	0.112241	0.0475006	1.24059	DEg	up	1.48992e-13	6.90342e-13	protein_coding
ESYT3	0.17569	0.0868582	1.0163	DEg	up	1.49325e-13	6.91778e-13	protein_coding
BPGM	0.142759	0.0660484	1.11198	DEg	up	1.58096e-13	7.31392e-13	protein_coding
SDF2L1	0.0624138	0.0171907	1.86024	DEg	up	1.60316e-13	7.41549e-13	protein_coding
TIMM17B	0.0853448	0.0305361	1.48279	DEg	up	1.63869e-13	7.57514e-13	protein_coding
APH1A	0.107931	0.0434291	1.31338	DEg	up	1.672e-13	7.72552e-13	protein_coding
OLFML1	0.0387931	0.00633341	2.61475	DEg	up	1.80966e-13	8.34616e-13	protein_coding
PSME1	0.0660345	0.0180955	1.86759	DEg	up	1.91513e-13	8.81492e-13	protein_coding
BTBD6	0.0989655	0.0384528	1.36384	DEg	up	2.00173e-13	9.2036e-13	protein_coding
ATMIN	0.147931	0.0705723	1.06775	DEg	up	2.0195e-13	9.28242e-13	protein_coding
NODAL	0.0841379	0.0289527	1.53906	DEg	up	2.14939e-13	9.87492e-13	protein_coding
PROCR	0.128276	0.0540602	1.24661	DEg	up	2.23266e-13	1.02543e-12	protein_coding
AC015802.6	0.0301724	0.0031667	3.25218	DEg	up	2.26374e-13	1.03907e-12	protein_coding
IFI27	0.0643103	0.0194526	1.72509	DEg	up	2.31037e-13	1.05982e-12	protein_coding
HIST1H2AK	0.0448276	0.00836915	2.42123	DEg	up	2.4114e-13	1.10481e-12	protein_coding
FMC1	0.0494828	0.011762	2.07279	DEg	up	2.41251e-13	1.10498e-12	protein_coding
DALRD3	0.124138	0.0536078	1.21143	DEg	up	2.47025e-13	1.13073e-12	protein_coding
MT1X	0.133276	0.0576793	1.20829	DEg	up	2.48468e-13	1.13717e-12	protein_coding
HESX1	0.15569	0.0755485	1.0432	DEg	up	2.94209e-13	1.34056e-12	protein_coding
GRM3	0.0577586	0.00791676	2.86705	DEg	up	3.04978e-13	1.389e-12	protein_coding
SAYSD1	0.124655	0.0545126	1.19328	DEg	up	3.13305e-13	1.4254e-12	protein_coding
TEAD4	0.122241	0.052703	1.21378	DEg	up	3.78586e-13	1.71692e-12	protein_coding
MZT1	0.108448	0.0436553	1.31278	DEg	up	3.96128e-13	1.79484e-12	protein_coding
KRTAP10-4	0.0518966	0.0106311	2.28735	DEg	up	4.65517e-13	2.10446e-12	protein_coding
RRS1	0.0887931	0.0321194	1.467	DEg	up	4.65739e-13	2.10515e-12	protein_coding
ACP2	0.135517	0.0626555	1.11296	DEg	up	4.72955e-13	2.13744e-12	protein_coding
SLC39A6	0.139828	0.0640127	1.12722	DEg	up	5.26801e-13	2.37541e-12	protein_coding
CARD19	0.147931	0.0719294	1.04027	DEg	up	5.5278e-13	2.4903e-12	protein_coding
FIBP	0.0760345	0.0255598	1.57278	DEg	up	5.95857e-13	2.68073e-12	protein_coding
ARF5	0.0648276	0.0192264	1.75352	DEg	up	6.38378e-13	2.86901e-12	protein_coding
CNTD1	0.0425862	0.00746437	2.51229	DEg	up	6.55254e-13	2.94264e-12	protein_coding
LRRTM2	0.0339655	0.00475006	2.83805	DEg	up	6.81899e-13	3.06138e-12	protein_coding
B3GNT8	0.0489655	0.0115359	2.08564	DEg	up	7.33635e-13	3.28921e-12	protein_coding
PSMC5	0.155517	0.0764533	1.02442	DEg	up	7.59282e-13	3.40164e-12	protein_coding
CRIP1	0.0427586	0.00746437	2.51812	DEg	up	7.68496e-13	3.4419e-12	protein_coding
TRPC5	0.0908621	0.033929	1.42116	DEg	up	7.97362e-13	3.56798e-12	protein_coding
COPRS	0.125517	0.0572269	1.13312	DEg	up	8.2212e-13	3.67711e-12	protein_coding
AQP11	0.129828	0.0617507	1.07207	DEg	up	8.25007e-13	3.68947e-12	protein_coding
CNP	0.0698276	0.0221669	1.65539	DEg	up	9.31588e-13	4.15493e-12	protein_coding
SCN3B	0.0584483	0.0165121	1.82364	DEg	up	1.33515e-12	5.91342e-12	protein_coding
MEIOC	0.0755172	0.025786	1.55022	DEg	up	1.38733e-12	6.13907e-12	protein_coding
ATP6V1FNB	0.047069	0.0101787	2.20922	DEg	up	1.43996e-12	6.36723e-12	protein_coding
TMED1	0.102931	0.0420719	1.29075	DEg	up	1.45262e-12	6.42225e-12	protein_coding
PPP1R3G	0.055	0.014024	1.97154	DEg	up	1.54232e-12	6.80377e-12	protein_coding
ITGAD	0.0848276	0.031667	1.42155	DEg	up	1.57996e-12	6.96672e-12	protein_coding
GSTZ1	0.127241	0.0592626	1.10237	DEg	up	1.69487e-12	7.4613e-12	protein_coding
ZNF414	0.132759	0.0612983	1.11489	DEg	up	1.76759e-12	7.77e-12	protein_coding
PQBP1	0.136724	0.0640127	1.09484	DEg	up	1.79345e-12	7.88256e-12	protein_coding
BUD31	0.11	0.046822	1.23225	DEg	up	2.06135e-12	9.03744e-12	protein_coding
PRELID3B	0.106552	0.0461434	1.20736	DEg	up	2.30505e-12	1.00955e-11	protein_coding
DEPDC4	0.118621	0.0524768	1.1766	DEg	up	2.38687e-12	1.04508e-11	protein_coding
MRPL11	0.111034	0.0484053	1.19777	DEg	up	2.50189e-12	1.09368e-11	protein_coding
NEU1	0.095	0.0375481	1.33919	DEg	up	2.56495e-12	1.12076e-11	protein_coding
BEX1	0.0324138	0.00452386	2.84098	DEg	up	2.57872e-12	1.12661e-11	protein_coding
LHX4	0.0336207	0.00497625	2.75622	DEg	up	2.61713e-12	1.14298e-11	protein_coding
TMEM203	0.0818966	0.0287265	1.51142	DEg	up	2.92422e-12	1.2742e-11	protein_coding
PCDHB5	0.0236207	0.00158335	3.899	DEg	up	3.04279e-12	1.3251e-11	protein_coding
TMEM70	0.155172	0.0773581	1.00425	DEg	up	3.27049e-12	1.4224e-11	protein_coding
CCDC179	0.0225862	0.00135716	4.05678	DEg	up	3.30658e-12	1.43788e-11	protein_coding
PHLDA3	0.0734483	0.0246551	1.57485	DEg	up	3.34621e-12	1.4549e-11	protein_coding
CSTF2T	0.0808621	0.0294051	1.4594	DEg	up	3.51541e-12	1.52625e-11	protein_coding
C4orf51	0.047931	0.0115359	2.05484	DEg	up	3.67417e-12	1.59379e-11	protein_coding
TAGLN2	0.0734483	0.025786	1.51014	DEg	up	3.6855e-12	1.59847e-11	protein_coding
NRIP2	0.0489655	0.011762	2.05763	DEg	up	3.69027e-12	1.60031e-11	protein_coding
COMMD8	0.0865517	0.0330242	1.39004	DEg	up	3.76965e-12	1.63403e-11	protein_coding
TM4SF1	0.04	0.00723818	2.4663	DEg	up	4.08262e-12	1.76662e-11	protein_coding
HCFC1R1	0.125172	0.0570007	1.13487	DEg	up	5.10791e-12	2.20041e-11	protein_coding
ZBTB32	0.0496552	0.011762	2.07781	DEg	up	5.6668e-12	2.43696e-11	protein_coding
KLHDC9	0.0310345	0.00407148	2.93025	DEg	up	5.71543e-12	2.45717e-11	protein_coding
HLA-E	0.0844828	0.0330242	1.35513	DEg	up	6.1281e-12	2.63193e-11	protein_coding
CCN2	0.052069	0.0131192	1.98874	DEg	up	6.56886e-12	2.81678e-11	protein_coding
TCTE3	0.108793	0.0461434	1.23739	DEg	up	6.67533e-12	2.85998e-11	protein_coding
ACAP1	0.0732759	0.0253336	1.53228	DEg	up	7.368e-12	3.15088e-11	protein_coding
SPIN2A	0.017931	0.000226193	6.30876	DEg	up	7.80176e-12	3.334e-11	protein_coding
ANXA13	0.05	0.011762	2.08779	DEg	up	7.83174e-12	3.34633e-11	protein_coding
LENG9	0.0689655	0.0239765	1.52426	DEg	up	9.07441e-12	3.86515e-11	protein_coding
CSKMT	0.128966	0.0603936	1.09452	DEg	up	9.49063e-12	4.03784e-11	protein_coding
GPR1	0.118966	0.053834	1.14395	DEg	up	1.02265e-11	4.34658e-11	protein_coding
YWHAH	0.105862	0.0486315	1.12222	DEg	up	1.07928e-11	4.58078e-11	protein_coding
CBY3	0.0401724	0.00814295	2.30258	DEg	up	1.08452e-11	4.60237e-11	protein_coding
TP53I3	0.087069	0.0352861	1.30306	DEg	up	1.17348e-11	4.97214e-11	protein_coding
HLA-DRB1	0.0503448	0.0131192	1.94016	DEg	up	1.2938e-11	5.47185e-11	protein_coding
KCNJ6	0.0789655	0.0285003	1.47024	DEg	up	1.36078e-11	5.747e-11	protein_coding
CCDC168	0.121724	0.0540602	1.17098	DEg	up	1.40201e-11	5.91864e-11	protein_coding
TSACC	0.0522414	0.0137978	1.92076	DEg	up	1.43298e-11	6.04594e-11	protein_coding
FABP4	0.0410345	0.00972631	2.07687	DEg	up	1.4469e-11	6.10124e-11	protein_coding
KIAA1257	0.0975862	0.0395838	1.30177	DEg	up	1.49301e-11	6.293e-11	protein_coding
NDUFA4L2	0.0294828	0.00407148	2.85625	DEg	up	1.49571e-11	6.30353e-11	protein_coding
GMPR2	0.103448	0.0454648	1.18609	DEg	up	1.56481e-11	6.58825e-11	protein_coding
THAP7	0.0737931	0.0253336	1.54243	DEg	up	1.59692e-11	6.7206e-11	protein_coding
SCX	0.0837931	0.0325718	1.36321	DEg	up	1.65918e-11	6.97477e-11	protein_coding
LAMTOR2	0.137931	0.0669532	1.04272	DEg	up	1.78351e-11	7.48477e-11	protein_coding
CNPPD1	0.116379	0.0524768	1.14908	DEg	up	1.85929e-11	7.79625e-11	protein_coding
TRIAP1	0.0394828	0.00791676	2.31824	DEg	up	1.88762e-11	7.91173e-11	protein_coding
ADH4	0.032931	0.00429767	2.93782	DEg	up	2.17497e-11	9.09191e-11	protein_coding
PON1	0.0355172	0.0065596	2.43684	DEg	up	2.29142e-11	9.56267e-11	protein_coding
YDJC	0.0213793	0.00113097	4.24059	DEg	up	2.30778e-11	9.62689e-11	protein_coding
C16orf91	0.0434483	0.0104049	2.06204	DEg	up	2.56896e-11	1.06955e-10	protein_coding
SCGB3A2	0.0360345	0.00588102	2.61524	DEg	up	2.87245e-11	1.19441e-10	protein_coding
GABRA3	0.107414	0.0472744	1.18405	DEg	up	2.95373e-11	1.22701e-10	protein_coding
MCM6	0.0584483	0.0192264	1.60407	DEg	up	3.13481e-11	1.30025e-10	protein_coding
TCEAL9	0.107069	0.0472744	1.17941	DEg	up	3.29577e-11	1.36399e-10	protein_coding
GLYAT	0.0393103	0.00859534	2.19328	DEg	up	3.37171e-11	1.39523e-10	protein_coding
TMEM139	0.0551724	0.0167383	1.72079	DEg	up	3.65188e-11	1.50866e-10	protein_coding
KBTBD13	0.137759	0.0680841	1.01675	DEg	up	3.73235e-11	1.54062e-10	protein_coding
SYVN1	0.123103	0.0588102	1.06573	DEg	up	3.88934e-11	1.60454e-10	protein_coding
IFIT2	0.0463793	0.0113097	2.03593	DEg	up	4.01772e-11	1.65636e-10	protein_coding
GYPE	0.0418966	0.00972631	2.10687	DEg	up	4.03321e-11	1.66229e-10	protein_coding
C6orf201	0.0577586	0.0174169	1.72955	DEg	up	4.13717e-11	1.70349e-10	protein_coding
TEX9	0.0974138	0.038679	1.33257	DEg	up	4.18873e-11	1.72425e-10	protein_coding
XRCC3	0.0839655	0.0325718	1.36617	DEg	up	4.25704e-11	1.75068e-10	protein_coding
LRTOMT	0.0560345	0.0174169	1.68583	DEg	up	4.28033e-11	1.75978e-10	protein_coding
TMEM199	0.128966	0.0644651	1.0004	DEg	up	4.69661e-11	1.92669e-10	protein_coding
PDZD9	0.0418966	0.00950011	2.14081	DEg	up	4.76822e-11	1.95526e-10	protein_coding
ALDOB	0.0527586	0.0144764	1.86571	DEg	up	5.61575e-11	2.29337e-10	protein_coding
GOLGA8H	0.0193103	0.000904773	4.41567	DEg	up	5.6757e-11	2.31659e-10	protein_coding
MSRB1	0.102069	0.0459172	1.15244	DEg	up	6.19073e-11	2.52061e-10	protein_coding
SMIM1	0.0360345	0.00633341	2.50832	DEg	up	6.19169e-11	2.52066e-10	protein_coding
MRPL9	0.0918966	0.0384528	1.25692	DEg	up	6.23684e-11	2.53835e-10	protein_coding
SMIM35	0.0632759	0.0217145	1.54299	DEg	up	6.71407e-11	2.72738e-10	protein_coding
C1QTNF7	0.0813793	0.0287265	1.50228	DEg	up	6.78604e-11	2.75549e-10	protein_coding
ARG1	0.0341379	0.00610722	2.48279	DEg	up	6.97314e-11	2.82955e-10	protein_coding
IGSF23	0.0472414	0.0113097	2.0625	DEg	up	7.13943e-11	2.89467e-10	protein_coding
PYURF	0.120862	0.0572269	1.0786	DEg	up	7.45911e-11	3.02019e-10	protein_coding
FAM110D	0.0541379	0.0160597	1.75319	DEg	up	7.84737e-11	3.17224e-10	protein_coding
CNTN2	0.0427586	0.00927392	2.20496	DEg	up	8.0208e-11	3.2406e-10	protein_coding
MIF4GD	0.0810345	0.0334766	1.27538	DEg	up	8.07547e-11	3.26181e-10	protein_coding
DBP	0.0656897	0.0217145	1.597	DEg	up	8.53025e-11	3.44225e-10	protein_coding
PDRG1	0.0815517	0.0318932	1.35446	DEg	up	8.69391e-11	3.50687e-10	protein_coding
SUMO3	0.123793	0.0599412	1.04631	DEg	up	8.77769e-11	3.53971e-10	protein_coding
MRAP	0.0362069	0.0067858	2.41567	DEg	up	9.75753e-11	3.92426e-10	protein_coding
PIP4P1	0.0981034	0.0422981	1.21371	DEg	up	9.76925e-11	3.92845e-10	protein_coding
RABAC1	0.075	0.028048	1.419	DEg	up	1.02802e-10	4.12838e-10	protein_coding
CNMD	0.0425862	0.0113097	1.91283	DEg	up	1.04459e-10	4.19095e-10	protein_coding
CSRP1	0.0724138	0.0275956	1.39183	DEg	up	1.04838e-10	4.20503e-10	protein_coding
AJUBA	0.0944828	0.0422981	1.15946	DEg	up	1.07149e-10	4.29542e-10	protein_coding
SOX15	0.0206897	0.00135716	3.93025	DEg	up	1.22335e-10	4.89046e-10	protein_coding
APCDD1L	0.0348276	0.00610722	2.51164	DEg	up	1.3105e-10	5.22699e-10	protein_coding
F2R	0.0448276	0.0113097	1.98683	DEg	up	1.37937e-10	5.4936e-10	protein_coding
ALOX12	0.0544828	0.0162859	1.74218	DEg	up	1.4985e-10	5.95382e-10	protein_coding
SLC39A1	0.087931	0.0380005	1.21036	DEg	up	1.51886e-10	6.03148e-10	protein_coding
RTL8B	0.0382759	0.00746437	2.35834	DEg	up	1.55329e-10	6.16413e-10	protein_coding
SPDYE6	0.0287931	0.00384528	2.90456	DEg	up	1.6331e-10	6.4697e-10	protein_coding
RGPD1	0.0903448	0.0375481	1.2667	DEg	up	1.65699e-10	6.56087e-10	protein_coding
SLC35B2	0.0639655	0.0219407	1.54368	DEg	up	1.75056e-10	6.92036e-10	protein_coding
C19orf81	0.04	0.00904773	2.14437	DEg	up	1.77389e-10	7.0098e-10	protein_coding
GAPDHS	0.0472414	0.0135716	1.79946	DEg	up	1.89084e-10	7.46208e-10	protein_coding
DPYSL3	0.0918966	0.0375481	1.29127	DEg	up	2.14029e-10	8.42544e-10	protein_coding
NOTUM	0.0737931	0.0298575	1.30539	DEg	up	2.15112e-10	8.46583e-10	protein_coding
MGAT2	0.0353448	0.00723818	2.2878	DEg	up	2.19285e-10	8.62779e-10	protein_coding
C4orf46	0.105	0.047953	1.1307	DEg	up	2.29363e-10	9.01026e-10	protein_coding
KCNV2	0.0175862	0.00067858	4.69578	DEg	up	2.32332e-10	9.12551e-10	protein_coding
BTG3	0.0451724	0.0126668	1.83439	DEg	up	2.36178e-10	9.2717e-10	protein_coding
B3GALT4	0.0713793	0.028048	1.34761	DEg	up	2.49497e-10	9.78045e-10	protein_coding
MCM4	0.113276	0.052703	1.10388	DEg	up	2.59072e-10	1.01492e-09	protein_coding
VAMP5	0.0568966	0.0183216	1.63479	DEg	up	3.03928e-10	1.18691e-09	protein_coding
EIF5A	0.0984483	0.0432029	1.18824	DEg	up	3.08379e-10	1.20398e-09	protein_coding
DHCR24	0.067931	0.0242027	1.4889	DEg	up	3.50488e-10	1.36553e-09	protein_coding
RPL39	0.107759	0.0511197	1.07585	DEg	up	3.55001e-10	1.38221e-09	protein_coding
SERPINF1	0.0731034	0.028048	1.38204	DEg	up	3.73638e-10	1.45289e-09	protein_coding
SRXN1	0.0625862	0.0223931	1.48279	DEg	up	3.76384e-10	1.46318e-09	protein_coding
TMEM44	0.0860345	0.0359647	1.25833	DEg	up	4.09398e-10	1.58987e-09	protein_coding
EFEMP1	0.103621	0.0443339	1.22483	DEg	up	4.47599e-10	1.73394e-09	protein_coding
RBP1	0.035	0.00814295	2.10373	DEg	up	4.56535e-10	1.76742e-09	protein_coding
ALDOA	0.0206897	0.00158335	3.70786	DEg	up	5.207e-10	2.00985e-09	protein_coding
APRT	0.0825862	0.0352861	1.2268	DEg	up	5.32216e-10	2.05218e-09	protein_coding
APOE	0.0491379	0.012893	1.93025	DEg	up	5.81865e-10	2.239e-09	protein_coding
HSD17B8	0.0355172	0.00746437	2.25043	DEg	up	5.94854e-10	2.2878e-09	protein_coding
ID3	0.0439655	0.0122144	1.84779	DEg	up	6.08438e-10	2.33855e-09	protein_coding
HEXIM1	0.107586	0.0517982	1.05452	DEg	up	6.26453e-10	2.40624e-09	protein_coding
MAMLD1	0.072069	0.026917	1.42086	DEg	up	6.29432e-10	2.41676e-09	protein_coding
ADRM1	0.105517	0.0504411	1.06481	DEg	up	6.48951e-10	2.49042e-09	protein_coding
GPER1	0.0317241	0.00633341	2.32453	DEg	up	6.72115e-10	2.57601e-09	protein_coding
ZBTB24	0.116724	0.0581316	1.00571	DEg	up	6.91749e-10	2.64922e-09	protein_coding
MYC	0.0237931	0.0033929	2.80995	DEg	up	6.96675e-10	2.66707e-09	protein_coding
KRT8	0.0858621	0.0364171	1.2374	DEg	up	7.0228e-10	2.68818e-09	protein_coding
BBS10	0.0918966	0.03981	1.20688	DEg	up	7.07884e-10	2.70894e-09	protein_coding
HIST1H2BC	0.13431	0.066727	1.00923	DEg	up	7.0929e-10	2.71362e-09	protein_coding
TNFAIP8L3	0.0537931	0.0153811	1.80626	DEg	up	7.21857e-10	2.76029e-09	protein_coding
TINF2	0.0467241	0.0133454	1.80783	DEg	up	7.59279e-10	2.90116e-09	protein_coding
KCNMB1	0.09	0.0389052	1.20996	DEg	up	7.78874e-10	2.97452e-09	protein_coding
NUDT14	0.045	0.0124406	1.85487	DEg	up	7.99609e-10	3.05181e-09	protein_coding
ANGPTL7	0.0281034	0.00475006	2.56473	DEg	up	8.00326e-10	3.05371e-09	protein_coding
TYMS	0.0313793	0.00588102	2.41567	DEg	up	8.1061e-10	3.09098e-09	protein_coding
NAA11	0.0532759	0.0165121	1.68996	DEg	up	8.37821e-10	3.19189e-09	protein_coding
TRAPPC2L	0.106207	0.0493101	1.10692	DEg	up	8.40583e-10	3.2016e-09	protein_coding
SRCIN1	0.0962069	0.0422981	1.18555	DEg	up	8.48468e-10	3.23122e-09	protein_coding
FHAD1	0.0810345	0.0332504	1.28516	DEg	up	8.75914e-10	3.33277e-09	protein_coding
ST6GALNAC5	0.097069	0.0377743	1.36161	DEg	up	9.46363e-10	3.59214e-09	protein_coding
TMPRSS11E	0.0225862	0.00248812	3.18231	DEg	up	1.00094e-09	3.79209e-09	protein_coding
TUSC1	0.0296552	0.00520244	2.51102	DEg	up	1.06864e-09	4.04139e-09	protein_coding
P2RY1	0.0760345	0.0294051	1.37059	DEg	up	1.09711e-09	4.14804e-09	protein_coding
OPRK1	0.0348276	0.00791676	2.13725	DEg	up	1.21425e-09	4.5805e-09	protein_coding
UGT2B7	0.0325862	0.00633341	2.36321	DEg	up	1.22617e-09	4.62373e-09	protein_coding
CASP5	0.0287931	0.00452386	2.6701	DEg	up	1.24933e-09	4.70929e-09	protein_coding
FAM89B	0.0687931	0.0266908	1.36592	DEg	up	1.27653e-09	4.80755e-09	protein_coding
SLC46A2	0.0367241	0.00814295	2.1731	DEg	up	1.35994e-09	5.1114e-09	protein_coding
CD160	0.0360345	0.00791676	2.1864	DEg	up	1.40601e-09	5.27992e-09	protein_coding
EID2	0.0724138	0.0285003	1.34529	DEg	up	1.4714e-09	5.51301e-09	protein_coding
DNAJB7	0.0196552	0.00180955	3.44121	DEg	up	1.51092e-09	5.65825e-09	protein_coding
PFDN6	0.0877586	0.0377743	1.21614	DEg	up	1.52789e-09	5.72034e-09	protein_coding
C10orf67	0.07	0.0278218	1.33114	DEg	up	1.59993e-09	5.98333e-09	protein_coding
HRAS	0.0953448	0.0434291	1.13449	DEg	up	1.82191e-09	6.80159e-09	protein_coding
CTHRC1	0.0422414	0.0122144	1.79007	DEg	up	1.87254e-09	6.98536e-09	protein_coding
C1QL3	0.0467241	0.0131192	1.83249	DEg	up	1.94096e-09	7.2361e-09	protein_coding
HIST1H4E	0.0393103	0.0101787	1.94936	DEg	up	2.04831e-09	7.62587e-09	protein_coding
COL9A1	0.0263793	0.00407148	2.69578	DEg	up	2.05195e-09	7.6375e-09	protein_coding
GNG11	0.0508621	0.0158335	1.68361	DEg	up	2.15963e-09	8.02333e-09	protein_coding
BRF2	0.0744828	0.0298575	1.31881	DEg	up	2.15947e-09	8.02333e-09	protein_coding
CPHXL	0.0222414	0.00271432	3.03458	DEg	up	2.67134e-09	9.87534e-09	protein_coding
MRPL55	0.115862	0.0574531	1.01195	DEg	up	2.7582e-09	1.01889e-08	protein_coding
FRAT2	0.0360345	0.00836915	2.10623	DEg	up	2.976e-09	1.09785e-08	protein_coding
SLC46A1	0.0572414	0.0208098	1.4598	DEg	up	3.18936e-09	1.17439e-08	protein_coding
C21orf62	0.0331034	0.00701199	2.23909	DEg	up	3.30708e-09	1.21729e-08	protein_coding
PPP1R1B	0.0241379	0.00361909	2.7376	DEg	up	3.39043e-09	1.24751e-08	protein_coding
BORA	0.0522414	0.0176431	1.56609	DEg	up	3.39476e-09	1.24879e-08	protein_coding
LDHAL6A	0.0567241	0.019905	1.51083	DEg	up	3.46109e-09	1.27241e-08	protein_coding
SLC16A8	0.0163793	0.000904773	4.17818	DEg	up	3.69195e-09	1.35462e-08	protein_coding
PCGF1	0.0346552	0.00769057	2.17191	DEg	up	3.73634e-09	1.37024e-08	protein_coding
IFIT3	0.0548276	0.0185478	1.56365	DEg	up	3.83873e-09	1.40692e-08	protein_coding
AQP9	0.0182759	0.00067858	4.75128	DEg	up	4.04118e-09	1.47949e-08	protein_coding
ANKRD53	0.027069	0.00452386	2.58101	DEg	up	4.67637e-09	1.70765e-08	protein_coding
GPX7	0.0851724	0.0368695	1.20796	DEg	up	4.82285e-09	1.75942e-08	protein_coding
TAGLN	0.108621	0.051572	1.07464	DEg	up	4.82265e-09	1.75942e-08	protein_coding
SLC35A4	0.0832759	0.0361909	1.20227	DEg	up	4.82742e-09	1.76087e-08	protein_coding
PLPP6	0.0331034	0.00769057	2.10582	DEg	up	4.91555e-09	1.79193e-08	protein_coding
CXCL12	0.0782759	0.033929	1.20605	DEg	up	5.48976e-09	1.9959e-08	protein_coding
PRB1	0.0268966	0.00429767	2.64579	DEg	up	5.8242e-09	2.11492e-08	protein_coding
MEA1	0.042931	0.0126668	1.76097	DEg	up	5.8585e-09	2.12686e-08	protein_coding
HAND1	0.0639655	0.0246551	1.37541	DEg	up	6.13325e-09	2.22498e-08	protein_coding
PIGO	0.0660345	0.0251074	1.3951	DEg	up	6.17356e-09	2.23907e-08	protein_coding
GPR176	0.0568966	0.0183216	1.63479	DEg	up	6.44147e-09	2.33199e-08	protein_coding
KCNC4	0.0534483	0.0180955	1.56252	DEg	up	6.91501e-09	2.5001e-08	protein_coding
C11orf68	0.0836207	0.0364171	1.19924	DEg	up	7.3007e-09	2.63604e-08	protein_coding
ZCCHC3	0.0910345	0.0438815	1.0528	DEg	up	8.29914e-09	2.98609e-08	protein_coding
TOMM22	0.0589655	0.0208098	1.50261	DEg	up	8.80476e-09	3.16307e-08	protein_coding
PPP1R36	0.0634483	0.0264646	1.26152	DEg	up	1.02322e-08	3.66047e-08	protein_coding
STXBP5L	0.0908621	0.0420719	1.11082	DEg	up	1.044e-08	3.73262e-08	protein_coding
RAMP2	0.0206897	0.00248812	3.05578	DEg	up	1.06478e-08	3.80463e-08	protein_coding
MRPS2	0.0798276	0.0346076	1.2058	DEg	up	1.10691e-08	3.95279e-08	protein_coding
TPRG1L	0.0724138	0.0294051	1.3002	DEg	up	1.1146e-08	3.97931e-08	protein_coding
SLC25A35	0.0544828	0.0201312	1.43637	DEg	up	1.12875e-08	4.02743e-08	protein_coding
NSUN7	0.0675862	0.0251074	1.42861	DEg	up	1.18333e-08	4.21715e-08	protein_coding
FLRT3	0.0305172	0.00610722	2.32104	DEg	up	1.29604e-08	4.6084e-08	protein_coding
MROH9	0.037069	0.00769057	2.26905	DEg	up	1.43157e-08	5.07763e-08	protein_coding
SLC15A5	0.025	0.00384528	2.70077	DEg	up	1.43757e-08	5.09707e-08	protein_coding
OR5K1	0.0194828	0.00226193	3.10657	DEg	up	1.43958e-08	5.10362e-08	protein_coding
TOE1	0.0589655	0.0219407	1.42626	DEg	up	1.49339e-08	5.28935e-08	protein_coding
P2RX1	0.0512069	0.0147026	1.80027	DEg	up	1.58547e-08	5.61086e-08	protein_coding
DUSP23	0.0258621	0.00452386	2.51521	DEg	up	1.72162e-08	6.08402e-08	protein_coding
ATP1A4	0.0572414	0.0203574	1.49151	DEg	up	1.89372e-08	6.67093e-08	protein_coding
PRB2	0.015	0.000452386	5.05126	DEg	up	1.9002e-08	6.69221e-08	protein_coding
MYO1H	0.0789655	0.0341552	1.20912	DEg	up	1.975e-08	6.94745e-08	protein_coding
SIGIRR	0.0701724	0.0294051	1.25484	DEg	up	2.01257e-08	7.07878e-08	protein_coding
ANKS4B	0.0546552	0.0185478	1.55911	DEg	up	2.1062e-08	7.39765e-08	protein_coding
ALKAL2	0.0151724	0.00067858	4.48279	DEg	up	2.35374e-08	8.24001e-08	protein_coding
HMGCS2	0.027069	0.00475006	2.51062	DEg	up	2.52871e-08	8.83497e-08	protein_coding
SUPT4H1	0.0905172	0.0422981	1.0976	DEg	up	2.53081e-08	8.8413e-08	protein_coding
ABHD11	0.0731034	0.0309885	1.23821	DEg	up	2.5545e-08	8.91883e-08	protein_coding
ORMDL2	0.0498276	0.0162859	1.61332	DEg	up	2.6319e-08	9.18052e-08	protein_coding
NAP1L3	0.0208621	0.00271432	2.94222	DEg	up	2.76875e-08	9.64435e-08	protein_coding
BGN	0.0653448	0.0266908	1.29173	DEg	up	2.78493e-08	9.69959e-08	protein_coding
CYP26B1	0.0243103	0.00407148	2.57795	DEg	up	2.81409e-08	9.79316e-08	protein_coding
GPX8	0.0451724	0.0144764	1.64174	DEg	up	2.89354e-08	1.0065e-07	protein_coding
PDE6B	0.0708621	0.0305361	1.2145	DEg	up	3.3733e-08	1.1689e-07	protein_coding
C12orf10	0.0725862	0.0305361	1.24918	DEg	up	3.45967e-08	1.19827e-07	protein_coding
GLT1D1	0.0993103	0.0463696	1.09876	DEg	up	3.64265e-08	1.26004e-07	protein_coding
KCNH7	0.0625862	0.028048	1.15795	DEg	up	3.72075e-08	1.28601e-07	protein_coding
CFAP52	0.0946552	0.046822	1.0155	DEg	up	4.50293e-08	1.55116e-07	protein_coding
SNN	0.0472414	0.0156073	1.59783	DEg	up	4.61978e-08	1.59032e-07	protein_coding
RFK	0.0941379	0.0459172	1.03574	DEg	up	4.62654e-08	1.59246e-07	protein_coding
DNAJC5B	0.0224138	0.00361909	2.63069	DEg	up	4.65126e-08	1.60078e-07	protein_coding
HIST2H3PS2	0.06	0.0235241	1.35082	DEg	up	4.99709e-08	1.71566e-07	protein_coding
SLC24A2	0.0958621	0.0477268	1.00616	DEg	up	5.15037e-08	1.76626e-07	protein_coding
MFSD10	0.0625862	0.0242027	1.37068	DEg	up	5.48699e-08	1.87847e-07	protein_coding
PSME2	0.0775862	0.0355123	1.12748	DEg	up	5.87085e-08	2.00805e-07	protein_coding
AEBP1	0.0417241	0.0135716	1.62029	DEg	up	5.92193e-08	2.02483e-07	protein_coding
RAB26	0.0782759	0.0352861	1.14947	DEg	up	5.94372e-08	2.03181e-07	protein_coding
COA8	0.0181034	0.00158335	3.51521	DEg	up	6.39934e-08	2.18183e-07	protein_coding
CCDC144NL	0.0691379	0.0273694	1.33692	DEg	up	6.85009e-08	2.33049e-07	protein_coding
HLA-DPB1	0.0391379	0.0115359	1.76244	DEg	up	6.90476e-08	2.34826e-07	protein_coding
GSG1	0.0339655	0.00882153	1.94497	DEg	up	7.12354e-08	2.42074e-07	protein_coding
KIF1A	0.0325862	0.00746437	2.12617	DEg	up	7.17149e-08	2.43593e-07	protein_coding
CYB561D2	0.0858621	0.0402624	1.09259	DEg	up	7.30827e-08	2.48154e-07	protein_coding
RNASE1	0.0581034	0.0237503	1.29068	DEg	up	7.4227e-08	2.51903e-07	protein_coding
SEC11C	0.0894828	0.0432029	1.05048	DEg	up	7.47363e-08	2.53539e-07	protein_coding
KNG1	0.0460345	0.0151549	1.60293	DEg	up	7.89291e-08	2.67308e-07	protein_coding
C17orf97	0.0860345	0.0404886	1.0874	DEg	up	8.3365e-08	2.81789e-07	protein_coding
HS3ST3A1	0.0817241	0.0343814	1.24914	DEg	up	8.4073e-08	2.84022e-07	protein_coding
NKAIN3	0.0986207	0.0484053	1.02672	DEg	up	9.10317e-08	3.0701e-07	protein_coding
PSG8	0.0463793	0.0162859	1.50986	DEg	up	1.012e-07	3.4023e-07	protein_coding
F8A1	0.0232759	0.00407148	2.51521	DEg	up	1.01632e-07	3.41568e-07	protein_coding
POLR3G	0.0953448	0.0463696	1.03998	DEg	up	1.06422e-07	3.57145e-07	protein_coding
CLP1	0.0374138	0.0113097	1.72601	DEg	up	1.0751e-07	3.60674e-07	protein_coding
MAP3K21	0.0846552	0.0407148	1.05605	DEg	up	1.08221e-07	3.62977e-07	protein_coding
NATD1	0.0808621	0.0377743	1.09806	DEg	up	1.18236e-07	3.95592e-07	protein_coding
TGFB3	0.0634483	0.0266908	1.24924	DEg	up	1.18611e-07	3.96804e-07	protein_coding
TRIM17	0.0377586	0.0119882	1.65519	DEg	up	1.19449e-07	3.99384e-07	protein_coding
MEGF11	0.0758621	0.033929	1.16086	DEg	up	1.20709e-07	4.03494e-07	protein_coding
GLIPR1	0.04	0.0126668	1.65895	DEg	up	1.27738e-07	4.26144e-07	protein_coding
IMP4	0.0951724	0.0470482	1.0164	DEg	up	1.3661e-07	4.54982e-07	protein_coding
HYAL2	0.0489655	0.0174169	1.49128	DEg	up	1.3901e-07	4.62717e-07	protein_coding
SERPINE1	0.0403448	0.0147026	1.45632	DEg	up	1.55994e-07	5.18098e-07	protein_coding
DUXB	0.0227586	0.00407148	2.48279	DEg	up	1.57619e-07	5.23378e-07	protein_coding
SFR1	0.0475862	0.0165121	1.52702	DEg	up	1.62069e-07	5.37796e-07	protein_coding
ANKRD34C	0.0218966	0.00361909	2.597	DEg	up	1.62395e-07	5.38818e-07	protein_coding
GPR161	0.055	0.0208098	1.40217	DEg	up	1.64067e-07	5.44246e-07	protein_coding
MPP4	0.0855172	0.03981	1.10308	DEg	up	1.67988e-07	5.56699e-07	protein_coding
RAET1E	0.0334483	0.00927392	1.85068	DEg	up	1.72967e-07	5.72499e-07	protein_coding
CYB5R2	0.0191379	0.00271432	2.81777	DEg	up	1.74166e-07	5.76149e-07	protein_coding
CTSO	0.0391379	0.0124406	1.65351	DEg	up	1.80497e-07	5.96104e-07	protein_coding
TCERG1L	0.0512069	0.019905	1.36321	DEg	up	1.98323e-07	6.53174e-07	protein_coding
PLP1	0.0234483	0.00407148	2.52586	DEg	up	2.12853e-07	6.99412e-07	protein_coding
RGS20	0.0525862	0.0196788	1.41804	DEg	up	2.29565e-07	7.52837e-07	protein_coding
SLC22A7	0.0218966	0.00361909	2.597	DEg	up	2.39324e-07	7.8424e-07	protein_coding
TSPYL5	0.0848276	0.0413933	1.03513	DEg	up	2.52135e-07	8.24773e-07	protein_coding
CTSH	0.0872414	0.0420719	1.05215	DEg	up	2.58255e-07	8.44148e-07	protein_coding
KBTBD4	0.0791379	0.0382266	1.04979	DEg	up	2.66149e-07	8.69284e-07	protein_coding
CRYBA1	0.0315517	0.00836915	1.91457	DEg	up	2.78388e-07	9.08069e-07	protein_coding
SMG8	0.0503448	0.0180955	1.47622	DEg	up	2.90593e-07	9.47159e-07	protein_coding
ADAM29	0.0389655	0.0119882	1.70058	DEg	up	2.94806e-07	9.60261e-07	protein_coding
PPP1R1A	0.0737931	0.0341552	1.11138	DEg	up	2.95843e-07	9.6343e-07	protein_coding
FAM32A	0.0739655	0.0334766	1.1437	DEg	up	2.98798e-07	9.72736e-07	protein_coding
FER1L5	0.0356897	0.0106311	1.74722	DEg	up	3.43161e-07	1.11256e-06	protein_coding
MARCOL	0.0508621	0.019905	1.35346	DEg	up	3.61358e-07	1.17003e-06	protein_coding
TMCC3	0.0727586	0.0312147	1.22089	DEg	up	3.69974e-07	1.19741e-06	protein_coding
ID1	0.0574138	0.0237503	1.27345	DEg	up	4.28707e-07	1.38286e-06	protein_coding
OVCH2	0.0165517	0.00158335	3.38593	DEg	up	4.4382e-07	1.43069e-06	protein_coding
MAGEH1	0.0268966	0.00610722	2.13883	DEg	up	5.05175e-07	1.6227e-06	protein_coding
CCDC152	0.0427586	0.0144764	1.56252	DEg	up	5.3008e-07	1.69996e-06	protein_coding
SCHIP1	0.0289655	0.00701199	2.04644	DEg	up	5.32227e-07	1.70666e-06	protein_coding
OGFOD2	0.0675862	0.0309885	1.125	DEg	up	5.3378e-07	1.71146e-06	protein_coding
RGPD3	0.0693103	0.0318932	1.11982	DEg	up	5.62834e-07	1.80114e-06	protein_coding
SPAG17	0.0348276	0.0104049	1.74297	DEg	up	5.94717e-07	1.90073e-06	protein_coding
TEX55	0.0143103	0.00135716	3.3984	DEg	up	6.04985e-07	1.9319e-06	protein_coding
GP1BA	0.0237931	0.00452386	2.39492	DEg	up	6.12759e-07	1.9561e-06	protein_coding
RNF113A	0.0255172	0.00565483	2.17392	DEg	up	6.2727e-07	2.00092e-06	protein_coding
NUP62CL	0.0748276	0.0337028	1.1507	DEg	up	6.39827e-07	2.03989e-06	protein_coding
TTC36	0.0187931	0.0031667	2.56915	DEg	up	6.65009e-07	2.11882e-06	protein_coding
YRDC	0.0558621	0.0223931	1.31881	DEg	up	7.07987e-07	2.25168e-06	protein_coding
ACSL6	0.0806897	0.0400362	1.01108	DEg	up	7.26319e-07	2.30778e-06	protein_coding
VAT1	0.0437931	0.0153811	1.50954	DEg	up	7.78839e-07	2.46705e-06	protein_coding
CAPN12	0.0662069	0.0309885	1.09525	DEg	up	7.84172e-07	2.48342e-06	protein_coding
SLC22A24	0.0265517	0.00610722	2.12022	DEg	up	8.10548e-07	2.56261e-06	protein_coding
UCP2	0.0258621	0.00610722	2.08225	DEg	up	8.15547e-07	2.57732e-06	protein_coding
MYBPHL	0.0217241	0.00407148	2.41567	DEg	up	8.4087e-07	2.65399e-06	protein_coding
DLEU7	0.0651724	0.0271432	1.26367	DEg	up	9.3869e-07	2.95338e-06	protein_coding
ITM2A	0.03	0.00791676	1.92198	DEg	up	9.52062e-07	2.99325e-06	protein_coding
EXOSC4	0.0467241	0.0176431	1.40507	DEg	up	9.76855e-07	3.06926e-06	protein_coding
BEST2	0.0191379	0.00294051	2.7023	DEg	up	1.01204e-06	3.17481e-06	protein_coding
IFITM2	0.0303448	0.00904773	1.74582	DEg	up	1.06378e-06	3.3312e-06	protein_coding
OCIAD2	0.0622414	0.0271432	1.19728	DEg	up	1.06877e-06	3.34507e-06	protein_coding
NXPH4	0.0191379	0.0031667	2.59538	DEg	up	1.08271e-06	3.38623e-06	protein_coding
PDZD11	0.047931	0.0183216	1.38741	DEg	up	1.09747e-06	3.43131e-06	protein_coding
DSEL	0.0306897	0.00859534	1.83613	DEg	up	1.1605e-06	3.62535e-06	protein_coding
CD9	0.0589655	0.0246551	1.25799	DEg	up	1.18745e-06	3.7068e-06	protein_coding
ENPEP	0.0734483	0.0325718	1.1731	DEg	up	1.2215e-06	3.81112e-06	protein_coding
LENG1	0.057931	0.025786	1.16775	DEg	up	1.26546e-06	3.94416e-06	protein_coding
CCDC121	0.0374138	0.011762	1.66943	DEg	up	1.28269e-06	3.9966e-06	protein_coding
NXPE4	0.0106897	0.000452386	4.56252	DEg	up	1.29237e-06	4.02551e-06	protein_coding
FMOD	0.0108621	0.000452386	4.5856	DEg	up	1.29631e-06	4.03694e-06	protein_coding
ZXDB	0.0525862	0.0208098	1.33742	DEg	up	1.32872e-06	4.13229e-06	protein_coding
IDI2	0.0203448	0.00384528	2.4035	DEg	up	1.47793e-06	4.58014e-06	protein_coding
HYAL4	0.0941379	0.0463696	1.0216	DEg	up	1.5466e-06	4.78402e-06	protein_coding
PCK2	0.0362069	0.0122144	1.56768	DEg	up	1.77944e-06	5.48329e-06	protein_coding
TTC23L	0.0463793	0.0176431	1.39438	DEg	up	1.78694e-06	5.50585e-06	protein_coding
CLDN5	0.0218966	0.00475006	2.20469	DEg	up	1.79575e-06	5.53242e-06	protein_coding
HIPK4	0.0613793	0.0282741	1.11827	DEg	up	1.93079e-06	5.93256e-06	protein_coding
HPS6	0.0172414	0.00226193	2.93025	DEg	up	1.9412e-06	5.96209e-06	protein_coding
FBLN1	0.0748276	0.0355123	1.07525	DEg	up	2.03089e-06	6.23117e-06	protein_coding
ZNF597	0.057069	0.0246551	1.21082	DEg	up	2.05342e-06	6.29837e-06	protein_coding
C16orf86	0.0353448	0.0113097	1.64394	DEg	up	2.11218e-06	6.47128e-06	protein_coding
NANOS1	0.047931	0.0183216	1.38741	DEg	up	2.15089e-06	6.5845e-06	protein_coding
TMSB4Y	0.0548276	0.0237503	1.20696	DEg	up	2.1583e-06	6.60582e-06	protein_coding
GLMP	0.0798276	0.0395838	1.01198	DEg	up	2.18039e-06	6.66935e-06	protein_coding
CHAC1	0.0108621	0.000452386	4.5856	DEg	up	2.18918e-06	6.69487e-06	protein_coding
SLN	0.0110345	0.000452386	4.60832	DEg	up	2.19134e-06	6.70009e-06	protein_coding
FAM25C	0.0217241	0.00407148	2.41567	DEg	up	2.20461e-06	6.7393e-06	protein_coding
SPR	0.0268966	0.0065596	2.03574	DEg	up	2.21488e-06	6.76933e-06	protein_coding
PAGR1	0.05	0.0205836	1.28043	DEg	up	2.30495e-06	7.03377e-06	protein_coding
SERINC4	0.0691379	0.0334766	1.04632	DEg	up	2.40293e-06	7.3231e-06	protein_coding
ASPM	0.077069	0.0368695	1.06372	DEg	up	2.54012e-06	7.72939e-06	protein_coding
SPEGNB	0.05	0.0205836	1.28043	DEg	up	2.58569e-06	7.86645e-06	protein_coding
CPLX1	0.06	0.0255598	1.23108	DEg	up	2.64811e-06	8.05062e-06	protein_coding
SEZ6L	0.0594828	0.0260122	1.19328	DEg	up	2.7635e-06	8.39032e-06	protein_coding
TSPYL6	0.0122414	0.000904773	3.75807	DEg	up	2.76996e-06	8.40823e-06	protein_coding
AMIGO1	0.0425862	0.0156073	1.44816	DEg	up	3.36184e-06	1.01452e-05	protein_coding
FOXO6	0.0639655	0.0300837	1.08831	DEg	up	3.68789e-06	1.10944e-05	protein_coding
ZNRD2	0.0387931	0.0135716	1.51521	DEg	up	3.74631e-06	1.12645e-05	protein_coding
ARMC4	0.0793103	0.0393576	1.01087	DEg	up	3.7928e-06	1.13963e-05	protein_coding
MNS1	0.0482759	0.0185478	1.38005	DEg	up	3.79757e-06	1.14095e-05	protein_coding
CDKN2D	0.0158621	0.00226193	2.80995	DEg	up	3.80226e-06	1.14224e-05	protein_coding
RHCG	0.0172414	0.0031667	2.44482	DEg	up	3.90522e-06	1.17235e-05	protein_coding
INAFM2	0.0558621	0.0253336	1.14081	DEg	up	3.93398e-06	1.18015e-05	protein_coding
ADIRF	0.0412069	0.0144764	1.50919	DEg	up	4.19361e-06	1.25464e-05	protein_coding
HIST4H4	0.057069	0.0253336	1.17165	DEg	up	4.23845e-06	1.26742e-05	protein_coding
NUDT15	0.0444828	0.0174169	1.35276	DEg	up	4.42959e-06	1.32194e-05	protein_coding
PSMC3IP	0.032931	0.0101787	1.6939	DEg	up	4.62607e-06	1.37851e-05	protein_coding
SLC35F4	0.0713793	0.033929	1.07299	DEg	up	4.77095e-06	1.42084e-05	protein_coding
RAD54L	0.0753448	0.0368695	1.03108	DEg	up	4.91194e-06	1.46122e-05	protein_coding
DLK1	0.0160345	0.00203574	2.97755	DEg	up	5.20282e-06	1.54505e-05	protein_coding
NPRL2	0.0675862	0.0323456	1.06316	DEg	up	5.57778e-06	1.65347e-05	protein_coding
LACC1	0.052931	0.0228455	1.2122	DEg	up	5.76867e-06	1.70811e-05	protein_coding
IER5L	0.0425862	0.0162859	1.38676	DEg	up	5.84294e-06	1.72924e-05	protein_coding
ZNF593	0.0524138	0.0223931	1.22689	DEg	up	5.96831e-06	1.7653e-05	protein_coding
YBX2	0.027069	0.00746437	1.85855	DEg	up	6.13667e-06	1.81312e-05	protein_coding
C1GALT1C1L	0.0103448	0.000452386	4.51521	DEg	up	6.18706e-06	1.82711e-05	protein_coding
SCO2	0.0462069	0.0185478	1.31686	DEg	up	6.22433e-06	1.83757e-05	protein_coding
SERTAD1	0.0613793	0.0287265	1.09537	DEg	up	6.41513e-06	1.89185e-05	protein_coding
RAD51	0.0393103	0.0147026	1.41884	DEg	up	6.65766e-06	1.96105e-05	protein_coding
BEX2	0.0160345	0.00203574	2.97755	DEg	up	6.89493e-06	2.02894e-05	protein_coding
IRF2BP1	0.027069	0.00746437	1.85855	DEg	up	6.89367e-06	2.02894e-05	protein_coding
ZNRD1	0.0584483	0.026917	1.11864	DEg	up	7.34132e-06	2.15669e-05	protein_coding
GDPD2	0.0201724	0.00384528	2.39122	DEg	up	7.65304e-06	2.2432e-05	protein_coding
STK16	0.0534483	0.0232979	1.19794	DEg	up	7.66699e-06	2.24641e-05	protein_coding
RFX4	0.047069	0.0183216	1.36123	DEg	up	7.74042e-06	2.26704e-05	protein_coding
ZDHHC12	0.0184483	0.0033929	2.4429	DEg	up	8.161e-06	2.38765e-05	protein_coding
C12orf74	0.0177586	0.00294051	2.59438	DEg	up	8.5042e-06	2.48587e-05	protein_coding
ACTA2	0.0651724	0.0298575	1.12617	DEg	up	8.99828e-06	2.62414e-05	protein_coding
DGAT2L6	0.0203448	0.00384528	2.4035	DEg	up	9.07874e-06	2.64657e-05	protein_coding
AIP	0.0422414	0.0158335	1.41567	DEg	up	9.56973e-06	2.78482e-05	protein_coding
GYPB	0.0124138	0.00113097	3.45632	DEg	up	9.78674e-06	2.84492e-05	protein_coding
ZNF214	0.0593103	0.0282741	1.0688	DEg	up	9.83529e-06	2.85876e-05	protein_coding
OR2T12	0.0189655	0.00407148	2.21975	DEg	up	9.89646e-06	2.87598e-05	protein_coding
OPN1SW	0.0163793	0.00226193	2.85625	DEg	up	1.00784e-05	2.92687e-05	protein_coding
CDKN2B	0.0155172	0.00294051	2.39973	DEg	up	1.01018e-05	2.93309e-05	protein_coding
CDPF1	0.067931	0.0334766	1.02092	DEg	up	1.01031e-05	2.93319e-05	protein_coding
HSD11B2	0.0203448	0.00452386	2.16903	DEg	up	1.02217e-05	2.96618e-05	protein_coding
PAX6	0.01	0.000452386	4.4663	DEg	up	1.03637e-05	3.00475e-05	protein_coding
CDCA3	0.025	0.0065596	1.93025	DEg	up	1.0565e-05	3.06105e-05	protein_coding
SGSH	0.0637931	0.0305361	1.06289	DEg	up	1.07958e-05	3.12611e-05	protein_coding
PLK4	0.027931	0.00769057	1.86071	DEg	up	1.19911e-05	3.46216e-05	protein_coding
MORN2	0.06	0.0275956	1.12053	DEg	up	1.23278e-05	3.55628e-05	protein_coding
KDELR2	0.015	0.00294051	2.35082	DEg	up	1.24831e-05	3.5997e-05	protein_coding
POMC	0.0182759	0.0033929	2.42935	DEg	up	1.26217e-05	3.63757e-05	protein_coding
ADAMTS16	0.0255172	0.0067858	1.91088	DEg	up	1.30647e-05	3.75943e-05	protein_coding
PDCD1LG2	0.0415517	0.0156073	1.41268	DEg	up	1.39682e-05	4.00863e-05	protein_coding
BRSK1	0.0531034	0.0232979	1.18861	DEg	up	1.40729e-05	4.03713e-05	protein_coding
C17orf58	0.0251724	0.00701199	1.84395	DEg	up	1.4076e-05	4.03764e-05	protein_coding
CHAD	0.0363793	0.0144764	1.32942	DEg	up	1.41233e-05	4.05044e-05	protein_coding
S100A4	0.0622414	0.0303099	1.03809	DEg	up	1.42407e-05	4.08137e-05	protein_coding
B4GALNT1	0.02	0.00429767	2.21837	DEg	up	1.48911e-05	4.26165e-05	protein_coding
MEST	0.0251724	0.00723818	1.79814	DEg	up	1.54058e-05	4.40136e-05	protein_coding
CCDC175	0.022069	0.00497625	2.14889	DEg	up	1.59659e-05	4.55138e-05	protein_coding
PCDHB15	0.0255172	0.00746437	1.77338	DEg	up	1.62461e-05	4.62949e-05	protein_coding
MSMP	0.0143103	0.00180955	2.98336	DEg	up	1.64602e-05	4.68813e-05	protein_coding
POLE3	0.0601724	0.0285003	1.07812	DEg	up	1.66357e-05	4.73601e-05	protein_coding
PRRT3	0.0284483	0.00859534	1.72671	DEg	up	1.68499e-05	4.79426e-05	protein_coding
NKAIN4	0.0325862	0.0110835	1.55585	DEg	up	1.69905e-05	4.83243e-05	protein_coding
CBX8	0.0432759	0.0174169	1.31308	DEg	up	1.87707e-05	5.32052e-05	protein_coding
AP1S1	0.0489655	0.021036	1.21891	DEg	up	1.96603e-05	5.56216e-05	protein_coding
PRG4	0.0108621	0.000904773	3.5856	DEg	up	1.99497e-05	5.63815e-05	protein_coding
SELP	0.0186207	0.0033929	2.45632	DEg	up	2.17362e-05	6.12801e-05	protein_coding
USP51	0.0443103	0.0176431	1.32854	DEg	up	2.1961e-05	6.18672e-05	protein_coding
CFAP126	0.0146552	0.00271432	2.43275	DEg	up	2.19883e-05	6.19325e-05	protein_coding
ZNF501	0.0363793	0.014024	1.37522	DEg	up	2.20251e-05	6.20301e-05	protein_coding
COL17A1	0.0148276	0.00248812	2.57515	DEg	up	2.22879e-05	6.27466e-05	protein_coding
CELA2B	0.0287931	0.00904773	1.6701	DEg	up	2.32875e-05	6.54377e-05	protein_coding
LRATD2	0.0212069	0.00520244	2.02727	DEg	up	2.33614e-05	6.56392e-05	protein_coding
FOXO3B	0.0560345	0.026917	1.0578	DEg	up	2.3996e-05	6.7359e-05	protein_coding
RNASE10	0.0517241	0.0230717	1.16471	DEg	up	2.48165e-05	6.96101e-05	protein_coding
APC2	0.037931	0.0147026	1.36731	DEg	up	2.48784e-05	6.97771e-05	protein_coding
OR6C4	0.0106897	0.00067858	3.97755	DEg	up	2.55711e-05	7.16461e-05	protein_coding
LGALSL	0.0425862	0.0171907	1.30876	DEg	up	2.5696e-05	7.19824e-05	protein_coding
TMEM86A	0.0458621	0.0192264	1.25421	DEg	up	2.65101e-05	7.42074e-05	protein_coding
SLC24A1	0.0534483	0.0246551	1.11626	DEg	up	2.66328e-05	7.45231e-05	protein_coding
TRPV3	0.0362069	0.014024	1.36837	DEg	up	2.67371e-05	7.47868e-05	protein_coding
SERPINI2	0.0591379	0.0266908	1.14774	DEg	up	2.70348e-05	7.55913e-05	protein_coding
ZNF726	0.0234483	0.0067858	1.78889	DEg	up	2.82778e-05	7.89266e-05	protein_coding
ZBTB42	0.0174138	0.0033929	2.35964	DEg	up	2.90971e-05	8.11303e-05	protein_coding
FADD	0.03	0.00972631	1.625	DEg	up	2.91386e-05	8.12309e-05	protein_coding
REEP2	0.0396552	0.0165121	1.26399	DEg	up	2.93325e-05	8.17408e-05	protein_coding
SLC25A1	0.0393103	0.0156073	1.33269	DEg	up	3.10493e-05	8.63481e-05	protein_coding
SERPINE3	0.0158621	0.00294051	2.43144	DEg	up	3.17336e-05	8.82101e-05	protein_coding
HIST1H2AE	0.0112069	0.000904773	3.63069	DEg	up	3.23068e-05	8.97202e-05	protein_coding
NTRK2	0.0515517	0.0219407	1.23241	DEg	up	3.24319e-05	9.00423e-05	protein_coding
TUBB1	0.0205172	0.00565483	1.85928	DEg	up	3.25091e-05	9.02401e-05	protein_coding
THY1	0.0106897	0.000904773	3.56252	DEg	up	3.25207e-05	9.02638e-05	protein_coding
MUSTN1	0.0248276	0.0067858	1.87135	DEg	up	3.25298e-05	9.02807e-05	protein_coding
AC011841.1	0.0151724	0.00294051	2.36731	DEg	up	3.25952e-05	9.04371e-05	protein_coding
BRD3OS	0.0387931	0.0162859	1.25218	DEg	up	3.28919e-05	9.12351e-05	protein_coding
ZC3H12A	0.0282759	0.00950011	1.57355	DEg	up	3.29719e-05	9.14314e-05	protein_coding
GFER	0.0462069	0.021036	1.13525	DEg	up	3.35304e-05	9.292e-05	protein_coding
CLEC11A	0.0189655	0.00407148	2.21975	DEg	up	3.65907e-05	0.000101213	protein_coding
KLHL35	0.0144828	0.00203574	2.83071	DEg	up	4.07142e-05	0.000112214	protein_coding
PCDHB14	0.0263793	0.00882153	1.58031	DEg	up	4.16208e-05	0.000114587	protein_coding
STAR	0.02	0.00452386	2.14437	DEg	up	4.19432e-05	0.000115432	protein_coding
RNF26	0.0291379	0.00927392	1.65165	DEg	up	4.22217e-05	0.000116177	protein_coding
SMCO2	0.0441379	0.0171907	1.36039	DEg	up	4.4506e-05	0.00012226	protein_coding
OVOL3	0.0191379	0.00429767	2.15481	DEg	up	4.49886e-05	0.000123551	protein_coding
ITM2C	0.0325862	0.0113097	1.52671	DEg	up	4.55841e-05	0.000125129	protein_coding
ELMOD1	0.0408621	0.0160597	1.34732	DEg	up	4.9881e-05	0.000136449	protein_coding
TSEN34	0.0467241	0.0208098	1.16691	DEg	up	5.13775e-05	0.000140388	protein_coding
FAM241B	0.0444828	0.0190002	1.22723	DEg	up	5.22875e-05	0.000142784	protein_coding
FCGR1A	0.0103448	0.000904773	3.51521	DEg	up	5.27709e-05	0.000143998	protein_coding
DCHS1	0.0296552	0.0110835	1.41987	DEg	up	5.33065e-05	0.00014542	protein_coding
NXT1	0.0422414	0.0183216	1.20511	DEg	up	5.51139e-05	0.000150118	protein_coding
SEMA4C	0.0568966	0.0282741	1.00886	DEg	up	6.03898e-05	0.000163936	protein_coding
NUDT1	0.0243103	0.00746437	1.70348	DEg	up	6.07291e-05	0.000164842	protein_coding
PFKFB1	0.0413793	0.0169645	1.28639	DEg	up	6.11666e-05	0.000165985	protein_coding
FANCF	0.047069	0.0205836	1.19328	DEg	up	6.26869e-05	0.000169956	protein_coding
C1QTNF6	0.0484483	0.0219407	1.14283	DEg	up	6.32264e-05	0.000171357	protein_coding
CARD14	0.0367241	0.0144764	1.34303	DEg	up	6.42977e-05	0.000174181	protein_coding
FICD	0.0555172	0.0271432	1.03235	DEg	up	6.48892e-05	0.00017572	protein_coding
TMEM243	0.0417241	0.0183216	1.18733	DEg	up	7.30182e-05	0.00019702	protein_coding
CRTAC1	0.0541379	0.0244289	1.14805	DEg	up	7.37683e-05	0.000198972	protein_coding
FRAT1	0.0205172	0.00520244	1.97958	DEg	up	7.72746e-05	0.000207924	protein_coding
CDSN	0.0324138	0.0119882	1.43499	DEg	up	7.8637e-05	0.000211399	protein_coding
ARL14EPL	0.0143103	0.00271432	2.3984	DEg	up	8.01644e-05	0.000215331	protein_coding
HEYL	0.0546552	0.026917	1.02184	DEg	up	8.43295e-05	0.000226012	protein_coding
SPINK7	0.01	0.000904773	3.4663	DEg	up	8.54956e-05	0.000228937	protein_coding
SURF2	0.0394828	0.0158335	1.31824	DEg	up	8.71499e-05	0.000233237	protein_coding
TKTL1	0.0448276	0.019905	1.17126	DEg	up	8.93055e-05	0.000238792	protein_coding
CATSPER1	0.0141379	0.00226193	2.64394	DEg	up	9.25453e-05	0.000247101	protein_coding
CD14	0.0208621	0.00610722	1.7723	DEg	up	9.30632e-05	0.000248462	protein_coding
AL136454.1	0.00793103	0.000226193	5.13188	DEg	up	9.45222e-05	0.000252042	protein_coding
PROKR2	0.0103448	0.00135716	2.93025	DEg	up	0.00010975	0.000291063	protein_coding
CLIP3	0.0286207	0.0104049	1.4598	DEg	up	0.000118793	0.000313962	protein_coding
SLC39A3	0.052069	0.0246551	1.07854	DEg	up	0.000122671	0.000323667	protein_coding
PCDH20	0.0137931	0.00226193	2.60832	DEg	up	0.000124877	0.000329255	protein_coding
LRWD1	0.0194828	0.00497625	1.96907	DEg	up	0.000126251	0.000332792	protein_coding
MESP1	0.0243103	0.00723818	1.74787	DEg	up	0.000126962	0.000334548	protein_coding
IL32	0.0284483	0.0101787	1.48279	DEg	up	0.000128905	0.000339397	protein_coding
PHF23	0.0482759	0.0226193	1.09375	DEg	up	0.000130608	0.000343792	protein_coding
CDKN2C	0.0496552	0.0232979	1.09174	DEg	up	0.000135097	0.000354951	protein_coding
ARL13A	0.0225862	0.0067858	1.73485	DEg	up	0.000138705	0.000363887	protein_coding
CLEC14A	0.0239655	0.00859534	1.47933	DEg	up	0.000139009	0.000364558	protein_coding
PRSS51	0.0251724	0.00791676	1.66886	DEg	up	0.000139836	0.00036663	protein_coding
LETM2	0.0522414	0.025786	1.0186	DEg	up	0.000142456	0.000372911	protein_coding
OGDHL	0.0291379	0.0101787	1.51735	DEg	up	0.000144765	0.000378557	protein_coding
ALYREF	0.0296552	0.0113097	1.39073	DEg	up	0.000146513	0.000383027	protein_coding
AOC3	0.00758621	0.000226193	5.06775	DEg	up	0.000156197	0.000407526	protein_coding
GATA1	0.00758621	0.000226193	5.06775	DEg	up	0.000156187	0.000407526	protein_coding
PI16	0.0287931	0.0104049	1.46846	DEg	up	0.000156564	0.000408413	protein_coding
ZNF730	0.04	0.0176431	1.1809	DEg	up	0.000160474	0.000418176	protein_coding
RGS14	0.0160345	0.00361909	2.14748	DEg	up	0.000166432	0.000433058	protein_coding
GPR160	0.0389655	0.0169645	1.19968	DEg	up	0.000166845	0.000434058	protein_coding
GLA	0.0348276	0.0135716	1.35964	DEg	up	0.000168928	0.000439211	protein_coding
ISLR	0.0175862	0.00475006	1.88843	DEg	up	0.000180058	0.000466446	protein_coding
TTC30A	0.0439655	0.0196788	1.15973	DEg	up	0.000183757	0.000475452	protein_coding
CXorf40B	0.0308621	0.0115359	1.41971	DEg	up	0.000197219	0.000509007	protein_coding
TMEM205	0.0244828	0.00859534	1.51014	DEg	up	0.000204001	0.000525693	protein_coding
CDH5	0.0306897	0.0115359	1.41163	DEg	up	0.000208836	0.00053769	protein_coding
ZNF165	0.0206897	0.00588102	1.81477	DEg	up	0.000211934	0.000545151	protein_coding
FAM216B	0.0268966	0.00927392	1.53617	DEg	up	0.000213262	0.000548425	protein_coding
CCN6	0.0148276	0.0033929	2.12769	DEg	up	0.000213531	0.000549021	protein_coding
RASL11B	0.00793103	0.000452386	4.13188	DEg	up	0.00021947	0.00056376	protein_coding
LRRN4	0.0267241	0.0099525	1.42501	DEg	up	0.00022272	0.00057147	protein_coding
DUSP15	0.0374138	0.0160597	1.22012	DEg	up	0.000224823	0.000576322	protein_coding
CLDN2	0.0141379	0.0033929	2.05898	DEg	up	0.000226575	0.000580565	protein_coding
ASB12	0.0141379	0.0033929	2.05898	DEg	up	0.000226652	0.000580609	protein_coding
ZNF669	0.0443103	0.0208098	1.09038	DEg	up	0.000247844	0.000632571	protein_coding
PAQR4	0.0168966	0.00407148	2.0531	DEg	up	0.000254633	0.000649288	protein_coding
DEGS2	0.0158621	0.00384528	2.04442	DEg	up	0.000261604	0.000666609	protein_coding
SLC28A3	0.0565517	0.028048	1.01168	DEg	up	0.000264674	0.000674204	protein_coding
SMCO3	0.0127586	0.00271432	2.23281	DEg	up	0.000269175	0.000685203	protein_coding
ADH6	0.0134483	0.00271432	2.30876	DEg	up	0.000275789	0.00070144	protein_coding
TP53RK	0.0477586	0.0232979	1.03556	DEg	up	0.000284485	0.00072233	protein_coding
LRRC4	0.0237931	0.00769057	1.62938	DEg	up	0.000303921	0.00076959	protein_coding
CARD16	0.027069	0.0106311	1.34835	DEg	up	0.00031575	0.000798058	protein_coding
HEATR9	0.0125862	0.00203574	2.62822	DEg	up	0.00033538	0.000845744	protein_coding
IFI30	0.0143103	0.00294051	2.28292	DEg	up	0.000335521	0.000845957	protein_coding
PARPBP	0.0444828	0.0205836	1.11175	DEg	up	0.000351968	0.000886156	protein_coding
GCSAM	0.00948276	0.00158335	2.58232	DEg	up	0.000356586	0.00089733	protein_coding
PIGW	0.0327586	0.014024	1.22398	DEg	up	0.000360532	0.000906877	protein_coding
SMIM2	0.00741379	0.000452386	4.03458	DEg	up	0.000361645	0.000909293	protein_coding
AGMAT	0.0286207	0.0110835	1.36865	DEg	up	0.000384735	0.000964917	protein_coding
JSRP1	0.0243103	0.00836915	1.53842	DEg	up	0.000401412	0.00100464	protein_coding
MUC6	0.0289655	0.0115359	1.32821	DEg	up	0.000416383	0.00104011	protein_coding
RGS17	0.0443103	0.0205836	1.10615	DEg	up	0.000417761	0.00104329	protein_coding
PRH2	0.00913793	0.00135716	2.75128	DEg	up	0.000419059	0.00104627	protein_coding
SCN4B	0.0291379	0.0110835	1.39449	DEg	up	0.000430948	0.00107434	protein_coding
IL26	0.0132759	0.00203574	2.70518	DEg	up	0.000439843	0.00109551	protein_coding
CACNG1	0.00844828	0.000904773	3.22303	DEg	up	0.000439889	0.00109553	protein_coding
KIAA1549L	0.0427586	0.0201312	1.08678	DEg	up	0.000442084	0.00110072	protein_coding
MBLAC1	0.0155172	0.00407148	1.93025	DEg	up	0.000446667	0.00111159	protein_coding
PKDREJ	0.0103448	0.00180955	2.51521	DEg	up	0.000449434	0.00111828	protein_coding
PRELP	0.0474138	0.0230717	1.03918	DEg	up	0.000456114	0.00113386	protein_coding
MYORG	0.0158621	0.00429767	1.88395	DEg	up	0.000456385	0.00113435	protein_coding
SPATA4	0.0222414	0.00769057	1.53208	DEg	up	0.000463772	0.00115166	protein_coding
TACR2	0.0113793	0.00271432	2.06775	DEg	up	0.000486235	0.00120523	protein_coding
OLFM3	0.0439655	0.0205836	1.09488	DEg	up	0.000527617	0.00130327	protein_coding
SLC28A2	0.0132759	0.0031667	2.06775	DEg	up	0.000531868	0.00131312	protein_coding
ARHGEF39	0.0251724	0.00972631	1.37188	DEg	up	0.000532325	0.00131414	protein_coding
TRIM47	0.0318966	0.0133454	1.25706	DEg	up	0.000564714	0.00139123	protein_coding
AWAT1	0.00827586	0.000904773	3.19328	DEg	up	0.000565402	0.00139281	protein_coding
FGL2	0.0394828	0.0176431	1.16212	DEg	up	0.00057828	0.0014232	protein_coding
SPINK6	0.0108621	0.00158335	2.77824	DEg	up	0.000623046	0.00152739	protein_coding
APLNR	0.0115517	0.00203574	2.50448	DEg	up	0.000639044	0.0015652	protein_coding
TIGIT	0.0217241	0.00723818	1.5856	DEg	up	0.000663416	0.00162191	protein_coding
C5orf34	0.0387931	0.0176431	1.1367	DEg	up	0.000696714	0.00169645	protein_coding
IFIT5	0.0351724	0.0158335	1.15146	DEg	up	0.000700806	0.00170544	protein_coding
ABCC11	0.035	0.0153811	1.18619	DEg	up	0.000725438	0.00176195	protein_coding
SLC7A14	0.0194828	0.00565483	1.78464	DEg	up	0.000737618	0.00179022	protein_coding
HIGD2A	0.00810345	0.00067858	3.57795	DEg	up	0.000738039	0.00179067	protein_coding
DDX28	0.0294828	0.0122144	1.27128	DEg	up	0.000766641	0.0018575	protein_coding
MOCS3	0.0255172	0.00927392	1.46022	DEg	up	0.000798008	0.0019299	protein_coding
C20orf144	0.0168966	0.00497625	1.7636	DEg	up	0.000806674	0.00194928	protein_coding
GPD1	0.0441379	0.0217145	1.02336	DEg	up	0.00081684	0.00197273	protein_coding
COX14	0.0108621	0.00180955	2.5856	DEg	up	0.000819525	0.00197874	protein_coding
SDR42E2	0.0346552	0.0158335	1.13009	DEg	up	0.000854783	0.00205955	protein_coding
RCE1	0.0339655	0.0149287	1.18598	DEg	up	0.000855617	0.00206122	protein_coding
UCN	0.0437931	0.0214884	1.02715	DEg	up	0.000879221	0.00211655	protein_coding
MCOLN3	0.0315517	0.012893	1.29113	DEg	up	0.000909605	0.00218776	protein_coding
BORCS6	0.0248276	0.00904773	1.45632	DEg	up	0.000949306	0.00227812	protein_coding
DSG1	0.0175862	0.00475006	1.88843	DEg	up	0.00095292	0.00228643	protein_coding
CX3CR1	0.0110345	0.00203574	2.43839	DEg	up	0.000976499	0.00233906	protein_coding
PRC1	0.042069	0.0203574	1.0472	DEg	up	0.0009784	0.00234324	protein_coding
TMPRSS11A	0.0255172	0.00927392	1.46022	DEg	up	0.000987298	0.0023638	protein_coding
ANXA1	0.0306897	0.0126668	1.2767	DEg	up	0.00100056	0.00239343	protein_coding
PHF24	0.0112069	0.00226193	2.30876	DEg	up	0.00101381	0.00242435	protein_coding
HIST1H2BF	0.0132759	0.00248812	2.41567	DEg	up	0.00105388	0.00251536	protein_coding
OR3A3	0.0305172	0.012893	1.24304	DEg	up	0.00105782	0.00252417	protein_coding
ZNF605	0.017931	0.00542864	1.7238	DEg	up	0.00107605	0.0025648	protein_coding
VPS37D	0.0239655	0.00882153	1.44186	DEg	up	0.00108224	0.00257912	protein_coding
SNAPC2	0.0232759	0.00882153	1.39973	DEg	up	0.001142	0.0027157	protein_coding
PTPMT1	0.00965517	0.00135716	2.83071	DEg	up	0.00114681	0.00272671	protein_coding
GML	0.025	0.0099525	1.3288	DEg	up	0.0012077	0.00286308	protein_coding
MINDY4B	0.0112069	0.00180955	2.63069	DEg	up	0.00127162	0.00300745	protein_coding
C1orf53	0.0263793	0.0099525	1.40628	DEg	up	0.00129286	0.00305431	protein_coding
SOX18	0.0148276	0.00429767	1.78666	DEg	up	0.00132024	0.00311703	protein_coding
PTP4A1	0.0362069	0.0167383	1.11311	DEg	up	0.00134245	0.00316646	protein_coding
AKR1D1	0.0346552	0.0156073	1.15085	DEg	up	0.00135601	0.00319644	protein_coding
SCGB1D2	0.00793103	0.000904773	3.13188	DEg	up	0.0014304	0.00336092	protein_coding
UTS2	0.0151724	0.00407148	1.89783	DEg	up	0.00147052	0.00344978	protein_coding
CDKN1C	0.0263793	0.0106311	1.31112	DEg	up	0.00148873	0.00348894	protein_coding
EPX	0.017931	0.00542864	1.7238	DEg	up	0.00149987	0.00351367	protein_coding
GGACT	0.00844828	0.00113097	2.9011	DEg	up	0.00152375	0.00356655	protein_coding
RABGGTA	0.0282759	0.0126668	1.15852	DEg	up	0.00156345	0.00365603	protein_coding
B3GNT9	0.0234483	0.00882153	1.41038	DEg	up	0.00169116	0.00394082	protein_coding
MAGEE1	0.0232759	0.00950011	1.29282	DEg	up	0.00169199	0.00394243	protein_coding
PTPN7	0.0208621	0.00701199	1.57299	DEg	up	0.00170336	0.00396832	protein_coding
ZNHIT2	0.0215517	0.00769057	1.48664	DEg	up	0.00174164	0.00405276	protein_coding
SLC6A7	0.0187931	0.00588102	1.67606	DEg	up	0.00175811	0.00408854	protein_coding
CCL21	0.00586207	0.00067858	3.11082	DEg	up	0.00177508	0.0041267	protein_coding
KRT18	0.00724138	0.00113097	2.67871	DEg	up	0.00179453	0.00417001	protein_coding
TMPRSS12	0.022069	0.00769057	1.52086	DEg	up	0.00186725	0.00432924	protein_coding
MIXL1	0.0125862	0.00271432	2.21318	DEg	up	0.00188834	0.00437644	protein_coding
MRPL53	0.00568966	0.000226193	4.65271	DEg	up	0.00191307	0.00443101	protein_coding
GCHFR	0.0113793	0.00248812	2.19328	DEg	up	0.00192783	0.00446277	protein_coding
ZBTB14	0.0393103	0.0192264	1.03182	DEg	up	0.00193251	0.0044729	protein_coding
GRIA4	0.0396552	0.0192264	1.04442	DEg	up	0.00197119	0.00455785	protein_coding
DBN1	0.0208621	0.00769057	1.43972	DEg	up	0.00198002	0.00457578	protein_coding
NAGS	0.00965517	0.00180955	2.41567	DEg	up	0.00203323	0.00469513	protein_coding
TNN	0.0360345	0.0169645	1.08686	DEg	up	0.00204174	0.00471318	protein_coding
TEX52	0.0255172	0.0101787	1.32592	DEg	up	0.00217197	0.00499584	protein_coding
IQCC	0.0255172	0.0110835	1.20306	DEg	up	0.00218075	0.00501451	protein_coding
NAP1L2	0.0141379	0.00361909	1.96587	DEg	up	0.00222044	0.00510342	protein_coding
MPV17L2	0.0398276	0.019905	1.00064	DEg	up	0.00229243	0.00525796	protein_coding
LRAT	0.027931	0.011762	1.24773	DEg	up	0.00231944	0.00531624	protein_coding
HIGD1B	0.0336207	0.0156073	1.10713	DEg	up	0.00232146	0.00532008	protein_coding
PIFO	0.0262069	0.0104049	1.33269	DEg	up	0.00234926	0.0053813	protein_coding
LEF1	0.0191379	0.00610722	1.64785	DEg	up	0.0023675	0.00542101	protein_coding
SPAM1	0.00948276	0.00135716	2.80472	DEg	up	0.00240576	0.00550313	protein_coding
GPR27	0.00913793	0.00135716	2.75128	DEg	up	0.00249438	0.00569411	protein_coding
HIST2H2AB	0.00586207	0.000452386	3.69578	DEg	up	0.00256045	0.00583646	protein_coding
CHML	0.00603448	0.000452386	3.7376	DEg	up	0.0025695	0.00585531	protein_coding
PDLIM4	0.0162069	0.00497625	1.70348	DEg	up	0.00257146	0.00585933	protein_coding
HNF4A	0.0277586	0.0124406	1.15788	DEg	up	0.00258566	0.00588943	protein_coding
CDHR5	0.015	0.00429767	1.80334	DEg	up	0.0026553	0.00604117	protein_coding
TMEM269	0.0224138	0.00859534	1.38276	DEg	up	0.00270112	0.00614121	protein_coding
C1orf216	0.0381034	0.018774	1.02118	DEg	up	0.0027212	0.00618451	protein_coding
SMPD2	0.0251724	0.0104049	1.27458	DEg	up	0.00279944	0.00635122	protein_coding
SULT1C4	0.0189655	0.00610722	1.63479	DEg	up	0.00284252	0.00644458	protein_coding
RAD51AP1	0.0256897	0.0104049	1.30393	DEg	up	0.00285811	0.00647753	protein_coding
ERICH6B	0.0124138	0.0033929	1.87135	DEg	up	0.00287592	0.00651536	protein_coding
LINC00672	0.015	0.00475006	1.65895	DEg	up	0.00287832	0.00652029	protein_coding
GABRA2	0.0327586	0.0162859	1.00825	DEg	up	0.00296547	0.00670605	protein_coding
INMT	0.022069	0.00904773	1.28639	DEg	up	0.00296918	0.00671341	protein_coding
TAP1	0.0337931	0.0160597	1.07328	DEg	up	0.00299402	0.00676498	protein_coding
C10orf142	0.0151724	0.00497625	1.60832	DEg	up	0.00309684	0.00698307	protein_coding
ENKUR	0.0234483	0.00904773	1.37385	DEg	up	0.00313978	0.00707563	protein_coding
HIST3H2BB	0.012069	0.00294051	2.03716	DEg	up	0.00321774	0.00723984	protein_coding
TYMP	0.037069	0.0180955	1.03458	DEg	up	0.0032606	0.00733242	protein_coding
SLC7A13	0.0184483	0.00588102	1.64935	DEg	up	0.00337865	0.00758251	protein_coding
HIST2H2AA4	0.005	0.000226193	4.4663	DEg	up	0.00341139	0.00765139	protein_coding
CHN2	0.00672414	0.000904773	2.89372	DEg	up	0.00347164	0.00778246	protein_coding
OR2L2	0.0087931	0.00158335	2.47339	DEg	up	0.00356487	0.00797471	protein_coding
RAB32	0.0246552	0.0099525	1.30876	DEg	up	0.00357701	0.00800006	protein_coding
GFAP	0.0274138	0.0119882	1.19328	DEg	up	0.00370608	0.00827699	protein_coding
DERL3	0.0239655	0.0104049	1.2037	DEg	up	0.00377747	0.00843076	protein_coding
NT5E	0.0151724	0.00475006	1.67543	DEg	up	0.00379983	0.00847939	protein_coding
TRIL	0.00810345	0.00135716	2.57795	DEg	up	0.00380967	0.00850009	protein_coding
POM121L2	0.0118966	0.00271432	2.13188	DEg	up	0.00381949	0.00852137	protein_coding
PINLYP	0.0189655	0.00769057	1.30222	DEg	up	0.00386977	0.0086284	protein_coding
ADAMTS8	0.017069	0.00565483	1.59382	DEg	up	0.00393603	0.00877156	protein_coding
SOCS1	0.0205172	0.00746437	1.45874	DEg	up	0.00398835	0.00888221	protein_coding
HPGD	0.0355172	0.0176431	1.00942	DEg	up	0.00405606	0.00902158	protein_coding
CHMP4C	0.0344828	0.0169645	1.02336	DEg	up	0.00412869	0.00917766	protein_coding
TCEAL7	0.00603448	0.000452386	3.7376	DEg	up	0.00414988	0.00922065	protein_coding
BST2	0.0244828	0.0106311	1.20348	DEg	up	0.00426616	0.00946566	protein_coding
CKS2	0.0160345	0.00565483	1.50362	DEg	up	0.00451863	0.00998585	protein_coding
ICAM3	0.0213793	0.00882153	1.27711	DEg	up	0.0046622	0.0102879	protein_coding
HPCAL4	0.00862069	0.00180955	2.25218	DEg	up	0.00505298	0.0111109	protein_coding
MYOZ1	0.0303448	0.0135716	1.16086	DEg	up	0.00549198	0.0120162	protein_coding
PRKCQ	0.0360345	0.0174169	1.04889	DEg	up	0.00556376	0.012167	protein_coding
KRT23	0.00931034	0.00180955	2.36321	DEg	up	0.00567363	0.0123973	protein_coding
KCNJ10	0.0122414	0.0031667	1.95071	DEg	up	0.00579559	0.0126444	protein_coding
LYSMD2	0.0267241	0.011762	1.184	DEg	up	0.0057963	0.012645	protein_coding
THBD	0.0153448	0.00542864	1.49909	DEg	up	0.00583749	0.0127293	protein_coding
SPDYE2B	0.0218966	0.00927392	1.23945	DEg	up	0.00587748	0.012809	protein_coding
PSG7	0.00913793	0.00180955	2.33624	DEg	up	0.00591737	0.0128931	protein_coding
TTC30B	0.0160345	0.00565483	1.50362	DEg	up	0.00597011	0.0129881	protein_coding
TFAP2C	0.0113793	0.00294051	1.95227	DEg	up	0.00597741	0.0130022	protein_coding
LRRC3	0.0127586	0.00429767	1.56985	DEg	up	0.00598167	0.0130096	protein_coding
TMEM54	0.0141379	0.00429767	1.71794	DEg	up	0.00615026	0.0133607	protein_coding
ANXA10	0.0225862	0.00927392	1.28419	DEg	up	0.00617077	0.0134014	protein_coding
FGFRL1	0.0244828	0.0104049	1.2345	DEg	up	0.0062987	0.0136653	protein_coding
ALDH1B1	0.012069	0.00361909	1.7376	DEg	up	0.00635805	0.0137861	protein_coding
SMPD3	0.0139655	0.00429767	1.70024	DEg	up	0.00638586	0.0138413	protein_coding
AMN	0.00534483	0.000452386	3.56252	DEg	up	0.00666741	0.0144171	protein_coding
DEFB131B	0.00568966	0.000452386	3.65271	DEg	up	0.00666984	0.0144213	protein_coding
GNG8	0.00551724	0.000452386	3.60832	DEg	up	0.00667547	0.0144314	protein_coding
NIPAL4	0.00551724	0.000452386	3.60832	DEg	up	0.00667753	0.0144349	protein_coding
GAD2	0.0227586	0.0099525	1.19328	DEg	up	0.00696223	0.0150134	protein_coding
ART5	0.0258621	0.0113097	1.19328	DEg	up	0.00708298	0.0152507	protein_coding
CYP1B1	0.0296552	0.0137978	1.10385	DEg	up	0.007136	0.0153586	protein_coding
A1CF	0.0125862	0.0033929	1.89125	DEg	up	0.00724632	0.0155789	protein_coding
TAFA4	0.0256897	0.0122144	1.0726	DEg	up	0.00727613	0.0156385	protein_coding
ID4	0.0222414	0.00927392	1.262	DEg	up	0.00730701	0.0156992	protein_coding
ZNF816	0.032069	0.0158335	1.0182	DEg	up	0.00754031	0.0161783	protein_coding
HMGB3	0.0167241	0.00588102	1.50779	DEg	up	0.00757342	0.0162447	protein_coding
GRM6	0.0141379	0.00429767	1.71794	DEg	up	0.00770693	0.0165134	protein_coding
ACOT4	0.0217241	0.00927392	1.22805	DEg	up	0.00790805	0.0169104	protein_coding
B3GALT6	0.0308621	0.0151549	1.02605	DEg	up	0.00826623	0.0176423	protein_coding
ANKRD34A	0.0105172	0.00248812	2.07963	DEg	up	0.00831467	0.0177368	protein_coding
THBS2	0.017069	0.00723818	1.23768	DEg	up	0.00841453	0.0179383	protein_coding
SLC51B	0.00637931	0.000904773	2.81777	DEg	up	0.00849108	0.0180937	protein_coding
FUT6	0.00706897	0.00135716	2.38091	DEg	up	0.00855557	0.0182182	protein_coding
VWDE	0.0136207	0.00361909	1.9121	DEg	up	0.00859258	0.0182905	protein_coding
PPP1R14A	0.0184483	0.00746437	1.30539	DEg	up	0.00880126	0.0187134	protein_coding
TOR2A	0.0318966	0.0158335	1.01042	DEg	up	0.00911721	0.0193467	protein_coding
SKA3	0.0253448	0.0124406	1.02663	DEg	up	0.00930229	0.0197226	protein_coding
GIMAP7	0.0146552	0.00475006	1.62539	DEg	up	0.0093833	0.0198916	protein_coding
HAUS3	0.0236207	0.0110835	1.09164	DEg	up	0.0097458	0.0206133	protein_coding
GPR34	0.027931	0.0133454	1.06553	DEg	up	0.00990083	0.0209219	protein_coding
GHDC	0.0275862	0.0131192	1.07227	DEg	up	0.00995724	0.0210352	protein_coding
TP73	0.0137931	0.00475006	1.53793	DEg	up	0.0102035	0.0215024	protein_coding
ZBTB33	0.027069	0.0131192	1.04496	DEg	up	0.0102645	0.0216217	protein_coding
C19orf73	0.00913793	0.00180955	2.33624	DEg	up	0.0102922	0.0216786	protein_coding
GCNT4	0.0234483	0.0101787	1.20393	DEg	up	0.0104797	0.0220471	protein_coding
FNDC9	0.00465517	0.000452386	3.36321	DEg	up	0.0104822	0.0220492	protein_coding
TDRD15	0.00482759	0.000452386	3.41567	DEg	up	0.0105835	0.022242	protein_coding
SPACA5	0.00758621	0.00113097	2.74582	DEg	up	0.0106724	0.0224194	protein_coding
MS4A5	0.0272414	0.0131192	1.05412	DEg	up	0.0108901	0.0228526	protein_coding
EVA1B	0.0160345	0.00610722	1.39259	DEg	up	0.0112408	0.0235423	protein_coding
CMTM2	0.00568966	0.00067858	3.06775	DEg	up	0.0116685	0.0243596	protein_coding
TMEM191B	0.00448276	0.000226193	4.30876	DEg	up	0.0119931	0.0249849	protein_coding
NPIPA2	0.00689655	0.00113097	2.60832	DEg	up	0.0121714	0.025337	protein_coding
KLHL14	0.0118966	0.00384528	1.62938	DEg	up	0.0123246	0.025631	protein_coding
SLC23A1	0.0208621	0.00904773	1.20525	DEg	up	0.0123782	0.0257353	protein_coding
NKX2-6	0.0103448	0.00271432	1.93025	DEg	up	0.012434	0.0258459	protein_coding
CD27	0.0155172	0.00565483	1.45632	DEg	up	0.0131077	0.0271689	protein_coding
CMTM3	0.0194828	0.00791676	1.29922	DEg	up	0.0131719	0.0272926	protein_coding
MTRNR2L4	0.0101724	0.00294051	1.79052	DEg	up	0.0140841	0.0290559	protein_coding
NXPH3	0.0087931	0.00203574	2.11082	DEg	up	0.0142016	0.029268	protein_coding
HHIPL1	0.0248276	0.011762	1.07781	DEg	up	0.0142226	0.0293092	protein_coding
C3orf14	0.0143103	0.00475006	1.59104	DEg	up	0.0142641	0.0293887	protein_coding
KRTCAP3	0.0191379	0.00836915	1.19328	DEg	up	0.0142675	0.0293937	protein_coding
SEZ6	0.027069	0.0131192	1.04496	DEg	up	0.0142691	0.0293949	protein_coding
PGLYRP1	0.0122414	0.00361909	1.75807	DEg	up	0.0143096	0.0294744	protein_coding
GLYATL1	0.022931	0.0101787	1.17175	DEg	up	0.0144063	0.0296653	protein_coding
SLC52A3	0.0108621	0.0031667	1.77824	DEg	up	0.0145375	0.0299212	protein_coding
CASP1	0.0141379	0.00542864	1.38091	DEg	up	0.0147887	0.0303921	protein_coding
CCDC74A	0.00827586	0.00203574	2.02336	DEg	up	0.0148378	0.0304889	protein_coding
GSDMC	0.015	0.00588102	1.35082	DEg	up	0.0149752	0.0307564	protein_coding
ARHGDIG	0.00706897	0.00113097	2.64394	DEg	up	0.0150233	0.0308445	protein_coding
LIX1	0.0106897	0.00271432	1.97755	DEg	up	0.0151514	0.0310885	protein_coding
LIPT2	0.0117241	0.00361909	1.69578	DEg	up	0.0155033	0.0317647	protein_coding
MYLPF	0.0141379	0.00497625	1.50644	DEg	up	0.0157281	0.0321901	protein_coding
STEAP1	0.00637931	0.000904773	2.81777	DEg	up	0.0162416	0.0331797	protein_coding
SCN10A	0.0241379	0.0110835	1.12289	DEg	up	0.0163813	0.0334469	protein_coding
DNAI2	0.0177586	0.00723818	1.29482	DEg	up	0.0165198	0.0337088	protein_coding
SLC25A41	0.0265517	0.0131192	1.01713	DEg	up	0.0167174	0.0340772	protein_coding
GPR61	0.0117241	0.00384528	1.60832	DEg	up	0.0167612	0.0341642	protein_coding
NFE4	0.005	0.000452386	3.4663	DEg	up	0.0168781	0.0343719	protein_coding
PHOSPHO1	0.00258621	0	Inf	DEg	up	0.0169047	0.0343803	protein_coding
MYOC	0.00948276	0.00248812	1.93025	DEg	up	0.0168923	0.0343803	protein_coding
SULT1A2	0.0193103	0.00859534	1.16775	DEg	up	0.0173643	0.0352423	protein_coding
SLC39A5	0.00482759	0.00067858	2.83071	DEg	up	0.0173761	0.035259	protein_coding
BMP2	0.00965517	0.00271432	1.83071	DEg	up	0.0175031	0.0355018	protein_coding
FUOM	0.00672414	0.00113097	2.57179	DEg	up	0.0176272	0.0357296	protein_coding
[truncated: 23 more rows]

## Sheet: CM_down
gene	mean expression in HCM	mean expression in HEALTHY	log2FC	Type	State	pvalue	pvalue.adj.FDR	geneType
PRODH	0.005	0.0615245	-3.62116	DEg	down	0	0	protein_coding
SLC7A11	0.0118966	0.116489	-3.29158	DEg	down	0	0	protein_coding
CD163	0.00862069	0.0827867	-3.26352	DEg	down	0	0	protein_coding
GALNTL6	0.25931	1.95725	-2.91608	DEg	down	0	0	protein_coding
AL845331.2	0.407586	2.70934	-2.73277	DEg	down	0	0	protein_coding
TOX	0.178966	1.18344	-2.72524	DEg	down	0	0	protein_coding
RNF157	0.0867241	0.558019	-2.68581	DEg	down	0	0	protein_coding
CPB1	0.0106897	0.0610722	-2.5143	DEg	down	0	0	protein_coding
RHBDL3	0.0503448	0.280932	-2.48031	DEg	down	0	0	protein_coding
AC007325.2	0.0222414	0.121918	-2.45459	DEg	down	0	0	protein_coding
FKBP5	1.63207	8.89301	-2.44597	DEg	down	0	0	protein_coding
GPR35	0.0374138	0.191359	-2.35464	DEg	down	0	0	protein_coding
TSPEAR	0.299655	1.47908	-2.30332	DEg	down	0	0	protein_coding
C9orf153	0.161379	0.788736	-2.28909	DEg	down	0	0	protein_coding
SIGLEC1	0.0151724	0.072608	-2.25868	DEg	down	0	0	protein_coding
TMEM100	0.0336207	0.154264	-2.19798	DEg	down	0	0	protein_coding
ITGA11	0.172931	0.771093	-2.15671	DEg	down	0	0	protein_coding
ADAM12	0.0853448	0.377064	-2.14343	DEg	down	0	0	protein_coding
DHRS7C	0.0267241	0.115132	-2.10708	DEg	down	0	0	protein_coding
STAB1	0.0432759	0.186157	-2.10489	DEg	down	0	0	protein_coding
FAM83B	0.103621	0.440398	-2.0875	DEg	down	0	0	protein_coding
HS3ST2	0.0175862	0.0741914	-2.07681	DEg	down	0	0	protein_coding
GOLGA6L10	0.0877586	0.363492	-2.05031	DEg	down	0	0	protein_coding
BLM	0.197069	0.806152	-2.03235	DEg	down	0	0	protein_coding
ZC3H11B	0.0168966	0.067858	-2.00579	DEg	down	0	0	protein_coding
FRMD7	0.0237931	0.0943226	-1.98706	DEg	down	0	0	protein_coding
PDE11A	0.280862	1.07826	-1.94078	DEg	down	0	0	protein_coding
TNFAIP8	0.319828	1.19159	-1.89752	DEg	down	0	0	protein_coding
XG	0.0406897	0.150645	-1.88842	DEg	down	0	0	protein_coding
PHACTR3	0.246897	0.909523	-1.8812	DEg	down	0	0	protein_coding
LGR6	0.0337931	0.123728	-1.87237	DEg	down	0	0	protein_coding
NIPAL1	0.0477586	0.172585	-1.85348	DEg	down	0	0	protein_coding
SGPP2	0.361897	1.27596	-1.81793	DEg	down	0	0	protein_coding
FHL2	40.4528	140.85	-1.79985	DEg	down	0	0	protein_coding
CD5L	0.0634483	0.21511	-1.76142	DEg	down	0	0	protein_coding
LDB3	27.0991	91.5304	-1.756	DEg	down	0	0	protein_coding
CLVS1	0.111897	0.371409	-1.73084	DEg	down	0	0	protein_coding
CHL1	0.0648276	0.214657	-1.72736	DEg	down	0	0	protein_coding
CHRNA7	0.0893103	0.293825	-1.71806	DEg	down	0	0	protein_coding
SAMHD1	0.206207	0.671568	-1.70344	DEg	down	0	0	protein_coding
TRPC4	0.0924138	0.29767	-1.68753	DEg	down	0	0	protein_coding
MAP3K8	0.0308621	0.0992988	-1.68594	DEg	down	0	0	protein_coding
MLXIPL	0.0405172	0.129609	-1.67755	DEg	down	0	0	protein_coding
ZNF98	0.297586	0.95069	-1.67567	DEg	down	0	0	protein_coding
CHDH	0.0412069	0.130513	-1.66324	DEg	down	0	0	protein_coding
PCNT	0.821552	2.59851	-1.66126	DEg	down	0	0	protein_coding
ASPG	0.133448	0.421398	-1.6589	DEg	down	0	0	protein_coding
NECTIN1	0.0793103	0.250396	-1.65863	DEg	down	0	0	protein_coding
HP	0.0322414	0.101787	-1.65857	DEg	down	0	0	protein_coding
HK2	0.173103	0.54603	-1.65735	DEg	down	0	0	protein_coding
SLC30A10	0.288103	0.902058	-1.64663	DEg	down	0	0	protein_coding
HCLS1	0.0286207	0.0893463	-1.64235	DEg	down	0	0	protein_coding
DAAM2	0.340862	1.0622	-1.6398	DEg	down	0	0	protein_coding
TOB2	0.973793	3.02126	-1.63346	DEg	down	0	0	protein_coding
GPC5	1.71207	5.29134	-1.62789	DEg	down	0	0	protein_coding
SEPTIN4	0.102759	0.313051	-1.60714	DEg	down	0	0	protein_coding
MYH6	1.92966	5.8238	-1.59362	DEg	down	0	0	protein_coding
GRK5	0.461897	1.39199	-1.59151	DEg	down	0	0	protein_coding
SH3BP2	0.142931	0.42841	-1.58367	DEg	down	0	0	protein_coding
CNTN3	0.237931	0.709116	-1.57548	DEg	down	0	0	protein_coding
SUSD5	0.0348276	0.10337	-1.56952	DEg	down	0	0	protein_coding
BID	0.0962069	0.281837	-1.55065	DEg	down	0	0	protein_coding
TSPYL2	0.163448	0.477946	-1.54801	DEg	down	0	0	protein_coding
MRC1	0.0703448	0.204931	-1.54262	DEg	down	0	0	protein_coding
PLIN5	1.40655	4.07577	-1.53491	DEg	down	0	0	protein_coding
ZBTB16	7.45983	21.5818	-1.5326	DEg	down	0	0	protein_coding
CCND3	0.551897	1.59127	-1.52771	DEg	down	0	0	protein_coding
RTN4RL1	0.369483	1.0613	-1.52225	DEg	down	0	0	protein_coding
HIF3A	5.30207	15.2289	-1.52219	DEg	down	0	0	protein_coding
RBM47	0.092931	0.265777	-1.51598	DEg	down	0	0	protein_coding
CPM	0.0896552	0.256277	-1.51524	DEg	down	0	0	protein_coding
PRSS45P	0.0353448	0.100204	-1.50336	DEg	down	0	0	protein_coding
CADPS2	0.841379	2.38136	-1.50096	DEg	down	0	0	protein_coding
UHRF1	0.0306897	0.0859534	-1.4858	DEg	down	0	0	protein_coding
COL23A1	1.57414	4.40805	-1.48558	DEg	down	0	0	protein_coding
NMNAT1	0.777241	2.16851	-1.48027	DEg	down	0	0	protein_coding
MGST1	0.0289655	0.080751	-1.47914	DEg	down	0	0	protein_coding
FGF12	45.4866	126.598	-1.47674	DEg	down	0	0	protein_coding
KCNT1	0.0498276	0.138204	-1.47178	DEg	down	0	0	protein_coding
HOGA1	0.808448	2.23615	-1.46779	DEg	down	0	0	protein_coding
EIF4EBP1	0.0786207	0.215788	-1.45664	DEg	down	0	0	protein_coding
PLCXD1	0.0689655	0.188645	-1.45173	DEg	down	0	0	protein_coding
NNMT	0.0887931	0.241348	-1.4426	DEg	down	0	0	protein_coding
BAIAP2	0.186379	0.505542	-1.43959	DEg	down	0	0	protein_coding
STYXL1	0.403793	1.09432	-1.43835	DEg	down	0	0	protein_coding
APOLD1	0.077931	0.211038	-1.43723	DEg	down	0	0	protein_coding
LPAR1	0.0344828	0.0929654	-1.43082	DEg	down	0	0	protein_coding
PCSK6	0.600517	1.61117	-1.42383	DEg	down	0	0	protein_coding
CCDC200	0.455	1.21353	-1.41527	DEg	down	0	0	protein_coding
KCNIP2	0.816379	2.14997	-1.397	DEg	down	0	0	protein_coding
GRXCR2	1.12328	2.94458	-1.39035	DEg	down	0	0	protein_coding
KLF15	0.388621	1.01063	-1.37882	DEg	down	0	0	protein_coding
CPO	0.0339655	0.0882153	-1.37696	DEg	down	0	0	protein_coding
SLC7A8	0.335	0.869034	-1.37525	DEg	down	0	0	protein_coding
NSG2	0.077931	0.20199	-1.37402	DEg	down	0	0	protein_coding
CSDC2	2.10379	5.42796	-1.36742	DEg	down	0	0	protein_coding
VIT	0.0375862	0.0968107	-1.36496	DEg	down	0	0	protein_coding
CHST7	0.143103	0.36779	-1.36182	DEg	down	0	0	protein_coding
MYL4	0.618621	1.58697	-1.35915	DEg	down	0	0	protein_coding
BBS12	0.0489655	0.125537	-1.35828	DEg	down	0	0	protein_coding
GTF2IRD1	2.61069	6.68016	-1.35545	DEg	down	0	0	protein_coding
EEF2K	0.623621	1.5881	-1.34856	DEg	down	0	0	protein_coding
BTBD2	0.733448	1.86587	-1.34708	DEg	down	0	0	protein_coding
PARVB	1.355	3.42592	-1.3382	DEg	down	0	0	protein_coding
ALDH1L1	0.611552	1.5458	-1.33781	DEg	down	0	0	protein_coding
PROCA1	0.0522414	0.131871	-1.33586	DEg	down	0	0	protein_coding
PDE4A	0.251034	0.633341	-1.3351	DEg	down	0	0	protein_coding
TBXAS1	0.0636207	0.15924	-1.32363	DEg	down	0	0	protein_coding
COL5A3	0.0410345	0.102466	-1.32023	DEg	down	0	0	protein_coding
RCC1	0.062069	0.154942	-1.31979	DEg	down	0	0	protein_coding
HTRA4	0.0539655	0.133906	-1.31111	DEg	down	0	0	protein_coding
F13A1	0.111034	0.275503	-1.31106	DEg	down	0	0	protein_coding
RADIL	0.077069	0.190228	-1.30351	DEg	down	0	0	protein_coding
HCN4	0.193448	0.476815	-1.30148	DEg	down	0	0	protein_coding
RXRA	0.40569	0.998869	-1.29992	DEg	down	0	0	protein_coding
APBB1IP	0.0463793	0.114001	-1.2975	DEg	down	0	0	protein_coding
ARRDC1	0.13569	0.333409	-1.29698	DEg	down	0	0	protein_coding
MARK3	4.23672	10.3972	-1.29517	DEg	down	0	0	protein_coding
OCA2	0.0422414	0.103596	-1.29425	DEg	down	0	0	protein_coding
ARNTL	0.280172	0.686044	-1.29199	DEg	down	0	0	protein_coding
IRAK3	0.0484483	0.117847	-1.28239	DEg	down	0	0	protein_coding
SLC35F3	0.0831034	0.20199	-1.28131	DEg	down	0	0	protein_coding
ZNF189	0.636724	1.54513	-1.27898	DEg	down	0	0	protein_coding
QRFPR	0.106897	0.259217	-1.27795	DEg	down	0	0	protein_coding
ADGRD1	1.32448	3.20945	-1.2769	DEg	down	0	0	protein_coding
ADAP2	0.110345	0.267134	-1.27555	DEg	down	0	0	protein_coding
NTRK3	0.0937931	0.226193	-1.27	DEg	down	0	0	protein_coding
DNAJC5	0.882759	2.12237	-1.26559	DEg	down	0	0	protein_coding
EGFR	0.0722414	0.173264	-1.26207	DEg	down	0	0	protein_coding
UBE2Q2L	0.435	1.04298	-1.26162	DEg	down	0	0	protein_coding
ATAD3A	0.133966	0.321194	-1.26158	DEg	down	0	0	protein_coding
PRIMA1	0.0556897	0.133228	-1.25841	DEg	down	0	0	protein_coding
IQSEC2	0.193276	0.462339	-1.25829	DEg	down	0	0	protein_coding
IL20RA	0.0606897	0.144537	-1.25192	DEg	down	0	0	protein_coding
ATP2A2	7.35724	17.5071	-1.25071	DEg	down	0	0	protein_coding
HS6ST3	1.54121	3.65551	-1.24601	DEg	down	0	0	protein_coding
PPP1R13B	5.73586	13.5578	-1.24104	DEg	down	0	0	protein_coding
ABR	2.49638	5.90002	-1.24088	DEg	down	0	0	protein_coding
SLC5A1	1.83879	4.33838	-1.2384	DEg	down	0	0	protein_coding
TMEM132C	0.0398276	0.093644	-1.23342	DEg	down	0	0	protein_coding
TELO2	0.135	0.317123	-1.23208	DEg	down	0	0	protein_coding
PDGFRL	0.0563793	0.131871	-1.22589	DEg	down	0	0	protein_coding
SLA2	0.14569	0.340195	-1.22346	DEg	down	0	0	protein_coding
MPP3	1.76259	4.1097	-1.22134	DEg	down	0	0	protein_coding
MUC20	0.426724	0.993893	-1.21979	DEg	down	0	0	protein_coding
SMPD4	0.666897	1.54219	-1.20944	DEg	down	0	0	protein_coding
MYOM3	4.64793	10.7417	-1.20856	DEg	down	0	0	protein_coding
ARHGAP18	0.0998276	0.228907	-1.19725	DEg	down	0	0	protein_coding
RHOD	0.157414	0.360326	-1.19474	DEg	down	0	0	protein_coding
NPIPB15	0.100517	0.22936	-1.19017	DEg	down	0	0	protein_coding
C5orf47	0.0951724	0.217145	-1.19005	DEg	down	0	0	protein_coding
LOXL1	0.172069	0.392445	-1.1895	DEg	down	0	0	protein_coding
ADPRHL1	5.70931	12.9772	-1.18459	DEg	down	0	0	protein_coding
PYGM	0.165172	0.373671	-1.1778	DEg	down	0	0	protein_coding
RPS10-NUDT3	0.0755172	0.170776	-1.17723	DEg	down	0	0	protein_coding
P4HA1	2.99121	6.75458	-1.17514	DEg	down	0	0	protein_coding
SLCO2B1	0.0555172	0.125311	-1.17451	DEg	down	0	0	protein_coding
TMEM120B	1.05276	2.37209	-1.17198	DEg	down	0	0	protein_coding
LRRTM4	0.297586	0.668627	-1.16789	DEg	down	0	0	protein_coding
PLOD1	0.184828	0.415064	-1.16716	DEg	down	0	0	protein_coding
HS6ST1	0.25	0.560959	-1.16597	DEg	down	0	0	protein_coding
PHACTR1	6.8169	15.2938	-1.16576	DEg	down	0	0	protein_coding
ANKRD2	1.80948	4.03981	-1.15871	DEg	down	0	0	protein_coding
EBF1	0.222069	0.495137	-1.15682	DEg	down	0	0	protein_coding
FAM155B	0.101207	0.225062	-1.15302	DEg	down	0	0	protein_coding
SLC7A5	0.0943103	0.209229	-1.14959	DEg	down	0	0	protein_coding
GPSM1	0.425172	0.942095	-1.14782	DEg	down	0	0	protein_coding
ADORA1	0.217759	0.482018	-1.14636	DEg	down	0	0	protein_coding
CASTOR2	0.568103	1.25628	-1.14493	DEg	down	0	0	protein_coding
CACNA2D3	4.24172	9.36711	-1.14295	DEg	down	0	0	protein_coding
TMEM51	0.143448	0.31667	-1.14245	DEg	down	0	0	protein_coding
ADGRF3	0.0615517	0.135716	-1.14072	DEg	down	0	0	protein_coding
NACC1	0.133621	0.294504	-1.14014	DEg	down	0	0	protein_coding
SLC13A3	0.121034	0.266682	-1.1397	DEg	down	0	0	protein_coding
ISG15	0.0984483	0.216693	-1.13822	DEg	down	0	0	protein_coding
TSPAN2	0.0763793	0.168062	-1.13774	DEg	down	0	0	protein_coding
PKNOX1	0.585517	1.28568	-1.13475	DEg	down	0	0	protein_coding
KRBA1	0.357586	0.78489	-1.1342	DEg	down	0	0	protein_coding
FRMPD1	0.0774138	0.169871	-1.13378	DEg	down	0	0	protein_coding
EPS15L1	2.40672	5.28071	-1.13366	DEg	down	0	0	protein_coding
PLEKHF1	0.127069	0.27867	-1.13295	DEg	down	0	0	protein_coding
PRDM16	3.63259	7.96177	-1.13209	DEg	down	0	0	protein_coding
EARS2	0.229138	0.501923	-1.13125	DEg	down	0	0	protein_coding
ELMO1	0.250862	0.549197	-1.13043	DEg	down	0	0	protein_coding
RAB17	0.0824138	0.179597	-1.12381	DEg	down	0	0	protein_coding
FAM107A	0.752241	1.63786	-1.12255	DEg	down	0	0	protein_coding
DNM2	1.91345	4.16535	-1.12226	DEg	down	0	0	protein_coding
DEAF1	0.661379	1.43768	-1.1202	DEg	down	0	0	protein_coding
FLVCR2	0.210517	0.457136	-1.11869	DEg	down	0	0	protein_coding
CYP7B1	0.196552	0.426374	-1.11721	DEg	down	0	0	protein_coding
ST6GALNAC3	0.140345	0.30423	-1.11619	DEg	down	0	0	protein_coding
GPC6	0.49	1.06107	-1.11467	DEg	down	0	0	protein_coding
NINJ2	0.548103	1.18684	-1.1146	DEg	down	0	0	protein_coding
AHCY	0.1	0.216241	-1.11264	DEg	down	0	0	protein_coding
GRB14	0.573621	1.23886	-1.11084	DEg	down	0	0	protein_coding
KYAT1	0.676379	1.46008	-1.11014	DEg	down	0	0	protein_coding
ATAD3B	0.26431	0.570459	-1.10989	DEg	down	0	0	protein_coding
KLHL36	0.668276	1.43587	-1.10341	DEg	down	0	0	protein_coding
QTRT1	0.225517	0.484506	-1.10328	DEg	down	0	0	protein_coding
PPP1R12C	0.70069	1.50215	-1.10018	DEg	down	0	0	protein_coding
KIF1C	1.14224	2.44786	-1.09965	DEg	down	0	0	protein_coding
NR1H3	0.151552	0.324361	-1.09779	DEg	down	0	0	protein_coding
PER1	0.605517	1.28953	-1.0906	DEg	down	0	0	protein_coding
FNIP2	6.88397	14.6413	-1.08873	DEg	down	0	0	protein_coding
TNFSF13B	0.136724	0.28998	-1.08468	DEg	down	0	0	protein_coding
HCN1	0.154483	0.327302	-1.08317	DEg	down	0	0	protein_coding
DUS2	0.214483	0.454422	-1.08317	DEg	down	0	0	protein_coding
GP6	0.257069	0.544221	-1.08204	DEg	down	0	0	protein_coding
SORCS1	0.468448	0.990274	-1.07994	DEg	down	0	0	protein_coding
NIPSNAP1	0.198103	0.418005	-1.07727	DEg	down	0	0	protein_coding
TMEM178B	7.82534	16.5105	-1.07716	DEg	down	0	0	protein_coding
QSOX1	0.339138	0.71477	-1.07561	DEg	down	0	0	protein_coding
TLN2	4.49552	9.46958	-1.07481	DEg	down	0	0	protein_coding
CFAP77	0.388793	0.818367	-1.07375	DEg	down	0	0	protein_coding
ZGPAT	0.367069	0.77245	-1.07339	DEg	down	0	0	protein_coding
FAM120AOS	0.632931	1.32979	-1.07108	DEg	down	0	0	protein_coding
ADAM11	0.155862	0.327302	-1.07035	DEg	down	0	0	protein_coding
ZFYVE28	0.436724	0.916535	-1.06947	DEg	down	0	0	protein_coding
SLC15A2	0.396207	0.83126	-1.06905	DEg	down	0	0	protein_coding
CAPN15	0.219138	0.459625	-1.06862	DEg	down	0	0	protein_coding
ABCA7	0.117069	0.24542	-1.06789	DEg	down	0	0	protein_coding
TPCN2	0.331724	0.694639	-1.06628	DEg	down	0	0	protein_coding
CDC42EP4	0.208793	0.437005	-1.06558	DEg	down	0	0	protein_coding
QPCTL	0.0781034	0.163311	-1.06417	DEg	down	0	0	protein_coding
PDPR	0.812069	1.69781	-1.064	DEg	down	0	0	protein_coding
EBF2	0.117241	0.244967	-1.06311	DEg	down	0	0	protein_coding
MYBPC3	33.8214	70.639	-1.06253	DEg	down	0	0	protein_coding
FAM71F2	0.322586	0.673377	-1.06173	DEg	down	0	0	protein_coding
SREBF1	0.250345	0.522054	-1.06028	DEg	down	0	0	protein_coding
SCN7A	0.254138	0.529744	-1.05968	DEg	down	0	0	protein_coding
ANO2	0.0705172	0.146347	-1.05335	DEg	down	0	0	protein_coding
GPT2	0.125	0.259217	-1.05223	DEg	down	0	0	protein_coding
KLHL25	0.104655	0.216919	-1.05151	DEg	down	0	0	protein_coding
ARL17B	0.324483	0.670889	-1.04793	DEg	down	0	0	protein_coding
PRELID2	3.52879	7.28546	-1.04584	DEg	down	0	0	protein_coding
ULK1	0.74069	1.52839	-1.04507	DEg	down	0	0	protein_coding
PARD6B	0.385172	0.79145	-1.03899	DEg	down	0	0	protein_coding
DLG3	0.513448	1.05429	-1.03798	DEg	down	0	0	protein_coding
C2	0.0693103	0.142276	-1.03754	DEg	down	0	0	protein_coding
PACSIN1	0.162586	0.333409	-1.03609	DEg	down	0	0	protein_coding
COLEC12	0.0986207	0.201538	-1.03109	DEg	down	0	0	protein_coding
GBX1	0.951207	1.943	-1.03045	DEg	down	0	0	protein_coding
CRK	1.4281	2.91608	-1.02993	DEg	down	0	0	protein_coding
KANK2	1.97345	4.02217	-1.02725	DEg	down	0	0	protein_coding
ITPK1	1.76103	3.58923	-1.02725	DEg	down	0	0	protein_coding
KDM4B	1.93069	3.93305	-1.02653	DEg	down	0	0	protein_coding
QRICH2	0.248966	0.506899	-1.02575	DEg	down	0	0	protein_coding
KCNJ12	0.126897	0.258086	-1.0242	DEg	down	0	0	protein_coding
LPAR5	0.104483	0.212395	-1.02349	DEg	down	0	0	protein_coding
EGLN1	1.55483	3.1606	-1.02344	DEg	down	0	0	protein_coding
ZNF143	0.348621	0.708663	-1.02344	DEg	down	0	0	protein_coding
ACSF2	0.31931	0.648722	-1.02264	DEg	down	0	0	protein_coding
MYO5C	0.223793	0.454648	-1.02259	DEg	down	0	0	protein_coding
CRTC1	0.700517	1.42117	-1.02059	DEg	down	0	0	protein_coding
NEIL1	0.132931	0.269396	-1.01905	DEg	down	0	0	protein_coding
SNX8	0.476034	0.964714	-1.01904	DEg	down	0	0	protein_coding
NINL	0.492241	0.996607	-1.01766	DEg	down	0	0	protein_coding
COL5A2	0.115	0.232753	-1.01716	DEg	down	0	0	protein_coding
CCN5	0.151552	0.306492	-1.01604	DEg	down	0	0	protein_coding
RNF215	0.494655	1	-1.0155	DEg	down	0	0	protein_coding
TTLL1	0.214483	0.43316	-1.01404	DEg	down	0	0	protein_coding
STIP1	0.187069	0.377516	-1.01297	DEg	down	0	0	protein_coding
SMARCD2	0.285517	0.576114	-1.01278	DEg	down	0	0	protein_coding
TPST2	0.620862	1.25198	-1.01187	DEg	down	0	0	protein_coding
TXK	0.290862	0.586519	-1.01184	DEg	down	0	0	protein_coding
SPINDOC	0.103103	0.207872	-1.0116	DEg	down	0	0	protein_coding
KIAA0513	0.127759	0.257182	-1.00937	DEg	down	0	0	protein_coding
ELL	0.443793	0.892106	-1.00733	DEg	down	0	0	protein_coding
SMARCB1	0.872069	1.75254	-1.00694	DEg	down	0	0	protein_coding
TSC22D4	0.505	1.01425	-1.00606	DEg	down	0	0	protein_coding
FAM184A	0.102414	0.20561	-1.0055	DEg	down	0	0	protein_coding
HSPA12A	0.739483	1.48428	-1.00517	DEg	down	0	0	protein_coding
ZNF341	0.175345	0.351504	-1.00335	DEg	down	0	0	protein_coding
WNT9A	0.678103	1.35897	-1.00293	DEg	down	0	0	protein_coding
ADAMTS5	0.0112069	0.0493101	-2.1375	DEg	down	1.11022e-16	5.85092e-16	protein_coding
TAFA5	0.0194828	0.060846	-1.64296	DEg	down	1.11022e-16	5.85092e-16	protein_coding
HARBI1	0.0565517	0.12599	-1.15566	DEg	down	1.11022e-16	5.85092e-16	protein_coding
RGMA	0.0734483	0.148835	-1.01891	DEg	down	4.44089e-16	2.29866e-15	protein_coding
EPHB2	0.0322414	0.0897987	-1.47778	DEg	down	8.88178e-16	4.54076e-15	protein_coding
SELPLG	0.00862069	0.0432029	-2.32525	DEg	down	1.22125e-15	6.21064e-15	protein_coding
AK7	0.022069	0.0728342	-1.7226	DEg	down	1.77636e-15	8.96358e-15	protein_coding
ZNF90	0.0477586	0.102918	-1.10766	DEg	down	1.9984e-15	1.00518e-14	protein_coding
POLD1	0.0553448	0.112418	-1.02235	DEg	down	2.33147e-15	1.17035e-14	protein_coding
MAP3K6	0.055	0.111739	-1.02263	DEg	down	2.55351e-15	1.28009e-14	protein_coding
PFKFB4	0.0643103	0.136847	-1.08944	DEg	down	2.77556e-15	1.38885e-14	protein_coding
MUSK	0.032931	0.0800724	-1.28186	DEg	down	4.21885e-15	2.09597e-14	protein_coding
SNX22	0.0143103	0.0529292	-1.88701	DEg	down	7.10543e-15	3.49294e-14	protein_coding
FER1L6	0.0708621	0.148609	-1.06844	DEg	down	7.10543e-15	3.49294e-14	protein_coding
MSANTD1	0.0368966	0.093644	-1.3437	DEg	down	8.88178e-15	4.35045e-14	protein_coding
IDUA	0.0534483	0.110608	-1.04925	DEg	down	1.19904e-14	5.83869e-14	protein_coding
ALPL	0.0687931	0.139787	-1.0229	DEg	down	2.0095e-14	9.67654e-14	protein_coding
WASF1	0.0608621	0.12599	-1.04969	DEg	down	3.17524e-14	1.51776e-13	protein_coding
SCNN1D	0.0525862	0.105858	-1.00938	DEg	down	8.13793e-14	3.82275e-13	protein_coding
PPEF1	0.0206897	0.0671794	-1.69911	DEg	down	8.61533e-14	4.04066e-13	protein_coding
HELZ2	0.0332759	0.0748699	-1.16991	DEg	down	9.19265e-14	4.30131e-13	protein_coding
LMO1	0.0603448	0.130061	-1.10789	DEg	down	9.19265e-14	4.30131e-13	protein_coding
COTL1	0.032069	0.0897987	-1.48552	DEg	down	1.11688e-13	5.20969e-13	protein_coding
TCP10L	0.0568966	0.11468	-1.0112	DEg	down	2.16493e-13	9.94481e-13	protein_coding
PIK3R5	0.0244828	0.065596	-1.42184	DEg	down	2.31704e-13	1.06255e-12	protein_coding
DOCK11	0.0534483	0.10812	-1.01642	DEg	down	2.81108e-13	1.28224e-12	protein_coding
REP15	0.0489655	0.0979416	-1.00016	DEg	down	3.09641e-13	1.40916e-12	protein_coding
EBF4	0.0465517	0.107442	-1.20665	DEg	down	4.11116e-13	1.86106e-12	protein_coding
FTCD	0.0394828	0.0877629	-1.15239	DEg	down	2.87259e-12	1.25244e-11	protein_coding
SYTL4	0.0205172	0.0563221	-1.45686	DEg	down	3.73079e-12	1.61765e-11	protein_coding
OTOA	0.0393103	0.0832391	-1.08235	DEg	down	4.90141e-12	2.11358e-11	protein_coding
AGTR1	0.00258621	0.0228455	-3.143	DEg	down	6.65801e-12	2.85297e-11	protein_coding
CA8	0.037069	0.0744176	-1.00543	DEg	down	8.11928e-12	3.4677e-11	protein_coding
KYNU	0.0253448	0.0619769	-1.29004	DEg	down	2.14655e-11	8.97686e-11	protein_coding
TRPM2	0.0115517	0.0411672	-1.83339	DEg	down	2.18188e-11	9.1195e-11	protein_coding
TCIRG1	0.00741379	0.031667	-2.0947	DEg	down	2.28604e-11	9.54153e-11	protein_coding
NLGN4X	0.0313793	0.0712508	-1.18309	DEg	down	2.56332e-11	1.06735e-10	protein_coding
TUBA3D	0.0196552	0.0513458	-1.38534	DEg	down	3.2804e-11	1.358e-10	protein_coding
FGF10	0.0146552	0.0420719	-1.52145	DEg	down	3.71918e-11	1.53561e-10	protein_coding
AC138969.1	0.0317241	0.0732866	-1.20797	DEg	down	4.00601e-11	1.65199e-10	protein_coding
TNFRSF13C	0.00413793	0.0264646	-2.67708	DEg	down	4.54922e-11	1.86801e-10	protein_coding
TNC	0.0146552	0.0459172	-1.64763	DEg	down	5.18982e-11	2.12435e-10	protein_coding
CCDC68	0.0124138	0.0402624	-1.69749	DEg	down	8.36849e-11	3.37788e-10	protein_coding
HCK	0.027931	0.065596	-1.23174	DEg	down	1.36762e-10	5.44899e-10	protein_coding
CYP4B1	0.01	0.0343814	-1.78163	DEg	down	5.15345e-10	1.98943e-09	protein_coding
PTH1R	0.0353448	0.0719294	-1.02508	DEg	down	6.20356e-10	2.38374e-09	protein_coding
ARHGAP4	0.0305172	0.0683103	-1.16248	DEg	down	6.3584e-10	2.44042e-09	protein_coding
CERS3	0.0360345	0.0769057	-1.09371	DEg	down	6.5621e-10	2.51763e-09	protein_coding
TEX46	0.00706897	0.0282741	-1.99991	DEg	down	9.40235e-10	3.56979e-09	protein_coding
TBC1D3B	0.00741379	0.0303099	-2.0315	DEg	down	1.01216e-09	3.83364e-09	protein_coding
TNFRSF14	0.0189655	0.046822	-1.30381	DEg	down	1.2743e-09	4.79976e-09	protein_coding
IKZF1	0.0206897	0.0520244	-1.33028	DEg	down	2.11776e-09	7.87365e-09	protein_coding
BCAT1	0.0291379	0.0644651	-1.14562	DEg	down	2.27263e-09	8.43686e-09	protein_coding
CABLES1	0.0356897	0.0735128	-1.04249	DEg	down	2.35749e-09	8.74105e-09	protein_coding
SRPX2	0.0184483	0.0472744	-1.35757	DEg	down	2.42017e-09	8.96786e-09	protein_coding
MS4A4A	0.0236207	0.053834	-1.18847	DEg	down	2.69001e-09	9.94191e-09	protein_coding
CDK15	0.0234483	0.0513458	-1.13077	DEg	down	3.38417e-09	1.24536e-08	protein_coding
ADAM33	0.0106897	0.033929	-1.6663	DEg	down	5.35833e-09	1.94969e-08	protein_coding
TFEC	0.0186207	0.046822	-1.33028	DEg	down	6.26343e-09	2.27001e-08	protein_coding
IL33	0.0305172	0.0651436	-1.094	DEg	down	1.79377e-08	6.33002e-08	protein_coding
IZUMO4	0.0191379	0.0454648	-1.24832	DEg	down	1.88395e-08	6.63807e-08	protein_coding
MS4A6A	0.0203448	0.0477268	-1.23014	DEg	down	1.96243e-08	6.90485e-08	protein_coding
HDAC10	0.0348276	0.0696675	-1.00026	DEg	down	2.05853e-08	7.23533e-08	protein_coding
FGD2	0.0101724	0.032798	-1.68895	DEg	down	2.39989e-08	8.39273e-08	protein_coding
CPAMD8	0.0274138	0.0574531	-1.06748	DEg	down	2.60861e-08	9.10244e-08	protein_coding
CALR3	0.00913793	0.0309885	-1.76179	DEg	down	3.83102e-08	1.32351e-07	protein_coding
MREG	0.0325862	0.0665008	-1.02911	DEg	down	4.84038e-08	1.66358e-07	protein_coding
FREM2	0.0205172	0.0545126	-1.40975	DEg	down	4.84727e-08	1.66575e-07	protein_coding
TNFRSF1B	0.0203448	0.0465958	-1.19554	DEg	down	5.04102e-08	1.73055e-07	protein_coding
EML3	0.0210345	0.046822	-1.15443	DEg	down	6.77619e-08	2.30663e-07	protein_coding
SBK3	0.00431034	0.0203574	-2.23968	DEg	down	7.13095e-08	2.42299e-07	protein_coding
EEF1AKMT4	0.0136207	0.0368695	-1.43663	DEg	down	8.46289e-08	2.85835e-07	protein_coding
CSF2RA	0.0194828	0.0484053	-1.31297	DEg	down	9.51131e-08	3.20306e-07	protein_coding
TPO	0.0234483	0.0520244	-1.14971	DEg	down	1.60178e-07	5.31639e-07	protein_coding
GFRAL	0.0112069	0.0314409	-1.48825	DEg	down	1.71909e-07	5.69187e-07	protein_coding
VGLL3	0.0134483	0.033929	-1.3351	DEg	down	1.9873e-07	6.54298e-07	protein_coding
GRB7	0.0189655	0.0454648	-1.26137	DEg	down	2.66292e-07	8.69561e-07	protein_coding
GOLGA8O	0.0251724	0.0524768	-1.05984	DEg	down	2.92939e-07	9.54493e-07	protein_coding
ADH1B	0.0253448	0.0517982	-1.03121	DEg	down	3.01525e-07	9.81188e-07	protein_coding
GGT5	0.0222414	0.0452386	-1.02431	DEg	down	3.06795e-07	9.98009e-07	protein_coding
BSPRY	0.0262069	0.0549649	-1.06857	DEg	down	3.10681e-07	1.01043e-06	protein_coding
PAQR5	0.0243103	0.0567745	-1.22367	DEg	down	3.78541e-07	1.22397e-06	protein_coding
AOX1	0.00568966	0.0212622	-1.90187	DEg	down	5.1435e-07	1.65093e-06	protein_coding
WNT3A	0.0172414	0.0418457	-1.27921	DEg	down	5.5014e-07	1.76184e-06	protein_coding
ADGRF4	0.00258621	0.0153811	-2.57225	DEg	down	5.72845e-07	1.832e-06	protein_coding
HOPX	0.0317241	0.0680841	-1.10174	DEg	down	8.12077e-07	2.56717e-06	protein_coding
PCDH19	0.0244828	0.0536078	-1.13068	DEg	down	8.24027e-07	2.60275e-06	protein_coding
ARL9	0.0127586	0.0289527	-1.18223	DEg	down	1.01488e-06	3.18339e-06	protein_coding
TRIB3	0.02	0.0407148	-1.02555	DEg	down	1.04863e-06	3.28548e-06	protein_coding
WDR97	0.0251724	0.0511197	-1.02203	DEg	down	1.22388e-06	3.81775e-06	protein_coding
CLSTN3	0.00931034	0.0285003	-1.61407	DEg	down	1.25156e-06	3.90126e-06	protein_coding
CACNA1H	0.0158621	0.0382266	-1.269	DEg	down	1.2841e-06	4.00058e-06	protein_coding
PLCB2	0.0143103	0.0348337	-1.28343	DEg	down	1.41066e-06	4.37621e-06	protein_coding
IL17B	0.0162069	0.0384528	-1.24648	DEg	down	1.88835e-06	5.80754e-06	protein_coding
GLT6D1	0.00241379	0.0147026	-2.60669	DEg	down	2.14771e-06	6.57544e-06	protein_coding
PAPLN	0.0177586	0.0402624	-1.18091	DEg	down	2.15571e-06	6.59858e-06	protein_coding
TLR2	0.0115517	0.0318932	-1.46514	DEg	down	2.16046e-06	6.61177e-06	protein_coding
PITX3	0.0137931	0.0346076	-1.32714	DEg	down	2.41266e-06	7.35051e-06	protein_coding
KRTAP5-11	0.00517241	0.0190002	-1.87711	DEg	down	3.24662e-06	9.80738e-06	protein_coding
C1orf189	0.0162069	0.0352861	-1.12249	DEg	down	6.76845e-06	1.9929e-05	protein_coding
FCGR2B	0.00534483	0.0174169	-1.70427	DEg	down	7.44777e-06	2.18689e-05	protein_coding
CASS4	0.012931	0.0323456	-1.32273	DEg	down	7.51161e-06	2.20455e-05	protein_coding
ZNF366	0.0155172	0.0364171	-1.23074	DEg	down	7.91859e-06	2.31786e-05	protein_coding
ACR	0.00344828	0.0156073	-2.17828	DEg	down	1.34419e-05	3.86315e-05	protein_coding
EMILIN3	0.0115517	0.0285003	-1.30287	DEg	down	1.60858e-05	4.58468e-05	protein_coding
CES5A	0.00344828	0.0174169	-2.33654	DEg	down	2.04371e-05	5.773e-05	protein_coding
SEMA6B	0.0117241	0.0271432	-1.21111	DEg	down	3.49482e-05	9.67592e-05	protein_coding
MICAL1	0.017069	0.0359647	-1.07521	DEg	down	3.60348e-05	9.97308e-05	protein_coding
HYPK	0.0137931	0.0321194	-1.2195	DEg	down	3.68419e-05	0.00010188	protein_coding
DCAF8L2	0.00431034	0.0169645	-1.97664	DEg	down	4.3097e-05	0.000118476	protein_coding
VENTX	0.00327586	0.0142502	-2.12103	DEg	down	5.13582e-05	0.000140349	protein_coding
CD38	0.0172414	0.0357385	-1.0516	DEg	down	7.81827e-05	0.000210216	protein_coding
EIF3CL	0.00982759	0.0230717	-1.23122	DEg	down	0.000103084	0.000274163	protein_coding
EREG	0.00362069	0.0158335	-2.12865	DEg	down	0.000122932	0.000324328	protein_coding
CHST1	0.00103448	0.00950011	-3.19904	DEg	down	0.000125461	0.000330768	protein_coding
LYPD6B	0.00862069	0.0196788	-1.19077	DEg	down	0.000136198	0.000357717	protein_coding
C1QTNF2	0.0118966	0.0271432	-1.19005	DEg	down	0.000142935	0.000374099	protein_coding
FAM162B	0.00568966	0.0174169	-1.61407	DEg	down	0.000154117	0.000402276	protein_coding
GNMT	0.00517241	0.0165121	-1.67461	DEg	down	0.000170497	0.000443058	protein_coding
LILRB5	0.00896552	0.0221669	-1.30595	DEg	down	0.000186176	0.00048146	protein_coding
MZB1	0.00655172	0.0190002	-1.53607	DEg	down	0.000201517	0.000519607	protein_coding
CMKLR1	0.0131034	0.0309885	-1.24178	DEg	down	0.000227841	0.000583359	protein_coding
SULT1B1	0.00275862	0.0119882	-2.1196	DEg	down	0.000238773	0.000610407	protein_coding
NPIPB7	0.00706897	0.0196788	-1.47707	DEg	down	0.000264755	0.000674351	protein_coding
LGALS9	0.005	0.0156073	-1.64222	DEg	down	0.000279636	0.000710561	protein_coding
MESP2	0.00465517	0.0144764	-1.63679	DEg	down	0.000355206	0.000894082	protein_coding
CHRNA6	0.00965517	0.0230717	-1.25675	DEg	down	0.000379681	0.000952722	protein_coding
FCER2	0.00362069	0.011762	-1.6998	DEg	down	0.000430893	0.00107429	protein_coding
C5orf52	0.00155172	0.00927392	-2.57931	DEg	down	0.000441858	0.00110025	protein_coding
SLC34A1	0.00137931	0.00836915	-2.60113	DEg	down	0.000443818	0.00110486	protein_coding
IRF8	0.00310345	0.0124406	-2.00311	DEg	down	0.000480453	0.0011912	protein_coding
AC090360.1	0.0113793	0.0228455	-1.0055	DEg	down	0.000489424	0.00121284	protein_coding
MYBL2	0.0122414	0.0264646	-1.1123	DEg	down	0.000490021	0.00121422	protein_coding
INSRR	0.0134483	0.0275956	-1.03702	DEg	down	0.000503783	0.00124708	protein_coding
HTR7	0.00586207	0.0162859	-1.47414	DEg	down	0.00058621	0.00144158	protein_coding
MOCOS	0.0131034	0.0285003	-1.12103	DEg	down	0.000606831	0.00148947	protein_coding
RAB39A	0.0103448	0.0253336	-1.29214	DEg	down	0.000642799	0.00157414	protein_coding
F2	0.00724138	0.0196788	-1.44231	DEg	down	0.000706754	0.00171838	protein_coding
PLPPR1	0.0175862	0.0361909	-1.04118	DEg	down	0.000765897	0.00185584	protein_coding
NFATC4	0.00982759	0.0235241	-1.25923	DEg	down	0.000777072	0.0018814	protein_coding
CSF3R	0.00844828	0.0201312	-1.2527	DEg	down	0.000846964	0.00204285	protein_coding
NLRP4	0.00224138	0.0099525	-2.15067	DEg	down	0.000974709	0.00233515	protein_coding
MACC1	0.0131034	0.028048	-1.09795	DEg	down	0.00098893	0.00236751	protein_coding
PIK3R6	0.0131034	0.0262384	-1.00173	DEg	down	0.00106118	0.00253095	protein_coding
CBS	0.000344828	0.00542864	-3.97664	DEg	down	0.00127109	0.00300644	protein_coding
CLCN1	0.00362069	0.0113097	-1.64322	DEg	down	0.00133506	0.00315027	protein_coding
LCN10	0.00275862	0.0113097	-2.03554	DEg	down	0.00135222	0.00318803	protein_coding
CD300LF	0.00344828	0.0108573	-1.65471	DEg	down	0.00136616	0.00321935	protein_coding
IL10RA	0.0112069	0.025786	-1.2022	DEg	down	0.00139749	0.00328878	protein_coding
OVGP1	0.00586207	0.0165121	-1.49404	DEg	down	0.00148688	0.00348514	protein_coding
DYDC1	0.00241379	0.00972631	-2.01059	DEg	down	0.00156532	0.00365984	protein_coding
C17orf67	0.0117241	0.0255598	-1.1244	DEg	down	0.00160677	0.00375235	protein_coding
CYLC1	0.00603448	0.0160597	-1.41214	DEg	down	0.00162135	0.00378404	protein_coding
PAX5	0.00931034	0.0212622	-1.19138	DEg	down	0.00164163	0.00382928	protein_coding
NPTX2	0.00741379	0.0185478	-1.32297	DEg	down	0.00164985	0.00384755	protein_coding
SFRP5	0.00327586	0.0101787	-1.63561	DEg	down	0.00194494	0.00449993	protein_coding
NCKAP1L	0.0143103	0.0289527	-1.01664	DEg	down	0.0021636	0.00497798	protein_coding
ANGPTL6	0.00206897	0.00746437	-1.85111	DEg	down	0.002368	0.00542173	protein_coding
LCN6	0.00362069	0.0113097	-1.64322	DEg	down	0.00244617	0.00559003	protein_coding
DRC1	0.00413793	0.0135716	-1.71361	DEg	down	0.00248367	0.00567225	protein_coding
RFLNB	0.0117241	0.0244289	-1.0591	DEg	down	0.00273621	0.00621673	protein_coding
HORMAD2	0.00448276	0.0131192	-1.54922	DEg	down	0.00277809	0.00630661	protein_coding
NCF4	0.00241379	0.00972631	-2.01059	DEg	down	0.00289	0.00654626	protein_coding
FCGBP	0.00793103	0.0178693	-1.1719	DEg	down	0.00293894	0.00665058	protein_coding
ELF4	0.00741379	0.0183216	-1.30527	DEg	down	0.00295801	0.00669019	protein_coding
VSIG4	0.00637931	0.0158335	-1.31151	DEg	down	0.00303549	0.006853	protein_coding
STAC2	0.00206897	0.00814295	-1.97664	DEg	down	0.00315611	0.00711028	protein_coding
ADORA2A	0.0148276	0.0298575	-1.00981	DEg	down	0.00317031	0.00713957	protein_coding
KLK14	0.00396552	0.0131192	-1.7261	DEg	down	0.00336639	0.00755954	protein_coding
UPK3B	0.00862069	0.0178693	-1.0516	DEg	down	0.00359598	0.00803949	protein_coding
VNN2	0.00206897	0.00882153	-2.09212	DEg	down	0.00364222	0.00814044	protein_coding
TRIM60	0.00706897	0.0171907	-1.28206	DEg	down	0.00394792	0.00879609	protein_coding
DMRT1	0.00862069	0.0183216	-1.08767	DEg	down	0.0041986	0.00932336	protein_coding
ABCB11	0.00637931	0.0135716	-1.08912	DEg	down	0.0043931	0.00972789	protein_coding
CD86	0.00931034	0.0208098	-1.16035	DEg	down	0.004515	0.00998004	protein_coding
FGR	0.00431034	0.0113097	-1.39168	DEg	down	0.00457835	0.0101118	protein_coding
CBFA2T3	0.00931034	0.018774	-1.01183	DEg	down	0.00468008	0.0103243	protein_coding
PON3	0.00551724	0.0137978	-1.32242	DEg	down	0.00477164	0.0105147	protein_coding
CYTH4	0.00913793	0.0190002	-1.05608	DEg	down	0.00492049	0.0108323	protein_coding
IL7R	0.00224138	0.00927392	-2.04879	DEg	down	0.00511466	0.0112408	protein_coding
TCP11	0.00327586	0.0099525	-1.60318	DEg	down	0.00518897	0.0113936	protein_coding
NPIPB6	0.00396552	0.0119882	-1.59604	DEg	down	0.00520341	0.0114241	protein_coding
SLC22A1	0.00810345	0.0194526	-1.26336	DEg	down	0.00524185	0.0115059	protein_coding
MAB21L3	0.00137931	0.00701199	-2.34588	DEg	down	0.00533638	0.0116954	protein_coding
CLEC3A	0.00637931	0.0137978	-1.11296	DEg	down	0.0063485	0.0137674	protein_coding
BANF2	0.005	0.0124406	-1.31506	DEg	down	0.00635996	0.0137892	protein_coding
MTRNR2L6	0.000689655	0.00565483	-3.03554	DEg	down	0.00641624	0.0139022	protein_coding
CARD6	0.01	0.0212622	-1.08829	DEg	down	0.00657867	0.0142386	protein_coding
GSG1L2	0.00724138	0.0156073	-1.10789	DEg	down	0.0077049	0.0165102	protein_coding
MRGPRX3	0.00224138	0.00791676	-1.82052	DEg	down	0.00775647	0.0166147	protein_coding
CPXM1	0	0.00271432	#NAME?	DEg	down	0.00833091	0.0177683	protein_coding
GEMIN7	0.00396552	0.011762	-1.56856	DEg	down	0.00834609	0.017797	protein_coding
MEIS3	0.00758621	0.0169645	-1.16107	DEg	down	0.00889063	0.01889	protein_coding
FHL5	0.00465517	0.0119882	-1.36471	DEg	down	0.00970833	0.020538	protein_coding
NUTM2F	0.00103448	0.00520244	-2.33028	DEg	down	0.00979976	0.020723	protein_coding
GOLGA8R	0.0037931	0.0106311	-1.48684	DEg	down	0.01009	0.0212767	protein_coding
CHIA	0.00103448	0.00633341	-2.61407	DEg	down	0.0115166	0.0240728	protein_coding
KLRC1	0.00275862	0.00882153	-1.67708	DEg	down	0.0115648	0.0241584	protein_coding
CARD9	0.000689655	0.00475006	-2.784	DEg	down	0.0116199	0.0242667	protein_coding
SLC66A1L	0.00982759	0.019905	-1.01822	DEg	down	0.0127985	0.0265611	protein_coding
SLCO4A1	0.00241379	0.00836915	-1.79378	DEg	down	0.0135356	0.0280035	protein_coding
CD8B	0.00241379	0.00520244	-1.10789	DEg	down	0.0147869	0.0303906	protein_coding
SERF1A	0.0062069	0.0135716	-1.12865	DEg	down	0.015912	0.0325464	protein_coding
CNDP1	0.00672414	0.0147026	-1.12865	DEg	down	0.0159857	0.0326903	protein_coding
CR2	0.00103448	0.00475006	-2.19904	DEg	down	0.0171657	0.0348723	protein_coding
PDILT	0.00534483	0.0110835	-1.05219	DEg	down	0.0177184	0.0359073	protein_coding
MMP17	0.00327586	0.0099525	-1.60318	DEg	down	0.0177559	0.035976	protein_coding
ANHX	0	0.00248812	#NAME?	DEg	down	0.0180496	0.0365327	protein_coding
P2RX3	0.00206897	0.00769057	-1.89418	DEg	down	0.0181375	0.036687	protein_coding
PIRT	0.00275862	0.00814295	-1.56161	DEg	down	0.0193352	0.0389437	protein_coding
OPN1LW	0.000344828	0.00361909	-3.39168	DEg	down	0.0206279	0.0413969	protein_coding
ADCYAP1R1	0.00413793	0.0113097	-1.45057	DEg	down	0.0225035	0.044875	protein_coding

## Sheet: FB_up
gene	mean expression in HCM	mean expression in HEALTHY	log2FC	Type	State	pvalue	pvalue.adj.FDR	geneType
NPPB	0.1014	0.000775645	7.03045	DEg	up	0	0	protein_coding
MYH2	0.0690995	0.000775645	6.47713	DEg	up	0	0	protein_coding
LEF1	0.67556	0.00814427	6.37415	DEg	up	0	0	protein_coding
SLC24A5	0.0309721	0.000387822	6.31943	DEg	up	0	0	protein_coding
SLC28A2	0.0457937	0.000581734	6.29865	DEg	up	0	0	protein_coding
GNRHR	0.0838189	0.00116347	6.17077	DEg	up	0	0	protein_coding
TMPRSS11D	0.111111	0.00155129	6.16239	DEg	up	0	0	protein_coding
COMP	0.10876	0.00155129	6.13154	DEg	up	0	0	protein_coding
LYPD1	0.0530512	0.000775645	6.09585	DEg	up	0	0	protein_coding
THY1	0.052029	0.000775645	6.06778	DEg	up	0	0	protein_coding
RASEF	0.190637	0.00290867	6.03432	DEg	up	0	0	protein_coding
DNAJB7	0.0251457	0.000387822	6.01877	DEg	up	0	0	protein_coding
PRB2	0.0245324	0.000387822	5.98315	DEg	up	0	0	protein_coding
MYH1	0.169375	0.00310258	5.77061	DEg	up	0	0	protein_coding
ECRG4	0.0805479	0.00155129	5.69831	DEg	up	0	0	protein_coding
CD14	0.128284	0.00252085	5.66929	DEg	up	0	0	protein_coding
GDF10	0.0685884	0.00135738	5.65907	DEg	up	0	0	protein_coding
PENK	0.137075	0.00271476	5.65799	DEg	up	0	0	protein_coding
MSTN	0.0684861	0.00135738	5.65692	DEg	up	0	0	protein_coding
RGL4	0.0362874	0.000775645	5.54793	DEg	up	0	0	protein_coding
F2RL2	0.125626	0.00271476	5.53217	DEg	up	0	0	protein_coding
GDF7	0.0862721	0.00193911	5.47543	DEg	up	0	0	protein_coding
RNF32	0.0508024	0.00116347	5.44839	DEg	up	0	0	protein_coding
FSIP2	0.288051	0.00678689	5.40743	DEg	up	0	0	protein_coding
KCNK17	0.106205	0.00252085	5.3968	DEg	up	0	0	protein_coding
C2orf91	0.0321987	0.000775645	5.37546	DEg	up	0	0	protein_coding
FLG	0.0467137	0.00116347	5.32734	DEg	up	0	0	protein_coding
FGFBP2	0.108249	0.00271476	5.31739	DEg	up	0	0	protein_coding
SHISA2	0.0453849	0.00116347	5.28571	DEg	up	0	0	protein_coding
KCNJ13	0.0584688	0.00155129	5.23613	DEg	up	0	0	protein_coding
DUXB	0.0583666	0.00155129	5.2336	DEg	up	0	0	protein_coding
MYH4	0.152612	0.00426605	5.16082	DEg	up	0	0	protein_coding
COL10A1	0.220689	0.00639907	5.10801	DEg	up	0	0	protein_coding
CCN3	0.0397629	0.00116347	5.09492	DEg	up	0	0	protein_coding
CPHXL	0.0522335	0.00155129	5.07343	DEg	up	0	0	protein_coding
ADH1A	0.0256568	0.000775645	5.0478	DEg	up	0	0	protein_coding
ARHGEF28	0.899622	0.0277293	5.01984	DEg	up	0	0	protein_coding
RBP2	0.0560155	0.0017452	5.00436	DEg	up	0	0	protein_coding
KCNK12	0.0488603	0.00155129	4.97712	DEg	up	0	0	protein_coding
TLL2	6.68537	0.212721	4.97398	DEg	up	0	0	protein_coding
FAT2	0.0606154	0.00193911	4.96622	DEg	up	0	0	protein_coding
DEFB131B	0.0238168	0.000775645	4.94044	DEg	up	0	0	protein_coding
MEP1B	0.0290299	0.000969556	4.90407	DEg	up	0	0	protein_coding
LRRC19	0.0517224	0.0017452	4.88932	DEg	up	0	0	protein_coding
PRDX2	0.0228969	0.000775645	4.88361	DEg	up	0	0	protein_coding
SEZ6L	2.07646	0.0703898	4.88262	DEg	up	0	0	protein_coding
C12orf74	0.0555044	0.00193911	4.83914	DEg	up	0	0	protein_coding
ANO1	1.41092	0.0509986	4.79003	DEg	up	0	0	protein_coding
CPXM2	0.310539	0.0112468	4.78718	DEg	up	0	0	protein_coding
ACMSD	0.0425227	0.00155129	4.77669	DEg	up	0	0	protein_coding
KCNMB1	0.480425	0.0184216	4.70484	DEg	up	0	0	protein_coding
TYR	0.13135	0.00504169	4.70337	DEg	up	0	0	protein_coding
FOSB	0.0550956	0.00213302	4.69096	DEg	up	0	0	protein_coding
TMEM30B	0.0747215	0.00290867	4.68309	DEg	up	0	0	protein_coding
CAPN9	0.0297455	0.00116347	4.67617	DEg	up	0	0	protein_coding
PRB1	0.0395584	0.00155129	4.67244	DEg	up	0	0	protein_coding
LIPI	0.0925074	0.00368431	4.6501	DEg	up	0	0	protein_coding
NUF2	0.177451	0.00717471	4.62835	DEg	up	0	0	protein_coding
CCDC196	0.0813656	0.00329649	4.62542	DEg	up	0	0	protein_coding
TRPA1	0.363079	0.0147373	4.62274	DEg	up	0	0	protein_coding
SATL1	0.0847388	0.0034904	4.60156	DEg	up	0	0	protein_coding
FGF14	13.4521	0.559434	4.58772	DEg	up	0	0	protein_coding
NPPA	0.0931207	0.00387822	4.58563	DEg	up	0	0	protein_coding
R3HDML	0.122151	0.0052356	4.54416	DEg	up	0	0	protein_coding
KIAA1211	1.11193	0.0488656	4.5081	DEg	up	0	0	protein_coding
EDN3	0.035163	0.00155129	4.50252	DEg	up	0	0	protein_coding
NAA11	0.213023	0.00950165	4.48668	DEg	up	0	0	protein_coding
ENTPD3	0.0855566	0.00387822	4.46341	DEg	up	0	0	protein_coding
DCDC2C	0.248799	0.0114408	4.44273	DEg	up	0	0	protein_coding
L1TD1	0.033732	0.00155129	4.44258	DEg	up	0	0	protein_coding
ADH4	0.0504958	0.00232693	4.43966	DEg	up	0	0	protein_coding
AKAP5	0.041705	0.00193911	4.42675	DEg	up	0	0	protein_coding
BMP8B	0.0457937	0.00213302	4.42418	DEg	up	0	0	protein_coding
THBS4	3.7325	0.175102	4.41387	DEg	up	0	0	protein_coding
SFRP4	0.701932	0.0329649	4.41233	DEg	up	0	0	protein_coding
THBD	0.255239	0.0120225	4.40804	DEg	up	0	0	protein_coding
GLIPR1L1	0.39906	0.0188094	4.40708	DEg	up	0	0	protein_coding
NRXN3	7.87693	0.372503	4.40231	DEg	up	0	0	protein_coding
PHYHIPL	0.0806501	0.00387822	4.37821	DEg	up	0	0	protein_coding
SLC44A5	0.733006	0.0356797	4.36065	DEg	up	0	0	protein_coding
MYH8	0.0914852	0.00445996	4.35844	DEg	up	0	0	protein_coding
EVI2A	0.035163	0.0017452	4.33259	DEg	up	0	0	protein_coding
GML	0.0233057	0.00116347	4.32418	DEg	up	0	0	protein_coding
FAM217A	0.165696	0.00833818	4.31266	DEg	up	0	0	protein_coding
LRATD1	0.0383318	0.00193911	4.30507	DEg	up	0	0	protein_coding
CYP3A5	0.118777	0.00601125	4.30445	DEg	up	0	0	protein_coding
FMOD	0.414801	0.0211363	4.29462	DEg	up	0	0	protein_coding
GRM3	0.0682817	0.0034904	4.29003	DEg	up	0	0	protein_coding
NXPE1	0.0454871	0.00232693	4.28895	DEg	up	0	0	protein_coding
MROH9	0.337218	0.0172581	4.28833	DEg	up	0	0	protein_coding
APOB	0.0378207	0.00193911	4.28571	DEg	up	0	0	protein_coding
PP2D1	0.0785035	0.00407213	4.2689	DEg	up	0	0	protein_coding
GPR82	0.0634775	0.00329649	4.26724	DEg	up	0	0	protein_coding
CLU	0.289482	0.0151251	4.25846	DEg	up	0	0	protein_coding
TUBB2A	0.037003	0.00193911	4.25417	DEg	up	0	0	protein_coding
SLC4A8	0.248901	0.013186	4.2385	DEg	up	0	0	protein_coding
DGAT2L6	0.0324031	0.0017452	4.21467	DEg	up	0	0	protein_coding
AGTR2	0.0356741	0.00193911	4.20141	DEg	up	0	0	protein_coding
PLPPR4	0.0914852	0.00504169	4.18156	DEg	up	0	0	protein_coding
AC025287.4	0.108862	0.00601125	4.1787	DEg	up	0	0	protein_coding
CPB2	0.0418072	0.00232693	4.16725	DEg	up	0	0	protein_coding
GLIS1	0.790248	0.0444057	4.15349	DEg	up	0	0	protein_coding
PDC	0.0275989	0.00155129	4.15307	DEg	up	0	0	protein_coding
LHX4	0.0480425	0.00271476	4.14542	DEg	up	0	0	protein_coding
COL9A2	0.0546867	0.00310258	4.13965	DEg	up	0	0	protein_coding
ITIH2	0.0409895	0.00232693	4.13875	DEg	up	0	0	protein_coding
CLDN18	0.138608	0.00795036	4.12384	DEg	up	0	0	protein_coding
POSTN	3.86293	0.223192	4.11334	DEg	up	0	0	protein_coding
TSTD1	0.0467137	0.00271476	4.10495	DEg	up	0	0	protein_coding
MYEF2	0.256159	0.0149312	4.10064	DEg	up	0	0	protein_coding
LRRN1	0.0495758	0.00290867	4.09121	DEg	up	0	0	protein_coding
PLET1	0.0491669	0.00290867	4.07926	DEg	up	0	0	protein_coding
CEMIP	0.981294	0.0585612	4.06667	DEg	up	0	0	protein_coding
HTR4	1.21128	0.0723289	4.06582	DEg	up	0	0	protein_coding
FAM155A	1.31994	0.0795036	4.05331	DEg	up	0	0	protein_coding
OMG	0.250026	0.0151251	4.04706	DEg	up	0	0	protein_coding
IL7	0.716958	0.04363	4.0385	DEg	up	0	0	protein_coding
PTHLH	0.0254523	0.00155129	4.03626	DEg	up	0	0	protein_coding
FRZB	0.733824	0.0447935	4.03407	DEg	up	0	0	protein_coding
INSYN2A	0.532761	0.0325771	4.03156	DEg	up	0	0	protein_coding
C6orf201	0.0507002	0.00310258	4.03045	DEg	up	0	0	protein_coding
FLG2	0.0315854	0.00193911	4.02579	DEg	up	0	0	protein_coding
EVI2B	0.162322	0.0100834	4.00881	DEg	up	0	0	protein_coding
CHRDL1	0.214249	0.0133799	4.00115	DEg	up	0	0	protein_coding
GPR18	0.037003	0.00232693	3.99114	DEg	up	0	0	protein_coding
S100A1	0.131964	0.00833818	3.98426	DEg	up	0	0	protein_coding
COL9A3	0.0825923	0.0052356	3.97958	DEg	up	0	0	protein_coding
STX19	0.152407	0.00969556	3.97446	DEg	up	0	0	protein_coding
SHOC1	1.13023	0.0727167	3.95818	DEg	up	0	0	protein_coding
MEST	0.0541756	0.0034904	3.95618	DEg	up	0	0	protein_coding
CYP3A7	0.0510068	0.00329649	3.95169	DEg	up	0	0	protein_coding
NODAL	0.044976	0.00290867	3.95072	DEg	up	0	0	protein_coding
CNMD	0.0329142	0.00213302	3.94774	DEg	up	0	0	protein_coding
C1orf105	0.0478381	0.00310258	3.94662	DEg	up	0	0	protein_coding
TACR1	0.325258	0.0211363	3.94379	DEg	up	0	0	protein_coding
MTCP1	0.181642	0.0118286	3.94075	DEg	up	0	0	protein_coding
ACKR4	0.288357	0.0188094	3.93833	DEg	up	0	0	protein_coding
ISLR2	0.0593887	0.00387822	3.93672	DEg	up	0	0	protein_coding
TRIL	0.403659	0.0263719	3.93606	DEg	up	0	0	protein_coding
TSBP1	0.153634	0.0100834	3.92944	DEg	up	0	0	protein_coding
CA1	0.0471226	0.00310258	3.92488	DEg	up	0	0	protein_coding
SLC3A1	0.181437	0.0120225	3.91566	DEg	up	0	0	protein_coding
OPN1SW	0.049678	0.00329649	3.9136	DEg	up	0	0	protein_coding
C12orf40	0.446898	0.0298623	3.90355	DEg	up	0	0	protein_coding
C3orf49	0.101094	0.00678689	3.8968	DEg	up	0	0	protein_coding
GRIN2C	0.0546867	0.00368431	3.89172	DEg	up	0	0	protein_coding
TMPRSS11A	0.0514157	0.0034904	3.88074	DEg	up	0	0	protein_coding
C4BPA	0.0512113	0.0034904	3.875	DEg	up	0	0	protein_coding
GPR22	0.0396606	0.00271476	3.86881	DEg	up	0	0	protein_coding
ID3	0.307574	0.0211363	3.86314	DEg	up	0	0	protein_coding
LDHAL6A	0.08433	0.00581734	3.85761	DEg	up	0	0	protein_coding
GDAP1L1	0.151078	0.0104712	3.8508	DEg	up	0	0	protein_coding
DLK1	0.391495	0.0273415	3.83983	DEg	up	0	0	protein_coding
FOXO6	0.144025	0.0100834	3.83627	DEg	up	0	0	protein_coding
GAPDHS	0.0488603	0.0034904	3.8072	DEg	up	0	0	protein_coding
CLDN14	0.0484514	0.0034904	3.79507	DEg	up	0	0	protein_coding
TIGIT	0.0268834	0.00193911	3.79325	DEg	up	0	0	protein_coding
G0S2	0.189921	0.0137677	3.78604	DEg	up	0	0	protein_coding
LHFPL5	0.0638863	0.00465387	3.779	DEg	up	0	0	protein_coding
LRRTM4	4.09844	0.30095	3.76748	DEg	up	0	0	protein_coding
AOC3	0.0422161	0.00310258	3.76625	DEg	up	0	0	protein_coding
BCL2L14	0.629664	0.0465387	3.75808	DEg	up	0	0	protein_coding
RPA3	0.393233	0.0290867	3.75695	DEg	up	0	0	protein_coding
ACTA1	0.862823	0.0639907	3.75313	DEg	up	0	0	protein_coding
ITPRID1	0.0573444	0.00426605	3.74868	DEg	up	0	0	protein_coding
PTGFR	0.382909	0.0285049	3.74772	DEg	up	0	0	protein_coding
CLEC14A	0.590003	0.0442118	3.73822	DEg	up	0	0	protein_coding
UBB	0.340386	0.0255963	3.73317	DEg	up	0	0	protein_coding
FGL2	0.163345	0.0124103	3.71831	DEg	up	0	0	protein_coding
DDX43	0.0598998	0.00465387	3.68605	DEg	up	0	0	protein_coding
PRSS48	0.172135	0.0133799	3.68541	DEg	up	0	0	protein_coding
PAX8	0.221609	0.0172581	3.68267	DEg	up	0	0	protein_coding
CC2D2B	0.246141	0.0191972	3.68052	DEg	up	0	0	protein_coding
COL22A1	0.115609	0.00911383	3.66505	DEg	up	0	0	protein_coding
SCRG1	0.181948	0.0143494	3.66446	DEg	up	0	0	protein_coding
DGKB	2.21292	0.175102	3.65969	DEg	up	0	0	protein_coding
IL5	0.0388429	0.00310258	3.64611	DEg	up	0	0	protein_coding
ISLR	0.582643	0.0465387	3.64611	DEg	up	0	0	protein_coding
CLDN20	0.0869876	0.0069808	3.63935	DEg	up	0	0	protein_coding
INSL6	0.103751	0.00833818	3.63725	DEg	up	0	0	protein_coding
GABRR1	0.033732	0.00271476	3.63522	DEg	up	0	0	protein_coding
C6orf226	0.038434	0.00310258	3.63084	DEg	up	0	0	protein_coding
PLPPR5	0.0383318	0.00310258	3.627	DEg	up	0	0	protein_coding
SPDYE3	0.247163	0.0201668	3.61541	DEg	up	0	0	protein_coding
ENKUR	0.0926096	0.00756254	3.61422	DEg	up	0	0	protein_coding
MLANA	0.0445671	0.00368431	3.59651	DEg	up	0	0	protein_coding
FZD2	0.191966	0.0159007	3.59368	DEg	up	0	0	protein_coding
ADGRE2	0.167536	0.0139616	3.58493	DEg	up	0	0	protein_coding
CHAD	0.0371052	0.00310258	3.58008	DEg	up	0	0	protein_coding
HR	0.041705	0.0034904	3.57876	DEg	up	0	0	protein_coding
KCNC1	0.139017	0.0116347	3.57876	DEg	up	0	0	protein_coding
SLC38A4	0.0507002	0.00426605	3.57102	DEg	up	0	0	protein_coding
RGS4	0.24195	0.0203607	3.57085	DEg	up	0	0	protein_coding
GRIA1	0.167638	0.0141555	3.56591	DEg	up	0	0	protein_coding
PI15	0.0593887	0.00504169	3.55821	DEg	up	0	0	protein_coding
NDN	0.127875	0.010859	3.55777	DEg	up	0	0	protein_coding
CTHRC1	0.189308	0.0160946	3.55608	DEg	up	0	0	protein_coding
RGS5	1.0923	0.0930774	3.5528	DEg	up	0	0	protein_coding
TMEM184A	0.0340386	0.00290867	3.54874	DEg	up	0	0	protein_coding
CFAP100	0.052029	0.00445996	3.54421	DEg	up	0	0	protein_coding
C16orf89	0.0429316	0.00368431	3.54257	DEg	up	0	0	protein_coding
PTPN7	0.0315854	0.00271476	3.54036	DEg	up	0	0	protein_coding
BTBD18	0.0495758	0.00426605	3.53866	DEg	up	0	0	protein_coding
ERCC6L	0.067464	0.00581734	3.53569	DEg	up	0	0	protein_coding
LAYN	0.0381274	0.00329649	3.53182	DEg	up	0	0	protein_coding
ANGPTL7	0.0356741	0.00310258	3.52334	DEg	up	0	0	protein_coding
SLC16A9	0.524788	0.045957	3.51338	DEg	up	0	0	protein_coding
SMC1B	0.108453	0.00950165	3.51275	DEg	up	0	0	protein_coding
C21orf62	0.132577	0.0116347	3.51033	DEg	up	0	0	protein_coding
ZNF365	0.447204	0.0397518	3.49184	DEg	up	0	0	protein_coding
RPS10	0.0719616	0.00639907	3.49129	DEg	up	0	0	protein_coding
NME9	0.222324	0.0197789	3.49063	DEg	up	0	0	protein_coding
CD160	0.0348564	0.00310258	3.48988	DEg	up	0	0	protein_coding
MASP2	0.0736993	0.00659298	3.48265	DEg	up	0	0	protein_coding
PLEKHG6	0.0388429	0.0034904	3.47619	DEg	up	0	0	protein_coding
RHD	0.623428	0.0560403	3.47569	DEg	up	0	0	protein_coding
PDE6C	0.0431361	0.00387822	3.47543	DEg	up	0	0	protein_coding
KLHDC8A	0.0301543	0.00271476	3.47347	DEg	up	0	0	protein_coding
RTL1	0.101094	0.00911383	3.47149	DEg	up	0	0	protein_coding
FAU	0.376061	0.0339345	3.47014	DEg	up	0	0	protein_coding
ANXA10	0.0319943	0.00290867	3.45938	DEg	up	0	0	protein_coding
FAM9B	0.0916897	0.00833818	3.45895	DEg	up	0	0	protein_coding
ADGRE3	0.0593887	0.00542951	3.45129	DEg	up	0	0	protein_coding
TYMS	0.0593887	0.00542951	3.45129	DEg	up	0	0	protein_coding
NPFFR2	0.0784013	0.00717471	3.44988	DEg	up	0	0	protein_coding
ZBTB32	0.0570377	0.0052356	3.44549	DEg	up	0	0	protein_coding
SERPINE3	0.0442605	0.00407213	3.44216	DEg	up	0	0	protein_coding
MRAP	0.0294388	0.00271476	3.43883	DEg	up	0	0	protein_coding
SLC10A1	0.0714505	0.00659298	3.43794	DEg	up	0	0	protein_coding
ATP5MF	0.0601043	0.00562342	3.41795	DEg	up	0	0	protein_coding
CDH12	0.492283	0.0461509	3.41506	DEg	up	0	0	protein_coding
ANGPT2	0.41889	0.039364	3.41162	DEg	up	0	0	protein_coding
SLC26A5	0.111418	0.0104712	3.41148	DEg	up	0	0	protein_coding
IFI27	0.397935	0.0374249	3.41046	DEg	up	0	0	protein_coding
S100A6	1.28682	0.121194	3.40842	DEg	up	0	0	protein_coding
QPCT	0.102831	0.00969556	3.40681	DEg	up	0	0	protein_coding
SPACA5	0.0431361	0.00407213	3.40504	DEg	up	0	0	protein_coding
UBL5	0.170091	0.0160946	3.40166	DEg	up	0	0	protein_coding
SPINK9	0.0408873	0.00387822	3.39818	DEg	up	0	0	protein_coding
CRISPLD1	0.528774	0.050223	3.39623	DEg	up	0	0	protein_coding
PCDH12	0.0611264	0.00581734	3.39337	DEg	up	0	0	protein_coding
APLNR	0.207707	0.0197789	3.39251	DEg	up	0	0	protein_coding
SLC12A1	0.0446693	0.00426605	3.38831	DEg	up	0	0	protein_coding
AK5	0.271082	0.0259841	3.38303	DEg	up	0	0	protein_coding
PRR26	0.0504958	0.00484778	3.38077	DEg	up	0	0	protein_coding
FOS	0.211796	0.0203607	3.37882	DEg	up	0	0	protein_coding
APOE	1.37044	0.13186	3.37756	DEg	up	0	0	protein_coding
MTMR7	0.0603087	0.00581734	3.37394	DEg	up	0	0	protein_coding
ID4	0.312685	0.0302501	3.3697	DEg	up	0	0	protein_coding
SPATA22	0.080139	0.00775645	3.36904	DEg	up	0	0	protein_coding
JAKMIP2	0.319738	0.0312197	3.35636	DEg	up	0	0	protein_coding
EDDM13	0.306143	0.0300562	3.34847	DEg	up	0	0	protein_coding
GUCY2C	0.0571399	0.00562342	3.34498	DEg	up	0	0	protein_coding
MEIOC	0.0512113	0.00504169	3.34448	DEg	up	0	0	protein_coding
NTM	1.32454	0.130696	3.34121	DEg	up	0	0	protein_coding
SCARA3	0.202392	0.0199729	3.34104	DEg	up	0	0	protein_coding
RRAGA	0.0941429	0.00930774	3.33835	DEg	up	0	0	protein_coding
SLC5A9	0.258101	0.0255963	3.33393	DEg	up	0	0	protein_coding
MKRN2OS	0.175713	0.017452	3.33176	DEg	up	0	0	protein_coding
NRIP2	0.0565266	0.00562342	3.32941	DEg	up	0	0	protein_coding
AMZ1	0.482265	0.04809	3.32602	DEg	up	0	0	protein_coding
C4orf45	0.120209	0.0120225	3.32173	DEg	up	0	0	protein_coding
TCF7	0.195646	0.019585	3.32042	DEg	up	0	0	protein_coding
RPL19	0.421139	0.0422726	3.3165	DEg	up	0	0	protein_coding
NRG3	1.23152	0.123715	3.31535	DEg	up	0	0	protein_coding
GPX2	0.0346519	0.0034904	3.31147	DEg	up	0	0	protein_coding
TPD52	0.57927	0.0583673	3.311	DEg	up	0	0	protein_coding
CD63	1.24328	0.125461	3.30884	DEg	up	0	0	protein_coding
SMOC1	0.0611264	0.00620516	3.30026	DEg	up	0	0	protein_coding
ANKUB1	1.30338	0.132829	3.29462	DEg	up	0	0	protein_coding
CAVIN3	0.155985	0.0159007	3.29424	DEg	up	0	0	protein_coding
RGS17	1.17295	0.119837	3.291	DEg	up	0	0	protein_coding
SLC6A1	0.708678	0.0725228	3.28862	DEg	up	0	0	protein_coding
SLC51B	0.0756414	0.00775645	3.28571	DEg	up	0	0	protein_coding
ZNF831	0.0453849	0.00465387	3.28571	DEg	up	0	0	protein_coding
AQP11	0.136052	0.0139616	3.28462	DEg	up	0	0	protein_coding
APCDD1L	0.343555	0.0352918	3.28314	DEg	up	0	0	protein_coding
MMP21	0.101503	0.0104712	3.27702	DEg	up	0	0	protein_coding
OGN	1.17009	0.120807	3.27585	DEg	up	0	0	protein_coding
LCA5L	0.194317	0.0201668	3.26836	DEg	up	0	0	protein_coding
MFAP4	0.597669	0.0620516	3.26781	DEg	up	0	0	protein_coding
C1GALT1C1	0.18205	0.0190033	3.26002	DEg	up	0	0	protein_coding
AC119396.1	0.114995	0.0120225	3.25777	DEg	up	0	0	protein_coding
SLC9C1	0.211183	0.0221059	3.25599	DEg	up	0	0	protein_coding
CRMP1	0.466421	0.0492534	3.24334	DEg	up	0	0	protein_coding
SLC14A1	0.0622508	0.00659298	3.23909	DEg	up	0	0	protein_coding
DUSP28	0.0364919	0.00387822	3.23411	DEg	up	0	0	protein_coding
HSD11B1	0.327916	0.034904	3.23186	DEg	up	0	0	protein_coding
PKD2L2	0.18941	0.0201668	3.23146	DEg	up	0	0	protein_coding
MYO1H	0.116222	0.0124103	3.22727	DEg	up	0	0	protein_coding
RPS27	0.493611	0.0527438	3.2263	DEg	up	0	0	protein_coding
VWA1	0.146785	0.0157068	3.22425	DEg	up	0	0	protein_coding
SERPIND1	0.0431361	0.00465387	3.21239	DEg	up	0	0	protein_coding
MGP	7.10815	0.768082	3.21014	DEg	up	0	0	protein_coding
KIAA1549L	0.109271	0.0118286	3.20756	DEg	up	0	0	protein_coding
SLC26A4	0.334764	0.0362614	3.20664	DEg	up	0	0	protein_coding
CHST14	0.0589799	0.00639907	3.20429	DEg	up	0	0	protein_coding
AGT	0.230502	0.0250145	3.20394	DEg	up	0	0	protein_coding
TM4SF1	0.488909	0.0531317	3.20192	DEg	up	0	0	protein_coding
FREM3	0.0355719	0.00387822	3.19727	DEg	up	0	0	protein_coding
PDE5A	9.12767	0.99554	3.1967	DEg	up	0	0	protein_coding
LRRC3B	0.157723	0.0172581	3.19204	DEg	up	0	0	protein_coding
MYH13	0.478483	0.0525499	3.18671	DEg	up	0	0	protein_coding
BAIAP2L2	0.315139	0.0347101	3.18256	DEg	up	0	0	protein_coding
ITGA2	0.138914	0.015319	3.1808	DEg	up	0	0	protein_coding
CATSPER2	0.28938	0.0319953	3.17703	DEg	up	0	0	protein_coding
PSENEN	0.0455893	0.00504169	3.17672	DEg	up	0	0	protein_coding
MRPL51	0.103445	0.0114408	3.17661	DEg	up	0	0	protein_coding
LUM	4.46182	0.493698	3.17593	DEg	up	0	0	protein_coding
ITM2A	0.220382	0.0244328	3.17312	DEg	up	0	0	protein_coding
MYL2	1.78739	0.198565	3.17017	DEg	up	0	0	protein_coding
CRIP1	0.177962	0.0197789	3.16953	DEg	up	0	0	protein_coding
PDE8B	0.281918	0.0314136	3.16581	DEg	up	0	0	protein_coding
SAMD5	0.608198	0.0678689	3.16372	DEg	up	0	0	protein_coding
REN	0.0347542	0.00387822	3.16372	DEg	up	0	0	protein_coding
BHLHE41	0.322703	0.0360675	3.16143	DEg	up	0	0	protein_coding
LYG2	0.0537667	0.00601125	3.16098	DEg	up	0	0	protein_coding
CD9	0.584381	0.0653481	3.16069	DEg	up	0	0	protein_coding
SOCS3	0.0379229	0.00426605	3.1521	DEg	up	0	0	protein_coding
PRSS23	1.60002	0.180143	3.15087	DEg	up	0	0	protein_coding
CNGB3	0.141163	0.0159007	3.1502	DEg	up	0	0	protein_coding
RNASE1	0.123888	0.0139616	3.1495	DEg	up	0	0	protein_coding
CNBD1	1.21026	0.136513	3.1482	DEg	up	0	0	protein_coding
LGALS1	0.588981	0.0668994	3.13816	DEg	up	0	0	protein_coding
ERI2	0.622917	0.0709715	3.13373	DEg	up	0	0	protein_coding
SLC18A2	0.0458959	0.0052356	3.13194	DEg	up	0	0	protein_coding
SYTL2	0.887049	0.101222	3.1315	DEg	up	0	0	protein_coding
ZNF154	0.203823	0.0232693	3.13081	DEg	up	0	0	protein_coding
GRIK1	0.171011	0.019585	3.12627	DEg	up	0	0	protein_coding
SPDYE21P	0.152305	0.017452	3.1255	DEg	up	0	0	protein_coding
RPS23	0.568537	0.0651542	3.12533	DEg	up	0	0	protein_coding
KLHL35	0.0372074	0.00426605	3.12462	DEg	up	0	0	protein_coding
HTR2B	0.13319	0.015319	3.1201	DEg	up	0	0	protein_coding
TRIM5	0.530614	0.061082	3.11884	DEg	up	0	0	protein_coding
KAZALD1	0.0808545	0.00930774	3.11883	DEg	up	0	0	protein_coding
ZNF213	0.425841	0.0490595	3.11771	DEg	up	0	0	protein_coding
CSTB	0.234897	0.0271476	3.11314	DEg	up	0	0	protein_coding
RXRG	0.481447	0.0556525	3.11286	DEg	up	0	0	protein_coding
NDUFAF3	0.0784013	0.00911383	3.10475	DEg	up	0	0	protein_coding
DBNDD2	0.0865788	0.0100834	3.10203	DEg	up	0	0	protein_coding
ACSM6	0.0598998	0.0069808	3.10109	DEg	up	0	0	protein_coding
C12orf57	0.16038	0.0188094	3.09197	DEg	up	0	0	protein_coding
MYL12A	0.578452	0.0678689	3.09138	DEg	up	0	0	protein_coding
HSPA1A	0.0823878	0.00969556	3.08703	DEg	up	0	0	protein_coding
RSPO2	0.116733	0.0137677	3.08385	DEg	up	0	0	protein_coding
CHAC2	0.0558111	0.00659298	3.08155	DEg	up	0	0	protein_coding
ZNF804B	0.371972	0.0440178	3.07903	DEg	up	0	0	protein_coding
RPL7A	0.447715	0.0531317	3.07494	DEg	up	0	0	protein_coding
KCNH8	0.0863743	0.0102773	3.07114	DEg	up	0	0	protein_coding
NCBP2AS2	0.0554022	0.00659298	3.07094	DEg	up	0	0	protein_coding
EDNRA	1.35817	0.161722	3.07008	DEg	up	0	0	protein_coding
KCNIP1	4.00061	0.477603	3.06634	DEg	up	0	0	protein_coding
TCF24	0.0616375	0.00736863	3.06434	DEg	up	0	0	protein_coding
NDUFA4L2	0.108249	0.012992	3.05865	DEg	up	0	0	protein_coding
PLEKHB1	0.0371052	0.00445996	3.05652	DEg	up	0	0	protein_coding
GCNT7	0.0725749	0.008726	3.05608	DEg	up	0	0	protein_coding
PODNL1	0.0917919	0.0110529	3.05394	DEg	up	0	0	protein_coding
SFTPD	0.059491	0.00717471	3.05168	DEg	up	0	0	protein_coding
OST4	0.177348	0.0215241	3.04256	DEg	up	0	0	protein_coding
MIF4GD	0.0415006	0.00504169	3.04115	DEg	up	0	0	protein_coding
THUMPD1	1.67801	0.204382	3.03741	DEg	up	0	0	protein_coding
F2R	1.72156	0.209812	3.03655	DEg	up	0	0	protein_coding
TMEM266	0.112951	0.0137677	3.03634	DEg	up	0	0	protein_coding
ARG1	0.0381274	0.00465387	3.03432	DEg	up	0	0	protein_coding
PRSS51	0.0381274	0.00465387	3.03432	DEg	up	0	0	protein_coding
GRIA3	0.0666462	0.00814427	3.03267	DEg	up	0	0	protein_coding
C2orf73	0.0761525	0.00930774	3.03239	DEg	up	0	0	protein_coding
IFITM3	0.399162	0.0488656	3.03008	DEg	up	0	0	protein_coding
INHBA	0.827456	0.101609	3.02565	DEg	up	0	0	protein_coding
HRNR	0.0630686	0.00775645	3.02345	DEg	up	0	0	protein_coding
RTL8A	0.0550956	0.00678689	3.02111	DEg	up	0	0	protein_coding
A2ML1	0.0534601	0.00659298	3.01946	DEg	up	0	0	protein_coding
TTC23L	0.0987427	0.0122164	3.01485	DEg	up	0	0	protein_coding
HAPLN1	1.04978	0.12992	3.01439	DEg	up	0	0	protein_coding
ROMO1	0.0782991	0.00969556	3.0136	DEg	up	0	0	protein_coding
PCDHB4	0.0640908	0.00795036	3.01102	DEg	up	0	0	protein_coding
RYR3	0.770418	0.0955982	3.01059	DEg	up	0	0	protein_coding
SEMA4G	0.106205	0.013186	3.00977	DEg	up	0	0	protein_coding
CYP1B1	1.07595	0.134574	2.99913	DEg	up	0	0	protein_coding
COCH	0.104978	0.013186	2.99301	DEg	up	0	0	protein_coding
SEMA3D	0.140448	0.0176459	2.99263	DEg	up	0	0	protein_coding
LZTS1	0.152305	0.0191972	2.988	DEg	up	0	0	protein_coding
IFIT2	0.0738015	0.00930774	2.98715	DEg	up	0	0	protein_coding
POU2F3	0.0784013	0.00988947	2.98691	DEg	up	0	0	protein_coding
TRIM17	0.110498	0.0139616	2.98448	DEg	up	0	0	protein_coding
SMOC2	13.0514	1.64921	2.98436	DEg	up	0	0	protein_coding
CCN2	1.52622	0.193136	2.98228	DEg	up	0	0	protein_coding
RASGRP1	0.133088	0.0168703	2.97983	DEg	up	0	0	protein_coding
DIO1	0.0809568	0.0102773	2.97769	DEg	up	0	0	protein_coding
AEBP1	1.37238	0.174326	2.97682	DEg	up	0	0	protein_coding
FAM43B	0.0457937	0.00581734	2.97672	DEg	up	0	0	protein_coding
GDPD4	0.0518246	0.00659298	2.97463	DEg	up	0	0	protein_coding
RGS20	0.0591843	0.00756254	2.96827	DEg	up	0	0	protein_coding
SLC16A3	0.18205	0.0232693	2.96784	DEg	up	0	0	protein_coding
SRP14	0.379229	0.0484778	2.96767	DEg	up	0	0	protein_coding
FOXS1	0.136461	0.017452	2.96703	DEg	up	0	0	protein_coding
P2RY1	0.339466	0.0434361	2.9663	DEg	up	0	0	protein_coding
TRABD2B	0.742921	0.0952104	2.96402	DEg	up	0	0	protein_coding
COX5B	0.264438	0.0339345	2.96211	DEg	up	0	0	protein_coding
MAK	0.735153	0.0944347	2.96065	DEg	up	0	0	protein_coding
SERINC4	0.049678	0.00639907	2.95667	DEg	up	0	0	protein_coding
MUC6	0.0481447	0.00620516	2.95584	DEg	up	0	0	protein_coding
BTBD11	0.187877	0.0242389	2.95439	DEg	up	0	0	protein_coding
RNF181	0.0389451	0.00504169	2.94946	DEg	up	0	0	protein_coding
FLRT1	0.053869	0.0069808	2.94799	DEg	up	0	0	protein_coding
SRSF12	0.153634	0.0199729	2.94338	DEg	up	0	0	protein_coding
PLP1	0.0401717	0.0052356	2.93975	DEg	up	0	0	protein_coding
ABHD14A	0.14423	0.0188094	2.93884	DEg	up	0	0	protein_coding
H3F3B	0.923439	0.120613	2.93663	DEg	up	0	0	protein_coding
CABCOCO1	0.0592865	0.00775645	2.93424	DEg	up	0	0	protein_coding
TRMT112	0.0962895	0.0126042	2.93347	DEg	up	0	0	protein_coding
TIMP1	1.46479	0.191972	2.93172	DEg	up	0	0	protein_coding
SLCO4C1	0.0827967	0.010859	2.93068	DEg	up	0	0	protein_coding
C1orf56	0.091383	0.0120225	2.92619	DEg	up	0	0	protein_coding
SLC51A	0.0574466	0.00756254	2.92528	DEg	up	0	0	protein_coding
GABRA2	0.0352653	0.00465387	2.92175	DEg	up	0	0	protein_coding
HIST1H1C	0.0998671	0.013186	2.92101	DEg	up	0	0	protein_coding
ID1	0.132168	0.017452	2.92091	DEg	up	0	0	protein_coding
UQCR10	0.154145	0.0203607	2.92043	DEg	up	0	0	protein_coding
AATK	0.0366963	0.00484778	2.92024	DEg	up	0	0	protein_coding
RSPO3	0.0792191	0.0104712	2.91942	DEg	up	0	0	protein_coding
PODXL	0.282633	0.0374249	2.91686	DEg	up	0	0	protein_coding
MRPL36	0.0453849	0.00601125	2.91647	DEg	up	0	0	protein_coding
ARRDC4	0.181437	0.024045	2.91566	DEg	up	0	0	protein_coding
MYOC	0.266176	0.0352918	2.91497	DEg	up	0	0	protein_coding
PPDPF	0.191455	0.0254024	2.91397	DEg	up	0	0	protein_coding
RPL15	0.518757	0.0690324	2.90971	DEg	up	0	0	protein_coding
SCIMP	0.139732	0.0186155	2.90809	DEg	up	0	0	protein_coding
DEGS2	0.0465093	0.00620516	2.90598	DEg	up	0	0	protein_coding
SCG5	0.0566288	0.00756254	2.9046	DEg	up	0	0	protein_coding
FAM20A	1.2488	0.167539	2.89797	DEg	up	0	0	protein_coding
EGR3	0.0793213	0.0106651	2.89481	DEg	up	0	0	protein_coding
RPS15	0.43964	0.0591429	2.89405	DEg	up	0	0	protein_coding
FZD6	0.19585	0.0263719	2.89267	DEg	up	0	0	protein_coding
LDLRAD2	0.0948584	0.0127981	2.88984	DEg	up	0	0	protein_coding
BLOC1S4	0.0545845	0.00736863	2.88902	DEg	up	0	0	protein_coding
CSMD3	0.3963	0.0535195	2.88846	DEg	up	0	0	protein_coding
FTL	0.64745	0.0874539	2.88817	DEg	up	0	0	protein_coding
SDK2	0.542574	0.0732984	2.88797	DEg	up	0	0	protein_coding
MEA1	0.0401717	0.00542951	2.88729	DEg	up	0	0	protein_coding
PIK3C2G	0.107533	0.0145433	2.88636	DEg	up	0	0	protein_coding
HLA-C	0.295104	0.0399457	2.88511	DEg	up	0	0	protein_coding
MRFAP1	0.186139	0.0252085	2.8844	DEg	up	0	0	protein_coding
TMEM176A	0.0515179	0.0069808	2.88361	DEg	up	0	0	protein_coding
CCDC144NL	0.095574	0.012992	2.87899	DEg	up	0	0	protein_coding
CD200	0.197997	0.0269537	2.87692	DEg	up	0	0	protein_coding
CCDC65	0.260554	0.0354857	2.87627	DEg	up	0	0	protein_coding
RPS13	0.388327	0.0529378	2.8749	DEg	up	0	0	protein_coding
GJA9	0.0483492	0.00659298	2.87449	DEg	up	0	0	protein_coding
CST3	2.29909	0.313554	2.87428	DEg	up	0	0	protein_coding
P4HA3	0.198916	0.0271476	2.87327	DEg	up	0	0	protein_coding
MT2A	0.0964939	0.013186	2.87144	DEg	up	0	0	protein_coding
TSPAN11	0.14331	0.019585	2.87131	DEg	up	0	0	protein_coding
COL8A2	0.0751303	0.0102773	2.86994	DEg	up	0	0	protein_coding
RPS21	0.286313	0.0391701	2.86977	DEg	up	0	0	protein_coding
RSAD2	0.120413	0.0164825	2.86899	DEg	up	0	0	protein_coding
STXBP5L	0.0905653	0.0124103	2.86742	DEg	up	0	0	protein_coding
C11orf80	2.5575	0.350979	2.86528	DEg	up	0	0	protein_coding
IER3	0.24011	0.0329649	2.8647	DEg	up	0	0	protein_coding
ENO4	0.314832	0.0432422	2.86407	DEg	up	0	0	protein_coding
HLA-B	0.395278	0.0542951	2.86397	DEg	up	0	0	protein_coding
RAMP2	0.0902586	0.0124103	2.86252	DEg	up	0	0	protein_coding
ZC2HC1C	0.0731882	0.0100834	2.85963	DEg	up	0	0	protein_coding
RASGRF2	0.663396	0.0915261	2.85761	DEg	up	0	0	protein_coding
COX4I1	0.295513	0.0409153	2.85251	DEg	up	0	0	protein_coding
LFNG	0.209956	0.0290867	2.85166	DEg	up	0	0	protein_coding
RAET1E	0.0586732	0.00814427	2.84884	DEg	up	0	0	protein_coding
TTYH1	0.0446693	0.00620516	2.84774	DEg	up	0	0	protein_coding
LOXL4	0.124195	0.0172581	2.84726	DEg	up	0	0	protein_coding
FAM186A	0.126853	0.0176459	2.84575	DEg	up	0	0	protein_coding
MXRA5	1.33098	0.185185	2.84545	DEg	up	0	0	protein_coding
IFI6	0.203312	0.028311	2.84426	DEg	up	0	0	protein_coding
DDAH1	2.34672	0.326934	2.84358	DEg	up	0	0	protein_coding
SLC13A4	0.319841	0.0445996	2.84225	DEg	up	0	0	protein_coding
DBP	0.123377	0.0172581	2.83773	DEg	up	0	0	protein_coding
RPL18	0.447511	0.0626333	2.83692	DEg	up	0	0	protein_coding
PDZK1	0.102423	0.0143494	2.83547	DEg	up	0	0	protein_coding
TSHR	0.169989	0.0238511	2.83331	DEg	up	0	0	protein_coding
BBOX1	0.135132	0.0190033	2.83005	DEg	up	0	0	protein_coding
RPS2	0.454666	0.0639907	2.82887	DEg	up	0	0	protein_coding
IGSF6	0.0633752	0.00891991	2.82882	DEg	up	0	0	protein_coding
DCTN3	0.0702239	0.00988947	2.828	DEg	up	0	0	protein_coding
CRYAB	0.457324	0.0647663	2.8199	DEg	up	0	0	protein_coding
BHLHE40	0.33272	0.0471204	2.81988	DEg	up	0	0	protein_coding
ANKRD29	0.227231	0.0321893	2.81951	DEg	up	0	0	protein_coding
COX6A1	0.13135	0.0186155	2.81885	DEg	up	0	0	protein_coding
MRPL17	0.0504958	0.00717471	2.81517	DEg	up	0	0	protein_coding
ASPHD1	0.128182	0.0182277	2.81399	DEg	up	0	0	protein_coding
FZD8	0.193601	0.0275354	2.81373	DEg	up	0	0	protein_coding
CDKN3	0.0531534	0.00756254	2.81322	DEg	up	0	0	protein_coding
MFSD5	0.0503935	0.00717471	2.81225	DEg	up	0	0	protein_coding
SLC25A5	0.0516202	0.00736863	2.80847	DEg	up	0	0	protein_coding
CARD14	0.0392518	0.00562342	2.80324	DEg	up	0	0	protein_coding
PPIC	0.280078	0.0401396	2.80273	DEg	up	0	0	protein_coding
HS3ST3A1	0.417766	0.0599186	2.80162	DEg	up	0	0	protein_coding
CFTR	0.0540734	0.00775645	2.80145	DEg	up	0	0	protein_coding
MFSD4A	0.0324031	0.00465387	2.79963	DEg	up	0	0	protein_coding
APOC1	0.0458959	0.00659298	2.79936	DEg	up	0	0	protein_coding
IFITM2	0.202187	0.0290867	2.79726	DEg	up	0	0	protein_coding
RPL41	0.526526	0.0758193	2.79587	DEg	up	0	0	protein_coding
SMIM18	0.0390473	0.00562342	2.7957	DEg	up	0	0	protein_coding
LRRN3	0.274047	0.0395579	2.79239	DEg	up	0	0	protein_coding
GATM	0.349177	0.0504169	2.79198	DEg	up	0	0	protein_coding
ADM	0.0804457	0.0116347	2.78958	DEg	up	0	0	protein_coding
IGSF8	0.116529	0.0168703	2.78813	DEg	up	0	0	protein_coding
LGALS3BP	0.410815	0.0595307	2.78678	DEg	up	0	0	protein_coding
OVOL2	0.132475	0.0191972	2.78675	DEg	up	0	0	protein_coding
KIRREL3	1.04344	0.151251	2.78634	DEg	up	0	0	protein_coding
GPT2	0.174997	0.0254024	2.7843	DEg	up	0	0	protein_coding
NFE2L3	0.0788102	0.0114408	2.7842	DEg	up	0	0	protein_coding
PTCH2	0.524277	0.0762071	2.78233	DEg	up	0	0	protein_coding
FAM184B	0.174691	0.0254024	2.78177	DEg	up	0	0	protein_coding
PNMA1	0.0613309	0.00891991	2.78151	DEg	up	0	0	protein_coding
LRRN4CL	0.151896	0.0221059	2.78058	DEg	up	0	0	protein_coding
JUNB	0.368292	0.0537134	2.7775	DEg	up	0	0	protein_coding
S100A11	0.463866	0.067675	2.77701	DEg	up	0	0	protein_coding
ENPP2	0.390473	0.0570099	2.77594	DEg	up	0	0	protein_coding
CADM2	0.505878	0.0738802	2.77553	DEg	up	0	0	protein_coding
RPS18	0.612082	0.0893931	2.77549	DEg	up	0	0	protein_coding
P3H2	0.145661	0.0213302	2.77164	DEg	up	0	0	protein_coding
MYO5B	0.311152	0.0455691	2.77149	DEg	up	0	0	protein_coding
HYDIN	0.813759	0.119255	2.77055	DEg	up	0	0	protein_coding
OSBPL10	1.46295	0.214466	2.77006	DEg	up	0	0	protein_coding
TOB1	0.19309	0.028311	2.76984	DEg	up	0	0	protein_coding
SPC25	0.0528468	0.00775645	2.76835	DEg	up	0	0	protein_coding
AIPL1	0.0739037	0.010859	2.76675	DEg	up	0	0	protein_coding
ASTN1	0.0816723	0.0120225	2.76411	DEg	up	0	0	protein_coding
TNFRSF12A	0.0723704	0.0106651	2.7625	DEg	up	0	0	protein_coding
COX7C	0.327405	0.0482839	2.76146	DEg	up	0	0	protein_coding
RPS27A	0.448227	0.0661237	2.76099	DEg	up	0	0	protein_coding
SLC35B2	0.0814679	0.0120225	2.76049	DEg	up	0	0	protein_coding
TP53TG5	0.11428	0.0168703	2.76002	DEg	up	0	0	protein_coding
SCN9A	0.44516	0.0657359	2.75957	DEg	up	0	0	protein_coding
ITGBL1	2.38567	0.352918	2.75699	DEg	up	0	0	protein_coding
DCDC2B	0.0786057	0.0116347	2.7562	DEg	up	0	0	protein_coding
GOLGA8H	0.0353675	0.0052356	2.756	DEg	up	0	0	protein_coding
NUDT17	0.0353675	0.0052356	2.756	DEg	up	0	0	protein_coding
C19orf53	0.111316	0.0164825	2.75565	DEg	up	0	0	protein_coding
TIMM8B	0.095574	0.0141555	2.75525	DEg	up	0	0	protein_coding
BTBD6	0.0837167	0.0124103	2.75397	DEg	up	0	0	protein_coding
LGALS2	0.0495758	0.00736863	2.75017	DEg	up	0	0	protein_coding
OR2A7	0.147296	0.021912	2.74893	DEg	up	0	0	protein_coding
MIF	0.207094	0.0308319	2.74779	DEg	up	0	0	protein_coding
ZSCAN31	0.364408	0.054489	2.74152	DEg	up	0	0	protein_coding
TMEM107	0.0907697	0.0135738	2.74139	DEg	up	0	0	protein_coding
SPATA1	0.542369	0.0812488	2.73886	DEg	up	0	0	protein_coding
C1orf198	0.247163	0.037037	2.73842	DEg	up	0	0	protein_coding
KCNN3	2.78422	0.417491	2.73746	DEg	up	0	0	protein_coding
REC114	0.11336	0.0170642	2.73187	DEg	up	0	0	protein_coding
REEP2	0.0476337	0.00717471	2.73099	DEg	up	0	0	protein_coding
ARG2	0.104262	0.0157068	2.73076	DEg	up	0	0	protein_coding
HES1	0.311356	0.0469265	2.73009	DEg	up	0	0	protein_coding
TAC4	0.0707349	0.0106651	2.72952	DEg	up	0	0	protein_coding
GHRL	0.0796279	0.0120225	2.72754	DEg	up	0	0	protein_coding
FAM186B	0.048758	0.00736863	2.72617	DEg	up	0	0	protein_coding
PI16	1.30328	0.197208	2.72436	DEg	up	0	0	protein_coding
INKA2	0.262292	0.0397518	2.72208	DEg	up	0	0	protein_coding
MDK	0.08433	0.0127981	2.72011	DEg	up	0	0	protein_coding
SPATA12	0.0586732	0.00891991	2.7176	DEg	up	0	0	protein_coding
RPL27A	0.522539	0.0795036	2.71645	DEg	up	0	0	protein_coding
PRR33	0.0356741	0.00542951	2.71598	DEg	up	0	0	protein_coding
RPS12	0.496371	0.0756254	2.71448	DEg	up	0	0	protein_coding
CRLF1	0.529183	0.0806671	2.71372	DEg	up	0	0	protein_coding
MROH2B	0.0750281	0.0114408	2.71325	DEg	up	0	0	protein_coding
GRIN2B	0.0622508	0.00950165	2.71184	DEg	up	0	0	protein_coding
AGBL5	0.335378	0.0511926	2.71178	DEg	up	0	0	protein_coding
C4orf48	0.0596954	0.00911383	2.71149	DEg	up	0	0	protein_coding
MTLN	0.205561	0.0314136	2.7101	DEg	up	0	0	protein_coding
C9orf129	0.0431361	0.00659298	2.70989	DEg	up	0	0	protein_coding
TREH	0.171215	0.026178	2.70938	DEg	up	0	0	protein_coding
FNDC1	0.818869	0.125267	2.70863	DEg	up	0	0	protein_coding
RPL10	0.928345	0.142137	2.70738	DEg	up	0	0	protein_coding
DCHS2	0.269754	0.0413031	2.70732	DEg	up	0	0	protein_coding
UQCRQ	0.167024	0.0255963	2.70605	DEg	up	0	0	protein_coding
COLGALT2	2.75744	0.423308	2.70355	DEg	up	0	0	protein_coding
KCNMA1	0.528468	0.0812488	2.7014	DEg	up	0	0	protein_coding
NXPH3	0.0794235	0.0122164	2.70075	DEg	up	0	0	protein_coding
DOK5	1.6406	0.25286	2.69781	DEg	up	0	0	protein_coding
EIF1	0.798732	0.123134	2.69749	DEg	up	0	0	protein_coding
MALL	0.0376163	0.00581734	2.69293	DEg	up	0	0	protein_coding
MRPL40	0.0638863	0.00988947	2.69154	DEg	up	0	0	protein_coding
TXNDC17	0.0623531	0.00969556	2.68506	DEg	up	0	0	protein_coding
C4orf19	0.10968	0.0170642	2.68426	DEg	up	0	0	protein_coding
FERMT1	0.188184	0.0292806	2.68412	DEg	up	0	0	protein_coding
SCUBE3	0.161811	0.0252085	2.68233	DEg	up	0	0	protein_coding
TMEM54	0.0447715	0.0069808	2.68112	DEg	up	0	0	protein_coding
NLRC4	0.0397629	0.00620516	2.67988	DEg	up	0	0	protein_coding
INSYN2B	0.0978228	0.015319	2.67485	DEg	up	0	0	protein_coding
CYS1	0.581826	0.0911383	2.67446	DEg	up	0	0	protein_coding
SSPN	1.02719	0.16114	2.67231	DEg	up	0	0	protein_coding
NEURL1	0.114689	0.0180337	2.66895	DEg	up	0	0	protein_coding
TUSC1	0.0394562	0.00620516	2.66871	DEg	up	0	0	protein_coding
MPPED1	0.0604109	0.00950165	2.66856	DEg	up	0	0	protein_coding
TMEM35B	0.161505	0.0254024	2.66854	DEg	up	0	0	protein_coding
TRPC6	0.278033	0.0438239	2.66547	DEg	up	0	0	protein_coding
SPAG8	0.0356741	0.00562342	2.66536	DEg	up	0	0	protein_coding
SLC47A2	0.08341	0.013186	2.66122	DEg	up	0	0	protein_coding
RBM4B	0.429112	0.0678689	2.66053	DEg	up	0	0	protein_coding
DEUP1	0.095574	0.0151251	2.65968	DEg	up	0	0	protein_coding
SSR4	0.281918	0.0447935	2.65391	DEg	up	0	0	protein_coding
NECAB1	0.444956	0.0707776	2.6523	DEg	up	0	0	protein_coding
ARFGEF3	0.143821	0.0228815	2.65202	DEg	up	0	0	protein_coding
B3GNT9	0.060922	0.00969556	2.65157	DEg	up	0	0	protein_coding
C12orf60	0.39354	0.0626333	2.65151	DEg	up	0	0	protein_coding
ADAMTS16	0.0560155	0.00891991	2.65073	DEg	up	0	0	protein_coding
NDUFA4	0.375754	0.0599186	2.64871	DEg	up	0	0	protein_coding
ACAP1	0.0680773	0.010859	2.64828	DEg	up	0	0	protein_coding
RPL9	0.388838	0.0620516	2.64763	DEg	up	0	0	protein_coding
PPP1R14B	0.0461004	0.00736863	2.64531	DEg	up	0	0	protein_coding
SPINT2	0.0630686	0.0100834	2.64494	DEg	up	0	0	protein_coding
SYCP2L	0.287335	0.045957	2.64438	DEg	up	0	0	protein_coding
MEOX2	3.68895	0.590847	2.64235	DEg	up	0	0	protein_coding
MMRN2	0.0774813	0.0124103	2.64231	DEg	up	0	0	protein_coding
ITGA4	0.0676684	0.010859	2.63959	DEg	up	0	0	protein_coding
ICMT	0.119493	0.0191972	2.63796	DEg	up	0	0	protein_coding
GLIPR1L2	0.150874	0.0242389	2.63795	DEg	up	0	0	protein_coding
FBN3	0.0807523	0.012992	2.63587	DEg	up	0	0	protein_coding
POLR2I	0.0554022	0.00891991	2.63484	DEg	up	0	0	protein_coding
PDLIM3	1.85107	0.298041	2.63477	DEg	up	0	0	protein_coding
TMEM109	0.137279	0.0221059	2.63461	DEg	up	0	0	protein_coding
SLC30A1	0.101094	0.0162885	2.63376	DEg	up	0	0	protein_coding
CHST6	0.0938362	0.0151251	2.6332	DEg	up	0	0	protein_coding
PCDHB14	0.149136	0.024045	2.63282	DEg	up	0	0	protein_coding
MYOT	0.0865788	0.0139616	2.63255	DEg	up	0	0	protein_coding
ASPN	2.77297	0.447547	2.63132	DEg	up	0	0	protein_coding
BDNF	0.0720638	0.0116347	2.63084	DEg	up	0	0	protein_coding
ARHGEF38	0.0516202	0.00833818	2.63013	DEg	up	0	0	protein_coding
ACSM1	1.56292	0.252666	2.62893	DEg	up	0	0	protein_coding
ARMC4	0.0671573	0.010859	2.62865	DEg	up	0	0	protein_coding
KPNA7	0.0431361	0.0069808	2.62743	DEg	up	0	0	protein_coding
CD81	1.20413	0.194881	2.62733	DEg	up	0	0	protein_coding
B3GALT2	0.0419094	0.00678689	2.62645	DEg	up	0	0	protein_coding
NPC2	0.231013	0.0374249	2.62591	DEg	up	0	0	protein_coding
AGMO	1.91271	0.310258	2.62408	DEg	up	0	0	protein_coding
TCEAL8	0.0939385	0.015319	2.6164	DEg	up	0	0	protein_coding
SLC44A3	0.0903608	0.0147373	2.61623	DEg	up	0	0	protein_coding
MYO3B	0.174486	0.0285049	2.61383	DEg	up	0	0	protein_coding
SELENOM	0.273842	0.0447935	2.61198	DEg	up	0	0	protein_coding
RNASE4	0.170704	0.0279232	2.61196	DEg	up	0	0	protein_coding
PIEZO2	0.118369	0.0193911	2.60982	DEg	up	0	0	protein_coding
C2orf88	0.450986	0.074268	2.60227	DEg	up	0	0	protein_coding
EDIL3	3.20832	0.528602	2.60156	DEg	up	0	0	protein_coding
CCDC28B	0.0903608	0.0149312	2.59737	DEg	up	0	0	protein_coding
ITM2C	0.219258	0.0362614	2.59612	DEg	up	0	0	protein_coding
RHBDL2	0.195748	0.0323832	2.59568	DEg	up	0	0	protein_coding
COL14A1	2.57406	0.426023	2.59504	DEg	up	0	0	protein_coding
A1BG	0.0781969	0.012992	2.58948	DEg	up	0	0	protein_coding
GLRX	0.726873	0.120807	2.589	DEg	up	0	0	protein_coding
RPLP1	0.956455	0.159007	2.58861	DEg	up	0	0	protein_coding
DUOX1	0.258612	0.0430483	2.58676	DEg	up	0	0	protein_coding
BMP6	1.63958	0.273027	2.58621	DEg	up	0	0	protein_coding
PSMB6	0.0872943	0.0145433	2.58553	DEg	up	0	0	protein_coding
XG	0.390984	0.0651542	2.58518	DEg	up	0	0	protein_coding
SPATA21	0.104569	0.017452	2.58299	DEg	up	0	0	protein_coding
DNAH6	0.185526	0.0310258	2.58008	DEg	up	0	0	protein_coding
MOAP1	0.044056	0.00736863	2.57987	DEg	up	0	0	protein_coding
GLS2	0.0808545	0.0135738	2.57451	DEg	up	0	0	protein_coding
IGFBP5	2.6635	0.448129	2.57134	DEg	up	0	0	protein_coding
PRRG3	0.0817745	0.0137677	2.57036	DEg	up	0	0	protein_coding
THNSL1	0.0690995	0.0116347	2.57024	DEg	up	0	0	protein_coding
HLA-F	0.134621	0.0226876	2.56893	DEg	up	0	0	protein_coding
SNTG1	0.123888	0.0209424	2.56454	DEg	up	0	0	protein_coding
CCND1	0.185424	0.0314136	2.56136	DEg	up	0	0	protein_coding
FGF9	0.0903608	0.015319	2.56038	DEg	up	0	0	protein_coding
ALOX12	0.0468159	0.00795036	2.55791	DEg	up	0	0	protein_coding
C4orf47	0.151794	0.0257902	2.55722	DEg	up	0	0	protein_coding
KRT10	0.12951	0.0221059	2.55057	DEg	up	0	0	protein_coding
SLAIN1	0.153327	0.026178	2.55019	DEg	up	0	0	protein_coding
ACSBG2	0.0442605	0.00756254	2.54908	DEg	up	0	0	protein_coding
RPL36AL	0.151794	0.0259841	2.54641	DEg	up	0	0	protein_coding
SYN3	0.616886	0.105682	2.54528	DEg	up	0	0	protein_coding
C10orf90	0.08249	0.0141555	2.54286	DEg	up	0	0	protein_coding
INSYN1	0.0418072	0.00717471	2.54276	DEg	up	0	0	protein_coding
POLE2	0.314934	0.0541012	2.54132	DEg	up	0	0	protein_coding
POP5	0.233568	0.0401396	2.54075	DEg	up	0	0	protein_coding
UQCRB	0.31473	0.0541012	2.54038	DEg	up	0	0	protein_coding
FGF1	0.482776	0.082994	2.54028	DEg	up	0	0	protein_coding
FBXL13	0.606562	0.104324	2.53958	DEg	up	0	0	protein_coding
B2M	1.59399	0.27419	2.53939	DEg	up	0	0	protein_coding
CKS1B	0.058571	0.0100834	2.53821	DEg	up	0	0	protein_coding
MAGEH1	0.081059	0.0139616	2.53751	DEg	up	0	0	protein_coding
TMEM147	0.0809568	0.0139616	2.53569	DEg	up	0	0	protein_coding
RPL10A	0.387611	0.0668994	2.53455	DEg	up	0	0	protein_coding
STPG4	0.170704	0.0294745	2.53396	DEg	up	0	0	protein_coding
FAT1	0.937545	0.16211	2.53192	DEg	up	0	0	protein_coding
ETV4	0.185526	0.0321893	2.52697	DEg	up	0	0	protein_coding
PSME1	0.0804457	0.0139616	2.52655	DEg	up	0	0	protein_coding
TSPO	0.159767	0.0277293	2.52649	DEg	up	0	0	protein_coding
NKAIN3	0.21108	0.0366492	2.52594	DEg	up	0	0	protein_coding
NHP2	0.0647041	0.0112468	2.52434	DEg	up	0	0	protein_coding
RNF212B	0.0744148	0.012992	2.51796	DEg	up	0	0	protein_coding
CCN5	0.202801	0.0354857	2.51475	DEg	up	0	0	protein_coding
GPC6	6.61392	1.15746	2.51455	DEg	up	0	0	protein_coding
MB	0.568435	0.0996704	2.51176	DEg	up	0	0	protein_coding
ADGRG2	0.433098	0.0760132	2.51037	DEg	up	0	0	protein_coding
MED12L	0.49494	0.0868722	2.51029	DEg	up	0	0	protein_coding
NMNAT2	0.198814	0.034904	2.50996	DEg	up	0	0	protein_coding
SEC14L2	0.367679	0.0645724	2.50946	DEg	up	0	0	protein_coding
C4orf3	0.147705	0.0259841	2.50702	DEg	up	0	0	protein_coding
TM2D2	0.0781969	0.0137677	2.50582	DEg	up	0	0	protein_coding
FABP4	0.0418072	0.00736863	2.50428	DEg	up	0	0	protein_coding
ATP5IF1	0.323214	0.0570099	2.5032	DEg	up	0	0	protein_coding
HLA-A	0.619851	0.10956	2.5002	DEg	up	0	0	protein_coding
NRK	4.94112	0.87357	2.49984	DEg	up	0	0	protein_coding
ATP5MC3	0.201779	0.0356797	2.4996	DEg	up	0	0	protein_coding
TAX1BP3	0.118369	0.0209424	2.49879	DEg	up	0	0	protein_coding
ALG1L2	0.0580599	0.0102773	2.49808	DEg	up	0	0	protein_coding
COL24A1	4.24553	0.751988	2.49716	DEg	up	0	0	protein_coding
GJB7	0.0667484	0.0118286	2.49646	DEg	up	0	0	protein_coding
SOX10	0.0404784	0.00717471	2.49616	DEg	up	0	0	protein_coding
GRM5	0.297455	0.0527438	2.4956	DEg	up	0	0	protein_coding
CCDC85B	0.133395	0.0236572	2.49535	DEg	up	0	0	protein_coding
CLCF1	0.0382296	0.00678689	2.49387	DEg	up	0	0	protein_coding
DKK2	0.0807523	0.0143494	2.49251	DEg	up	0	0	protein_coding
FAM227B	0.758152	0.134768	2.49201	DEg	up	0	0	protein_coding
MXRA8	0.962384	0.171417	2.4891	DEg	up	0	0	protein_coding
LGALSL	0.0402739	0.00717471	2.48885	DEg	up	0	0	protein_coding
MT-ND6	0.448227	0.0798914	2.48812	DEg	up	0	0	protein_coding
MMP28	0.0456915	0.00814427	2.48807	DEg	up	0	0	protein_coding
WDFY4	0.150056	0.0267597	2.48737	DEg	up	0	0	protein_coding
ANTKMT	0.0989472	0.0176459	2.48732	DEg	up	0	0	protein_coding
ITIH5	4.45467	0.795036	2.48623	DEg	up	0	0	protein_coding
SLC1A7	0.249821	0.0445996	2.48579	DEg	up	0	0	protein_coding
MAGED2	0.257283	0.045957	2.485	DEg	up	0	0	protein_coding
HSPA8	0.25483	0.0455691	2.48341	DEg	up	0	0	protein_coding
PRRT3	0.0735971	0.013186	2.48065	DEg	up	0	0	protein_coding
ABCA4	0.0703261	0.0126042	2.48015	DEg	up	0	0	protein_coding
GABARAPL2	0.473679	0.0849331	2.47951	DEg	up	0	0	protein_coding
ATRAID	0.238884	0.0428544	2.47879	DEg	up	0	0	protein_coding
IRF1	0.157109	0.028311	2.47233	DEg	up	0	0	protein_coding
DUSP6	0.447409	0.0806671	2.47154	DEg	up	0	0	protein_coding
NRXN2	0.124604	0.0224937	2.46976	DEg	up	0	0	protein_coding
ERAP1	0.677706	0.122746	2.46499	DEg	up	0	0	protein_coding
NDUFA6	0.0909741	0.0164825	2.46453	DEg	up	0	0	protein_coding
RPS4X	0.328529	0.0595307	2.46431	DEg	up	0	0	protein_coding
SPSB2	0.0481447	0.008726	2.46399	DEg	up	0	0	protein_coding
RANGRF	0.041705	0.00756254	2.46328	DEg	up	0	0	protein_coding
FOXL1	0.136666	0.0248206	2.46104	DEg	up	0	0	protein_coding
EPSTI1	0.295615	0.0537134	2.46036	DEg	up	0	0	protein_coding
RPL29	0.29541	0.0537134	2.45937	DEg	up	0	0	protein_coding
C11orf65	0.437085	0.0795036	2.45882	DEg	up	0	0	protein_coding
GADD45A	0.102218	0.0186155	2.45708	DEg	up	0	0	protein_coding
ARF5	0.0692017	0.0126042	2.4569	DEg	up	0	0	protein_coding
SH3D21	0.161811	0.0294745	2.45677	DEg	up	0	0	protein_coding
PRKAG3	0.0553	0.0100834	2.4553	DEg	up	0	0	protein_coding
MMP25	0.0382296	0.0069808	2.45322	DEg	up	0	0	protein_coding
GALR1	0.212103	0.0387822	2.45129	DEg	up	0	0	protein_coding
RPL23	0.399775	0.0731045	2.45116	DEg	up	0	0	protein_coding
SGIP1	7.54278	1.38007	2.45036	DEg	up	0	0	protein_coding
DDIT3	0.103854	0.0190033	2.45023	DEg	up	0	0	protein_coding
EML5	0.0794235	0.0145433	2.44921	DEg	up	0	0	protein_coding
TMED1	0.0571399	0.0104712	2.44807	DEg	up	0	0	protein_coding
RPL7	0.322703	0.0591429	2.44793	DEg	up	0	0	protein_coding
SOX8	0.086681	0.0159007	2.44662	DEg	up	0	0	protein_coding
TP53RK	0.0453849	0.00833818	2.44441	DEg	up	0	0	protein_coding
NR2F1	0.0854544	0.0157068	2.44376	DEg	up	0	0	protein_coding
FMO1	0.205663	0.0378127	2.44334	DEg	up	0	0	protein_coding
IL1RAPL2	0.292139	0.0537134	2.4433	DEg	up	0	0	protein_coding
KNDC1	0.0442605	0.00814427	2.44216	DEg	up	0	0	protein_coding
CACNA1D	0.16958	0.0312197	2.44144	DEg	up	0	0	protein_coding
NT5E	0.327507	0.0603064	2.44114	DEg	up	0	0	protein_coding
RPL35A	0.416743	0.0767888	2.44019	DEg	up	0	0	protein_coding
XAF1	1.60012	0.294939	2.43969	DEg	up	0	0	protein_coding
ENC1	0.577328	0.106457	2.43912	DEg	up	0	0	protein_coding
HIST1H1E	0.111418	0.0205546	2.43845	DEg	up	0	0	protein_coding
COX8A	0.13135	0.0242389	2.43802	DEg	up	0	0	protein_coding
EMC6	0.0451804	0.00833818	2.43789	DEg	up	0	0	protein_coding
TEX9	0.494736	0.0913322	2.43746	DEg	up	0	0	protein_coding
DPM3	0.0912808	0.0168703	2.43583	DEg	up	0	0	protein_coding
FAM89B	0.0681795	0.0126042	2.43543	DEg	up	0	0	protein_coding
SYT2	0.048247	0.00891991	2.43534	DEg	up	0	0	protein_coding
H2AFZ	0.0807523	0.0149312	2.43518	DEg	up	0	0	protein_coding
VIM	2.02085	0.373667	2.43514	DEg	up	0	0	protein_coding
WNT9A	0.361341	0.0668994	2.4333	DEg	up	0	0	protein_coding
RPL38	0.290095	0.0537134	2.43317	DEg	up	0	0	protein_coding
KCNH1	0.113973	0.0211363	2.4309	DEg	up	0	0	protein_coding
ZBTB14	0.08249	0.015319	2.4289	DEg	up	0	0	protein_coding
NDUFB11	0.0917919	0.0170642	2.4274	DEg	up	0	0	protein_coding
FABP5	0.0687928	0.0127981	2.42632	DEg	up	0	0	protein_coding
GADD45GIP1	0.112542	0.0209424	2.42597	DEg	up	0	0	protein_coding
RGCC	0.136359	0.0254024	2.42438	DEg	up	0	0	protein_coding
SPDYE1	0.155065	0.0288928	2.42409	DEg	up	0	0	protein_coding
DACT2	0.116529	0.0217181	2.42372	DEg	up	0	0	protein_coding
RPS25	0.403251	0.0752375	2.42215	DEg	up	0	0	protein_coding
CHODL	0.178677	0.0333527	2.42148	DEg	up	0	0	protein_coding
AZIN2	1.51855	0.283692	2.4203	DEg	up	0	0	protein_coding
RPL26	0.500153	0.0934652	2.41987	DEg	up	0	0	protein_coding
CADM1	1.9216	0.359317	2.41898	DEg	up	0	0	protein_coding
B3GNT5	0.141674	0.0265658	2.41493	DEg	up	0	0	protein_coding
GAPDH	0.339058	0.0636029	2.41437	DEg	up	0	0	protein_coding
RPL18A	0.27374	0.0513865	2.41335	DEg	up	0	0	protein_coding
NREP	1.48554	0.279038	2.41245	DEg	up	0	0	protein_coding
SPTBN2	0.0670551	0.0126042	2.41144	DEg	up	0	0	protein_coding
RPL27	0.248492	0.0467326	2.4107	DEg	up	0	0	protein_coding
CCDC39	0.199836	0.0376188	2.4093	DEg	up	0	0	protein_coding
ANKRD53	0.0556067	0.0104712	2.40883	DEg	up	0	0	protein_coding
SOD3	0.428192	0.0806671	2.40821	DEg	up	0	0	protein_coding
FN1	7.17459	1.35234	2.40744	DEg	up	0	0	protein_coding
LRRC9	0.0616375	0.0116347	2.40538	DEg	up	0	0	protein_coding
PGF	0.184913	0.034904	2.40538	DEg	up	0	0	protein_coding
RPL21	0.44884	0.0847392	2.4051	DEg	up	0	0	protein_coding
ARNTL2	0.0554022	0.0104712	2.40352	DEg	up	0	0	protein_coding
ST8SIA4	0.625677	0.118286	2.40314	DEg	up	0	0	protein_coding
ZNF441	0.248083	0.0469265	2.40235	DEg	up	0	0	protein_coding
PHLDA3	0.106614	0.0201668	2.40234	DEg	up	0	0	protein_coding
ATP6V0E2	0.0624553	0.0118286	2.40055	DEg	up	0	0	protein_coding
PLEKHG1	1.30645	0.247625	2.39943	DEg	up	0	0	protein_coding
SPDYE5	0.178984	0.0339345	2.39901	DEg	up	0	0	protein_coding
RPL24	0.425636	0.080861	2.39611	DEg	up	0	0	protein_coding
TNFRSF25	0.0836144	0.0159007	2.39466	DEg	up	0	0	protein_coding
TP63	1.12624	0.214272	2.394	DEg	up	0	0	protein_coding
MT1E	0.0569355	0.010859	2.39043	DEg	up	0	0	protein_coding
SMAD9	0.531432	0.101416	2.38961	DEg	up	0	0	protein_coding
RAB11A	1.24522	0.237735	2.38898	DEg	up	0	0	protein_coding
PSTK	0.209138	0.0399457	2.38835	DEg	up	0	0	protein_coding
COL4A6	0.289175	0.0552647	2.38751	DEg	up	0	0	protein_coding
ZNF404	0.107431	0.0205546	2.38588	DEg	up	0	0	protein_coding
CTSK	0.33916	0.0649602	2.38434	DEg	up	0	0	protein_coding
BANF1	0.0819789	0.0157068	2.38386	DEg	up	0	0	protein_coding
HUNK	0.119391	0.0228815	2.38344	DEg	up	0	0	protein_coding
OLFML2A	0.0869876	0.0166764	2.38301	DEg	up	0	0	protein_coding
ASB14	0.179904	0.0345162	2.38188	DEg	up	0	0	protein_coding
RPL3	0.448431	0.0860966	2.38086	DEg	up	0	0	protein_coding
ANKRD10	3.64919	0.700795	2.38051	DEg	up	0	0	protein_coding
KCNIP4	0.342226	0.0657359	2.3802	DEg	up	0	0	protein_coding
ADAMTS6	1.37688	0.264495	2.38009	DEg	up	0	0	protein_coding
HEATR4	0.159358	0.030638	2.37888	DEg	up	0	0	protein_coding
CCDC181	0.0524379	0.0100834	2.37863	DEg	up	0	0	protein_coding
EEF2	0.446693	0.0859027	2.37851	DEg	up	0	0	protein_coding
RPP21	0.0725749	0.0139616	2.37801	DEg	up	0	0	protein_coding
SERPINE2	2.94797	0.567772	2.37634	DEg	up	0	0	protein_coding
CUTA	0.104569	0.0201668	2.37441	DEg	up	0	0	protein_coding
HINT3	0.136666	0.0263719	2.37358	DEg	up	0	0	protein_coding
TMSB10	0.486354	0.093853	2.37353	DEg	up	0	0	protein_coding
B4GAT1	0.0983338	0.0190033	2.37144	DEg	up	0	0	protein_coding
ICOSLG	0.0591843	0.0114408	2.37103	DEg	up	0	0	protein_coding
NPPC	0.0771747	0.0149312	2.3698	DEg	up	0	0	protein_coding
CPA6	0.0871921	0.0168703	2.36971	DEg	up	0	0	protein_coding
PCDHB10	0.0500869	0.00969556	2.36904	DEg	up	0	0	protein_coding
PTGDR	0.0550956	0.0106651	2.36904	DEg	up	0	0	protein_coding
CSRP2	0.0570377	0.0110529	2.36749	DEg	up	0	0	protein_coding
ALKBH7	0.0596954	0.0116347	2.35919	DEg	up	0	0	protein_coding
MMP24	0.356844	0.0696141	2.35784	DEg	up	0	0	protein_coding
RPS26	0.16682	0.0325771	2.35636	DEg	up	0	0	protein_coding
RPS3A	0.372994	0.0729106	2.35495	DEg	up	0	0	protein_coding
LAMC3	0.126955	0.0248206	2.3547	DEg	up	0	0	protein_coding
DMAC1	0.231933	0.0453752	2.35373	DEg	up	0	0	protein_coding
KIF6	0.0920985	0.0180337	2.35248	DEg	up	0	0	protein_coding
CIT	0.0722682	0.0141555	2.352	DEg	up	0	0	protein_coding
NRG4	0.0653174	0.0127981	2.35153	DEg	up	0	0	protein_coding
GALNT5	0.124604	0.0244328	2.35046	DEg	up	0	0	protein_coding
SPDYE2	0.151283	0.0296684	2.35025	DEg	up	0	0	protein_coding
FOXC2	0.225391	0.0442118	2.34993	DEg	up	0	0	protein_coding
PCBP1	0.225391	0.0442118	2.34993	DEg	up	0	0	protein_coding
KLF10	0.224369	0.0440178	2.34971	DEg	up	0	0	protein_coding
CTSF	0.258919	0.0508047	2.34946	DEg	up	0	0	protein_coding
PLXNC1	0.698559	0.137095	2.3492	DEg	up	0	0	protein_coding
EIF2B2	0.206378	0.0405274	2.34832	DEg	up	0	0	protein_coding
CALR	0.509353	0.100058	2.34783	DEg	up	0	0	protein_coding
DONSON	0.275376	0.0541012	2.34767	DEg	up	0	0	protein_coding
LYRM2	0.538383	0.105876	2.34626	DEg	up	0	0	protein_coding
ZNF671	0.0817745	0.0160946	2.34507	DEg	up	0	0	protein_coding
COX7A1	0.280589	0.0552647	2.34403	DEg	up	0	0	protein_coding
ATP2A1	0.0570377	0.0112468	2.3424	DEg	up	0	0	protein_coding
TRAPPC1	0.0628642	0.0124103	2.3407	DEg	up	0	0	protein_coding
NAALADL1	0.0451804	0.00891991	2.3406	DEg	up	0	0	protein_coding
ADORA2B	0.0893386	0.0176459	2.33995	DEg	up	0	0	protein_coding
SMIM26	0.0942451	0.0186155	2.33992	DEg	up	0	0	protein_coding
ACTG1	0.659511	0.130308	2.33947	DEg	up	0	0	protein_coding
DBI	0.139221	0.0275354	2.33802	DEg	up	0	0	protein_coding
C6orf120	0.0705305	0.0139616	2.33678	DEg	up	0	0	protein_coding
KCND2	0.282122	0.0558464	2.33678	DEg	up	0	0	protein_coding
MYH10	2.8389	0.562149	2.33631	DEg	up	0	0	protein_coding
STEAP2	0.29633	0.0587551	2.33442	DEg	up	0	0	protein_coding
HEY1	0.284473	0.0564282	2.3338	DEg	up	0	0	protein_coding
ATP5F1E	0.318614	0.063215	2.33347	DEg	up	0	0	protein_coding
USP51	0.0830011	0.0164825	2.3322	DEg	up	0	0	protein_coding
PLPP5	0.218645	0.0434361	2.33162	DEg	up	0	0	protein_coding
FZD1	0.0808545	0.0160946	2.32875	DEg	up	0	0	protein_coding
RBP5	0.109884	0.021912	2.3262	DEg	up	0	0	protein_coding
ITGA10	0.262496	0.052356	2.32587	DEg	up	0	0	protein_coding
DOK1	0.0748237	0.0149312	2.32517	DEg	up	0	0	protein_coding
ORMDL2	0.0582643	0.0116347	2.32418	DEg	up	0	0	protein_coding
DPCD	0.118369	0.0236572	2.32294	DEg	up	0	0	protein_coding
PGRMC1	0.19493	0.0389761	2.32229	DEg	up	0	0	protein_coding
RPS16	0.423899	0.0849331	2.31932	DEg	up	0	0	protein_coding
EPDR1	0.452929	0.0907504	2.31931	DEg	up	0	0	protein_coding
TCEAL3	0.192579	0.0385883	2.31921	DEg	up	0	0	protein_coding
EDA	3.87938	0.77739	2.31912	DEg	up	0	0	protein_coding
SH3BGRL3	0.217316	0.04363	2.3164	DEg	up	0	0	protein_coding
PLEKHH2	3.55852	0.714563	2.31614	DEg	up	0	0	protein_coding
COL4A5	2.22345	0.446577	2.31582	DEg	up	0	0	protein_coding
NBPF26	0.639068	0.128369	2.31567	DEg	up	0	0	protein_coding
LBH	0.57283	0.115183	2.31418	DEg	up	0	0	protein_coding
FAP	2.39691	0.483033	2.31098	DEg	up	0	0	protein_coding
HIST1H4C	0.0846366	0.0170642	2.31031	DEg	up	0	0	protein_coding
CHMP2A	0.133497	0.0269537	2.30825	DEg	up	0	0	protein_coding
PPP2R2B	0.192783	0.0389761	2.30632	DEg	up	0	0	protein_coding
CLEC11A	0.351528	0.0711654	2.30439	DEg	up	0	0	protein_coding
RPS14	0.577839	0.117316	2.30026	DEg	up	0	0	protein_coding
PRAG1	0.393335	0.0798914	2.29965	DEg	up	0	0	protein_coding
ABCA3	0.2719	0.0552647	2.29865	DEg	up	0	0	protein_coding
MYRIP	0.3917	0.0796975	2.29714	DEg	up	0	0	protein_coding
SP140	0.05622	0.0114408	2.2969	DEg	up	0	0	protein_coding
RPL34	0.551467	0.112275	2.29624	DEg	up	0	0	protein_coding
MRPL34	0.092303	0.0188094	2.29492	DEg	up	0	0	protein_coding
HSPA5	0.452724	0.0923017	2.2942	DEg	up	0	0	protein_coding
CEACAM1	0.0475314	0.00969556	2.29349	DEg	up	0	0	protein_coding
TMEM185B	0.0608198	0.0124103	2.293	DEg	up	0	0	protein_coding
CFAP43	0.0758459	0.0155129	2.2896	DEg	up	0	0	protein_coding
CENPV	0.0739037	0.0151251	2.2887	DEg	up	0	0	protein_coding
MRPL57	0.133088	0.0273415	2.28322	DEg	up	0	0	protein_coding
SCN8A	0.0867832	0.0178398	2.28231	DEg	up	0	0	protein_coding
SHROOM3	2.05428	0.422532	2.2815	DEg	up	0	0	protein_coding
NDUFA1	0.195134	0.0401396	2.28137	DEg	up	0	0	protein_coding
NPR3	0.181846	0.0374249	2.28065	DEg	up	0	0	protein_coding
NEK5	0.221404	0.0455691	2.28056	DEg	up	0	0	protein_coding
DNASE2	0.113973	0.0234633	2.28022	DEg	up	0	0	protein_coding
KBTBD7	0.0838189	0.0172581	2.28	DEg	up	0	0	protein_coding
CD74	0.111929	0.0230754	2.27815	DEg	up	0	0	protein_coding
C3orf52	0.0611264	0.0126042	2.27789	DEg	up	0	0	protein_coding
CAV3	0.0817745	0.0168703	2.27717	DEg	up	0	0	protein_coding
GPR176	0.154145	0.0318014	2.27712	DEg	up	0	0	protein_coding
RCE1	0.0648063	0.0133799	2.27607	DEg	up	0	0	protein_coding
FZD7	0.0751303	0.0155129	2.27593	DEg	up	0	0	protein_coding
TSPYL1	0.152918	0.0316075	2.27442	DEg	up	0	0	protein_coding
NDUFA2	0.120004	0.0248206	2.27347	DEg	up	0	0	protein_coding
PLCB4	7.42318	1.53616	2.27271	DEg	up	0	0	protein_coding
TNNC1	0.510682	0.105682	2.2727	DEg	up	0	0	protein_coding
PLCE1	2.14024	0.443281	2.27148	DEg	up	0	0	protein_coding
TAGLN	0.346315	0.0717471	2.27109	DEg	up	0	0	protein_coding
NDUFB10	0.140039	0.0290867	2.2674	DEg	up	0	0	protein_coding
TMEM231	0.245426	0.0509986	2.26676	DEg	up	0	0	protein_coding
HIC1	0.477359	0.0992825	2.26546	DEg	up	0	0	protein_coding
HSPA2	0.0540734	0.0112468	2.2654	DEg	up	0	0	protein_coding
GUCY1A2	0.784013	0.163079	2.2653	DEg	up	0	0	protein_coding
LRP2BP	0.179904	0.0374249	2.26516	DEg	up	0	0	protein_coding
MARVELD1	0.281407	0.0585612	2.26464	DEg	up	0	0	protein_coding
PLEKHG5	0.163038	0.0339345	2.26438	DEg	up	0	0	protein_coding
DYRK4	0.0679751	0.0141555	2.26364	DEg	up	0	0	protein_coding
RPL11	0.647143	0.134768	2.2636	DEg	up	0	0	protein_coding
GALNT8	0.0874987	0.0182277	2.26313	DEg	up	0	0	protein_coding
TSPAN31	0.190739	0.0397518	2.26251	DEg	up	0	0	protein_coding
PCBD1	0.0846366	0.0176459	2.26195	DEg	up	0	0	protein_coding
HAX1	0.156189	0.0325771	2.26137	DEg	up	0	0	protein_coding
OXSM	0.058571	0.0122164	2.26137	DEg	up	0	0	protein_coding
SYCP3	0.0910764	0.0190033	2.26083	DEg	up	0	0	protein_coding
TGFBI	0.303895	0.063409	2.26081	DEg	up	0	0	protein_coding
ASTE1	0.137483	0.0286989	2.26019	DEg	up	0	0	protein_coding
TRPM3	0.249821	0.0521621	2.25982	DEg	up	0	0	protein_coding
LY6E	0.175509	0.0366492	2.25969	DEg	up	0	0	protein_coding
TPT1	1.01104	0.211169	2.25937	DEg	up	0	0	protein_coding
CCDC148	0.272002	0.056816	2.25925	DEg	up	0	0	protein_coding
SMDT1	0.103751	0.0217181	2.25616	DEg	up	0	0	protein_coding
SYT12	0.0536645	0.0112468	2.25445	DEg	up	0	0	protein_coding
ANGPTL5	0.168251	0.0352918	2.25321	DEg	up	0	0	protein_coding
TRIM62	0.413983	0.0868722	2.25261	DEg	up	0	0	protein_coding
AGA	0.0877032	0.0184216	2.25123	DEg	up	0	0	protein_coding
PDE3B	2.12951	0.447353	2.25104	DEg	up	0	0	protein_coding
CHPF	0.238986	0.050223	2.25051	DEg	up	0	0	protein_coding
IFI44L	0.665236	0.13981	2.2504	DEg	up	0	0	protein_coding
STAT1	0.667791	0.140392	2.24994	DEg	up	0	0	protein_coding
HMGN1	0.474292	0.0998643	2.24774	DEg	up	0	0	protein_coding
LTBP4	3.87499	0.815978	2.24759	DEg	up	0	0	protein_coding
CLIC1	0.222836	0.0469265	2.2475	DEg	up	0	0	protein_coding
RPL30	0.741899	0.156292	2.24698	DEg	up	0	0	protein_coding
HINT2	0.069815	0.0147373	2.24407	DEg	up	0	0	protein_coding
MRPS24	0.0596954	0.0126042	2.24371	DEg	up	0	0	protein_coding
STK17A	0.553102	0.116928	2.24192	DEg	up	0	0	protein_coding
CD248	0.120106	0.0254024	2.24128	DEg	up	0	0	protein_coding
TRIB2	0.534499	0.11305	2.24122	DEg	up	0	0	protein_coding
VASN	0.117244	0.0248206	2.2399	DEg	up	0	0	protein_coding
C1QTNF7	1.93898	0.410898	2.23844	DEg	up	0	0	protein_coding
MGAT2	0.0493714	0.0104712	2.23725	DEg	up	0	0	protein_coding
PPIB	0.47971	0.101997	2.23363	DEg	up	0	0	protein_coding
MRPL16	0.187672	0.0399457	2.2321	DEg	up	0	0	protein_coding
FBLN1	3.6127	0.769052	2.23192	DEg	up	0	0	protein_coding
PDE4B	0.530001	0.112856	2.23151	DEg	up	0	0	protein_coding
CCDC15	0.0992538	0.0211363	2.2314	DEg	up	0	0	protein_coding
PET100	0.142901	0.0304441	2.23078	DEg	up	0	0	protein_coding
FSD1L	1.175	0.250339	2.2307	DEg	up	0	0	protein_coding
YIF1A	0.131044	0.0279232	2.23051	DEg	up	0	0	protein_coding
GEN1	0.392211	0.0835757	2.23047	DEg	up	0	0	protein_coding
MRAP2	0.0973117	0.0207485	2.22961	DEg	up	0	0	protein_coding
HLA-E	0.450169	0.095986	2.22957	DEg	up	0	0	protein_coding
ICAM2	0.0527446	0.0112468	2.2295	DEg	up	0	0	protein_coding
RPS20	0.360626	0.0769827	2.22789	DEg	up	0	0	protein_coding
HMCN1	4.68026	0.999612	2.22715	DEg	up	0	0	protein_coding
CASC1	0.0589799	0.0126042	2.22631	DEg	up	0	0	protein_coding
EEF1A1	0.651436	0.139228	2.22617	DEg	up	0	0	protein_coding
HYAL2	0.05438	0.0116347	2.22465	DEg	up	0	0	protein_coding
TMEM258	0.15946	0.0341284	2.22415	DEg	up	0	0	protein_coding
HTRA1	0.577941	0.123715	2.2239	DEg	up	0	0	protein_coding
ESR1	4.59348	0.984487	2.22214	DEg	up	0	0	protein_coding
MYADM	0.432792	0.0930774	2.21717	DEg	up	0	0	protein_coding
TCTE3	0.095574	0.0205546	2.21716	DEg	up	0	0	protein_coding
EIF1B	0.194419	0.0418848	2.21467	DEg	up	0	0	protein_coding
TEX14	0.110702	0.0238511	2.21456	DEg	up	0	0	protein_coding
SYT11	0.24287	0.052356	2.21376	DEg	up	0	0	protein_coding
GM2A	0.0845344	0.0182277	2.21341	DEg	up	0	0	protein_coding
CASS4	0.0907697	0.019585	2.21246	DEg	up	0	0	protein_coding
STMN3	0.128488	0.0277293	2.21215	DEg	up	0	0	protein_coding
C17orf78	0.0457937	0.00988947	2.21118	DEg	up	0	0	protein_coding
SBDS	0.174077	0.0376188	2.2102	DEg	up	0	0	protein_coding
GLI1	0.08433	0.0182277	2.20992	DEg	up	0	0	protein_coding
RGS7BP	0.28846	0.0624394	2.20784	DEg	up	0	0	protein_coding
GUCY1A1	1.85976	0.40256	2.20784	DEg	up	0	0	protein_coding
CHCHD2	0.308085	0.0667054	2.20745	DEg	up	0	0	protein_coding
SYT9	0.0447715	0.00969556	2.20719	DEg	up	0	0	protein_coding
TAF9B	0.0707349	0.015319	2.2071	DEg	up	0	0	protein_coding
CD44	0.948993	0.205546	2.20694	DEg	up	0	0	protein_coding
MEGF11	0.069815	0.0151251	2.20659	DEg	up	0	0	protein_coding
CPNE9	0.0510068	0.0110529	2.20626	DEg	up	0	0	protein_coding
ACTC1	0.656445	0.142525	2.20346	DEg	up	0	0	protein_coding
RAB15	0.111622	0.0242389	2.20323	DEg	up	0	0	protein_coding
PRDM6	0.280282	0.0608881	2.20265	DEg	up	0	0	protein_coding
SLFN12L	0.226413	0.0492534	2.20066	DEg	up	0	0	protein_coding
TSEN34	0.0444649	0.00969556	2.19727	DEg	up	0	0	protein_coding
SLC39A6	0.183175	0.0399457	2.19711	DEg	up	0	0	protein_coding
GLRB	0.0586732	0.0127981	2.19677	DEg	up	0	0	protein_coding
SPAG17	0.0817745	0.0178398	2.19655	DEg	up	0	0	protein_coding
EGR2	0.0550956	0.0120225	2.1962	DEg	up	0	0	protein_coding
SYNJ2	1.17244	0.255963	2.19551	DEg	up	0	0	protein_coding
RAB7B	0.222938	0.0486717	2.19549	DEg	up	0	0	protein_coding
DNAJB4	0.0452826	0.00988947	2.19499	DEg	up	0	0	protein_coding
PTPRF	0.13135	0.0286989	2.19435	DEg	up	0	0	protein_coding
LTBP2	6.27159	1.37367	2.1908	DEg	up	0	0	protein_coding
CHRM5	0.25115	0.0550708	2.18919	DEg	up	0	0	protein_coding
SLC25A15	0.0654196	0.0143494	2.18873	DEg	up	0	0	protein_coding
CHCHD1	0.0751303	0.0164825	2.18846	DEg	up	0	0	protein_coding
FAAH2	0.24655	0.0541012	2.18815	DEg	up	0	0	protein_coding
COL12A1	4.01697	0.88249	2.18646	DEg	up	0	0	protein_coding
RPL17	0.493918	0.10859	2.18538	DEg	up	0	0	protein_coding
RPS15A	0.366248	0.0806671	2.18277	DEg	up	0	0	protein_coding
SRPRA	0.265869	0.0585612	2.1827	DEg	up	0	0	protein_coding
MRPS26	0.140857	0.0310258	2.18269	DEg	up	0	0	protein_coding
RPS6	0.414495	0.0913322	2.18216	DEg	up	0	0	protein_coding
NEB	0.153123	0.0337405	2.18213	DEg	up	0	0	protein_coding
PLK3	0.120515	0.0265658	2.18157	DEg	up	0	0	protein_coding
CHN1	1.22815	0.270894	2.18069	DEg	up	0	0	protein_coding
HSPA4L	0.330267	0.0729106	2.17943	DEg	up	0	0	protein_coding
LRRC37A2	0.286926	0.063409	2.17792	DEg	up	0	0	protein_coding
VAMP1	0.075437	0.0166764	2.17747	DEg	up	0	0	protein_coding
PRELID1	0.0709394	0.0157068	2.1752	DEg	up	0	0	protein_coding
OAS3	0.0805479	0.0178398	2.17474	DEg	up	0	0	protein_coding
RTKN2	0.0604109	0.0133799	2.17474	DEg	up	0	0	protein_coding
ZNF215	0.106614	0.0236572	2.17204	DEg	up	0	0	protein_coding
FIBP	0.0463048	0.0102773	2.1717	DEg	up	0	0	protein_coding
ISCU	0.261985	0.0581734	2.17105	DEg	up	0	0	protein_coding
IGFBP2	0.0724727	0.0160946	2.17086	DEg	up	0	0	protein_coding
CNP	0.103854	0.0230754	2.17012	DEg	up	0	0	protein_coding
SCUBE2	0.43872	0.0975373	2.16927	DEg	up	0	0	protein_coding
TUBB	0.330369	0.0734923	2.16841	DEg	up	0	0	protein_coding
NTRK2	0.277931	0.0618577	2.1677	DEg	up	0	0	protein_coding
ADARB2	0.061842	0.0137677	2.1673	DEg	up	0	0	protein_coding
TM6SF1	0.0792191	0.0176459	2.16651	DEg	up	0	0	protein_coding
DNAJC30	0.0826945	0.0184216	2.1664	DEg	up	0	0	protein_coding
EML6	0.0713483	0.0159007	2.16579	DEg	up	0	0	protein_coding
LENG9	0.171318	0.0382005	2.16501	DEg	up	0	0	protein_coding
DRAP1	0.103343	0.0230754	2.163	DEg	up	0	0	protein_coding
RPS28	0.371665	0.082994	2.16292	DEg	up	0	0	protein_coding
SHROOM2	0.0945518	0.0211363	2.16138	DEg	up	0	0	protein_coding
SLC9A7	0.187366	0.0418848	2.16136	DEg	up	0	0	protein_coding
SLC10A3	0.0572422	0.0127981	2.16114	DEg	up	0	0	protein_coding
TENM4	3.55034	0.795036	2.15887	DEg	up	0	0	protein_coding
CORO2A	0.105489	0.0236572	2.15675	DEg	up	0	0	protein_coding
TMEM256	0.0527446	0.0118286	2.15675	DEg	up	0	0	protein_coding
CALCB	0.170295	0.0382005	2.15638	DEg	up	0	0	protein_coding
FREM1	6.25074	1.40237	2.15616	DEg	up	0	0	protein_coding
FOXC1	0.118369	0.0265658	2.15564	DEg	up	0	0	protein_coding
CCDC18	0.690177	0.154935	2.1553	DEg	up	0	0	protein_coding
MOXD1	1.07656	0.242001	2.15334	DEg	up	0	0	protein_coding
P2RY14	0.371767	0.0835757	2.15324	DEg	up	0	0	protein_coding
UQCC3	0.0629664	0.0141555	2.15322	DEg	up	0	0	protein_coding
HVCN1	0.246652	0.0554586	2.153	DEg	up	0	0	protein_coding
PKD1L3	0.0948584	0.0213302	2.15288	DEg	up	0	0	protein_coding
SARDH	0.127466	0.0286989	2.15105	DEg	up	0	0	protein_coding
CFAP206	0.068895	0.0155129	2.15093	DEg	up	0	0	protein_coding
RFK	0.188184	0.0424666	2.14774	DEg	up	0	0	protein_coding
SPATA18	0.377594	0.0853209	2.14586	DEg	up	0	0	protein_coding
DNAH11	0.0566288	0.0127981	2.1456	DEg	up	0	0	protein_coding
KCNS3	2.18113	0.49331	2.14451	DEg	up	0	0	protein_coding
BTN3A1	0.258714	0.0585612	2.14334	DEg	up	0	0	protein_coding
PSMB4	0.12164	0.0275354	2.14325	DEg	up	0	0	protein_coding
MKRN3	0.0796279	0.0180337	2.14258	DEg	up	0	0	protein_coding
MTMR8	0.503424	0.11402	2.14249	DEg	up	0	0	protein_coding
TSPAN7	0.064193	0.0145433	2.14206	DEg	up	0	0	protein_coding
OCEL1	0.0573444	0.012992	2.14202	DEg	up	0	0	protein_coding
ECM2	2.11949	0.4809	2.13991	DEg	up	0	0	protein_coding
NAGA	0.0521312	0.0118286	2.13987	DEg	up	0	0	protein_coding
SULF2	0.68895	0.156486	2.13836	DEg	up	0	0	protein_coding
GPX7	0.0920985	0.0209424	2.13675	DEg	up	0	0	protein_coding
ENDOD1	0.277829	0.063215	2.13586	DEg	up	0	0	protein_coding
RPL36	0.389451	0.0886174	2.13578	DEg	up	0	0	protein_coding
BCL2L2	0.0988449	0.0224937	2.13565	DEg	up	0	0	protein_coding
CHRDL2	0.08341	0.0190033	2.13397	DEg	up	0	0	protein_coding
BRD3OS	0.0680773	0.0155129	2.13371	DEg	up	0	0	protein_coding
SLC20A1	0.964121	0.219895	2.1324	DEg	up	0	0	protein_coding
DUOXA1	0.0697128	0.0159007	2.13233	DEg	up	0	0	protein_coding
PAPPA2	0.0781969	0.0178398	2.13201	DEg	up	0	0	protein_coding
KDELR3	0.196157	0.0447935	2.13065	DEg	up	0	0	protein_coding
NEU1	0.085761	0.019585	2.13057	DEg	up	0	0	protein_coding
LINGO2	0.228355	0.0521621	2.13021	DEg	up	0	0	protein_coding
VAT1	0.089032	0.0203607	2.12854	DEg	up	0	0	protein_coding
ALG10B	0.125422	0.0286989	2.12772	DEg	up	0	0	protein_coding
HACD4	0.116938	0.0267597	2.1276	DEg	up	0	0	protein_coding
ERG	0.288766	0.0661237	2.12666	DEg	up	0	0	protein_coding
SEMA3C	1.76766	0.404887	2.12625	DEg	up	0	0	protein_coding
PDCD2	0.242053	0.0554586	2.12584	DEg	up	0	0	protein_coding
BCL3	0.0735971	0.0168703	2.12516	DEg	up	0	0	protein_coding
PLP2	0.130226	0.0298623	2.12462	DEg	up	0	0	protein_coding
ZNF233	0.0591843	0.0135738	2.12439	DEg	up	0	0	protein_coding
MYH3	0.103956	0.0238511	2.12384	DEg	up	0	0	protein_coding
ZCCHC3	0.0573444	0.013186	2.12065	DEg	up	0	0	protein_coding
LRRC7	0.139119	0.0319953	2.12038	DEg	up	0	0	protein_coding
OIP5	0.102014	0.0234633	2.12029	DEg	up	0	0	protein_coding
ANGPTL2	0.626291	0.144076	2.12	DEg	up	0	0	protein_coding
CYSLTR2	1.76868	0.407407	2.11813	DEg	up	0	0	protein_coding
C3orf62	0.254523	0.0587551	2.11501	DEg	up	0	0	protein_coding
KDM4D	0.0637841	0.0147373	2.11373	DEg	up	0	0	protein_coding
SLC25A4	0.301952	0.069808	2.11286	DEg	up	0	0	protein_coding
RRAS	0.171931	0.0397518	2.11274	DEg	up	0	0	protein_coding
MAGEF1	0.108965	0.0252085	2.11188	DEg	up	0	0	protein_coding
EPHA3	10.3494	2.395	2.11145	DEg	up	0	0	protein_coding
HMCN2	2.54544	0.58949	2.11037	DEg	up	0	0	protein_coding
ADAMTS9	0.380865	0.0882296	2.10994	DEg	up	0	0	protein_coding
ATP2A3	0.0711438	0.0164825	2.10981	DEg	up	0	0	protein_coding
FAM107B	1.00848	0.233663	2.10969	DEg	up	0	0	protein_coding
APC2	0.0510068	0.0118286	2.10841	DEg	up	0	0	protein_coding
VWA5A	0.112031	0.0259841	2.1082	DEg	up	0	0	protein_coding
PRUNE2	0.112849	0.026178	2.10796	DEg	up	0	0	protein_coding
IQSEC3	0.141981	0.0329649	2.1067	DEg	up	0	0	protein_coding
PCOLCE	0.815087	0.189451	2.10513	DEg	up	0	0	protein_coding
CXCL12	1.56343	0.36339	2.10512	DEg	up	0	0	protein_coding
PRDX5	0.143412	0.0333527	2.10429	DEg	up	0	0	protein_coding
DNAH14	0.157518	0.0366492	2.10366	DEg	up	0	0	protein_coding
SLC25A6	0.191659	0.0445996	2.10344	DEg	up	0	0	protein_coding
ARL1	0.355617	0.0828001	2.10262	DEg	up	0	0	protein_coding
RPS9	0.552489	0.128757	2.10129	DEg	up	0	0	protein_coding
TMEM25	0.0681795	0.0159007	2.10025	DEg	up	0	0	protein_coding
IFI44	0.591025	0.137871	2.0999	DEg	up	0	0	protein_coding
DAB2	0.113871	0.0265658	2.09976	DEg	up	0	0	protein_coding
BMP8A	0.127977	0.0298623	2.09949	DEg	up	0	0	protein_coding
PHLDA1	0.117142	0.0273415	2.0991	DEg	up	0	0	protein_coding
ZNF382	0.210774	0.0492534	2.0974	DEg	up	0	0	protein_coding
AGBL3	0.518553	0.121194	2.09717	DEg	up	0	0	protein_coding
EMP3	0.287233	0.0672872	2.09382	DEg	up	0	0	protein_coding
EDA2R	0.112542	0.0263719	2.09339	DEg	up	0	0	protein_coding
BTF3	0.214249	0.050223	2.09287	DEg	up	0	0	protein_coding
TNFAIP8L1	0.169478	0.0397518	2.092	DEg	up	0	0	protein_coding
MCF2L2	1.14546	0.268761	2.09153	DEg	up	0	0	protein_coding
PPP1R3C	0.0975161	0.0228815	2.09146	DEg	up	0	0	protein_coding
RPL22L1	0.0694061	0.0162885	2.09121	DEg	up	0	0	protein_coding
TMEM233	0.0991516	0.0232693	2.09121	DEg	up	0	0	protein_coding
SERTAD4	0.771645	0.181113	2.09105	DEg	up	0	0	protein_coding
CCDC102B	6.00388	1.40954	2.09067	DEg	up	0	0	protein_coding
PIGO	0.0643974	0.0151251	2.09006	DEg	up	0	0	protein_coding
WNK2	0.848615	0.199341	2.08987	DEg	up	0	0	protein_coding
TUBB4B	0.120515	0.028311	2.08978	DEg	up	0	0	protein_coding
LDLRAD4	4.63937	1.09094	2.08835	DEg	up	0	0	protein_coding
CNTN5	0.524992	0.123521	2.08754	DEg	up	0	0	protein_coding
HLA-DPB1	0.10784	0.0254024	2.08586	DEg	up	0	0	protein_coding
STAMBPL1	1.8251	0.430095	2.08525	DEg	up	0	0	protein_coding
SERPINF1	2.08954	0.492534	2.08489	DEg	up	0	0	protein_coding
STK32B	0.297966	0.0703898	2.08171	DEg	up	0	0	protein_coding
IL3RA	0.244608	0.0577855	2.08169	DEg	up	0	0	protein_coding
TMEM106C	0.109987	0.0259841	2.08163	DEg	up	0	0	protein_coding
DDR1	0.0558111	0.013186	2.08155	DEg	up	0	0	protein_coding
ATP6AP2	0.400388	0.0946287	2.08105	DEg	up	0	0	protein_coding
WDR88	0.0672595	0.0159007	2.08065	DEg	up	0	0	protein_coding
CIP2A	0.107431	0.0254024	2.08038	DEg	up	0	0	protein_coding
MFSD10	0.175304	0.041497	2.07878	DEg	up	0	0	protein_coding
CCNJ	0.124502	0.0294745	2.07863	DEg	up	0	0	protein_coding
SNAI3	0.0630686	0.0149312	2.0786	DEg	up	0	0	protein_coding
C9orf16	0.0736993	0.017452	2.07826	DEg	up	0	0	protein_coding
POLR2K	0.0736993	0.017452	2.07826	DEg	up	0	0	protein_coding
SEC11C	0.0547889	0.012992	2.07626	DEg	up	0	0	protein_coding
RPL32	0.466319	0.110723	2.07436	DEg	up	0	0	protein_coding
DEPDC4	0.111827	0.0265658	2.07362	DEg	up	0	0	protein_coding
PCDHB16	0.140345	0.0333527	2.07311	DEg	up	0	0	protein_coding
DYRK2	0.580497	0.138065	2.07194	DEg	up	0	0	protein_coding
GLIPR1	0.195646	0.0465387	2.07174	DEg	up	0	0	protein_coding
B3GAT2	0.0619442	0.0147373	2.0715	DEg	up	0	0	protein_coding
COL1A1	2.38311	0.566996	2.07144	DEg	up	0	0	protein_coding
XRCC3	0.10508	0.0250145	2.07065	DEg	up	0	0	protein_coding
SNRPF	0.180006	0.0428544	2.07053	DEg	up	0	0	protein_coding
TMED9	0.251252	0.0599186	2.06806	DEg	up	0	0	protein_coding
KLHL4	0.407135	0.0971495	2.06723	DEg	up	0	0	protein_coding
EMD	0.0860677	0.0205546	2.06601	DEg	up	0	0	protein_coding
EVA1B	0.176122	0.0420787	2.06541	DEg	up	0	0	protein_coding
BGN	1.54738	0.369789	2.06505	DEg	up	0	0	protein_coding
COL1A2	7.07237	1.69149	2.0639	DEg	up	0	0	protein_coding
PTPRE	1.46581	0.350591	2.06383	DEg	up	0	0	protein_coding
CIAO2B	0.149136	0.0356797	2.06346	DEg	up	0	0	protein_coding
SYNPO2L	0.0988449	0.0236572	2.06289	DEg	up	0	0	protein_coding
CDK8	5.77788	1.38297	2.06277	DEg	up	0	0	protein_coding
GMPR2	0.100378	0.024045	2.06164	DEg	up	0	0	protein_coding
NT5C	0.171522	0.0411092	2.06086	DEg	up	0	0	protein_coding
IGIP	0.172238	0.0413031	2.06008	DEg	up	0	0	protein_coding
BOLA1	0.0541756	0.012992	2.06001	DEg	up	0	0	protein_coding
MALRD1	1.39712	0.335272	2.05905	DEg	up	0	0	protein_coding
IMPG2	0.168762	0.0405274	2.05802	DEg	up	0	0	protein_coding
HGF	0.561178	0.134768	2.05798	DEg	up	0	0	protein_coding
FKBP14	0.171931	0.0413031	2.05751	DEg	up	0	0	protein_coding
LRRTM3	0.0951651	0.0228815	2.05625	DEg	up	0	0	protein_coding
NEK11	1.07963	0.259841	2.05483	DEg	up	0	0	protein_coding
ARMCX3	0.313299	0.0754315	2.0543	DEg	up	0	0	protein_coding
NUDT12	0.227844	0.0548769	2.05378	DEg	up	0	0	protein_coding
ZC3H12B	0.973321	0.234826	2.05132	DEg	up	0	0	protein_coding
DRC3	0.151896	0.0366492	2.05123	DEg	up	0	0	protein_coding
TIMM10B	0.110089	0.0265658	2.05103	DEg	up	0	0	protein_coding
TLR3	0.073086	0.0176459	2.05026	DEg	up	0	0	protein_coding
RNASEH2C	0.203925	0.0492534	2.04974	DEg	up	0	0	protein_coding
RPS17	0.260043	0.0628272	2.04929	DEg	up	0	0	protein_coding
CFI	0.320863	0.0775645	2.04849	DEg	up	0	0	protein_coding
CMTM1	0.141981	0.0343223	2.04848	DEg	up	0	0	protein_coding
TAF10	0.0761525	0.0184216	2.0475	DEg	up	0	0	protein_coding
RHOBTB1	1.37126	0.331782	2.04719	DEg	up	0	0	protein_coding
KCTD12	0.286109	0.0692263	2.04717	DEg	up	0	0	protein_coding
C2CD6	0.699888	0.169672	2.04437	DEg	up	0	0	protein_coding
MME	1.95932	0.475082	2.0441	DEg	up	0	0	protein_coding
DACT3	0.115813	0.0281171	2.04228	DEg	up	0	0	protein_coding
MAP3K7CL	0.256363	0.0622455	2.04215	DEg	up	0	0	protein_coding
LPAR6	0.617909	0.150087	2.04159	DEg	up	0	0	protein_coding
FAM3C	0.999489	0.242777	2.04156	DEg	up	0	0	protein_coding
GASK1A	0.292753	0.0711654	2.04043	DEg	up	0	0	protein_coding
IQGAP2	0.836349	0.203413	2.03969	DEg	up	0	0	protein_coding
LIG3	0.154656	0.0376188	2.03954	DEg	up	0	0	protein_coding
ZNF519	0.85669	0.208648	2.0377	DEg	up	0	0	protein_coding
ETS2	0.12164	0.0296684	2.03561	DEg	up	0	0	protein_coding
RPL6	0.486149	0.118674	2.0344	DEg	up	0	0	protein_coding
MYO7A	0.196974	0.04809	2.0342	DEg	up	0	0	protein_coding
MNS1	0.272309	0.0665115	2.03357	DEg	up	0	0	protein_coding
SERF2	0.728611	0.178204	2.03162	DEg	up	0	0	protein_coding
CPT1A	0.78064	0.191003	2.03107	DEg	up	0	0	protein_coding
LETM2	0.0832056	0.0203607	2.03089	DEg	up	0	0	protein_coding
INSRR	0.113258	0.0277293	2.03013	DEg	up	0	0	protein_coding
GTF3C6	0.100583	0.0246267	2.03008	DEg	up	0	0	protein_coding
CDH20	0.114791	0.0281171	2.02949	DEg	up	0	0	protein_coding
IRF9	0.23827	0.0583673	2.02937	DEg	up	0	0	protein_coding
RPL12	0.368803	0.0903626	2.02905	DEg	up	0	0	protein_coding
COL9A1	0.0751303	0.0184216	2.028	DEg	up	0	0	protein_coding
SMIM15	0.0838189	0.0205546	2.02781	DEg	up	0	0	protein_coding
TINF2	0.0648063	0.0159007	2.02704	DEg	up	0	0	protein_coding
PDE10A	1.57743	0.387047	2.027	DEg	up	0	0	protein_coding
HCFC1R1	0.0924052	0.0226876	2.02607	DEg	up	0	0	protein_coding
CLIC6	0.0686906	0.0168703	2.02563	DEg	up	0	0	protein_coding
LRRC75A	0.118369	0.0290867	2.02486	DEg	up	0	0	protein_coding
OSGEPL1	0.228049	0.0560403	2.0248	DEg	up	0	0	protein_coding
ASB16	0.0504958	0.0124103	2.02462	DEg	up	0	0	protein_coding
PRDX1	0.284473	0.0700019	2.02283	DEg	up	0	0	protein_coding
KIAA1671	0.943984	0.232306	2.02274	DEg	up	0	0	protein_coding
APH1A	0.113462	0.0279232	2.02267	DEg	up	0	0	protein_coding
RASGEF1B	0.51753	0.1274	2.02228	DEg	up	0	0	protein_coding
THSD7B	0.135439	0.0333527	2.02177	DEg	up	0	0	protein_coding
TXNDC5	0.420832	0.103742	2.02024	DEg	up	0	0	protein_coding
PSMB8	0.046407	0.0114408	2.02016	DEg	up	0	0	protein_coding
ZMAT1	0.84933	0.209424	2.0199	DEg	up	0	0	protein_coding
METTL24	0.201983	0.0498352	2.019	DEg	up	0	0	protein_coding
TMEM176B	0.145354	0.0358736	2.01858	DEg	up	0	0	protein_coding
TNFSF12	0.150772	0.0372309	2.01779	DEg	up	0	0	protein_coding
LXN	0.244199	0.0603064	2.01768	DEg	up	0	0	protein_coding
SSNA1	0.0753348	0.0186155	2.01681	DEg	up	0	0	protein_coding
CYP4V2	0.91291	0.225713	2.01599	DEg	up	0	0	protein_coding
RPS7	0.402024	0.0994764	2.01485	DEg	up	0	0	protein_coding
NKD1	0.169887	0.0420787	2.01341	DEg	up	0	0	protein_coding
HMGA2	0.0892364	0.0221059	2.0132	DEg	up	0	0	protein_coding
FIBIN	0.561893	0.139228	2.01284	DEg	up	0	0	protein_coding
CCDC36	0.52949	0.131278	2.01198	DEg	up	0	0	protein_coding
UNC5B	0.834918	0.207097	2.01133	DEg	up	0	0	protein_coding
TMEM119	0.0617398	0.015319	2.01088	DEg	up	0	0	protein_coding
COX20	0.40601	0.100834	2.00954	DEg	up	0	0	protein_coding
CAMK1	0.231013	0.0573977	2.00891	DEg	up	0	0	protein_coding
NME2	0.205254	0.0509986	2.00888	DEg	up	0	0	protein_coding
ABCG2	0.152918	0.0380066	2.00844	DEg	up	0	0	protein_coding
COPS9	0.0928141	0.0230754	2.00799	DEg	up	0	0	protein_coding
PRKCH	1.21854	0.303083	2.00737	DEg	up	0	0	protein_coding
ZKSCAN4	0.081059	0.0201668	2.00699	DEg	up	0	0	protein_coding
RPL37A	0.667893	0.166182	2.00685	DEg	up	0	0	protein_coding
JAGN1	0.0677706	0.0168703	2.00618	DEg	up	0	0	protein_coding
KLF11	0.106716	0.0265658	2.00613	DEg	up	0	0	protein_coding
IL17D	0.0981294	0.0244328	2.00587	DEg	up	0	0	protein_coding
TMED7	0.314423	0.0783401	2.00488	DEg	up	0	0	protein_coding
AMIGO2	0.08249	0.0205546	2.00476	DEg	up	0	0	protein_coding
RPL13A	0.68711	0.171224	2.00466	DEg	up	0	0	protein_coding
ZDHHC21	2.01707	0.503006	2.00362	DEg	up	0	0	protein_coding
RPL4	0.261985	0.0653481	2.00327	DEg	up	0	0	protein_coding
GCA	0.172544	0.0430483	2.00294	DEg	up	0	0	protein_coding
IL34	0.356639	0.0890052	2.0025	DEg	up	0	0	protein_coding
BDH2	0.569457	0.142137	2.00231	DEg	up	0	0	protein_coding
ZNF483	0.746908	0.186543	2.00143	DEg	up	0	0	protein_coding
RTRAF	0.385056	0.0961799	2.00126	DEg	up	0	0	protein_coding
PER3	2.24543	0.560985	2.00095	DEg	up	0	0	protein_coding
CDRT1	0.0628642	0.0157068	2.00085	DEg	up	0	0	protein_coding
ARHGEF37	0.542472	0.135544	2.00079	DEg	up	0	0	protein_coding
RUNX2	1.78626	0.446965	1.99871	DEg	up	0	0	protein_coding
CALM1	1.08505	0.27167	1.99783	DEg	up	0	0	protein_coding
NRG1	0.312787	0.0783401	1.99736	DEg	up	0	0	protein_coding
PTPRO	0.0704283	0.0176459	1.99682	DEg	up	0	0	protein_coding
SOX6	8.98692	2.2517	1.99681	DEg	up	0	0	protein_coding
SLC22A4	0.0765614	0.0191972	1.99572	DEg	up	0	0	protein_coding
BST1	0.127466	0.0319953	1.99418	DEg	up	0	0	protein_coding
DIO2	2.43422	0.611402	1.99327	DEg	up	0	0	protein_coding
RAVER2	0.977614	0.245685	1.99245	DEg	up	0	0	protein_coding
PDGFA	0.202903	0.0509986	1.99226	DEg	up	0	0	protein_coding
LRRC34	0.281407	0.0707776	1.99129	DEg	up	0	0	protein_coding
TDRD9	0.0685884	0.0172581	1.99069	DEg	up	0	0	protein_coding
SFT2D3	0.0816723	0.0205546	1.99039	DEg	up	0	0	protein_coding
CHST15	0.132372	0.0333527	1.98873	DEg	up	0	0	protein_coding
PRR5L	0.544107	0.137095	1.98871	DEg	up	0	0	protein_coding
CPE	0.707554	0.178398	1.98774	DEg	up	0	0	protein_coding
PYCR2	0.0838189	0.0211363	1.98755	DEg	up	0	0	protein_coding
ANKRD23	0.515077	0.12992	1.98716	DEg	up	0	0	protein_coding
SLC9B1	0.341204	0.0860966	1.98661	DEg	up	0	0	protein_coding
NOCT	0.221098	0.0558464	1.98515	DEg	up	0	0	protein_coding
DLD	0.648574	0.163855	1.98485	DEg	up	0	0	protein_coding
TOMM7	0.311561	0.0787279	1.98457	DEg	up	0	0	protein_coding
MTMR11	0.0912808	0.0230754	1.98395	DEg	up	0	0	protein_coding
SORL1	0.174691	0.0442118	1.9823	DEg	up	0	0	protein_coding
ARF6	0.0926096	0.0234633	1.98076	DEg	up	0	0	protein_coding
PPP1R14A	0.0871921	0.0221059	1.97977	DEg	up	0	0	protein_coding
PDLIM2	0.152203	0.0385883	1.97976	DEg	up	0	0	protein_coding
LYNX1	0.0512113	0.012992	1.97883	DEg	up	0	0	protein_coding
BEX4	0.124502	0.0316075	1.97783	DEg	up	0	0	protein_coding
REX1BD	0.297864	0.0756254	1.97771	DEg	up	0	0	protein_coding
CTSA	0.254319	0.0645724	1.97765	DEg	up	0	0	protein_coding
PPIP5K1	0.251968	0.0639907	1.9773	DEg	up	0	0	protein_coding
PRADC1	0.0603087	0.015319	1.97705	DEg	up	0	0	protein_coding
SF3B5	0.0702239	0.0178398	1.97686	DEg	up	0	0	protein_coding
ZNF501	0.0572422	0.0145433	1.97672	DEg	up	0	0	protein_coding
LDLRAD3	1.89431	0.481288	1.9767	DEg	up	0	0	protein_coding
ZNF302	0.932638	0.237153	1.9755	DEg	up	0	0	protein_coding
FTH1	0.696821	0.177429	1.97355	DEg	up	0	0	protein_coding
RPS11	0.492691	0.125461	1.97345	DEg	up	0	0	protein_coding
TMEM232	0.695901	0.177235	1.97322	DEg	up	0	0	protein_coding
FUT2	0.0494736	0.0126042	1.97275	DEg	up	0	0	protein_coding
GYPE	0.17878	0.0455691	1.97205	DEg	up	0	0	protein_coding
ORMDL1	0.734744	0.187318	1.97175	DEg	up	0	0	protein_coding
C11orf58	2.4426	0.623424	1.97013	DEg	up	0	0	protein_coding
HSD3B7	0.0516202	0.013186	1.96893	DEg	up	0	0	protein_coding
ITGB1	1.95421	0.499321	1.96854	DEg	up	0	0	protein_coding
CLN5	0.556271	0.142137	1.96851	DEg	up	0	0	protein_coding
TMED4	0.343657	0.0878418	1.96799	DEg	up	0	0	protein_coding
RPL23A	0.440662	0.112662	1.96767	DEg	up	0	0	protein_coding
RBIS	0.293366	0.0750436	1.9669	DEg	up	0	0	protein_coding
DDAH2	0.24931	0.0637968	1.96639	DEg	up	0	0	protein_coding
CP	0.269754	0.0690324	1.9663	DEg	up	0	0	protein_coding
HEXIM1	0.194726	0.0498352	1.96621	DEg	up	0	0	protein_coding
RAB40A	0.0833078	0.0213302	1.96555	DEg	up	0	0	protein_coding
TENM1	0.787182	0.201668	1.96472	DEg	up	0	0	protein_coding
UACA	6.50434	1.66667	1.96444	DEg	up	0	0	protein_coding
S100A10	0.278442	0.0713593	1.9642	DEg	up	0	0	protein_coding
ARMCX6	0.0763569	0.019585	1.96301	DEg	up	0	0	protein_coding
RAB34	0.136052	0.034904	1.9627	DEg	up	0	0	protein_coding
CHSY3	3.56384	0.914873	1.96179	DEg	up	0	0	protein_coding
ITM2B	3.95625	1.01571	1.96165	DEg	up	0	0	protein_coding
TANC2	3.30021	0.847392	1.96146	DEg	up	0	0	protein_coding
ANXA1	0.769703	0.197789	1.96034	DEg	up	0	0	protein_coding
SPAG1	0.307063	0.0789219	1.96004	DEg	up	0	0	protein_coding
GABRA3	0.0535623	0.0137677	1.95993	DEg	up	0	0	protein_coding
GSTM2	0.109373	0.0281171	1.95974	DEg	up	0	0	protein_coding
FBXL14	0.226924	0.0583673	1.95898	DEg	up	0	0	protein_coding
KIF3A	0.586221	0.150863	1.95821	DEg	up	0	0	protein_coding
VKORC1	0.200348	0.0515804	1.95761	DEg	up	0	0	protein_coding
ORMDL3	0.0798324	0.0205546	1.95751	DEg	up	0	0	protein_coding
CCDC191	0.566288	0.145821	1.95734	DEg	up	0	0	protein_coding
RIC8A	0.0865788	0.0222998	1.95698	DEg	up	0	0	protein_coding
DKK3	0.915261	0.235796	1.95664	DEg	up	0	0	protein_coding
MRPL9	0.0669529	0.0172581	1.95587	DEg	up	0	0	protein_coding
ISM1	0.0503935	0.012992	1.95561	DEg	up	0	0	protein_coding
RPL8	0.3871	0.0998643	1.95467	DEg	up	0	0	protein_coding
GDF11	0.122355	0.0316075	1.95273	DEg	up	0	0	protein_coding
COMMD2	0.308392	0.0796975	1.95216	DEg	up	0	0	protein_coding
POLR2L	0.123786	0.0319953	1.95192	DEg	up	0	0	protein_coding
PAXX	0.0892364	0.0230754	1.95128	DEg	up	0	0	protein_coding
MSH2	0.690483	0.178592	1.95094	DEg	up	0	0	protein_coding
TMEM208	0.11244	0.0290867	1.95072	DEg	up	0	0	protein_coding
MAP3K1	1.20904	0.312779	1.95064	DEg	up	0	0	protein_coding
NES	0.264336	0.0684506	1.94924	DEg	up	0	0	protein_coding
GCLM	0.219258	0.056816	1.94826	DEg	up	0	0	protein_coding
ENPP3	0.0703261	0.0182277	1.94793	DEg	up	0	0	protein_coding
F11R	0.0680773	0.0176459	1.94784	DEg	up	0	0	protein_coding
CCDC80	4.74353	1.23017	1.9471	DEg	up	0	0	protein_coding
RNASEK	0.330471	0.0857087	1.94701	DEg	up	0	0	protein_coding
ZNF772	0.100174	0.0259841	1.9468	DEg	up	0	0	protein_coding
FMO5	0.3917	0.101803	1.94396	DEg	up	0	0	protein_coding
HES4	0.222324	0.0577855	1.94389	DEg	up	0	0	protein_coding
NUDT13	0.161096	0.0418848	1.94342	DEg	up	0	0	protein_coding
SLC22A17	0.0984361	0.0255963	1.94325	DEg	up	0	0	protein_coding
ILK	0.812839	0.211363	1.94324	DEg	up	0	0	protein_coding
CALM3	0.157314	0.0409153	1.94293	DEg	up	0	0	protein_coding
VAV3	0.998467	0.259841	1.94209	DEg	up	0	0	protein_coding
PTN	2.76929	0.720768	1.94191	DEg	up	0	0	protein_coding
TES	0.300215	0.0781462	1.94175	DEg	up	0	0	protein_coding
CD3EAP	0.103547	0.0269537	1.94173	DEg	up	0	0	protein_coding
HOXB2	0.133292	0.0347101	1.94117	DEg	up	0	0	protein_coding
CENPP	4.67188	1.2166	1.94115	DEg	up	0	0	protein_coding
MUS81	0.14883	0.0387822	1.94019	DEg	up	0	0	protein_coding
TBX20	6.05336	1.57844	1.93924	DEg	up	0	0	protein_coding
ISCA2	0.0869876	0.0226876	1.93891	DEg	up	0	0	protein_coding
TMEM237	0.277011	0.0723289	1.9373	DEg	up	0	0	protein_coding
MAML3	4.64408	1.21272	1.93714	DEg	up	0	0	protein_coding
TMSB4X	0.959113	0.250533	1.9367	DEg	up	0	0	protein_coding
RABAC1	0.27466	0.0717471	1.93665	DEg	up	0	0	protein_coding
ADIRF	0.388838	0.101609	1.93613	DEg	up	0	0	protein_coding
ABCA2	0.129102	0.0337405	1.93595	DEg	up	0	0	protein_coding
SERPINB1	0.335173	0.0876479	1.93512	DEg	up	0	0	protein_coding
BEX3	0.292037	0.076401	1.93449	DEg	up	0	0	protein_coding
OTUD1	0.0770725	0.0201668	1.93424	DEg	up	0	0	protein_coding
SETD9	0.0673617	0.0176459	1.9326	DEg	up	0	0	protein_coding
CCDC115	0.0495758	0.012992	1.93201	DEg	up	0	0	protein_coding
FHL1	2.04538	0.536164	1.93162	DEg	up	0	0	protein_coding
GDF6	0.122048	0.0319953	1.93152	DEg	up	0	0	protein_coding
ANKRD36	1.81478	0.475858	1.93119	DEg	up	0	0	protein_coding
COL21A1	1.17306	0.307737	1.9305	DEg	up	0	0	protein_coding
ING1	0.109271	0.0286989	1.92885	DEg	up	0	0	protein_coding
IMPDH2	0.073086	0.0191972	1.9287	DEg	up	0	0	protein_coding
RBKS	0.36543	0.095986	1.9287	DEg	up	0	0	protein_coding
NDUFA13	0.379331	0.0996704	1.92822	DEg	up	0	0	protein_coding
PCDHB12	0.0708372	0.0186155	1.928	DEg	up	0	0	protein_coding
IQCH	0.453746	0.119255	1.92783	DEg	up	0	0	protein_coding
PARP2	0.132066	0.0347101	1.92783	DEg	up	0	0	protein_coding
PTMA	0.667484	0.17549	1.92735	DEg	up	0	0	protein_coding
CCDC73	0.0751303	0.0197789	1.92543	DEg	up	0	0	protein_coding
SVIP	0.271594	0.0715532	1.92436	DEg	up	0	0	protein_coding
PCDHB13	0.0809568	0.0213302	1.92425	DEg	up	0	0	protein_coding
LGALS9	0.063273	0.0166764	1.92379	DEg	up	0	0	protein_coding
TCEAL7	0.05438	0.0143494	1.92208	DEg	up	0	0	protein_coding
ELOB	0.163651	0.0432422	1.92011	DEg	up	0	0	protein_coding
LRRC37A	0.0975161	0.0257902	1.91882	DEg	up	0	0	protein_coding
ANKRD1	0.74609	0.197596	1.9168	DEg	up	0	0	protein_coding
SLC46A1	0.058571	0.0155129	1.91672	DEg	up	0	0	protein_coding
HS3ST3B1	0.256874	0.0680628	1.91612	DEg	up	0	0	protein_coding
ARL4A	0.203414	0.0539073	1.91587	DEg	up	0	0	protein_coding
ENAH	2.40908	0.63855	1.91561	DEg	up	0	0	protein_coding
ATP6V0C	0.220178	0.0583673	1.91544	DEg	up	0	0	protein_coding
RPS5	0.220893	0.0585612	1.91533	DEg	up	0	0	protein_coding
EMILIN1	0.57375	0.15222	1.91426	DEg	up	0	0	protein_coding
GDPD5	0.235306	0.0624394	1.91401	DEg	up	0	0	protein_coding
KLKB1	0.347542	0.0923017	1.91276	DEg	up	0	0	protein_coding
SERPINB9	0.248901	0.0661237	1.91233	DEg	up	0	0	protein_coding
SELENOK	0.110191	0.0292806	1.91199	DEg	up	0	0	protein_coding
PELI1	0.851886	0.226488	1.91122	DEg	up	0	0	protein_coding
DHRS4L2	0.276398	0.0734923	1.91108	DEg	up	0	0	protein_coding
IRF2BP2	0.449964	0.119643	1.91107	DEg	up	0	0	protein_coding
ALDH1A3	0.164673	0.0438239	1.90982	DEg	up	0	0	protein_coding
DHRS1	0.0932229	0.0248206	1.90915	DEg	up	0	0	protein_coding
CCDC151	0.0531534	0.0141555	1.9088	DEg	up	0	0	protein_coding
PROCR	0.637126	0.169866	1.90718	DEg	up	0	0	protein_coding
DNAJC9	0.743126	0.198177	1.90682	DEg	up	0	0	protein_coding
PLAU	0.14975	0.0399457	1.90644	DEg	up	0	0	protein_coding
MICA	0.0523357	0.0139616	1.90633	DEg	up	0	0	protein_coding
UBC	0.604007	0.16114	1.90625	DEg	up	0	0	protein_coding
GSTM3	0.127875	0.0341284	1.90569	DEg	up	0	0	protein_coding
RNF180	2.45078	0.654644	1.90446	DEg	up	0	0	protein_coding
GLT8D1	0.333742	0.0891991	1.90363	DEg	up	0	0	protein_coding
C1QBP	0.0761525	0.0203607	1.90311	DEg	up	0	0	protein_coding
PARP15	0.158745	0.0424666	1.90231	DEg	up	0	0	protein_coding
NIT1	0.280998	0.0752375	1.90103	DEg	up	0	0	protein_coding
C12orf45	0.32444	0.0868722	1.90099	DEg	up	0	0	protein_coding
CCDC171	2.25636	0.604615	1.89991	DEg	up	0	0	protein_coding
TPBG	0.251661	0.0674811	1.89893	DEg	up	0	0	protein_coding
DNM3	1.75539	0.471204	1.89737	DEg	up	0	0	protein_coding
LINC00672	0.0657263	0.0176459	1.89714	DEg	up	0	0	protein_coding
JAM2	0.910457	0.244522	1.89663	DEg	up	0	0	protein_coding
SOGA3	0.103956	0.0279232	1.89643	DEg	up	0	0	protein_coding
CCDC24	0.0584688	0.0157068	1.89628	DEg	up	0	0	protein_coding
RPLP0	0.374527	0.10064	1.89587	DEg	up	0	0	protein_coding
RWDD2A	0.0735971	0.0197789	1.89568	DEg	up	0	0	protein_coding
GATD3A	0.0757436	0.0203607	1.89534	DEg	up	0	0	protein_coding
RPS19	0.49402	0.132829	1.895	DEg	up	0	0	protein_coding
PPFIA2	0.268016	0.072135	1.89355	DEg	up	0	0	protein_coding
XYLT1	1.57845	0.424859	1.89345	DEg	up	0	0	protein_coding
HFE	0.154145	0.041497	1.89321	DEg	up	0	0	protein_coding
KIAA1324L	0.837575	0.225519	1.89297	DEg	up	0	0	protein_coding
UBA52	0.30461	0.0820244	1.89284	DEg	up	0	0	protein_coding
EPB41L1	0.474292	0.127787	1.89203	DEg	up	0	0	protein_coding
C1orf122	0.089952	0.0242389	1.89183	DEg	up	0	0	protein_coding
CACYBP	0.171215	0.0461509	1.89138	DEg	up	0	0	protein_coding
SUV39H2	0.0776858	0.0209424	1.89122	DEg	up	0	0	protein_coding
TMEM14A	0.220076	0.0593368	1.891	DEg	up	0	0	protein_coding
SH3YL1	0.826331	0.222804	1.89095	DEg	up	0	0	protein_coding
DNALI1	0.0668507	0.0180337	1.89024	DEg	up	0	0	protein_coding
PSMB9	0.0948584	0.0255963	1.88984	DEg	up	0	0	protein_coding
CISD3	0.0747215	0.0201668	1.88954	DEg	up	0	0	protein_coding
LRRC6	0.363385	0.0981191	1.8889	DEg	up	0	0	protein_coding
SLC1A1	0.183073	0.0494474	1.88845	DEg	up	0	0	protein_coding
GALNT18	0.456404	0.123328	1.88782	DEg	up	0	0	protein_coding
CCDC152	0.118369	0.0319953	1.88735	DEg	up	0	0	protein_coding
SCART1	0.238168	0.0643785	1.88733	DEg	up	0	0	protein_coding
TAP2	0.0903608	0.0244328	1.88688	DEg	up	0	0	protein_coding
GNPDA1	0.204334	0.0552647	1.8865	DEg	up	0	0	protein_coding
C9orf92	0.113871	0.0308319	1.88491	DEg	up	0	0	protein_coding
NIPSNAP3A	0.152509	0.0413031	1.88458	DEg	up	0	0	protein_coding
TAFA2	0.56128	0.152026	1.8844	DEg	up	0	0	protein_coding
ADAMTSL3	11.3251	3.06768	1.8843	DEg	up	0	0	protein_coding
RGMB	0.579883	0.157262	1.88259	DEg	up	0	0	protein_coding
SLC46A3	0.390371	0.105876	1.88248	DEg	up	0	0	protein_coding
COLEC11	0.121537	0.0329649	1.8824	DEg	up	0	0	protein_coding
DDHD1	1.86262	0.505333	1.88203	DEg	up	0	0	protein_coding
ZNF300	0.0922008	0.0250145	1.88201	DEg	up	0	0	protein_coding
SMIM27	0.0685884	0.0186155	1.88146	DEg	up	0	0	protein_coding
TRPV2	0.109271	0.0296684	1.88091	DEg	up	0	0	protein_coding
EMILIN3	0.347746	0.0944347	1.88064	DEg	up	0	0	protein_coding
CCDC3	0.242666	0.0659298	1.87997	DEg	up	0	0	protein_coding
EID1	0.466728	0.126818	1.87982	DEg	up	0	0	protein_coding
F2RL1	0.196157	0.0533256	1.87911	DEg	up	0	0	protein_coding
GSN	12.8204	3.4871	1.87834	DEg	up	0	0	protein_coding
PLAT	0.111111	0.0302501	1.87699	DEg	up	0	0	protein_coding
CCDC107	0.167331	0.0455691	1.87658	DEg	up	0	0	protein_coding
C17orf97	0.0619442	0.0168703	1.87649	DEg	up	0	0	protein_coding
KIAA1755	3.3873	0.923017	1.87571	DEg	up	0	0	protein_coding
HMGN2	0.479914	0.13089	1.87442	DEg	up	0	0	protein_coding
GRIP1	0.205458	0.0560403	1.87431	DEg	up	0	0	protein_coding
ACTB	0.991209	0.270506	1.87353	DEg	up	0	0	protein_coding
MCM6	0.169784	0.0463448	1.87322	DEg	up	0	0	protein_coding
ID2	0.166922	0.0455691	1.87305	DEg	up	0	0	protein_coding
TMEM160	0.0631708	0.0172581	1.87198	DEg	up	0	0	protein_coding
SKIL	1.82838	0.499515	1.87196	DEg	up	0	0	protein_coding
UQCRFS1	0.149034	0.0407213	1.87178	DEg	up	0	0	protein_coding
LNP1	0.173158	0.0473143	1.87174	DEg	up	0	0	protein_coding
PAICS	0.220689	0.0603064	1.87163	DEg	up	0	0	protein_coding
TMEM179B	0.258816	0.0707776	1.87056	DEg	up	0	0	protein_coding
RNASET2	0.221813	0.0606942	1.86972	DEg	up	0	0	protein_coding
GNG11	0.271389	0.074268	1.86955	DEg	up	0	0	protein_coding
PRRX2	0.226004	0.0618577	1.86933	DEg	up	0	0	protein_coding
ADAM22	1.04109	0.285049	1.86881	DEg	up	0	0	protein_coding
PKIB	0.107636	0.0294745	1.86862	DEg	up	0	0	protein_coding
PCNA	0.0573444	0.0157068	1.86826	DEg	up	0	0	protein_coding
KIF22	0.134417	0.0368431	1.86725	DEg	up	0	0	protein_coding
PCED1B	1.46693	0.402172	1.86692	DEg	up	0	0	protein_coding
MMP16	2.81243	0.771573	1.86594	DEg	up	0	0	protein_coding
RUBCNL	0.0883165	0.0242389	1.86536	DEg	up	0	0	protein_coding
PLK2	0.0621486	0.0170642	1.86475	DEg	up	0	0	protein_coding
ATP5MC1	0.129919	0.0356797	1.86444	DEg	up	0	0	protein_coding
HNRNPA0	0.243484	0.0668994	1.86376	DEg	up	0	0	protein_coding
MYLIP	0.590003	0.16211	1.86375	DEg	up	0	0	protein_coding
TMEM9	0.130533	0.0358736	1.86342	DEg	up	0	0	protein_coding
CAPN5	0.243381	0.0668994	1.86315	DEg	up	0	0	protein_coding
GBP4	0.203823	0.0560403	1.86278	DEg	up	0	0	protein_coding
NUDT3	0.155065	0.0426605	1.8619	DEg	up	0	0	protein_coding
RGN	0.431361	0.118868	1.85954	DEg	up	0	0	protein_coding
DYNLL1	0.466524	0.128563	1.85947	DEg	up	0	0	protein_coding
GABARAP	0.203925	0.0562342	1.85852	DEg	up	0	0	protein_coding
EGR1	0.329756	0.0909443	1.85834	DEg	up	0	0	protein_coding
ZBED8	0.189001	0.0521621	1.85732	DEg	up	0	0	protein_coding
LDOC1	0.0716549	0.0197789	1.8571	DEg	up	0	0	protein_coding
B4GALT2	0.0934274	0.0257902	1.85702	DEg	up	0	0	protein_coding
PLA2R1	1.68578	0.465387	1.85692	DEg	up	0	0	protein_coding
LRIG1	1.77614	0.490595	1.85614	DEg	up	0	0	protein_coding
IL18	0.0799346	0.0221059	1.85439	DEg	up	0	0	protein_coding
OAS2	0.0623531	0.0172581	1.85319	DEg	up	0	0	protein_coding
AHR	0.776653	0.215048	1.85262	DEg	up	0	0	protein_coding
EXOSC8	0.291219	0.0806671	1.85206	DEg	up	0	0	protein_coding
KHDC1	0.349995	0.0969556	1.85194	DEg	up	0	0	protein_coding
BICD1	2.92559	0.810937	1.85106	DEg	up	0	0	protein_coding
ERLIN2	0.230809	0.0639907	1.85076	DEg	up	0	0	protein_coding
RHBDF1	0.26914	0.0746558	1.85003	DEg	up	0	0	protein_coding
DCLK2	0.779924	0.216405	1.8496	DEg	up	0	0	protein_coding
MYL12B	0.404579	0.112275	1.84939	DEg	up	0	0	protein_coding
MICOS10	0.206787	0.0573977	1.84908	DEg	up	0	0	protein_coding
HEPH	0.542983	0.150863	1.84767	DEg	up	0	0	protein_coding
GRN	0.286722	0.0796975	1.84705	DEg	up	0	0	protein_coding
APEX1	0.125524	0.034904	1.8465	DEg	up	0	0	protein_coding
BTD	0.648165	0.180337	1.84566	DEg	up	0	0	protein_coding
OLFML1	0.321987	0.089587	1.84564	DEg	up	0	0	protein_coding
LAPTM4A	1.04825	0.291836	1.84475	DEg	up	0	0	protein_coding
FXYD5	0.0821834	0.0228815	1.84466	DEg	up	0	0	protein_coding
ANO4	0.200552	0.0558464	1.84444	DEg	up	0	0	protein_coding
FSIP1	0.160789	0.0447935	1.84381	DEg	up	0	0	protein_coding
CTSO	0.500358	0.139422	1.8435	DEg	up	0	0	protein_coding
ALDH5A1	0.257181	0.0717471	1.84179	DEg	up	0	0	protein_coding
STRADB	0.702647	0.196044	1.84162	DEg	up	0	0	protein_coding
KLHDC8B	0.109067	0.0304441	1.84098	DEg	up	0	0	protein_coding
PCDHB15	0.0646019	0.0180337	1.84088	DEg	up	0	0	protein_coding
SERPINI1	0.151385	0.0422726	1.84043	DEg	up	0	0	protein_coding
LMCD1	0.741593	0.207097	1.84032	DEg	up	0	0	protein_coding
ARSG	0.21936	0.0612759	1.83991	DEg	up	0	0	protein_coding
EMC7	0.236431	0.0661237	1.83818	DEg	up	0	0	protein_coding
ARHGAP28	0.280793	0.078534	1.83812	DEg	up	0	0	protein_coding
GRIK4	0.165696	0.0463448	1.83806	DEg	up	0	0	protein_coding
PCDH11Y	0.0677706	0.0190033	1.83441	DEg	up	0	0	protein_coding
MATN2	1.96371	0.550708	1.83422	DEg	up	0	0	protein_coding
PIF1	0.153429	0.0430483	1.83355	DEg	up	0	0	protein_coding
ZNF229	0.152714	0.0428544	1.83332	DEg	up	0	0	protein_coding
NMNAT3	0.648778	0.182083	1.83313	DEg	up	0	0	protein_coding
ECT2L	0.301135	0.0845453	1.83261	DEg	up	0	0	protein_coding
SLC35A4	0.0531534	0.0149312	1.83184	DEg	up	0	0	protein_coding
SIPA1L1	1.41439	0.397518	1.83109	DEg	up	0	0	protein_coding
SPSB4	0.471123	0.132441	1.83075	DEg	up	0	0	protein_coding
SLC39A7	0.191046	0.0537134	1.83056	DEg	up	0	0	protein_coding
SH2D4A	0.245528	0.0690324	1.83054	DEg	up	0	0	protein_coding
ERP29	0.225493	0.063409	1.83033	DEg	up	0	0	protein_coding
C1QTNF3	0.130328	0.0366492	1.83029	DEg	up	0	0	protein_coding
SAMD9L	0.579168	0.162885	1.83012	DEg	up	0	0	protein_coding
CPEB2	0.766943	0.215823	1.82927	DEg	up	0	0	protein_coding
SYS1	0.104671	0.0294745	1.82833	DEg	up	0	0	protein_coding
SURF4	0.507513	0.142913	1.82831	DEg	up	0	0	protein_coding
LSP1	1.57692	0.444251	1.82766	DEg	up	0	0	protein_coding
ZFP28	0.126648	0.0356797	1.82765	DEg	up	0	0	protein_coding
LPAR4	0.19125	0.0539073	1.82691	DEg	up	0	0	protein_coding
LY75	0.0687928	0.0193911	1.82686	DEg	up	0	0	protein_coding
SERHL2	0.177962	0.050223	1.82515	DEg	up	0	0	protein_coding
XKR6	0.501278	0.141555	1.82425	DEg	up	0	0	protein_coding
ZFHX4	0.168864	0.0477022	1.82374	DEg	up	0	0	protein_coding
CTNNAL1	0.339364	0.095986	1.82194	DEg	up	0	0	protein_coding
CSRP1	0.24747	0.0700019	1.82179	DEg	up	0	0	protein_coding
IL13RA1	0.335889	0.0950165	1.82173	DEg	up	0	0	protein_coding
RAN	0.125422	0.0354857	1.82147	DEg	up	0	0	protein_coding
B3GALT4	0.134315	0.0380066	1.82129	DEg	up	0	0	protein_coding
MPC2	0.151998	0.0430483	1.82003	DEg	up	0	0	protein_coding
DNAH3	0.121844	0.0345162	1.81969	DEg	up	0	0	protein_coding
ECM1	0.490749	0.139034	1.81955	DEg	up	0	0	protein_coding
SLIT1	0.0759481	0.0215241	1.81906	DEg	up	0	0	protein_coding
COPS5	0.164878	0.0467326	1.8189	DEg	up	0	0	protein_coding
SEMA5A	1.09343	0.310258	1.81732	DEg	up	0	0	protein_coding
HNRNPA1	0.0929163	0.0263719	1.81693	DEg	up	0	0	protein_coding
TRIM29	0.172135	0.0488656	1.81665	DEg	up	0	0	protein_coding
BPGM	0.0621486	0.0176459	1.81639	DEg	up	0	0	protein_coding
NMD3	1.22621	0.348264	1.81595	DEg	up	0	0	protein_coding
OLFML3	0.301032	0.0855148	1.81567	DEg	up	0	0	protein_coding
DDX60	0.596136	0.169478	1.81454	DEg	up	0	0	protein_coding
COX7A2	0.287744	0.0818305	1.81408	DEg	up	0	0	protein_coding
EEF1B2	0.173055	0.0492534	1.81294	DEg	up	0	0	protein_coding
RPL35	0.382091	0.108784	1.81245	DEg	up	0	0	protein_coding
DYNLT1	0.329551	0.093853	1.81203	DEg	up	0	0	protein_coding
NOP10	0.0701216	0.0199729	1.81182	DEg	up	0	0	protein_coding
GUCY1B1	0.881427	0.251115	1.81149	DEg	up	0	0	protein_coding
MTBP	0.400184	0.11402	1.81138	DEg	up	0	0	protein_coding
MRPS34	0.0755392	0.0215241	1.81127	DEg	up	0	0	protein_coding
GPLD1	0.186446	0.0531317	1.81111	DEg	up	0	0	protein_coding
ZNF181	0.175509	0.0500291	1.8107	DEg	up	0	0	protein_coding
SHF	0.259736	0.0740741	1.81001	DEg	up	0	0	protein_coding
PSMA1	0.836962	0.238705	1.80994	DEg	up	0	0	protein_coding
ZNF219	0.0659307	0.0188094	1.8095	DEg	up	0	0	protein_coding
CAV2	0.33088	0.0944347	1.80892	DEg	up	0	0	protein_coding
SYNC	0.366554	0.104712	1.8076	DEg	up	0	0	protein_coding
IER2	0.22672	0.0647663	1.80759	DEg	up	0	0	protein_coding
NECAP2	0.234182	0.0668994	1.80756	DEg	up	0	0	protein_coding
C14orf28	0.144536	0.0413031	1.80711	DEg	up	0	0	protein_coding
TNFAIP6	0.471532	0.134768	1.80688	DEg	up	0	0	protein_coding
ZFAND2B	0.0908719	0.0259841	1.80621	DEg	up	0	0	protein_coding
RPLP2	0.445467	0.1274	1.80596	DEg	up	0	0	protein_coding
TRPC5	0.0643974	0.0184216	1.80561	DEg	up	0	0	protein_coding
GOLGA8N	0.0948584	0.0271476	1.80495	DEg	up	0	0	protein_coding
ZNF184	0.0765614	0.021912	1.8049	DEg	up	0	0	protein_coding
KIAA1257	0.292548	0.0837696	1.80418	DEg	up	0	0	protein_coding
CSRNP3	2.48114	0.710491	1.80412	DEg	up	0	0	protein_coding
SOX9	0.466932	0.133799	1.80315	DEg	up	0	0	protein_coding
TBC1D32	1.37146	0.393058	1.8029	DEg	up	0	0	protein_coding
MORC4	0.635286	0.182083	1.80281	DEg	up	0	0	protein_coding
EMC4	0.133906	0.0383944	1.80225	DEg	up	0	0	protein_coding
CRELD1	0.229173	0.0657359	1.80168	DEg	up	0	0	protein_coding
RPS3	0.450169	0.129145	1.80148	DEg	up	0	0	protein_coding
PRMT2	1.50087	0.430677	1.80112	DEg	up	0	0	protein_coding
C4orf33	0.125013	0.0358736	1.80108	DEg	up	0	0	protein_coding
MAP9	0.247266	0.0709715	1.80075	DEg	up	0	0	protein_coding
TRIM34	0.172851	0.0496413	1.79992	DEg	up	0	0	protein_coding
MYH11	0.284166	0.0816366	1.79945	DEg	up	0	0	protein_coding
BAIAP2L1	0.0593887	0.0170642	1.79922	DEg	up	0	0	protein_coding
CCDC170	0.560564	0.16114	1.79856	DEg	up	0	0	protein_coding
CD59	0.602371	0.173163	1.79853	DEg	up	0	0	protein_coding
PODN	2.57365	0.739965	1.79829	DEg	up	0	0	protein_coding
CD47	1.20474	0.346713	1.79691	DEg	up	0	0	protein_coding
UPP2	0.284269	0.0818305	1.79654	DEg	up	0	0	protein_coding
TSPAN10	0.053869	0.0155129	1.79599	DEg	up	0	0	protein_coding
EYS	1.36891	0.394221	1.79594	DEg	up	0	0	protein_coding
RPL13	1.04027	0.299593	1.79589	DEg	up	0	0	protein_coding
CNTNAP1	0.174282	0.050223	1.795	DEg	up	0	0	protein_coding
CDK6	1.35981	0.391895	1.79487	DEg	up	0	0	protein_coding
ZDHHC15	0.326894	0.0942408	1.7944	DEg	up	0	0	protein_coding
COPG2	0.396709	0.114408	1.7939	DEg	up	0	0	protein_coding
ELOVL1	0.066544	0.0191972	1.79341	DEg	up	0	0	protein_coding
KCNC4	0.182153	0.0525499	1.79339	DEg	up	0	0	protein_coding
SSC5D	0.604927	0.17452	1.79337	DEg	up	0	0	protein_coding
KRTCAP2	0.278136	0.0802792	1.79269	DEg	up	0	0	protein_coding
GNA14	3.08321	0.890634	1.79153	DEg	up	0	0	protein_coding
ATL1	0.531432	0.153578	1.79092	DEg	up	0	0	protein_coding
TRIM13	0.745272	0.215435	1.79051	DEg	up	0	0	protein_coding
SLC39A13	0.139528	0.0403335	1.7905	DEg	up	0	0	protein_coding
GSTP1	0.213943	0.0618577	1.7902	DEg	up	0	0	protein_coding
HERC6	0.333844	0.0965678	1.78956	DEg	up	0	0	protein_coding
TSR2	0.0985383	0.0285049	1.78947	DEg	up	0	0	protein_coding
COMMD8	0.0757436	0.021912	1.78941	DEg	up	0	0	protein_coding
FAM228A	0.163549	0.0473143	1.78937	DEg	up	0	0	protein_coding
KCNQ3	0.121231	0.0350979	1.7883	DEg	up	0	0	protein_coding
AMACR	0.117858	0.0341284	1.788	DEg	up	0	0	protein_coding
ALG10	0.065624	0.0190033	1.78797	DEg	up	0	0	protein_coding
GNG5	0.288562	0.0835757	1.78772	DEg	up	0	0	protein_coding
MRPL19	0.560973	0.162498	1.78751	DEg	up	0	0	protein_coding
GCSH	0.180722	0.052356	1.78734	DEg	up	0	0	protein_coding
CD109	0.48247	0.13981	1.78697	DEg	up	0	0	protein_coding
ZNF821	0.358172	0.103936	1.78495	DEg	up	0	0	protein_coding
EFCAB13	0.994991	0.288734	1.78494	DEg	up	0	0	protein_coding
MTHFD1L	0.96085	0.278844	1.78485	DEg	up	0	0	protein_coding
GOLM1	0.471634	0.136901	1.78453	DEg	up	0	0	protein_coding
RNF7	0.182357	0.0529378	1.7844	DEg	up	0	0	protein_coding
C9	0.0907697	0.0263719	1.78321	DEg	up	0	0	protein_coding
PRKD3	1.47153	0.427962	1.78176	DEg	up	0	0	protein_coding
BLOC1S1	0.148012	0.0430483	1.78169	DEg	up	0	0	protein_coding
HNRNPH2	0.0893386	0.0259841	1.78166	DEg	up	0	0	protein_coding
MFSD2B	0.0646019	0.0188094	1.78012	DEg	up	0	0	protein_coding
TTC8	0.930389	0.270894	1.78011	DEg	up	0	0	protein_coding
AADAT	0.217725	0.063409	1.77975	DEg	up	0	0	protein_coding
SHROOM4	1.40795	0.410122	1.77947	DEg	up	0	0	protein_coding
COX17	0.196361	0.0572038	1.77933	DEg	up	0	0	protein_coding
BRCA1	0.397833	0.115959	1.77855	DEg	up	0	0	protein_coding
COX7B	0.218849	0.0637968	1.77838	DEg	up	0	0	protein_coding
UPRT	0.356537	0.103936	1.77835	DEg	up	0	0	protein_coding
GLS	4.20771	1.22668	1.77827	DEg	up	0	0	protein_coding
CFAP52	0.0551978	0.0160946	1.77803	DEg	up	0	0	protein_coding
SMC6	1.20198	0.350591	1.77755	DEg	up	0	0	protein_coding
PDIA6	0.413983	0.120807	1.77687	DEg	up	0	0	protein_coding
MLX	0.209138	0.061082	1.77564	DEg	up	0	0	protein_coding
IGFBP6	0.382398	0.111693	1.77554	DEg	up	0	0	protein_coding
RERGL	0.181233	0.0529378	1.77547	DEg	up	0	0	protein_coding
MAP6	0.224164	0.065542	1.77407	DEg	up	0	0	protein_coding
NME3	0.351324	0.102773	1.77334	DEg	up	0	0	protein_coding
TRIM6	0.0616375	0.0180337	1.77311	DEg	up	0	0	protein_coding
STEAP1B	0.121742	0.0356797	1.77065	DEg	up	0	0	protein_coding
FKBP7	0.157314	0.0461509	1.76921	DEg	up	0	0	protein_coding
CFL1	0.231933	0.0680628	1.76877	DEg	up	0	0	protein_coding
NAV3	5.09159	1.49447	1.76848	DEg	up	0	0	protein_coding
NDUFC1	0.249003	0.0731045	1.76813	DEg	up	0	0	protein_coding
WDR83OS	0.119493	0.0350979	1.76747	DEg	up	0	0	protein_coding
HSP90AB1	0.461004	0.135544	1.76602	DEg	up	0	0	protein_coding
CYREN	0.352141	0.103549	1.76585	DEg	up	0	0	protein_coding
C5orf24	0.259634	0.076401	1.76482	DEg	up	0	0	protein_coding
ADAM19	2.53378	0.745782	1.76447	DEg	up	0	0	protein_coding
PTRH1	0.0922008	0.0271476	1.76396	DEg	up	0	0	protein_coding
ARL16	0.136972	0.0403335	1.76383	DEg	up	0	0	protein_coding
CYP51A1	0.152101	0.0447935	1.76366	DEg	up	0	0	protein_coding
MN1	2.53153	0.746364	1.76206	DEg	up	0	0	protein_coding
GPX8	0.270878	0.0798914	1.76153	DEg	up	0	0	protein_coding
SURF1	0.12951	0.0382005	1.7614	DEg	up	0	0	protein_coding
RPS19BP1	0.0893386	0.0263719	1.76028	DEg	up	0	0	protein_coding
ARMCX1	0.129408	0.0382005	1.76026	DEg	up	0	0	protein_coding
VILL	0.151078	0.0445996	1.7602	DEg	up	0	0	protein_coding
PPIA	0.561586	0.165794	1.76012	DEg	up	0	0	protein_coding
RETREG2	0.130635	0.0385883	1.7593	DEg	up	0	0	protein_coding
PSAP	1.21159	0.35796	1.75903	DEg	up	0	0	protein_coding
HEXB	0.460084	0.135932	1.75901	DEg	up	0	0	protein_coding
LYG1	0.104978	0.0310258	1.75855	DEg	up	0	0	protein_coding
DNAH9	0.109476	0.0323832	1.75729	DEg	up	0	0	protein_coding
RAI14	1.15568	0.341865	1.75724	DEg	up	0	0	protein_coding
FAM98A	0.2811	0.0831879	1.75664	DEg	up	0	0	protein_coding
MRPL43	0.119902	0.0354857	1.75654	DEg	up	0	0	protein_coding
IVNS1ABP	0.642645	0.190227	1.7563	DEg	up	0	0	protein_coding
BASP1	0.231217	0.0684506	1.75611	DEg	up	0	0	protein_coding
ETFBKMT	0.152612	0.0451813	1.75607	DEg	up	0	0	protein_coding
OMD	0.995809	0.294939	1.75545	DEg	up	0	0	protein_coding
FBXO22	0.636921	0.188676	1.75521	DEg	up	0	0	protein_coding
EFEMP2	0.280793	0.0831879	1.75506	DEg	up	0	0	protein_coding
HTRA2	0.0602065	0.0178398	1.75482	DEg	up	0	0	protein_coding
SEMA4C	0.151794	0.0449874	1.75452	DEg	up	0	0	protein_coding
SEC61G	0.157007	0.0465387	1.75433	DEg	up	0	0	protein_coding
TMEM167B	0.132781	0.039364	1.7541	DEg	up	0	0	protein_coding
LENG1	0.0640908	0.0190033	1.75387	DEg	up	0	0	protein_coding
PHGDH	0.222324	0.0659298	1.75366	DEg	up	0	0	protein_coding
EAF1	0.099356	0.0294745	1.75314	DEg	up	0	0	protein_coding
NIPSNAP3B	0.225493	0.0668994	1.75302	DEg	up	0	0	protein_coding
TMEM30A	0.460697	0.136707	1.75273	DEg	up	0	0	protein_coding
TRIM73	0.455893	0.13535	1.752	DEg	up	0	0	protein_coding
SVIL	8.35347	2.48129	1.75129	DEg	up	0	0	protein_coding
COMMD3	0.209547	0.0622455	1.75123	DEg	up	0	0	protein_coding
HIBCH	1.82122	0.541012	1.75117	DEg	up	0	0	protein_coding
MBD6	0.173566	0.0515804	1.75059	DEg	up	0	0	protein_coding
SPEF2	0.660329	0.196238	1.75058	DEg	up	0	0	protein_coding
DALRD3	0.116733	0.0347101	1.74979	DEg	up	0	0	protein_coding
DOC2B	0.197588	0.0587551	1.74971	DEg	up	0	0	protein_coding
PKP4	2.45681	0.731627	1.74761	DEg	up	0	0	protein_coding
DYNLRB1	0.104774	0.0312197	1.74675	DEg	up	0	0	protein_coding
HEYL	1.26883	0.378127	1.74656	DEg	up	0	0	protein_coding
C1orf216	0.0643974	0.0191972	1.74611	DEg	up	0	0	protein_coding
PTGIS	2.55085	0.760714	1.74555	DEg	up	0	0	protein_coding
PTPRQ	0.0942451	0.0281171	1.74497	DEg	up	0	0	protein_coding
UROD	0.068895	0.0205546	1.74494	DEg	up	0	0	protein_coding
ATMIN	0.156598	0.0467326	1.74457	DEg	up	0	0	protein_coding
GPC5	1.12828	0.337018	1.74323	DEg	up	0	0	protein_coding
CFAP300	0.235613	0.0703898	1.74298	DEg	up	0	0	protein_coding
CHRD	0.170704	0.0509986	1.74297	DEg	up	0	0	protein_coding
VCAN	5.67076	1.69459	1.7426	DEg	up	0	0	protein_coding
POLR1C	0.372381	0.111305	1.74226	DEg	up	0	0	protein_coding
ZNF677	0.225698	0.0674811	1.74184	DEg	up	0	0	protein_coding
GLRX5	0.135541	0.0405274	1.74176	DEg	up	0	0	protein_coding
REM1	0.116018	0.0347101	1.74092	DEg	up	0	0	protein_coding
ZNF385D	4.38199	1.31103	1.74088	DEg	up	0	0	protein_coding
NHS	1.07053	0.320341	1.74064	DEg	up	0	0	protein_coding
GMFB	0.223551	0.0668994	1.74054	DEg	up	0	0	protein_coding
CDK4	0.141879	0.0424666	1.74026	DEg	up	0	0	protein_coding
NOTCH3	0.31013	0.0928835	1.73938	DEg	up	0	0	protein_coding
S100A16	0.0738015	0.0221059	1.73922	DEg	up	0	0	protein_coding
SULT1A1	0.354697	0.106263	1.73894	DEg	up	0	0	protein_coding
CYCS	0.1152	0.0345162	1.73879	DEg	up	0	0	protein_coding
DUSP19	0.0918941	0.0275354	1.73869	DEg	up	0	0	protein_coding
ELOVL4	0.0910764	0.0273415	1.73599	DEg	up	0	0	protein_coding
SYTL3	0.393335	0.118092	1.73585	DEg	up	0	0	protein_coding
ATAD5	0.280282	0.0841575	1.73572	DEg	up	0	0	protein_coding
NOTCH2	2.39139	0.718053	1.73569	DEg	up	0	0	protein_coding
CZIB	0.140754	0.0422726	1.73538	DEg	up	0	0	protein_coding
C5orf34	0.126546	0.0380066	1.73534	DEg	up	0	0	protein_coding
CGGBP1	1.27118	0.381811	1.73524	DEg	up	0	0	protein_coding
GSTZ1	0.0961873	0.0288928	1.73514	DEg	up	0	0	protein_coding
PRNP	0.338138	0.101609	1.73458	DEg	up	0	0	protein_coding
TCEAL9	0.220689	0.0663176	1.73455	DEg	up	0	0	protein_coding
NOMO1	0.105796	0.0318014	1.73412	DEg	up	0	0	protein_coding
CRLF3	1.00296	0.301532	1.73389	DEg	up	0	0	protein_coding
ITGA9	1.2855	0.386659	1.73319	DEg	up	0	0	protein_coding
CYBA	0.25207	0.0758193	1.73319	DEg	up	0	0	protein_coding
SLC25A35	0.0579577	0.017452	1.73161	DEg	up	0	0	protein_coding
KLHL28	0.900031	0.271088	1.73121	DEg	up	0	0	protein_coding
TRAPPC2L	0.0804457	0.0242389	1.73069	DEg	up	0	0	protein_coding
OAS1	0.113258	0.0341284	1.73057	DEg	up	0	0	protein_coding
SLC39A10	1.23868	0.373279	1.73048	DEg	up	0	0	protein_coding
PTH2R	0.0765614	0.0230754	1.73026	DEg	up	0	0	protein_coding
LHFPL3	0.0836144	0.0252085	1.72984	DEg	up	0	0	protein_coding
STPG2	0.228969	0.0690324	1.7298	DEg	up	0	0	protein_coding
ZNF117	0.414801	0.125073	1.72965	DEg	up	0	0	protein_coding
NTN4	3.04569	0.918363	1.72963	DEg	up	0	0	protein_coding
RAP2B	0.1106	0.0333527	1.72948	DEg	up	0	0	protein_coding
NAALAD2	0.51937	0.15668	1.72894	DEg	up	0	0	protein_coding
FARP1	2.06716	0.623618	1.72891	DEg	up	0	0	protein_coding
FHL3	0.201165	0.0606942	1.72875	DEg	up	0	0	protein_coding
ZCRB1	0.242155	0.0731045	1.7279	DEg	up	0	0	protein_coding
NTHL1	0.0686906	0.0207485	1.72711	DEg	up	0	0	protein_coding
CC2D2A	1.72094	0.519876	1.72696	DEg	up	0	0	protein_coding
AQP1	0.114893	0.0347101	1.72687	DEg	up	0	0	protein_coding
SPCS1	0.251968	0.0762071	1.72524	DEg	up	0	0	protein_coding
TRAPPC5	0.125013	0.0378127	1.72513	DEg	up	0	0	protein_coding
SPARC	2.44485	0.740159	1.72384	DEg	up	0	0	protein_coding
ZNF727	0.488705	0.147954	1.72381	DEg	up	0	0	protein_coding
C1orf54	0.211898	0.0641846	1.72307	DEg	up	0	0	protein_coding
ZNF35	0.156803	0.0475082	1.7227	DEg	up	0	0	protein_coding
HSP90B1	0.782582	0.237153	1.72242	DEg	up	0	0	protein_coding
ZNF749	0.118369	0.0358736	1.72229	DEg	up	0	0	protein_coding
CPED1	3.73761	1.13283	1.72218	DEg	up	0	0	protein_coding
RWDD1	0.262905	0.0796975	1.72194	DEg	up	0	0	protein_coding
SMC4	0.585914	0.177623	1.72187	DEg	up	0	0	protein_coding
MYDGF	0.307574	0.0932713	1.72143	DEg	up	0	0	protein_coding
REPS2	0.202596	0.0614698	1.72066	DEg	up	0	0	protein_coding
TCEA2	0.127159	0.0385883	1.7204	DEg	up	0	0	protein_coding
TF	0.0836144	0.0254024	1.71879	DEg	up	0	0	protein_coding
PGAM1	0.148625	0.0451813	1.71788	DEg	up	0	0	protein_coding
ERAP2	0.331596	0.100834	1.71745	DEg	up	0	0	protein_coding
NUCB2	0.460288	0.140004	1.71707	DEg	up	0	0	protein_coding
PMEPA1	0.67004	0.203995	1.71572	DEg	up	0	0	protein_coding
ACAA2	0.209445	0.0637968	1.71502	DEg	up	0	0	protein_coding
BUD31	0.104978	0.0319953	1.71415	DEg	up	0	0	protein_coding
SRSF7	0.817438	0.249176	1.71395	DEg	up	0	0	protein_coding
IL32	0.14055	0.0428544	1.71357	DEg	up	0	0	protein_coding
LYSMD4	0.318409	0.0971495	1.7126	DEg	up	0	0	protein_coding
NBPF1	1.05663	0.322668	1.71135	DEg	up	0	0	protein_coding
MYL6B	0.105387	0.0321893	1.71104	DEg	up	0	0	protein_coding
MYLK	0.108556	0.0331588	1.71097	DEg	up	0	0	protein_coding
OAZ1	0.396709	0.121194	1.71076	DEg	up	0	0	protein_coding
WDR41	0.962793	0.294163	1.71061	DEg	up	0	0	protein_coding
DHRS7	0.226515	0.0692263	1.71022	DEg	up	0	0	protein_coding
SAYSD1	0.0888276	0.0271476	1.71018	DEg	up	0	0	protein_coding
SYNPO	0.349586	0.106845	1.71013	DEg	up	0	0	protein_coding
CEP78	0.318409	0.0973434	1.70973	DEg	up	0	0	protein_coding
PERP	0.0748237	0.0228815	1.70931	DEg	up	0	0	protein_coding
RNH1	0.401922	0.12294	1.70896	DEg	up	0	0	protein_coding
CD164	0.57467	0.175877	1.70816	DEg	up	0	0	protein_coding
YWHAH	0.171011	0.052356	1.70766	DEg	up	0	0	protein_coding
DDX58	0.816825	0.250145	1.70726	DEg	up	0	0	protein_coding
EMP1	1.72166	0.527245	1.70726	DEg	up	0	0	protein_coding
APOBEC3G	0.0689972	0.0211363	1.70681	DEg	up	0	0	protein_coding
NCKAP5	1.86374	0.571068	1.70647	DEg	up	0	0	protein_coding
LOXL1	1.35132	0.414194	1.70599	DEg	up	0	0	protein_coding
EFCAB11	0.61934	0.189839	1.70595	DEg	up	0	0	protein_coding
BPHL	0.289073	0.0886174	1.70577	DEg	up	0	0	protein_coding
ZEB1	16.727	5.12779	1.70577	DEg	up	0	0	protein_coding
C1QTNF2	0.211183	0.0647663	1.70518	DEg	up	0	0	protein_coding
TOMM6	0.112542	0.0345162	1.70512	DEg	up	0	0	protein_coding
HSPA13	0.113769	0.034904	1.70464	DEg	up	0	0	protein_coding
ATP6V1D	0.490238	0.150475	1.70396	DEg	up	0	0	protein_coding
DIPK2A	0.76684	0.235408	1.70376	DEg	up	0	0	protein_coding
NCBP1	0.665542	0.204382	1.70326	DEg	up	0	0	protein_coding
AJAP1	0.126239	0.0387822	1.70269	DEg	up	0	0	protein_coding
MRPL46	0.0769703	0.0236572	1.70202	DEg	up	0	0	protein_coding
TUBA1B	0.353777	0.108784	1.70137	DEg	up	0	0	protein_coding
CSKMT	0.0895431	0.0275354	1.7013	DEg	up	0	0	protein_coding
C3orf67	0.15762	0.0484778	1.70106	DEg	up	0	0	protein_coding
FCHSD1	0.0983338	0.0302501	1.70075	DEg	up	0	0	protein_coding
ZNF548	0.107125	0.0329649	1.70029	DEg	up	0	0	protein_coding
IGSF3	0.571297	0.175877	1.69967	DEg	up	0	0	protein_coding
SCRN3	0.296024	0.0911383	1.69958	DEg	up	0	0	protein_coding
CD226	0.129715	0.0399457	1.69923	DEg	up	0	0	protein_coding
AC025283.2	0.293366	0.0903626	1.6989	DEg	up	0	0	protein_coding
PDIA3	0.695288	0.214272	1.69817	DEg	up	0	0	protein_coding
ZNF208	1.81928	0.560791	1.69783	DEg	up	0	0	protein_coding
NUDT6	0.205663	0.063409	1.69752	DEg	up	0	0	protein_coding
ARMCX2	0.12767	0.039364	1.69748	DEg	up	0	0	protein_coding
ALK	0.095574	0.0294745	1.69715	DEg	up	0	0	protein_coding
DHFR2	0.104978	0.0323832	1.69677	DEg	up	0	0	protein_coding
TMEM59L	0.0615353	0.0190033	1.69516	DEg	up	0	0	protein_coding
NMRK2	0.0677706	0.0209424	1.69423	DEg	up	0	0	protein_coding
LAMTOR1	0.227742	0.0703898	1.69396	DEg	up	0	0	protein_coding
SEL1L3	0.14239	0.0440178	1.69369	DEg	up	0	0	protein_coding
PFN1	0.16682	0.0515804	1.6934	DEg	up	0	0	protein_coding
PQBP1	0.08341	0.0257902	1.6934	DEg	up	0	0	protein_coding
C1QTNF6	0.102831	0.0318014	1.69312	DEg	up	0	0	protein_coding
CLEC2D	0.835429	0.258484	1.69244	DEg	up	0	0	protein_coding
PEBP1	0.385873	0.119449	1.69173	DEg	up	0	0	protein_coding
STAT4	0.164673	0.0509986	1.69108	DEg	up	0	0	protein_coding
AC104389.5	0.781355	0.242001	1.69096	DEg	up	0	0	protein_coding
SERP1	0.846264	0.262168	1.69062	DEg	up	0	0	protein_coding
WIPF3	0.091383	0.028311	1.69056	DEg	up	0	0	protein_coding
SLIT3	1.53102	0.474501	1.69001	DEg	up	0	0	protein_coding
S100A4	0.613002	0.190033	1.68964	DEg	up	0	0	protein_coding
C2orf69	0.190126	0.058949	1.68941	DEg	up	0	0	protein_coding
UBE2D4	0.179393	0.0556525	1.6886	DEg	up	0	0	protein_coding
MFAP2	0.0831033	0.0257902	1.68808	DEg	up	0	0	protein_coding
SPIN3	0.406624	0.126236	1.68757	DEg	up	0	0	protein_coding
CDH11	2.24982	0.698662	1.68714	DEg	up	0	0	protein_coding
CDKN1C	0.321476	0.0998643	1.68667	DEg	up	0	0	protein_coding
UCHL3	0.363794	0.11305	1.68616	DEg	up	0	0	protein_coding
FAM214B	0.0792191	0.0246267	1.68562	DEg	up	0	0	protein_coding
JAM3	1.3454	0.418266	1.68554	DEg	up	0	0	protein_coding
C2orf81	0.075437	0.0234633	1.68487	DEg	up	0	0	protein_coding
MYCBP	0.125933	0.0391701	1.68483	DEg	up	0	0	protein_coding
RPE	0.533988	0.166182	1.68404	DEg	up	0	0	protein_coding
GRIN2D	0.133906	0.0416909	1.68341	DEg	up	0	0	protein_coding
ZNF714	0.668098	0.208067	1.68301	DEg	up	0	0	protein_coding
TMPO	0.839211	0.261392	1.68282	DEg	up	0	0	protein_coding
MAF1	0.0827967	0.0257902	1.68275	DEg	up	0	0	protein_coding
MUL1	0.0703261	0.021912	1.68234	DEg	up	0	0	protein_coding
SSBP1	0.739139	0.230366	1.68192	DEg	up	0	0	protein_coding
CCNC	0.83226	0.259453	1.68156	DEg	up	0	0	protein_coding
ZNF420	0.725135	0.2261	1.68129	DEg	up	0	0	protein_coding
ALCAM	0.291015	0.0907504	1.68112	DEg	up	0	0	protein_coding
EZH2	0.124911	0.0389761	1.68023	DEg	up	0	0	protein_coding
BRCA2	0.074517	0.0232693	1.67914	DEg	up	0	0	protein_coding
NBN	0.770929	0.240838	1.67854	DEg	up	0	0	protein_coding
ARPC5	0.41153	0.128563	1.67852	DEg	up	0	0	protein_coding
DNAH7	0.156292	0.0488656	1.67735	DEg	up	0	0	protein_coding
RET	0.195339	0.061082	1.67716	DEg	up	0	0	protein_coding
ANP32E	0.187877	0.0587551	1.677	DEg	up	0	0	protein_coding
PHB	0.0849433	0.0265658	1.67693	DEg	up	0	0	protein_coding
IFNAR2	1.04344	0.326353	1.67685	DEg	up	0	0	protein_coding
TCHP	0.68251	0.213496	1.67664	DEg	up	0	0	protein_coding
LRRC66	0.209445	0.065542	1.67608	DEg	up	0	0	protein_coding
COL15A1	12.1302	3.7962	1.67598	DEg	up	0	0	protein_coding
ANKRD6	2.05806	0.644367	1.67533	DEg	up	0	0	protein_coding
STOML1	0.0631708	0.0197789	1.67529	DEg	up	0	0	protein_coding
ZNF814	0.952775	0.298429	1.67475	DEg	up	0	0	protein_coding
KRBOX1	0.0990494	0.0310258	1.67468	DEg	up	0	0	protein_coding
C3orf70	0.795359	0.249176	1.67444	DEg	up	0	0	protein_coding
SLC16A2	0.851681	0.266822	1.67444	DEg	up	0	0	protein_coding
ARL6IP1	0.160278	0.050223	1.67416	DEg	up	0	0	protein_coding
APOBEC3F	0.0804457	0.0252085	1.67411	DEg	up	0	0	protein_coding
NME5	0.191761	0.0601125	1.67357	DEg	up	0	0	protein_coding
GUK1	0.192988	0.0605003	1.6735	DEg	up	0	0	protein_coding
SHFL	0.282633	0.0886174	1.67327	DEg	up	0	0	protein_coding
POLE4	0.136666	0.0428544	1.67314	DEg	up	0	0	protein_coding
EPHA5	0.352244	0.110529	1.67214	DEg	up	0	0	protein_coding
INO80C	0.20505	0.0643785	1.67132	DEg	up	0	0	protein_coding
SAP18	0.206276	0.0647663	1.67126	DEg	up	0	0	protein_coding
HSD11B2	0.0747215	0.0234633	1.67112	DEg	up	0	0	protein_coding
COQ6	0.235817	0.0740741	1.67063	DEg	up	0	0	protein_coding
CCDC7	2.23204	0.701377	1.6701	DEg	up	0	0	protein_coding
UBXN1	0.0961873	0.0302501	1.6689	DEg	up	0	0	protein_coding
PROSER1	0.24103	0.0758193	1.66858	DEg	up	0	0	protein_coding
MFSD9	0.0807523	0.0254024	1.66854	DEg	up	0	0	protein_coding
RPSA	0.335787	0.105682	1.66782	DEg	up	0	0	protein_coding
PHB2	0.0924052	0.0290867	1.66762	DEg	up	0	0	protein_coding
ITGAL	0.074517	0.0234633	1.66717	DEg	up	0	0	protein_coding
TMEM265	0.0775836	0.0244328	1.66693	DEg	up	0	0	protein_coding
PPP1CC	0.62302	0.196238	1.66667	DEg	up	0	0	protein_coding
SEC13	0.7281	0.229397	1.66629	DEg	up	0	0	protein_coding
NDUFS3	0.118777	0.0374249	1.66619	DEg	up	0	0	protein_coding
LRP10	0.269856	0.085127	1.6645	DEg	up	0	0	protein_coding
ZSCAN26	0.392109	0.123715	1.66423	DEg	up	0	0	protein_coding
RPL5	0.556476	0.175684	1.66334	DEg	up	0	0	protein_coding
SEC16B	0.285597	0.0901687	1.66328	DEg	up	0	0	protein_coding
NUDCD2	0.105591	0.0333527	1.66261	DEg	up	0	0	protein_coding
MMUT	0.325974	0.102967	1.66258	DEg	up	0	0	protein_coding
FGFR2	0.112338	0.0354857	1.66253	DEg	up	0	0	protein_coding
INMT	0.213534	0.0674811	1.66191	DEg	up	0	0	protein_coding
CRYL1	0.698865	0.220865	1.66185	DEg	up	0	0	protein_coding
ISG15	0.0821834	0.0259841	1.66122	DEg	up	0	0	protein_coding
PCDH19	0.0895431	0.028311	1.66122	DEg	up	0	0	protein_coding
HLTF	0.872023	0.275742	1.66105	DEg	up	0	0	protein_coding
FMNL3	1.76664	0.558852	1.66047	DEg	up	0	0	protein_coding
TAGLN2	0.401411	0.127012	1.66012	DEg	up	0	0	protein_coding
VAMP4	0.443627	0.140392	1.65989	DEg	up	0	0	protein_coding
SGCZ	0.0765614	0.0242389	1.65929	DEg	up	0	0	protein_coding
MRPL54	0.0606154	0.0191972	1.65879	DEg	up	0	0	protein_coding
FPGT	0.71982	0.22804	1.65835	DEg	up	0	0	protein_coding
KLHL33	0.0930185	0.0294745	1.65805	DEg	up	0	0	protein_coding
ACP1	0.294286	0.0932713	1.65771	DEg	up	0	0	protein_coding
SDF4	0.337524	0.107039	1.65686	DEg	up	0	0	protein_coding
COG6	1.34284	0.426023	1.65628	DEg	up	0	0	protein_coding
SAMD9	0.19309	0.0612759	1.65588	DEg	up	0	0	protein_coding
CAVIN2	0.119084	0.0378127	1.65504	DEg	up	0	0	protein_coding
PHF19	0.215476	0.0684506	1.65439	DEg	up	0	0	protein_coding
ZNF155	0.424205	0.134768	1.65428	DEg	up	0	0	protein_coding
DCAF15	0.125728	0.0399457	1.6542	DEg	up	0	0	protein_coding
ZNF706	1.11438	0.354082	1.65409	DEg	up	0	0	protein_coding
[truncated: 5,282 more rows]

## Sheet: FB_down
gene	mean expression in HCM	mean expression in HEALTHY	log2FC	Type	State	pvalue	pvalue.adj.FDR	geneType
PPARG	0.178473	0.35699	-1.00018	DEg	down	0	0	protein_coding
ITGA5	0.316467	0.636998	-1.00923	DEg	down	0	0	protein_coding
DPF3	0.166922	0.34109	-1.03098	DEg	down	0	0	protein_coding
CTPS1	0.0919963	0.189063	-1.03922	DEg	down	0	0	protein_coding
FGF10	0.109373	0.226876	-1.05264	DEg	down	0	0	protein_coding
TBX15	0.24563	0.510568	-1.05562	DEg	down	0	0	protein_coding
SYTL4	0.767454	1.59919	-1.05919	DEg	down	0	0	protein_coding
COL27A1	0.232444	0.486717	-1.0662	DEg	down	0	0	protein_coding
IL6R	0.434325	0.920109	-1.08303	DEg	down	0	0	protein_coding
MYH7B	0.163753	0.348458	-1.08946	DEg	down	0	0	protein_coding
PTP4A3	0.0986405	0.210394	-1.09284	DEg	down	0	0	protein_coding
MAMDC2	3.72974	7.99767	-1.10051	DEg	down	0	0	protein_coding
FBXO42	1.56435	3.37095	-1.1076	DEg	down	0	0	protein_coding
GNG7	0.199939	0.433392	-1.11611	DEg	down	0	0	protein_coding
F13A1	0.115506	0.251115	-1.12037	DEg	down	0	0	protein_coding
ADPRHL1	0.10048	0.220477	-1.13371	DEg	down	0	0	protein_coding
ALDH6A1	0.185628	0.408765	-1.13886	DEg	down	0	0	protein_coding
GCNT2	0.0855566	0.189839	-1.14983	DEg	down	0	0	protein_coding
PLXNB1	0.052029	0.116153	-1.15864	DEg	down	0	0	protein_coding
APOLD1	0.149341	0.334109	-1.16171	DEg	down	0	0	protein_coding
FBXO40	0.0930185	0.208455	-1.16414	DEg	down	0	0	protein_coding
NDRG4	0.0812634	0.182858	-1.17005	DEg	down	0	0	protein_coding
TNNT2	0.861801	1.94357	-1.17328	DEg	down	0	0	protein_coding
ANKRD33B	0.103547	0.23502	-1.1825	DEg	down	0	0	protein_coding
SPSB1	0.678728	1.56099	-1.20155	DEg	down	0	0	protein_coding
FYB2	0.0605131	0.139422	-1.20414	DEg	down	0	0	protein_coding
GALNT17	0.2765	0.637192	-1.20445	DEg	down	0	0	protein_coding
MYLK3	0.100992	0.232887	-1.2054	DEg	down	0	0	protein_coding
SRL	0.0864765	0.199922	-1.20906	DEg	down	0	0	protein_coding
PDK4	0.296126	0.688191	-1.2166	DEg	down	0	0	protein_coding
GLUL	0.264541	0.619934	-1.22863	DEg	down	0	0	protein_coding
IL15RA	0.316058	0.750242	-1.24717	DEg	down	0	0	protein_coding
TGFBR3	2.40601	5.75431	-1.258	DEg	down	0	0	protein_coding
AGTR1	0.233364	0.561955	-1.26787	DEg	down	0	0	protein_coding
TOX2	0.185321	0.446577	-1.26888	DEg	down	0	0	protein_coding
HS6ST3	0.0530512	0.128369	-1.27484	DEg	down	0	0	protein_coding
LRRC2	0.115711	0.280589	-1.27794	DEg	down	0	0	protein_coding
INSR	2.04027	4.97285	-1.28531	DEg	down	0	0	protein_coding
EEF2K	0.691301	1.70312	-1.3008	DEg	down	0	0	protein_coding
TRIM63	0.0443627	0.110142	-1.31194	DEg	down	0	0	protein_coding
MGST1	0.752734	1.88094	-1.32124	DEg	down	0	0	protein_coding
KITLG	0.256874	0.646888	-1.33245	DEg	down	0	0	protein_coding
AQP7	0.0555044	0.140392	-1.33878	DEg	down	0	0	protein_coding
TRIM54	0.0874987	0.2261	-1.36963	DEg	down	0	0	protein_coding
SPHKAP	0.149238	0.386271	-1.37199	DEg	down	0	0	protein_coding
MOB3B	0.712154	1.8472	-1.37508	DEg	down	0	0	protein_coding
RBM47	0.0892364	0.2325	-1.38152	DEg	down	0	0	protein_coding
RAB8B	0.991618	2.62168	-1.40263	DEg	down	0	0	protein_coding
ADAMTS5	0.709905	1.88288	-1.40724	DEg	down	0	0	protein_coding
PTH1R	0.0717571	0.191196	-1.41386	DEg	down	0	0	protein_coding
UGT2B4	0.0170704	0.045957	-1.42878	DEg	down	0	0	protein_coding
KCNN2	0.0540734	0.15222	-1.49317	DEg	down	0	0	protein_coding
ASB2	0.0273945	0.0773706	-1.4979	DEg	down	0	0	protein_coding
CPM	0.110191	0.312197	-1.50245	DEg	down	0	0	protein_coding
HACD1	0.0938362	0.267016	-1.50871	DEg	down	0	0	protein_coding
ALPK2	0.0577532	0.164437	-1.50956	DEg	down	0	0	protein_coding
RAI2	0.274047	0.796781	-1.53976	DEg	down	0	0	protein_coding
PLA2G5	3.19473	9.32887	-1.54601	DEg	down	0	0	protein_coding
CSDC2	0.0660329	0.193329	-1.5498	DEg	down	0	0	protein_coding
TBXAS1	0.0383318	0.112856	-1.55787	DEg	down	0	0	protein_coding
SMYD1	0.0454871	0.13438	-1.56279	DEg	down	0	0	protein_coding
GOLGA6L10	0.0344475	0.101803	-1.56331	DEg	down	0	0	protein_coding
KLHL31	0.0354697	0.104906	-1.56444	DEg	down	0	0	protein_coding
HHATL	0.117244	0.347683	-1.56825	DEg	down	0	0	protein_coding
WNK3	0.124297	0.369595	-1.57215	DEg	down	0	0	protein_coding
BCL11A	0.0247368	0.0740741	-1.58231	DEg	down	0	0	protein_coding
FMN1	0.13779	0.415358	-1.59188	DEg	down	0	0	protein_coding
SLC5A1	0.0321987	0.0985069	-1.61322	DEg	down	0	0	protein_coding
MERTK	0.133088	0.415552	-1.64265	DEg	down	0	0	protein_coding
SLC4A3	0.0485536	0.154935	-1.67401	DEg	down	0	0	protein_coding
ANKRD2	0.0408873	0.13186	-1.68928	DEg	down	0	0	protein_coding
EFHD1	0.683328	2.23386	-1.70889	DEg	down	0	0	protein_coding
RHPN2	0.208525	0.683149	-1.71198	DEg	down	0	0	protein_coding
VASH2	0.12256	0.406632	-1.73024	DEg	down	0	0	protein_coding
FGF12	0.825105	2.76226	-1.7432	DEg	down	0	0	protein_coding
KIAA0513	0.209956	0.714757	-1.76736	DEg	down	0	0	protein_coding
NNMT	0.890524	3.14543	-1.82053	DEg	down	0	0	protein_coding
CHST7	0.202699	0.728912	-1.84641	DEg	down	0	0	protein_coding
TMEM132C	0.885925	3.23521	-1.86861	DEg	down	0	0	protein_coding
FOSL2	0.168455	0.629824	-1.90258	DEg	down	0	0	protein_coding
AOX1	0.190943	0.733954	-1.94254	DEg	down	0	0	protein_coding
MYOM3	0.061842	0.249176	-2.01051	DEg	down	0	0	protein_coding
MRC1	0.0532556	0.215048	-2.01365	DEg	down	0	0	protein_coding
GBX1	0.0115506	0.0467326	-2.01646	DEg	down	0	0	protein_coding
GALNT15	0.126239	0.515804	-2.03066	DEg	down	0	0	protein_coding
ACE2	0.0232035	0.0963739	-2.0543	DEg	down	0	0	protein_coding
CORO6	0.0800368	0.338763	-2.08154	DEg	down	0	0	protein_coding
MYH6	0.0369007	0.15668	-2.0861	DEg	down	0	0	protein_coding
STAB1	0.0292344	0.127206	-2.12143	DEg	down	0	0	protein_coding
LDB3	0.400286	1.74753	-2.12621	DEg	down	0	0	protein_coding
GRB14	0.0378207	0.171805	-2.18353	DEg	down	0	0	protein_coding
KIF5C	0.114484	0.528602	-2.20703	DEg	down	0	0	protein_coding
GPX3	0.190943	0.889858	-2.22043	DEg	down	0	0	protein_coding
DNER	0.0639886	0.303665	-2.24659	DEg	down	0	0	protein_coding
RNF157	0.0655218	0.312391	-2.25331	DEg	down	0	0	protein_coding
PLIN5	0.0242257	0.119061	-2.2971	DEg	down	0	0	protein_coding
SLC10A6	0.0344475	0.171417	-2.31504	DEg	down	0	0	protein_coding
AL845331.2	0.00919963	0.0482839	-2.39189	DEg	down	0	0	protein_coding
CCDC68	0.149647	0.800853	-2.41997	DEg	down	0	0	protein_coding
SYBU	0.0812634	0.435525	-2.42208	DEg	down	0	0	protein_coding
HS6ST2	0.534907	2.94144	-2.45916	DEg	down	0	0	protein_coding
ZBTB16	2.85945	18.3229	-2.67984	DEg	down	0	0	protein_coding
GRXCR2	0.012675	0.0820244	-2.69406	DEg	down	0	0	protein_coding
RIPOR3	0.411224	2.69556	-2.71259	DEg	down	0	0	protein_coding
CYP4B1	0.132781	0.873182	-2.71723	DEg	down	0	0	protein_coding
MYBPC3	0.636001	4.25538	-2.74219	DEg	down	0	0	protein_coding
SAMHD1	0.41797	2.85069	-2.76984	DEg	down	0	0	protein_coding
MAOA	0.0553	0.427186	-2.94951	DEg	down	0	0	protein_coding
BCAT1	0.134008	1.10161	-3.03922	DEg	down	0	0	protein_coding
FKBP5	1.15067	11.2368	-3.28768	DEg	down	0	0	protein_coding
PWWP3B	0.025759	0.261004	-3.34093	DEg	down	0	0	protein_coding
KLF15	0.0403762	0.424859	-3.39541	DEg	down	0	0	protein_coding
PNMT	0.0022488	0.0255963	-3.50871	DEg	down	0	0	protein_coding
CD163	0.00797301	0.104712	-3.71516	DEg	down	0	0	protein_coding
SLC7A8	0.0298477	0.407213	-3.77009	DEg	down	0	0	protein_coding
HIF3A	0.418685	6.56176	-3.97014	DEg	down	0	0	protein_coding
OR4M2	0.00286211	0.0517743	-4.17709	DEg	down	0	0	protein_coding
ALDH1L1	0.0172749	0.32771	-4.24567	DEg	down	0	0	protein_coding
SIGLEC1	0.0131861	0.0496413	-1.91252	DEg	down	2.22045e-16	6.29487e-16	protein_coding
SHISA6	0.178677	0.38821	-1.11948	DEg	down	5.55112e-16	1.56096e-15	protein_coding
SERPINA3	0.0423183	0.0969556	-1.19604	DEg	down	1.22125e-15	3.40868e-15	protein_coding
MLPH	0.0173771	0.052356	-1.59117	DEg	down	1.36557e-14	3.71405e-14	protein_coding
ASB15	0.042625	0.0932713	-1.12973	DEg	down	2.43139e-14	6.56544e-14	protein_coding
PHACTR3	0.0394562	0.0822183	-1.05921	DEg	down	2.60014e-13	6.82842e-13	protein_coding
TLR2	0.0111418	0.0405274	-1.86292	DEg	down	3.37508e-13	8.83465e-13	protein_coding
SLC25A18	0.0343453	0.0814427	-1.24567	DEg	down	3.58158e-13	9.37037e-13	protein_coding
FGD2	0.00746192	0.032771	-2.1348	DEg	down	1.00009e-12	2.5811e-12	protein_coding
GPT	0.00930185	0.0362614	-1.96284	DEg	down	1.16973e-12	3.0146e-12	protein_coding
MYO5C	0.0333231	0.0765949	-1.20073	DEg	down	1.82998e-12	4.69556e-12	protein_coding
SLC7A7	0.0502913	0.106263	-1.07926	DEg	down	2.2442e-12	5.742e-12	protein_coding
2021-03-11	0.0078708	0.0321893	-2.032	DEg	down	2.2067e-11	5.47843e-11	protein_coding
SYT7	0.0258612	0.0653481	-1.33736	DEg	down	3.52286e-11	8.68523e-11	protein_coding
WT1	0.0211592	0.0558464	-1.40018	DEg	down	4.33057e-11	1.06447e-10	protein_coding
EPB41L4B	0.0223858	0.0556525	-1.31386	DEg	down	5.58189e-11	1.36568e-10	protein_coding
LCP2	0.0316876	0.0707776	-1.15937	DEg	down	6.45226e-11	1.57572e-10	protein_coding
MS4A4E	0.02811	0.0647663	-1.20416	DEg	down	1.6625e-10	4.00521e-10	protein_coding
ASB11	0.0209547	0.0531317	-1.3423	DEg	down	3.84024e-10	9.14421e-10	protein_coding
SPEG	0.0315854	0.0688385	-1.12396	DEg	down	4.29608e-10	1.02161e-09	protein_coding
RAPGEF3	0.0378207	0.0779523	-1.04342	DEg	down	5.13747e-10	1.21884e-09	protein_coding
OR4N2	0.00541756	0.0250145	-2.20705	DEg	down	5.59105e-10	1.32449e-09	protein_coding
MLXIPL	0.0104262	0.0358736	-1.7827	DEg	down	2.07396e-09	4.81447e-09	protein_coding
EGF	0.0228969	0.0494474	-1.11074	DEg	down	3.86988e-09	8.90898e-09	protein_coding
IKZF1	0.0236124	0.0527438	-1.15946	DEg	down	4.39086e-09	1.00871e-08	protein_coding
SLC6A8	0.0280078	0.0603064	-1.10648	DEg	down	6.19642e-09	1.41561e-08	protein_coding
OPLAH	0.024839	0.0552647	-1.15375	DEg	down	8.61551e-09	1.95669e-08	protein_coding
MS4A6A	0.0204436	0.04809	-1.23409	DEg	down	1.49408e-08	3.35901e-08	protein_coding
FCGR2B	0.00459982	0.0207485	-2.17336	DEg	down	2.85545e-08	6.34721e-08	protein_coding
MYL4	0.0268834	0.0573977	-1.09428	DEg	down	3.77902e-08	8.36057e-08	protein_coding
TOX	0.0250434	0.0521621	-1.05857	DEg	down	4.61153e-08	1.01663e-07	protein_coding
RASL11A	0.00735971	0.0255963	-1.79821	DEg	down	6.14631e-08	1.34816e-07	protein_coding
BATF	0.00654196	0.0250145	-1.93497	DEg	down	7.99851e-08	1.74478e-07	protein_coding
HP	0.00183993	0.0124103	-2.75382	DEg	down	1.09456e-07	2.37728e-07	protein_coding
PIK3R5	0.0183993	0.0434361	-1.23925	DEg	down	2.30549e-07	4.94365e-07	protein_coding
HOGA1	0.023919	0.0509986	-1.0923	DEg	down	2.98127e-07	6.35522e-07	protein_coding
PERM1	0.00950629	0.0275354	-1.53433	DEg	down	9.49673e-07	1.98045e-06	protein_coding
PARD6B	0.00981294	0.0269537	-1.45772	DEg	down	3.23352e-06	6.59583e-06	protein_coding
RHEBL1	0.0174793	0.0391701	-1.1641	DEg	down	3.38666e-06	6.89945e-06	protein_coding
SRPK3	0.011244	0.0273415	-1.28194	DEg	down	2.87825e-05	5.61092e-05	protein_coding
CFHR2	0	0.00426605	#NAME?	DEg	down	3.30652e-05	6.41955e-05	protein_coding
LIPG	0.0152305	0.0374249	-1.29703	DEg	down	4.09556e-05	7.91621e-05	protein_coding
SCN3A	0.00950629	0.0203607	-1.09883	DEg	down	5.02801e-05	9.66042e-05	protein_coding
CBS	0.00132884	0.00891991	-2.74687	DEg	down	5.36893e-05	0.000103012	protein_coding
IZUMO4	0.0154349	0.0333527	-1.1116	DEg	down	9.19651e-05	0.00017453	protein_coding
SYN2	0.0161505	0.034904	-1.11182	DEg	down	0.000123466	0.000232793	protein_coding
IP6K3	0.0108351	0.0254024	-1.22925	DEg	down	0.00013328	0.000250878	protein_coding
VSIG4	0.0067464	0.0178398	-1.40291	DEg	down	0.000213157	0.000396902	protein_coding
SLC7A11	0.0171726	0.0360675	-1.07059	DEg	down	0.00025263	0.000468115	protein_coding
CYP2C18	0.0134928	0.0318014	-1.2369	DEg	down	0.000295407	0.000545263	protein_coding
CPB1	0.0101196	0.0236572	-1.22513	DEg	down	0.000298112	0.000550122	protein_coding
CDCA7	0.00643974	0.0176459	-1.45426	DEg	down	0.000357581	0.000656174	protein_coding
VENTX	0.0022488	0.0102773	-2.19223	DEg	down	0.000357939	0.000656792	protein_coding
POU2AF1	0.0122662	0.0271476	-1.14614	DEg	down	0.000432502	0.000790379	protein_coding
SLCO4A1	0.00327098	0.0116347	-1.83064	DEg	down	0.000442079	0.000807445	protein_coding
SIRPB2	0.00296433	0.0112468	-1.92374	DEg	down	0.000687318	0.00123949	protein_coding
LPAR3	0.00541756	0.015319	-1.49961	DEg	down	0.000759759	0.00136433	protein_coding
ADAM11	0.00725749	0.0188094	-1.37391	DEg	down	0.000882981	0.00158216	protein_coding
ARRDC5	0.00500869	0.0145433	-1.53785	DEg	down	0.00093933	0.00168037	protein_coding
KRTAP5-11	0.00500869	0.0147373	-1.55696	DEg	down	0.00126222	0.00224144	protein_coding
EMX2	0.00419094	0.0137677	-1.71594	DEg	down	0.00148434	0.00262244	protein_coding
LHX2	0.00654196	0.0166764	-1.35001	DEg	down	0.00184409	0.00323724	protein_coding
ADAM28	0.0108351	0.0228815	-1.07847	DEg	down	0.00184663	0.0032415	protein_coding
ALOX15B	0.000613309	0.00504169	-3.03922	DEg	down	0.0020239	0.00354411	protein_coding
HCN4	0.00163549	0.00756254	-2.20915	DEg	down	0.00234796	0.00409444	protein_coding
XK	0.0120617	0.0246267	-1.02979	DEg	down	0.00244649	0.00425314	protein_coding
PNLIP	0.00398651	0.0118286	-1.56908	DEg	down	0.00429288	0.00733232	protein_coding
IRF5	0.00194214	0.00736863	-1.92374	DEg	down	0.00471751	0.00803018	protein_coding
NPTX2	0.00766636	0.0170642	-1.15436	DEg	down	0.00604891	0.0101979	protein_coding
SCYGR4	0.000613309	0.00426605	-2.79821	DEg	down	0.00972699	0.0161091	protein_coding
MTRNR2L6	0.000817745	0.00465387	-2.50871	DEg	down	0.0120947	0.0198388	protein_coding
POTEF	0	0.00193911	#NAME?	DEg	down	0.0138402	0.0226191	protein_coding
LCN12	0.00429316	0.010859	-1.33878	DEg	down	0.0150379	0.0244939	protein_coding
MRGPRX3	0.00173771	0.00620516	-1.83628	DEg	down	0.0158582	0.0257874	protein_coding
C9orf152	0.00429316	0.0114408	-1.41407	DEg	down	0.0160516	0.0260908	protein_coding
ARHGAP45	0.00541756	0.0127981	-1.24022	DEg	down	0.0229855	0.0367527	protein_coding
WNT3A	0.00490647	0.0112468	-1.19676	DEg	down	0.0286258	0.0452592	protein_coding
MTRNR2L1	0.00122662	0.00504169	-2.03922	DEg	down	0.0286274	0.0452594	protein_coding

## Sheet: vEC_up
gene	mean expression in HCM	mean expression in HEALTHY	log2FC	Type	State	pvalue	pvalue.adj.FDR	geneType
NPPB	0.0995824	0.00083022	6.90625	DEg	up	0	0	protein_coding
THY1	0.0913102	0.00083022	6.78114	DEg	up	0	0	protein_coding
C11orf42	0.0425431	0.00083022	5.67929	DEg	up	0	0	protein_coding
LRATD1	0.0550697	0.00124533	5.46666	DEg	up	0	0	protein_coding
PRSS51	0.0606634	0.00166044	5.19119	DEg	up	0	0	protein_coding
BTNL3	0.109903	0.00373599	4.8786	DEg	up	0	0	protein_coding
ERCC6L	0.0707477	0.00249066	4.82808	DEg	up	0	0	protein_coding
DOK5	0.82967	0.0332088	4.6429	DEg	up	0	0	protein_coding
NPPA	0.0824076	0.00332088	4.63314	DEg	up	0	0	protein_coding
RPS10	0.0732687	0.00373599	4.29364	DEg	up	0	0	protein_coding
KCNJ13	0.0634208	0.00332088	4.25532	DEg	up	0	0	protein_coding
FSIP2	0.122666	0.00664176	4.20703	DEg	up	0	0	protein_coding
CCDC196	0.0835894	0.00456621	4.19425	DEg	up	0	0	protein_coding
RNF32	0.120933	0.00705687	4.09903	DEg	up	0	0	protein_coding
SYT1	0.354999	0.0207555	4.09625	DEg	up	0	0	protein_coding
PP2D1	0.0705901	0.0041511	4.0879	DEg	up	0	0	protein_coding
SLC5A4	0.837942	0.0493981	4.08432	DEg	up	0	0	protein_coding
INHBB	0.122351	0.00747198	4.03339	DEg	up	0	0	protein_coding
ENPP2	0.69109	0.0423412	4.02874	DEg	up	0	0	protein_coding
INSYN2A	0.682345	0.0485679	3.81243	DEg	up	0	0	protein_coding
TSBP1	0.0805168	0.00581154	3.7923	DEg	up	0	0	protein_coding
KCNA5	0.0711416	0.00539643	3.72062	DEg	up	0	0	protein_coding
ATG9B	0.0752383	0.00581154	3.69448	DEg	up	0	0	protein_coding
STX19	0.0906011	0.00705687	3.68243	DEg	up	0	0	protein_coding
MOV10L1	0.105649	0.0083022	3.66964	DEg	up	0	0	protein_coding
LGALS2	0.0475065	0.00373599	3.66856	DEg	up	0	0	protein_coding
CLEC3B	0.0620815	0.00498132	3.63956	DEg	up	0	0	protein_coding
CDH12	0.432679	0.0348692	3.63327	DEg	up	0	0	protein_coding
RGS13	0.0616088	0.00498132	3.62854	DEg	up	0	0	protein_coding
DLEU7	0.187662	0.0153591	3.61098	DEg	up	0	0	protein_coding
MKRN2OS	0.139053	0.0116231	3.58057	DEg	up	0	0	protein_coding
C3orf49	0.0595604	0.00498132	3.57975	DEg	up	0	0	protein_coding
CLDN20	0.0668085	0.00581154	3.52304	DEg	up	0	0	protein_coding
CLVS1	0.932719	0.0826069	3.49711	DEg	up	0	0	protein_coding
PGF	0.187347	0.0178497	3.39174	DEg	up	0	0	protein_coding
CTHRC1	0.204601	0.0199253	3.36014	DEg	up	0	0	protein_coding
APLN	0.0848499	0.0083022	3.35335	DEg	up	0	0	protein_coding
EDNRB	1.00315	0.0983811	3.35001	DEg	up	0	0	protein_coding
KIT	0.472544	0.0469074	3.33256	DEg	up	0	0	protein_coding
S100A1	0.124557	0.0124533	3.3222	DEg	up	0	0	protein_coding
CD200	2.1842	0.221254	3.30333	DEg	up	0	0	protein_coding
MTCP1	0.156779	0.0161893	3.27562	DEg	up	0	0	protein_coding
SCD5	0.426219	0.0444168	3.26242	DEg	up	0	0	protein_coding
OR51E1	0.273379	0.0286426	3.25467	DEg	up	0	0	protein_coding
EVI2B	0.110848	0.0116231	3.25352	DEg	up	0	0	protein_coding
IQCA1	0.181123	0.0190951	3.2457	DEg	up	0	0	protein_coding
CEMIP	0.38927	0.0410959	3.2437	DEg	up	0	0	protein_coding
ACTA1	0.80115	0.0846824	3.24194	DEg	up	0	0	protein_coding
C12orf40	0.152446	0.0161893	3.23519	DEg	up	0	0	protein_coding
NEURL1	0.101552	0.0107929	3.23407	DEg	up	0	0	protein_coding
PCNX2	0.524777	0.056455	3.21653	DEg	up	0	0	protein_coding
FAU	0.421019	0.0456621	3.20482	DEg	up	0	0	protein_coding
OMG	0.175845	0.0190951	3.20303	DEg	up	0	0	protein_coding
CNTN5	0.285669	0.0315484	3.17871	DEg	up	0	0	protein_coding
RPL19	0.461435	0.0510585	3.1759	DEg	up	0	0	protein_coding
TTC6	0.0972977	0.0107929	3.17233	DEg	up	0	0	protein_coding
CCDC39	0.115182	0.0128684	3.162	DEg	up	0	0	protein_coding
NPR3	0.121957	0.0136986	3.15427	DEg	up	0	0	protein_coding
B3GALT2	0.0617663	0.00705687	3.12972	DEg	up	0	0	protein_coding
GABRP	0.180572	0.0207555	3.12101	DEg	up	0	0	protein_coding
NUF2	0.125266	0.0145289	3.108	DEg	up	0	0	protein_coding
RPA3	0.445679	0.0518888	3.10251	DEg	up	0	0	protein_coding
COL10A1	0.117624	0.0136986	3.10208	DEg	up	0	0	protein_coding
XKR4	0.927204	0.108344	3.09727	DEg	up	0	0	protein_coding
CXCL17	0.0638147	0.00747198	3.09433	DEg	up	0	0	protein_coding
P4HA3	0.15544	0.0182648	3.08922	DEg	up	0	0	protein_coding
MGP	1.08154	0.129929	3.05729	DEg	up	0	0	protein_coding
RPL18	0.503585	0.0606061	3.0547	DEg	up	0	0	protein_coding
DKK2	0.406444	0.0498132	3.02846	DEg	up	0	0	protein_coding
PRSS48	0.2707	0.0336239	3.00914	DEg	up	0	0	protein_coding
MTMR7	0.0654692	0.0083022	2.97925	DEg	up	0	0	protein_coding
SPDYE3	0.217994	0.0278124	2.97049	DEg	up	0	0	protein_coding
LGALS1	0.477822	0.0610212	2.96909	DEg	up	0	0	protein_coding
ACKR4	0.132278	0.0170195	2.95831	DEg	up	0	0	protein_coding
ISLR	0.167494	0.0215857	2.95596	DEg	up	0	0	protein_coding
PAX8	0.250847	0.0323786	2.9537	DEg	up	0	0	protein_coding
PTPRT	0.620499	0.0801162	2.95326	DEg	up	0	0	protein_coding
RPS23	0.639329	0.0838522	2.93064	DEg	up	0	0	protein_coding
SLC3A1	0.0661782	0.00871731	2.9244	DEg	up	0	0	protein_coding
GCNT7	0.110139	0.0145289	2.92234	DEg	up	0	0	protein_coding
FAM217A	0.141574	0.01868	2.92199	DEg	up	0	0	protein_coding
AFF2	0.146853	0.0195102	2.91207	DEg	up	0	0	protein_coding
LRRC3B	0.433546	0.0577003	2.90953	DEg	up	0	0	protein_coding
C12orf57	0.11203	0.014944	2.90625	DEg	up	0	0	protein_coding
SHANK2	0.270385	0.0361146	2.90436	DEg	up	0	0	protein_coding
CRISPLD1	0.149137	0.0199253	2.90397	DEg	up	0	0	protein_coding
ADGRG2	0.204759	0.0273973	2.90182	DEg	up	0	0	protein_coding
RPS27A	0.613488	0.0834371	2.87827	DEg	up	0	0	protein_coding
CXCR4	0.109194	0.014944	2.86926	DEg	up	0	0	protein_coding
KANK4	0.142441	0.0195102	2.86806	DEg	up	0	0	protein_coding
SHOC1	0.813992	0.111665	2.86584	DEg	up	0	0	protein_coding
LRRN3	0.102813	0.0141137	2.86484	DEg	up	0	0	protein_coding
CRIP1	0.332545	0.0460772	2.85143	DEg	up	0	0	protein_coding
RPL18A	0.29922	0.041511	2.84964	DEg	up	0	0	protein_coding
UBB	0.306468	0.0427563	2.84153	DEg	up	0	0	protein_coding
BX004987.1	0.0712991	0.00996264	2.83928	DEg	up	0	0	protein_coding
SEMA4G	0.0678327	0.00954753	2.82878	DEg	up	0	0	protein_coding
SLC45A4	0.616088	0.086758	2.82807	DEg	up	0	0	protein_coding
ACE	0.949894	0.134496	2.82021	DEg	up	0	0	protein_coding
LCA5L	0.143229	0.0203404	2.8159	DEg	up	0	0	protein_coding
MMP21	0.0816986	0.0116231	2.81332	DEg	up	0	0	protein_coding
TMEFF2	0.27787	0.0398506	2.80174	DEg	up	0	0	protein_coding
IL7	0.306389	0.0440017	2.79974	DEg	up	0	0	protein_coding
PKD2L2	0.135587	0.0195102	2.79692	DEg	up	0	0	protein_coding
GDAP1L1	0.108721	0.0157742	2.785	DEg	up	0	0	protein_coding
GUCY1A1	1.3691	0.198838	2.78357	DEg	up	0	0	protein_coding
NAV3	7.60104	1.10419	2.7832	DEg	up	0	0	protein_coding
ACSM6	0.091389	0.0132835	2.78238	DEg	up	0	0	protein_coding
EPHB1	0.439691	0.0639269	2.78199	DEg	up	0	0	protein_coding
REC114	0.111006	0.0161893	2.77753	DEg	up	0	0	protein_coding
ENTPD3	0.0853226	0.0124533	2.7764	DEg	up	0	0	protein_coding
GPC4	0.150083	0.0220008	2.77013	DEg	up	0	0	protein_coding
CYP3A5	0.0787048	0.0116231	2.75946	DEg	up	0	0	protein_coding
INSL6	0.115024	0.0170195	2.75667	DEg	up	0	0	protein_coding
FAM184B	0.145277	0.0215857	2.75066	DEg	up	0	0	protein_coding
RPS15	0.476956	0.0709838	2.74829	DEg	up	0	0	protein_coding
PRUNE2	0.0778382	0.0116231	2.74349	DEg	up	0	0	protein_coding
EDA2R	0.0861105	0.0128684	2.74235	DEg	up	0	0	protein_coding
ARHGAP20	0.10817	0.0161893	2.74019	DEg	up	0	0	protein_coding
MYL2	1.53281	0.230386	2.73406	DEg	up	0	0	protein_coding
CCDC60	0.387458	0.0585305	2.72678	DEg	up	0	0	protein_coding
SV2C	0.213188	0.0323786	2.71902	DEg	up	0	0	protein_coding
RPS18	0.753013	0.114985	2.71122	DEg	up	0	0	protein_coding
SLC35F2	0.10557	0.0161893	2.70509	DEg	up	0	0	protein_coding
CP	0.0835106	0.0128684	2.69813	DEg	up	0	0	protein_coding
RPL7A	0.455605	0.0705687	2.69068	DEg	up	0	0	protein_coding
C1QTNF2	0.112424	0.0174346	2.68893	DEg	up	0	0	protein_coding
RP1	0.116285	0.0182648	2.67052	DEg	up	0	0	protein_coding
EDDM13	0.152761	0.0240764	2.66559	DEg	up	0	0	protein_coding
UBL5	0.149768	0.0236613	2.66213	DEg	up	0	0	protein_coding
RPS2	0.462617	0.0734745	2.6545	DEg	up	0	0	protein_coding
COX4I2	0.0886315	0.0141137	2.65072	DEg	up	0	0	protein_coding
RPL41	0.492476	0.0784558	2.6501	DEg	up	0	0	protein_coding
C1orf56	0.0728748	0.0116231	2.64843	DEg	up	0	0	protein_coding
TCF7	0.132514	0.0211706	2.64601	DEg	up	0	0	protein_coding
C4orf45	0.168597	0.0269822	2.6435	DEg	up	0	0	protein_coding
RPS27	0.49673	0.0797011	2.63979	DEg	up	0	0	protein_coding
ITM2A	0.794217	0.127439	2.63973	DEg	up	0	0	protein_coding
GRIK1	0.113763	0.0182648	2.6389	DEg	up	0	0	protein_coding
VAX2	0.124005	0.0199253	2.63773	DEg	up	0	0	protein_coding
SPDYE21P	0.0928858	0.014944	2.6359	DEg	up	0	0	protein_coding
RPL15	0.510675	0.0826069	2.62807	DEg	up	0	0	protein_coding
GLIPR1L1	0.107776	0.0174346	2.62801	DEg	up	0	0	protein_coding
RPL10	0.988419	0.161063	2.6175	DEg	up	0	0	protein_coding
NME9	0.177184	0.0290577	2.60826	DEg	up	0	0	protein_coding
SLC1A4	0.189632	0.0311333	2.60667	DEg	up	0	0	protein_coding
SGCE	0.416529	0.0684932	2.60438	DEg	up	0	0	protein_coding
OST4	0.118097	0.0195102	2.59767	DEg	up	0	0	protein_coding
ADAMTSL1	0.906641	0.153176	2.56535	DEg	up	0	0	protein_coding
KLHL4	1.11605	0.18929	2.55973	DEg	up	0	0	protein_coding
RHD	0.278027	0.0473225	2.55463	DEg	up	0	0	protein_coding
VIM	1.57433	0.268161	2.55357	DEg	up	0	0	protein_coding
ANGPTL2	0.232175	0.0398506	2.54254	DEg	up	0	0	protein_coding
RPS12	0.570708	0.097966	2.5424	DEg	up	0	0	protein_coding
RPL29	0.376743	0.0647572	2.54047	DEg	up	0	0	protein_coding
AMZ1	0.308674	0.0531341	2.53837	DEg	up	0	0	protein_coding
BTNL8	0.272828	0.0473225	2.52739	DEg	up	0	0	protein_coding
RPS21	0.28559	0.0498132	2.51935	DEg	up	0	0	protein_coding
RASGRP1	0.114157	0.0199253	2.51835	DEg	up	0	0	protein_coding
IFITM3	0.927362	0.161893	2.51809	DEg	up	0	0	protein_coding
SSR4	0.182935	0.0319635	2.51684	DEg	up	0	0	protein_coding
MYADM	0.194438	0.034039	2.51405	DEg	up	0	0	protein_coding
LDLRAD2	0.0824864	0.0145289	2.50524	DEg	up	0	0	protein_coding
PTPRR	0.331364	0.0585305	2.50115	DEg	up	0	0	protein_coding
KCNH8	0.147956	0.0261519	2.50017	DEg	up	0	0	protein_coding
KCNK10	0.133459	0.0236613	2.4958	DEg	up	0	0	protein_coding
APLNR	0.2785	0.0493981	2.49515	DEg	up	0	0	protein_coding
SLC9C1	5.93587	1.05438	2.49307	DEg	up	0	0	protein_coding
MAK	0.439061	0.0780407	2.49212	DEg	up	0	0	protein_coding
TNFRSF4	0.21894	0.0390203	2.48823	DEg	up	0	0	protein_coding
BCL2L14	0.56086	0.100457	2.48107	DEg	up	0	0	protein_coding
ADAMTS17	0.420547	0.0759651	2.46886	DEg	up	0	0	protein_coding
B2M	6.72197	1.21503	2.4679	DEg	up	0	0	protein_coding
PSTK	0.100922	0.0182648	2.4661	DEg	up	0	0	protein_coding
NOX4	0.601985	0.109174	2.4631	DEg	up	0	0	protein_coding
RPS3A	0.392027	0.0713989	2.45698	DEg	up	0	0	protein_coding
MTLN	0.0934373	0.0170195	2.45681	DEg	up	0	0	protein_coding
RFX8	0.13212	0.0240764	2.45616	DEg	up	0	0	protein_coding
RAMP2	0.864729	0.157742	2.45468	DEg	up	0	0	protein_coding
CRYAB	0.336721	0.0614363	2.45439	DEg	up	0	0	protein_coding
FABP4	1.38769	0.253217	2.45424	DEg	up	0	0	protein_coding
DUOX1	0.139998	0.0257368	2.4435	DEg	up	0	0	protein_coding
ANOS1	0.53888	0.0992113	2.44139	DEg	up	0	0	protein_coding
EYS	0.371543	0.0684932	2.4395	DEg	up	0	0	protein_coding
UQCRB	0.271725	0.0502283	2.43557	DEg	up	0	0	protein_coding
MEGF11	0.143307	0.026567	2.4314	DEg	up	0	0	protein_coding
RPL24	0.417789	0.0776256	2.42817	DEg	up	0	0	protein_coding
RPL26	0.645395	0.120382	2.42256	DEg	up	0	0	protein_coding
FTL	0.288505	0.0539643	2.41852	DEg	up	0	0	protein_coding
NDUFB11	0.0776018	0.0145289	2.41717	DEg	up	0	0	protein_coding
SCRN1	0.314662	0.0589456	2.41634	DEg	up	0	0	protein_coding
RPS13	0.386276	0.0726443	2.41071	DEg	up	0	0	protein_coding
RPL27A	0.557551	0.106268	2.3914	DEg	up	0	0	protein_coding
ESR2	0.72024	0.137401	2.39008	DEg	up	0	0	protein_coding
RPS28	0.681636	0.13076	2.38208	DEg	up	0	0	protein_coding
CATSPER2	0.302844	0.0581154	2.38158	DEg	up	0	0	protein_coding
ECM2	0.190341	0.0365297	2.38145	DEg	up	0	0	protein_coding
IGFBP5	1.54219	0.297634	2.37337	DEg	up	0	0	protein_coding
COX7C	0.238478	0.0460772	2.37173	DEg	up	0	0	protein_coding
UQCRQ	0.141495	0.0273973	2.36865	DEg	up	0	0	protein_coding
STMN1	0.143386	0.0278124	2.36611	DEg	up	0	0	protein_coding
ATP5MC3	0.155991	0.030303	2.36393	DEg	up	0	0	protein_coding
TP53I11	0.706689	0.137401	2.36268	DEg	up	0	0	protein_coding
FAM107B	0.352084	0.0689083	2.35317	DEg	up	0	0	protein_coding
NME2	0.176003	0.0344541	2.35285	DEg	up	0	0	protein_coding
MRFAP1	0.137714	0.0269822	2.35159	DEg	up	0	0	protein_coding
RPL10A	0.304499	0.0597758	2.3488	DEg	up	0	0	protein_coding
RPLP1	0.948476	0.186384	2.34733	DEg	up	0	0	protein_coding
RPL9	0.409202	0.0805313	2.34519	DEg	up	0	0	protein_coding
LHFPL5	0.0757898	0.014944	2.34244	DEg	up	0	0	protein_coding
AQP11	0.086268	0.0170195	2.34164	DEg	up	0	0	protein_coding
ATL1	0.117703	0.0232462	2.34008	DEg	up	0	0	protein_coding
SCUBE2	0.136138	0.0269822	2.33499	DEg	up	0	0	protein_coding
CRTAC1	0.135902	0.0269822	2.33249	DEg	up	0	0	protein_coding
GDF11	0.0835894	0.0166044	2.33175	DEg	up	0	0	protein_coding
HDDC2	0.16064	0.0319635	2.32933	DEg	up	0	0	protein_coding
S100A6	0.523359	0.104193	2.32855	DEg	up	0	0	protein_coding
KCNJ3	0.310092	0.0618514	2.32582	DEg	up	0	0	protein_coding
PCSK5	5.06641	1.01079	2.32548	DEg	up	0	0	protein_coding
FBXL2	0.344599	0.0689083	2.32217	DEg	up	0	0	protein_coding
ERICH4	0.158828	0.0319635	2.31297	DEg	up	0	0	protein_coding
ZNF730	0.115497	0.0232462	2.31279	DEg	up	0	0	protein_coding
LRRC74A	0.199244	0.0402657	2.30691	DEg	up	0	0	protein_coding
CATSPERB	0.160167	0.0323786	2.30647	DEg	up	0	0	protein_coding
PER3	1.17821	0.238273	2.30591	DEg	up	0	0	protein_coding
POLR2L	0.133144	0.0269822	2.30291	DEg	up	0	0	protein_coding
OVOL2	0.124872	0.0253217	2.302	DEg	up	0	0	protein_coding
HLA-C	1.67801	0.340805	2.29973	DEg	up	0	0	protein_coding
LURAP1L	0.968565	0.196762	2.2994	DEg	up	0	0	protein_coding
GRPEL2	0.52399	0.106683	2.2962	DEg	up	0	0	protein_coding
RPS14	0.634287	0.129514	2.29202	DEg	up	0	0	protein_coding
SPC25	0.428661	0.0875882	2.29103	DEg	up	0	0	protein_coding
TOX2	0.3951	0.0809465	2.28718	DEg	up	0	0	protein_coding
EPHA3	0.834161	0.171025	2.28612	DEg	up	0	0	protein_coding
ARRDC3	0.298905	0.0614363	2.28252	DEg	up	0	0	protein_coding
HLA-B	2.5143	0.516812	2.28245	DEg	up	0	0	protein_coding
RPS9	0.503506	0.103778	2.27851	DEg	up	0	0	protein_coding
MYO1H	0.161112	0.0332088	2.27843	DEg	up	0	0	protein_coding
RNASE1	0.890097	0.183479	2.27835	DEg	up	0	0	protein_coding
RPL27	0.287875	0.0593607	2.27786	DEg	up	0	0	protein_coding
SPATA21	0.0984795	0.0203404	2.27548	DEg	up	0	0	protein_coding
COX5B	0.248877	0.0514736	2.27353	DEg	up	0	0	protein_coding
SLC16A4	0.206255	0.0427563	2.27022	DEg	up	0	0	protein_coding
C4orf19	0.11203	0.0232462	2.26882	DEg	up	0	0	protein_coding
F2R	0.36398	0.07555	2.26836	DEg	up	0	0	protein_coding
NDUFA4	0.335776	0.0697385	2.26747	DEg	up	0	0	protein_coding
ASPHD1	0.077917	0.0161893	2.2669	DEg	up	0	0	protein_coding
PDE5A	0.476956	0.0992113	2.26528	DEg	up	0	0	protein_coding
BEAN1	0.117624	0.0244915	2.26383	DEg	up	0	0	protein_coding
CCN3	0.173403	0.0361146	2.26347	DEg	up	0	0	protein_coding
COX6A1	0.111479	0.0232462	2.2617	DEg	up	0	0	protein_coding
KCNJ2	0.103443	0.0215857	2.26068	DEg	up	0	0	protein_coding
ACTC1	0.585913	0.122457	2.25841	DEg	up	0	0	protein_coding
IGFBP3	0.677224	0.141553	2.2583	DEg	up	0	0	protein_coding
HES4	0.376979	0.079286	2.24935	DEg	up	0	0	protein_coding
CAPN12	0.165524	0.0348692	2.24702	DEg	up	0	0	protein_coding
HIST1H1E	0.165367	0.0348692	2.24564	DEg	up	0	0	protein_coding
PCDH17	2.68502	0.568286	2.24025	DEg	up	0	0	protein_coding
COX4I1	0.308517	0.0655874	2.23386	DEg	up	0	0	protein_coding
NEMP2	0.179548	0.0381901	2.2331	DEg	up	0	0	protein_coding
CD63	0.579059	0.123288	2.23168	DEg	up	0	0	protein_coding
PLK2	1.01505	0.216272	2.23063	DEg	up	0	0	protein_coding
MCAM	0.46309	0.0992113	2.22272	DEg	up	0	0	protein_coding
SYT17	0.187426	0.0402657	2.2187	DEg	up	0	0	protein_coding
RPS16	0.446309	0.0958904	2.21858	DEg	up	0	0	protein_coding
PAICS	0.144883	0.0311333	2.21836	DEg	up	0	0	protein_coding
RPL7	0.289136	0.0622665	2.21522	DEg	up	0	0	protein_coding
CNGB3	0.0790199	0.0170195	2.21503	DEg	up	0	0	protein_coding
DGKI	0.198377	0.0427563	2.21404	DEg	up	0	0	protein_coding
MCF2L2	0.255416	0.0552096	2.20986	DEg	up	0	0	protein_coding
EXOC3L1	0.187899	0.0406808	2.20754	DEg	up	0	0	protein_coding
S100A16	0.155204	0.0336239	2.2066	DEg	up	0	0	protein_coding
NDUFB9	0.474671	0.102947	2.20502	DEg	up	0	0	protein_coding
RPL35A	0.433546	0.09423	2.20193	DEg	up	0	0	protein_coding
ANKUB1	1.13338	0.246575	2.20053	DEg	up	0	0	protein_coding
RPL30	0.63728	0.138647	2.20051	DEg	up	0	0	protein_coding
RPL32	0.543528	0.118306	2.19983	DEg	up	0	0	protein_coding
RPS25	0.371149	0.0809465	2.19696	DEg	up	0	0	protein_coding
RPS7	0.493106	0.107929	2.19182	DEg	up	0	0	protein_coding
ENC1	0.187426	0.0410959	2.18926	DEg	up	0	0	protein_coding
CCDC178	0.19302	0.0423412	2.18861	DEg	up	0	0	protein_coding
C1orf54	0.778067	0.171025	2.18568	DEg	up	0	0	protein_coding
DONSON	0.184984	0.0406808	2.18498	DEg	up	0	0	protein_coding
PRDX5	0.111242	0.0244915	2.18335	DEg	up	0	0	protein_coding
CTSO	0.271016	0.0597758	2.18074	DEg	up	0	0	protein_coding
APEX1	0.0955645	0.0211706	2.17441	DEg	up	0	0	protein_coding
NDUFA1	0.168361	0.0373599	2.17199	DEg	up	0	0	protein_coding
CD81	0.884503	0.196347	2.17146	DEg	up	0	0	protein_coding
H3F3B	1.35098	0.300125	2.17037	DEg	up	0	0	protein_coding
SYNC	0.219649	0.048983	2.16485	DEg	up	0	0	protein_coding
C1QTNF9	0.137635	0.0307181	2.16368	DEg	up	0	0	protein_coding
S100A11	0.362168	0.0809465	2.16162	DEg	up	0	0	protein_coding
UNC5B	2.26006	0.505189	2.16147	DEg	up	0	0	protein_coding
RPL3	0.519263	0.116231	2.15947	DEg	up	0	0	protein_coding
RPL23A	0.429371	0.0963055	2.15653	DEg	up	0	0	protein_coding
CCDC65	0.183172	0.0410959	2.15613	DEg	up	0	0	protein_coding
IFI27	1.68447	0.378165	2.15521	DEg	up	0	0	protein_coding
TMEM35B	0.118333	0.026567	2.15514	DEg	up	0	0	protein_coding
CUBN	0.3368	0.0759651	2.14848	DEg	up	0	0	protein_coding
ATP5MC1	0.0901284	0.0203404	2.14763	DEg	up	0	0	protein_coding
FBXL13	0.264713	0.0597758	2.14679	DEg	up	0	0	protein_coding
SRSF12	0.104625	0.0236613	2.14462	DEg	up	0	0	protein_coding
GAS2L3	0.294651	0.0668327	2.14038	DEg	up	0	0	protein_coding
RPL11	0.789569	0.179743	2.13513	DEg	up	0	0	protein_coding
RPL12	0.312219	0.0713989	2.12859	DEg	up	0	0	protein_coding
TMSB4X	1.35445	0.310087	2.12696	DEg	up	0	0	protein_coding
CLIC1	0.266525	0.0610212	2.12689	DEg	up	0	0	protein_coding
HLA-A	2.12944	0.487754	2.12625	DEg	up	0	0	protein_coding
EIF1	0.809895	0.185554	2.12589	DEg	up	0	0	protein_coding
SLC25A4	0.262664	0.060191	2.1256	DEg	up	0	0	protein_coding
TRAF3IP2	0.271567	0.0622665	2.12478	DEg	up	0	0	protein_coding
TNNC1	0.434334	0.0996264	2.1242	DEg	up	0	0	protein_coding
AGBL5	0.209801	0.0481528	2.12333	DEg	up	0	0	protein_coding
FAM184A	0.348854	0.0801162	2.12246	DEg	up	0	0	protein_coding
SEC14L2	0.119121	0.0273973	2.12032	DEg	up	0	0	protein_coding
NREP	2.10076	0.483188	2.12026	DEg	up	0	0	protein_coding
RBM4B	0.268494	0.0618514	2.11801	DEg	up	0	0	protein_coding
PPDPF	0.0972189	0.0224159	2.11671	DEg	up	0	0	protein_coding
RPL34	0.623414	0.144043	2.11369	DEg	up	0	0	protein_coding
RPL21	0.423698	0.097966	2.11268	DEg	up	0	0	protein_coding
RPS4X	0.338375	0.0784558	2.10867	DEg	up	0	0	protein_coding
MMP24	0.311353	0.0722291	2.1079	DEg	up	0	0	protein_coding
RPS17	0.296226	0.0689083	2.10395	DEg	up	0	0	protein_coding
MAGED2	0.140865	0.0327937	2.10282	DEg	up	0	0	protein_coding
TIMP1	0.135193	0.0315484	2.09938	DEg	up	0	0	protein_coding
ARHGEF28	1.13842	0.26567	2.09933	DEg	up	0	0	protein_coding
KRTCAP2	0.254313	0.0593607	2.09903	DEg	up	0	0	protein_coding
RPS6	0.511857	0.119552	2.09811	DEg	up	0	0	protein_coding
MXRA5	0.172063	0.0402657	2.09532	DEg	up	0	0	protein_coding
TMEM163	1.24265	0.291407	2.09232	DEg	up	0	0	protein_coding
ACAA2	0.150319	0.0352844	2.09093	DEg	up	0	0	protein_coding
PROCR	0.394154	0.0925695	2.09015	DEg	up	0	0	protein_coding
PGRMC1	0.107697	0.0253217	2.08853	DEg	up	0	0	protein_coding
GNGT1	0.119909	0.0282275	2.08676	DEg	up	0	0	protein_coding
EEF1A1	0.701331	0.165214	2.08576	DEg	up	0	0	protein_coding
ARHGAP28	1.14276	0.269406	2.08466	DEg	up	0	0	protein_coding
MIF	0.142598	0.0336239	2.0844	DEg	up	0	0	protein_coding
RPL13A	0.680611	0.160648	2.08293	DEg	up	0	0	protein_coding
SCUBE3	0.0896557	0.0211706	2.08233	DEg	up	0	0	protein_coding
SPINT2	0.212479	0.0502283	2.08075	DEg	up	0	0	protein_coding
BDH2	0.131569	0.0311333	2.07929	DEg	up	0	0	protein_coding
GPR17	0.265973	0.0630967	2.07564	DEg	up	0	0	protein_coding
TIMM10B	0.118884	0.0282275	2.07439	DEg	up	0	0	protein_coding
TSPAN5	0.549988	0.13076	2.07248	DEg	up	0	0	protein_coding
PIGC	0.581265	0.138232	2.07211	DEg	up	0	0	protein_coding
CCDC85B	0.359332	0.0855127	2.07111	DEg	up	0	0	protein_coding
PODN	0.0941464	0.0224159	2.07038	DEg	up	0	0	protein_coding
APOD	0.296226	0.0705687	2.0696	DEg	up	0	0	protein_coding
TMC1	0.344993	0.0821918	2.0695	DEg	up	0	0	protein_coding
GJA4	0.165446	0.0394355	2.06879	DEg	up	0	0	protein_coding
C12orf60	0.116678	0.0278124	2.06874	DEg	up	0	0	protein_coding
SAT1	0.899157	0.214612	2.06684	DEg	up	0	0	protein_coding
RPL17	0.523753	0.125363	2.06277	DEg	up	0	0	protein_coding
RPS8	0.468053	0.11208	2.06215	DEg	up	0	0	protein_coding
STRADB	0.490507	0.117476	2.0619	DEg	up	0	0	protein_coding
RPL36	0.533601	0.128269	2.05659	DEg	up	0	0	protein_coding
UQCR10	0.117309	0.0282275	2.05514	DEg	up	0	0	protein_coding
TNFSF10	1.50729	0.362806	2.05468	DEg	up	0	0	protein_coding
MYL12A	0.665642	0.160232	2.05458	DEg	up	0	0	protein_coding
ANGPT2	0.762704	0.183894	2.05225	DEg	up	0	0	protein_coding
RHBDL2	0.123927	0.0298879	2.05185	DEg	up	0	0	protein_coding
KCNN3	1.36737	0.330428	2.049	DEg	up	0	0	protein_coding
LONRF3	0.210589	0.0510585	2.0442	DEg	up	0	0	protein_coding
GPSM2	0.331206	0.0805313	2.04011	DEg	up	0	0	protein_coding
GADD45A	0.121012	0.0294728	2.03769	DEg	up	0	0	protein_coding
GASK1B	2.11755	0.515982	2.037	DEg	up	0	0	protein_coding
SPDYE5	0.137792	0.0336239	2.03494	DEg	up	0	0	protein_coding
MATN2	0.274876	0.0672478	2.03122	DEg	up	0	0	protein_coding
TTC8	0.183251	0.0448319	2.03122	DEg	up	0	0	protein_coding
ASB9	0.116994	0.0286426	2.0302	DEg	up	0	0	protein_coding
PSME1	0.14575	0.0356995	2.02952	DEg	up	0	0	protein_coding
CMTM1	0.115024	0.0282275	2.02676	DEg	up	0	0	protein_coding
RPS15A	0.43914	0.107929	2.0246	DEg	up	0	0	protein_coding
PTPRN2	0.714252	0.175592	2.02421	DEg	up	0	0	protein_coding
THSD7A	3.5414	0.871316	2.02305	DEg	up	0	0	protein_coding
MFSD4A	0.193808	0.0477377	2.02143	DEg	up	0	0	protein_coding
RPS20	0.428898	0.105853	2.01857	DEg	up	0	0	protein_coding
EFHC1	0.571417	0.141553	2.01321	DEg	up	0	0	protein_coding
UBA52	0.322067	0.0801162	2.0072	DEg	up	0	0	protein_coding
TTPAL	0.14181	0.0352844	2.00686	DEg	up	0	0	protein_coding
RPL23	0.427007	0.106268	2.00655	DEg	up	0	0	protein_coding
EEF2	0.330103	0.0821918	2.00585	DEg	up	0	0	protein_coding
ELOB	0.144725	0.0361146	2.00267	DEg	up	0	0	protein_coding
RPS19	0.751123	0.18763	2.00116	DEg	up	0	0	protein_coding
IFIT1	0.342236	0.0855127	2.00078	DEg	up	0	0	protein_coding
SNTB1	2.32987	0.582814	1.99914	DEg	up	0	0	protein_coding
MMP2	0.121012	0.030303	1.99761	DEg	up	0	0	protein_coding
TMEM266	0.123848	0.0311333	1.99204	DEg	up	0	0	protein_coding
TOMM7	0.232648	0.0585305	1.99089	DEg	up	0	0	protein_coding
TGFB2	0.416371	0.105023	1.98717	DEg	up	0	0	protein_coding
NEB	0.129835	0.0327937	1.98519	DEg	up	0	0	protein_coding
ADAM22	0.630426	0.159402	1.98366	DEg	up	0	0	protein_coding
SRP14	0.46829	0.118721	1.97982	DEg	up	0	0	protein_coding
CRLF1	0.0949342	0.0240764	1.97931	DEg	up	0	0	protein_coding
ANKRD1	0.738832	0.18763	1.97736	DEg	up	0	0	protein_coding
NEK11	0.215709	0.0547945	1.97699	DEg	up	0	0	protein_coding
IQCH	0.181281	0.0460772	1.9761	DEg	up	0	0	protein_coding
REX1BD	0.177972	0.045247	1.97576	DEg	up	0	0	protein_coding
PKD1L1	10.3344	2.62806	1.97539	DEg	up	0	0	protein_coding
CSMD1	0.208934	0.0531341	1.97534	DEg	up	0	0	protein_coding
CC2D2A	0.675254	0.172271	1.97075	DEg	up	0	0	protein_coding
EFNA1	0.559679	0.142798	1.97062	DEg	up	0	0	protein_coding
LRRC37A2	0.222564	0.0568701	1.96848	DEg	up	0	0	protein_coding
RPL8	0.464981	0.119137	1.96455	DEg	up	0	0	protein_coding
MARCKSL1	0.157094	0.0402657	1.96401	DEg	up	0	0	protein_coding
RPS5	0.218152	0.0560399	1.96081	DEg	up	0	0	protein_coding
ANKRD29	0.979122	0.251557	1.96061	DEg	up	0	0	protein_coding
SEMA6D	0.959348	0.24699	1.9576	DEg	up	0	0	protein_coding
SLC13A4	0.223194	0.0577003	1.95165	DEg	up	0	0	protein_coding
CYB561	0.264792	0.0684932	1.95083	DEg	up	0	0	protein_coding
TSPAN2	0.347357	0.0900789	1.94716	DEg	up	0	0	protein_coding
ZNF213	0.246041	0.0639269	1.9444	DEg	up	0	0	protein_coding
PRSS23	1.40109	0.364051	1.94433	DEg	up	0	0	protein_coding
RPL36AL	0.146853	0.0381901	1.9431	DEg	up	0	0	protein_coding
ZDHHC13	0.37501	0.0975509	1.9427	DEg	up	0	0	protein_coding
IL34	0.277397	0.0722291	1.9413	DEg	up	0	0	protein_coding
H2AFZ	0.127472	0.0332088	1.94054	DEg	up	0	0	protein_coding
BTF3	0.19105	0.0498132	1.93935	DEg	up	0	0	protein_coding
P3H2	0.27976	0.0730594	1.93705	DEg	up	0	0	protein_coding
ATP5PF	0.686126	0.179328	1.93588	DEg	up	0	0	protein_coding
RARRES1	0.238084	0.0622665	1.93494	DEg	up	0	0	protein_coding
LXN	0.29796	0.0780407	1.93282	DEg	up	0	0	protein_coding
GMNN	0.124951	0.0327937	1.92987	DEg	up	0	0	protein_coding
WDR83OS	0.101001	0.026567	1.92665	DEg	up	0	0	protein_coding
BCL2	1.1359	0.298879	1.9262	DEg	up	0	0	protein_coding
GJA5	0.419365	0.110419	1.92521	DEg	up	0	0	protein_coding
PDGFD	1.97668	0.521793	1.92153	DEg	up	0	0	protein_coding
RPL13	1.03277	0.272727	1.92099	DEg	up	0	0	protein_coding
DAB2	0.124005	0.0327937	1.91891	DEg	up	0	0	protein_coding
TC2N	0.266367	0.0705687	1.91632	DEg	up	0	0	protein_coding
COX8A	0.111164	0.0294728	1.91523	DEg	up	0	0	protein_coding
TMEM178A	0.293784	0.0780407	1.91246	DEg	up	0	0	protein_coding
CYP1B1	0.232333	0.0618514	1.90931	DEg	up	0	0	protein_coding
RPS3	0.426771	0.11374	1.90772	DEg	up	0	0	protein_coding
RPS11	0.53045	0.141553	1.90588	DEg	up	0	0	protein_coding
TEX9	0.16324	0.0435866	1.90504	DEg	up	0	0	protein_coding
IFI6	0.494761	0.13242	1.90161	DEg	up	0	0	protein_coding
TUBB	0.334594	0.0896638	1.89981	DEg	up	0	0	protein_coding
CFAP20	0.202474	0.0543794	1.8966	DEg	up	0	0	protein_coding
TRDMT1	0.385252	0.103778	1.89231	DEg	up	0	0	protein_coding
FAM49A	0.321673	0.086758	1.89053	DEg	up	0	0	protein_coding
VSTM4	0.289924	0.0784558	1.88572	DEg	up	0	0	protein_coding
EMC4	0.105806	0.0286426	1.88519	DEg	up	0	0	protein_coding
TTC39C	0.381391	0.103362	1.88356	DEg	up	0	0	protein_coding
FAP	0.459387	0.124533	1.88318	DEg	up	0	0	protein_coding
TM4SF1	1.49673	0.405978	1.88234	DEg	up	0	0	protein_coding
PTCHD4	1.3435	0.364467	1.88213	DEg	up	0	0	protein_coding
RPL38	0.347278	0.09423	1.88183	DEg	up	0	0	protein_coding
SPDYE2	0.115969	0.0315484	1.87811	DEg	up	0	0	protein_coding
AGBL3	0.497282	0.135326	1.87763	DEg	up	0	0	protein_coding
MYO1B	1.60285	0.436281	1.87731	DEg	up	0	0	protein_coding
GRN	0.278736	0.0759651	1.87549	DEg	up	0	0	protein_coding
RPLP0	0.277161	0.07555	1.87522	DEg	up	0	0	protein_coding
CLEC14A	1.1192	0.305106	1.87509	DEg	up	0	0	protein_coding
DUSP7	0.0957221	0.0261519	1.87193	DEg	up	0	0	protein_coding
RPLP2	0.519026	0.141968	1.87025	DEg	up	0	0	protein_coding
MYEF2	0.157646	0.0431714	1.86854	DEg	up	0	0	protein_coding
NAA38	0.593871	0.162723	1.86773	DEg	up	0	0	protein_coding
MICOS13	0.11203	0.0307181	1.86673	DEg	up	0	0	protein_coding
LGALS3BP	0.128575	0.0352844	1.86551	DEg	up	0	0	protein_coding
SH3TC2	0.585835	0.161063	1.86287	DEg	up	0	0	protein_coding
SPATA1	0.379973	0.104608	1.86091	DEg	up	0	0	protein_coding
CYP39A1	0.158276	0.0435866	1.86049	DEg	up	0	0	protein_coding
FAM78B	0.192862	0.0531341	1.85986	DEg	up	0	0	protein_coding
EEF1B2	0.141417	0.0390203	1.85765	DEg	up	0	0	protein_coding
FAM171B	0.412196	0.11374	1.85759	DEg	up	0	0	protein_coding
FAM227B	0.382809	0.105853	1.85456	DEg	up	0	0	protein_coding
CLU	0.196565	0.0543794	1.85387	DEg	up	0	0	protein_coding
COL12A1	0.157488	0.0435866	1.85329	DEg	up	0	0	protein_coding
MB	0.483258	0.134081	1.8497	DEg	up	0	0	protein_coding
GEN1	0.233199	0.0647572	1.84845	DEg	up	0	0	protein_coding
MAP2K6	0.844324	0.234952	1.84543	DEg	up	0	0	protein_coding
SH3BGRL3	0.141653	0.0394355	1.84479	DEg	up	0	0	protein_coding
EIF1B	0.169857	0.0473225	1.84372	DEg	up	0	0	protein_coding
EID1	0.245805	0.0684932	1.84348	DEg	up	0	0	protein_coding
PIK3CG	0.208461	0.0581154	1.84279	DEg	up	0	0	protein_coding
ERAP1	0.622233	0.173516	1.84239	DEg	up	0	0	protein_coding
RPL37A	0.659655	0.184309	1.83959	DEg	up	0	0	protein_coding
MRPL16	0.145434	0.0406808	1.83795	DEg	up	0	0	protein_coding
SOX18	0.583156	0.163553	1.83412	DEg	up	0	0	protein_coding
VWA1	0.176081	0.0493981	1.83371	DEg	up	0	0	protein_coding
CYREN	0.430473	0.120797	1.83334	DEg	up	0	0	protein_coding
SLC50A1	0.146222	0.0410959	1.8311	DEg	up	0	0	protein_coding
GNPDA1	0.14764	0.041511	1.83052	DEg	up	0	0	protein_coding
ANKH	3.79902	1.0714	1.82613	DEg	up	0	0	protein_coding
RASSF9	0.835342	0.235782	1.82491	DEg	up	0	0	protein_coding
CRHBP	0.37501	0.105853	1.82487	DEg	up	0	0	protein_coding
SOX7	1.22201	0.344956	1.82477	DEg	up	0	0	protein_coding
CNTNAP3B	3.91728	1.10668	1.82361	DEg	up	0	0	protein_coding
ATP5IF1	0.27913	0.0788709	1.82337	DEg	up	0	0	protein_coding
LAMA3	0.998661	0.282275	1.82289	DEg	up	0	0	protein_coding
TP63	0.520917	0.147779	1.81761	DEg	up	0	0	protein_coding
GABARAPL2	0.239896	0.068078	1.81715	DEg	up	0	0	protein_coding
TMEM88	0.479398	0.136571	1.81157	DEg	up	0	0	protein_coding
TNFRSF19	0.663515	0.18929	1.80953	DEg	up	0	0	protein_coding
GDPD5	0.190499	0.0543794	1.80865	DEg	up	0	0	protein_coding
SPDYE1	0.123296	0.0352844	1.80503	DEg	up	0	0	protein_coding
RBP1	0.134562	0.0386052	1.80141	DEg	up	0	0	protein_coding
ST8SIA4	2.95163	0.84807	1.79926	DEg	up	0	0	protein_coding
SCART1	0.153076	0.0440017	1.79862	DEg	up	0	0	protein_coding
ZNF519	0.365398	0.105438	1.79308	DEg	up	0	0	protein_coding
ZNF880	0.114945	0.0332088	1.79131	DEg	up	0	0	protein_coding
MYO7B	0.179548	0.0518888	1.79087	DEg	up	0	0	protein_coding
COX7B	0.174821	0.0506434	1.78743	DEg	up	0	0	protein_coding
LRP2BP	0.206177	0.0597758	1.78625	DEg	up	0	0	protein_coding
TRIM13	1.30056	0.37775	1.78363	DEg	up	0	0	protein_coding
PRR5L	0.288584	0.0838522	1.78307	DEg	up	0	0	protein_coding
TSPO	0.121169	0.0352844	1.77992	DEg	up	0	0	protein_coding
FMO5	0.264949	0.0772105	1.77885	DEg	up	0	0	protein_coding
RPL36A	0.149295	0.0435866	1.77621	DEg	up	0	0	protein_coding
STAT1	1.19389	0.349523	1.77221	DEg	up	0	0	protein_coding
TANC2	2.84283	0.833541	1.77	DEg	up	0	0	protein_coding
SLC16A14	0.418656	0.122873	1.7686	DEg	up	0	0	protein_coding
ISG15	0.186638	0.0547945	1.76814	DEg	up	0	0	protein_coding
MET	0.95076	0.279784	1.76477	DEg	up	0	0	protein_coding
DYNC2H1	0.745371	0.219593	1.76313	DEg	up	0	0	protein_coding
KIAA0895L	0.142204	0.0419261	1.76204	DEg	up	0	0	protein_coding
RSAD2	0.653116	0.192611	1.76165	DEg	up	0	0	protein_coding
PSME2	0.116757	0.0344541	1.76076	DEg	up	0	0	protein_coding
COX7A1	0.240526	0.0709838	1.76063	DEg	up	0	0	protein_coding
OAS1	0.199559	0.0589456	1.75936	DEg	up	0	0	protein_coding
REPS2	0.38927	0.114985	1.75932	DEg	up	0	0	protein_coding
ROBO1	0.891436	0.263595	1.75781	DEg	up	0	0	protein_coding
MTBP	0.273458	0.0809465	1.75628	DEg	up	0	0	protein_coding
COMMD3	0.155519	0.0460772	1.75496	DEg	up	0	0	protein_coding
SCOC	0.161112	0.0477377	1.75487	DEg	up	0	0	protein_coding
ID3	0.817852	0.242424	1.75431	DEg	up	0	0	protein_coding
TMEM132A	0.11203	0.0332088	1.75425	DEg	up	0	0	protein_coding
CHRM3	1.07547	0.318804	1.75423	DEg	up	0	0	protein_coding
LYRM2	0.195698	0.0581154	1.75164	DEg	up	0	0	protein_coding
NDUFB10	0.132593	0.0394355	1.74944	DEg	up	0	0	protein_coding
GUCY1B1	0.470732	0.140307	1.74632	DEg	up	0	0	protein_coding
TCHP	0.81415	0.242839	1.74529	DEg	up	0	0	protein_coding
CCDC191	0.349484	0.104608	1.74024	DEg	up	0	0	protein_coding
JAM2	4.18002	1.25322	1.73787	DEg	up	0	0	protein_coding
CLDN5	0.806823	0.242009	1.73719	DEg	up	0	0	protein_coding
RPL5	0.49933	0.149855	1.73643	DEg	up	0	0	protein_coding
CGGBP1	1.02033	0.306351	1.73577	DEg	up	0	0	protein_coding
RPL28	0.594895	0.178912	1.73338	DEg	up	0	0	protein_coding
NRP2	1.21177	0.364882	1.73162	DEg	up	0	0	protein_coding
CALR	0.402427	0.121212	1.73119	DEg	up	0	0	protein_coding
CFH	1.08186	0.325861	1.73118	DEg	up	0	0	protein_coding
RPL35	0.365004	0.110004	1.73036	DEg	up	0	0	protein_coding
ZDHHC15	0.228551	0.0689083	1.72977	DEg	up	0	0	protein_coding
PCDH12	0.435043	0.131175	1.72967	DEg	up	0	0	protein_coding
TMEM109	0.16773	0.0506434	1.7277	DEg	up	0	0	protein_coding
GNG11	1.19231	0.360315	1.72643	DEg	up	0	0	protein_coding
PROSER2	0.116678	0.0352844	1.72544	DEg	up	0	0	protein_coding
LTC4S	0.177027	0.0535492	1.72503	DEg	up	0	0	protein_coding
ATP5F1E	0.380052	0.114985	1.72475	DEg	up	0	0	protein_coding
DYNLL1	0.367289	0.111249	1.72312	DEg	up	0	0	protein_coding
CCDC148	0.195541	0.0593607	1.71989	DEg	up	0	0	protein_coding
BEX3	0.131253	0.0398506	1.71968	DEg	up	0	0	protein_coding
MMP15	0.317655	0.0967206	1.71557	DEg	up	0	0	protein_coding
GMFB	0.16324	0.0498132	1.71239	DEg	up	0	0	protein_coding
SESN3	0.594422	0.181403	1.71229	DEg	up	0	0	protein_coding
CHST15	0.954778	0.292237	1.70802	DEg	up	0	0	protein_coding
HLA-E	2.21461	0.678705	1.70619	DEg	up	0	0	protein_coding
RPS26	0.173245	0.0531341	1.70511	DEg	up	0	0	protein_coding
IER5	0.161034	0.0493981	1.70483	DEg	up	0	0	protein_coding
ANXA1	0.383203	0.117891	1.70065	DEg	up	0	0	protein_coding
PSMB8	0.171354	0.052719	1.70059	DEg	up	0	0	protein_coding
POP5	0.144174	0.0444168	1.69863	DEg	up	0	0	protein_coding
IGFBP7	4.54684	1.40141	1.69798	DEg	up	0	0	protein_coding
TAF1C	0.22083	0.068078	1.69768	DEg	up	0	0	protein_coding
RPL14	0.368392	0.11374	1.6955	DEg	up	0	0	protein_coding
TMSB10	1.57189	0.485679	1.69443	DEg	up	0	0	protein_coding
ZDHHC1	0.119515	0.0369448	1.69375	DEg	up	0	0	protein_coding
HSPA12A	0.179784	0.0556247	1.69247	DEg	up	0	0	protein_coding
BST2	0.801859	0.248236	1.69164	DEg	up	0	0	protein_coding
NR5A2	1.45127	0.449564	1.69072	DEg	up	0	0	protein_coding
EXOSC8	0.235011	0.0730594	1.68559	DEg	up	0	0	protein_coding
CALCRL	9.06555	2.81901	1.6852	DEg	up	0	0	protein_coding
PPIB	0.238478	0.0743047	1.68233	DEg	up	0	0	protein_coding
RPL6	0.442212	0.137817	1.68199	DEg	up	0	0	protein_coding
KCTD18	0.146459	0.0456621	1.68142	DEg	up	0	0	protein_coding
PRRG3	0.171512	0.0535492	1.67937	DEg	up	0	0	protein_coding
UXS1	0.372252	0.116231	1.67929	DEg	up	0	0	protein_coding
MCTP1	5.33404	1.66708	1.6779	DEg	up	0	0	protein_coding
ARL15	34.5446	10.8153	1.67539	DEg	up	0	0	protein_coding
JUNB	0.2254	0.0705687	1.67539	DEg	up	0	0	protein_coding
PCBP1	0.222721	0.0697385	1.67521	DEg	up	0	0	protein_coding
HTRA1	0.498306	0.156081	1.67473	DEg	up	0	0	protein_coding
ZNF618	0.635784	0.199253	1.67394	DEg	up	0	0	protein_coding
IFITM2	0.524226	0.164384	1.67312	DEg	up	0	0	protein_coding
RPS24	0.603561	0.18929	1.6729	DEg	up	0	0	protein_coding
NIT1	0.222327	0.0697385	1.67266	DEg	up	0	0	protein_coding
GRIK2	0.649019	0.203819	1.67097	DEg	up	0	0	protein_coding
RBIS	0.188923	0.0593607	1.67022	DEg	up	0	0	protein_coding
NACA	0.41708	0.131175	1.66883	DEg	up	0	0	protein_coding
MMP16	0.328606	0.103362	1.66865	DEg	up	0	0	protein_coding
ID1	2.12976	0.670818	1.6667	DEg	up	0	0	protein_coding
GPATCH11	0.196329	0.0618514	1.66639	DEg	up	0	0	protein_coding
SYN3	0.597495	0.188875	1.66149	DEg	up	0	0	protein_coding
TMEM39A	0.482943	0.15276	1.66058	DEg	up	0	0	protein_coding
NDUFA13	0.30182	0.0954753	1.66049	DEg	up	0	0	protein_coding
KAT5	0.133538	0.0423412	1.65712	DEg	up	0	0	protein_coding
PLXDC1	0.138659	0.0440017	1.65591	DEg	up	0	0	protein_coding
PFDN4	0.137083	0.0435866	1.6531	DEg	up	0	0	protein_coding
SNCAIP	1.06531	0.33873	1.65307	DEg	up	0	0	protein_coding
SLC12A2	1.84874	0.588211	1.65213	DEg	up	0	0	protein_coding
SERHL2	0.142204	0.045247	1.65207	DEg	up	0	0	protein_coding
B3GNT5	0.326085	0.103778	1.65176	DEg	up	0	0	protein_coding
ZDHHC21	1.32096	0.420922	1.64997	DEg	up	0	0	protein_coding
EVA1B	0.140235	0.0448319	1.64525	DEg	up	0	0	protein_coding
SLC24A1	0.239502	0.0767954	1.64095	DEg	up	0	0	protein_coding
DAPK2	0.957693	0.307181	1.64047	DEg	up	0	0	protein_coding
HLA-F	0.63405	0.203404	1.64025	DEg	up	0	0	protein_coding
BMI1	0.134484	0.0431714	1.63928	DEg	up	0	0	protein_coding
CCDC171	0.528323	0.16978	1.63775	DEg	up	0	0	protein_coding
DDAH1	0.250532	0.0805313	1.63737	DEg	up	0	0	protein_coding
TUBA1A	0.37178	0.119552	1.63681	DEg	up	0	0	protein_coding
ARL1	0.144568	0.0464923	1.63668	DEg	up	0	0	protein_coding
RPL37	0.526117	0.169365	1.63525	DEg	up	0	0	protein_coding
CALM1	1.71362	0.551681	1.63514	DEg	up	0	0	protein_coding
RPL4	0.231781	0.0747198	1.6332	DEg	up	0	0	protein_coding
PDE8B	0.276688	0.0892487	1.63236	DEg	up	0	0	protein_coding
COX6A2	0.180099	0.0581154	1.6318	DEg	up	0	0	protein_coding
GTF3A	0.180099	0.0581154	1.6318	DEg	up	0	0	protein_coding
TAFA2	0.222406	0.071814	1.63086	DEg	up	0	0	protein_coding
BTN3A1	0.700622	0.226235	1.63082	DEg	up	0	0	protein_coding
RPS29	0.359489	0.116231	1.62896	DEg	up	0	0	protein_coding
LMO2	0.369653	0.119552	1.62854	DEg	up	0	0	protein_coding
PACRGL	0.499567	0.161893	1.62564	DEg	up	0	0	protein_coding
TET1	0.548176	0.177667	1.62546	DEg	up	0	0	protein_coding
FSCN1	0.26881	0.0871731	1.62463	DEg	up	0	0	protein_coding
ST3GAL6	1.69952	0.551681	1.62322	DEg	up	0	0	protein_coding
C11orf65	0.158119	0.0514736	1.6191	DEg	up	0	0	protein_coding
CHODL	0.94627	0.308427	1.61732	DEg	up	0	0	protein_coding
CLEC2B	0.342551	0.11208	1.61179	DEg	up	0	0	protein_coding
IQSEC3	0.15221	0.0498132	1.61146	DEg	up	0	0	protein_coding
PIGB	0.383991	0.125778	1.61019	DEg	up	0	0	protein_coding
CNTNAP3	0.373828	0.122457	1.61009	DEg	up	0	0	protein_coding
AKR1C8P	0.37627	0.123288	1.60974	DEg	up	0	0	protein_coding
MYH11	0.24549	0.0805313	1.60804	DEg	up	0	0	protein_coding
TARBP1	0.586859	0.192611	1.60732	DEg	up	0	0	protein_coding
LRRC6	0.159143	0.0523039	1.60533	DEg	up	0	0	protein_coding
HLA-DPA1	0.282912	0.0929846	1.60529	DEg	up	0	0	protein_coding
MRPL32	0.12629	0.041511	1.60518	DEg	up	0	0	protein_coding
LDLRAD3	0.223351	0.0734745	1.604	DEg	up	0	0	protein_coding
CDKN1C	0.668715	0.220008	1.60383	DEg	up	0	0	protein_coding
EMP3	0.222012	0.0730594	1.6035	DEg	up	0	0	protein_coding
INSIG1	0.13992	0.0460772	1.60247	DEg	up	0	0	protein_coding
PEBP1	0.138502	0.0456621	1.60083	DEg	up	0	0	protein_coding
CIAO2B	0.122036	0.0402657	1.59968	DEg	up	0	0	protein_coding
SGCB	0.227133	0.0751349	1.59598	DEg	up	0	0	protein_coding
SELENOP	0.557473	0.184724	1.59353	DEg	up	0	0	protein_coding
ZC4H2	0.358229	0.118721	1.5933	DEg	up	0	0	protein_coding
BZW1	0.214134	0.0709838	1.59295	DEg	up	0	0	protein_coding
DEPTOR	3.01757	1.00083	1.59219	DEg	up	0	0	protein_coding
TPT1	0.987789	0.327937	1.59078	DEg	up	0	0	protein_coding
PRPF40B	0.894981	0.297219	1.59033	DEg	up	0	0	protein_coding
COL14A1	0.222485	0.0738896	1.59026	DEg	up	0	0	protein_coding
RNH1	0.212479	0.0705687	1.59022	DEg	up	0	0	protein_coding
MMS22L	0.513669	0.17061	1.59013	DEg	up	0	0	protein_coding
COL15A1	3.4738	1.15484	1.58883	DEg	up	0	0	protein_coding
CD302	0.41062	0.136571	1.58815	DEg	up	0	0	protein_coding
LEO1	0.259592	0.0863429	1.5881	DEg	up	0	0	protein_coding
SERP1	0.420547	0.139892	1.58795	DEg	up	0	0	protein_coding
HLA-DRB1	0.772158	0.256953	1.58739	DEg	up	0	0	protein_coding
GDAP1	0.365398	0.121627	1.587	DEg	up	0	0	protein_coding
ATP5PD	0.128417	0.0427563	1.58663	DEg	up	0	0	protein_coding
DYRK3	0.439849	0.146534	1.58577	DEg	up	0	0	protein_coding
PHPT1	0.127078	0.0423412	1.58558	DEg	up	0	0	protein_coding
CYSTM1	0.854329	0.284765	1.58502	DEg	up	0	0	protein_coding
NPC2	0.148113	0.0493981	1.58417	DEg	up	0	0	protein_coding
DIPK2A	0.262586	0.0875882	1.58398	DEg	up	0	0	protein_coding
RPSA	0.29339	0.097966	1.58247	DEg	up	0	0	protein_coding
GAPDH	0.315765	0.105438	1.58246	DEg	up	0	0	protein_coding
AP1AR	0.249823	0.0834371	1.58214	DEg	up	0	0	protein_coding
SPCS1	0.164027	0.0547945	1.58183	DEg	up	0	0	protein_coding
LRIG1	1.20767	0.403902	1.58015	DEg	up	0	0	protein_coding
CLN5	0.29016	0.0971357	1.57877	DEg	up	0	0	protein_coding
MLX	0.188372	0.0630967	1.57794	DEg	up	0	0	protein_coding
ABITRAM	0.129835	0.0435866	1.57473	DEg	up	0	0	protein_coding
IL32	0.481683	0.162308	1.56935	DEg	up	0	0	protein_coding
CRIPT	0.261168	0.0880033	1.56935	DEg	up	0	0	protein_coding
GPATCH2	0.736548	0.248236	1.56907	DEg	up	0	0	protein_coding
PFN1	0.203183	0.0684932	1.56875	DEg	up	0	0	protein_coding
DHRS12	0.263374	0.0888335	1.56793	DEg	up	0	0	protein_coding
SERF2	0.471205	0.158987	1.56744	DEg	up	0	0	protein_coding
LAMA4	3.20988	1.08385	1.56635	DEg	up	0	0	protein_coding
BTD	0.607106	0.205064	1.56587	DEg	up	0	0	protein_coding
TMEM258	0.117939	0.0398506	1.56537	DEg	up	0	0	protein_coding
TMLHE	1.0999	0.371939	1.56423	DEg	up	0	0	protein_coding
PRDM1	0.295675	0.100042	1.56341	DEg	up	0	0	protein_coding
C1orf115	0.125108	0.0423412	1.56304	DEg	up	0	0	protein_coding
EIF2B2	0.167967	0.0568701	1.56243	DEg	up	0	0	protein_coding
FZD6	1.16718	0.395185	1.56243	DEg	up	0	0	protein_coding
IFI44L	1.85126	0.627646	1.56048	DEg	up	0	0	protein_coding
GSTP1	0.154022	0.0523039	1.55815	DEg	up	0	0	protein_coding
HMCN2	0.347987	0.118306	1.55651	DEg	up	0	0	protein_coding
MT-ND6	0.244938	0.0834371	1.55366	DEg	up	0	0	protein_coding
VANGL1	0.261955	0.0892487	1.55342	DEg	up	0	0	protein_coding
STEAP1B	0.249586	0.0850976	1.55235	DEg	up	0	0	protein_coding
HLA-DRA	0.366029	0.124948	1.55063	DEg	up	0	0	protein_coding
TMEM47	0.352557	0.120382	1.55024	DEg	up	0	0	protein_coding
EML4	2.0531	0.701951	1.54836	DEg	up	0	0	protein_coding
TRIM22	0.774364	0.26484	1.54789	DEg	up	0	0	protein_coding
HMCN1	4.54676	1.55542	1.54754	DEg	up	0	0	protein_coding
CDH13	13.1795	4.51391	1.54585	DEg	up	0	0	protein_coding
TRABD2B	0.305286	0.104608	1.54517	DEg	up	0	0	protein_coding
ARMC10	0.307492	0.105438	1.54416	DEg	up	0	0	protein_coding
MALL	0.68329	0.234537	1.54268	DEg	up	0	0	protein_coding
CHRM5	0.172694	0.0593607	1.54063	DEg	up	0	0	protein_coding
GABPA	0.734499	0.252802	1.53875	DEg	up	0	0	protein_coding
SLC27A3	0.175766	0.0606061	1.53612	DEg	up	0	0	protein_coding
PGM2L1	0.378791	0.13076	1.53449	DEg	up	0	0	protein_coding
PPIC	0.420862	0.145289	1.53443	DEg	up	0	0	protein_coding
CHMP2A	0.129835	0.0448319	1.53409	DEg	up	0	0	protein_coding
ATP5F1B	0.275191	0.0950602	1.53352	DEg	up	0	0	protein_coding
SRPRA	0.175293	0.0606061	1.53224	DEg	up	0	0	protein_coding
PPM1H	2.53667	0.878373	1.53003	DEg	up	0	0	protein_coding
RTRAF	0.29725	0.102947	1.52977	DEg	up	0	0	protein_coding
NDUFB4	0.219333	0.0759651	1.52972	DEg	up	0	0	protein_coding
VEGFC	5.56393	1.92736	1.52948	DEg	up	0	0	protein_coding
MDFIC	3.3394	1.15733	1.52879	DEg	up	0	0	protein_coding
BCL2L11	0.32451	0.112495	1.5284	DEg	up	0	0	protein_coding
CCDC3	0.288427	0.100042	1.52761	DEg	up	0	0	protein_coding
AFAP1L1	4.86646	1.68867	1.52699	DEg	up	0	0	protein_coding
MAP3K7CL	0.228394	0.079286	1.52638	DEg	up	0	0	protein_coding
SLC25A6	0.163791	0.0568701	1.52612	DEg	up	0	0	protein_coding
LAYN	0.168518	0.0585305	1.52564	DEg	up	0	0	protein_coding
COX20	0.262822	0.0913242	1.52502	DEg	up	0	0	protein_coding
HMGN1	0.326085	0.113325	1.52478	DEg	up	0	0	protein_coding
SEMA3G	0.327031	0.11374	1.52368	DEg	up	0	0	protein_coding
ATRAID	0.138423	0.0481528	1.52339	DEg	up	0	0	protein_coding
STPG2	0.248168	0.0863429	1.52317	DEg	up	0	0	protein_coding
ZNF441	0.151501	0.052719	1.52293	DEg	up	0	0	protein_coding
GNG10	0.158591	0.0552096	1.52232	DEg	up	0	0	protein_coding
C4orf33	0.168045	0.0585305	1.52159	DEg	up	0	0	protein_coding
PRKRA	0.451272	0.157327	1.52023	DEg	up	0	0	protein_coding
WSCD1	0.336563	0.117476	1.51851	DEg	up	0	0	protein_coding
ATG10	1.04467	0.365297	1.51591	DEg	up	0	0	protein_coding
OAZ1	0.22989	0.0805313	1.51332	DEg	up	0	0	protein_coding
PPIA	0.478374	0.167704	1.51222	DEg	up	0	0	protein_coding
FAM81A	0.189238	0.0664176	1.51057	DEg	up	0	0	protein_coding
LRMP	0.18656	0.0655874	1.50815	DEg	up	0	0	protein_coding
TP53I3	0.148428	0.0523039	1.50478	DEg	up	0	0	protein_coding
CBWD2	0.162531	0.0572852	1.50448	DEg	up	0	0	protein_coding
THBS4	0.15544	0.0547945	1.50425	DEg	up	0	0	protein_coding
DCAF13	0.201292	0.0709838	1.50373	DEg	up	0	0	protein_coding
FAM185A	0.643741	0.227065	1.50337	DEg	up	0	0	protein_coding
RPS6KA5	0.678957	0.239518	1.50318	DEg	up	0	0	protein_coding
CLEC2D	0.754983	0.266501	1.50231	DEg	up	0	0	protein_coding
INTU	0.25518	0.0900789	1.50225	DEg	up	0	0	protein_coding
NTHL1	0.333806	0.117891	1.50155	DEg	up	0	0	protein_coding
MAML3	5.2024	1.83769	1.50128	DEg	up	0	0	protein_coding
EMC7	0.160876	0.0568701	1.50021	DEg	up	0	0	protein_coding
COL4A3	0.511778	0.180988	1.49962	DEg	up	0	0	protein_coding
HMGN2	0.184275	0.0651723	1.49953	DEg	up	0	0	protein_coding
FAM216A	0.131253	0.0464923	1.49729	DEg	up	0	0	protein_coding
ATXN7L3B	0.148507	0.052719	1.49414	DEg	up	0	0	protein_coding
MFSD4B	0.963444	0.342051	1.49399	DEg	up	0	0	protein_coding
PLCB1	21.7486	7.72437	1.49343	DEg	up	0	0	protein_coding
CSGALNACT1	6.8637	2.44126	1.49136	DEg	up	0	0	protein_coding
RAB11A	1.251	0.444998	1.49122	DEg	up	0	0	protein_coding
CBWD1	0.157488	0.0560399	1.49072	DEg	up	0	0	protein_coding
AC025283.2	0.314662	0.11208	1.48928	DEg	up	0	0	protein_coding
ISCU	0.132829	0.0473225	1.48897	DEg	up	0	0	protein_coding
TAP2	0.392342	0.139892	1.4878	DEg	up	0	0	protein_coding
ANKRD36	1.11951	0.399336	1.4872	DEg	up	0	0	protein_coding
APLP2	1.02639	0.366542	1.48553	DEg	up	0	0	protein_coding
KLF8	0.578114	0.206725	1.48364	DEg	up	0	0	protein_coding
RAPGEF5	5.48436	1.96139	1.48344	DEg	up	0	0	protein_coding
IMPG2	0.16127	0.0577003	1.48283	DEg	up	0	0	protein_coding
MPC2	0.144962	0.0518888	1.48218	DEg	up	0	0	protein_coding
ZNF117	0.333806	0.119552	1.48138	DEg	up	0	0	protein_coding
SH3BP5	0.766958	0.274803	1.48075	DEg	up	0	0	protein_coding
NOCT	0.149452	0.0535492	1.48075	DEg	up	0	0	protein_coding
COX6C	0.338218	0.121212	1.48042	DEg	up	0	0	protein_coding
PER2	0.307886	0.110419	1.47941	DEg	up	0	0	protein_coding
PIK3IP1	0.239423	0.0859278	1.47837	DEg	up	0	0	protein_coding
SEC13	0.526196	0.188875	1.47817	DEg	up	0	0	protein_coding
PSMA2	0.188293	0.0676629	1.47654	DEg	up	0	0	protein_coding
DAD1	0.401481	0.144458	1.47468	DEg	up	0	0	protein_coding
CLMN	0.966675	0.347862	1.47451	DEg	up	0	0	protein_coding
THBD	0.433546	0.156081	1.47389	DEg	up	0	0	protein_coding
BRCC3	0.334358	0.120382	1.47377	DEg	up	0	0	protein_coding
NUDT6	0.169385	0.0610212	1.47292	DEg	up	0	0	protein_coding
REV3L	1.94603	0.701121	1.4728	DEg	up	0	0	protein_coding
TMEM233	0.564484	0.203404	1.47259	DEg	up	0	0	protein_coding
PRICKLE2	2.31269	0.833541	1.47225	DEg	up	0	0	protein_coding
CHSY3	4.20027	1.51432	1.47181	DEg	up	0	0	protein_coding
INKA2	0.505239	0.182233	1.47118	DEg	up	0	0	protein_coding
REXO2	0.212873	0.0767954	1.4709	DEg	up	0	0	protein_coding
PELI1	1.51485	0.5467	1.47035	DEg	up	0	0	protein_coding
KITLG	3.26771	1.17933	1.47031	DEg	up	0	0	protein_coding
NCBP1	0.41968	0.151515	1.46983	DEg	up	0	0	protein_coding
ARMCX3	0.191996	0.0693234	1.46966	DEg	up	0	0	protein_coding
SCCPDH	0.166548	0.060191	1.46832	DEg	up	0	0	protein_coding
CST3	0.353659	0.127854	1.46787	DEg	up	0	0	protein_coding
TMEM173	0.365004	0.132005	1.46732	DEg	up	0	0	protein_coding
HLA-DPB1	0.291342	0.105438	1.46632	DEg	up	0	0	protein_coding
SEL1L3	0.693847	0.251142	1.46612	DEg	up	0	0	protein_coding
FSD1L	0.590562	0.213782	1.46595	DEg	up	0	0	protein_coding
DHRS7	0.202947	0.0734745	1.46578	DEg	up	0	0	protein_coding
SULT1C2	0.24155	0.0875882	1.46352	DEg	up	0	0	protein_coding
MOGS	0.177342	0.0643421	1.4627	DEg	up	0	0	protein_coding
LPAR6	1.46482	0.531756	1.46189	DEg	up	0	0	protein_coding
LOXHD1	0.692508	0.251557	1.46095	DEg	up	0	0	protein_coding
INTS13	0.17813	0.0647572	1.45982	DEg	up	0	0	protein_coding
TM4SF18	0.576617	0.209631	1.45976	DEg	up	0	0	protein_coding
THSD1	1.19081	0.43296	1.45964	DEg	up	0	0	protein_coding
TMED9	0.186087	0.0676629	1.45954	DEg	up	0	0	protein_coding
MORC4	0.25904	0.09423	1.45892	DEg	up	0	0	protein_coding
FAM3C	0.515402	0.18763	1.45781	DEg	up	0	0	protein_coding
SNRPF	0.168754	0.0614363	1.45776	DEg	up	0	0	protein_coding
SEC11C	0.144804	0.052719	1.45771	DEg	up	0	0	protein_coding
ERH	0.238242	0.086758	1.45736	DEg	up	0	0	protein_coding
CCDC82	0.557315	0.202989	1.45709	DEg	up	0	0	protein_coding
CD320	0.494603	0.180158	1.45701	DEg	up	0	0	protein_coding
RNASEH2C	0.130938	0.0477377	1.45569	DEg	up	0	0	protein_coding
ERGIC2	0.524856	0.191366	1.45559	DEg	up	0	0	protein_coding
ITGA1	7.74356	2.82565	1.45441	DEg	up	0	0	protein_coding
RUNDC3B	1.27629	0.465753	1.45432	DEg	up	0	0	protein_coding
CAT	0.484519	0.176837	1.45413	DEg	up	0	0	protein_coding
RNF122	0.175057	0.0639269	1.45333	DEg	up	0	0	protein_coding
TBC1D32	0.655637	0.239518	1.45276	DEg	up	0	0	protein_coding
ECHDC1	0.570157	0.208385	1.45211	DEg	up	0	0	protein_coding
SLC36A4	0.368707	0.134911	1.45047	DEg	up	0	0	protein_coding
SULT1C4	0.333491	0.122042	1.45027	DEg	up	0	0	protein_coding
PNKD	0.217758	0.0797011	1.45005	DEg	up	0	0	protein_coding
CCDC36	0.408178	0.14944	1.44963	DEg	up	0	0	protein_coding
BMERB1	0.591586	0.216687	1.44897	DEg	up	0	0	protein_coding
ZNF677	0.208461	0.0763802	1.44851	DEg	up	0	0	protein_coding
CTTNBP2	0.470023	0.172271	1.44805	DEg	up	0	0	protein_coding
SMIM20	0.304656	0.111665	1.44801	DEg	up	0	0	protein_coding
TNNI3	0.868116	0.318389	1.4471	DEg	up	0	0	protein_coding
PMEPA1	0.270464	0.0992113	1.44686	DEg	up	0	0	protein_coding
PSMB9	0.49224	0.180573	1.44678	DEg	up	0	0	protein_coding
FTH1	0.396045	0.145289	1.44674	DEg	up	0	0	protein_coding
FARSB	0.316316	0.116231	1.44437	DEg	up	0	0	protein_coding
MAMLD1	1.91704	0.704442	1.44433	DEg	up	0	0	protein_coding
ECSCR	0.830143	0.305106	1.44405	DEg	up	0	0	protein_coding
ZNF449	0.168282	0.0618514	1.444	DEg	up	0	0	protein_coding
RAI14	2.078	0.763802	1.44392	DEg	up	0	0	protein_coding
MIS18BP1	0.790278	0.290577	1.44344	DEg	up	0	0	protein_coding
GTF2A1	0.418814	0.154006	1.44332	DEg	up	0	0	protein_coding
ZNF33B	0.635468	0.233707	1.44312	DEg	up	0	0	protein_coding
IVNS1ABP	0.464902	0.171025	1.44272	DEg	up	0	0	protein_coding
DPYSL3	2.14654	0.789954	1.44217	DEg	up	0	0	protein_coding
ISOC1	0.348381	0.128269	1.44149	DEg	up	0	0	protein_coding
GHITM	0.186008	0.0684932	1.44133	DEg	up	0	0	protein_coding
ARL17A	0.2254	0.083022	1.44092	DEg	up	0	0	protein_coding
GLT8D1	0.148665	0.0547945	1.43996	DEg	up	0	0	protein_coding
S100A10	0.552982	0.203819	1.43994	DEg	up	0	0	protein_coding
GABARAP	0.150871	0.0556247	1.43951	DEg	up	0	0	protein_coding
CCDC97	0.200268	0.0738896	1.43849	DEg	up	0	0	protein_coding
ITGA2	0.222721	0.0821918	1.43817	DEg	up	0	0	protein_coding
COPS8	0.206964	0.0763802	1.43811	DEg	up	0	0	protein_coding
C9orf16	0.133775	0.0493981	1.43728	DEg	up	0	0	protein_coding
CDHR3	0.29339	0.108344	1.4372	DEg	up	0	0	protein_coding
MRPS22	0.139368	0.0514736	1.437	DEg	up	0	0	protein_coding
ZSCAN31	0.800205	0.295558	1.43693	DEg	up	0	0	protein_coding
SET	0.230127	0.0850976	1.43524	DEg	up	0	0	protein_coding
ROBO3	0.151501	0.0560399	1.4348	DEg	up	0	0	protein_coding
NUDT3	0.301505	0.111665	1.43301	DEg	up	0	0	protein_coding
KIAA1324L	1.32805	0.491905	1.43286	DEg	up	0	0	protein_coding
MIPOL1	0.523281	0.193856	1.4326	DEg	up	0	0	protein_coding
LCA5	0.310329	0.114985	1.43234	DEg	up	0	0	protein_coding
TRERF1	1.48988	0.552096	1.4322	DEg	up	0	0	protein_coding
EPSTI1	1.46616	0.543379	1.43201	DEg	up	0	0	protein_coding
IL33	0.583314	0.216272	1.43142	DEg	up	0	0	protein_coding
SPAG1	0.28756	0.106683	1.43053	DEg	up	0	0	protein_coding
XYLT1	0.23572	0.0875882	1.42827	DEg	up	0	0	protein_coding
PAXIP1	0.268101	0.0996264	1.42817	DEg	up	0	0	protein_coding
NOS1AP	0.603088	0.224159	1.42784	DEg	up	0	0	protein_coding
PDE4B	0.414323	0.154006	1.42777	DEg	up	0	0	protein_coding
CFL1	0.312613	0.116231	1.42739	DEg	up	0	0	protein_coding
ACO1	0.536831	0.199668	1.42687	DEg	up	0	0	protein_coding
TRNT1	0.501064	0.186384	1.42671	DEg	up	0	0	protein_coding
ENAH	3.06846	1.14155	1.42652	DEg	up	0	0	protein_coding
NTPCR	0.385961	0.143628	1.42612	DEg	up	0	0	protein_coding
COX7A2	0.230836	0.0859278	1.42567	DEg	up	0	0	protein_coding
PLCB4	7.82912	2.91449	1.42561	DEg	up	0	0	protein_coding
MAGI2	1.74844	0.651308	1.42466	DEg	up	0	0	protein_coding
ZNF727	0.272828	0.101702	1.42364	DEg	up	0	0	protein_coding
TMEM131L	1.40511	0.523869	1.4234	DEg	up	0	0	protein_coding
MYDGF	0.441818	0.164799	1.42275	DEg	up	0	0	protein_coding
SEMA6C	0.514063	0.191781	1.42249	DEg	up	0	0	protein_coding
NBPF11	0.498464	0.185969	1.42242	DEg	up	0	0	protein_coding
SCRN3	0.230206	0.0859278	1.42173	DEg	up	0	0	protein_coding
CEP57	0.576066	0.215027	1.42172	DEg	up	0	0	protein_coding
ITPR1	2.84007	1.06061	1.42104	DEg	up	0	0	protein_coding
IRF9	0.48901	0.182648	1.42079	DEg	up	0	0	protein_coding
OCIAD2	0.205468	0.0767954	1.41982	DEg	up	0	0	protein_coding
LAPTM4A	0.388561	0.145289	1.41922	DEg	up	0	0	protein_coding
SH3PXD2B	0.811313	0.303445	1.41882	DEg	up	0	0	protein_coding
RACK1	0.393918	0.147364	1.41851	DEg	up	0	0	protein_coding
OAS3	0.38604	0.144458	1.4181	DEg	up	0	0	protein_coding
ULK4	1.38312	0.517642	1.4179	DEg	up	0	0	protein_coding
PTMA	1.18081	0.442507	1.416	DEg	up	0	0	protein_coding
DMXL2	0.378555	0.141968	1.41494	DEg	up	0	0	protein_coding
CAV2	1.2707	0.476546	1.41494	DEg	up	0	0	protein_coding
EFCAB13	0.776806	0.291407	1.41452	DEg	up	0	0	protein_coding
HSPA8	0.265501	0.0996264	1.41412	DEg	up	0	0	protein_coding
LTBP4	0.339478	0.127439	1.41352	DEg	up	0	0	protein_coding
TMED4	0.228866	0.0859278	1.41331	DEg	up	0	0	protein_coding
SAMD9	0.234381	0.0880033	1.41323	DEg	up	0	0	protein_coding
ATP6V0C	0.170251	0.0639269	1.41317	DEg	up	0	0	protein_coding
ANKRD23	0.248405	0.0933998	1.4112	DEg	up	0	0	protein_coding
BACH2	1.18341	0.444998	1.41108	DEg	up	0	0	protein_coding
SULF1	0.46569	0.175176	1.41056	DEg	up	0	0	protein_coding
STS	0.395021	0.148609	1.4104	DEg	up	0	0	protein_coding
RABAC1	0.236036	0.0888335	1.40983	DEg	up	0	0	protein_coding
COBLL1	5.41306	2.03819	1.40916	DEg	up	0	0	protein_coding
ZNF75D	1.23966	0.466999	1.40845	DEg	up	0	0	protein_coding
SCML1	0.318364	0.119967	1.40804	DEg	up	0	0	protein_coding
ZNF565	0.44883	0.169365	1.40603	DEg	up	0	0	protein_coding
CTNNB1	4.92996	1.86177	1.4049	DEg	up	0	0	protein_coding
PAPSS1	0.5518	0.208385	1.40489	DEg	up	0	0	protein_coding
RPAIN	0.274718	0.103778	1.40446	DEg	up	0	0	protein_coding
ZNF436	0.188765	0.0713989	1.40262	DEg	up	0	0	protein_coding
CHCHD2	0.230442	0.0871731	1.40245	DEg	up	0	0	protein_coding
SERPINB1	0.152446	0.0577003	1.40165	DEg	up	0	0	protein_coding
COX18	0.173088	0.0655874	1.40001	DEg	up	0	0	protein_coding
GRAMD1C	0.267155	0.101287	1.39923	DEg	up	0	0	protein_coding
SH3YL1	0.3316	0.125778	1.39856	DEg	up	0	0	protein_coding
YIPF3	0.204522	0.0776256	1.39765	DEg	up	0	0	protein_coding
TYW5	0.32254	0.122457	1.3972	DEg	up	0	0	protein_coding
INO80C	0.255653	0.0971357	1.39611	DEg	up	0	0	protein_coding
HINT1	0.289057	0.110004	1.3938	DEg	up	0	0	protein_coding
JAG1	1.69913	0.646741	1.39353	DEg	up	0	0	protein_coding
ATP6V1D	0.455842	0.173516	1.39346	DEg	up	0	0	protein_coding
ILK	0.795793	0.30303	1.39293	DEg	up	0	0	protein_coding
IFI35	0.158828	0.0606061	1.38993	DEg	up	0	0	protein_coding
CCDC90B	0.230442	0.0880033	1.38877	DEg	up	0	0	protein_coding
RNASEK	0.323485	0.123703	1.38682	DEg	up	0	0	protein_coding
ZNF821	0.210589	0.0805313	1.3868	DEg	up	0	0	protein_coding
NDUFAF6	1.04924	0.401411	1.38619	DEg	up	0	0	protein_coding
FMNL3	2.59655	0.994188	1.385	DEg	up	0	0	protein_coding
UPRT	0.312219	0.119552	1.38493	DEg	up	0	0	protein_coding
SLC49A4	0.348932	0.133665	1.38432	DEg	up	0	0	protein_coding
FRMD4B	2.48349	0.951432	1.3842	DEg	up	0	0	protein_coding
OPN5	0.232963	0.0892487	1.3842	DEg	up	0	0	protein_coding
GCC2	1.31277	0.503113	1.38366	DEg	up	0	0	protein_coding
LPCAT2	0.711495	0.272727	1.38339	DEg	up	0	0	protein_coding
AKR1C3	0.309541	0.118721	1.38255	DEg	up	0	0	protein_coding
SLC16A3	0.229418	0.0880033	1.38235	DEg	up	0	0	protein_coding
ASTN2	0.255259	0.097966	1.38161	DEg	up	0	0	protein_coding
RASGRP3	3.60876	1.38564	1.38095	DEg	up	0	0	protein_coding
ITM2B	2.03797	0.783313	1.37948	DEg	up	0	0	protein_coding
EBAG9	0.203025	0.0780407	1.37936	DEg	up	0	0	protein_coding
ZNF302	0.578665	0.222499	1.37893	DEg	up	0	0	protein_coding
NDUFC2	0.224454	0.0863429	1.37827	DEg	up	0	0	protein_coding
SRFBP1	0.47475	0.182648	1.3781	DEg	up	0	0	protein_coding
ALG6	0.313953	0.120797	1.37796	DEg	up	0	0	protein_coding
GSTK1	0.348223	0.134081	1.37691	DEg	up	0	0	protein_coding
DISP1	2.91042	1.12121	1.37617	DEg	up	0	0	protein_coding
DAZAP2	0.513827	0.198007	1.37573	DEg	up	0	0	protein_coding
FILIP1	2.76641	1.06642	1.37524	DEg	up	0	0	protein_coding
EEF1G	0.293942	0.113325	1.37506	DEg	up	0	0	protein_coding
PHC1	0.183881	0.0709838	1.37321	DEg	up	0	0	protein_coding
MBOAT2	0.514772	0.198838	1.37234	DEg	up	0	0	protein_coding
SHFL	0.352399	0.136156	1.37195	DEg	up	0	0	protein_coding
NLGN4Y	0.932404	0.360315	1.37169	DEg	up	0	0	protein_coding
ORMDL1	0.474592	0.183479	1.37108	DEg	up	0	0	protein_coding
DPH6	1.29237	0.499792	1.37061	DEg	up	0	0	protein_coding
SCLT1	1.83117	0.708178	1.37058	DEg	up	0	0	protein_coding
SNX16	0.383125	0.148194	1.37032	DEg	up	0	0	protein_coding
RGS6	4.88868	1.89207	1.36948	DEg	up	0	0	protein_coding
MTAP	1.17332	0.45413	1.36942	DEg	up	0	0	protein_coding
NME3	0.217679	0.0842673	1.36916	DEg	up	0	0	protein_coding
CD93	1.23722	0.479037	1.36889	DEg	up	0	0	protein_coding
WDR78	0.295675	0.11457	1.36778	DEg	up	0	0	protein_coding
VAMP4	0.417553	0.161893	1.36692	DEg	up	0	0	protein_coding
ATP5ME	0.223667	0.086758	1.36628	DEg	up	0	0	protein_coding
MMUT	0.176554	0.0684932	1.36608	DEg	up	0	0	protein_coding
UBA5	0.493185	0.191366	1.3658	DEg	up	0	0	protein_coding
RBKS	0.197826	0.0767954	1.36514	DEg	up	0	0	protein_coding
ITPRID2	1.1463	0.444998	1.36512	DEg	up	0	0	protein_coding
TMEM43	0.219097	0.0850976	1.36438	DEg	up	0	0	protein_coding
EIF2A	0.44883	0.174346	1.36421	DEg	up	0	0	protein_coding
FAM117B	0.59907	0.232877	1.36316	DEg	up	0	0	protein_coding
NOP53	0.178287	0.0693234	1.36279	DEg	up	0	0	protein_coding
STXBP4	0.49933	0.194271	1.36192	DEg	up	0	0	protein_coding
DDX18	0.325376	0.126609	1.36173	DEg	up	0	0	protein_coding
TBCEL	0.53754	0.209215	1.36138	DEg	up	0	0	protein_coding
HERPUD1	0.516111	0.200913	1.36111	DEg	up	0	0	protein_coding
VASH1	0.917671	0.35741	1.3604	DEg	up	0	0	protein_coding
NRP1	12.5468	4.88709	1.36027	DEg	up	0	0	protein_coding
IFI44	1.37139	0.534662	1.35894	DEg	up	0	0	protein_coding
SMAD1	2.43063	0.948111	1.3582	DEg	up	0	0	protein_coding
SEC61B	0.19365	0.07555	1.35795	DEg	up	0	0	protein_coding
APLF	0.554164	0.216272	1.35746	DEg	up	0	0	protein_coding
L3MBTL4	1.69834	0.662931	1.35719	DEg	up	0	0	protein_coding
PCED1B	2.82699	1.10378	1.35682	DEg	up	0	0	protein_coding
GPCPD1	1.07981	0.421752	1.35631	DEg	up	0	0	protein_coding
COX6B1	0.161506	0.0630967	1.35595	DEg	up	0	0	protein_coding
EMP1	1.34917	0.52719	1.35568	DEg	up	0	0	protein_coding
LRRC8B	0.536437	0.209631	1.35556	DEg	up	0	0	protein_coding
SCP2	0.643504	0.251557	1.35507	DEg	up	0	0	protein_coding
ZSCAN26	0.217679	0.0850976	1.35501	DEg	up	0	0	protein_coding
PREX2	8.14354	3.18389	1.35486	DEg	up	0	0	protein_coding
PLS3	2.19373	0.858032	1.35428	DEg	up	0	0	protein_coding
LDAH	0.52202	0.204234	1.35388	DEg	up	0	0	protein_coding
GBP3	0.336327	0.13159	1.35382	DEg	up	0	0	protein_coding
PTRH2	0.363823	0.142383	1.35346	DEg	up	0	0	protein_coding
LTA4H	0.556842	0.217933	1.35339	DEg	up	0	0	protein_coding
TMEM30A	0.501615	0.196347	1.35317	DEg	up	0	0	protein_coding
TBC1D19	1.04822	0.410544	1.35233	DEg	up	0	0	protein_coding
BCAM	1.10967	0.43462	1.3523	DEg	up	0	0	protein_coding
ARHGEF3	3.78264	1.48194	1.3519	DEg	up	0	0	protein_coding
ZNF154	0.192783	0.07555	1.35148	DEg	up	0	0	protein_coding
RNF169	1.19357	0.467829	1.35123	DEg	up	0	0	protein_coding
SLC22A23	0.698968	0.273973	1.35119	DEg	up	0	0	protein_coding
CXCL12	1.00898	0.3956	1.35079	DEg	up	0	0	protein_coding
FHL1	0.55054	0.215857	1.35077	DEg	up	0	0	protein_coding
RPE	0.40542	0.158987	1.35051	DEg	up	0	0	protein_coding
TMEM223	0.176633	0.0693234	1.34934	DEg	up	0	0	protein_coding
NRARP	0.20728	0.0813616	1.34916	DEg	up	0	0	protein_coding
ARL5B	0.197747	0.0776256	1.34905	DEg	up	0	0	protein_coding
ZNF641	0.249508	0.097966	1.34873	DEg	up	0	0	protein_coding
SUCO	0.776491	0.305106	1.34766	DEg	up	0	0	protein_coding
ZNF155	0.320098	0.125778	1.34763	DEg	up	0	0	protein_coding
NSMAF	0.418104	0.164384	1.3468	DEg	up	0	0	protein_coding
CNIH1	0.17939	0.0705687	1.346	DEg	up	0	0	protein_coding
ARL6IP1	0.28047	0.110419	1.34485	DEg	up	0	0	protein_coding
AQP1	2.30765	0.908676	1.34459	DEg	up	0	0	protein_coding
AMMECR1	0.465847	0.183479	1.34425	DEg	up	0	0	protein_coding
SYPL1	0.693296	0.273142	1.34382	DEg	up	0	0	protein_coding
ZNF7	0.266525	0.105023	1.34357	DEg	up	0	0	protein_coding
PDHB	0.147483	0.0581154	1.34355	DEg	up	0	0	protein_coding
TMED7	0.20011	0.0788709	1.34323	DEg	up	0	0	protein_coding
RO60	0.760262	0.299709	1.34293	DEg	up	0	0	protein_coding
SELENOW	0.588592	0.232046	1.34285	DEg	up	0	0	protein_coding
MSH2	0.748444	0.295143	1.34248	DEg	up	0	0	protein_coding
PDCD4	1.06996	0.422167	1.34167	DEg	up	0	0	protein_coding
NDUFS5	0.155676	0.0614363	1.34139	DEg	up	0	0	protein_coding
FBLN2	0.458442	0.180988	1.34084	DEg	up	0	0	protein_coding
USP45	0.728591	0.287671	1.34069	DEg	up	0	0	protein_coding
FKTN	0.554558	0.219178	1.33923	DEg	up	0	0	protein_coding
CD74	1.27818	0.505189	1.3392	DEg	up	0	0	protein_coding
HSPA5	0.265658	0.105023	1.33887	DEg	up	0	0	protein_coding
GIMAP6	0.402899	0.159402	1.33775	DEg	up	0	0	protein_coding
TMBIM6	0.812416	0.32171	1.33646	DEg	up	0	0	protein_coding
MTMR2	0.92421	0.366127	1.33588	DEg	up	0	0	protein_coding
SEMA6A	4.03726	1.59942	1.33583	DEg	up	0	0	protein_coding
FAM135A	1.42535	0.564965	1.33509	DEg	up	0	0	protein_coding
PI4K2B	0.448909	0.178082	1.33388	DEg	up	0	0	protein_coding
AGPS	0.91775	0.364467	1.33231	DEg	up	0	0	protein_coding
COL4A4	0.852281	0.33873	1.33119	DEg	up	0	0	protein_coding
KCNT2	0.416686	0.165629	1.33101	DEg	up	0	0	protein_coding
SSBP4	0.435358	0.173101	1.33059	DEg	up	0	0	protein_coding
CCNC	0.725518	0.288501	1.33043	DEg	up	0	0	protein_coding
MEF2C	7.79414	3.09963	1.3303	DEg	up	0	0	protein_coding
RNF165	0.525014	0.2088	1.33023	DEg	up	0	0	protein_coding
EFCAB14	0.710628	0.28269	1.32987	DEg	up	0	0	protein_coding
SLC7A6OS	0.51233	0.203819	1.32978	DEg	up	0	0	protein_coding
KRAS	0.789727	0.314238	1.32949	DEg	up	0	0	protein_coding
C3orf62	0.173088	0.0689083	1.32875	DEg	up	0	0	protein_coding
ZNF462	1.16639	0.464508	1.32828	DEg	up	0	0	protein_coding
NOL7	0.254313	0.101287	1.32816	DEg	up	0	0	protein_coding
ZNF608	1.77681	0.708178	1.3271	DEg	up	0	0	protein_coding
RNF7	0.161428	0.0643421	1.32705	DEg	up	0	0	protein_coding
TMEM179B	0.274876	0.109589	1.32668	DEg	up	0	0	protein_coding
VAMP3	0.185299	0.0738896	1.32641	DEg	up	0	0	protein_coding
RBP7	0.961711	0.383562	1.32615	DEg	up	0	0	protein_coding
COL4A1	4.74955	1.89498	1.32561	DEg	up	0	0	protein_coding
HDX	0.666982	0.266501	1.32351	DEg	up	0	0	protein_coding
ATP5MD	0.178681	0.0713989	1.32341	DEg	up	0	0	protein_coding
DDX60L	1.43559	0.574097	1.32228	DEg	up	0	0	protein_coding
MCTS1	0.314346	0.125778	1.32147	DEg	up	0	0	protein_coding
FAM204A	0.557788	0.223329	1.32054	DEg	up	0	0	protein_coding
PSAP	0.666588	0.266916	1.32041	DEg	up	0	0	protein_coding
PGGT1B	0.545104	0.218348	1.3199	DEg	up	0	0	protein_coding
QTRT2	0.260065	0.104193	1.31962	DEg	up	0	0	protein_coding
POLR1D	0.448988	0.180158	1.31742	DEg	up	0	0	protein_coding
CCNYL1	0.746632	0.299709	1.31683	DEg	up	0	0	protein_coding
USP46	0.351454	0.141137	1.31623	DEg	up	0	0	protein_coding
AHR	1.31569	0.528435	1.31602	DEg	up	0	0	protein_coding
SIPA1L2	1.47128	0.591117	1.31556	DEg	up	0	0	protein_coding
GOPC	0.694005	0.278954	1.31492	DEg	up	0	0	protein_coding
JAM3	1.00331	0.403487	1.31417	DEg	up	0	0	protein_coding
ZNF710	0.598676	0.240764	1.31416	DEg	up	0	0	protein_coding
PDXDC1	1.55212	0.624325	1.31387	DEg	up	0	0	protein_coding
TLL1	0.691168	0.278124	1.31331	DEg	up	0	0	protein_coding
WDPCP	2.5466	1.02532	1.3125	DEg	up	0	0	protein_coding
BBS9	4.13236	1.66501	1.31144	DEg	up	0	0	protein_coding
PDE4D	5.86835	2.36571	1.31068	DEg	up	0	0	protein_coding
SSR2	0.25841	0.104193	1.31041	DEg	up	0	0	protein_coding
AKAP11	0.642165	0.259029	1.30983	DEg	up	0	0	protein_coding
MTERF1	0.557551	0.22499	1.30925	DEg	up	0	0	protein_coding
PLA2G4C	0.539904	0.217933	1.30882	DEg	up	0	0	protein_coding
KIFAP3	1.16954	0.472395	1.30788	DEg	up	0	0	protein_coding
YBX1	0.397542	0.160648	1.30721	DEg	up	0	0	protein_coding
ZNF850	0.170488	0.0689083	1.30692	DEg	up	0	0	protein_coding
DZIP3	0.241235	0.0975509	1.30621	DEg	up	0	0	protein_coding
RBM45	0.311038	0.125778	1.30621	DEg	up	0	0	protein_coding
TEX10	0.2811	0.11374	1.30534	DEg	up	0	0	protein_coding
NDUFB5	0.207201	0.0838522	1.30511	DEg	up	0	0	protein_coding
PRKAB2	0.198929	0.0805313	1.30463	DEg	up	0	0	protein_coding
RLIM	0.348381	0.141137	1.30357	DEg	up	0	0	protein_coding
CPT1A	1.04987	0.425488	1.30302	DEg	up	0	0	protein_coding
CDYL2	0.52848	0.214197	1.30291	DEg	up	0	0	protein_coding
PSMA3	0.558182	0.226235	1.30291	DEg	up	0	0	protein_coding
CYP27A1	0.291814	0.118306	1.30252	DEg	up	0	0	protein_coding
LDHB	0.242653	0.0983811	1.30244	DEg	up	0	0	protein_coding
ERCC8	0.53951	0.218763	1.30228	DEg	up	0	0	protein_coding
DPP4	0.65414	0.265255	1.30222	DEg	up	0	0	protein_coding
FBN1	1.92248	0.779577	1.3022	DEg	up	0	0	protein_coding
ICAM2	1.10864	0.449564	1.3022	DEg	up	0	0	protein_coding
SRA1	0.226109	0.0917393	1.30141	DEg	up	0	0	protein_coding
MED10	0.22603	0.0917393	1.3009	DEg	up	0	0	protein_coding
POLR1C	0.276058	0.11208	1.30044	DEg	up	0	0	protein_coding
PGM3	0.212637	0.0863429	1.30024	DEg	up	0	0	protein_coding
CBR4	1.03214	0.419261	1.29972	DEg	up	0	0	protein_coding
PDIA6	0.416686	0.169365	1.29883	DEg	up	0	0	protein_coding
FPGT	0.329709	0.134081	1.29809	DEg	up	0	0	protein_coding
MTERF4	0.470574	0.191366	1.29809	DEg	up	0	0	protein_coding
SPAG16	0.329394	0.134081	1.29672	DEg	up	0	0	protein_coding
SAMD9L	0.789018	0.321295	1.29616	DEg	up	0	0	protein_coding
TMEM140	0.35878	0.146119	1.29596	DEg	up	0	0	protein_coding
RABL3	0.340345	0.138647	1.29558	DEg	up	0	0	protein_coding
TMTC4	0.286221	0.116646	1.29499	DEg	up	0	0	protein_coding
NDUFS6	0.216891	0.0884184	1.29455	DEg	up	0	0	protein_coding
PHKA1	0.299299	0.122042	1.2942	DEg	up	0	0	protein_coding
DLD	0.392736	0.160232	1.29339	DEg	up	0	0	protein_coding
REEP5	0.569605	0.232462	1.29297	DEg	up	0	0	protein_coding
CHMP2B	0.18002	0.0734745	1.29285	DEg	up	0	0	protein_coding
CYB5A	0.392263	0.160232	1.29166	DEg	up	0	0	protein_coding
ADAM19	0.255968	0.104608	1.29097	DEg	up	0	0	protein_coding
KHNYN	0.17876	0.0730594	1.29088	DEg	up	0	0	protein_coding
LRRC49	0.336012	0.137401	1.29012	DEg	up	0	0	protein_coding
NMNAT3	0.282203	0.115401	1.29008	DEg	up	0	0	protein_coding
LAP3	1.10195	0.450809	1.28946	DEg	up	0	0	protein_coding
RWDD1	0.234302	0.0958904	1.28891	DEg	up	0	0	protein_coding
NBPF1	0.570472	0.233707	1.28746	DEg	up	0	0	protein_coding
MYRIP	1.83566	0.752179	1.28715	DEg	up	0	0	protein_coding
CMPK2	0.277397	0.11374	1.28621	DEg	up	0	0	protein_coding
CMTM6	0.232805	0.0954753	1.28593	DEg	up	0	0	protein_coding
C3orf38	0.224691	0.0921544	1.28582	DEg	up	0	0	protein_coding
HSPB1	0.392579	0.161063	1.28536	DEg	up	0	0	protein_coding
MAPK8	2.95927	1.2142	1.28524	DEg	up	0	0	protein_coding
FBXO25	0.834239	0.342466	1.2845	DEg	up	0	0	protein_coding
ZNF571	0.251635	0.103362	1.28362	DEg	up	0	0	protein_coding
WDR48	0.508233	0.2088	1.28337	DEg	up	0	0	protein_coding
STX6	0.465769	0.191366	1.28328	DEg	up	0	0	protein_coding
CASD1	0.877728	0.360731	1.28285	DEg	up	0	0	protein_coding
CA4	1.29662	0.533001	1.28255	DEg	up	0	0	protein_coding
NME7	0.625069	0.256953	1.28251	DEg	up	0	0	protein_coding
ZNF738	0.237296	0.0975509	1.28246	DEg	up	0	0	protein_coding
DENND11	0.908375	0.373599	1.2818	DEg	up	0	0	protein_coding
ADD2	0.293705	0.120797	1.28178	DEg	up	0	0	protein_coding
MGST3	0.754904	0.310502	1.28169	DEg	up	0	0	protein_coding
ZNF521	1.97896	0.814031	1.28159	DEg	up	0	0	protein_coding
CCDC28A	0.19168	0.0788709	1.28114	DEg	up	0	0	protein_coding
GNL3	0.180493	0.0743047	1.28042	DEg	up	0	0	protein_coding
GFM1	0.571654	0.235367	1.28023	DEg	up	0	0	protein_coding
KLF13	1.25187	0.515982	1.27869	DEg	up	0	0	protein_coding
CCNG2	0.308989	0.127439	1.27775	DEg	up	0	0	protein_coding
SMC6	1.09383	0.451225	1.27747	DEg	up	0	0	protein_coding
RNF144A	2.00977	0.829805	1.27619	DEg	up	0	0	protein_coding
FBXO7	0.518632	0.214197	1.27578	DEg	up	0	0	protein_coding
ETFRF1	0.256283	0.105853	1.27567	DEg	up	0	0	protein_coding
NDUFB2	0.272355	0.112495	1.27563	DEg	up	0	0	protein_coding
ZNF208	0.670054	0.276878	1.27503	DEg	up	0	0	protein_coding
MMRN2	1.14142	0.47198	1.27403	DEg	up	0	0	protein_coding
CDH23	1.95801	0.80988	1.27361	DEg	up	0	0	protein_coding
OXNAD1	1.08178	0.447489	1.27348	DEg	up	0	0	protein_coding
FXYD5	0.323091	0.133665	1.27332	DEg	up	0	0	protein_coding
ELK4	0.660049	0.273142	1.27292	DEg	up	0	0	protein_coding
WASHC3	0.54857	0.227065	1.27257	DEg	up	0	0	protein_coding
PAWR	0.295675	0.122457	1.27173	DEg	up	0	0	protein_coding
ZNF483	0.211455	0.0875882	1.27154	DEg	up	0	0	protein_coding
DERL2	0.196407	0.0813616	1.27143	DEg	up	0	0	protein_coding
DCHS1	0.259513	0.107513	1.27129	DEg	up	0	0	protein_coding
SPTLC3	0.749389	0.310502	1.27111	DEg	up	0	0	protein_coding
CASP2	0.310565	0.128684	1.27106	DEg	up	0	0	protein_coding
ALKBH8	0.265422	0.110004	1.27073	DEg	up	0	0	protein_coding
SERPINI1	0.36855	0.15276	1.27059	DEg	up	0	0	protein_coding
TCF4	17.7457	7.35658	1.27036	DEg	up	0	0	protein_coding
KLHL28	0.647837	0.268576	1.2703	DEg	up	0	0	protein_coding
RNASET2	0.199086	0.0826069	1.26906	DEg	up	0	0	protein_coding
SP110	0.985189	0.408883	1.26871	DEg	up	0	0	protein_coding
ACTG1	0.491925	0.204234	1.26821	DEg	up	0	0	protein_coding
FAM174A	0.325928	0.135326	1.26811	DEg	up	0	0	protein_coding
COLGALT1	0.51359	0.213367	1.26728	DEg	up	0	0	protein_coding
XIRP2	0.354526	0.147364	1.26651	DEg	up	0	0	protein_coding
EFCC1	0.40739	0.169365	1.26628	DEg	up	0	0	protein_coding
SEPSECS	0.223588	0.0929846	1.26578	DEg	up	0	0	protein_coding
ZRANB3	0.7694	0.32005	1.26544	DEg	up	0	0	protein_coding
ATP6AP2	0.220515	0.0917393	1.26527	DEg	up	0	0	protein_coding
FBLN5	0.437958	0.182233	1.26501	DEg	up	0	0	protein_coding
SPATA7	0.40802	0.16978	1.26497	DEg	up	0	0	protein_coding
CMTM7	0.430946	0.179328	1.26491	DEg	up	0	0	protein_coding
CPEB2	1.11581	0.464923	1.26303	DEg	up	0	0	protein_coding
FUT8	3.53998	1.4753	1.26273	DEg	up	0	0	protein_coding
ITGB1BP1	0.643347	0.268161	1.2625	DEg	up	0	0	protein_coding
MRPS11	0.192153	0.0801162	1.26209	DEg	up	0	0	protein_coding
SLF1	0.6101	0.254462	1.26159	DEg	up	0	0	protein_coding
NDUFA11	0.195068	0.0813616	1.26156	DEg	up	0	0	protein_coding
COQ6	0.175136	0.0730594	1.26133	DEg	up	0	0	protein_coding
METTL3	0.209879	0.0875882	1.26075	DEg	up	0	0	protein_coding
LAMTOR1	0.23572	0.0983811	1.26062	DEg	up	0	0	protein_coding
EPHX1	0.552982	0.230801	1.26058	DEg	up	0	0	protein_coding
ICA1L	0.324194	0.135326	1.26042	DEg	up	0	0	protein_coding
MMAB	0.327109	0.136571	1.26012	DEg	up	0	0	protein_coding
NEDD1	0.393524	0.164384	1.25939	DEg	up	0	0	protein_coding
RPL31	0.553218	0.231216	1.25861	DEg	up	0	0	protein_coding
SRSF7	0.608367	0.254462	1.25749	DEg	up	0	0	protein_coding
PNRC1	0.625227	0.261519	1.25746	DEg	up	0	0	protein_coding
SH3BGRL	1.22248	0.511416	1.25725	DEg	up	0	0	protein_coding
IQCB1	0.622075	0.260274	1.25706	DEg	up	0	0	protein_coding
NBN	0.466162	0.195102	1.25661	DEg	up	0	0	protein_coding
VPS37A	0.58292	0.244085	1.25592	DEg	up	0	0	protein_coding
SAMM50	0.26361	0.110419	1.25541	DEg	up	0	0	protein_coding
MRE11	0.539983	0.226235	1.25509	DEg	up	0	0	protein_coding
LYPLAL1	1.07185	0.449149	1.25484	DEg	up	0	0	protein_coding
SWT1	0.623966	0.261519	1.25455	DEg	up	0	0	protein_coding
PPP3CA	6.32861	2.6538	1.25383	DEg	up	0	0	protein_coding
CPQ	1.43796	0.603155	1.25342	DEg	up	0	0	protein_coding
TMC7	0.853856	0.35824	1.25307	DEg	up	0	0	protein_coding
TSPAN7	1.84598	0.774595	1.25287	DEg	up	0	0	protein_coding
DDX58	1.22256	0.513076	1.25267	DEg	up	0	0	protein_coding
MRPL13	0.248247	0.104193	1.25252	DEg	up	0	0	protein_coding
WDR73	0.330261	0.138647	1.25219	DEg	up	0	0	protein_coding
ZNF37A	0.882219	0.370693	1.25091	DEg	up	0	0	protein_coding
AP3M2	0.27464	0.115401	1.25089	DEg	up	0	0	protein_coding
PHF14	2.75483	1.15816	1.25013	DEg	up	0	0	protein_coding
USP6NL	1.01127	0.425488	1.24897	DEg	up	0	0	protein_coding
MAP3K1	2.42	1.01826	1.24889	DEg	up	0	0	protein_coding
TMEM273	0.570157	0.239934	1.24872	DEg	up	0	0	protein_coding
BAG5	0.185378	0.0780407	1.24817	DEg	up	0	0	protein_coding
NID2	0.797684	0.335824	1.24811	DEg	up	0	0	protein_coding
CFAP97	0.329079	0.138647	1.24702	DEg	up	0	0	protein_coding
TMA7	0.265028	0.111665	1.24697	DEg	up	0	0	protein_coding
RASA1	2.52312	1.0631	1.24694	DEg	up	0	0	protein_coding
TCAP	0.334909	0.141137	1.24667	DEg	up	0	0	protein_coding
SGPL1	0.335854	0.141553	1.2465	DEg	up	0	0	protein_coding
FLVCR1	0.226503	0.0954753	1.24633	DEg	up	0	0	protein_coding
PLPP3	3.9079	1.6484	1.24533	DEg	up	0	0	protein_coding
NR3C1	3.33341	1.40639	1.245	DEg	up	0	0	protein_coding
IFIT3	0.193729	0.0817767	1.24428	DEg	up	0	0	protein_coding
MYCT1	1.57614	0.665421	1.24406	DEg	up	0	0	protein_coding
TM9SF2	0.885764	0.374014	1.24383	DEg	up	0	0	protein_coding
SLC26A10	0.227054	0.0958904	1.24358	DEg	up	0	0	protein_coding
C5orf24	0.239738	0.101287	1.24301	DEg	up	0	0	protein_coding
NDUFA7	0.163082	0.0689083	1.24285	DEg	up	0	0	protein_coding
CASP3	0.33097	0.139892	1.24239	DEg	up	0	0	protein_coding
NQO1	0.232727	0.0983811	1.24218	DEg	up	0	0	protein_coding
COL4A2	5.00882	2.11748	1.24213	DEg	up	0	0	protein_coding
FBXO22	0.440558	0.186384	1.24105	DEg	up	0	0	protein_coding
CHN1	2.21634	0.937733	1.24093	DEg	up	0	0	protein_coding
KRR1	0.251162	0.106268	1.24091	DEg	up	0	0	protein_coding
HS2ST1	1.10218	0.466584	1.24016	DEg	up	0	0	protein_coding
DMAC2L	0.180257	0.0763802	1.23878	DEg	up	0	0	protein_coding
FANCC	1.09816	0.465338	1.23874	DEg	up	0	0	protein_coding
DNAJC9	0.402584	0.17061	1.23859	DEg	up	0	0	protein_coding
UBA6	0.80249	0.34039	1.23729	DEg	up	0	0	protein_coding
KYAT3	0.428583	0.181818	1.23708	DEg	up	0	0	protein_coding
DNAJC10	0.672103	0.285181	1.23681	DEg	up	0	0	protein_coding
TAGLN2	0.509572	0.216272	1.23644	DEg	up	0	0	protein_coding
UFL1	0.452533	0.192196	1.23544	DEg	up	0	0	protein_coding
MTMR8	0.300796	0.127854	1.23429	DEg	up	0	0	protein_coding
WDR41	0.547625	0.232877	1.23362	DEg	up	0	0	protein_coding
ARHGEF26	0.410935	0.174761	1.23352	DEg	up	0	0	protein_coding
SPRED1	1.62058	0.689498	1.23289	DEg	up	0	0	protein_coding
ADH5	0.301426	0.128269	1.23263	DEg	up	0	0	protein_coding
CDH5	2.55771	1.08842	1.23262	DEg	up	0	0	protein_coding
TRIM25	1.19491	0.50851	1.23256	DEg	up	0	0	protein_coding
OAZ2	0.352005	0.149855	1.23203	DEg	up	0	0	protein_coding
RPS4Y1	0.365477	0.155666	1.23132	DEg	up	0	0	protein_coding
ATMIN	0.205389	0.0875882	1.22955	DEg	up	0	0	protein_coding
KCTD12	0.373749	0.159402	1.2294	DEg	up	0	0	protein_coding
DACH1	8.81864	3.76131	1.22932	DEg	up	0	0	protein_coding
MPPED2	1.98046	0.844749	1.22924	DEg	up	0	0	protein_coding
IPO11	0.693611	0.295973	1.22866	DEg	up	0	0	protein_coding
FBXO8	0.271409	0.115816	1.22864	DEg	up	0	0	protein_coding
LMBRD1	1.03845	0.443337	1.22795	DEg	up	0	0	protein_coding
ABRAXAS1	0.206886	0.0884184	1.22641	DEg	up	0	0	protein_coding
FAN1	0.272828	0.116646	1.22585	DEg	up	0	0	protein_coding
ZNF354C	0.233987	0.100042	1.22583	DEg	up	0	0	protein_coding
LOXL2	0.651461	0.278539	1.2258	DEg	up	0	0	protein_coding
OSGEP	0.267943	0.11457	1.22569	DEg	up	0	0	protein_coding
PRH1	1.18995	0.508925	1.22537	DEg	up	0	0	protein_coding
RTN4	1.87269	0.801162	1.22494	DEg	up	0	0	protein_coding
C11orf49	0.739935	0.316729	1.22415	DEg	up	0	0	protein_coding
ITGB3BP	0.492634	0.210876	1.22412	DEg	up	0	0	protein_coding
RPIA	0.403214	0.172686	1.2234	DEg	up	0	0	protein_coding
ITGB1	1.48137	0.634703	1.22278	DEg	up	0	0	protein_coding
KLHL3	0.717876	0.307597	1.2227	DEg	up	0	0	protein_coding
ARHGAP29	7.20421	3.088	1.22217	DEg	up	0	0	protein_coding
PPA1	0.492713	0.211291	1.22151	DEg	up	0	0	protein_coding
CEBPZOS	0.370677	0.158987	1.22125	DEg	up	0	0	protein_coding
COPG2	0.464508	0.199253	1.2211	DEg	up	0	0	protein_coding
PTPN4	1.77988	0.763802	1.22051	DEg	up	0	0	protein_coding
NET1	0.221303	0.0950602	1.21911	DEg	up	0	0	protein_coding
TMEM184C	0.324667	0.139477	1.21893	DEg	up	0	0	protein_coding
CCDC88C	1.41361	0.607306	1.21889	DEg	up	0	0	protein_coding
LGALS9	0.235642	0.101287	1.21815	DEg	up	0	0	protein_coding
RFX7	1.57993	0.67912	1.21812	DEg	up	0	0	protein_coding
TRIM16	0.338927	0.145704	1.21794	DEg	up	0	0	protein_coding
PNKP	0.360986	0.155251	1.21734	DEg	up	0	0	protein_coding
EMCN	11.5614	4.97302	1.21712	DEg	up	0	0	protein_coding
PIGK	0.382967	0.164799	1.21652	DEg	up	0	0	protein_coding
ANKRD28	1.22989	0.529265	1.21647	DEg	up	0	0	protein_coding
IL17RD	0.376192	0.161893	1.21643	DEg	up	0	0	protein_coding
LANCL1	0.341448	0.146949	1.21635	DEg	up	0	0	protein_coding
RAPGEF2	11.1087	4.78124	1.21624	DEg	up	0	0	protein_coding
WDR61	0.251635	0.108344	1.21572	DEg	up	0	0	protein_coding
MAP3K13	0.455842	0.196347	1.21513	DEg	up	0	0	protein_coding
GBP4	0.536753	0.231216	1.21501	DEg	up	0	0	protein_coding
ZC2HC1A	0.509572	0.219593	1.21445	DEg	up	0	0	protein_coding
RCBTB2	0.778224	0.335409	1.21426	DEg	up	0	0	protein_coding
CD164	0.435201	0.18763	1.21379	DEg	up	0	0	protein_coding
MB21D2	0.668006	0.288086	1.21336	DEg	up	0	0	protein_coding
ERMARD	0.212637	0.0917393	1.21278	DEg	up	0	0	protein_coding
ZNHIT6	0.704089	0.303861	1.21235	DEg	up	0	0	protein_coding
SLC25A3	0.350823	0.151515	1.21128	DEg	up	0	0	protein_coding
AIMP1	0.352714	0.152345	1.21115	DEg	up	0	0	protein_coding
H1FX	0.222958	0.0963055	1.21108	DEg	up	0	0	protein_coding
ERGIC3	0.17293	0.0747198	1.21063	DEg	up	0	0	protein_coding
SCYL3	0.271803	0.117476	1.2102	DEg	up	0	0	protein_coding
DYNLT1	0.257386	0.111249	1.21013	DEg	up	0	0	protein_coding
SNRK	3.19523	1.38107	1.21013	DEg	up	0	0	protein_coding
CEP68	1.20941	0.523039	1.20931	DEg	up	0	0	protein_coding
FGGY	0.63539	0.274803	1.20924	DEg	up	0	0	protein_coding
ANGEL2	0.581344	0.251557	1.20851	DEg	up	0	0	protein_coding
FAM76A	0.226345	0.097966	1.20817	DEg	up	0	0	protein_coding
DGKH	4.20161	1.81901	1.20779	DEg	up	0	0	protein_coding
PGAP1	0.539746	0.233707	1.20758	DEg	up	0	0	protein_coding
NHSL2	1.19735	0.518472	1.20751	DEg	up	0	0	protein_coding
MMADHC	0.246277	0.106683	1.20695	DEg	up	0	0	protein_coding
ZNF577	0.306389	0.132835	1.20573	DEg	up	0	0	protein_coding
TMEM241	0.916489	0.397675	1.20453	DEg	up	0	0	protein_coding
DDX60	0.993934	0.431299	1.20446	DEg	up	0	0	protein_coding
CTNNAL1	0.886946	0.385637	1.2016	DEg	up	0	0	protein_coding
ZDHHC17	1.64823	0.716895	1.20109	DEg	up	0	0	protein_coding
CEP128	0.418892	0.182233	1.20079	DEg	up	0	0	protein_coding
CUTC	0.299614	0.130345	1.20077	DEg	up	0	0	protein_coding
DNHD1	0.468447	0.203819	1.2006	DEg	up	0	0	protein_coding
G2E3	0.621996	0.270652	1.20047	DEg	up	0	0	protein_coding
BAALC	0.535177	0.232877	1.20045	DEg	up	0	0	protein_coding
MGMT	2.67911	1.16646	1.19962	DEg	up	0	0	protein_coding
MINDY3	1.0171	0.442922	1.19933	DEg	up	0	0	protein_coding
TAF1B	0.39636	0.172686	1.19866	DEg	up	0	0	protein_coding
INSR	3.5956	1.56663	1.19857	DEg	up	0	0	protein_coding
RCN1	0.553218	0.241179	1.19775	DEg	up	0	0	protein_coding
ASCC3	2.12125	0.92528	1.19695	DEg	up	0	0	protein_coding
XAF1	3.21248	1.40141	1.19681	DEg	up	0	0	protein_coding
STN1	0.33483	0.146119	1.19629	DEg	up	0	0	protein_coding
NUBPL	1.17277	0.511831	1.19618	DEg	up	0	0	protein_coding
RPP38	0.580162	0.253217	1.19608	DEg	up	0	0	protein_coding
NRXN3	0.212085	0.0925695	1.19604	DEg	up	0	0	protein_coding
THUMPD2	0.545734	0.238273	1.19558	DEg	up	0	0	protein_coding
SUCLA2	0.782321	0.341636	1.1953	DEg	up	0	0	protein_coding
HACD3	0.428504	0.187215	1.19462	DEg	up	0	0	protein_coding
PFDN5	0.239423	0.104608	1.19457	DEg	up	0	0	protein_coding
GIMAP7	0.796975	0.348277	1.1943	DEg	up	0	0	protein_coding
CBX3	0.306783	0.134081	1.19412	DEg	up	0	0	protein_coding
BBS2	0.359883	0.157327	1.19377	DEg	up	0	0	protein_coding
NDUFA9	0.367447	0.160648	1.19364	DEg	up	0	0	protein_coding
CNIH3	0.505869	0.221254	1.19306	DEg	up	0	0	protein_coding
DERL1	0.253368	0.110834	1.19283	DEg	up	0	0	protein_coding
ACKR3	0.407075	0.178082	1.19275	DEg	up	0	0	protein_coding
ATP2B1	1.05869	0.463263	1.19238	DEg	up	0	0	protein_coding
MYO1E	4.91767	2.15276	1.19179	DEg	up	0	0	protein_coding
MFF	0.697786	0.305521	1.19151	DEg	up	0	0	protein_coding
TBC1D7	0.206649	0.090494	1.19129	DEg	up	0	0	protein_coding
ARL6IP5	0.297566	0.130345	1.19088	DEg	up	0	0	protein_coding
MX2	0.422595	0.185139	1.19067	DEg	up	0	0	protein_coding
EMC2	0.610179	0.267331	1.19061	DEg	up	0	0	protein_coding
UBE3D	0.651855	0.285596	1.19058	DEg	up	0	0	protein_coding
DYNC2LI1	0.219806	0.0963055	1.19054	DEg	up	0	0	protein_coding
CD46	1.38021	0.60523	1.18933	DEg	up	0	0	protein_coding
UBE2E3	1.36674	0.599419	1.1891	DEg	up	0	0	protein_coding
OSBPL10	1.33979	0.587796	1.18862	DEg	up	0	0	protein_coding
SPRTN	0.19302	0.0846824	1.18861	DEg	up	0	0	protein_coding
UHMK1	0.482549	0.211706	1.18861	DEg	up	0	0	protein_coding
ZSWIM5	0.292208	0.128269	1.18782	DEg	up	0	0	protein_coding
MBD4	0.226897	0.0996264	1.18744	DEg	up	0	0	protein_coding
ALG14	0.308123	0.135326	1.18707	DEg	up	0	0	protein_coding
HIF1AN	0.203183	0.0892487	1.18688	DEg	up	0	0	protein_coding
BRCA1	0.271094	0.119137	1.18618	DEg	up	0	0	protein_coding
BLOC1S5	0.26164	0.114985	1.18613	DEg	up	0	0	protein_coding
TMEM150C	0.98314	0.43213	1.18593	DEg	up	0	0	protein_coding
ENOPH1	0.217128	0.0954753	1.18534	DEg	up	0	0	protein_coding
SENP7	2.37383	1.044	1.18509	DEg	up	0	0	protein_coding
CTSL	0.18782	0.0826069	1.18502	DEg	up	0	0	protein_coding
CAMK1	0.225557	0.0992113	1.18492	DEg	up	0	0	protein_coding
POT1	0.754904	0.332088	1.18473	DEg	up	0	0	protein_coding
APIP	0.290633	0.127854	1.1847	DEg	up	0	0	protein_coding
GULP1	1.22753	0.540058	1.18457	DEg	up	0	0	protein_coding
METTL4	0.416765	0.183479	1.18362	DEg	up	0	0	protein_coding
NR1D2	0.727882	0.320465	1.18354	DEg	up	0	0	protein_coding
PARG	1.25479	0.552511	1.18337	DEg	up	0	0	protein_coding
ZNF273	0.248877	0.109589	1.18333	DEg	up	0	0	protein_coding
FBXL7	15.1206	6.65878	1.18319	DEg	up	0	0	protein_coding
SRI	0.250689	0.110419	1.18291	DEg	up	0	0	protein_coding
NRN1	0.317419	0.139892	1.18207	DEg	up	0	0	protein_coding
ARPC5	0.378634	0.166874	1.18204	DEg	up	0	0	protein_coding
PPP1R14A	0.335303	0.147779	1.18202	DEg	up	0	0	protein_coding
GPD2	0.997243	0.439601	1.18175	DEg	up	0	0	protein_coding
ABCE1	0.335145	0.147779	1.18134	DEg	up	0	0	protein_coding
YWHAB	0.663515	0.292653	1.18094	DEg	up	0	0	protein_coding
SVIP	0.649334	0.286426	1.1808	DEg	up	0	0	protein_coding
TBP	0.216418	0.0954753	1.18062	DEg	up	0	0	protein_coding
NAPEPLD	0.296384	0.13076	1.18055	DEg	up	0	0	protein_coding
CEP44	0.337745	0.149024	1.18039	DEg	up	0	0	protein_coding
HMGCS1	0.210667	0.0929846	1.1799	DEg	up	0	0	protein_coding
ZNF326	0.585756	0.258614	1.1795	DEg	up	0	0	protein_coding
CLYBL	0.673127	0.297219	1.17935	DEg	up	0	0	protein_coding
CRBN	0.911684	0.402657	1.17898	DEg	up	0	0	protein_coding
COG6	0.771606	0.340805	1.17892	DEg	up	0	0	protein_coding
ALDH1A2	0.276136	0.122042	1.178	DEg	up	0	0	protein_coding
EHD4	1.3327	0.589041	1.17792	DEg	up	0	0	protein_coding
CCDC7	0.979359	0.43296	1.1776	DEg	up	0	0	protein_coding
GPR155	0.391554	0.173101	1.1776	DEg	up	0	0	protein_coding
MXD1	0.236587	0.104608	1.17738	DEg	up	0	0	protein_coding
SPCS3	0.593949	0.262765	1.17657	DEg	up	0	0	protein_coding
ELP6	0.206413	0.0913242	1.17646	DEg	up	0	0	protein_coding
CASP4	0.739305	0.327107	1.17641	DEg	up	0	0	protein_coding
MX1	0.706374	0.312578	1.17622	DEg	up	0	0	protein_coding
HIBCH	1.47633	0.653383	1.17601	DEg	up	0	0	protein_coding
KLHL5	2.66903	1.1814	1.17581	DEg	up	0	0	protein_coding
PDCD10	0.874813	0.387298	1.17553	DEg	up	0	0	protein_coding
ELK3	5.30513	2.34911	1.17528	DEg	up	0	0	protein_coding
DTD1	0.625227	0.276878	1.17513	DEg	up	0	0	protein_coding
FAT4	3.12653	1.38481	1.17488	DEg	up	0	0	protein_coding
CNPY2	0.249271	0.110419	1.17472	DEg	up	0	0	protein_coding
ACBD6	1.33901	0.593192	1.17459	DEg	up	0	0	protein_coding
GTPBP10	0.428189	0.189705	1.17449	DEg	up	0	0	protein_coding
NDUFAF2	0.711022	0.315068	1.17423	DEg	up	0	0	protein_coding
GNB4	1.32593	0.587796	1.17362	DEg	up	0	0	protein_coding
STX3	0.775309	0.343711	1.17358	DEg	up	0	0	protein_coding
SLX4IP	0.809816	0.35907	1.17333	DEg	up	0	0	protein_coding
EBF1	9.24336	4.09921	1.17307	DEg	up	0	0	protein_coding
TM7SF3	0.769243	0.34122	1.17274	DEg	up	0	0	protein_coding
RAB14	0.651146	0.288917	1.17233	DEg	up	0	0	protein_coding
SUB1	0.455605	0.202159	1.1723	DEg	up	0	0	protein_coding
UQCR11	0.202947	0.0900789	1.17184	DEg	up	0	0	protein_coding
DENND1B	1.36256	0.604815	1.17176	DEg	up	0	0	protein_coding
YWHAH	0.328134	0.145704	1.17125	DEg	up	0	0	protein_coding
CCNT2	0.957142	0.425073	1.17102	DEg	up	0	0	protein_coding
FANCL	0.928937	0.412619	1.17077	DEg	up	0	0	protein_coding
SS18	1.11825	0.496887	1.17026	DEg	up	0	0	protein_coding
ST6GALNAC1	0.271803	0.120797	1.16998	DEg	up	0	0	protein_coding
PLEKHG2	0.275349	0.122457	1.16898	DEg	up	0	0	protein_coding
VOPP1	1.78531	0.794105	1.16878	DEg	up	0	0	protein_coding
IFNGR2	0.604743	0.268991	1.16876	DEg	up	0	0	protein_coding
ATF2	1.33168	0.592362	1.1687	DEg	up	0	0	protein_coding
ARHGAP24	3.55913	1.58364	1.16827	DEg	up	0	0	protein_coding
OARD1	0.24998	0.111249	1.16802	DEg	up	0	0	protein_coding
HPS4	0.236902	0.105438	1.1679	DEg	up	0	0	protein_coding
MTMR6	0.432679	0.192611	1.16761	DEg	up	0	0	protein_coding
SUDS3	0.380446	0.169365	1.16756	DEg	up	0	0	protein_coding
EFR3B	0.59907	0.266916	1.16634	DEg	up	0	0	protein_coding
CFAP44	0.414244	0.184724	1.16511	DEg	up	0	0	protein_coding
ATP2B4	3.60994	1.6098	1.1651	DEg	up	0	0	protein_coding
RBBP8	0.320098	0.142798	1.16454	DEg	up	0	0	protein_coding
CMAS	0.201844	0.0900789	1.16398	DEg	up	0	0	protein_coding
NAPG	0.517135	0.230801	1.16389	DEg	up	0	0	protein_coding
TRIM23	0.408257	0.182233	1.16369	DEg	up	0	0	protein_coding
HEATR1	0.353344	0.157742	1.16351	DEg	up	0	0	protein_coding
PRPF4B	1.29024	0.576173	1.16306	DEg	up	0	0	protein_coding
FRG1	0.295517	0.132005	1.16265	DEg	up	0	0	protein_coding
COMMD2	0.209092	0.0933998	1.16264	DEg	up	0	0	protein_coding
MPP5	0.667218	0.298049	1.16261	DEg	up	0	0	protein_coding
PIK3C2B	2.5789	1.15235	1.16218	DEg	up	0	0	protein_coding
KLF10	0.314898	0.140722	1.16203	DEg	up	0	0	protein_coding
LRRC8C	2.97424	1.32918	1.16198	DEg	up	0	0	protein_coding
CFAP36	0.379894	0.16978	1.16193	DEg	up	0	0	protein_coding
STARD3NL	0.534783	0.239103	1.16132	DEg	up	0	0	protein_coding
PELI2	1.52383	0.681611	1.16068	DEg	up	0	0	protein_coding
EHBP1	2.72079	1.21752	1.16008	DEg	up	0	0	protein_coding
SP140L	0.719846	0.322125	1.16007	DEg	up	0	0	protein_coding
HBP1	0.723548	0.323786	1.16005	DEg	up	0	0	protein_coding
SSBP1	0.608446	0.272312	1.15987	DEg	up	0	0	protein_coding
SH3KBP1	1.49452	0.669157	1.15927	DEg	up	0	0	protein_coding
ETS1	5.34318	2.39269	1.15906	DEg	up	0	0	protein_coding
PLEKHG5	0.528244	0.236613	1.15868	DEg	up	0	0	protein_coding
ISM1	0.733869	0.328767	1.15846	DEg	up	0	0	protein_coding
SLC25A32	0.449224	0.201328	1.15788	DEg	up	0	0	protein_coding
TGFBRAP1	0.226818	0.101702	1.15719	DEg	up	0	0	protein_coding
EIF4A2	0.562751	0.252387	1.15686	DEg	up	0	0	protein_coding
TASP1	0.876389	0.393109	1.15664	DEg	up	0	0	protein_coding
UBC	0.57835	0.259444	1.15652	DEg	up	0	0	protein_coding
GNG5	0.270149	0.121212	1.15622	DEg	up	0	0	protein_coding
PLEKHA8	0.361695	0.162308	1.15604	DEg	up	0	0	protein_coding
IFT140	0.776806	0.348692	1.1556	DEg	up	0	0	protein_coding
SPG21	0.220043	0.0987962	1.15526	DEg	up	0	0	protein_coding
AZI2	0.356811	0.160232	1.15499	DEg	up	0	0	protein_coding
TCF15	0.84393	0.378995	1.15494	DEg	up	0	0	protein_coding
TTC39B	0.628535	0.282275	1.15489	DEg	up	0	0	protein_coding
MED21	0.297566	0.133665	1.15458	DEg	up	0	0	protein_coding
ALAS1	0.224533	0.100872	1.15441	DEg	up	0	0	protein_coding
PUM3	0.770267	0.346202	1.15375	DEg	up	0	0	protein_coding
TMX1	0.239187	0.107513	1.15362	DEg	up	0	0	protein_coding
MYH10	1.31356	0.591117	1.15197	DEg	up	0	0	protein_coding
DST	5.29938	2.38481	1.15195	DEg	up	0	0	protein_coding
PRKD3	1.49287	0.672063	1.15142	DEg	up	0	0	protein_coding
FGD6	0.955645	0.430469	1.15056	DEg	up	0	0	protein_coding
MAGI1	12.3852	5.57908	1.15052	DEg	up	0	0	protein_coding
LIPA	0.482865	0.217518	1.15049	DEg	up	0	0	protein_coding
RBM18	0.323249	0.145704	1.14961	DEg	up	0	0	protein_coding
LRIG3	0.426377	0.192196	1.14955	DEg	up	0	0	protein_coding
IL16	0.967856	0.436281	1.14954	DEg	up	0	0	protein_coding
LMCD1	1.73529	0.782482	1.14904	DEg	up	0	0	protein_coding
TMEM33	0.335933	0.151515	1.14871	DEg	up	0	0	protein_coding
SETBP1	1.71094	0.771689	1.1487	DEg	up	0	0	protein_coding
SPATA6L	0.477586	0.215442	1.14846	DEg	up	0	0	protein_coding
CSTF3	0.653195	0.294728	1.14813	DEg	up	0	0	protein_coding
PYROXD1	0.268573	0.121212	1.14778	DEg	up	0	0	protein_coding
ZSCAN30	0.503112	0.227065	1.14777	DEg	up	0	0	protein_coding
ZNF626	0.668636	0.301785	1.1477	DEg	up	0	0	protein_coding
NAF1	0.274955	0.124118	1.14748	DEg	up	0	0	protein_coding
GAB2	2.29111	1.03445	1.14717	DEg	up	0	0	protein_coding
STX17	0.771291	0.348277	1.14704	DEg	up	0	0	protein_coding
SURF4	0.305129	0.137817	1.14667	DEg	up	0	0	protein_coding
RFC3	0.762783	0.344541	1.1466	DEg	up	0	0	protein_coding
TNS3	0.66257	0.299294	1.14651	DEg	up	0	0	protein_coding
PLEKHF2	0.420783	0.19012	1.14616	DEg	up	0	0	protein_coding
EFCAB11	0.526353	0.237858	1.14593	DEg	up	0	0	protein_coding
DISC1	3.86118	1.74512	1.14571	DEg	up	0	0	protein_coding
HSD17B12	0.411408	0.185969	1.14551	DEg	up	0	0	protein_coding
SPCS2	0.486646	0.220008	1.14532	DEg	up	0	0	protein_coding
PPWD1	0.639014	0.288917	1.14519	DEg	up	0	0	protein_coding
RAB30	0.474356	0.214612	1.14424	DEg	up	0	0	protein_coding
SMARCAL1	0.438509	0.198423	1.14403	DEg	up	0	0	protein_coding
ARHGAP18	2.53533	1.14736	1.14385	DEg	up	0	0	protein_coding
JKAMP	0.239345	0.108344	1.14347	DEg	up	0	0	protein_coding
PIAS2	1.30119	0.589456	1.14237	DEg	up	0	0	protein_coding
NSMCE4A	0.361932	0.163968	1.1423	DEg	up	0	0	protein_coding
UFSP2	0.279367	0.126609	1.14178	DEg	up	0	0	protein_coding
SLC46A3	0.293942	0.13325	1.14139	DEg	up	0	0	protein_coding
ABCB1	3.79327	1.72022	1.14085	DEg	up	0	0	protein_coding
ZNF546	0.229654	0.104193	1.14021	DEg	up	0	0	protein_coding
MBD5	5.15331	2.33831	1.14003	DEg	up	0	0	protein_coding
WDR12	0.29985	0.136156	1.13898	DEg	up	0	0	protein_coding
TSC22D1	2.93359	1.33209	1.13898	DEg	up	0	0	protein_coding
URI1	1.0494	0.476546	1.13887	DEg	up	0	0	protein_coding
ARHGDIB	0.366265	0.166459	1.13772	DEg	up	0	0	protein_coding
MYO6	2.45781	1.11706	1.13767	DEg	up	0	0	protein_coding
NBEA	2.83503	1.28892	1.1372	DEg	up	0	0	protein_coding
ZNF107	0.583314	0.265255	1.13689	DEg	up	0	0	protein_coding
KLHDC2	0.416135	0.18929	1.13645	DEg	up	0	0	protein_coding
LMO4	0.28559	0.129929	1.13622	DEg	up	0	0	protein_coding
GCFC2	0.646813	0.294313	1.136	DEg	up	0	0	protein_coding
CYLD	0.634917	0.288917	1.13591	DEg	up	0	0	protein_coding
PCF11	0.638541	0.290577	1.13586	DEg	up	0	0	protein_coding
SMARCAD1	0.782479	0.356164	1.13551	DEg	up	0	0	protein_coding
TMEM117	1.17915	0.536737	1.13546	DEg	up	0	0	protein_coding
GNPDA2	0.274482	0.124948	1.13538	DEg	up	0	0	protein_coding
VPS36	0.931852	0.424242	1.13521	DEg	up	0	0	protein_coding
TSTD3	0.799496	0.364051	1.13495	DEg	up	0	0	protein_coding
ZNF720	0.496809	0.226235	1.13487	DEg	up	0	0	protein_coding
HLTF	0.391948	0.178497	1.13476	DEg	up	0	0	protein_coding
PRCP	1.44804	0.65961	1.13442	DEg	up	0	0	protein_coding
PRMT2	1.08973	0.496472	1.13419	DEg	up	0	0	protein_coding
TGFBI	0.288663	0.13159	1.13334	DEg	up	0	0	protein_coding
ABI2	1.45513	0.663346	1.13332	DEg	up	0	0	protein_coding
CDKL1	0.295911	0.134911	1.13316	DEg	up	0	0	protein_coding
TMCO1	0.431104	0.196762	1.13158	DEg	up	0	0	protein_coding
DEDD	0.207358	0.0946451	1.13153	DEg	up	0	0	protein_coding
WARS2	0.342866	0.156496	1.13152	DEg	up	0	0	protein_coding
LRRC37A3	0.844796	0.385637	1.13136	DEg	up	0	0	protein_coding
EIF1AX	0.238242	0.108759	1.13129	DEg	up	0	0	protein_coding
RARA	0.206413	0.09423	1.13128	DEg	up	0	0	protein_coding
SLC35A1	0.470732	0.215027	1.13039	DEg	up	0	0	protein_coding
PHF21A	2.81809	1.28767	1.12995	DEg	up	0	0	protein_coding
FEZ2	1.07902	0.493151	1.12962	DEg	up	0	0	protein_coding
ZCCHC24	0.585756	0.267746	1.12943	DEg	up	0	0	protein_coding
CD34	3.64886	1.66791	1.1294	DEg	up	0	0	protein_coding
IFIH1	0.622942	0.284765	1.12932	DEg	up	0	0	protein_coding
FOXO1	4.08863	1.86924	1.12917	DEg	up	0	0	protein_coding
TET3	0.617348	0.282275	1.12898	DEg	up	0	0	protein_coding
KCTD9	0.624596	0.285596	1.12895	DEg	up	0	0	protein_coding
FN1	0.477113	0.218348	1.1277	DEg	up	0	0	protein_coding
CDC73	1.5362	0.703196	1.12737	DEg	up	0	0	protein_coding
LRMDA	18.9827	8.69074	1.12714	DEg	up	0	0	protein_coding
RSRC1	1.66273	0.761312	1.12699	DEg	up	0	0	protein_coding
TTC33	0.606476	0.277709	1.12688	DEg	up	0	0	protein_coding
NDUFA5	0.284645	0.130345	1.12683	DEg	up	0	0	protein_coding
PEX3	0.389664	0.178497	1.12633	DEg	up	0	0	protein_coding
PTS	0.544552	0.249481	1.12614	DEg	up	0	0	protein_coding
MAX	1.02553	0.469905	1.12592	DEg	up	0	0	protein_coding
RAP1GDS1	1.81092	0.829805	1.12588	DEg	up	0	0	protein_coding
MYL6	0.652249	0.298879	1.12586	DEg	up	0	0	protein_coding
HEXB	0.363192	0.166459	1.12557	DEg	up	0	0	protein_coding
SNX5	0.20917	0.0958904	1.12522	DEg	up	0	0	protein_coding
ERAP2	0.57575	0.26401	1.12485	DEg	up	0	0	protein_coding
AZIN1	0.428189	0.196347	1.12484	DEg	up	0	0	protein_coding
KLF12	6.01355	2.75758	1.12482	DEg	up	0	0	protein_coding
PIGN	0.723233	0.331673	1.1247	DEg	up	0	0	protein_coding
WDR27	0.755771	0.346617	1.12461	DEg	up	0	0	protein_coding
STX7	1.07886	0.494811	1.12456	DEg	up	0	0	protein_coding
ELMOD2	0.362877	0.166459	1.12431	DEg	up	0	0	protein_coding
RCN2	0.33743	0.154836	1.12385	DEg	up	0	0	protein_coding
PDCD2	0.201686	0.0925695	1.1235	DEg	up	0	0	protein_coding
HEY1	0.290317	0.13325	1.12349	DEg	up	0	0	protein_coding
ZNF138	0.609549	0.279784	1.12343	DEg	up	0	0	protein_coding
STK17A	0.420468	0.193026	1.1232	DEg	up	0	0	protein_coding
NETO2	0.433073	0.198838	1.12302	DEg	up	0	0	protein_coding
[truncated: 2,565 more rows]

## Sheet: vEC_down
gene	mean expression in HCM	mean expression in HEALTHY	log2FC	Type	State	pvalue	pvalue.adj.FDR	geneType
[truncated: 235 more rows]

[truncated: 8 more sheets: Pericyte_up, Pericyte_down, MAC_up, MAC_down, SMC_up, SMC_down, Neuronal_up, Neuronal_down]
