# Supplementary material for: Lineage-specific regulatory changes in hypertrophic cardiomyopathy unraveled by single-nucleus RNA-seq and spatial transcriptomics
Source: Cell Discov. 2023 Jan 17;9:6. doi: 10.1038/s41421-022-00490-3 (PMC9842679; doi:10.1038/s41421-022-00490-3)
Supplement: Supplementary file 7 — Table S6 [file 41421_2022_490_MOESM7_ESM.xlsx]

## Sheet: CM
Table S6. Functional enrichment analysis of the upregulated genes in each cell type between HCM and HEALTHY (multiple sheets). Neuronal cells, lymphatic endothelial cells, and T/NK cells are not considered in this analysis due to the limited number of cells.
TermID	Term	Ontology Source	Term PValue	Term PValue Corrected with Bonferroni step down	Group PValue	Group PValue Corrected with Bonferroni step down	GOLevels	GOGroups	% Associated Genes	Nr. Genes	Associated Genes Found
R-HSA:1268020	Mitochondrial protein import	REACTOME_Pathways_08.05.2020	3.02544e-07	0.000736393	3.02544e-07	2.7229e-06	[-1]	Group00	32.8125	21	[ATP5F1B, ATP5MC1, CHCHD2, CHCHD5, CMC4, COX17, CYC1, DNAJC19, GFER, SLC25A4, SLC25A6, TIMM10, TIMM10B, TIMM13, TIMM17B, TIMM8A, TIMM8B, TOMM22, TOMM5, TOMM6, TOMM7]
GO:0042127	regulation of cell population proliferation	GO_BiologicalProcess-EBI-UniProt-GOA-ACAP-ARAP_08.05.2020_00h00	1.80163e-05	0.0430949	1.80163e-05	7.20651e-05	[3, 4]	Group01	12.6561	223	[ABCC4, ABCC8, ADAMTS1, ADAMTS8, ADM, AGT, ALK, ALOX12, ANXA1, APLNR, APOD, APOE, AQP11, ARG1, ARG2, ASPM, ATP5IF1, ATRAID, B2M, BAMBI, BCL2, BDNF, BEX4, BMP2, BST2, BTG1, BTG3, C1orf56, C5AR1, CALR, CAV2, CBX8, CCN1, CCN2, CCN6, CD164, CD74, CD81, CD9, CDH5, CDKN1C, CDKN2B, CDKN2C, CDKN2D, CEACAM1, CEBPB, CLCF1, CLDN5, CLEC11A, CLU, CNMD, CNTFR, COPS8, COPS9, COX17, CRLF1, CSRP1, CST3, CTHRC1, C…
GO:0051241	negative regulation of multicellular organismal process	GO_BiologicalProcess-EBI-UniProt-GOA-ACAP-ARAP_08.05.2020_00h00	7.84254e-06	0.0188613	7.84254e-06	4.70553e-05	[2, 3, 4]	Group02	13.3384	175	[ABCC8, ADAMTS1, ADM, AGT, ALOX12, ANGPT2, ANGPTL7, ANXA1, APOA1, APOD, APOE, ARG1, ARG2, ASPM, ASPN, ATP1A4, B2M, BCL2, BDNF, BMP2, BRINP1, BST2, C1QBP, CALR, CARD16, CCN6, CD160, CD74, CD9, CDSN, CEACAM1, CHAD, CLDN5, CNMD, CNTN2, CNTN4, CRMP1, CRYBA1, CST3, CX3CR1, CYP51A1, DDIT3, DNAAF3, DPYSL3, DYNLT1, EFEMP1, EPHA4, EPX, F2R, FGF13, FGF2, FGL2, FSTL3, FUOM, FZD7, GADD45A, GATA1, GFAP, GJA1,…
GO:0072321	chaperone-mediated protein transport	GO_BiologicalProcess-EBI-UniProt-GOA-ACAP-ARAP_08.05.2020_00h00	1.8169e-05	0.043442	1.8169e-05	5.45069e-05	[5, 6, 7, 8]	Group03	63.6364	7	[CLIP3, CLU, HSPA8, TIMM10, TIMM13, TIMM8A, TIMM8B]
GO:1901564	organonitrogen compound metabolic process	GO_BiologicalProcess-EBI-UniProt-GOA-ACAP-ARAP_08.05.2020_00h00	2.09026e-08	5.12113e-05	2.09026e-08	2.29928e-07	[3]	Group04	11.2355	793	[ACADL, ACKR3, ACMSD, ACOT2, ACOT4, ACSL6, ACSM5, ACSM6, ADAM18, ADAM19, ADAM2, ADAM29, ADAMTS1, ADAMTS16, ADAMTS8, ADO, ADRM1, AEBP1, AGBL3, AGBL5, AGMAT, AGT, AIP, AIPL1, AJUBA, ALDH1L2, ALDOA, ALDOB, ALG10B, ALK, ALKAL2, ALOX12, AMN, AMPD1, AMZ1, ANAPC11, ANAPC13, ANAPC15, ANTKMT, ANXA1, AOC3, APC2, APEX1, APH1A, APH1B, APLNR, APOA1, APOD, APOE, APRT, AQP11, ARG1, ARG2, ART4, ART5, ASB12, ASB1…
KEGG:04612	Antigen processing and presentation	KEGG_27.04.2021	7.28689e-07	0.0017678	1.1928e-06	9.54241e-06	[-1]	Group05	29.4872	23	[B2M, CALR, CD74, CTSL, HLA-A, HLA-B, HLA-C, HLA-DPA1, HLA-DPB1, HLA-DQA1, HLA-DRA, HLA-DRB1, HLA-E, HLA-F, HSPA1A, HSPA1B, HSPA2, HSPA5, HSPA8, IFI30, PSME1, PSME2, TAP1]
R-HSA:1236977	Endosomal/Vacuolar pathway	REACTOME_Pathways_08.05.2020	1.8169e-05	0.043442	1.1928e-06	9.54241e-06	[-1]	Group05	63.6364	7	[B2M, CTSL, HLA-A, HLA-B, HLA-C, HLA-E, HLA-F]
GO:0034622	cellular protein-containing complex assembly	GO_BiologicalProcess-EBI-UniProt-GOA-ACAP-ARAP_08.05.2020_00h00	2.13558e-07	0.000520228	4.21941e-06	2.95358e-05	[6]	Group06	14.3231	164	[ABITRAM, ABT1, ADRM1, ALDOB, ANKRD53, ANKS4B, ARL2, ARMC4, BAIAP2L2, BBS10, BRF2, CALR, CCDC39, CCDC63, CCDC65, CCL21, CDH5, CENPA, CENPX, CFAP100, CHMP2A, CLIP3, CLP1, CLU, COA3, COA8, COPS8, COX14, COX17, COX7A1, COX7A2, CRYAB, DBN1, DDX20, DDX28, DIAPH3, DMAC1, DNAAF3, DNAI2, EID2, EIF3G, ERC2, FGF13, FMC1, FMOD, GMFB, GPX4, H1-10, H1-2, H1-4, H2BC21, H2BC5, H2BU1, H3-3B, H4-16, H4C3, H4C5, H…
GO:0043933	protein-containing complex subunit organization	GO_BiologicalProcess-EBI-UniProt-GOA-ACAP-ARAP_08.05.2020_00h00	4.21941e-06	0.0101856	4.21941e-06	2.95358e-05	[4]	Group06	12.6034	259	[ABITRAM, ABT1, ADRM1, AGT, AJUBA, ALDOA, ALDOB, ANKRD53, ANKS4B, APC2, APOA1, APOE, AQP11, ARL2, ARMC4, AURKAIP1, B2M, BAIAP2L2, BBS10, BRF2, CALR, CBR4, CCDC39, CCDC63, CCDC65, CCL21, CD74, CDH17, CDH5, CENPA, CENPX, CFAP100, CFL1, CFL2, CHCHD1, CHMP2A, CLIP3, CLP1, CLU, COA3, COA8, COPS8, COX14, COX17, COX7A1, COX7A2, CRYAB, CXCL12, DBN1, DDX20, DDX28, DIAPH3, DMAC1, DNAAF3, DNAI2, EID2, EIF3G…
R-HSA:114608	Platelet degranulation	REACTOME_Pathways_08.05.2020	6.18125e-06	0.0148845	1.07518e-05	5.37589e-05	[-1]	Group07	23.2558	30	[ABCC4, ALDOA, APOA1, CALM3, CD63, CD9, CFD, CFL1, CLU, HSPA5, ISLR, KNG1, LGALS3BP, MAGED2, PFN1, PROS1, SELP, SERPINE1, SOD1, SPARC, TAGLN2, TF, TGFB1, TGFB2, TGFB3, THBS1, TIMP1, TMSB4X, TOR4A, TUBA4A]
R-HSA:76005	Response to elevated platelet cytosolic Ca2+	REACTOME_Pathways_08.05.2020	1.07518e-05	0.025772	1.07518e-05	5.37589e-05	[-1]	Group07	22.3881	30	[ABCC4, ALDOA, APOA1, CALM3, CD63, CD9, CFD, CFL1, CLU, HSPA5, ISLR, KNG1, LGALS3BP, MAGED2, PFN1, PROS1, SELP, SERPINE1, SOD1, SPARC, TAGLN2, TF, TGFB1, TGFB2, TGFB3, THBS1, TIMP1, TMSB4X, TOR4A, TUBA4A]
GO:0043067	regulation of programmed cell death	GO_BiologicalProcess-EBI-UniProt-GOA-ACAP-ARAP_08.05.2020_00h00	4.0407e-07	0.000982294	4.4591e-05	4.4591e-05	[4, 5]	Group08	13.3374	221	[ACAA2, ACKR3, ACTC1, ADM, AGT, AIPL1, ALK, ALOX12, ANGPT2, ANKRD1, ANXA1, APEX1, APH1A, APH1B, APOE, ARG2, ATP5IF1, BCL2, BCL2L14, BCL2L2, BDNF, BEX1, BEX2, BEX3, BMP2, BTG1, C1QBP, C5AR1, CALR, CARD14, CARD16, CASP1, CASP4, CASP5, CCL21, CCN1, CCN2, CD160, CD27, CD3EAP, CD44, CD74, CDH5, CDKN2D, CDSN, CEBPB, CFL1, CLCF1, CLIP3, CLU, CNTFR, COPS5, CRLF1, CRYAB, CRYBA1, CST3, CTSD, CTSH, CX3CR1, …
GO:0042981	regulation of apoptotic process	GO_BiologicalProcess-EBI-UniProt-GOA-ACAP-ARAP_08.05.2020_00h00	1.08894e-06	0.00263743	4.4591e-05	4.4591e-05	[5, 6]	Group08	13.211	216	[ACAA2, ACKR3, ACTC1, ADM, AGT, AIPL1, ALK, ALOX12, ANGPT2, ANKRD1, ANXA1, APEX1, APH1A, APH1B, APOE, ARG2, ATP5IF1, BCL2, BCL2L14, BCL2L2, BDNF, BEX1, BEX2, BEX3, BMP2, BTG1, C1QBP, C5AR1, CALR, CARD14, CARD16, CASP1, CASP4, CASP5, CCL21, CCN1, CCN2, CD160, CD27, CD3EAP, CD44, CD74, CDH5, CDKN2D, CEBPB, CFL1, CLCF1, CLIP3, CLU, CNTFR, COPS5, CRLF1, CRYAB, CRYBA1, CTSD, CTSH, CX3CR1, CXCL12, CYCS…
GO:0010941	regulation of cell death	GO_BiologicalProcess-EBI-UniProt-GOA-ACAP-ARAP_08.05.2020_00h00	3.57996e-06	0.00864919	4.4591e-05	4.4591e-05	[3, 4]	Group08	12.8763	231	[ACAA2, ACKR3, ACTC1, ADM, AGT, AIPL1, ALK, ALOX12, ANGPT2, ANKRD1, ANXA1, APEX1, APH1A, APH1B, APOE, ARG2, ATP5IF1, BCL2, BCL2L14, BCL2L2, BDNF, BEX1, BEX2, BEX3, BMP2, BTG1, C1QBP, C5AR1, CALR, CARD14, CARD16, CASP1, CASP4, CASP5, CCL21, CCN1, CCN2, CCN6, CD160, CD27, CD3EAP, CD44, CD74, CDH5, CDKN2D, CDSN, CEBPB, CFL1, CHMP2A, CLCF1, CLIP3, CLU, CNTFR, COPS5, CRLF1, CRYAB, CRYBA1, CST3, CTSD, …
GO:0006915	apoptotic process	GO_BiologicalProcess-EBI-UniProt-GOA-ACAP-ARAP_08.05.2020_00h00	1.86745e-05	0.0445948	4.4591e-05	4.4591e-05	[4]	Group08	12.3967	255	[ACAA2, ACKR3, ACTC1, ADM, AGT, AIPL1, ALK, ALOX12, ANGPT2, ANKRD1, ANXA1, APEX1, APH1A, APH1B, APOE, ARG2, ATP2A1, ATP5IF1, BCL2, BCL2L14, BCL2L2, BDNF, BEX1, BEX2, BEX3, BMP2, BMX, BTG1, C1QBP, C5AR1, C6orf120, CALR, CARD14, CARD16, CASP1, CASP4, CASP5, CCL21, CCN1, CCN2, CD14, CD160, CD27, CD3EAP, CD44, CD74, CDH5, CDKN2D, CEBPB, CFL1, CHAC1, CLCF1, CLIP3, CLU, CNTFR, COA8, COPS5, CRIP1, CRLF1…
GO:0006119	oxidative phosphorylation	GO_BiologicalProcess-EBI-UniProt-GOA-ACAP-ARAP_08.05.2020_00h00	1.88527e-14	4.68301e-11	3.84812e-09	5.00256e-08	[3, 4, 6]	Group09	31.8182	49	[ATP5F1B, ATP5F1E, ATP5MC1, ATP5MC3, ATP5ME, ATP5MF, ATP5PD, ATP5PF, ATP5PO, COX4I1, COX5B, COX6A1, COX6A2, COX7A1, COX7A2, COX7B, COX7C, COX8A, CYC1, CYCS, ISCU, MTCO2P12, MYC, NDUFA1, NDUFA11, NDUFA13, NDUFA2, NDUFA3, NDUFA4, NDUFA6, NDUFB10, NDUFB11, NDUFB2, NDUFB4, NDUFB7, NDUFB9, NDUFC2, NDUFS3, NDUFS5, NUPR1, PPIF, SNCA, SURF1, UQCC3, UQCR10, UQCR11, UQCRB, UQCRFS1, UQCRQ]
R-HSA:163200	Respiratory electron transport, ATP synthesis by chemiosmotic coupling, and heat production by uncoupling proteins.	REACTOME_Pathways_08.05.2020	3.45069e-14	8.5646e-11	3.84812e-09	5.00256e-08	[-1]	Group09	34.4	43	[ATP5F1B, ATP5F1E, ATP5MC1, ATP5MC3, ATP5ME, ATP5MF, ATP5PD, ATP5PF, ATP5PO, COX14, COX4I1, COX5B, COX6A1, COX7B, COX7C, COX8A, CYC1, CYCS, NDUFA1, NDUFA11, NDUFA13, NDUFA2, NDUFA3, NDUFA4, NDUFA6, NDUFAF3, NDUFB10, NDUFB11, NDUFB2, NDUFB4, NDUFB7, NDUFB9, NDUFC2, NDUFS3, NDUFS5, SCO2, SURF1, UCP2, UQCR10, UQCR11, UQCRB, UQCRFS1, UQCRQ]
KEGG:04714	Thermogenesis	KEGG_27.04.2021	3.37756e-09	8.31217e-06	3.84812e-09	5.00256e-08	[-1]	Group09	22.8448	53	[ACSL6, ATP5F1B, ATP5F1E, ATP5MC1, ATP5MC3, ATP5ME, ATP5MF, ATP5PD, ATP5PF, ATP5PO, COA3, COX14, COX17, COX4I1, COX5B, COX6A1, COX6A2, COX7A1, COX7A2, COX7B, COX7C, COX8A, CREB5, CYC1, HRAS, MGLL, NDUFA1, NDUFA11, NDUFA13, NDUFA2, NDUFA3, NDUFA4, NDUFA4L2, NDUFA6, NDUFAF3, NDUFAF8, NDUFB10, NDUFB11, NDUFB2, NDUFB4, NDUFB7, NDUFB9, NDUFC2, NDUFS3, NDUFS5, NPPA, NPPB, RPS6, UQCR10, UQCR11, UQCRB, U…
GO:0007005	mitochondrion organization	GO_BiologicalProcess-EBI-UniProt-GOA-ACAP-ARAP_08.05.2020_00h00	9.16754e-09	2.25063e-05	3.84812e-09	5.00256e-08	[5]	Group09	17.2061	101	[ACAA2, AIP, ALKBH7, APEX1, ATP2A1, ATP5F1B, ATP5F1E, ATP5IF1, ATP5MC1, ATP5MC3, ATP5ME, ATP5MF, ATP5PD, ATP5PF, ATP5PO, AURKAIP1, BCL2, BCL2L2, CALM3, CAV2, CHCHD2, CLU, CNP, COA3, COA8, COX14, COX17, COX7A1, COX7A2, CYCS, DMAC1, DNAJC19, DYNLT1, FMC1, GABARAP, GABARAPL2, GPER1, HAX1, HIGD1A, HIGD1B, HIGD2A, HRK, HSD17B10, HSPA1A, IFIT2, MICOS10, MICOS13, MLLT11, MOAP1, MTFR1, MYC, NDUFA1, NDUFA…
GO:0033108	mitochondrial respiratory chain complex assembly	GO_BiologicalProcess-EBI-UniProt-GOA-ACAP-ARAP_08.05.2020_00h00	1.30267e-08	3.19545e-05	3.84812e-09	5.00256e-08	[6, 7]	Group09	29.703	30	[COA3, COA8, COX14, COX17, DMAC1, NDUFA1, NDUFA11, NDUFA13, NDUFA2, NDUFA3, NDUFA6, NDUFAF3, NDUFAF8, NDUFB10, NDUFB11, NDUFB2, NDUFB4, NDUFB7, NDUFB9, NDUFC2, NDUFS3, NDUFS5, PET100, SCO2, SDHAF1, SURF1, TMEM126A, UQCC3, UQCR10, UQCRB]
GO:0007006	mitochondrial membrane organization	GO_BiologicalProcess-EBI-UniProt-GOA-ACAP-ARAP_08.05.2020_00h00	1.52351e-05	0.0365034	3.84812e-09	5.00256e-08	[5, 6]	Group09	21.6216	32	[ACAA2, ALKBH7, ATP5F1B, ATP5F1E, ATP5IF1, ATP5MC1, ATP5MC3, ATP5ME, ATP5MF, ATP5PD, ATP5PF, ATP5PO, BCL2, BCL2L2, CALM3, CNP, DYNLT1, HSPA1A, MICOS10, MICOS13, MOAP1, MYC, NDUFA13, PPIF, ROMO1, SLC25A5, TIMM10, TIMM13, TOMM22, TP73, UQCC3, YWHAH]
R-HSA:72766	Translation	REACTOME_Pathways_08.05.2020	2.8026e-44	6.99893e-41	2.53122e-38	4.80932e-37	[-1]	Group10	40.2062	117	[AURKAIP1, CHCHD1, EEF1A1, EEF1B2, EEF2, EIF2B2, EIF3G, GADD45GIP1, HARS2, MRPL11, MRPL16, MRPL17, MRPL24, MRPL34, MRPL36, MRPL40, MRPL41, MRPL43, MRPL46, MRPL50, MRPL51, MRPL53, MRPL54, MRPL55, MRPL57, MRPL9, MRPS12, MRPS15, MRPS2, MRPS24, MRPS26, MRPS34, MRPS7, RPL10, RPL10A, RPL11, RPL12, RPL13, RPL13A, RPL14, RPL15, RPL17, RPL18, RPL18A, RPL19, RPL21, RPL22L1, RPL23, RPL23A, RPL24, RPL26, RPL…
R-HSA:5389840	Mitochondrial translation elongation	REACTOME_Pathways_08.05.2020	5.48389e-09	1.34739e-05	2.53122e-38	4.80932e-37	[-1]	Group10	32.1839	28	[AURKAIP1, CHCHD1, GADD45GIP1, MRPL11, MRPL16, MRPL17, MRPL24, MRPL34, MRPL36, MRPL40, MRPL41, MRPL43, MRPL46, MRPL50, MRPL51, MRPL53, MRPL54, MRPL55, MRPL57, MRPL9, MRPS12, MRPS15, MRPS2, MRPS24, MRPS26, MRPS34, MRPS7, TUFM]
GO:0006414	translational elongation	GO_BiologicalProcess-EBI-UniProt-GOA-ACAP-ARAP_08.05.2020_00h00	1.43053e-08	3.50765e-05	2.53122e-38	4.80932e-37	[5, 6, 7, 8]	Group10	25.6757	38	[AURKAIP1, CHCHD1, EEF1A1, EEF1B2, EEF2, EIF5A, ELOB, GADD45GIP1, MRPL11, MRPL16, MRPL17, MRPL24, MRPL34, MRPL36, MRPL40, MRPL41, MRPL43, MRPL46, MRPL50, MRPL51, MRPL53, MRPL54, MRPL55, MRPL57, MRPL9, MRPS12, MRPS15, MRPS2, MRPS24, MRPS26, MRPS34, MRPS7, PSTK, RPL30, RPLP1, RPLP2, TCEA2, TUFM]
R-HSA:5368286	Mitochondrial translation initiation	REACTOME_Pathways_08.05.2020	2.4533e-08	6.00077e-05	2.53122e-38	4.80932e-37	[-1]	Group10	31.0345	27	[AURKAIP1, CHCHD1, GADD45GIP1, MRPL11, MRPL16, MRPL17, MRPL24, MRPL34, MRPL36, MRPL40, MRPL41, MRPL43, MRPL46, MRPL50, MRPL51, MRPL53, MRPL54, MRPL55, MRPL57, MRPL9, MRPS12, MRPS15, MRPS2, MRPS24, MRPS26, MRPS34, MRPS7]
R-HSA:5419276	Mitochondrial translation termination	REACTOME_Pathways_08.05.2020	2.4533e-08	6.00077e-05	2.53122e-38	4.80932e-37	[-1]	Group10	31.0345	27	[AURKAIP1, CHCHD1, GADD45GIP1, MRPL11, MRPL16, MRPL17, MRPL24, MRPL34, MRPL36, MRPL40, MRPL41, MRPL43, MRPL46, MRPL50, MRPL51, MRPL53, MRPL54, MRPL55, MRPL57, MRPL9, MRPS12, MRPS15, MRPS2, MRPS24, MRPS26, MRPS34, MRPS7]
R-HSA:5368287	Mitochondrial translation	REACTOME_Pathways_08.05.2020	2.84552e-08	6.9573e-05	2.53122e-38	4.80932e-37	[-1]	Group10	30.1075	28	[AURKAIP1, CHCHD1, GADD45GIP1, MRPL11, MRPL16, MRPL17, MRPL24, MRPL34, MRPL36, MRPL40, MRPL41, MRPL43, MRPL46, MRPL50, MRPL51, MRPL53, MRPL54, MRPL55, MRPL57, MRPL9, MRPS12, MRPS15, MRPS2, MRPS24, MRPS26, MRPS34, MRPS7, TUFM]
GO:0006415	translational termination	GO_BiologicalProcess-EBI-UniProt-GOA-ACAP-ARAP_08.05.2020_00h00	1.65375e-07	0.000403184	2.53122e-38	4.80932e-37	[6, 7, 8]	Group10	27.3585	29	[AURKAIP1, CHCHD1, EIF5A, GADD45GIP1, MRPL11, MRPL16, MRPL17, MRPL24, MRPL34, MRPL36, MRPL40, MRPL41, MRPL43, MRPL46, MRPL50, MRPL51, MRPL53, MRPL54, MRPL55, MRPL57, MRPL9, MRPS12, MRPS15, MRPS2, MRPS24, MRPS26, MRPS34, MRPS7, TRMT112]
R-HSA:72695	Formation of the ternary complex, and subsequently, the 43S complex	REACTOME_Pathways_08.05.2020	3.13399e-19	7.82244e-16	4.73517e-11	8.52331e-10	[-1]	Group11	60.7843	31	[EIF3G, RPS10, RPS11, RPS12, RPS13, RPS14, RPS15, RPS15A, RPS16, RPS17, RPS18, RPS19, RPS2, RPS20, RPS21, RPS23, RPS24, RPS25, RPS26, RPS27, RPS27A, RPS27L, RPS28, RPS3A, RPS4X, RPS5, RPS6, RPS7, RPS8, RPS9, RPSA]
R-HSA:72702	Ribosomal scanning and start codon recognition	REACTOME_Pathways_08.05.2020	5.39531e-17	1.34397e-13	4.73517e-11	8.52331e-10	[-1]	Group11	53.4483	31	[EIF3G, RPS10, RPS11, RPS12, RPS13, RPS14, RPS15, RPS15A, RPS16, RPS17, RPS18, RPS19, RPS2, RPS20, RPS21, RPS23, RPS24, RPS25, RPS26, RPS27, RPS27A, RPS27L, RPS28, RPS3A, RPS4X, RPS5, RPS6, RPS7, RPS8, RPS9, RPSA]
R-HSA:72649	Translation initiation complex formation	REACTOME_Pathways_08.05.2020	5.39531e-17	1.34397e-13	4.73517e-11	8.52331e-10	[-1]	Group11	53.4483	31	[EIF3G, RPS10, RPS11, RPS12, RPS13, RPS14, RPS15, RPS15A, RPS16, RPS17, RPS18, RPS19, RPS2, RPS20, RPS21, RPS23, RPS24, RPS25, RPS26, RPS27, RPS27A, RPS27L, RPS28, RPS3A, RPS4X, RPS5, RPS6, RPS7, RPS8, RPS9, RPSA]
R-HSA:72662	Activation of the mRNA upon binding of the cap-binding complex and eIFs, and subsequent binding to 43S	REACTOME_Pathways_08.05.2020	1.03219e-16	2.57014e-13	4.73517e-11	8.52331e-10	[-1]	Group11	52.5424	31	[EIF3G, RPS10, RPS11, RPS12, RPS13, RPS14, RPS15, RPS15A, RPS16, RPS17, RPS18, RPS19, RPS2, RPS20, RPS21, RPS23, RPS24, RPS25, RPS26, RPS27, RPS27A, RPS27L, RPS28, RPS3A, RPS4X, RPS5, RPS6, RPS7, RPS8, RPS9, RPSA]
GO:0042255	ribosome assembly	GO_BiologicalProcess-EBI-UniProt-GOA-ACAP-ARAP_08.05.2020_00h00	5.36715e-13	1.32837e-09	4.73517e-11	8.52331e-10	[6]	Group11	42.2535	30	[ABT1, C1QBP, DDX28, MPV17L2, MRPL11, MRPL40, MRPS2, MRPS7, RPL10, RPL11, RPL12, RPL15, RPL23A, RPL24, RPL3, RPL38, RPL6, RPLP0, RPS10, RPS14, RPS15, RPS19, RPS27, RPS27L, RPS28, RPS5, RPSA, RRS1, RSL24D1, SBDS]
GO:0042254	ribosome biogenesis	GO_BiologicalProcess-EBI-UniProt-GOA-ACAP-ARAP_08.05.2020_00h00	2.88385e-08	7.04813e-05	4.73517e-11	8.52331e-10	[5]	Group11	19.8113	63	[ABT1, C1QBP, DDIT3, DDX18, DDX28, EXOSC4, EXOSC8, IMP3, IMP4, MPV17L2, MRPL11, MRPL36, MRPL40, MRPS2, MRPS7, NHP2, NOP10, POP5, POP7, RAN, RBIS, RPL10, RPL10A, RPL11, RPL12, RPL14, RPL15, RPL23A, RPL24, RPL26, RPL27, RPL3, RPL35, RPL35A, RPL38, RPL6, RPL7, RPL7A, RPLP0, RPS10, RPS14, RPS15, RPS16, RPS17, RPS19, RPS2, RPS21, RPS24, RPS27, RPS27L, RPS28, RPS5, RPS6, RPS7, RPS8, RPS9, RPSA, RRS1, R…
GO:0000028	ribosomal small subunit assembly	GO_BiologicalProcess-EBI-UniProt-GOA-ACAP-ARAP_08.05.2020_00h00	1.65596e-07	0.000403558	4.73517e-11	8.52331e-10	[6, 7, 8]	Group11	54.5455	12	[ABT1, MRPS7, RPL38, RPS10, RPS14, RPS15, RPS19, RPS27, RPS27L, RPS28, RPS5, RPSA]
GO:0000027	ribosomal large subunit assembly	GO_BiologicalProcess-EBI-UniProt-GOA-ACAP-ARAP_08.05.2020_00h00	3.2284e-07	0.000785147	4.73517e-11	8.52331e-10	[6, 7, 8]	Group11	45.1613	14	[DDX28, MRPL11, RPL10, RPL11, RPL12, RPL15, RPL23A, RPL24, RPL3, RPL38, RPL6, RPLP0, RRS1, RSL24D1]
GO:0042273	ribosomal large subunit biogenesis	GO_BiologicalProcess-EBI-UniProt-GOA-ACAP-ARAP_08.05.2020_00h00	4.35893e-07	0.00105922	4.73517e-11	8.52331e-10	[5, 6]	Group11	30.2632	23	[DDX18, DDX28, MRPL11, NHP2, RPL10, RPL10A, RPL11, RPL12, RPL14, RPL15, RPL23A, RPL24, RPL26, RPL3, RPL35, RPL35A, RPL38, RPL6, RPL7, RPL7A, RPLP0, RRS1, RSL24D1]
GO:0042274	ribosomal small subunit biogenesis	GO_BiologicalProcess-EBI-UniProt-GOA-ACAP-ARAP_08.05.2020_00h00	4.31951e-06	0.010423	4.73517e-11	8.52331e-10	[5, 6]	Group11	28.3784	21	[ABT1, MRPS7, RPL38, RPS10, RPS14, RPS15, RPS16, RPS17, RPS19, RPS21, RPS24, RPS27, RPS27L, RPS28, RPS5, RPS6, RPS7, RPS8, RPSA, RRS1, TSR3]
GO:0051649	establishment of localization in cell	GO_BiologicalProcess-EBI-UniProt-GOA-ACAP-ARAP_08.05.2020_00h00	3.31544e-10	8.17588e-07	1.27572e-09	2.04115e-08	[3]	Group12	12.9043	383	[ABCC4, ACOT2, ACOT4, ADGRE3, AGT, AIP, AKAP5, ALDOA, ALYREF, ANKRD53, AP1S1, APEX1, APLNR, APOA1, APOD, APOE, APRT, AQP11, ARF5, ARG1, ARL4A, ATP1A4, ATP2A1, ATP5F1B, ATP5F1E, ATP5IF1, ATP5MC1, ATP5MC3, ATP5ME, ATP5MF, ATP5PD, ATP5PF, ATP5PO, ATP6V0C, AURKAIP1, B2M, BACH2, BANF1, BCL2, BLOC1S4, BRSK1, BST2, C5AR1, C6orf120, CACNA1B, CALM3, CALR, CAMK1, CCL21, CD14, CD44, CD63, CD74, CD81, CD9, C…
GO:0006810	transport	GO_BiologicalProcess-EBI-UniProt-GOA-ACAP-ARAP_08.05.2020_00h00	1.40714e-09	3.46437e-06	1.27572e-09	2.04115e-08	[3]	Group12	11.7192	651	[ABCB4, ABCC11, ABCC4, ABCC8, ACAA2, ACAP1, ACKR3, ACKR4, ACOT2, ACOT4, ACSL6, ADAMTS8, ADGRE3, ADM, AGT, AIP, AKAP5, ALDOA, ALG10B, ALKBH7, ALYREF, AMIGO1, AMN, ANKRD1, ANXA1, AP1S1, APEX1, APLNR, APOA1, APOD, APOE, APRT, AQP11, AQP9, ARF5, ARG1, ARG2, ARL2, ARL4A, ATP13A5, ATP1A4, ATP2A1, ATP5F1B, ATP5F1E, ATP5IF1, ATP5MC1, ATP5MC3, ATP5ME, ATP5MF, ATP5PD, ATP5PF, ATP5PO, ATP6AP1, ATP6V0B, ATP6…
GO:0055085	transmembrane transport	GO_BiologicalProcess-EBI-UniProt-GOA-ACAP-ARAP_08.05.2020_00h00	4.49885e-09	1.10582e-05	1.27572e-09	2.04115e-08	[2, 4]	Group12	13.7833	243	[ABCB4, ABCC11, ABCC4, ABCC8, ACSL6, ADAMTS8, AGT, ALG10B, AMIGO1, APEX1, APLNR, APOA1, AQP11, AQP9, ATP13A5, ATP1A4, ATP2A1, ATP5F1B, ATP5F1E, ATP5MC1, ATP5MC3, ATP5ME, ATP5MF, ATP5PD, ATP5PF, ATP5PO, ATP6AP1, ATP6V0B, ATP6V0C, ATP6V1F, ATP8B1, BCL2, BEST2, BEST3, C4orf3, CACNA1B, CACNG1, CALM3, CATSPER1, CATSPER2, CCL21, CD63, CDH17, CEACAM1, CEMIP, CHRNG, CLIC1, CLIP3, CLU, CNGB3, CNNM1, COA8,…
GO:0006811	ion transport	GO_BiologicalProcess-EBI-UniProt-GOA-ACAP-ARAP_08.05.2020_00h00	1.86559e-08	4.57256e-05	1.27572e-09	2.04115e-08	[4]	Group12	13.5612	246	[ABCB4, ABCC11, ABCC4, ABCC8, ACSL6, ADAMTS8, AGT, ALG10B, AMIGO1, ANXA1, APEX1, APLNR, APOA1, APOE, AQP9, ARG1, ATP13A5, ATP1A4, ATP2A1, ATP5F1B, ATP5F1E, ATP5MC1, ATP5MC3, ATP5ME, ATP5MF, ATP5PD, ATP5PF, ATP5PO, ATP6AP1, ATP6V0B, ATP6V0C, ATP6V1F, ATP8B1, B2M, BCL2, BDNF, BEST2, BEST3, C4orf3, CA1, CACNA1B, CACNG1, CALM3, CATSPER1, CATSPER2, CCL21, CCN2, CD63, CEACAM1, CEBPB, CEMIP, CHRNG, CLIC…
GO:0071705	nitrogen compound transport	GO_BiologicalProcess-EBI-UniProt-GOA-ACAP-ARAP_08.05.2020_00h00	2.81108e-06	0.00679437	1.27572e-09	2.04115e-08	[4]	Group12	12.2226	325	[ABCB4, ABCC11, ABCC8, ACAP1, ACOT2, ACOT4, AGT, AIP, AKAP5, ALYREF, AMN, ANKRD1, ANXA1, AP1S1, APEX1, APOA1, APOD, APOE, AQP11, AQP9, ARF5, ARG1, ARG2, ARL2, ARL4A, ATP5IF1, ATP6AP1, ATP6V0B, ATP6V0C, ATP6V1F, ATP8B1, AURKAIP1, BCL2, BDNF, BTF3, CALR, CAMK1, CARD16, CASP1, CD14, CD160, CD63, CD74, CD81, CDH17, CEMIP, CHML, CHMP2A, CHMP4C, CLIP3, CLU, CPLX1, CSRP1, CXCL12, CYP51A1, DERL3, DNAJC19…
GO:0045184	establishment of protein localization	GO_BiologicalProcess-EBI-UniProt-GOA-ACAP-ARAP_08.05.2020_00h00	5.79386e-06	0.0139574	1.27572e-09	2.04115e-08	[3, 4]	Group12	12.3452	289	[ABCC8, ACAP1, ACOT2, ACOT4, AGT, AIP, AKAP5, ALYREF, AMN, ANKRD1, ANXA1, AP1S1, APEX1, APOA1, APOD, APOE, AQP11, ARF5, ARG2, ARL2, ARL4A, ATP5IF1, ATP6AP1, ATP6V0B, ATP6V0C, ATP6V1F, AURKAIP1, BCL2, BTF3, CALM3, CALR, CAMK1, CARD16, CASP1, CD14, CD160, CD63, CD74, CD81, CEMIP, CHML, CHMP2A, CHMP4C, CLIP3, CLU, CNTN2, CPLX1, CSRP1, CTSD, CYP51A1, DDIT3, DERL3, DNAJC19, DYNLRB1, DYNLT1, EIF5A, EMD…
GO:0015833	peptide transport	GO_BiologicalProcess-EBI-UniProt-GOA-ACAP-ARAP_08.05.2020_00h00	7.87652e-06	0.0189351	1.27572e-09	2.04115e-08	[5, 6]	Group12	12.3468	282	[ABCC8, ACAP1, ACOT2, ACOT4, AGT, AIP, AKAP5, ALYREF, AMN, ANKRD1, ANXA1, AP1S1, APEX1, APOA1, APOD, APOE, AQP11, ARF5, ARG2, ARL2, ARL4A, ATP5IF1, ATP6AP1, ATP6V0B, ATP6V0C, ATP6V1F, AURKAIP1, BCL2, BTF3, CALR, CAMK1, CARD16, CASP1, CD14, CD160, CD63, CD74, CD81, CDH17, CEMIP, CHML, CHMP2A, CHMP4C, CLIP3, CLU, CPLX1, CSRP1, CYP51A1, DERL3, DNAJC19, DYNLRB1, DYNLT1, EIF5A, EMD, ENY2, EXOC6B, F2R,…
GO:0042886	amide transport	GO_BiologicalProcess-EBI-UniProt-GOA-ACAP-ARAP_08.05.2020_00h00	9.12962e-06	0.0219202	1.27572e-09	2.04115e-08	[5]	Group12	12.2898	285	[ABCB4, ABCC8, ACAP1, ACOT2, ACOT4, AGT, AIP, AKAP5, ALYREF, AMN, ANKRD1, ANXA1, AP1S1, APEX1, APOA1, APOD, APOE, AQP11, AQP9, ARF5, ARG2, ARL2, ARL4A, ATP5IF1, ATP6AP1, ATP6V0B, ATP6V0C, ATP6V1F, AURKAIP1, BCL2, BTF3, CALR, CAMK1, CARD16, CASP1, CD14, CD160, CD63, CD74, CD81, CDH17, CEMIP, CHML, CHMP2A, CHMP4C, CLIP3, CLU, CPLX1, CSRP1, CYP51A1, DERL3, DNAJC19, DYNLRB1, DYNLT1, EIF5A, EMD, ENY2,…
GO:0071702	organic substance transport	GO_BiologicalProcess-EBI-UniProt-GOA-ACAP-ARAP_08.05.2020_00h00	1.01339e-05	0.0243011	1.27572e-09	2.04115e-08	[4]	Group12	11.8738	365	[ABCB4, ABCC11, ABCC4, ABCC8, ACAP1, ACOT2, ACOT4, ACSL6, AGT, AIP, AKAP5, ALYREF, AMN, ANKRD1, ANXA1, AP1S1, APEX1, APOA1, APOD, APOE, AQP11, AQP9, ARF5, ARG1, ARG2, ARL2, ARL4A, ATP5IF1, ATP5PF, ATP6AP1, ATP6V0B, ATP6V0C, ATP6V1F, ATP8B1, AURKAIP1, BCL2, BDNF, BTF3, CA1, CALR, CAMK1, CARD16, CASP1, CD14, CD160, CD63, CD74, CD81, CDH17, CEACAM1, CEMIP, CHML, CHMP2A, CHMP4C, CLIP3, CLU, CPLX1, CS…
GO:0022857	transmembrane transporter activity	GO_BiologicalProcess-EBI-UniProt-GOA-ACAP-ARAP_08.05.2020_00h00	8.37107e-09	2.05594e-05	1.40714e-09	2.1107e-08	[3, 5]	Group13	14.3273	197	[ABCB4, ABCC11, ABCC4, ABCC8, ADAMTS8, ALG10B, AMIGO1, APEX1, AQP11, AQP9, ATP1A4, ATP2A1, ATP5F1B, ATP5F1E, ATP5MC1, ATP5MC3, ATP5ME, ATP5MF, ATP5PD, ATP5PF, ATP5PO, ATP6AP1, ATP6V0B, ATP6V0C, ATP6V1F, BCL2, BEST2, BEST3, C4orf3, CACNA1B, CACNG1, CALM3, CATSPER1, CATSPER2, CDH17, CEACAM1, CHRNG, CLIC1, CLU, CNGB3, CNNM1, COA8, COX17, COX4I1, COX5B, COX6A1, COX6A2, COX7A1, COX7A2, COX7B, COX7C, C…
GO:0034220	ion transmembrane transport	GO_BiologicalProcess-EBI-UniProt-GOA-ACAP-ARAP_08.05.2020_00h00	2.32605e-08	5.69416e-05	1.40714e-09	2.1107e-08	[3, 5]	Group13	14.2431	191	[ABCC11, ABCC4, ABCC8, ACSL6, ADAMTS8, AGT, ALG10B, AMIGO1, APEX1, APLNR, AQP9, ATP13A5, ATP1A4, ATP2A1, ATP5F1B, ATP5F1E, ATP5MC1, ATP5MC3, ATP5ME, ATP5MF, ATP5PD, ATP5PF, ATP5PO, ATP6AP1, ATP6V0B, ATP6V0C, ATP6V1F, ATP8B1, BEST2, BEST3, C4orf3, CACNA1B, CACNG1, CALM3, CATSPER1, CATSPER2, CCL21, CD63, CEACAM1, CEMIP, CHRNG, CLIC1, CLU, CNGB3, COA8, COX17, COX4I1, COX5B, COX6A1, COX6A2, COX7A1, C…
GO:0015075	ion transmembrane transporter activity	GO_BiologicalProcess-EBI-UniProt-GOA-ACAP-ARAP_08.05.2020_00h00	1.6195e-07	0.000394995	1.40714e-09	2.1107e-08	[4, 6]	Group13	14.3482	164	[ABCC11, ABCC4, ABCC8, ADAMTS8, ALG10B, AMIGO1, APEX1, AQP9, ATP1A4, ATP2A1, ATP5F1B, ATP5F1E, ATP5MC1, ATP5MC3, ATP5ME, ATP5MF, ATP5PD, ATP5PF, ATP5PO, ATP6AP1, ATP6V0B, ATP6V0C, ATP6V1F, BEST2, BEST3, C4orf3, CACNA1B, CACNG1, CALM3, CATSPER1, CATSPER2, CEACAM1, CHRNG, CLIC1, CLU, CNGB3, COA8, COX17, COX4I1, COX5B, COX6A1, COX6A2, COX7A1, COX7A2, COX7B, COX7C, COX8A, EPX, FGF13, FHL1, FXYD1, GAB…
GO:0015078	proton transmembrane transporter activity	GO_BiologicalProcess-EBI-UniProt-GOA-ACAP-ARAP_08.05.2020_00h00	4.84754e-07	0.00117747	1.40714e-09	2.1107e-08	[7, 8, 9, 10]	Group13	23.6842	36	[ATP2A1, ATP5F1B, ATP5F1E, ATP5MC1, ATP5MC3, ATP5ME, ATP5MF, ATP5PD, ATP5PF, ATP5PO, ATP6AP1, ATP6V0B, ATP6V0C, ATP6V1F, COA8, COX17, COX4I1, COX5B, COX6A1, COX6A2, COX7A1, COX7A2, COX7B, COX7C, COX8A, MTCO2P12, NDUFA4, NDUFA4L2, PHB2, PPIF, SLC15A5, SLC46A1, SLC9B1, SLC9C1, SURF1, TMSB4X]
GO:0098660	inorganic ion transmembrane transport	GO_BiologicalProcess-EBI-UniProt-GOA-ACAP-ARAP_08.05.2020_00h00	6.62009e-07	0.0016067	1.40714e-09	2.1107e-08	[4, 6]	Group13	14.5194	142	[ABCC8, ADAMTS8, ALG10B, AMIGO1, APEX1, APLNR, ATP1A4, ATP2A1, ATP5F1B, ATP5F1E, ATP5MC1, ATP5MC3, ATP5ME, ATP5MF, ATP5PD, ATP5PF, ATP5PO, ATP6AP1, ATP6V0B, ATP6V0C, ATP6V1F, BEST2, BEST3, C4orf3, CACNA1B, CACNG1, CALM3, CATSPER1, CATSPER2, CCL21, CD63, CEMIP, CLIC1, CLU, COA8, COX17, COX4I1, COX5B, COX6A1, COX6A2, COX7A1, COX7A2, COX7B, COX7C, COX8A, CYC1, DDIT3, F2R, FGF13, FGF2, FHL1, FXYD1, G…
GO:1902600	proton transmembrane transport	GO_BiologicalProcess-EBI-UniProt-GOA-ACAP-ARAP_08.05.2020_00h00	1.01071e-06	0.00244996	1.40714e-09	2.1107e-08	[6, 7, 8]	Group13	22.0339	39	[ATP1A4, ATP2A1, ATP5F1B, ATP5F1E, ATP5MC1, ATP5MC3, ATP5ME, ATP5MF, ATP5PD, ATP5PF, ATP5PO, ATP6AP1, ATP6V0B, ATP6V0C, ATP6V1F, COA8, COX17, COX4I1, COX5B, COX6A1, COX6A2, COX7A1, COX7A2, COX7B, COX7C, COX8A, CYC1, MTCO2P12, NDUFA4, NDUFA4L2, PHB2, PPIF, SLC15A5, SLC46A1, SLC9B1, SLC9C1, SURF1, TMSB4X, UCP2]
GO:0098662	inorganic cation transmembrane transport	GO_BiologicalProcess-EBI-UniProt-GOA-ACAP-ARAP_08.05.2020_00h00	2.22462e-06	0.00538136	1.40714e-09	2.1107e-08	[5, 7]	Group13	14.5107	129	[ABCC8, ALG10B, AMIGO1, APEX1, APLNR, ATP1A4, ATP2A1, ATP5F1B, ATP5F1E, ATP5MC1, ATP5MC3, ATP5ME, ATP5MF, ATP5PD, ATP5PF, ATP5PO, ATP6AP1, ATP6V0B, ATP6V0C, ATP6V1F, C4orf3, CACNA1B, CACNG1, CALM3, CATSPER1, CATSPER2, CCL21, CD63, CEMIP, CLU, COA8, COX17, COX4I1, COX5B, COX6A1, COX6A2, COX7A1, COX7A2, COX7B, COX7C, COX8A, CYC1, DDIT3, F2R, FGF13, FGF2, FHL1, FXYD1, GEM, GLRX, GPER1, GRIK1, GSTO1,…
GO:0015318	inorganic molecular entity transmembrane transporter activity	GO_BiologicalProcess-EBI-UniProt-GOA-ACAP-ARAP_08.05.2020_00h00	6.61224e-06	0.0159157	1.40714e-09	2.1107e-08	[4, 6]	Group13	13.7741	150	[ABCC8, ADAMTS8, ALG10B, AMIGO1, APEX1, AQP11, AQP9, ATP1A4, ATP2A1, ATP5F1B, ATP5F1E, ATP5MC1, ATP5MC3, ATP5ME, ATP5MF, ATP5PD, ATP5PF, ATP5PO, ATP6AP1, ATP6V0B, ATP6V0C, ATP6V1F, BEST2, BEST3, C4orf3, CACNA1B, CACNG1, CALM3, CATSPER1, CATSPER2, CEACAM1, CHRNG, CLIC1, CLU, CNGB3, COA8, COX17, COX4I1, COX5B, COX6A1, COX6A2, COX7A1, COX7A2, COX7B, COX7C, COX8A, EPX, FGF13, FHL1, FXYD1, GABRA2, GAB…
GO:0006812	cation transport	GO_BiologicalProcess-EBI-UniProt-GOA-ACAP-ARAP_08.05.2020_00h00	1.66231e-05	0.0397956	1.40714e-09	2.1107e-08	[5]	Group13	13.2353	171	[ABCC8, AGT, ALG10B, AMIGO1, APEX1, APLNR, ARG1, ATP13A5, ATP1A4, ATP2A1, ATP5F1B, ATP5F1E, ATP5MC1, ATP5MC3, ATP5ME, ATP5MF, ATP5PD, ATP5PF, ATP5PO, ATP6AP1, ATP6V0B, ATP6V0C, ATP6V1F, B2M, BCL2, C4orf3, CACNA1B, CACNG1, CALM3, CATSPER1, CATSPER2, CCL21, CCN2, CD63, CEMIP, CHRNG, CLU, CNGB3, COA8, COMMD3, COX17, COX4I1, COX5B, COX6A1, COX6A2, COX7A1, COX7A2, COX7B, COX7C, COX8A, CXCL12, CYC1, DD…
GO:0019083	viral transcription	GO_BiologicalProcess-EBI-UniProt-GOA-ACAP-ARAP_08.05.2020_00h00	1.55452e-35	3.91427e-32	1.11428e-08	1.33714e-07	[4, 5]	Group14	43.9791	84	[FAU, HMGA2, IFITM3, LEF1, MRPS12, POLR2I, POLR2J, POLR2K, POLR2L, RPL10, RPL10A, RPL11, RPL12, RPL13, RPL13A, RPL14, RPL15, RPL17, RPL18, RPL18A, RPL19, RPL21, RPL23, RPL23A, RPL24, RPL26, RPL27, RPL27A, RPL28, RPL29, RPL3, RPL30, RPL31, RPL32, RPL34, RPL35, RPL35A, RPL36, RPL36AL, RPL37A, RPL38, RPL39, RPL4, RPL41, RPL6, RPL7, RPL7A, RPL8, RPL9, RPLP0, RPLP1, RPLP2, RPS10, RPS11, RPS12, RPS13, …
GO:0000956	nuclear-transcribed mRNA catabolic process	GO_BiologicalProcess-EBI-UniProt-GOA-ACAP-ARAP_08.05.2020_00h00	6.94714e-32	1.74512e-28	1.11428e-08	1.33714e-07	[6, 7, 8, 9]	Group14	39.2694	86	[DCP1B, EXOSC4, EXOSC8, FAU, LSM3, LSM5, MRPS12, NANOS1, RPL10, RPL10A, RPL11, RPL12, RPL13, RPL13A, RPL14, RPL15, RPL17, RPL18, RPL18A, RPL19, RPL21, RPL23, RPL23A, RPL24, RPL26, RPL27, RPL27A, RPL28, RPL29, RPL3, RPL30, RPL31, RPL32, RPL34, RPL35, RPL35A, RPL36, RPL36AL, RPL37A, RPL38, RPL39, RPL4, RPL41, RPL6, RPL7, RPL7A, RPL8, RPL9, RPLP0, RPLP1, RPLP2, RPS10, RPS11, RPS12, RPS13, RPS14, RPS…
R-HSA:8953897	Cellular responses to external stimuli	REACTOME_Pathways_08.05.2020	7.81733e-30	1.96215e-26	1.11428e-08	1.33714e-07	[-1]	Group14	25.3756	152	[AJUBA, ANAPC11, ANAPC15, ATP6V0B, ATP6V0C, ATP6V1F, CBX8, CDKN2B, CDKN2C, CDKN2D, CEBPB, CHAC1, CRYAB, CSRP1, CYCS, DCTN3, DDIT3, EEF1A1, ELOB, GPX2, GPX7, GPX8, GSTP1, H1-2, H1-4, H2AC19, H2AC20, H2AC8, H2AJ, H2AZ1, H2BC21, H2BC5, H2BU1, H3-3B, H4-16, H4C3, H4C5, HIGD1A, HMGA2, HSPA1A, HSPA1B, HSPA2, HSPA5, HSPA8, ID1, LAMTOR1, LAMTOR2, LAMTOR5, MAPK10, MT1E, MT1X, MT2A, NPRL2, PRDX1, PRDX2, PR…
R-HSA:2262752	Cellular responses to stress	REACTOME_Pathways_08.05.2020	6.53982e-29	1.64084e-25	1.11428e-08	1.33714e-07	[-1]	Group14	25.2991	148	[AJUBA, ANAPC11, ANAPC15, ATP6V0B, ATP6V0C, ATP6V1F, CBX8, CDKN2B, CDKN2C, CDKN2D, CEBPB, CHAC1, CRYAB, CYCS, DCTN3, DDIT3, EEF1A1, ELOB, GPX2, GPX7, GPX8, GSTP1, H1-2, H1-4, H2AC19, H2AC20, H2AC8, H2AJ, H2AZ1, H2BC21, H2BC5, H2BU1, H3-3B, H4-16, H4C3, H4C5, HIGD1A, HMGA2, HSPA1A, HSPA1B, HSPA2, HSPA5, HSPA8, ID1, LAMTOR1, LAMTOR2, LAMTOR5, MAPK10, NPRL2, PRDX1, PRDX2, PRDX5, PSMB10, PSMB4, PSMB6…
GO:0006401	RNA catabolic process	GO_BiologicalProcess-EBI-UniProt-GOA-ACAP-ARAP_08.05.2020_00h00	2.39473e-19	5.98204e-16	1.11428e-08	1.33714e-07	[5, 6, 7]	Group14	24.3619	105	[APEX1, CARHSP1, DCP1B, EXOSC4, EXOSC8, FAU, HSPA1A, HSPA1B, HSPA8, LSM3, LSM5, MEIOC, MRPS12, NANOS1, PLEKHN1, PSMB10, PSMB4, PSMB6, PSMB8, PSMC5, PSME1, PSME2, RNASEH2C, RNH1, RPL10, RPL10A, RPL11, RPL12, RPL13, RPL13A, RPL14, RPL15, RPL17, RPL18, RPL18A, RPL19, RPL21, RPL23, RPL23A, RPL24, RPL26, RPL27, RPL27A, RPL28, RPL29, RPL3, RPL30, RPL31, RPL32, RPL34, RPL35, RPL35A, RPL36, RPL36AL, RPL3…
GO:0034655	nucleobase-containing compound catabolic process	GO_BiologicalProcess-EBI-UniProt-GOA-ACAP-ARAP_08.05.2020_00h00	1.18582e-16	2.9515e-13	1.11428e-08	1.33714e-07	[4, 5]	Group14	20.9705	121	[APEX1, CARHSP1, CNP, DCP1B, DNASE2, DNPH1, ENPP4, ENTPD3, EXOSC4, EXOSC8, FAU, HINT1, HMGB2, HSPA1A, HSPA1B, HSPA8, LSM3, LSM5, MEIOC, MRPS12, NANOS1, NT5C, NT5C1B, NT5E, NUDT1, NUDT15, NUDT17, PDE5A, PLEKHN1, PSMB10, PSMB4, PSMB6, PSMB8, PSMC5, PSME1, PSME2, RNASEH2C, RNH1, RPL10, RPL10A, RPL11, RPL12, RPL13, RPL13A, RPL14, RPL15, RPL17, RPL18, RPL18A, RPL19, RPL21, RPL23, RPL23A, RPL24, RPL26,…
GO:0044270	cellular nitrogen compound catabolic process	GO_BiologicalProcess-EBI-UniProt-GOA-ACAP-ARAP_08.05.2020_00h00	3.08682e-15	7.68001e-12	1.11428e-08	1.33714e-07	[4]	Group14	19.8425	126	[ACADL, ACMSD, ALDH1L2, APEX1, CARHSP1, CNP, CYP3A5, DCP1B, DNASE2, DNPH1, ENPP4, ENTPD3, EXOSC4, EXOSC8, FAU, HINT1, HMGB2, HSPA1A, HSPA1B, HSPA8, LSM3, LSM5, MEIOC, MRPS12, NANOS1, NT5C, NT5C1B, NT5E, NUDT1, NUDT15, NUDT17, PDE5A, PLEKHN1, PSMB10, PSMB4, PSMB6, PSMB8, PSMC5, PSME1, PSME2, RNASEH2C, RNH1, RPL10, RPL10A, RPL11, RPL12, RPL13, RPL13A, RPL14, RPL15, RPL17, RPL18, RPL18A, RPL19, RPL2…
GO:0019439	aromatic compound catabolic process	GO_BiologicalProcess-EBI-UniProt-GOA-ACAP-ARAP_08.05.2020_00h00	7.05468e-15	1.75379e-11	1.11428e-08	1.33714e-07	[4]	Group14	19.5385	127	[ACMSD, ALDH1L2, APEX1, CARHSP1, CNP, DCP1B, DNASE2, DNPH1, ENPP4, ENTPD3, EXOSC4, EXOSC8, FAU, GSTZ1, HINT1, HMGB2, HSPA1A, HSPA1B, HSPA8, LRTOMT, LSM3, LSM5, MEIOC, MRPS12, NANOS1, NT5C, NT5C1B, NT5E, NUDT1, NUDT15, NUDT17, PCBD1, PDE5A, PLEKHN1, PON1, PSMB10, PSMB4, PSMB6, PSMB8, PSMC5, PSME1, PSME2, RNASEH2C, RNH1, RPL10, RPL10A, RPL11, RPL12, RPL13, RPL13A, RPL14, RPL15, RPL17, RPL18, RPL18A…
GO:0046700	heterocycle catabolic process	GO_BiologicalProcess-EBI-UniProt-GOA-ACAP-ARAP_08.05.2020_00h00	2.546e-14	6.32172e-11	1.11428e-08	1.33714e-07	[4]	Group14	19.4929	123	[ACMSD, ALDH1L2, APEX1, CARHSP1, CNP, DCP1B, DNASE2, DNPH1, ENPP4, ENTPD3, EXOSC4, EXOSC8, FAU, HINT1, HMGB2, HSPA1A, HSPA1B, HSPA8, LSM3, LSM5, MEIOC, MRPS12, NANOS1, NT5C, NT5C1B, NT5E, NUDT1, NUDT15, NUDT17, PDE5A, PLEKHN1, PSMB10, PSMB4, PSMB6, PSMB8, PSMC5, PSME1, PSME2, RNASEH2C, RNH1, RPL10, RPL10A, RPL11, RPL12, RPL13, RPL13A, RPL14, RPL15, RPL17, RPL18, RPL18A, RPL19, RPL21, RPL23, RPL23…
GO:1901361	organic cyclic compound catabolic process	GO_BiologicalProcess-EBI-UniProt-GOA-ACAP-ARAP_08.05.2020_00h00	3.55699e-14	8.82489e-11	1.11428e-08	1.33714e-07	[4]	Group14	18.9781	130	[ACMSD, AKR1D1, ALDH1L2, APEX1, APOE, CARHSP1, CNP, DCP1B, DNASE2, DNPH1, ENPP4, ENTPD3, EXOSC4, EXOSC8, FAU, GSTZ1, HINT1, HMGB2, HSD11B1, HSPA1A, HSPA1B, HSPA8, LRTOMT, LSM3, LSM5, MEIOC, MRPS12, NANOS1, NT5C, NT5C1B, NT5E, NUDT1, NUDT15, NUDT17, PCBD1, PDE5A, PLEKHN1, PSMB10, PSMB4, PSMB6, PSMB8, PSMC5, PSME1, PSME2, RNASEH2C, RNH1, RPL10, RPL10A, RPL11, RPL12, RPL13, RPL13A, RPL14, RPL15, RPL…
R-HSA:8953854	Metabolism of RNA	REACTOME_Pathways_08.05.2020	6.53985e-14	1.62188e-10	1.11428e-08	1.33714e-07	[-1]	Group14	18.963	128	[A1CF, ALYREF, APOBEC4, BUD31, CLP1, CSTF2T, DCP1B, DDX20, EXOSC4, EXOSC8, HSD17B10, HSPA1A, HSPA1B, HSPA8, IMP3, IMP4, LAGE3, LSM10, LSM3, LSM5, NHP2, NOP10, NXT1, PCBP1, POLR2I, POLR2J, POLR2K, POLR2L, POP5, POP7, PQBP1, PSMB10, PSMB4, PSMB6, PSMB8, PSMC5, PSME1, PSME2, RAN, RPL10, RPL10A, RPL11, RPL12, RPL13, RPL13A, RPL14, RPL15, RPL17, RPL18, RPL18A, RPL19, RPL21, RPL22L1, RPL23, RPL23A, RPL…
GO:0048519	negative regulation of biological process	GO_BiologicalProcess-EBI-UniProt-GOA-ACAP-ARAP_08.05.2020_00h00	9.11644e-11	2.25176e-07	1.11428e-08	1.33714e-07	[1, 2, 3]	Group14	11.8066	679	[ABCC8, ACAA2, ACADL, ACKR3, ACMSD, ACTC1, ADAMTS1, ADAMTS8, ADM, AEBP1, AGT, AIPL1, AJUBA, ALOX12, ANAPC15, ANGPT2, ANGPTL7, ANKRD1, ANXA1, AOC3, APC2, APCDD1L, APEX1, APLNR, APOA1, APOD, APOE, AQP11, ARG1, ARG2, ARHGDIG, ARID5A, ARL2, ASPM, ASPN, ATP1A4, ATP5F1B, ATP5IF1, ATP5PF, ATP8B1, ATRAID, AURKAIP1, B2M, BACH2, BAMBI, BANF1, BCL2, BCL2L2, BDNF, BEST3, BEX3, BEX4, BHLHE41, BMP2, BRINP1, BR…
GO:0009057	macromolecule catabolic process	GO_BiologicalProcess-EBI-UniProt-GOA-ACAP-ARAP_08.05.2020_00h00	9.62917e-07	0.00233507	1.11428e-08	1.33714e-07	[4]	Group14	13.4448	201	[ADRM1, ANAPC11, ANAPC15, APC2, APEX1, APOE, AQP11, ATP5IF1, ATRAID, BGN, C17orf97, C4BPA, CARD16, CARHSP1, CD44, CD81, CEACAM1, CEMIP, CHMP4C, CLN5, CLU, CPVL, CST3, CTSD, CTSF, CTSH, CTSL, CTSO, CYP51A1, DCP1B, DDIT3, DERL3, DISC1, DNAJB9, DNASE2, EEF1A1, EPHA4, EXOSC4, EXOSC8, F8A1, FAU, FBXL13, FBXL15, FGF13, FGF2, FMOD, GABARAPL2, GFAP, GJA1, GPC1, HERPUD1, HMGB2, HSPA1A, HSPA1B, HSPA5, HSPA…
GO:0009892	negative regulation of metabolic process	GO_BiologicalProcess-EBI-UniProt-GOA-ACAP-ARAP_08.05.2020_00h00	1.03162e-06	0.00249962	1.11428e-08	1.33714e-07	[2, 3, 4]	Group14	11.9671	407	[ACADL, ACMSD, AEBP1, AGT, AJUBA, ANKRD1, ANXA1, AOC3, APEX1, APOA1, APOD, APOE, AQP11, ARG1, ARG2, ARID5A, ATP1A4, ATP8B1, ATRAID, BACH2, BCL2, BEX3, BEX4, BHLHE41, BMP2, BST2, C1QBP, CALM3, CALR, CARD16, CARHSP1, CAVIN3, CBX8, CCDC85B, CCN2, CD27, CD3EAP, CD44, CDKN1C, CDKN2B, CDKN2C, CDKN2D, CEACAM1, CEBPB, CGGBP1, CHAC1, CIART, CLDN5, CLP1, CLU, COA8, COPS9, CREG1, CRYAB, CRYBA1, CST3, CSTB, …
GO:0010605	negative regulation of macromolecule metabolic process	GO_BiologicalProcess-EBI-UniProt-GOA-ACAP-ARAP_08.05.2020_00h00	1.41971e-06	0.00343712	1.11428e-08	1.33714e-07	[3, 4, 5]	Group14	12.059	376	[AEBP1, AGT, AJUBA, ANKRD1, ANXA1, APEX1, APOA1, APOD, APOE, AQP11, ARG1, ARG2, ARID5A, ATP8B1, ATRAID, BACH2, BEX3, BEX4, BHLHE41, BMP2, BST2, C1QBP, CALM3, CALR, CARD16, CARHSP1, CBX8, CCDC85B, CCN2, CD27, CD3EAP, CD44, CDKN1C, CDKN2B, CDKN2C, CDKN2D, CEACAM1, CEBPB, CGGBP1, CHAC1, CIART, CLDN5, CLP1, CLU, COPS9, CREG1, CRYAB, CRYBA1, CST3, CSTB, CUX2, CX3CR1, CYP51A1, DBI, DBNDD2, DCP1B, DDIT3…
GO:0010629	negative regulation of gene expression	GO_BiologicalProcess-EBI-UniProt-GOA-ACAP-ARAP_08.05.2020_00h00	2.40587e-06	0.0058174	1.11428e-08	1.33714e-07	[4, 5, 6]	Group14	12.5111	283	[AEBP1, AJUBA, ANKRD1, ANXA1, APEX1, APOA1, APOD, APOE, ARG1, ARG2, ARID5A, ATP8B1, BACH2, BHLHE41, BMP2, BST2, C1QBP, CALR, CARD16, CARHSP1, CBX8, CCDC85B, CCN2, CD3EAP, CDKN1C, CEACAM1, CEBPB, CGGBP1, CHAC1, CIART, CLDN5, CLP1, CRYAB, CRYBA1, CUX2, CX3CR1, DCP1B, DDIT3, DDX20, DRAP1, DUSP28, EGR1, EID1, EID2, ELK3, EPX, ERC2, EXOSC4, EXOSC8, FABP4, FAU, FGF13, FGF2, FOXO6, FZD1, GADD45A, GAPDH,…
GO:0044265	cellular macromolecule catabolic process	GO_BiologicalProcess-EBI-UniProt-GOA-ACAP-ARAP_08.05.2020_00h00	1.8355e-05	0.0438685	1.11428e-08	1.33714e-07	[4, 5]	Group14	13.285	165	[ADRM1, ANAPC11, ANAPC15, APEX1, APOE, AQP11, ATP5IF1, ATRAID, C17orf97, CARD16, CARHSP1, CD81, CHMP4C, CLU, CPVL, CST3, CTSF, CTSH, CTSL, CTSO, DCP1B, DDIT3, DERL3, DISC1, DNAJB9, DNASE2, EPHA4, EXOSC4, EXOSC8, F8A1, FAU, FBXL13, FBXL15, GABARAPL2, GPC1, HERPUD1, HMGB2, HSPA1A, HSPA1B, HSPA5, HSPA8, IFI27, LSM3, LSM5, LYG2, MAGEF1, MEIOC, MGAT3, MRPS12, NANOS1, NHLRC1, NR1D1, NUDT15, NUPR1, PCYO…
GO:0070972	protein localization to endoplasmic reticulum	GO_BiologicalProcess-EBI-UniProt-GOA-ACAP-ARAP_08.05.2020_00h00	0	1.82169e-44	3.28616e-08	3.28616e-07	[6]	Group15	56.9536	86	[FAU, GJA1, HSPA5, KDELR2, KDELR3, MRPS12, RPL10, RPL10A, RPL11, RPL12, RPL13, RPL13A, RPL14, RPL15, RPL17, RPL18, RPL18A, RPL19, RPL21, RPL23, RPL23A, RPL24, RPL26, RPL27, RPL27A, RPL28, RPL29, RPL3, RPL30, RPL31, RPL32, RPL34, RPL35, RPL35A, RPL36, RPL36AL, RPL37A, RPL38, RPL39, RPL4, RPL41, RPL6, RPL7, RPL7A, RPL8, RPL9, RPLP0, RPLP1, RPLP2, RPS10, RPS11, RPS12, RPS13, RPS14, RPS15, RPS15A, RP…
GO:0045047	protein targeting to ER	GO_BiologicalProcess-EBI-UniProt-GOA-ACAP-ARAP_08.05.2020_00h00	0	0	3.28616e-08	3.28616e-07	[6, 7, 8, 9, 10]	Group15	68.3333	82	[FAU, HSPA5, MRPS12, RPL10, RPL10A, RPL11, RPL12, RPL13, RPL13A, RPL14, RPL15, RPL17, RPL18, RPL18A, RPL19, RPL21, RPL23, RPL23A, RPL24, RPL26, RPL27, RPL27A, RPL28, RPL29, RPL3, RPL30, RPL31, RPL32, RPL34, RPL35, RPL35A, RPL36, RPL36AL, RPL37A, RPL38, RPL39, RPL4, RPL41, RPL6, RPL7, RPL7A, RPL8, RPL9, RPLP0, RPLP1, RPLP2, RPS10, RPS11, RPS12, RPS13, RPS14, RPS15, RPS15A, RPS16, RPS17, RPS18, RPS…
GO:0006612	protein targeting to membrane	GO_BiologicalProcess-EBI-UniProt-GOA-ACAP-ARAP_08.05.2020_00h00	2.51176e-34	6.31707e-31	3.28616e-08	3.28616e-07	[5, 6, 7, 8, 9, 10]	Group15	40.6393	89	[AQP11, CEMIP, FAU, HRAS, HSPA5, ICMT, MRPS12, PAK1, PDZK1, RPL10, RPL10A, RPL11, RPL12, RPL13, RPL13A, RPL14, RPL15, RPL17, RPL18, RPL18A, RPL19, RPL21, RPL23, RPL23A, RPL24, RPL26, RPL27, RPL27A, RPL28, RPL29, RPL3, RPL30, RPL31, RPL32, RPL34, RPL35, RPL35A, RPL36, RPL36AL, RPL37A, RPL38, RPL39, RPL4, RPL41, RPL6, RPL7, RPL7A, RPL8, RPL9, RPLP0, RPLP1, RPLP2, RPS10, RPS11, RPS12, RPS13, RPS14, …
GO:0090150	establishment of protein localization to membrane	GO_BiologicalProcess-EBI-UniProt-GOA-ACAP-ARAP_08.05.2020_00h00	3.68846e-28	9.24698e-25	3.28616e-08	3.28616e-07	[4, 5, 6]	Group15	30.0275	109	[AKAP5, AMN, AQP11, BCL2, CALM3, CEMIP, CPLX1, FAU, HRAS, HSPA5, ICMT, KRT18, MAPK10, MOAP1, MRPS12, NDUFA13, PAK1, PDZK1, RAB11A, RAB26, REEP2, ROMO1, RPL10, RPL10A, RPL11, RPL12, RPL13, RPL13A, RPL14, RPL15, RPL17, RPL18, RPL18A, RPL19, RPL21, RPL23, RPL23A, RPL24, RPL26, RPL27, RPL27A, RPL28, RPL29, RPL3, RPL30, RPL31, RPL32, RPL34, RPL35, RPL35A, RPL36, RPL36AL, RPL37A, RPL38, RPL39, RPL4, RP…
GO:0072594	establishment of protein localization to organelle	GO_BiologicalProcess-EBI-UniProt-GOA-ACAP-ARAP_08.05.2020_00h00	1.58069e-18	3.94067e-15	3.28616e-08	3.28616e-07	[4, 5, 6]	Group15	21.2219	132	[ACOT2, ACOT4, AGT, AIP, APOD, ATP5IF1, AURKAIP1, BCL2, CALM3, CLU, DDIT3, DNAJC19, FAU, GLYAT, HAX1, HSPA5, HSPA8, HYAL2, KCNA4, LRWD1, MOAP1, MRPS12, NDUFA13, NHLRC1, NXT1, PEX12, PHB2, POM121L2, RAB11A, RAN, RANBP6, RGPD1, RGPD3, ROMO1, RPL10, RPL10A, RPL11, RPL12, RPL13, RPL13A, RPL14, RPL15, RPL17, RPL18, RPL18A, RPL19, RPL21, RPL23, RPL23A, RPL24, RPL26, RPL27, RPL27A, RPL28, RPL29, RPL3, R…
GO:0072657	protein localization to membrane	GO_BiologicalProcess-EBI-UniProt-GOA-ACAP-ARAP_08.05.2020_00h00	4.51892e-17	1.12612e-13	3.28616e-08	3.28616e-07	[5]	Group15	20.0581	138	[AKAP5, AMN, APOE, AQP11, ARL13A, BCL2, CALM3, CD81, CEMIP, CLIP3, CPLX1, DCHS1, FAU, FGF13, GLRB, GPC1, GPER1, HPS6, HRAS, HSPA5, ICMT, KRT18, LGI1, LRRC4, MAPK10, MOAP1, MRAP, MRPS12, MYADM, MYL12A, NDUFA13, NHLRC1, P2RY1, PAK1, PDZD11, PDZK1, PIGW, RAB11A, RAB26, RAB32, RAMP2, RANGRF, RAP2A, REEP2, ROMO1, RPL10, RPL10A, RPL11, RPL12, RPL13, RPL13A, RPL14, RPL15, RPL17, RPL18, RPL18A, RPL19, RP…
GO:0016032	viral process	GO_BiologicalProcess-EBI-UniProt-GOA-ACAP-ARAP_08.05.2020_00h00	1.86583e-13	4.62539e-10	3.28616e-08	3.28616e-07	[3]	Group15	17.0984	165	[ACKR3, ALYREF, AP1S1, APLNR, APOE, ATP6V0C, B2M, BANF1, BCL2, BST2, C1QBP, CAV2, CCDC85B, CD74, CD81, CENPA, CFL1, CHMP2A, CHMP4C, CSRP1, CX3CR1, CXCL12, CXCR6, DYNLT1, EIF3G, ELOB, FADD, FAU, FBLN1, GADD45GIP1, GYPB, GYPE, HLA-A, HLA-B, HLA-C, HLA-DRA, HLA-DRB1, HLA-E, HMGA2, HS3ST5, HSPA1A, HSPA1B, HSPA8, HYAL2, IFI27, IFIT5, IFITM2, IFITM3, ITGA2, KRT18, KRT8, LAMTOR5, LEF1, LGALS1, MRPS12, M…
GO:0033365	protein localization to organelle	GO_BiologicalProcess-EBI-UniProt-GOA-ACAP-ARAP_08.05.2020_00h00	4.36589e-09	1.07357e-05	3.28616e-08	3.28616e-07	[5]	Group15	15.2738	159	[ACOT2, ACOT4, AGT, AIP, APOD, ARL13A, ARL2, ATP5IF1, AURKAIP1, BCL2, CALM3, CALR, CC2D2A, CCDC39, CD81, CENPA, CLU, CRTAC1, DDIT3, DISC1, DNAJC19, FAU, FSIP2, GJA1, GLYAT, HAX1, HRAS, HSPA5, HSPA8, HYAL2, KCNA4, KDELR2, KDELR3, LAMTOR5, LGI1, LRWD1, MGAT3, MID1, MOAP1, MRPS12, NDC80, NDUFA13, NHLRC1, NXT1, PAQR3, PAX6, PEX12, PHB2, POM121L2, RAB11A, RAN, RANBP6, RGPD1, RGPD3, ROMO1, RPL10, RPL10…
GO:0006886	intracellular protein transport	GO_BiologicalProcess-EBI-UniProt-GOA-ACAP-ARAP_08.05.2020_00h00	6.17915e-08	0.000150895	3.28616e-08	3.28616e-07	[4, 5, 6, 7, 8]	Group15	14.2188	182	[ACOT2, ACOT4, AGT, AIP, AKAP5, ALYREF, AP1S1, APEX1, APOD, AQP11, ARF5, ARL4A, ATP5IF1, AURKAIP1, BCL2, CALR, CAMK1, CD74, CD81, CEMIP, CHML, CLU, DERL3, DNAJC19, DYNLRB1, EIF5A, EMD, ENY2, FAU, GABARAP, GLYAT, HAX1, HERPUD1, HRAS, HSPA5, HSPA8, HYAL2, ICMT, IFI27, KIF1A, LCA5L, MAK, MOAP1, MRPS12, MYRIP, NDUFA13, NHLRC1, NXT1, OAZ1, PAK1, PDZK1, PEX12, PHB2, POM121L2, RAB11A, RAB24, RAB26, RAB3…
GO:0015031	protein transport	GO_BiologicalProcess-EBI-UniProt-GOA-ACAP-ARAP_08.05.2020_00h00	7.94764e-06	0.0190982	3.28616e-08	3.28616e-07	[4, 5, 6, 7]	Group15	12.3661	277	[ABCC8, ACAP1, ACOT2, ACOT4, AGT, AIP, AKAP5, ALYREF, AMN, ANKRD1, ANXA1, AP1S1, APEX1, APOA1, APOD, APOE, AQP11, ARF5, ARG2, ARL2, ARL4A, ATP5IF1, ATP6AP1, ATP6V0B, ATP6V0C, ATP6V1F, AURKAIP1, BCL2, BTF3, CALR, CAMK1, CARD16, CASP1, CD14, CD160, CD63, CD74, CD81, CEMIP, CHML, CHMP2A, CHMP4C, CLIP3, CLU, CPLX1, CSRP1, CYP51A1, DERL3, DNAJC19, DYNLRB1, DYNLT1, EIF5A, EMD, ENY2, EXOC6B, F2R, FAU, G…
GO:0046907	intracellular transport	GO_BiologicalProcess-EBI-UniProt-GOA-ACAP-ARAP_08.05.2020_00h00	1.77186e-05	0.0424005	3.28616e-08	3.28616e-07	[3, 4]	Group15	12.513	240	[ACOT2, ACOT4, AGT, AIP, AKAP5, ALYREF, AP1S1, APEX1, APOD, APOE, AQP11, ARF5, ARL4A, ATP2A1, ATP5F1B, ATP5F1E, ATP5IF1, ATP5MC1, ATP5MC3, ATP5ME, ATP5MF, ATP5PD, ATP5PF, ATP5PO, AURKAIP1, BACH2, BANF1, BCL2, BLOC1S4, CALR, CAMK1, CD63, CD74, CD81, CEMIP, CHML, CHMP2A, CHMP4C, CLN5, CLU, COX5B, CRYAB, CYC1, DCTN3, DDX20, DERL3, DNAJC19, DYNLRB1, EIF5A, EMD, ENY2, F10, F8A1, FABP3, FAU, GABARAP, G…
KEGG:05415	Diabetic cardiomyopathy	KEGG_27.04.2021	8.69163e-13	2.15031e-09	3.26867e-10	5.55673e-09	[-1]	Group16	27.0936	55	[AGT, ATP2A1, ATP5F1B, ATP5F1E, ATP5MC1, ATP5MC3, ATP5PD, ATP5PF, ATP5PO, COX4I1, COX5B, COX6A1, COX6A2, COX7A1, COX7A2, COX7B, COX7C, COX8A, CTSD, CYC1, GAPDH, MAPK10, MMP2, MPC2, NDUFA1, NDUFA11, NDUFA13, NDUFA2, NDUFA3, NDUFA4, NDUFA4L2, NDUFA6, NDUFB10, NDUFB11, NDUFB2, NDUFB4, NDUFB7, NDUFB9, NDUFC2, NDUFS3, NDUFS5, PDK4, PLN, PPIF, SLC25A4, SLC25A5, SLC25A6, TGFB1, TGFB2, TGFB3, UQCR10, UQC…
R-HSA:1428517	The citric acid (TCA) cycle and respiratory electron transport	REACTOME_Pathways_08.05.2020	1.35444e-12	3.34952e-09	3.26867e-10	5.55673e-09	[-1]	Group16	28.4091	50	[ATP5F1B, ATP5F1E, ATP5MC1, ATP5MC3, ATP5ME, ATP5MF, ATP5PD, ATP5PF, ATP5PO, COX14, COX4I1, COX5B, COX6A1, COX7B, COX7C, COX8A, CYC1, CYCS, GSTZ1, IDH3B, LDHAL6A, MPC2, NDUFA1, NDUFA11, NDUFA13, NDUFA2, NDUFA3, NDUFA4, NDUFA6, NDUFAF3, NDUFB10, NDUFB11, NDUFB2, NDUFB4, NDUFB7, NDUFB9, NDUFC2, NDUFS3, NDUFS5, PDK4, SCO2, SLC16A3, SLC16A8, SURF1, UCP2, UQCR10, UQCR11, UQCRB, UQCRFS1, UQCRQ]
GO:0004129	cytochrome-c oxidase activity	GO_BiologicalProcess-EBI-UniProt-GOA-ACAP-ARAP_08.05.2020_00h00	2.22007e-08	5.43696e-05	3.26867e-10	5.55673e-09	[5, 6, 8, 9, 10, 11]	Group16	47.0588	16	[COA8, COX17, COX4I1, COX5B, COX6A1, COX6A2, COX7A1, COX7A2, COX7B, COX7C, COX8A, MTCO2P12, NDUFA4, NDUFA4L2, PHB2, SURF1]
GO:0046933	proton-transporting ATP synthase activity, rotational mechanism	GO_BiologicalProcess-EBI-UniProt-GOA-ACAP-ARAP_08.05.2020_00h00	3.15698e-07	0.000768094	3.26867e-10	5.55673e-09	[8, 9, 10, 11, 12]	Group16	52.1739	12	[ATP5F1B, ATP5F1E, ATP5MC1, ATP5MC3, ATP5ME, ATP5MF, ATP5PD, ATP5PF, ATP5PO, ATP6AP1, ATP6V0C, TMSB4X]
GO:0042776	mitochondrial ATP synthesis coupled proton transport	GO_BiologicalProcess-EBI-UniProt-GOA-ACAP-ARAP_08.05.2020_00h00	5.08421e-06	0.0122631	3.26867e-10	5.55673e-09	[4, 5, 6, 7, 9, 10, 11, 12, 13]	Group16	45.8333	11	[ATP5F1B, ATP5F1E, ATP5MC1, ATP5MC3, ATP5ME, ATP5MF, ATP5PD, ATP5PF, ATP5PO, COX5B, CYC1]
GO:0009144	purine nucleoside triphosphate metabolic process	GO_BiologicalProcess-EBI-UniProt-GOA-ACAP-ARAP_08.05.2020_00h00	5.7449e-06	0.0138452	3.26867e-10	5.55673e-09	[6, 7, 8]	Group16	25.8065	24	[ALDOA, ATP5F1B, ATP5F1E, ATP5MC1, ATP5MC3, ATP5ME, ATP5MF, ATP5PD, ATP5PF, ATP5PO, COX5B, CYC1, GIMAP7, GUK1, MTCO2P12, MYC, NME2, NME9, NUDT1, NUDT15, RAN, TGFB1, TMSB4X, UQCC3]
GO:0007007	inner mitochondrial membrane organization	GO_BiologicalProcess-EBI-UniProt-GOA-ACAP-ARAP_08.05.2020_00h00	7.57818e-06	0.0182331	3.26867e-10	5.55673e-09	[6, 7]	Group16	31.4815	17	[ATP5F1B, ATP5F1E, ATP5MC1, ATP5MC3, ATP5ME, ATP5MF, ATP5PD, ATP5PF, ATP5PO, MICOS10, MICOS13, MYC, NDUFA13, ROMO1, TIMM10, TIMM13, UQCC3]
GO:0006754	ATP biosynthetic process	GO_BiologicalProcess-EBI-UniProt-GOA-ACAP-ARAP_08.05.2020_00h00	9.98698e-06	0.0239588	3.26867e-10	5.55673e-09	[3, 4, 8, 9, 10, 11]	Group16	30.9091	17	[ALDOA, ATP5F1B, ATP5F1E, ATP5MC1, ATP5MC3, ATP5ME, ATP5MF, ATP5PD, ATP5PF, ATP5PO, COX5B, CYC1, MTCO2P12, MYC, TGFB1, TMSB4X, UQCC3]
R-HSA:163210	Formation of ATP by chemiosmotic coupling	REACTOME_Pathways_08.05.2020	1.56707e-05	0.0375313	3.26867e-10	5.55673e-09	[-1]	Group16	50	9	[ATP5F1B, ATP5F1E, ATP5MC1, ATP5MC3, ATP5ME, ATP5MF, ATP5PD, ATP5PF, ATP5PO]
GO:0009206	purine ribonucleoside triphosphate biosynthetic process	GO_BiologicalProcess-EBI-UniProt-GOA-ACAP-ARAP_08.05.2020_00h00	1.96024e-05	0.046791	3.26867e-10	5.55673e-09	[8, 9, 10]	Group16	27.5362	19	[ALDOA, ATP5F1B, ATP5F1E, ATP5MC1, ATP5MC3, ATP5ME, ATP5MF, ATP5PD, ATP5PF, ATP5PO, COX5B, CYC1, MTCO2P12, MYC, NME2, NME9, TGFB1, TMSB4X, UQCC3]
KEGG:05012	Parkinson disease	KEGG_27.04.2021	1.44723e-14	3.59637e-11	2.83943e-09	3.9752e-08	[-1]	Group17	26.506	66	[ADRM1, ATP5F1B, ATP5F1E, ATP5MC1, ATP5MC3, ATP5PD, ATP5PF, ATP5PO, CALM3, COX4I1, COX5B, COX6A1, COX6A2, COX7A1, COX7A2, COX7B, COX7C, COX8A, CYC1, CYCS, DDIT3, HSPA5, MAPK10, NDUFA1, NDUFA11, NDUFA13, NDUFA2, NDUFA3, NDUFA4, NDUFA4L2, NDUFA6, NDUFB10, NDUFB11, NDUFB2, NDUFB4, NDUFB7, NDUFB9, NDUFC2, NDUFS3, NDUFS5, PPIF, PSMB4, PSMB6, PSMC5, RPS27A, SLC18A2, SLC25A4, SLC25A5, SLC25A6, SNCA, TUB…
KEGG:05016	Huntington disease	KEGG_27.04.2021	2.26919e-13	5.62306e-10	2.83943e-09	3.9752e-08	[-1]	Group17	23.8562	73	[ADRM1, ATP5F1B, ATP5F1E, ATP5MC1, ATP5MC3, ATP5PD, ATP5PF, ATP5PO, BDNF, CACNA1B, COX4I1, COX5B, COX6A1, COX6A2, COX7A1, COX7A2, COX7B, COX7C, COX8A, CREB5, CYC1, CYCS, DCTN3, DNAH11, DNAI2, GPX2, GPX7, GPX8, GRIA3, GRIA4, KCNJ10, MAPK10, NDUFA1, NDUFA11, NDUFA13, NDUFA2, NDUFA3, NDUFA4, NDUFA4L2, NDUFA6, NDUFB10, NDUFB11, NDUFB2, NDUFB4, NDUFB7, NDUFB9, NDUFC2, NDUFS3, NDUFS5, POLR2I, POLR2J, P…
KEGG:05020	Prion disease	KEGG_27.04.2021	4.88079e-13	1.20848e-09	2.83943e-09	3.9752e-08	[-1]	Group17	24.5421	67	[ADRM1, ATP5F1B, ATP5F1E, ATP5MC1, ATP5MC3, ATP5PD, ATP5PF, ATP5PO, CACNA1B, CAV2, COX4I1, COX5B, COX6A1, COX6A2, COX7A1, COX7A2, COX7B, COX7C, COX8A, CREB5, CYC1, CYCS, DDIT3, EGR1, HSPA1A, HSPA1B, HSPA2, HSPA5, HSPA8, MAPK10, NDUFA1, NDUFA11, NDUFA13, NDUFA2, NDUFA3, NDUFA4, NDUFA4L2, NDUFA6, NDUFB10, NDUFB11, NDUFB2, NDUFB4, NDUFB7, NDUFB9, NDUFC2, NDUFS3, NDUFS5, PPIF, PSMB4, PSMB6, PSMC5, SL…
GO:0042775	mitochondrial ATP synthesis coupled electron transport	GO_BiologicalProcess-EBI-UniProt-GOA-ACAP-ARAP_08.05.2020_00h00	3.22971e-11	7.98062e-08	2.83943e-09	3.9752e-08	[5, 6, 7, 8]	Group17	33.6634	34	[COX4I1, COX5B, COX6A1, COX6A2, COX7B, COX7C, COX8A, CYC1, CYCS, ISCU, MTCO2P12, NDUFA1, NDUFA11, NDUFA13, NDUFA2, NDUFA3, NDUFA4, NDUFA6, NDUFB10, NDUFB11, NDUFB2, NDUFB4, NDUFB7, NDUFB9, NDUFC2, NDUFS3, NDUFS5, SNCA, UQCC3, UQCR10, UQCR11, UQCRB, UQCRFS1, UQCRQ]
R-HSA:611105	Respiratory electron transport	REACTOME_Pathways_08.05.2020	1.54776e-10	3.81987e-07	2.83943e-09	3.9752e-08	[-1]	Group17	32.6733	33	[COX14, COX4I1, COX5B, COX6A1, COX7B, COX7C, COX8A, CYC1, CYCS, NDUFA1, NDUFA11, NDUFA13, NDUFA2, NDUFA3, NDUFA4, NDUFA6, NDUFAF3, NDUFB10, NDUFB11, NDUFB2, NDUFB4, NDUFB7, NDUFB9, NDUFC2, NDUFS3, NDUFS5, SCO2, SURF1, UQCR10, UQCR11, UQCRB, UQCRFS1, UQCRQ]
KEGG:05010	Alzheimer disease	KEGG_27.04.2021	1.78881e-10	4.413e-07	2.83943e-09	3.9752e-08	[-1]	Group17	20.5962	76	[ADRM1, APC2, APH1A, APH1B, APOE, ATP2A1, ATP5F1B, ATP5F1E, ATP5MC1, ATP5MC3, ATP5PD, ATP5PF, ATP5PO, CALM3, COX4I1, COX5B, COX6A1, COX6A2, COX7A1, COX7A2, COX7B, COX7C, COX8A, CYC1, CYCS, DDIT3, FADD, FRAT1, FRAT2, FZD1, FZD2, FZD4, FZD7, GAPDH, HRAS, HSD17B10, MAPK10, NDUFA1, NDUFA11, NDUFA13, NDUFA2, NDUFA3, NDUFA4, NDUFA4L2, NDUFA6, NDUFB10, NDUFB11, NDUFB2, NDUFB4, NDUFB7, NDUFB9, NDUFC2, ND…
GO:0022904	respiratory electron transport chain	GO_BiologicalProcess-EBI-UniProt-GOA-ACAP-ARAP_08.05.2020_00h00	3.47526e-10	8.5665e-07	2.83943e-09	3.9752e-08	[4, 5, 6]	Group17	30	36	[COX4I1, COX5B, COX6A1, COX6A2, COX7B, COX7C, COX8A, CYC1, CYCS, GPD1, ISCU, MTCO2P12, NDUFA1, NDUFA11, NDUFA13, NDUFA2, NDUFA3, NDUFA4, NDUFA6, NDUFB10, NDUFB11, NDUFB2, NDUFB4, NDUFB7, NDUFB9, NDUFC2, NDUFS3, NDUFS5, SCO2, SNCA, UQCC3, UQCR10, UQCR11, UQCRB, UQCRFS1, UQCRQ]
KEGG:05022	Pathways of neurodegeneration	KEGG_27.04.2021	4.27381e-10	1.05264e-06	2.83943e-09	3.9752e-08	[-1]	Group17	18.9474	90	[ADRM1, APC2, ATP2A1, ATP5F1B, ATP5F1E, ATP5MC1, ATP5MC3, ATP5PD, ATP5PF, ATP5PO, BCL2, BDNF, CACNA1B, CALM3, COX4I1, COX5B, COX6A1, COX6A2, COX7A1, COX7A2, COX7B, COX7C, COX8A, CYC1, CYCS, DCTN3, DDIT3, DNAH11, DNAI2, FADD, FRAT1, FRAT2, FZD1, FZD2, FZD4, FZD7, GABARAP, GABARAPL2, GPX2, GPX7, GPX8, GRIA3, GRIA4, HRAS, HSD17B10, HSPA5, MAPK10, NDUFA1, NDUFA11, NDUFA13, NDUFA2, NDUFA3, NDUFA4, NDU…
GO:0022900	electron transport chain	GO_BiologicalProcess-EBI-UniProt-GOA-ACAP-ARAP_08.05.2020_00h00	2.3812e-08	5.8268e-05	2.83943e-09	3.9752e-08	[3, 4]	Group17	22.8856	46	[COA8, COX17, COX4I1, COX5B, COX6A1, COX6A2, COX7A1, COX7A2, COX7B, COX7C, COX8A, CYC1, CYCS, GLRX, GPD1, GPX2, IDH3B, ISCU, MTCO2P12, NDUFA1, NDUFA11, NDUFA13, NDUFA2, NDUFA3, NDUFA4, NDUFA4L2, NDUFA6, NDUFB10, NDUFB11, NDUFB2, NDUFB4, NDUFB7, NDUFB9, NDUFC2, NDUFS3, NDUFS5, PHB2, SCO2, SNCA, SURF1, UQCC3, UQCR10, UQCR11, UQCRB, UQCRFS1, UQCRQ]
KEGG:04932	Non-alcoholic fatty liver disease	KEGG_27.04.2021	6.85742e-08	0.00016739	2.83943e-09	3.9752e-08	[-1]	Group17	24.6667	37	[COX4I1, COX5B, COX6A1, COX6A2, COX7A1, COX7A2, COX7B, COX7C, COX8A, CYC1, CYCS, DDIT3, MAPK10, MLX, NDUFA1, NDUFA11, NDUFA13, NDUFA2, NDUFA3, NDUFA4, NDUFA4L2, NDUFA6, NDUFB10, NDUFB11, NDUFB2, NDUFB4, NDUFB7, NDUFB9, NDUFC2, NDUFS3, NDUFS5, TGFB1, UQCR10, UQCR11, UQCRB, UQCRFS1, UQCRQ]
KEGG:05014	Amyotrophic lateral sclerosis	KEGG_27.04.2021	1.25985e-07	0.000307404	2.83943e-09	3.9752e-08	[-1]	Group17	18.6813	68	[ADRM1, ALYREF, ATP5F1B, ATP5F1E, ATP5MC1, ATP5MC3, ATP5PD, ATP5PF, ATP5PO, BCL2, CASP1, COX4I1, COX5B, COX6A1, COX6A2, COX7A1, COX7A2, COX7B, COX7C, COX8A, CYC1, CYCS, DCTN3, DDIT3, DNAH11, DNAI2, GABARAP, GABARAPL2, GPX2, GPX7, GPX8, HSPA5, NDUFA1, NDUFA11, NDUFA13, NDUFA2, NDUFA3, NDUFA4, NDUFA4L2, NDUFA6, NDUFB10, NDUFB11, NDUFB2, NDUFB4, NDUFB7, NDUFB9, NDUFC2, NDUFS3, NDUFS5, NXT1, PFN1, PO…
GO:0045333	cellular respiration	GO_BiologicalProcess-EBI-UniProt-GOA-ACAP-ARAP_08.05.2020_00h00	2.60966e-07	0.000635452	2.83943e-09	3.9752e-08	[4, 5]	Group17	21.6749	44	[COX4I1, COX5B, COX6A1, COX6A2, COX7B, COX7C, COX8A, CYC1, CYCS, GLYAT, GPD1, IDH3B, ISCU, MTCO2P12, MTFR1, MYC, NDUFA1, NDUFA11, NDUFA13, NDUFA2, NDUFA3, NDUFA4, NDUFA6, NDUFB10, NDUFB11, NDUFB2, NDUFB4, NDUFB7, NDUFB9, NDUFC2, NDUFS3, NDUFS5, OGDHL, PRELID1, SCO2, SNCA, SURF1, UCN, UQCC3, UQCR10, UQCR11, UQCRB, UQCRFS1, UQCRQ]
GO:0006091	generation of precursor metabolites and energy	GO_BiologicalProcess-EBI-UniProt-GOA-ACAP-ARAP_08.05.2020_00h00	1.56703e-06	0.00379221	2.83943e-09	3.9752e-08	[3]	Group17	15.8974	93	[ADH4, ADH6, ALDH1B1, ALDOA, ALDOB, ATP5F1B, ATP5F1E, ATP5IF1, ATP5MC1, ATP5MC3, ATP5ME, ATP5MF, ATP5PD, ATP5PF, ATP5PO, BPGM, CAVIN3, COA8, COX17, COX4I1, COX5B, COX6A1, COX6A2, COX7A1, COX7A2, COX7B, COX7C, COX8A, CYC1, CYCS, ENO4, GAPDH, GAPDHS, GLRX, GLYAT, GNPDA1, GPD1, GPX2, HMGCS2, IDH3B, ISCU, KCNA4, MTCO2P12, MTFR1, MYC, NDUFA1, NDUFA11, NDUFA13, NDUFA2, NDUFA3, NDUFA4, NDUFA4L2, NDUFA6,…
GO:0006120	mitochondrial electron transport, NADH to ubiquinone	GO_BiologicalProcess-EBI-UniProt-GOA-ACAP-ARAP_08.05.2020_00h00	3.91437e-06	0.00945321	2.83943e-09	3.9752e-08	[5, 6, 7, 8, 9]	Group17	31.5789	18	[ISCU, NDUFA1, NDUFA11, NDUFA13, NDUFA2, NDUFA3, NDUFA4, NDUFA6, NDUFB10, NDUFB11, NDUFB2, NDUFB4, NDUFB7, NDUFB9, NDUFC2, NDUFS3, NDUFS5, SNCA]
GO:0016491	oxidoreductase activity	GO_BiologicalProcess-EBI-UniProt-GOA-ACAP-ARAP_08.05.2020_00h00	5.19237e-06	0.0125188	2.83943e-09	3.9752e-08	[3]	Group17	14.2544	130	[ABCC4, ACADL, ADH4, ADH6, ADO, AGMO, AGT, AKR1D1, ALDH1B1, ALDH1L2, ALKBH7, ALOX12, AOC3, APEX1, APOE, ASPHD1, BMP2, CALM3, CBR1, CBR3, CBR4, COA8, COX17, COX4I1, COX5B, COX6A1, COX6A2, COX7A1, COX7A2, COX7B, COX7C, COX8A, CYB561D2, CYB5R2, CYC1, CYCS, CYP1B1, CYP26B1, CYP2J2, CYP3A5, CYP3A7, CYP51A1, DDAH1, DEGS2, DHCR24, DHRS7, DUOX1, EPX, FAR2, FMO5, FTH1, GAPDH, GAPDHS, GFER, GLA, GLRX, GLYA…
GO:0006123	mitochondrial electron transport, cytochrome c to oxygen	GO_BiologicalProcess-EBI-UniProt-GOA-ACAP-ARAP_08.05.2020_00h00	9.04693e-06	0.0217307	2.83943e-09	3.9752e-08	[6, 7, 8, 9]	Group17	47.619	10	[COX4I1, COX5B, COX6A1, COX6A2, COX7B, COX7C, COX8A, CYCS, MTCO2P12, NDUFA4]
GO:0032981	mitochondrial respiratory chain complex I assembly	GO_BiologicalProcess-EBI-UniProt-GOA-ACAP-ARAP_08.05.2020_00h00	9.72596e-06	0.0233423	2.83943e-09	3.9752e-08	[7, 8]	Group17	28.7879	19	[DMAC1, NDUFA1, NDUFA11, NDUFA13, NDUFA2, NDUFA3, NDUFA6, NDUFAF3, NDUFAF8, NDUFB10, NDUFB11, NDUFB2, NDUFB4, NDUFB7, NDUFB9, NDUFC2, NDUFS3, NDUFS5, TMEM126A]
GO:0016655	oxidoreductase activity, acting on NAD(P)H, quinone or similar compound as acceptor	GO_BiologicalProcess-EBI-UniProt-GOA-ACAP-ARAP_08.05.2020_00h00	1.85796e-05	0.0443867	2.83943e-09	3.9752e-08	[5]	Group17	28.5714	18	[ADH4, CBR1, CBR4, NDUFA1, NDUFA13, NDUFA2, NDUFA3, NDUFA4, NDUFA6, NDUFB10, NDUFB2, NDUFB4, NDUFB7, NDUFB9, NDUFC2, NDUFS3, NDUFS5, TP53I3]
KEGG:04260	Cardiac muscle contraction	KEGG_27.04.2021	1.96698e-05	0.0469321	2.83943e-09	3.9752e-08	[-1]	Group17	25.2874	22	[ACTC1, ATP1A4, ATP2A1, CACNG1, COX4I1, COX5B, COX6A1, COX6A2, COX7A1, COX7A2, COX7B, COX7C, COX8A, CYC1, MYL2, TNNC1, TPM3, UQCR10, UQCR11, UQCRB, UQCRFS1, UQCRQ]
GO:0015980	energy derivation by oxidation of organic compounds	GO_BiologicalProcess-EBI-UniProt-GOA-ACAP-ARAP_08.05.2020_00h00	2.0124e-05	0.0479958	2.83943e-09	3.9752e-08	[3, 4]	Group17	17.4917	53	[CAVIN3, COX4I1, COX5B, COX6A1, COX6A2, COX7B, COX7C, COX8A, CYC1, CYCS, GLYAT, GPD1, IDH3B, ISCU, MTCO2P12, MTFR1, MYC, NDUFA1, NDUFA11, NDUFA13, NDUFA2, NDUFA3, NDUFA4, NDUFA6, NDUFB10, NDUFB11, NDUFB2, NDUFB4, NDUFB7, NDUFB9, NDUFC2, NDUFS3, NDUFS5, NHLRC1, NR1D1, OGDHL, POMC, PPP1R1A, PPP1R3C, PPP1R3D, PPP1R3G, PRELID1, SCO2, SNCA, STBD1, SURF1, UCN, UQCC3, UQCR10, UQCR11, UQCRB, UQCRFS1, UQC…
R-HSA:72737	Cap-dependent Translation Initiation	REACTOME_Pathways_08.05.2020	0	1.4013e-45	1.88087e-05	3.76173e-05	[-1]	Group18	64.7059	77	[EIF2B2, EIF3G, RPL10, RPL10A, RPL11, RPL12, RPL13, RPL13A, RPL14, RPL15, RPL17, RPL18, RPL18A, RPL19, RPL21, RPL22L1, RPL23, RPL23A, RPL24, RPL26, RPL27, RPL27A, RPL28, RPL29, RPL3, RPL30, RPL31, RPL32, RPL34, RPL35, RPL35A, RPL36, RPL36AL, RPL37A, RPL38, RPL39, RPL4, RPL41, RPL6, RPL7, RPL7A, RPL8, RPL9, RPLP0, RPLP1, RPLP2, RPS10, RPS11, RPS12, RPS13, RPS14, RPS15, RPS15A, RPS16, RPS17, RPS18,…
R-HSA:156842	Eukaryotic Translation Elongation	REACTOME_Pathways_08.05.2020	0	0	1.88087e-05	3.76173e-05	[-1]	Group18	83.871	78	[EEF1A1, EEF1B2, EEF2, RPL10, RPL10A, RPL11, RPL12, RPL13, RPL13A, RPL14, RPL15, RPL17, RPL18, RPL18A, RPL19, RPL21, RPL22L1, RPL23, RPL23A, RPL24, RPL26, RPL27, RPL27A, RPL28, RPL29, RPL3, RPL30, RPL31, RPL32, RPL34, RPL35, RPL35A, RPL36, RPL36AL, RPL37A, RPL38, RPL39, RPL4, RPL41, RPL6, RPL7, RPL7A, RPL8, RPL9, RPLP0, RPLP1, RPLP2, RPS10, RPS11, RPS12, RPS13, RPS14, RPS15, RPS15A, RPS16, RPS17,…
R-HSA:72613	Eukaryotic Translation Initiation	REACTOME_Pathways_08.05.2020	0	1.4013e-45	1.88087e-05	3.76173e-05	[-1]	Group18	64.7059	77	[EIF2B2, EIF3G, RPL10, RPL10A, RPL11, RPL12, RPL13, RPL13A, RPL14, RPL15, RPL17, RPL18, RPL18A, RPL19, RPL21, RPL22L1, RPL23, RPL23A, RPL24, RPL26, RPL27, RPL27A, RPL28, RPL29, RPL3, RPL30, RPL31, RPL32, RPL34, RPL35, RPL35A, RPL36, RPL36AL, RPL37A, RPL38, RPL39, RPL4, RPL41, RPL6, RPL7, RPL7A, RPL8, RPL9, RPLP0, RPLP1, RPLP2, RPS10, RPS11, RPS12, RPS13, RPS14, RPS15, RPS15A, RPS16, RPS17, RPS18,…
R-HSA:72764	Eukaryotic Translation Termination	REACTOME_Pathways_08.05.2020	0	0	1.88087e-05	3.76173e-05	[-1]	Group18	81.7204	76	[RPL10, RPL10A, RPL11, RPL12, RPL13, RPL13A, RPL14, RPL15, RPL17, RPL18, RPL18A, RPL19, RPL21, RPL22L1, RPL23, RPL23A, RPL24, RPL26, RPL27, RPL27A, RPL28, RPL29, RPL3, RPL30, RPL31, RPL32, RPL34, RPL35, RPL35A, RPL36, RPL36AL, RPL37A, RPL38, RPL39, RPL4, RPL41, RPL6, RPL7, RPL7A, RPL8, RPL9, RPLP0, RPLP1, RPLP2, RPS10, RPS11, RPS12, RPS13, RPS14, RPS15, RPS15A, RPS16, RPS17, RPS18, RPS19, RPS2, R…
R-HSA:72689	Formation of a pool of free 40S subunits	REACTOME_Pathways_08.05.2020	0	0	1.88087e-05	3.76173e-05	[-1]	Group18	75.2475	76	[EIF3G, RPL10, RPL10A, RPL11, RPL12, RPL13, RPL13A, RPL14, RPL15, RPL17, RPL18, RPL18A, RPL19, RPL21, RPL22L1, RPL23, RPL23A, RPL24, RPL26, RPL27, RPL27A, RPL28, RPL29, RPL3, RPL30, RPL31, RPL32, RPL34, RPL35, RPL35A, RPL36, RPL36AL, RPL37A, RPL38, RPL39, RPL4, RPL41, RPL6, RPL7, RPL7A, RPL8, RPL9, RPLP0, RPLP1, RPLP2, RPS10, RPS11, RPS12, RPS13, RPS14, RPS15, RPS15A, RPS16, RPS17, RPS18, RPS19, …
R-HSA:72706	GTP hydrolysis and joining of the 60S ribosomal subunit	REACTOME_Pathways_08.05.2020	0	0	1.88087e-05	3.76173e-05	[-1]	Group18	67.8571	76	[EIF3G, RPL10, RPL10A, RPL11, RPL12, RPL13, RPL13A, RPL14, RPL15, RPL17, RPL18, RPL18A, RPL19, RPL21, RPL22L1, RPL23, RPL23A, RPL24, RPL26, RPL27, RPL27A, RPL28, RPL29, RPL3, RPL30, RPL31, RPL32, RPL34, RPL35, RPL35A, RPL36, RPL36AL, RPL37A, RPL38, RPL39, RPL4, RPL41, RPL6, RPL7, RPL7A, RPL8, RPL9, RPLP0, RPLP1, RPLP2, RPS10, RPS11, RPS12, RPS13, RPS14, RPS15, RPS15A, RPS16, RPS17, RPS18, RPS19, …
R-HSA:156827	L13a-mediated translational silencing of Ceruloplasmin expression	REACTOME_Pathways_08.05.2020	0	0	1.88087e-05	3.76173e-05	[-1]	Group18	68.4685	76	[EIF3G, RPL10, RPL10A, RPL11, RPL12, RPL13, RPL13A, RPL14, RPL15, RPL17, RPL18, RPL18A, RPL19, RPL21, RPL22L1, RPL23, RPL23A, RPL24, RPL26, RPL27, RPL27A, RPL28, RPL29, RPL3, RPL30, RPL31, RPL32, RPL34, RPL35, RPL35A, RPL36, RPL36AL, RPL37A, RPL38, RPL39, RPL4, RPL41, RPL6, RPL7, RPL7A, RPL8, RPL9, RPLP0, RPLP1, RPLP2, RPS10, RPS11, RPS12, RPS13, RPS14, RPS15, RPS15A, RPS16, RPS17, RPS18, RPS19, …
R-HSA:975957	Nonsense Mediated Decay (NMD) enhanced by the Exon Junction Complex (EJC)	REACTOME_Pathways_08.05.2020	0	1.4013e-45	1.88087e-05	3.76173e-05	[-1]	Group18	66.087	76	[RPL10, RPL10A, RPL11, RPL12, RPL13, RPL13A, RPL14, RPL15, RPL17, RPL18, RPL18A, RPL19, RPL21, RPL22L1, RPL23, RPL23A, RPL24, RPL26, RPL27, RPL27A, RPL28, RPL29, RPL3, RPL30, RPL31, RPL32, RPL34, RPL35, RPL35A, RPL36, RPL36AL, RPL37A, RPL38, RPL39, RPL4, RPL41, RPL6, RPL7, RPL7A, RPL8, RPL9, RPLP0, RPLP1, RPLP2, RPS10, RPS11, RPS12, RPS13, RPS14, RPS15, RPS15A, RPS16, RPS17, RPS18, RPS19, RPS2, R…
R-HSA:975956	Nonsense Mediated Decay (NMD) independent of the Exon Junction Complex (EJC)	REACTOME_Pathways_08.05.2020	0	0	1.88087e-05	3.76173e-05	[-1]	Group18	78.9474	75	[RPL10, RPL10A, RPL11, RPL12, RPL13, RPL13A, RPL14, RPL15, RPL17, RPL18, RPL18A, RPL19, RPL21, RPL22L1, RPL23, RPL23A, RPL24, RPL26, RPL27, RPL27A, RPL28, RPL29, RPL3, RPL30, RPL31, RPL32, RPL34, RPL35, RPL35A, RPL36, RPL36AL, RPL37A, RPL38, RPL39, RPL4, RPL41, RPL6, RPL7, RPL7A, RPL8, RPL9, RPLP0, RPLP1, RPLP2, RPS10, RPS11, RPS12, RPS13, RPS14, RPS15, RPS15A, RPS16, RPS17, RPS18, RPS19, RPS2, R…
R-HSA:927802	Nonsense-Mediated Decay (NMD)	REACTOME_Pathways_08.05.2020	0	1.4013e-45	1.88087e-05	3.76173e-05	[-1]	Group18	66.087	76	[RPL10, RPL10A, RPL11, RPL12, RPL13, RPL13A, RPL14, RPL15, RPL17, RPL18, RPL18A, RPL19, RPL21, RPL22L1, RPL23, RPL23A, RPL24, RPL26, RPL27, RPL27A, RPL28, RPL29, RPL3, RPL30, RPL31, RPL32, RPL34, RPL35, RPL35A, RPL36, RPL36AL, RPL37A, RPL38, RPL39, RPL4, RPL41, RPL6, RPL7, RPL7A, RPL8, RPL9, RPLP0, RPLP1, RPLP2, RPS10, RPS11, RPS12, RPS13, RPS14, RPS15, RPS15A, RPS16, RPS17, RPS18, RPS19, RPS2, R…
R-HSA:156902	Peptide chain elongation	REACTOME_Pathways_08.05.2020	0	0	1.88087e-05	3.76173e-05	[-1]	Group18	86.5169	77	[EEF1A1, EEF2, RPL10, RPL10A, RPL11, RPL12, RPL13, RPL13A, RPL14, RPL15, RPL17, RPL18, RPL18A, RPL19, RPL21, RPL22L1, RPL23, RPL23A, RPL24, RPL26, RPL27, RPL27A, RPL28, RPL29, RPL3, RPL30, RPL31, RPL32, RPL34, RPL35, RPL35A, RPL36, RPL36AL, RPL37A, RPL38, RPL39, RPL4, RPL41, RPL6, RPL7, RPL7A, RPL8, RPL9, RPLP0, RPLP1, RPLP2, RPS10, RPS11, RPS12, RPS13, RPS14, RPS15, RPS15A, RPS16, RPS17, RPS18, …
R-HSA:9633012	Response of EIF2AK4 (GCN2) to amino acid deficiency	REACTOME_Pathways_08.05.2020	0	0	1.88087e-05	3.76173e-05	[-1]	Group18	76.2376	77	[CEBPB, DDIT3, RPL10, RPL10A, RPL11, RPL12, RPL13, RPL13A, RPL14, RPL15, RPL17, RPL18, RPL18A, RPL19, RPL21, RPL22L1, RPL23, RPL23A, RPL24, RPL26, RPL27, RPL27A, RPL28, RPL29, RPL3, RPL30, RPL31, RPL32, RPL34, RPL35, RPL35A, RPL36, RPL36AL, RPL37A, RPL38, RPL39, RPL4, RPL41, RPL6, RPL7, RPL7A, RPL8, RPL9, RPLP0, RPLP1, RPLP2, RPS10, RPS11, RPS12, RPS13, RPS14, RPS15, RPS15A, RPS16, RPS17, RPS18, …
KEGG:03010	Ribosome	KEGG_27.04.2021	0	1.82169e-44	1.88087e-05	3.76173e-05	[-1]	Group18	55.6962	88	[FAU, MRPL11, MRPL16, MRPL17, MRPL24, MRPL34, MRPL36, MRPL9, MRPS12, MRPS15, MRPS2, MRPS7, RPL10, RPL10A, RPL11, RPL12, RPL13, RPL13A, RPL14, RPL15, RPL17, RPL18, RPL18A, RPL19, RPL21, RPL22L1, RPL23, RPL23A, RPL24, RPL26, RPL27, RPL27A, RPL28, RPL29, RPL3, RPL30, RPL31, RPL32, RPL34, RPL35, RPL35A, RPL36, RPL36AL, RPL37A, RPL38, RPL39, RPL4, RPL41, RPL6, RPL7, RPL7A, RPL8, RPL9, RPLP0, RPLP1, RP…
R-HSA:2408522	Selenoamino acid metabolism	REACTOME_Pathways_08.05.2020	0	0	1.88087e-05	3.76173e-05	[-1]	Group18	66.1017	78	[INMT, PSTK, RPL10, RPL10A, RPL11, RPL12, RPL13, RPL13A, RPL14, RPL15, RPL17, RPL18, RPL18A, RPL19, RPL21, RPL22L1, RPL23, RPL23A, RPL24, RPL26, RPL27, RPL27A, RPL28, RPL29, RPL3, RPL30, RPL31, RPL32, RPL34, RPL35, RPL35A, RPL36, RPL36AL, RPL37A, RPL38, RPL39, RPL4, RPL41, RPL6, RPL7, RPL7A, RPL8, RPL9, RPLP0, RPLP1, RPLP2, RPS10, RPS11, RPS12, RPS13, RPS14, RPS15, RPS15A, RPS16, RPS17, RPS18, RP…
R-HSA:2408557	Selenocysteine synthesis	REACTOME_Pathways_08.05.2020	0	0	1.88087e-05	3.76173e-05	[-1]	Group18	82.7957	77	[PSTK, RPL10, RPL10A, RPL11, RPL12, RPL13, RPL13A, RPL14, RPL15, RPL17, RPL18, RPL18A, RPL19, RPL21, RPL22L1, RPL23, RPL23A, RPL24, RPL26, RPL27, RPL27A, RPL28, RPL29, RPL3, RPL30, RPL31, RPL32, RPL34, RPL35, RPL35A, RPL36, RPL36AL, RPL37A, RPL38, RPL39, RPL4, RPL41, RPL6, RPL7, RPL7A, RPL8, RPL9, RPLP0, RPLP1, RPLP2, RPS10, RPS11, RPS12, RPS13, RPS14, RPS15, RPS15A, RPS16, RPS17, RPS18, RPS19, R…
GO:0006614	SRP-dependent cotranslational protein targeting to membrane	GO_BiologicalProcess-EBI-UniProt-GOA-ACAP-ARAP_08.05.2020_00h00	0	0	1.88087e-05	3.76173e-05	[7, 8, 9, 10, 11, 12]	Group18	73.5849	78	[FAU, MRPS12, RPL10, RPL10A, RPL11, RPL12, RPL13, RPL13A, RPL14, RPL15, RPL17, RPL18, RPL18A, RPL19, RPL21, RPL23, RPL23A, RPL24, RPL26, RPL27, RPL27A, RPL28, RPL29, RPL3, RPL30, RPL31, RPL32, RPL34, RPL35, RPL35A, RPL36, RPL36AL, RPL37A, RPL38, RPL39, RPL4, RPL41, RPL6, RPL7, RPL7A, RPL8, RPL9, RPLP0, RPLP1, RPLP2, RPS10, RPS11, RPS12, RPS13, RPS14, RPS15, RPS15A, RPS16, RPS17, RPS18, RPS19, RPS…
R-HSA:1799339	SRP-dependent cotranslational protein targeting to membrane	REACTOME_Pathways_08.05.2020	0	0	1.88087e-05	3.76173e-05	[-1]	Group18	73.2143	82	[RPL10, RPL10A, RPL11, RPL12, RPL13, RPL13A, RPL14, RPL15, RPL17, RPL18, RPL18A, RPL19, RPL21, RPL22L1, RPL23, RPL23A, RPL24, RPL26, RPL27, RPL27A, RPL28, RPL29, RPL3, RPL30, RPL31, RPL32, RPL34, RPL35, RPL35A, RPL36, RPL36AL, RPL37A, RPL38, RPL39, RPL4, RPL41, RPL6, RPL7, RPL7A, RPL8, RPL9, RPLP0, RPLP1, RPLP2, RPS10, RPS11, RPS12, RPS13, RPS14, RPS15, RPS15A, RPS16, RPS17, RPS18, RPS19, RPS2, R…
R-HSA:192823	Viral mRNA Translation	REACTOME_Pathways_08.05.2020	0	0	1.88087e-05	3.76173e-05	[-1]	Group18	75	75	[RPL10, RPL10A, RPL11, RPL12, RPL13, RPL13A, RPL14, RPL15, RPL17, RPL18, RPL18A, RPL19, RPL21, RPL22L1, RPL23, RPL23A, RPL24, RPL26, RPL27, RPL27A, RPL28, RPL29, RPL3, RPL30, RPL31, RPL32, RPL34, RPL35, RPL35A, RPL36, RPL36AL, RPL37A, RPL38, RPL39, RPL4, RPL41, RPL6, RPL7, RPL7A, RPL8, RPL9, RPLP0, RPLP1, RPLP2, RPS10, RPS11, RPS12, RPS13, RPS14, RPS15, RPS15A, RPS16, RPS17, RPS18, RPS19, RPS2, R…
GO:0000184	nuclear-transcribed mRNA catabolic process, nonsense-mediated decay	GO_BiologicalProcess-EBI-UniProt-GOA-ACAP-ARAP_08.05.2020_00h00	1.4013e-45	1.88755e-42	1.88087e-05	3.76173e-05	[7, 8, 9, 10]	Group18	60	78	[DCP1B, FAU, MRPS12, RPL10, RPL10A, RPL11, RPL12, RPL13, RPL13A, RPL14, RPL15, RPL17, RPL18, RPL18A, RPL19, RPL21, RPL23, RPL23A, RPL24, RPL26, RPL27, RPL27A, RPL28, RPL29, RPL3, RPL30, RPL31, RPL32, RPL34, RPL35, RPL35A, RPL36, RPL36AL, RPL37A, RPL38, RPL39, RPL4, RPL41, RPL6, RPL7, RPL7A, RPL8, RPL9, RPLP0, RPLP1, RPLP2, RPS10, RPS11, RPS12, RPS13, RPS14, RPS15, RPS15A, RPS16, RPS17, RPS18, RPS…
R-HSA:168255	Influenza Infection	REACTOME_Pathways_08.05.2020	2.14259e-42	5.4024e-39	1.88087e-05	3.76173e-05	[-1]	Group18	51.2048	85	[CALR, HSPA1A, HSPA1B, POLR2I, POLR2J, POLR2K, POLR2L, RAN, RPL10, RPL10A, RPL11, RPL12, RPL13, RPL13A, RPL14, RPL15, RPL17, RPL18, RPL18A, RPL19, RPL21, RPL22L1, RPL23, RPL23A, RPL24, RPL26, RPL27, RPL27A, RPL28, RPL29, RPL3, RPL30, RPL31, RPL32, RPL34, RPL35, RPL35A, RPL36, RPL36AL, RPL37A, RPL38, RPL39, RPL4, RPL41, RPL6, RPL7, RPL7A, RPL8, RPL9, RPLP0, RPLP1, RPLP2, RPS10, RPS11, RPS12, RPS13…
R-HSA:168273	Influenza Viral RNA Transcription and Replication	REACTOME_Pathways_08.05.2020	4.21511e-42	1.06265e-38	1.88087e-05	3.76173e-05	[-1]	Group18	54.4828	79	[POLR2I, POLR2J, POLR2K, POLR2L, RPL10, RPL10A, RPL11, RPL12, RPL13, RPL13A, RPL14, RPL15, RPL17, RPL18, RPL18A, RPL19, RPL21, RPL22L1, RPL23, RPL23A, RPL24, RPL26, RPL27, RPL27A, RPL28, RPL29, RPL3, RPL30, RPL31, RPL32, RPL34, RPL35, RPL35A, RPL36, RPL36AL, RPL37A, RPL38, RPL39, RPL4, RPL41, RPL6, RPL7, RPL7A, RPL8, RPL9, RPLP0, RPLP1, RPLP2, RPS10, RPS11, RPS12, RPS13, RPS14, RPS15, RPS15A, RPS…
R-HSA:9010553	Regulation of expression of SLITs and ROBOs	REACTOME_Pathways_08.05.2020	4.46454e-42	1.12489e-38	1.88087e-05	3.76173e-05	[-1]	Group18	50.2924	86	[ELOB, LHX4, PSMB10, PSMB4, PSMB6, PSMB8, PSMC5, PSME1, PSME2, RPL10, RPL10A, RPL11, RPL12, RPL13, RPL13A, RPL14, RPL15, RPL17, RPL18, RPL18A, RPL19, RPL21, RPL22L1, RPL23, RPL23A, RPL24, RPL26, RPL27, RPL27A, RPL28, RPL29, RPL3, RPL30, RPL31, RPL32, RPL34, RPL35, RPL35A, RPL36, RPL36AL, RPL37A, RPL38, RPL39, RPL4, RPL41, RPL6, RPL7, RPL7A, RPL8, RPL9, RPLP0, RPLP1, RPLP2, RPS10, RPS11, RPS12, RP…
R-HSA:376176	Signaling by ROBO receptors	REACTOME_Pathways_08.05.2020	4.86917e-37	1.22654e-33	1.88087e-05	3.76173e-05	[-1]	Group18	42.2018	92	[AKAP5, CXCL12, ELOB, FLRT3, GPC1, LHX4, PAK1, PFN1, PSMB10, PSMB4, PSMB6, PSMB8, PSMC5, PSME1, PSME2, RPL10, RPL10A, RPL11, RPL12, RPL13, RPL13A, RPL14, RPL15, RPL17, RPL18, RPL18A, RPL19, RPL21, RPL22L1, RPL23, RPL23A, RPL24, RPL26, RPL27, RPL27A, RPL28, RPL29, RPL3, RPL30, RPL31, RPL32, RPL34, RPL35, RPL35A, RPL36, RPL36AL, RPL37A, RPL38, RPL39, RPL4, RPL41, RPL6, RPL7, RPL7A, RPL8, RPL9, RPLP…
GO:0019080	viral gene expression	GO_BiologicalProcess-EBI-UniProt-GOA-ACAP-ARAP_08.05.2020_00h00	1.56628e-34	3.94232e-31	1.88087e-05	3.76173e-05	[4]	Group18	41.6268	87	[EIF3G, FAU, HMGA2, IFITM3, LEF1, MRPS12, POLR2I, POLR2J, POLR2K, POLR2L, RPL10, RPL10A, RPL11, RPL12, RPL13, RPL13A, RPL14, RPL15, RPL17, RPL18, RPL18A, RPL19, RPL21, RPL23, RPL23A, RPL24, RPL26, RPL27, RPL27A, RPL28, RPL29, RPL3, RPL30, RPL31, RPL32, RPL34, RPL35, RPL35A, RPL36, RPL36AL, RPL37A, RPL38, RPL39, RPL4, RPL41, RPL6, RPL7, RPL7A, RPL8, RPL9, RPLP0, RPLP1, RPLP2, RPS10, RPS11, RPS12, …
R-HSA:8868773	rRNA processing in the nucleus and cytosol	REACTOME_Pathways_08.05.2020	1.63855e-34	4.1226e-31	1.88087e-05	3.76173e-05	[-1]	Group18	42.8571	84	[EXOSC4, EXOSC8, IMP3, IMP4, NHP2, NOP10, RPL10, RPL10A, RPL11, RPL12, RPL13, RPL13A, RPL14, RPL15, RPL17, RPL18, RPL18A, RPL19, RPL21, RPL22L1, RPL23, RPL23A, RPL24, RPL26, RPL27, RPL27A, RPL28, RPL29, RPL3, RPL30, RPL31, RPL32, RPL34, RPL35, RPL35A, RPL36, RPL36AL, RPL37A, RPL38, RPL39, RPL4, RPL41, RPL6, RPL7, RPL7A, RPL8, RPL9, RPLP0, RPLP1, RPLP2, RPP21, RPS10, RPS11, RPS12, RPS13, RPS14, RP…
R-HSA:72312	rRNA processing	REACTOME_Pathways_08.05.2020	2.91657e-34	7.33225e-31	1.88087e-05	3.76173e-05	[-1]	Group18	41.7476	86	[EXOSC4, EXOSC8, HSD17B10, IMP3, IMP4, NHP2, NOP10, RPL10, RPL10A, RPL11, RPL12, RPL13, RPL13A, RPL14, RPL15, RPL17, RPL18, RPL18A, RPL19, RPL21, RPL22L1, RPL23, RPL23A, RPL24, RPL26, RPL27, RPL27A, RPL28, RPL29, RPL3, RPL30, RPL31, RPL32, RPL34, RPL35, RPL35A, RPL36, RPL36AL, RPL37A, RPL38, RPL39, RPL4, RPL41, RPL6, RPL7, RPL7A, RPL8, RPL9, RPLP0, RPLP1, RPLP2, RPP21, RPS10, RPS11, RPS12, RPS13,…
R-HSA:6791226	Major pathway of rRNA processing in the nucleolus and cytosol	REACTOME_Pathways_08.05.2020	4.68541e-33	1.17744e-29	1.88087e-05	3.76173e-05	[-1]	Group18	43.0108	80	[EXOSC4, EXOSC8, IMP3, IMP4, RPL10, RPL10A, RPL11, RPL12, RPL13, RPL13A, RPL14, RPL15, RPL17, RPL18, RPL18A, RPL19, RPL21, RPL22L1, RPL23, RPL23A, RPL24, RPL26, RPL27, RPL27A, RPL28, RPL29, RPL3, RPL30, RPL31, RPL32, RPL34, RPL35, RPL35A, RPL36, RPL36AL, RPL37A, RPL38, RPL39, RPL4, RPL41, RPL6, RPL7, RPL7A, RPL8, RPL9, RPLP0, RPLP1, RPLP2, RPP21, RPS10, RPS11, RPS12, RPS13, RPS14, RPS15, RPS15A, …
GO:0006413	translational initiation	GO_BiologicalProcess-EBI-UniProt-GOA-ACAP-ARAP_08.05.2020_00h00	3.97048e-31	9.96988e-28	1.88087e-05	3.76173e-05	[3, 6, 7, 8]	Group18	40	82	[COPS5, EIF1, EIF1B, EIF2B2, EIF3G, FAU, MIF4GD, MRPS12, RPL10, RPL10A, RPL11, RPL12, RPL13, RPL13A, RPL14, RPL15, RPL17, RPL18, RPL18A, RPL19, RPL21, RPL23, RPL23A, RPL24, RPL26, RPL27, RPL27A, RPL28, RPL29, RPL3, RPL30, RPL31, RPL32, RPL34, RPL35, RPL35A, RPL36, RPL36AL, RPL37A, RPL38, RPL39, RPL4, RPL41, RPL6, RPL7, RPL7A, RPL8, RPL9, RPLP0, RPLP1, RPLP2, RPS10, RPS11, RPS12, RPS13, RPS14, RPS…
KEGG:05171	Coronavirus disease	KEGG_27.04.2021	3.21531e-28	8.06399e-25	1.88087e-05	3.76173e-05	[-1]	Group18	36.2069	84	[C5AR1, CASP1, CFD, FAU, HBEGF, MAPK10, MASP2, RPL10, RPL10A, RPL11, RPL12, RPL13, RPL13A, RPL14, RPL15, RPL17, RPL18, RPL18A, RPL19, RPL21, RPL22L1, RPL23, RPL23A, RPL24, RPL26, RPL27, RPL27A, RPL28, RPL29, RPL3, RPL30, RPL31, RPL32, RPL34, RPL35, RPL35A, RPL36, RPL36AL, RPL37A, RPL38, RPL39, RPL4, RPL41, RPL6, RPL7, RPL7A, RPL8, RPL9, RPLP0, RPLP1, RPLP2, RPS10, RPS11, RPS12, RPS13, RPS14, RPS1…
R-HSA:71291	Metabolism of amino acids and derivatives	REACTOME_Pathways_08.05.2020	9.65372e-26	2.41922e-22	1.88087e-05	3.76173e-05	[-1]	Group18	28.6096	107	[ACMSD, ADO, AGMAT, ARG1, ARG2, CKB, DUOX1, ECHS1, GATM, GLS2, GSTZ1, HSD17B10, INMT, LIPT2, NAGS, OAZ1, ODC1, PCBD1, PSMB10, PSMB4, PSMB6, PSMB8, PSMC5, PSME1, PSME2, PSTK, PYCR2, RPL10, RPL10A, RPL11, RPL12, RPL13, RPL13A, RPL14, RPL15, RPL17, RPL18, RPL18A, RPL19, RPL21, RPL22L1, RPL23, RPL23A, RPL24, RPL26, RPL27, RPL27A, RPL28, RPL29, RPL3, RPL30, RPL31, RPL32, RPL34, RPL35, RPL35A, RPL36, R…
GO:0006605	protein targeting	GO_BiologicalProcess-EBI-UniProt-GOA-ACAP-ARAP_08.05.2020_00h00	2.65719e-24	6.65626e-21	1.88087e-05	3.76173e-05	[5, 6, 7, 8, 9]	Group18	25.7511	120	[ACOT2, ACOT4, AIP, AKAP5, APEX1, AQP11, ATP5IF1, AURKAIP1, CEMIP, CLU, DNAJC19, FAU, GABARAP, GLYAT, HAX1, HRAS, HSPA5, HSPA8, ICMT, MRPS12, NDUFA13, PAK1, PDZK1, PEX12, RASSF9, ROMO1, RPL10, RPL10A, RPL11, RPL12, RPL13, RPL13A, RPL14, RPL15, RPL17, RPL18, RPL18A, RPL19, RPL21, RPL23, RPL23A, RPL24, RPL26, RPL27, RPL27A, RPL28, RPL29, RPL3, RPL30, RPL31, RPL32, RPL34, RPL35, RPL35A, RPL36, RPL36…
R-HSA:1430728	Metabolism	REACTOME_Pathways_08.05.2020	1.95134e-22	4.88617e-19	1.88087e-05	3.76173e-05	[-1]	Group18	15.9811	338	[ABCB4, ABCC8, ACAA2, ACADL, ACMSD, ACOT2, ACOT4, ACSL6, ACSM5, ACSM6, ADH4, ADH6, ADO, AGMAT, AGMO, AGT, AIP, AKAP5, AKR1D1, ALDH1B1, ALDH1L2, ALDOA, ALDOB, ALOX12, AMN, AMPD1, ANKRD1, AOC3, APOA1, APOE, APRT, ARG1, ARG2, ARSJ, ATP5F1B, ATP5F1E, ATP5MC1, ATP5MC3, ATP5ME, ATP5MF, ATP5PD, ATP5PF, ATP5PO, AWAT1, B3GALT4, B3GALT5, B3GALT6, B3GAT2, B4GALNT1, B4GAT1, BGN, BMX, BPGM, CA1, CALM3, CBR1, …
R-HSA:422475	Axon guidance	REACTOME_Pathways_08.05.2020	2.06771e-22	5.17548e-19	1.88087e-05	3.76173e-05	[-1]	Group18	23.5507	130	[AKAP5, APH1A, APH1B, CFL1, CNTN2, COL6A6, COL9A1, CRMP1, CXCL12, DOK4, DOK5, DPYSL3, ELOB, EPHA4, FLRT3, GPC1, HJV, HRAS, HSPA8, ITGA2, LHX4, MMP2, MYH11, MYL12A, MYL12B, PAK1, PFN1, PLXNC1, PRKCQ, PSENEN, PSMB10, PSMB4, PSMB6, PSMB8, PSMC5, PSME1, PSME2, RHOB, RHOC, RPL10, RPL10A, RPL11, RPL12, RPL13, RPL13A, RPL14, RPL15, RPL17, RPL18, RPL18A, RPL19, RPL21, RPL22L1, RPL23, RPL23A, RPL24, RPL26…
R-HSA:9675108	Nervous system development	REACTOME_Pathways_08.05.2020	2.02163e-21	5.05812e-18	1.88087e-05	3.76173e-05	[-1]	Group18	22.8769	132	[AKAP5, APH1A, APH1B, CFL1, CNTN2, COL6A6, COL9A1, CRMP1, CXCL12, CYP51A1, DOK4, DOK5, DPYSL3, ELOB, EPHA4, FLRT3, GPC1, HJV, HRAS, HSPA8, ITGA2, LHX4, MMP2, MYH11, MYL12A, MYL12B, PAK1, PFN1, PLXNC1, PRKCQ, PSENEN, PSMB10, PSMB4, PSMB6, PSMB8, PSMC5, PSME1, PSME2, RHOB, RHOC, RPL10, RPL10A, RPL11, RPL12, RPL13, RPL13A, RPL14, RPL15, RPL17, RPL18, RPL18A, RPL19, RPL21, RPL22L1, RPL23, RPL23A, RPL…
GO:0043604	amide biosynthetic process	GO_BiologicalProcess-EBI-UniProt-GOA-ACAP-ARAP_08.05.2020_00h00	9.92601e-20	2.4825e-16	1.88087e-05	3.76173e-05	[5]	Group18	19.5429	171	[ACSL6, ARG1, ARG2, AURKAIP1, B3GALT4, B4GALNT1, C1QBP, CALR, CBR4, CCN1, CHAC1, CHAC2, CHCHD1, COA3, COPS5, DALRD3, DEGS2, EEF1A1, EEF1B2, EEF2, EIF1, EIF1B, EIF2B2, EIF3G, EIF5A, ELOB, ELOVL1, FAU, GADD45GIP1, GAPDH, GSTZ1, HARS2, HSD17B8, ITGA2, MIF4GD, MPC2, MPV17L2, MRPL11, MRPL16, MRPL17, MRPL24, MRPL34, MRPL36, MRPL40, MRPL41, MRPL43, MRPL46, MRPL50, MRPL51, MRPL53, MRPL54, MRPL55, MRPL57,…
GO:1901566	organonitrogen compound biosynthetic process	GO_BiologicalProcess-EBI-UniProt-GOA-ACAP-ARAP_08.05.2020_00h00	1.25165e-19	3.12912e-16	1.88087e-05	3.76173e-05	[4]	Group18	15.883	304	[ACMSD, ACSL6, AGMAT, ALDOA, ALG10B, AMPD1, APOA1, APOE, APRT, AQP11, ARG1, ARG2, ATP5F1B, ATP5F1E, ATP5IF1, ATP5MC1, ATP5MC3, ATP5ME, ATP5MF, ATP5PD, ATP5PF, ATP5PO, AURKAIP1, B3GALT4, B3GALT5, B3GALT6, B3GAT2, B3GNT8, B3GNT9, B4GALNT1, B4GAT1, BCL2, BGN, C1GALT1C1, C1GALT1C1L, C1QBP, CALR, CBR4, CCL21, CCN1, CD74, CEBPB, CEMIP, CHAC1, CHAC2, CHCHD1, CHST14, CKB, CLIP3, COA3, COPS5, COX5B, CYC1,…
GO:0006518	peptide metabolic process	GO_BiologicalProcess-EBI-UniProt-GOA-ACAP-ARAP_08.05.2020_00h00	2.00906e-19	5.02065e-16	1.88087e-05	3.76173e-05	[4, 5]	Group18	19.4286	170	[AEBP1, APEX1, APH1A, APOE, AURKAIP1, C1QBP, CALR, CHAC1, CHAC2, CHCHD1, CLN5, CLU, COA3, COPS5, CTSH, DALRD3, EEF1A1, EEF1B2, EEF2, EIF1, EIF1B, EIF2B2, EIF3G, EIF5A, ELOB, ENPEP, EPHA4, ERAP1, FAU, GADD45GIP1, GAPDH, GPX4, GSTP1, GSTZ1, HARS2, HPGDS, ITGA2, LRRTM3, MGAT3, MIF4GD, MPV17L2, MRPL11, MRPL16, MRPL17, MRPL24, MRPL34, MRPL36, MRPL40, MRPL41, MRPL43, MRPL46, MRPL50, MRPL51, MRPL53, MRP…
GO:0043603	cellular amide metabolic process	GO_BiologicalProcess-EBI-UniProt-GOA-ACAP-ARAP_08.05.2020_00h00	5.33108e-19	1.3301e-15	1.88087e-05	3.76173e-05	[4]	Group18	17.8176	209	[ACOT2, ACOT4, ACSL6, ACSM5, ACSM6, AEBP1, ALDH1L2, APEX1, APH1A, APOE, ARG1, ARG2, AURKAIP1, B3GALT4, B4GALNT1, C1QBP, CALR, CBR4, CCN1, CHAC1, CHAC2, CHCHD1, CLN5, CLU, COA3, COPS5, CTSH, DALRD3, DBI, DEGS2, EEF1A1, EEF1B2, EEF2, EIF1, EIF1B, EIF2B2, EIF3G, EIF5A, ELOB, ELOVL1, ENPEP, EPHA4, ERAP1, FAR2, FAU, FUT6, GADD45GIP1, GAPDH, GLA, GLYAT, GPX4, GSTP1, GSTZ1, HARS2, HMGCS2, HPGDS, HSD17B8…
GO:0043043	peptide biosynthetic process	GO_BiologicalProcess-EBI-UniProt-GOA-ACAP-ARAP_08.05.2020_00h00	8.96026e-19	2.23469e-15	1.88087e-05	3.76173e-05	[5, 6]	Group18	20.4196	146	[AURKAIP1, C1QBP, CALR, CHAC1, CHAC2, CHCHD1, COA3, COPS5, DALRD3, EEF1A1, EEF1B2, EEF2, EIF1, EIF1B, EIF2B2, EIF3G, EIF5A, ELOB, FAU, GADD45GIP1, GAPDH, HARS2, ITGA2, MIF4GD, MPV17L2, MRPL11, MRPL16, MRPL17, MRPL24, MRPL34, MRPL36, MRPL40, MRPL41, MRPL43, MRPL46, MRPL50, MRPL51, MRPL53, MRPL54, MRPL55, MRPL57, MRPL9, MRPS12, MRPS15, MRPS2, MRPS24, MRPS26, MRPS34, MRPS7, MYC, NANOS1, NEURL1, PCSK…
R-HSA:392499	Metabolism of proteins	REACTOME_Pathways_08.05.2020	3.52156e-13	8.72292e-10	1.88087e-05	3.76173e-05	[-1]	Group18	14.4122	293	[ADAMTS1, ADAMTS16, ADAMTS8, ADAMTSL5, ADRM1, AGBL3, AGBL5, AGT, ALG10B, APH1A, APH1B, APOA1, APOE, ARF5, ARL2, ARSJ, ART4, ASB12, ASB18, AURKAIP1, B2M, B3GNT8, B3GNT9, B4GAT1, BTBD6, C1GALT1C1, CALB1, CALM3, CALR, CBX8, CCN1, CEBPB, CHCHD1, CHML, CNTN4, COMMD2, COMMD3, COMMD8, COPS5, COPS8, CST3, CTSD, CTSH, DCTN3, DDIT3, DNAJB9, DOLK, DPM3, EEF1A1, EEF1B2, EEF2, EIF2B2, EIF3G, EIF5A, ELOB, ENPE…
R-HSA:1266738	Developmental Biology	REACTOME_Pathways_08.05.2020	5.55137e-12	1.3723e-08	1.88087e-05	3.76173e-05	[-1]	Group18	16.0107	179	[ADIRF, AJUBA, AKAP5, APH1A, APH1B, CCNC, CDSN, CEBPB, CFL1, CNTN2, COL6A6, COL9A1, CRMP1, CXCL12, CYP51A1, DOK4, DOK5, DPYSL3, DRAP1, DSC1, DSG1, ELOB, EPHA4, FABP4, FGF2, FLG, FLRT3, GPC1, H2AC19, H2AC20, H2AC8, H2AJ, H2AZ1, H2BC21, H2BC5, H2BU1, H3-3B, H4-16, H4C3, H4C5, HES1, HJV, HNF4A, HRAS, HSPA8, ITGA2, KLF5, KRT10, KRT18, KRT23, KRT8, LEF1, LGI1, LHX4, MAMLD1, MED11, MMP2, MYC, MYH11, MY…
GO:0002181	cytoplasmic translation	GO_BiologicalProcess-EBI-UniProt-GOA-ACAP-ARAP_08.05.2020_00h00	1.32592e-10	3.27371e-07	1.88087e-05	3.76173e-05	[6, 7, 8]	Group18	31.5315	35	[EEF2, EIF3G, RPL10A, RPL11, RPL13A, RPL15, RPL17, RPL18, RPL18A, RPL19, RPL22L1, RPL24, RPL26, RPL29, RPL30, RPL31, RPL32, RPL35A, RPL36, RPL36AL, RPL38, RPL39, RPL41, RPL6, RPL8, RPL9, RPLP0, RPLP1, RPS21, RPS23, RPS26, RPS28, RPSA, RSL24D1, TMA7]
R-HSA:5663205	Infectious disease	REACTOME_Pathways_08.05.2020	3.62659e-10	8.93592e-07	1.88087e-05	3.76173e-05	[-1]	Group18	15.9209	153	[ADM, AP1S1, B2M, BANF1, CALM3, CALR, CASP1, CD9, CHMP2A, CHMP4C, EEF2, ELOB, FCGR1A, FZD7, GLP1R, GNG11, GNG5, GNG8, GPR176, GPR27, GUCY2C, H2AC15, H2AC19, H2AC20, H2AC21, H2AC8, H2AW, H2BC21, H2BC5, H2BU1, H4-16, H4C3, H4C5, HBEGF, HLA-A, HSPA1A, HSPA1B, HTR4, IL18, NT5E, PLK2, POLR2I, POLR2J, POLR2K, POLR2L, POMC, PSMB10, PSMB4, PSMB6, PSMB8, PSMC5, PSME1, PSME2, RAMP2, RAN, RPL10, RPL10A, RPL…
GO:0016071	mRNA metabolic process	GO_BiologicalProcess-EBI-UniProt-GOA-ACAP-ARAP_08.05.2020_00h00	4.28896e-09	1.05508e-05	1.88087e-05	3.76173e-05	[6, 7]	Group18	15.8014	140	[A1CF, ALYREF, APEX1, APOBEC4, AURKAIP1, BUD31, C1QBP, C5AR1, CARHSP1, CLP1, CSTF2T, DCP1B, DDIT3, DDX20, EXOSC4, EXOSC8, FAU, HEXIM1, HSPA1A, HSPA1B, HSPA8, LSM10, LSM3, LSM5, MEIOC, MRPS12, NANOS1, NOVA1, PCBP1, PLEKHN1, POLR2I, POLR2J, POLR2K, POLR2L, PQBP1, PRDX5, PSMB10, PSMB4, PSMB6, PSMB8, PSMC5, PSME1, PSME2, RBM4B, RNF113A, RNH1, RPL10, RPL10A, RPL11, RPL12, RPL13, RPL13A, RPL14, RPL15, …
R-HSA:1643685	Disease	REACTOME_Pathways_08.05.2020	5.23394e-07	0.0012708	1.88087e-05	3.76173e-05	[-1]	Group18	13.3292	217	[ABCB4, ABCC8, ADAMTS1, ADAMTS16, ADAMTS8, ADAMTSL5, ADM, ALDOB, AMN, AP1S1, APH1A, APH1B, APOA1, B2M, B3GALT6, B4GAT1, BANF1, BGN, C1GALT1C1, C1QBP, CALM3, CALR, CASP1, CCNC, CD14, CD9, CHMP2A, CHMP4C, CHST14, CNKSR2, CYP1B1, CYP26B1, DERL3, DOLK, DPM3, EEF2, ELOB, EXT1, FCGR1A, FGF2, FMOD, FZD4, FZD7, GLP1R, GNG11, GNG5, GNG8, GPC1, GPR176, GPR27, GUCY2C, H2AC15, H2AC19, H2AC20, H2AC21, H2AC8, …

## Sheet: FB
TermID	Term	Ontology Source	Term PValue	Term PValue Corrected with Bonferroni step down	Group PValue	Group PValue Corrected with Bonferroni step down	GOLevels	GOGroups	% Associated Genes	Nr. Genes	Associated Genes Found
GO:0004930	G protein-coupled receptor activity	GO_BiologicalProcess-EBI-UniProt-GOA-ACAP-ARAP_08.05.2020_00h00	9.969e-38	3.1851e-34	9.969e-38	7.07799e-36	[4, 5, 6]	Group00	16.0674	143	[ACKR4, ADGRA2, ADGRA3, ADGRE2, ADGRE3, ADGRE5, ADGRG1, ADGRG2, ADGRL4, ADORA2B, ADRB1, AGTR2, APLNR, BICD1, CALCR, CCR10, CCR7, CCR9, CELSR2, CHRM3, CHRM5, CMKLR1, CRHR1, CX3CR1, CXCR5, CXCR6, CYSLTR1, CYSLTR2, EDNRA, ELOVL4, F2R, F2RL1, F2RL2, F2RL3, FZD1, FZD10, FZD2, FZD4, FZD5, FZD6, FZD7, FZD8, GABBR2, GALR1, GNAT2, GNRHR, GP1BA, GPBAR1, GPER1, GPR153, GPR157, GPR158, GPR160, GPR17, GPR171,…
GO:0051128	regulation of cellular component organization	GO_BiologicalProcess-EBI-UniProt-GOA-ACAP-ARAP_08.05.2020_00h00	1.72979e-08	5.33122e-05	1.72979e-08	6.40023e-07	[3, 4]	Group01	39.9451	1019	[ABCA2, ABCB4, ABHD17C, ABI2, ABITRAM, ACAA2, ACD, ACE, ACP4, ACTG1, ACTR2, ACTR3, ADAM17, ADAMTS16, ADD3, ADIPOR1, ADNP2, AEBP1, AFAP1, AGRN, AGT, AGTR2, AJUBA, ALK, ALKAL2, ALMS1, AMIGO1, AMIGO2, ANAPC15, ANAPC4, ANGPTL7, ANKRD1, ANKRD53, ANKS1B, ANTXR1, ANXA1, AP1AR, APAF1, APC, APC2, APEX1, APLP2, APOA1, APOC1, APOC2, APOD, APOE, APOM, APP, APPL1, ARF4, ARF6, ARFGEF1, ARFIP1, ARFIP2, ARHGAP22…
GO:0051129	negative regulation of cellular component organization	GO_BiologicalProcess-EBI-UniProt-GOA-ACAP-ARAP_08.05.2020_00h00	9.56577e-06	0.0286304	9.56577e-06	5.73946e-05	[3, 4, 5]	Group02	42.471	330	[ABCA2, ACAA2, ACD, ACE, ACP4, ADD3, ANAPC15, ANKS1B, ANTXR1, APC, APC2, APOA1, APOC1, APOC2, APOD, APOE, APOM, ARF6, ARFGEF1, ARHGAP28, ARHGAP44, ASF1A, ATAD2, ATAD2B, ATG5, AURKAIP1, B2M, BAG3, BAG5, BBS4, BCL2L2, BCOR, BMP6, BOK, BRCA1, BUB3, C11orf65, C1D, CAMSAP1, CAMSAP2, CAPZA1, CAV3, CBLN1, CCL21, CCNB1, CCP110, CDC42, CDH5, CDK5R1, CDKL3, CDT1, CEL, CERS2, CGNL1, CHADL, CHMP2A, CHMP4A, C…
GO:0051241	negative regulation of multicellular organismal process	GO_BiologicalProcess-EBI-UniProt-GOA-ACAP-ARAP_08.05.2020_00h00	3.12262e-08	9.61768e-05	3.12262e-08	1.09292e-06	[2, 3, 4]	Group03	42.0732	552	[ABCD2, ABCG5, ABCG8, ACOT13, ACP4, ACVR1C, ADAM17, ADAMTS12, ADAMTS9, ADCY7, ADGRG1, ADIPOR1, ADM, ADORA2B, ADRB1, AGER, AGT, AGTR2, ALOX12, ANGPT2, ANGPTL7, ANXA1, ANXA4, ANXA5, APLP2, APOA1, APOC1, APOC2, APOD, APOE, APOM, APP, ARF6, ARG1, ARG2, ARHGDIB, ARRDC3, ASPN, ATF2, ATP1A1, ATP1B2, ATP2B1, AXIN2, B2M, BAG5, BBS2, BCL3, BCOR, BDNF, BRCA2, BST2, BTN2A2, C1D, C1QBP, C1QTNF1, C1QTNF3, CACT…
GO:0055085	transmembrane transport	GO_BiologicalProcess-EBI-UniProt-GOA-ACAP-ARAP_08.05.2020_00h00	2.56415e-06	0.00775656	2.56415e-06	4.10264e-05	[2, 4]	Group04	40.1021	707	[ABCA10, ABCA12, ABCA2, ABCA3, ABCA4, ABCA8, ABCA9, ABCB4, ABCB9, ABCC11, ABCC3, ABCC6, ABCD2, ABCD3, ABCG2, ABCG5, ABCG8, ACSL5, ACTB, ADAMTS8, ADD3, AGT, ALG10B, AMBP, AMIGO1, ANK2, ANK3, ANKH, ANKRD36C, ANO1, ANO4, ANO8, ANO9, ANXA9, APEX1, APLNR, APLP2, APOA1, APOL1, APP, APPL1, AQP1, AQP11, AQP3, AQP4, ARL6IP1, ARL6IP5, ARPP19, ASIC2, ATG5, ATP12A, ATP13A2, ATP13A4, ATP1A1, ATP1B1, ATP1B2, A…
GO:0070887	cellular response to chemical stimulus	GO_BiologicalProcess-EBI-UniProt-GOA-ACAP-ARAP_08.05.2020_00h00	9.66368e-06	0.0289137	9.66368e-06	4.83184e-05	[3]	Group05	38.1557	1353	[A3GALT2, ABCB4, ABCG2, ABHD2, ACAA1, ACAA2, ACAP2, ACD, ACKR4, ACSM1, ACTA1, ACTB, ACTG1, ACTR2, ACTR3, ACVR1, ACVR1C, ADAM17, ADAM23, ADAMTS12, ADAR, ADCY1, ADCY10, ADCY7, ADGRA2, ADGRE2, ADH4, ADH5, ADIPOR1, ADIRF, ADNP2, ADSS1, AGER, AGPAT1, AGPAT2, AGRN, AGT, AGTR2, AHR, AIFM2, AIP, AJUBA, AKR1C1, AKR1C2, AKR1C3, AKR7A2, AKR7A3, ALAD, ALB, ALDH1A2, ALK, ALOX12, AMFR, AMIGO1, ANGPT2, ANK3, AN…
GO:0046933	proton-transporting ATP synthase activity, rotational mechanism	GO_BiologicalProcess-EBI-UniProt-GOA-ACAP-ARAP_08.05.2020_00h00	3.70135e-06	0.011167	3.70135e-06	5.18189e-05	[8, 9, 10, 11, 12]	Group06	82.6087	19	[ATP5F1A, ATP5F1B, ATP5F1C, ATP5F1D, ATP5F1E, ATP5MC1, ATP5MC2, ATP5MC3, ATP5ME, ATP5MF, ATP5MG, ATP5PD, ATP5PF, ATP5PO, ATP6AP1, ATP6AP1L, ATP6V0C, ATPSCKMT, TMSB4X]
GO:0006414	translational elongation	GO_BiologicalProcess-EBI-UniProt-GOA-ACAP-ARAP_08.05.2020_00h00	9.11436e-07	0.00277259	9.11436e-07	2.0963e-05	[5, 6, 7, 8]	Group07	54.7297	81	[AURKAIP1, CHCHD1, CPEB2, DIO2, DLGAP3, DPH2, DPH6, EEF1A1, EEF1B2, EEF1G, EEF2, EFL1, EFNA1, EIF4A3, EIF5A, EIF5A2, ELOB, GADD45GIP1, GFM1, GFM2, GRM5, GTPBP2, HBS1L, MRPL10, MRPL11, MRPL13, MRPL14, MRPL16, MRPL17, MRPL18, MRPL19, MRPL2, MRPL21, MRPL27, MRPL3, MRPL30, MRPL32, MRPL33, MRPL34, MRPL35, MRPL36, MRPL39, MRPL40, MRPL42, MRPL43, MRPL46, MRPL47, MRPL49, MRPL50, MRPL51, MRPL52, MRPL54, M…
GO:1901566	organonitrogen compound biosynthetic process	GO_BiologicalProcess-EBI-UniProt-GOA-ACAP-ARAP_08.05.2020_00h00	3.63013e-17	1.14676e-13	3.63013e-17	2.32328e-15	[4]	Group08	43.7827	838	[A3GALT2, AASDHPPT, ABCA2, ABHD17C, ACCS, ACER3, ACMSD, ACO1, ACOT8, ACSBG1, ACSBG2, ACSL3, ACSL4, ACSL5, ADA2, ADCY1, ADCY10, ADCY7, ADORA2B, ADSS1, AGER, AGMAT, AGPAT1, AGPAT2, AGPAT4, AGPAT5, AGRN, AGTR2, AIFM2, AIMP1, AK1, AK5, AK9, ALAD, ALAS2, ALDH18A1, ALDH3A2, ALDH9A1, ALG10, ALG10B, ALG12, ALG13, ALG14, ALG1L2, ALG2, ALG5, ALG9, AMPD1, AMPD3, APIP, APOA1, APOB, APOE, APP, APRT, AQP11, AR…
KEGG:00190	Oxidative phosphorylation	KEGG_27.04.2021	2.52701e-06	0.00764673	2.52701e-06	4.29591e-05	[-1]	Group09	54.8872	73	[ATP12A, ATP5F1A, ATP5F1B, ATP5F1C, ATP5F1D, ATP5F1E, ATP5MC1, ATP5MC2, ATP5MC3, ATP5ME, ATP5MF, ATP5MG, ATP5PD, ATP5PF, ATP5PO, ATP6AP1, ATP6V0A2, ATP6V0A4, ATP6V0B, ATP6V0C, ATP6V0D2, ATP6V0E2, ATP6V1B2, ATP6V1C2, ATP6V1D, ATP6V1E2, ATP6V1F, ATP6V1G1, COX11, COX15, COX17, COX4I1, COX5B, COX6A1, COX6A2, COX6B1, COX7A1, COX7A2, COX7B, COX7B2, COX7C, COX8A, NDUFA1, NDUFA11, NDUFA12, NDUFA13, NDUFA…
KEGG:04141	Protein processing in endoplasmic reticulum	KEGG_27.04.2021	1.11954e-05	0.0334629	1.11954e-05	4.47814e-05	[-1]	Group10	51.462	88	[AMFR, BCAP31, CALR, CANX, CKAP4, CRYAB, DAD1, DDIT3, DDOST, DERL1, DERL2, DNAJA1, DNAJA2, DNAJB1, DNAJB11, DNAJC10, DNAJC5B, EDEM1, EDEM3, EIF2AK3, ERLEC1, ERN1, ERO1B, ERP29, FBXO6, HERPUD1, HSP90AB1, HSP90B1, HSPA1A, HSPA1B, HSPA2, HSPA4L, HSPA5, HSPA8, HSPH1, HYOU1, LMAN1, LMAN2, MAN1A2, MAN1C1, MAPK10, MAPK8, MAPK9, MBTPS2, MOGS, NGLY1, NSFL1C, PDIA3, PDIA4, PDIA6, PLAA, PPP1R15A, PREB, PRKN…
KEGG:04142	Lysosome	KEGG_27.04.2021	1.4667e-05	0.0437809	1.4667e-05	4.40009e-05	[-1]	Group11	53.9062	69	[ABCA2, ABCB9, ACP2, AGA, AP1S1, AP1S2, AP1S3, AP3B2, AP3M2, AP4B1, AP4E1, AP4M1, AP4S1, ARSG, ASAH1, ATP6AP1, ATP6V0A2, ATP6V0A4, ATP6V0B, ATP6V0C, ATP6V0D2, CD164, CD63, CD68, CLN5, CLTC, CTNS, CTSA, CTSD, CTSF, CTSK, CTSL, CTSO, CTSS, CTSZ, DNASE2, FUCA1, FUCA2, GAA, GALC, GBA, GLA, GLB1, GM2A, GNPTAB, HEXB, HYAL1, HYAL2, IDS, LAMP1, LAMP2, LAPTM4A, LAPTM4B, M6PR, MANBA, NAGA, NAGPA, NEU1, NPC…
KEGG:05168	Herpes simplex virus 1 infection	KEGG_27.04.2021	7.14565e-06	0.0214441	7.14565e-06	7.86022e-05	[-1]	Group12	44.5783	222	[ALYREF, APAF1, B2M, BST2, CALR, CASP8, CCL2, CCL5, CD74, CYCS, DDX58, EIF2AK3, EIF2B2, FADD, FAS, HCFC2, HLA-A, HLA-B, HLA-C, HLA-DMA, HLA-DPB1, HLA-DQA1, HLA-DQB1, HLA-DRA, HLA-DRB1, HLA-DRB5, HLA-E, HLA-F, IFIH1, IFNAR1, IFNAR2, IFNGR2, IL6, IRAK4, IRF7, IRF9, MAP3K7, MYD88, NECTIN1, NXF3, NXF5, OAS1, OAS2, OAS3, PDIA3, PIK3R2, POU2F1, POU2F3, PPP1CC, RBAK, RELA, RNASEL, SOCS3, SRSF1, SRSF2, S…
KEGG:05206	MicroRNAs in cancer	KEGG_27.04.2021	8.52688e-09	2.63395e-05	8.52688e-09	3.32548e-07	[-1]	Group13	20	62	[APC, APC2, BCL2L11, BCL2L2, BMF, BMI1, BRCA1, CCND1, CCND2, CCNE2, CCNG1, CD44, CDC25C, CDK6, CDKN2A, CYP1B1, DICER1, DNMT3B, E2F1, E2F2, E2F3, EFNA1, EFNA4, ERBB3, EZH2, FSCN1, GLS, GLS2, HDAC2, HMGA2, HNRNPK, HRAS, KIF23, KRAS, MAPK7, MARCKS, MCL1, MMP16, NOTCH2, NOTCH3, NRAS, PDGFA, PIK3R2, PLAU, PLCG1, PLCG2, PRKCE, PTGS2, RDX, RECK, SHC4, SLC45A3, SOCS1, SPRY2, STMN1, THBS1, TNR, TP63, TPM1…
R-HSA:1430728	Metabolism	REACTOME_Pathways_08.05.2020	1.66431e-12	5.21761e-09	1.66431e-12	9.32013e-11	[-1]	Group14	41.9385	887	[AADAT, AASDHPPT, ABCB4, ABCC3, ABCG2, ABHD4, ACAA1, ACAA2, ACAD11, ACAT2, ACBD6, ACER3, ACMSD, ACOT13, ACOT2, ACOT6, ACOT8, ACOXL, ACP6, ACSBG1, ACSBG2, ACSL3, ACSL4, ACSL5, ACSM1, ACSM6, ADCY1, ADCY7, ADH1A, ADH4, ADH5, ADH6, ADIPOR1, ADO, ADSS1, AGMAT, AGMO, AGPAT1, AGPAT2, AGPAT4, AGPAT5, AGPS, AGRN, AGT, AHR, AIMP1, AIP, AK1, AK5, AK8, AK9, AKAP5, AKR1C1, AKR1C2, AKR1C3, AKR1D1, AKR7A2, AKR7…
R-HSA:392499	Metabolism of proteins	REACTOME_Pathways_08.05.2020	8.8733e-14	2.79154e-10	8.8733e-14	5.23525e-12	[-1]	Group15	42.4988	864	[ABCA3, ACE, ACTB, ACTR8, ADA2, ADAMTS12, ADAMTS16, ADAMTS17, ADAMTS19, ADAMTS6, ADAMTS8, ADAMTS9, ADAMTSL1, ADAMTSL3, ADAMTSL5, ADORA2B, ADRM1, AGBL1, AGBL2, AGBL3, AGBL5, AGT, AIMP1, ALB, ALG10, ALG10B, ALG12, ALG13, ALG14, ALG2, ALG5, ALG9, AMFR, ANK2, ANK3, ANO8, AOPEP, APC, APH1A, APLP2, APOA1, APOB, APOE, APOL1, APP, ARF4, ARF5, ARL2, ARSF, ARSG, ARSL, ART4, ASB14, ASB16, ASB6, ASB8, ATP6AP…
R-HSA:418555	G alpha (s) signalling events	REACTOME_Pathways_08.05.2020	3.25716e-37	1.04034e-33	3.25716e-37	2.28001e-35	[-1]	Group16	11.194	60	[ADCY1, ADCY7, ADM, ADORA2B, ADRB1, CALCB, CALCR, CRHR1, CYSLTR2, GNAI2, GNAL, GNAS, GNAZ, GNB4, GNG10, GNG11, GNG5, GNGT1, GPBAR1, GPR176, GRK3, HTR4, IAPP, NPSR1, OR1L8, OR2A12, OR2A42, OR2A7, OR2AG2, OR2F1, OR2L2, OR3A2, OR3A3, OR51E1, OR51I2, OR51M1, OR52N4, OR56B1, OR6A2, OR7C1, OR7D2, OR9Q1, PDE10A, PDE3B, PDE7B, PDE8B, POMC, PTGDR, PTGER4, PTGIR, PTH2R, PTHLH, RAMP2, REEP2, REEP3, REEP5, R…
R-HSA:446203	Asparagine N-linked glycosylation	REACTOME_Pathways_08.05.2020	3.70478e-08	0.000113996	3.70478e-08	1.25962e-06	[-1]	Group17	50.3289	153	[ALG10, ALG10B, ALG12, ALG13, ALG14, ALG2, ALG5, ALG9, AMFR, ANK2, ANK3, ARF4, ARF5, B4GALT2, B4GALT3, B4GALT4, BET1L, CALR, CANX, CAPZA1, CD55, CD59, CHST10, CHST8, CMAS, CNIH1, CNIH2, CNIH3, COG1, COG2, COG5, COG6, COG8, COPA, COPB1, COPB2, COPG2, COPZ1, CTSA, CTSZ, DAD1, DCTN2, DCTN3, DCTN5, DDOST, DERL1, DERL2, DOLK, DPAGT1, DPM3, DYNLL1, DYNLL2, EDEM1, EDEM3, FPGT, FUCA1, FUOM, FUT8, GFPT1, …
R-HSA:6803157	Antimicrobial peptides	REACTOME_Pathways_08.05.2020	5.78591e-07	0.0017647	5.78591e-07	1.5622e-05	[-1]	Group18	12.2449	12	[ATP7A, CD4, CLU, DEFB124, ELANE, LEAP2, PDZD11, PGLYRP1, PGLYRP2, PLA2G2A, PRSS3, TLR1]
GO:0006909	phagocytosis	GO_BiologicalProcess-EBI-UniProt-GOA-ACAP-ARAP_08.05.2020_00h00	8.97795e-07	0.00273199	8.97795e-07	2.15471e-05	[3, 5]	Group19	23.8554	99	[ACTB, ACTG1, ACTR2, ACTR3, ANXA1, APLP2, APOA1, APPL1, ARHGAP12, ARHGAP25, ARPC1B, ARPC5, ATG3, ATG5, BAIAP2, C1D, C4BPA, C4BPB, CALR, CCL2, CD14, CD302, CD47, CD93, CDC42, CNN2, CSRP1, CYBA, EHHADH, ELANE, ELMO1, ELMO2, F2RL1, GAS6, GATA2, GSN, HMGB1, HSP90AB1, ICAM3, IGLL1, ITGA2, ITGAL, ITGB1, KIAA1109, LEPR, LIMK1, LMAN2, LRP1, MEGF10, MYD88, MYH2, MYO1C, MYO1E, MYO7A, NDUFA2, P2RX7, PIK3R2,…
GO:0006959	humoral immune response	GO_BiologicalProcess-EBI-UniProt-GOA-ACAP-ARAP_08.05.2020_00h00	2.48299e-13	7.80155e-10	2.48299e-13	1.4153e-11	[3]	Group20	18.6275	76	[AKR1C1, ATP7A, BCL3, BST1, C1QBP, C1S, C4BPA, C4BPB, C9, CCL2, CCR7, CD46, CD55, CD59, CD81, CFB, CFD, CFH, CFI, CLU, COLEC11, CPB2, CR1L, CSRP1, CXCL10, CXCL13, CXCL9, ELANE, FAU, GAPDH, GATA3, GNAO1, GNPDA1, GPR183, H2BC21, HLA-A, HLA-DQB1, HLA-DRB1, HLA-E, HMGN2, HPX, IGLL1, IL6, IL7, KLKB1, LEAP2, MASP2, MEF2C, MNX1, NOTCH2, NRG1, PDZD11, PGLYRP1, PGLYRP2, PHB, PLA2G2A, PROS1, PRSS3, PSMA7, …
GO:0007005	mitochondrion organization	GO_BiologicalProcess-EBI-UniProt-GOA-ACAP-ARAP_08.05.2020_00h00	9.29125e-08	0.000285241	9.29125e-08	2.88029e-06	[5]	Group21	45.4855	267	[ACAA2, AIFM2, AIP, ALKBH7, APEX1, APOOL, ATF2, ATG3, ATG5, ATP13A2, ATP23, ATP2A1, ATP5F1A, ATP5F1B, ATP5F1C, ATP5F1D, ATP5F1E, ATP5IF1, ATP5MC1, ATP5MC2, ATP5MC3, ATP5ME, ATP5MF, ATP5MG, ATP5PD, ATP5PF, ATP5PO, ATP7A, ATPAF1, AURKAIP1, BAG3, BBC3, BCL2L11, BCL2L2, BCS1L, BIK, BMF, BOK, C11orf65, CALM3, CASP8, CAV2, CCAR2, CDKN2A, CEBPA, CERT1, CHCHD10, CHCHD2, CHCHD6, CIBAR1, CIDEB, CISD2, CLU,…
GO:0009653	anatomical structure morphogenesis	GO_BiologicalProcess-EBI-UniProt-GOA-ACAP-ARAP_08.05.2020_00h00	6.45641e-09	1.99632e-05	6.45641e-09	2.58256e-07	[2, 3]	Group22	39.7294	1145	[ABCA2, ABI2, ABITRAM, ACP4, ACTA1, ACTA2, ACTB, ACTC1, ACTG1, ACTN1, ACTR2, ACVR1, ADAM17, ADAMTS12, ADAMTS16, ADAMTS9, ADARB1, ADCY1, ADGRA2, ADGRG1, ADM, AFDN, AFF3, AGRN, AGT, AGTR2, AIMP1, AJAP1, AJUBA, AKIP1, ALCAM, ALDH1A2, ALDH1A3, ALOX12, ALS2, ALX3, ALX4, AMIGO1, AMOTL2, ANGPT2, ANGPTL2, ANGPTL3, ANK2, ANK3, ANKRD1, ANKRD6, ANOS1, ANTXR1, ANXA1, ANXA7, AP1AR, APAF1, APCDD1, APLNR, APLP1…
GO:0002250	adaptive immune response	GO_BiologicalProcess-EBI-UniProt-GOA-ACAP-ARAP_08.05.2020_00h00	2.7743e-20	8.78621e-17	2.7743e-20	1.85878e-18	[3]	Group23	19.8402	149	[ADAM17, ADCY7, AGER, AKR1C1, ALCAM, ANXA1, APLF, ARG1, ARG2, ATAD5, B2M, BCL3, BTN3A1, BTN3A3, C1QBP, C1S, C4BPA, C4BPB, C9, CD160, CD226, CD27, CD274, CD4, CD46, CD55, CD74, CD80, CD81, CEACAM1, CFI, CLC, CLCF1, CLEC4A, CLU, CRACR2A, CRTAM, CSRP1, CTSL, CTSS, CXCL10, CXCL13, DBNL, DENND1B, DLG1, ERAP1, ERAP2, EXOSC3, FADD, FGL1, FGL2, FOXP3, FZD5, GATA3, GCNT3, GNAO1, GNL1, GPR183, GZMM, HFE, H…
GO:0016032	viral process	GO_BiologicalProcess-EBI-UniProt-GOA-ACAP-ARAP_08.05.2020_00h00	7.73208e-11	2.40777e-07	7.73208e-11	3.7114e-09	[3]	Group24	44.8705	433	[ABI2, ACOT8, ADAR, ADARB1, AEN, ALYREF, AMBP, AP1S1, AP1S2, AP1S3, APLNR, APOBEC3C, APOBEC3D, APOBEC3F, APOBEC3G, APOE, ATF7IP, ATG16L2, ATG5, ATP6V0C, AZI2, AZIN2, B2M, BANF1, BCAP31, BCL2L11, BICD1, BNIP1, BST2, C1QBP, CADM1, CALM1, CANX, CASP8, CAV2, CBX5, CCDC85B, CCDC86, CCL2, CCL5, CCNA2, CCNK, CCNT2, CCR9, CD151, CD4, CD46, CD55, CD74, CD80, CD81, CD93, CDC25C, CDC42, CDHR3, CEBPA, CFH, C…
GO:0050853	B cell receptor signaling pathway	GO_BiologicalProcess-EBI-UniProt-GOA-ACAP-ARAP_08.05.2020_00h00	2.03928e-12	6.38905e-09	2.03928e-12	1.1216e-10	[6, 7, 8, 9, 10]	Group25	10.2564	16	[CD22, CD81, CMTM3, GCSAML, GPS2, IGLL1, LPXN, MEF2C, NR4A3, PLCG2, PLEKHA1, PRKCH, PTPN22, RUNX1, SLC39A10, VAV3]
GO:0032879	regulation of localization	GO_BiologicalProcess-EBI-UniProt-GOA-ACAP-ARAP_08.05.2020_00h00	2.82361e-08	8.69953e-05	2.82361e-08	1.0165e-06	[2, 3]	Group26	39.4244	1178	[ABCA12, ABCA2, ABCB4, ABCG5, ABCG8, ABHD17C, ABHD2, ACAA2, ACE, ACSL3, ACSL4, ACSL5, ACTB, ACTG1, ACTN1, ACVR1, ACVR1C, ADAM17, ADAMTS9, ADARB1, ADCY1, ADGRA2, ADGRE2, ADGRG1, ADIPOR1, ADORA2B, AFDN, AGER, AGT, AGTR2, AIMP1, AJUBA, AKAP5, ALG10B, ALKBH7, ALOX12, AMIGO1, AMOTL2, ANGPT2, ANGPTL3, ANK2, ANK3, ANKRD1, ANO1, ANO9, ANXA1, ANXA4, AP1AR, APBA2, APC, APEX1, APLNR, APLP2, APOA1, APOB, APO…
GO:0033108	mitochondrial respiratory chain complex assembly	GO_BiologicalProcess-EBI-UniProt-GOA-ACAP-ARAP_08.05.2020_00h00	4.69254e-06	0.0141152	4.69254e-06	6.10031e-05	[6, 7]	Group27	57.4257	58	[BCS1L, COA3, COA5, COA8, COX16, COX17, COX18, COX20, DMAC1, FASTKD3, IMMP2L, NDUFA1, NDUFA11, NDUFA12, NDUFA13, NDUFA2, NDUFA3, NDUFA5, NDUFA6, NDUFA9, NDUFAF2, NDUFAF3, NDUFAF4, NDUFAF8, NDUFB10, NDUFB11, NDUFB2, NDUFB3, NDUFB4, NDUFB5, NDUFB7, NDUFB8, NDUFB9, NDUFC1, NDUFC2, NDUFS3, NDUFS4, NDUFS5, NDUFS6, NUBPL, OXA1L, PET100, PET117, SCO1, SCO2, SDHAF1, SDHAF3, SMIM20, SURF1, TFAM, TIMM21, T…
GO:0033554	cellular response to stress	GO_BiologicalProcess-EBI-UniProt-GOA-ACAP-ARAP_08.05.2020_00h00	8.00167e-07	0.00243651	8.00167e-07	2.08043e-05	[3]	Group28	39.7086	872	[ACAA2, ACD, ACTR2, ACTR8, ADM, ADNP2, ADORA2B, AEN, AGER, AGT, AIFM2, AJUBA, AKR1C3, ALB, ALKBH2, ALKBH3, ALKBH5, ALKBH7, ALKBH8, AMBP, AMFR, ANKLE1, ANKRD1, ANKRD6, ANKS1B, ANO1, ANTXR1, ANXA1, APAF1, APC, APEX1, APEX2, APLF, APOA1, APOD, APP, AQP1, AQP11, AQP3, ARG1, ARG2, ARHGEF5, ARID2, ARL6IP5, ARMT1, ARPP21, ASF1A, ASTE1, ATAD5, ATF2, ATG10, ATG5, ATMIN, ATP13A2, ATP23, ATP2A1, ATP2A3, ATP…
GO:0034330	cell junction organization	GO_BiologicalProcess-EBI-UniProt-GOA-ACAP-ARAP_08.05.2020_00h00	1.86319e-06	0.00565106	1.86319e-06	3.54006e-05	[4]	Group29	43.1552	331	[ABHD17C, ABI2, ACE, ACTB, ACTG1, ACTN1, ACTR2, AFDN, AGRN, AGT, AJM1, AJUBA, ALS2, AMIGO1, AMIGO2, ANK2, ANK3, APC, APOD, APOE, APP, ARF4, ARF6, ARHGAP22, ARHGAP33, ARHGAP44, ARHGEF9, ARL2, ARVCF, ASIC2, BAIAP2, BDNF, BMP6, BSG, BSN, C1D, C1QL3, CACNA1A, CACNA2D2, CACNB4, CADM1, CADM2, CAMK1, CAPRIN1, CAPRIN2, CAPZA1, CBLN1, CBLN4, CCM2, CD151, CD3EAP, CD9, CDC42, CDH10, CDH11, CDH12, CDH17, CDH…
GO:0035455	response to interferon-alpha	GO_BiologicalProcess-EBI-UniProt-GOA-ACAP-ARAP_08.05.2020_00h00	8.81326e-06	0.0263957	8.81326e-06	6.16928e-05	[5]	Group30	81.8182	18	[ADAR, BST2, GAS6, GATA3, GUCY2C, IFIT2, IFIT3, IFITM1, IFITM2, IFITM3, IFNAR1, IFNAR2, KLHL20, MX2, PDE12, PYHIN1, RO60, STAR]
GO:0038094	Fc-gamma receptor signaling pathway	GO_BiologicalProcess-EBI-UniProt-GOA-ACAP-ARAP_08.05.2020_00h00	1.53414e-05	0.0457788	1.53414e-05	3.06829e-05	[6, 7, 8]	Group31	19.1083	30	[ACTB, ACTG1, ACTR2, ACTR3, APLP2, APPL1, ARPC1B, ARPC5, BAIAP2, CD47, CDC42, ELMO1, ELMO2, HSP90AB1, LIMK1, MYH2, MYO1C, MYO1E, OSCAR, PIK3R2, PLCG1, PLCG2, PLPP4, PRKCD, PRKCE, RNASE1, VAV2, VAV3, WASL, WIPF3]
GO:0042742	defense response to bacterium	GO_BiologicalProcess-EBI-UniProt-GOA-ACAP-ARAP_08.05.2020_00h00	4.1596e-11	1.29613e-07	4.1596e-11	2.0798e-09	[4, 5, 6]	Group32	19.5767	74	[ADAM17, ARG2, BCL3, CD160, CD4, COCH, CSRP1, CXCL13, CYBA, DEFB124, DEFB131B, DLC1, EHHADH, ELANE, EPX, F2RL1, FAU, GBP4, GBP7, GRN, H2BC21, HLA-A, HLA-E, IGLL1, IL27RA, IL6, IRGM, ISG15, KLKB1, KLRK1, LEAP2, LYG1, LYG2, LYST, MICA, MR1, MYD88, NLRC4, NLRP1, NOTCH2, P2RX7, PGLYRP1, PGLYRP2, PLA2G2A, PLPPR3, PNKD, PPP1R11, PRKCD, PXDN, PYCARD, RAB14, RAG2, RARRES2, RIPK2, ROMO1, RPL30, RPL39, RPS…
GO:0044087	regulation of cellular component biogenesis	GO_BiologicalProcess-EBI-UniProt-GOA-ACAP-ARAP_08.05.2020_00h00	1.75041e-07	0.000536502	1.75041e-07	5.25124e-06	[3, 4]	Group33	42.5695	444	[ABCA2, ABI2, ABITRAM, ACE, ACTG1, ACTR2, ACTR3, ADAMTS16, ADD3, AGRN, AGT, AJUBA, ALMS1, AMIGO1, AMIGO2, ANKRD53, ANKS1B, ANTXR1, AP1AR, APC, APEX1, APOA1, APOD, APOE, APP, ARF6, ARFGEF1, ARFIP1, ARFIP2, ARHGAP28, ARHGAP44, ARHGEF5, ARHGEF9, ARL2, ARPC1B, ARPC5, ARPC5L, ASIC2, ATF7IP, ATG3, ATG5, ATMIN, ATP13A2, ATP7A, ATP8B1, AUTS2, BAG5, BAIAP2, BAIAP2L1, BAIAP2L2, BBC3, BBS10, BBS4, BCL2L11, …
GO:0002062	chondrocyte differentiation	GO_BiologicalProcess-EBI-UniProt-GOA-ACAP-ARAP_08.05.2020_00h00	1.07134e-06	0.00325793	8.41261e-06	8.41261e-05	[4, 5, 6, 7]	Group34	56.1538	73	[ADAMTS12, AXIN2, BMP6, BMPR1B, BPNT2, CCN2, CCN3, CCN4, CHADL, CHST11, CHSY1, COCH, COL11A1, COL12A1, COL14A1, COL6A1, COL6A2, COMP, CREB3L2, CTNNB1, ECM1, EIF2AK3, FGF9, GDF5, GDF6, GLI2, GLI3, GPLD1, GREM1, HMGA2, IFT80, LNPK, LOXL2, LTBP2, LTBP3, MATN2, MATN3, MDK, MEF2C, MEX3C, MSX2, MUSTN1, NFIB, NPPC, OSR2, OXSR1, PKDCC, PTHLH, PTRH2, RARG, RELA, RFLNA, RUNX1, RUNX2, SCARA3, SCIN, SCX, SER…
GO:0051216	cartilage development	GO_BiologicalProcess-EBI-UniProt-GOA-ACAP-ARAP_08.05.2020_00h00	8.41261e-06	0.0252294	8.41261e-06	8.41261e-05	[4, 5, 6]	Group34	49.3333	111	[ADAMTS12, ATP7A, AXIN2, BBS2, BGN, BMP6, BMP8A, BMP8B, BMPR1B, BPNT2, CCN2, CCN3, CCN4, CCNA2, CD44, CER1, CHADL, CHRDL2, CHST11, CHSY1, CNMD, COCH, COL11A1, COL12A1, COL14A1, COL1A1, COL6A1, COL6A2, COMP, CREB3L2, CTNNB1, CTSK, DDRGK1, ECM1, EIF2AK3, EPYC, EVC, FGF2, FGF9, FRZB, GDF5, GDF6, GHRL, GLI2, GLI3, GNAS, GPLD1, GREM1, HMGA2, HOXB3, HYAL1, HYAL2, IFT80, ITGB8, LNPK, LOXL2, LRP6, LTBP2,…
GO:0040013	negative regulation of locomotion	GO_BiologicalProcess-EBI-UniProt-GOA-ACAP-ARAP_08.05.2020_00h00	3.08971e-06	0.00933712	3.24966e-06	4.87449e-05	[2, 3, 4]	Group35	47.2892	157	[ABHD2, ACVR1C, ADAMTS9, ADARB1, ADGRG1, ADIPOR1, AFDN, AGTR2, ANGPT2, AP1AR, APEX1, APOD, APOE, ARHGDIB, ARID2, ARRDC3, ATP1B2, BST2, C1D, CALR, CARD10, CCDC125, CCL2, CCL21, CCL28, CCN3, CD200, CD74, CERS2, CHRD, CLASP2, CLDN5, CNN2, COL3A1, CORO1B, CSNK2B, CX3CL1, CX3CR1, CXCL12, CXCL13, CYP1B1, DAB2IP, DAG1, DCN, DDT, DDTL, DLC1, DLEC1, DNAJA4, DPYSL3, DUSP3, DYNLL1, ELANE, EMILIN1, ENC1, ENG…
GO:0051271	negative regulation of cellular component movement	GO_BiologicalProcess-EBI-UniProt-GOA-ACAP-ARAP_08.05.2020_00h00	5.98804e-06	0.0179941	3.24966e-06	4.87449e-05	[3, 4, 5]	Group35	46.8657	157	[ABHD2, ACTN1, ACVR1C, ADAMTS9, ADARB1, ADGRG1, ADIPOR1, AFDN, AGTR2, ANGPT2, AP1AR, APEX1, APOD, APOE, ARHGDIB, ARID2, ATP1B2, BST2, C1D, CALR, CARD10, CCDC125, CCL2, CCL21, CCL28, CCN3, CD200, CD74, CD9, CERS2, CHRD, CLASP2, CLDN5, CNIH2, CNN2, COL3A1, CORO1B, CSNK2B, CX3CL1, CX3CR1, CXCL12, CXCL13, CYP1B1, DAB2IP, DAG1, DCN, DDT, DDTL, DLC1, DLEC1, DNAJA4, DPYSL3, DUSP3, DYNLL1, EMILIN1, ENC1,…
GO:0071363	cellular response to growth factor stimulus	GO_BiologicalProcess-EBI-UniProt-GOA-ACAP-ARAP_08.05.2020_00h00	1.97388e-06	0.0059848	2.19189e-06	3.94539e-05	[5]	Group36	43.306	317	[ACAP2, ACVR1, ACVR1C, ADAM17, ADAMTS12, ADGRA2, AGT, AGTR2, ANGPT2, ANKRD1, ANOS1, ANXA1, APAF1, APEX1, APLP2, APP, APPL1, ARF6, ARG1, ASPN, ATP7A, BAIAP2, BDNF, BMP6, BMP8A, BMP8B, BMPR1B, CADM4, CAPN5, CASK, CAT, CAV2, CAV3, CCL2, CCL5, CCN2, CCNA2, CD109, CD44, CD63, CDH5, CDKN1C, CDKN2B, CEP57, CER1, CHRD, CHRDL1, CHST11, CIB1, CLDN1, CLDN5, CLEC3B, CNMD, COL1A1, COL1A2, COL3A1, COMP, CORO1B…
GO:0070848	response to growth factor	GO_BiologicalProcess-EBI-UniProt-GOA-ACAP-ARAP_08.05.2020_00h00	2.19189e-06	0.00664141	2.19189e-06	3.94539e-05	[4]	Group36	43.0628	329	[ACAP2, ACVR1, ACVR1C, ADAM17, ADAMTS12, ADGRA2, AGT, AGTR2, ANGPT2, ANKRD1, ANOS1, ANXA1, APAF1, APEX1, APLP2, APP, APPL1, ARF6, ARG1, ASPN, ATP7A, BAIAP2, BDNF, BMP6, BMP8A, BMP8B, BMPR1B, CADM4, CAPN5, CASK, CAT, CAV2, CAV3, CCL2, CCL5, CCN2, CCNA2, CD109, CD44, CD63, CDH5, CDKN1C, CDKN2B, CEP57, CER1, CHRD, CHRDL1, CHST11, CIB1, CLDN1, CLDN5, CLEC3B, CNMD, COL1A1, COL1A2, COL3A1, COMP, CORO1B…
GO:0071560	cellular response to transforming growth factor beta stimulus	GO_BiologicalProcess-EBI-UniProt-GOA-ACAP-ARAP_08.05.2020_00h00	6.71525e-06	0.0201659	8.70184e-06	6.96147e-05	[4, 6]	Group37	48.8	122	[ACVR1, ADAM17, ANKRD1, APAF1, APLP2, APPL1, ARG1, ASPN, CAPN5, CAV2, CAV3, CD109, CDH5, CDKN1C, CDKN2B, CHST11, CLDN1, CLDN5, CLEC3B, COL1A1, COL1A2, COL3A1, CREB1, CX3CR1, DAB2, DKK3, DUSP15, EID2, EMILIN1, ENG, F11R, FAM89B, FERMT1, FGFR2, FMOD, FNTA, FOS, FURIN, FUT8, GDF10, GDF15, GDF5, GOLT1A, GOLT1B, GUCY2C, HDAC2, HSP90AB1, HSPA1A, HSPA5, HTRA1, HTRA3, HTRA4, HYAL2, ID1, IL17RD, ING2, ITG…
GO:0071559	response to transforming growth factor beta	GO_BiologicalProcess-EBI-UniProt-GOA-ACAP-ARAP_08.05.2020_00h00	8.70184e-06	0.0260794	8.70184e-06	6.96147e-05	[3, 5]	Group37	48.4375	124	[ACVR1, ADAM17, ANKRD1, APAF1, APLP2, APPL1, ARG1, ASPN, CAPN5, CAV2, CAV3, CD109, CDH5, CDKN1C, CDKN2B, CHST11, CLDN1, CLDN5, CLEC3B, COL1A1, COL1A2, COL3A1, CREB1, CX3CR1, DAB2, DKK3, DUSP15, EID2, EMILIN1, ENG, F11R, FAM89B, FERMT1, FGFR2, FMOD, FNDC4, FNTA, FOS, FURIN, FUT8, GDF10, GDF15, GDF5, GOLT1A, GOLT1B, GUCY2C, HDAC2, HSP90AB1, HSPA1A, HSPA5, HTRA1, HTRA3, HTRA4, HYAL2, ID1, IL17RD, IN…
GO:0099024	plasma membrane invagination	GO_BiologicalProcess-EBI-UniProt-GOA-ACAP-ARAP_08.05.2020_00h00	3.90838e-09	1.20964e-05	5.86316e-08	1.93484e-06	[6]	Group38	13.6364	21	[APLP2, ARHGAP12, ARHGAP25, CDC42, ELMO1, F2RL1, GATA2, GSN, IGLL1, ITGA2, MEGF10, RAB31, RHOG, RNASE1, SH3BP1, SPIRE1, THBS1, VAMP7, XKR4, XKR6, XKR9]
GO:0010324	membrane invagination	GO_BiologicalProcess-EBI-UniProt-GOA-ACAP-ARAP_08.05.2020_00h00	5.86316e-08	0.000180175	5.86316e-08	1.93484e-06	[5]	Group38	15.8537	26	[APLP2, ARHGAP12, ARHGAP25, CDC42, CHMP2A, CHMP4A, ELMO1, F2RL1, FNBP1L, GATA2, GSN, IGLL1, ITGA2, MEGF10, RAB31, RHOG, RNASE1, SH3BP1, SPIRE1, SYT11, SYT12, THBS1, VAMP7, XKR4, XKR6, XKR9]
GO:0048519	negative regulation of biological process	GO_BiologicalProcess-EBI-UniProt-GOA-ACAP-ARAP_08.05.2020_00h00	1.57078e-11	4.90556e-08	1.57078e-11	8.16808e-10	[1, 2, 3]	Group39	38.4977	2214	[A2ML1, ABCA2, ABCD2, ABCG5, ABCG8, ABHD17C, ABHD2, ACAA2, ACD, ACE, ACMSD, ACOT13, ACOT8, ACP4, ACTC1, ACTN1, ACVR1, ACVR1C, ADAM17, ADAM22, ADAMTS12, ADAMTS8, ADAMTS9, ADAR, ADARB1, ADCY7, ADD3, ADGRA2, ADGRG1, ADIPOR1, ADM, ADNP2, ADORA2B, ADRB1, AEBP1, AEBP2, AEN, AFDN, AGER, AGT, AGTR2, AHR, AIFM2, AIMP1, AIPL1, AJAP1, AJUBA, AK1, AKIRIN2, AKR1C3, ALAD, ALB, ALDH1A2, ALKBH5, ALOX12, AMBP, AM…
GO:0048523	negative regulation of cellular process	GO_BiologicalProcess-EBI-UniProt-GOA-ACAP-ARAP_08.05.2020_00h00	1.03034e-07	0.000316211	1.57078e-11	8.16808e-10	[2, 3, 4]	Group39	37.9664	1964	[A2ML1, ABCA2, ABCD2, ABHD17C, ABHD2, ACAA2, ACD, ACE, ACMSD, ACOT8, ACP4, ACTC1, ACTN1, ACVR1, ACVR1C, ADAM17, ADAM22, ADAMTS12, ADAMTS8, ADAMTS9, ADAR, ADARB1, ADD3, ADGRA2, ADGRG1, ADIPOR1, ADM, ADNP2, AEBP1, AEBP2, AFDN, AGER, AGT, AGTR2, AHR, AIFM2, AIMP1, AIPL1, AJAP1, AJUBA, AK1, AKIRIN2, AKR1C3, ALAD, ALB, ALDH1A2, ALOX12, AMBP, AMFR, AMIGO2, ANAPC15, ANGEL2, ANGPT2, ANK2, ANK3, ANKRD1, A…
GO:0043062	extracellular structure organization	GO_BiologicalProcess-EBI-UniProt-GOA-ACAP-ARAP_08.05.2020_00h00	1.1367e-08	3.50786e-05	1.7385e-10	7.82326e-09	[4]	Group40	48.75	195	[ADAM19, ADAMTS9, AEBP1, AGRN, AGT, ANGPTL7, ANTXR1, APP, ATP7A, BCL3, BGN, BSG, C1D, CAPNS1, CAV2, CCDC80, CCN2, CCNA2, CD44, CD47, CEL, CHADL, CLASP2, COL10A1, COL11A1, COL12A1, COL13A1, COL14A1, COL15A1, COL16A1, COL17A1, COL18A1, COL19A1, COL1A1, COL1A2, COL22A1, COL24A1, COL3A1, COL4A5, COL4A6, COL6A1, COL6A2, COL8A1, COL8A2, COL9A1, COL9A2, COL9A3, COLQ, COMP, CPB2, CREB3L1, CRTAP, CST3, CT…
R-HSA:1474244	Extracellular matrix organization	REACTOME_Pathways_08.05.2020	2.34712e-06	0.00710707	1.7385e-10	7.82326e-09	[-1]	Group40	48.1728	145	[ACTN1, ADAM17, ADAM19, ADAMTS16, ADAMTS8, ADAMTS9, AGRN, APP, ASPN, BGN, BSG, CAPN12, CAPN3, CAPN5, CAPN6, CAPN7, CAPN8, CAPN9, CAPNS1, CASK, CD151, CD44, CD47, CEACAM1, COL10A1, COL11A1, COL12A1, COL13A1, COL14A1, COL15A1, COL16A1, COL17A1, COL18A1, COL19A1, COL1A1, COL1A2, COL21A1, COL22A1, COL24A1, COL3A1, COL4A5, COL4A6, COL6A1, COL6A2, COL8A1, COL8A2, COL9A1, COL9A2, COL9A3, COLGALT2, COMP,…
R-HSA:2262752	Cellular responses to stress	REACTOME_Pathways_08.05.2020	5.26037e-09	1.62703e-05	1.30161e-08	4.94611e-07	[-1]	Group41	46.4957	272	[ACD, AJUBA, ANAPC15, ANAPC4, ASF1A, ATF2, ATF5, ATP6V0B, ATP6V0C, ATP6V0D2, ATP6V0E2, ATP6V1B2, ATP6V1C2, ATP6V1D, ATP6V1E2, ATP6V1F, ATP6V1G1, ATP7A, BAG3, BAG5, BMI1, BMT2, CAMK2G, CAPZA1, CAT, CBX4, CBX6, CBX8, CCAR2, CCNA2, CCNE2, CDC26, CDK4, CDK6, CDKN2A, CDKN2B, CDKN2C, CDKN2D, CRYAB, CUL2, CYBA, CYCS, DCTN2, DCTN3, DCTN5, DDIT3, DNAJA1, DNAJA2, DNAJA4, DNAJB1, DNAJC2, DYNLL1, DYNLL2, E2F…
R-HSA:8953897	Cellular responses to external stimuli	REACTOME_Pathways_08.05.2020	1.30161e-08	4.01416e-05	1.30161e-08	4.94611e-07	[-1]	Group41	46.0768	276	[ACD, AJUBA, ANAPC15, ANAPC4, ASF1A, ATF2, ATF5, ATP6V0B, ATP6V0C, ATP6V0D2, ATP6V0E2, ATP6V1B2, ATP6V1C2, ATP6V1D, ATP6V1E2, ATP6V1F, ATP6V1G1, ATP7A, BAG3, BAG5, BMI1, BMT2, CAMK2G, CAPZA1, CAT, CBX4, CBX6, CBX8, CCAR2, CCNA2, CCNE2, CDC26, CDK4, CDK6, CDKN2A, CDKN2B, CDKN2C, CDKN2D, CRYAB, CSRP1, CUL2, CYBA, CYCS, DCTN2, DCTN3, DCTN5, DDIT3, DNAJA1, DNAJA2, DNAJA4, DNAJB1, DNAJC2, DYNLL1, DYNL…
GO:0016043	cellular component organization	GO_BiologicalProcess-EBI-UniProt-GOA-ACAP-ARAP_08.05.2020_00h00	6.3844e-23	2.02769e-19	6.3844e-23	4.34139e-21	[3]	Group42	39.5912	2634	[AAR2, ABCA2, ABCA4, ABCB4, ABCD2, ABCD3, ABCG5, ABCG8, ABHD17C, ABI2, ABITRAM, ABT1, ACAA1, ACAA2, ACD, ACE, ACOT13, ACOT2, ACOT8, ACP2, ACP4, ACSL3, ACSL4, ACTA1, ACTB, ACTC1, ACTG1, ACTN1, ACTR1B, ACTR2, ACTR3, ACTR8, ACVR1C, ADAM17, ADAM19, ADAMTS16, ADAMTS9, ADAR, ADARB1, ADCY1, ADD3, ADGRL4, ADIPOR1, ADM, ADNP2, ADRM1, AEBP1, AEBP2, AFAP1, AFDN, AGER, AGPS, AGRN, AGT, AGTR2, AIF1L, AIFM2, A…
GO:0006996	organelle organization	GO_BiologicalProcess-EBI-UniProt-GOA-ACAP-ARAP_08.05.2020_00h00	3.69199e-13	1.15965e-09	6.3844e-23	4.34139e-21	[4]	Group42	39.7126	1658	[ABCD3, ABI2, ABITRAM, ABT1, ACAA1, ACAA2, ACD, ACOT2, ACOT8, ACP2, ACTA1, ACTB, ACTC1, ACTG1, ACTN1, ACTR1B, ACTR2, ACTR3, ACTR8, ADAMTS16, ADD3, AEBP2, AFAP1, AGPS, AGRN, AIF1L, AIFM2, AIP, AJUBA, AKAP11, AKTIP, ALKBH7, ALMS1, ALS2, AMACR, AMOTL2, ANAPC15, ANAPC4, ANK2, ANK3, ANKRD1, ANKRD31, ANKRD53, ANP32E, ANTXR1, ANXA1, AP1AR, APC, APC2, APEX1, APOA1, APOE, APOOL, AQP1, AQP11, ARAP3, ARF6, …
GO:0002377	immunoglobulin production	GO_BiologicalProcess-EBI-UniProt-GOA-ACAP-ARAP_08.05.2020_00h00	3.19839e-06	0.00965912	9.79754e-12	5.29067e-10	[3]	Group43	20.7048	47	[APLF, ATAD5, CD22, CLCF1, DNAJB9, EXOSC3, FGL2, FOXP3, GALNT2, GCNT3, GNAO1, GNPDA1, HLA-DQB1, HLA-DRB1, HLA-E, HMCES, HPX, HSPD1, IL27RA, IL4R, IL5, IL6, INSL6, ITM2A, KMT5C, LIG4, LRIF1, MAD2L2, MSH2, MSH3, MSH6, NBN, NDFIP1, NSD2, PAXIP1, POLM, STX4, TGFB1, THOC1, TMBIM6, TNFRSF4, TNFSF13, TNFSF13B, TP53BP1, TRAF3IP2, TRAPPC13, XRCC4]
GO:0016064	immunoglobulin mediated immune response	GO_BiologicalProcess-EBI-UniProt-GOA-ACAP-ARAP_08.05.2020_00h00	3.73431e-06	0.0112589	9.79754e-12	5.29067e-10	[6]	Group43	21.6216	56	[AKR1C1, APLF, ATAD5, BCL3, C1QBP, C1S, C4BPA, C4BPB, C9, CD226, CD27, CD46, CD55, CD74, CD81, CFI, CLCF1, CLU, CSRP1, CXCL10, EXOSC3, FGL2, FOXP3, GCNT3, GNAO1, HLA-DQB1, HLA-DRB1, HLA-E, HMCES, HPX, HSPD1, IGLL1, IL27RA, IL4R, INSL6, IRF7, KMT5C, LIG4, LRIF1, MAD2L2, MASP2, MSH2, MSH6, MYD88, NBN, NDFIP1, NSD2, PAXIP1, PRKCD, PSMA7, SERPING1, TGFB1, THOC1, TNFSF13, TP53BP1, TRAPPC13]
GO:0002429	immune response-activating cell surface receptor signaling pathway	GO_BiologicalProcess-EBI-UniProt-GOA-ACAP-ARAP_08.05.2020_00h00	1.168e-06	0.00354838	5.66984e-06	6.80381e-05	[4, 5, 6, 7, 8]	Group44	25.144	131	[ACTB, ACTG1, ACTR2, ACTR3, APLP2, APPL1, ARPC1B, ARPC5, BAIAP2, BTN2A1, BTN2A2, BTN3A1, BTN3A3, BTNL2, CCR7, CD160, CD22, CD226, CD276, CD4, CD47, CD81, CDC42, CEACAM1, CLEC4A, CMKLR1, CMTM3, CYLD, DENND1B, DUSP3, EIF2B2, ELMO1, ELMO2, ERMAP, FOXP3, GATA3, GBP1, GCSAML, GNAO1, GPLD1, GPS2, HLA-A, HLA-DPB1, HLA-DQA1, HLA-DQB1, HLA-DRA, HLA-DRB1, HLA-DRB5, HRAS, HSP90AB1, ICAM2, ICAM3, ICOSLG, IGL…
GO:0002768	immune response-regulating cell surface receptor signaling pathway	GO_BiologicalProcess-EBI-UniProt-GOA-ACAP-ARAP_08.05.2020_00h00	5.66984e-06	0.0170435	5.66984e-06	6.80381e-05	[4, 5, 6]	Group44	26.0398	144	[ACTB, ACTG1, ACTR2, ACTR3, APLP2, APPL1, ARPC1B, ARPC5, BAIAP2, BTN2A1, BTN2A2, BTN3A1, BTN3A3, BTNL2, CALM1, CCR7, CD160, CD22, CD226, CD276, CD4, CD47, CD81, CDC42, CEACAM1, CLEC4A, CMKLR1, CMTM3, CYLD, DENND1B, DUSP3, EIF2B2, ELMO1, ELMO2, ERMAP, FER, FOS, FOXP3, GAB2, GATA3, GBP1, GCSAML, GNAO1, GPLD1, GPS2, HLA-A, HLA-DPB1, HLA-DQA1, HLA-DQB1, HLA-DRA, HLA-DRB1, HLA-DRB5, HRAS, HSP90AB1, IC…
GO:0050871	positive regulation of B cell activation	GO_BiologicalProcess-EBI-UniProt-GOA-ACAP-ARAP_08.05.2020_00h00	1.37603e-06	0.00417901	8.42161e-06	7.57945e-05	[5, 6, 7, 8]	Group45	18.2857	32	[ATAD5, BST1, CD27, CD320, CD74, CD81, CLCF1, EXOSC3, GPR183, HMCES, IGLL1, IL5, IL6, IL7, INSL6, KMT5C, LRIF1, MAD2L2, MEF2C, MIF, MSH2, NSD2, PAXIP1, PELI1, SLC39A10, TGFB1, TNFRSF4, TNFSF13, TNFSF13B, TP53BP1, TRAPPC13, VAV3]
GO:0050864	regulation of B cell activation	GO_BiologicalProcess-EBI-UniProt-GOA-ACAP-ARAP_08.05.2020_00h00	8.42161e-06	0.025248	8.42161e-06	7.57945e-05	[5, 6, 7]	Group45	21.1009	46	[AHR, APLF, ATAD5, BST1, CD22, CD27, CD320, CD74, CD81, CDKN2A, CLCF1, CYLD, EXOSC3, FOXP3, GPR183, HMCES, ID2, IGLL1, IKZF3, IL27RA, IL5, IL6, IL7, INHBA, INSL6, KMT5C, LRIF1, MAD2L2, MEF2C, MIF, MSH2, NDFIP1, NSD2, PAWR, PAXIP1, PELI1, SAMSN1, SLC39A10, TGFB1, THOC1, TNFRSF4, TNFSF13, TNFSF13B, TP53BP1, TRAPPC13, VAV3]
GO:0007600	sensory perception	GO_BiologicalProcess-EBI-UniProt-GOA-ACAP-ARAP_08.05.2020_00h00	3.24133e-21	1.02815e-17	1.75489e-09	7.54604e-08	[4]	Group46	21.8839	230	[ABCA4, ABCC6, AIPL1, ANO1, AOC2, ARL6, ASIC2, ATP6V0A4, ATP8B1, ATPSCKMT, BBS10, BBS2, BBS4, BBS5, BBS9, BTBD9, C1QTNF1, CACNA1D, CACNA2D4, CCDC50, CCL2, CCN3, CDH23, CDKN2D, CEMIP, CFAP69, CHD7, CHRFAM7A, CNGA1, CNGB3, CNTN5, COCH, COL11A1, COL18A1, COL1A1, CRB1, CRYBA1, CRYBB2, CRYGS, CRYZ, CXCL12, CYP1B1, CYP4V2, DAPL1, DCDC2, DLG2, DNAJC19, E2F1, EPYC, ESPN, EYA4, EYS, F2R, FABP5, FAM161A, F…
GO:0050877	nervous system process	GO_BiologicalProcess-EBI-UniProt-GOA-ACAP-ARAP_08.05.2020_00h00	1.75489e-09	5.44017e-06	1.75489e-09	7.54604e-08	[3]	Group46	28.1602	450	[ABCA4, ABCC6, ACD, ACTR2, ADARB1, ADCY1, ADRB1, AGER, AGT, AGTR2, AIPL1, ALDH1A3, AMFR, ANK3, ANO1, ANXA9, AOC2, APOE, APP, AQP4, ARF4, ARL6, ASIC2, ATP6V0A4, ATP8A1, ATP8B1, ATPSCKMT, ATXN1, B2M, B4GALT2, BAIAP2, BBS10, BBS2, BBS4, BBS5, BBS9, BDNF, BLOC1S4, BSG, BTBD9, BTG2, C12orf57, C1QTNF1, CACNA1A, CACNA1D, CACNA2D4, CACNG4, CACNG5, CALB1, CBLN1, CCDC39, CCDC50, CCL11, CCL2, CCN3, CDH23, C…
GO:0051239	regulation of multicellular organismal process	GO_BiologicalProcess-EBI-UniProt-GOA-ACAP-ARAP_08.05.2020_00h00	5.72428e-08	0.000175964	1.37213e-06	2.74427e-05	[2, 3]	Group47	38.9915	1330	[ABCD2, ABCG5, ABCG8, ABI2, ACE, ACOT13, ACP4, ACTR2, ACVR1, ACVR1C, ADAM17, ADAMTS12, ADAMTS9, ADCY7, ADGRA2, ADGRG1, ADIPOR1, ADM, ADORA2B, ADRB1, AFDN, AGER, AGPAT1, AGPAT2, AGRN, AGT, AGTR2, AIFM2, AJAP1, AKIRIN2, ALK, ALKAL2, ALMS1, ALOX12, AMIGO1, AMIGO2, ANGPT2, ANGPTL3, ANGPTL7, ANK2, ANKH, ANKRD1, ANKRD6, ANXA1, ANXA4, ANXA5, APC, APCDD1, APEX1, APLF, APLNR, APLP2, APOA1, APOC1, APOC2, A…
GO:2000026	regulation of multicellular organismal development	GO_BiologicalProcess-EBI-UniProt-GOA-ACAP-ARAP_08.05.2020_00h00	1.75942e-07	0.000539088	1.37213e-06	2.74427e-05	[3, 4]	Group47	39.973	887	[ABI2, ACE, ACP4, ACTR2, ACVR1, ACVR1C, ADAMTS12, ADAMTS9, ADGRA2, ADGRG1, ADIPOR1, ADM, AFDN, AGER, AGRN, AGT, AGTR2, AJAP1, ALK, ALKAL2, ALOX12, AMIGO1, AMIGO2, ANGPT2, ANGPTL3, ANGPTL7, ANKH, ANKRD1, ANKRD6, ANXA1, APCDD1, APEX1, APLF, APLNR, APLP2, APOA1, APOE, APP, AQP1, AQP3, ARF6, ARHGAP33, ARHGAP44, ARHGDIB, ARHGEF9, ASIC2, ASPA, ASPN, ATAD5, ATF2, ATP1B2, ATP2B1, ATP6AP1, ATRAID, AXIN2, …
GO:0050793	regulation of developmental process	GO_BiologicalProcess-EBI-UniProt-GOA-ACAP-ARAP_08.05.2020_00h00	2.80555e-06	0.00848397	1.37213e-06	2.74427e-05	[2, 3]	Group47	38.8671	1091	[ABI2, ACE, ACP4, ACTR2, ACVR1, ACVR1C, ADAMTS12, ADAMTS9, ADGRA2, ADGRG1, ADIPOR1, ADIRF, ADM, ADRB1, AFDN, AGER, AGRN, AGT, AGTR2, AJAP1, ALK, ALKAL2, ALOX12, AMIGO1, AMIGO2, ANGPT2, ANGPTL3, ANGPTL7, ANKH, ANKRD1, ANKRD6, ANXA1, ANXA7, AP1AR, APC, APC2, APCDD1, APEX1, APLF, APLNR, APLP2, APOA1, APOB, APOE, APP, AQP1, AQP3, ARF6, ARG2, ARHGAP15, ARHGAP33, ARHGAP44, ARHGDIB, ARHGEF9, ASIC2, ASPA…
GO:0007186	G protein-coupled receptor signaling pathway	GO_BiologicalProcess-EBI-UniProt-GOA-ACAP-ARAP_08.05.2020_00h00	7.56277e-22	2.40042e-18	7.9034e-18	5.13721e-16	[3, 4, 5]	Group48	23.6439	340	[ACKR4, ADCY1, ADCY7, ADGRA2, ADGRA3, ADGRE2, ADGRE3, ADGRE5, ADGRG1, ADGRG2, ADGRL4, ADM, ADORA2B, ADRB1, AGRN, AGT, AGTR2, AIPL1, AKAP5, AKR1C2, AKR1C3, ANO1, ANXA1, APLNR, APLP1, APLP2, APOA1, APOE, APP, ARHGEF26, ARHGEF3, ARHGEF4, ARHGEF5, ARHGEF9, ARRDC3, BDNF, BICD1, C1D, C1QTNF1, CACNA1A, CACNA1D, CALCB, CALCR, CALM1, CALM2, CALM3, CCL11, CCL2, CCL21, CCL28, CCL3L1, CCL5, CCR10, CCR7, CCR9…
R-HSA:388396	GPCR downstream signalling	REACTOME_Pathways_08.05.2020	3.9883e-17	1.25951e-13	7.9034e-18	5.13721e-16	[-1]	Group48	23.5824	262	[ABCA4, ADCY1, ADCY7, ADM, ADORA2B, ADRB1, AGRN, AGT, AGTR2, AKR1C1, AKR1C3, ANXA1, APLNR, APOA1, APOB, APOC2, APOE, APOM, APP, ARHGEF26, ARHGEF3, ARHGEF33, ARHGEF35, ARHGEF37, ARHGEF38, ARHGEF39, ARHGEF4, ARHGEF40, ARHGEF5, ARHGEF9, BCO1, CALCB, CALCR, CALM1, CALM2, CALM3, CAMK2G, CCL21, CCL28, CCL5, CCR10, CCR7, CCR9, CDC42, CHRM3, CHRM5, CNGA1, CREB1, CRHR1, CX3CL1, CX3CR1, CXCL10, CXCL12, CXC…
R-HSA:372790	Signaling by GPCR	REACTOME_Pathways_08.05.2020	7.31669e-15	2.30622e-11	7.9034e-18	5.13721e-16	[-1]	Group48	24.7675	293	[ABCA4, ACKR4, ADCY1, ADCY7, ADGRE2, ADGRE3, ADGRE5, ADM, ADORA2B, ADRB1, AGRN, AGT, AGTR2, AKR1C1, AKR1C3, ANXA1, APLNR, APOA1, APOB, APOC2, APOE, APOM, APP, ARHGEF26, ARHGEF3, ARHGEF33, ARHGEF35, ARHGEF37, ARHGEF38, ARHGEF39, ARHGEF4, ARHGEF40, ARHGEF5, ARHGEF9, BCO1, CALCB, CALCR, CALM1, CALM2, CALM3, CAMK2G, CCL11, CCL2, CCL21, CCL28, CCL3L1, CCL5, CCR10, CCR7, CCR9, CD55, CDC42, CHRM3, CHRM5…
R-HSA:9610379	HCMV Late Events	REACTOME_Pathways_08.05.2020	1.10492e-14	3.4816e-11	3.7711e-14	2.26266e-12	[-1]	Group49	11.2745	23	[CHMP2A, CHMP2B, CHMP4A, H2AC15, H2AW, H2BC15, H2BC18, H2BC21, H2BC5, H2BU1, H4-16, H4C3, HNRNPK, MVB12B, NUP107, NUP210, NUP37, NUP58, NUP93, SEC13, VPS37A, VPS37B, VPS37D]
R-HSA:9609646	HCMV Infection	REACTOME_Pathways_08.05.2020	3.7711e-14	1.18676e-10	3.7711e-14	2.26266e-12	[-1]	Group49	15.1724	44	[CHMP2A, CHMP2B, CHMP4A, CREB1, DYNLL1, DYNLL2, EZH2, GPS2, H2AC15, H2AW, H2BC15, H2BC18, H2BC21, H2BC5, H2BU1, H4-16, H4C3, HNRNPK, ITGB1, MVB12B, NCOR2, NUP107, NUP210, NUP37, NUP58, NUP93, RBBP7, SEC13, TUBA1A, TUBA1B, TUBA1C, TUBA3D, TUBA4A, TUBA8, TUBB1, TUBB2A, TUBB2B, TUBB3, TUBB4B, TUBB6, TUBB8, VPS37A, VPS37B, VPS37D]
R-HSA:9609690	HCMV Early Events	REACTOME_Pathways_08.05.2020	1.83192e-11	5.71926e-08	3.7711e-14	2.26266e-12	[-1]	Group49	15.3191	36	[CREB1, DYNLL1, DYNLL2, EZH2, GPS2, H2AC15, H2AW, H2BC15, H2BC18, H2BC21, H2BC5, H2BU1, H4-16, H4C3, ITGB1, NCOR2, NUP107, NUP210, NUP37, NUP58, NUP93, RBBP7, SEC13, TUBA1A, TUBA1B, TUBA1C, TUBA3D, TUBA4A, TUBA8, TUBB1, TUBB2A, TUBB2B, TUBB3, TUBB4B, TUBB6, TUBB8]
GO:0006958	complement activation, classical pathway	GO_BiologicalProcess-EBI-UniProt-GOA-ACAP-ARAP_08.05.2020_00h00	9.84148e-14	3.09514e-10	4.4986e-11	2.20431e-09	[4, 5, 6, 7, 8]	Group50	9.69697	16	[AKR1C1, C1QBP, C1S, C4BPA, C4BPB, C9, CD46, CD55, CFI, CLU, CSRP1, CXCL10, IGLL1, MASP2, PSMA7, SERPING1]
GO:0002455	humoral immune response mediated by circulating immunoglobulin	GO_BiologicalProcess-EBI-UniProt-GOA-ACAP-ARAP_08.05.2020_00h00	3.22244e-12	1.00863e-08	4.4986e-11	2.20431e-09	[4, 7]	Group50	12.1547	22	[AKR1C1, BCL3, C1QBP, C1S, C4BPA, C4BPB, C9, CD46, CD55, CD81, CFI, CLU, CSRP1, CXCL10, GNAO1, HLA-DQB1, HLA-DRB1, HPX, IGLL1, MASP2, PSMA7, SERPING1]
GO:0006956	complement activation	GO_BiologicalProcess-EBI-UniProt-GOA-ACAP-ARAP_08.05.2020_00h00	7.93198e-12	2.48033e-08	4.4986e-11	2.20431e-09	[3, 4, 5, 6, 7]	Group50	13.6585	28	[AKR1C1, C1QBP, C1S, C4BPA, C4BPB, C9, CD46, CD55, CD59, CD81, CFB, CFD, CFH, CFI, CLU, COLEC11, CPB2, CR1L, CSRP1, CXCL10, IGLL1, MASP2, PHB, PROS1, PSMA7, RGCC, SERPING1, VTN]
GO:0023051	regulation of signaling	GO_BiologicalProcess-EBI-UniProt-GOA-ACAP-ARAP_08.05.2020_00h00	1.89625e-10	5.89545e-07	1.67814e-10	7.71942e-09	[2, 3]	Group51	39.3537	1510	[ACAA2, ACP4, ACSL4, ACVR1, ACVR1C, ADAM17, ADAMTS12, ADAR, ADCY1, ADGRA2, ADGRG1, ADIPOR1, ADM, ADORA2B, AFAP1, AGER, AGPAT1, AGPAT2, AGT, AGTR2, AIMP1, AIP, AIPL1, AJUBA, AKAP5, AKIP1, AKR1C2, AKR1C3, ALK, ALKAL2, ALPK1, ALS2, AMBP, AMFR, ANK2, ANKRD1, ANKRD6, ANKS1B, ANO1, ANTXR1, ANXA1, ANXA4, AP1AR, APAF1, APBA2, APC, APC2, APCDD1, APCDD1L, APEX1, APIP, APLNR, APLP1, APLP2, APOA1, APOD, APOE…
GO:0010646	regulation of cell communication	GO_BiologicalProcess-EBI-UniProt-GOA-ACAP-ARAP_08.05.2020_00h00	7.86951e-10	2.44112e-06	1.67814e-10	7.71942e-09	[3, 4]	Group51	39.2358	1489	[ACAA2, ACP4, ACSL4, ACVR1, ACVR1C, ADAM17, ADAMTS12, ADAR, ADCY1, ADGRA2, ADGRG1, ADIPOR1, ADM, ADORA2B, AFAP1, AGER, AGPAT1, AGPAT2, AGT, AGTR2, AIMP1, AIP, AIPL1, AJUBA, AKAP5, AKIP1, AKR1C2, AKR1C3, ALK, ALKAL2, ALPK1, ALS2, AMBP, AMFR, ANK2, ANK3, ANKRD1, ANKRD6, ANKS1B, ANO1, ANTXR1, ANXA1, ANXA4, APAF1, APBA2, APC, APC2, APCDD1, APCDD1L, APEX1, APIP, APLNR, APLP1, APLP2, APOA1, APOD, APOE,…
GO:0009966	regulation of signal transduction	GO_BiologicalProcess-EBI-UniProt-GOA-ACAP-ARAP_08.05.2020_00h00	3.45603e-09	1.07033e-05	1.67814e-10	7.71942e-09	[3, 4, 5]	Group51	39.4529	1298	[ACAA2, ACP4, ACVR1, ADAM17, ADAMTS12, ADAR, ADGRA2, ADGRG1, ADIPOR1, ADM, ADORA2B, AFAP1, AGER, AGPAT1, AGPAT2, AGT, AGTR2, AIP, AIPL1, AJUBA, AKAP5, AKIP1, AKR1C2, AKR1C3, ALK, ALKAL2, ALPK1, ALS2, AMBP, AMFR, ANKRD1, ANKRD6, ANKS1B, ANTXR1, APAF1, APC, APC2, APCDD1, APCDD1L, APEX1, APIP, APLNR, APLP1, APLP2, APOA1, APOD, APOE, APP, APPL1, ARAP2, ARAP3, ARF6, ARFGEF1, ARFGEF3, ARG1, ARHGAP11A, …
GO:0097435	supramolecular fiber organization	GO_BiologicalProcess-EBI-UniProt-GOA-ACAP-ARAP_08.05.2020_00h00	3.08522e-09	9.56109e-06	6.99068e-08	2.23702e-06	[4]	Group52	45.2603	339	[ABI2, ABITRAM, ACTA1, ACTC1, ACTG1, ACTN1, ACTR2, ACTR3, ADD3, AEBP1, AIF1L, ALMS1, ANKRD1, ANKRD53, AP1AR, APC, APC2, APOA1, APOE, APP, ARF6, ARFGEF1, ARFIP1, ARFIP2, ARHGAP12, ARHGAP25, ARHGAP28, ARHGEF5, ARL2, ARPC1B, ARPC5, ARPC5L, ATP7A, B2M, B4GALT7, BAIAP2, BAIAP2L1, BAIAP2L2, BBS4, BFSP1, CAMSAP1, CAMSAP2, CAP1, CAPN3, CAPN9, CAPZA1, CASQ1, CASS4, CAV3, CCDC88A, CCL11, CCL21, CCN2, CCR7,…
GO:0007015	actin filament organization	GO_BiologicalProcess-EBI-UniProt-GOA-ACAP-ARAP_08.05.2020_00h00	4.50459e-06	0.0135633	6.99068e-08	2.23702e-06	[4, 5, 7]	Group52	45.2954	207	[ABI2, ABITRAM, ACTA1, ACTC1, ACTG1, ACTN1, ACTR2, ACTR3, ADD3, AIF1L, ALMS1, AP1AR, APOA1, ARF6, ARFGEF1, ARFIP1, ARFIP2, ARHGAP12, ARHGAP25, ARHGAP28, ARHGEF5, ARPC1B, ARPC5, ARPC5L, BAIAP2, BAIAP2L1, BAIAP2L2, BBS4, CAP1, CAPZA1, CASS4, CAV3, CCDC88A, CCL11, CCL21, CCN2, CCR7, CD2AP, CD47, CDC42, CDC42EP5, CFL1, CFL2, CGNL1, CLASP2, CORO1B, CRACD, CTNNA2, CUL3, CX3CL1, CXCL12, DBN1, DBNL, DIAP…
GO:1902903	regulation of supramolecular fiber organization	GO_BiologicalProcess-EBI-UniProt-GOA-ACAP-ARAP_08.05.2020_00h00	6.95919e-06	0.0208915	6.99068e-08	2.23702e-06	[4, 5]	Group52	45.8228	181	[ABI2, ABITRAM, ACTG1, ACTR2, ACTR3, ADD3, AEBP1, ALMS1, ANKRD53, AP1AR, APC, APC2, APOA1, APOE, APP, ARF6, ARFGEF1, ARFIP1, ARFIP2, ARHGAP28, ARHGEF5, ARL2, ARPC1B, ARPC5, ARPC5L, BAIAP2, BAIAP2L1, BAIAP2L2, BBS4, CAMSAP1, CAMSAP2, CAPZA1, CAV3, CCDC88A, CCL11, CCL21, CCN2, CCR7, CD47, CDC42, CDC42EP5, CDH5, CDK5R1, CFL1, CFL2, CGNL1, CHADL, CHRFAM7A, CIB1, CKAP2, CLASP2, CLU, CORO1B, CRACD, CRY…
GO:0007010	cytoskeleton organization	GO_BiologicalProcess-EBI-UniProt-GOA-ACAP-ARAP_08.05.2020_00h00	7.41497e-06	0.0222449	6.99068e-08	2.23702e-06	[5]	Group52	40.3545	592	[ABI2, ABITRAM, ACTA1, ACTB, ACTC1, ACTG1, ACTN1, ACTR1B, ACTR2, ACTR3, ADD3, AFAP1, AGRN, AIF1L, AJUBA, AKAP11, ALMS1, AMOTL2, ANK2, ANK3, ANKRD1, ANKRD53, ANTXR1, ANXA1, AP1AR, APC, APC2, APOA1, APOE, AQP1, ARAP3, ARF6, ARFGEF1, ARFGEF3, ARFIP1, ARFIP2, ARHGAP12, ARHGAP25, ARHGAP28, ARHGAP44, ARHGDIB, ARHGEF5, ARL2, ARMC4, ARPC1B, ARPC5, ARPC5L, ATF5, AUNIP, AURKC, AUTS2, BAIAP2, BAIAP2L1, BAIA…
GO:1901137	carbohydrate derivative biosynthetic process	GO_BiologicalProcess-EBI-UniProt-GOA-ACAP-ARAP_08.05.2020_00h00	2.00351e-10	6.22691e-07	5.20558e-09	2.13429e-07	[4]	Group53	46.1644	337	[A3GALT2, ABCA2, ACOT8, ACSBG1, ACSBG2, ACSL3, ACSL4, ACSL5, ADA2, ADCY1, ADCY10, ADCY7, ADORA2B, ADSS1, AGRN, AK1, AK5, AK9, ALG10, ALG10B, ALG12, ALG13, ALG14, ALG1L2, ALG2, ALG5, ALG9, AMPD1, AMPD3, APRT, AQP11, ARFGEF1, ATP5F1A, ATP5F1B, ATP5F1C, ATP5F1D, ATP5F1E, ATP5MC1, ATP5MC2, ATP5MC3, ATP5ME, ATP5MF, ATP5MG, ATP5PD, ATP5PF, ATP5PO, ATP7A, ATPSCKMT, B3GALNT1, B3GALT2, B3GALT4, B3GAT2, B3…
GO:1901135	carbohydrate derivative metabolic process	GO_BiologicalProcess-EBI-UniProt-GOA-ACAP-ARAP_08.05.2020_00h00	5.20558e-09	1.61061e-05	5.20558e-09	2.13429e-07	[3]	Group53	42.7755	524	[A3GALT2, AADAT, ABCA2, ACBD6, ACOT13, ACOT2, ACOT6, ACOT8, ACP6, ACSBG1, ACSBG2, ACSL3, ACSL4, ACSL5, ACSM1, ACSM6, ADA2, ADAMTS12, ADAMTS9, ADCY1, ADCY10, ADCY7, ADORA2B, ADSS1, AGA, AGRN, AK1, AK5, AK9, AKR1C1, AKR1C2, AKR1C3, AKR7A2, ALDOB, ALG10, ALG10B, ALG12, ALG13, ALG14, ALG1L2, ALG2, ALG5, ALG9, AMFR, AMPD1, AMPD3, APOBEC2, APOBEC3C, APOBEC3D, APOBEC3F, APOBEC3G, APP, APRT, AQP11, ARFGE…
GO:0009100	glycoprotein metabolic process	GO_BiologicalProcess-EBI-UniProt-GOA-ACAP-ARAP_08.05.2020_00h00	3.57487e-06	0.010789	5.20558e-09	2.13429e-07	[4, 5]	Group53	45.7944	196	[ABCA2, ACOT8, ADAMTS12, ADAMTS9, AGA, ALG10, ALG10B, ALG12, ALG13, ALG14, ALG1L2, ALG2, ALG5, ALG9, AMFR, AQP11, ARFGEF1, ATP7A, B3GALNT1, B3GALT2, B3GALT4, B3GAT2, B3GNT10, B3GNT5, B3GNT8, B3GNT9, B4GALT2, B4GALT3, B4GALT4, B4GALT7, B4GAT1, BGN, BMPR1B, BPNT2, C1GALT1, C1GALT1C1, C1GALT1C1L, CCL21, CCR7, CHPF, CHPF2, CHST10, CHST11, CHST14, CHST15, CHST4, CHST8, CHST9, CHSY1, CHSY3, CNMD, COL11…
GO:0009101	glycoprotein biosynthetic process	GO_BiologicalProcess-EBI-UniProt-GOA-ACAP-ARAP_08.05.2020_00h00	6.42342e-06	0.019296	5.20558e-09	2.13429e-07	[5, 6]	Group53	46.4789	165	[ABCA2, ACOT8, ALG10, ALG10B, ALG12, ALG13, ALG14, ALG1L2, ALG2, ALG5, ALG9, AQP11, ARFGEF1, ATP7A, B3GALNT1, B3GALT2, B3GALT4, B3GAT2, B3GNT10, B3GNT5, B3GNT8, B3GNT9, B4GALT2, B4GALT3, B4GALT4, B4GALT7, B4GAT1, BGN, BMPR1B, C1GALT1, C1GALT1C1, C1GALT1C1L, CCL21, CCR7, CHPF, CHPF2, CHST10, CHST11, CHST14, CHST15, CHST4, CHST8, CHST9, CHSY1, CHSY3, CRPPA, CSGALNACT2, CSPG4, CTNNB1, DAD1, DCN, DDO…
GO:0040012	regulation of locomotion	GO_BiologicalProcess-EBI-UniProt-GOA-ACAP-ARAP_08.05.2020_00h00	7.79648e-07	0.00237481	1.28833e-06	2.70549e-05	[2, 3]	Group54	42.1663	436	[ABHD2, ACE, ACTG1, ACVR1, ACVR1C, ADAM17, ADAMTS9, ADARB1, ADGRA2, ADGRG1, ADIPOR1, AFDN, AGER, AGT, AGTR2, AJUBA, ALOX12, AMOTL2, ANGPT2, ANGPTL3, ANXA1, AP1AR, APC, APEX1, APLP2, APOD, APOE, APP, APPL1, ARF6, ARHGDIB, ARHGEF39, ARID2, ARRDC3, ATP1B2, ATP5F1A, ATP5F1B, ATP7A, ATP8A1, BBS2, BBS4, BEX4, BST1, BST2, BTC, C1D, C1QBP, CADM4, CALR, CAPN7, CARD10, CASS4, CAVIN1, CBLL1, CCDC125, CCL11,…
GO:2000145	regulation of cell motility	GO_BiologicalProcess-EBI-UniProt-GOA-ACAP-ARAP_08.05.2020_00h00	1.59301e-06	0.00483479	1.28833e-06	2.70549e-05	[3, 4, 5]	Group54	42.1371	418	[ABHD2, ACE, ACTG1, ACVR1, ACVR1C, ADAM17, ADAMTS9, ADARB1, ADGRA2, ADGRG1, ADIPOR1, AFDN, AGER, AGT, AGTR2, AJUBA, ALOX12, AMOTL2, ANGPT2, ANGPTL3, ANXA1, AP1AR, APC, APEX1, APLP2, APOD, APOE, APP, APPL1, ARF6, ARHGDIB, ARHGEF39, ARID2, ATP1B2, ATP5F1A, ATP5F1B, ATP7A, ATP8A1, BBS2, BBS4, BEX4, BST1, BST2, BTC, C1D, C1QBP, CADM4, CALR, CAPN7, CARD10, CASS4, CAVIN1, CBLL1, CCDC125, CCL11, CCL2, C…
GO:0051270	regulation of cellular component movement	GO_BiologicalProcess-EBI-UniProt-GOA-ACAP-ARAP_08.05.2020_00h00	1.5956e-06	0.00484104	1.28833e-06	2.70549e-05	[3, 4]	Group54	41.7897	453	[ABHD2, ACE, ACTG1, ACTN1, ACVR1, ACVR1C, ADAM17, ADAMTS9, ADARB1, ADGRA2, ADGRG1, ADIPOR1, AFDN, AGER, AGT, AGTR2, AJUBA, ALOX12, AMOTL2, ANGPT2, ANGPTL3, ANK2, ANXA1, AP1AR, APC, APEX1, APLP2, APOD, APOE, APP, APPL1, ARF6, ARHGDIB, ARHGEF39, ARID2, ARMC4, ATP1A1, ATP1B2, ATP2A1, ATP5F1A, ATP5F1B, ATP7A, ATP8A1, BBS2, BBS4, BEX4, BST1, BST2, BTC, C1D, C1QBP, CADM4, CALR, CAPN7, CARD10, CASS4, CA…
GO:0030334	regulation of cell migration	GO_BiologicalProcess-EBI-UniProt-GOA-ACAP-ARAP_08.05.2020_00h00	4.22025e-06	0.0127114	1.28833e-06	2.70549e-05	[4, 5, 6]	Group54	42.0712	390	[ABHD2, ACE, ACTG1, ACVR1, ACVR1C, ADAM17, ADAMTS9, ADARB1, ADGRA2, ADGRG1, ADIPOR1, AFDN, AGER, AGT, AGTR2, AJUBA, ALOX12, AMOTL2, ANGPT2, ANGPTL3, ANXA1, APC, APEX1, APLP2, APOD, APOE, APP, APPL1, ARF6, ARHGDIB, ARHGEF39, ARID2, ATP1B2, ATP5F1A, ATP5F1B, ATP7A, ATP8A1, BEX4, BST1, BST2, C1D, C1QBP, CALR, CAPN7, CARD10, CASS4, CBLL1, CCL11, CCL2, CCL21, CCL28, CCL5, CCN3, CCN4, CCNA2, CCR7, CD15…
GO:0048585	negative regulation of response to stimulus	GO_BiologicalProcess-EBI-UniProt-GOA-ACAP-ARAP_08.05.2020_00h00	3.45149e-10	1.071e-06	1.29042e-09	5.67786e-08	[2, 3, 4]	Group55	41.8618	733	[ABCD2, ACAA2, ACP4, ACVR1, ADAM17, ADAMTS12, ADAR, ADCY7, ADGRA2, ADIPOR1, ADM, AGER, AGT, AGTR2, AJAP1, AJUBA, ALOX12, AMBP, AMFR, ANGPT2, ANKRD6, ANKS1B, ANXA1, APC, APC2, APCDD1, APCDD1L, APLNR, APLP1, APLP2, APOA1, APOD, APOE, APPL1, AQP11, ARG1, ARG2, ARHGAP12, ARHGAP25, ARHGAP44, ARL6IP5, ARRDC3, ASAH2, ASPN, ATAD5, AUNIP, AXIN2, BAG5, BBS2, BBS4, BCL2L12, BCL2L2, BCL3, BDNF, BEND6, BICC1,…
GO:0009968	negative regulation of signal transduction	GO_BiologicalProcess-EBI-UniProt-GOA-ACAP-ARAP_08.05.2020_00h00	1.00333e-08	3.09729e-05	1.29042e-09	5.67786e-08	[3, 4, 5, 6]	Group55	42.2222	570	[ACAA2, ACP4, ACVR1, ADAM17, ADAMTS12, ADAR, ADGRA2, ADIPOR1, ADM, AGT, AGTR2, AJUBA, AMBP, AMFR, ANKRD6, ANKS1B, APC, APC2, APCDD1, APCDD1L, APLNR, APLP1, APOA1, APOD, APOE, APPL1, ARG1, ARHGAP12, ARHGAP25, ARHGAP44, ARRDC3, ASAH2, ASPN, ATAD5, AXIN2, BAG5, BCL2L12, BCL2L2, BCL3, BDNF, BEND6, BICC1, BICD1, BMT2, BOK, BRCA1, BTC, BTN2A2, BTNL2, C1D, C1QBP, C1QTNF3, CAAP1, CACTIN, CADM4, CALM1, CA…
GO:0010648	negative regulation of cell communication	GO_BiologicalProcess-EBI-UniProt-GOA-ACAP-ARAP_08.05.2020_00h00	3.43653e-08	0.000105811	1.29042e-09	5.67786e-08	[3, 4, 5]	Group55	41.5182	629	[ACAA2, ACP4, ACVR1, ACVR1C, ADAM17, ADAMTS12, ADAR, ADGRA2, ADIPOR1, ADM, AGER, AGT, AGTR2, AJUBA, AMBP, AMFR, ANKRD6, ANKS1B, ANXA1, ANXA4, APC, APC2, APCDD1, APCDD1L, APLNR, APLP1, APOA1, APOD, APOE, APPL1, ARG1, ARG2, ARHGAP12, ARHGAP25, ARHGAP44, ARRDC3, ASAH2, ASPN, ATAD5, ATP5PF, AXIN2, BAG5, BCL2L12, BCL2L2, BCL3, BDNF, BEND6, BICC1, BICD1, BMP8A, BMT2, BOK, BRCA1, BTC, BTN2A2, BTNL2, C1D…
GO:0023057	negative regulation of signaling	GO_BiologicalProcess-EBI-UniProt-GOA-ACAP-ARAP_08.05.2020_00h00	3.53946e-08	0.000108945	1.29042e-09	5.67786e-08	[2, 3, 4]	Group55	41.502	630	[ACAA2, ACP4, ACVR1, ACVR1C, ADAM17, ADAMTS12, ADAR, ADGRA2, ADIPOR1, ADM, AGER, AGT, AGTR2, AJUBA, AMBP, AMFR, ANKRD6, ANKS1B, ANXA1, ANXA4, AP1AR, APC, APC2, APCDD1, APCDD1L, APLNR, APLP1, APOA1, APOD, APOE, APPL1, ARG1, ARG2, ARHGAP12, ARHGAP25, ARHGAP44, ARRDC3, ASAH2, ASPN, ATAD5, ATP5PF, AXIN2, BAG5, BCL2L12, BCL2L2, BCL3, BDNF, BEND6, BICC1, BICD1, BMP8A, BMT2, BOK, BRCA1, BTC, BTN2A2, BTN…
GO:0031424	keratinization	GO_BiologicalProcess-EBI-UniProt-GOA-ACAP-ARAP_08.05.2020_00h00	5.12275e-24	1.62904e-20	1.25675e-24	8.67155e-23	[2, 6, 7, 8]	Group56	6.89655	16	[ABCA12, CAPNS1, CDSN, CERS3, DSC2, FLG, FURIN, HRNR, KLK14, KRT10, KRT8, PCSK6, PERP, PKP4, SPINK5, SPINK9]
R-HSA:6805567	Keratinization	REACTOME_Pathways_08.05.2020	1.10599e-23	3.51593e-20	1.25675e-24	8.67155e-23	[-1]	Group56	6.07477	13	[CAPNS1, CDSN, DSC2, FLG, FURIN, KLK14, KRT10, KRT8, PCSK6, PERP, PKP4, SPINK5, SPINK9]
R-HSA:6809371	Formation of the cornified envelope	REACTOME_Pathways_08.05.2020	1.00956e-10	3.14276e-07	1.25675e-24	8.67155e-23	[-1]	Group56	10	13	[CAPNS1, CDSN, DSC2, FLG, FURIN, KLK14, KRT10, KRT8, PCSK6, PERP, PKP4, SPINK5, SPINK9]
GO:0070268	cornification	GO_BiologicalProcess-EBI-UniProt-GOA-ACAP-ARAP_08.05.2020_00h00	3.78673e-08	0.00011648	1.25675e-24	8.67155e-23	[3, 4, 7, 8, 9]	Group56	12.069	14	[CAPNS1, CDSN, CERS3, DSC2, FLG, FURIN, KLK14, KRT10, KRT8, PCSK6, PERP, PKP4, SPINK5, SPINK9]
R-HSA:5358351	Signaling by Hedgehog	REACTOME_Pathways_08.05.2020	6.13283e-07	0.0018699	4.57554e-09	1.92173e-07	[-1]	Group57	55.0336	82	[ADAM17, ADCY1, ADCY10, ADCY7, BOC, CDC73, CDON, CUL3, DERL2, DYNC2H1, DZIP1, EFCAB7, ERLEC1, EVC, FUZ, GAS1, GLI1, GLI2, GLI3, GNAS, GPC5, GSK3B, HHAT, IFT57, IFT88, INTU, KIF3A, KIF7, MKS1, OFD1, PRKACA, PRKACB, PRKAR1A, PRKAR1B, PSMA1, PSMA2, PSMA3, PSMA4, PSMA7, PSMA8, PSMB1, PSMB10, PSMB3, PSMB4, PSMB6, PSMB8, PSMB9, PSMC1, PSMC2, PSMC4, PSMD1, PSMD10, PSMD13, PSMD14, PSMD6, PSME1, PSME2, PS…
R-HSA:8852276	The role of GTSE1 in G2/M progression after G2 checkpoint	REACTOME_Pathways_08.05.2020	1.58683e-06	0.00481761	4.57554e-09	1.92173e-07	[-1]	Group57	62.3377	48	[CCNB1, CCNB2, FKBPL, HSP90AB1, MAPRE1, PLK1, PSMA1, PSMA2, PSMA3, PSMA4, PSMA7, PSMA8, PSMB1, PSMB10, PSMB3, PSMB4, PSMB6, PSMB8, PSMB9, PSMC1, PSMC2, PSMC4, PSMD1, PSMD10, PSMD13, PSMD14, PSMD6, PSME1, PSME2, PSME3, RPS27A, SEM1, TUBA1A, TUBA1B, TUBA1C, TUBA3D, TUBA4A, TUBA8, TUBB1, TUBB2A, TUBB2B, TUBB3, TUBB4B, TUBB6, TUBB8, UBA52, UBB, UBC]
R-HSA:5610787	Hedgehog 'off' state	REACTOME_Pathways_08.05.2020	2.46641e-06	0.00746581	4.57554e-09	1.92173e-07	[-1]	Group57	56.6372	64	[ADCY1, ADCY10, ADCY7, DYNC2H1, FUZ, GLI1, GLI2, GLI3, GNAS, GSK3B, IFT57, IFT88, INTU, KIF3A, KIF7, MKS1, OFD1, PRKACA, PRKACB, PRKAR1A, PRKAR1B, PSMA1, PSMA2, PSMA3, PSMA4, PSMA7, PSMA8, PSMB1, PSMB10, PSMB3, PSMB4, PSMB6, PSMB8, PSMB9, PSMC1, PSMC2, PSMC4, PSMD1, PSMD10, PSMD13, PSMD14, PSMD6, PSME1, PSME2, PSME3, RPGRIP1L, RPS27A, SEM1, SKP1, SMO, TUBA1A, TUBA1B, TUBA1C, TUBA3D, TUBA4A, TUBB1…
R-HSA:68867	Assembly of the pre-replicative complex	REACTOME_Pathways_08.05.2020	8.7823e-06	0.0263118	4.57554e-09	1.92173e-07	[-1]	Group57	61.7647	42	[CDC6, CDT1, E2F1, E2F2, E2F3, GMNN, MCM2, MCM4, MCM6, ORC3, ORC4, ORC5, ORC6, PSMA1, PSMA2, PSMA3, PSMA4, PSMA7, PSMA8, PSMB1, PSMB10, PSMB3, PSMB4, PSMB6, PSMB8, PSMB9, PSMC1, PSMC2, PSMC4, PSMD1, PSMD10, PSMD13, PSMD14, PSMD6, PSME1, PSME2, PSME3, RPS27A, SEM1, UBA52, UBB, UBC]
GO:0030216	keratinocyte differentiation	GO_BiologicalProcess-EBI-UniProt-GOA-ACAP-ARAP_08.05.2020_00h00	1.00514e-18	3.18028e-15	3.11106e-07	8.71096e-06	[5, 6, 7]	Group58	13.0573	41	[ABCA12, AKR1C3, ANXA1, AQP3, ASAH1, CAPNS1, CD109, CDSN, CERS3, CTSK, CTSL, DSC2, FLG, FOXC1, FURIN, GRHL1, GRHL2, HRNR, INTU, KLK14, KRT10, KRT8, MACROH2A2, MBD4, MSX2, NME2, OVOL2, PAX6, PCSK6, PERP, PKP4, PLAAT4, PRKCH, PSAP, RUNX1, SPINK5, SPINK9, STK4, TP63, TRIM16, YAP1]
GO:0009913	epidermal cell differentiation	GO_BiologicalProcess-EBI-UniProt-GOA-ACAP-ARAP_08.05.2020_00h00	2.23187e-14	7.03039e-11	3.11106e-07	8.71096e-06	[5, 6]	Group58	17.2872	65	[ABCA12, AKR1C3, ANXA1, AQP3, ASAH1, CAPNS1, CD109, CDSN, CERS3, CTNNB1, CTSK, CTSL, DSC2, EZH2, FLG, FOXC1, FURIN, GATD3A, GLI1, GRHL1, GRHL2, HDAC2, HES1, HRNR, INTU, KLF4, KLK14, KRT10, KRT8, LHFPL5, LRTOMT, MACROH2A2, MBD4, MSX2, MYO6, MYO7A, NME2, OVOL2, PAX6, PCDH15, PCSK6, PDZD7, PERP, PKP4, PLAAT4, PRKCH, PSAP, PTCH2, PTPRQ, PTPRR, RIPOR2, RUNX1, SFRP4, SLC4A7, SLC9A3R1, SOD1, SPINK5, SPI…
GO:0043588	skin development	GO_BiologicalProcess-EBI-UniProt-GOA-ACAP-ARAP_08.05.2020_00h00	3.07117e-11	9.58205e-08	3.11106e-07	8.71096e-06	[4, 5, 6]	Group58	20.5479	90	[ABCA12, AKR1C3, ALOX12, ALX4, ANXA1, APCDD1, AQP3, ARRDC3, ASAH1, ATP7A, CAPNS1, CD109, CDSN, CERS3, CLDN1, COL1A1, COL1A2, COL3A1, COMP, CTNNB1, CTSK, CTSL, DACT2, DSC2, EDA, ELOVL1, FERMT1, FGFR2, FLG, FLG2, FOXC1, FURIN, FUZ, FZD6, GBA, GLI2, GNAS, GORAB, GRHL1, GRHL2, HDAC2, HRNR, IGFBP5, INHBA, INTU, ITGA2, ITGA3, ITGB4, KLK14, KRT10, KRT8, LDB2, LSR, MACROH2A2, MBD4, MSX2, MYO5A, NGFR, NME…
GO:0008544	epidermis development	GO_BiologicalProcess-EBI-UniProt-GOA-ACAP-ARAP_08.05.2020_00h00	1.13583e-07	0.000348472	3.11106e-07	8.71096e-06	[4]	Group58	24.0481	120	[ABCA12, AGPAT2, AKR1C3, ALDH3A2, ALX4, ANXA1, APCDD1, AQP3, ASAH1, ASIC2, ATP7A, CAPNS1, CCN2, CD109, CDSN, CERS3, COL17A1, CRABP2, CSTB, CTNNB1, CTSK, CTSL, DCT, DSC2, EDA, EDA2R, EMP1, EZH2, FABP5, FERMT1, FGFR2, FLG, FLG2, FOXC1, FURIN, FUZ, FZD6, GATD3A, GLI1, GLI2, GNAS, GORAB, GRHL1, GRHL2, HDAC2, HES1, HLA-DRB1, HRNR, IGFBP5, INHBA, INTU, KIAA1324L, KIF3A, KLF4, KLK14, KRT10, KRT8, LAMA4,…
GO:0060271	cilium assembly	GO_BiologicalProcess-EBI-UniProt-GOA-ACAP-ARAP_08.05.2020_00h00	3.69076e-07	0.001129	9.63479e-07	2.11965e-05	[6, 7]	Group59	47.4227	184	[ACTR2, ACTR3, ADAMTS16, ALMS1, APEX1, ARL13A, ARL6, ARMC4, ARMC9, ATG3, ATG5, ATMIN, ATP6V1D, B9D1, B9D2, BBIP1, BBOF1, BBS10, BBS2, BBS4, BBS5, BBS9, CC2D2A, CCDC113, CCDC151, CCDC28B, CCDC39, CCDC40, CCDC63, CCDC65, CCDC88A, CCP110, CDKN3, CELSR2, CEP120, CEP126, CEP152, CEP290, CEP41, CEP43, CEP57, CEP63, CEP76, CEP78, CEP83, CETN2, CFAP100, CFAP157, CFAP206, CFAP221, CFAP298, CFAP410, CFAP43…
GO:0070925	organelle assembly	GO_BiologicalProcess-EBI-UniProt-GOA-ACAP-ARAP_08.05.2020_00h00	4.44749e-07	0.00136004	9.63479e-07	2.11965e-05	[5]	Group59	42.8729	388	[ABT1, ACTA1, ACTC1, ACTG1, ACTR2, ACTR3, ADAMTS16, ALMS1, ANKRD1, APEX1, ARHGEF5, ARHGEF9, ARL13A, ARL6, ARMC4, ARMC9, ATG101, ATG16L2, ATG3, ATG5, ATMIN, ATP6V1D, AURKC, B9D1, B9D2, BAG3, BBIP1, BBOF1, BBS10, BBS2, BBS4, BBS5, BBS9, BCCIP, BICD1, BRCA1, C10orf90, C1QBP, CAPN3, CAPN9, CASQ1, CAV3, CBLN1, CC2D2A, CCDC113, CCDC151, CCDC28B, CCDC39, CCDC40, CCDC63, CCDC65, CCDC88A, CCP110, CCSAP, C…
GO:0120031	plasma membrane bounded cell projection assembly	GO_BiologicalProcess-EBI-UniProt-GOA-ACAP-ARAP_08.05.2020_00h00	4.90404e-07	0.00149818	9.63479e-07	2.11965e-05	[6]	Group59	44.8161	268	[ABITRAM, ACTR2, ACTR3, ADAMTS16, AGRN, AIF1L, AJUBA, ALMS1, APC, APEX1, ARF6, ARFIP2, ARHGAP44, ARHGEF26, ARHGEF4, ARL13A, ARL6, ARMC4, ARMC9, ATG3, ATG5, ATMIN, ATP6V1D, ATP7A, ATP8B1, AUTS2, B9D1, B9D2, BBIP1, BBOF1, BBS10, BBS2, BBS4, BBS5, BBS9, CC2D2A, CCDC113, CCDC151, CCDC28B, CCDC39, CCDC40, CCDC63, CCDC65, CCDC88A, CCL21, CCP110, CCR7, CD2AP, CDC42, CDC42EP5, CDKN3, CELSR2, CEP120, CEP1…
GO:0044782	cilium organization	GO_BiologicalProcess-EBI-UniProt-GOA-ACAP-ARAP_08.05.2020_00h00	5.2797e-07	0.00161137	9.63479e-07	2.11965e-05	[5, 6]	Group59	46.9287	191	[ACTR2, ACTR3, ADAMTS16, ALMS1, APEX1, ARL13A, ARL6, ARMC4, ARMC9, ATG3, ATG5, ATMIN, ATP6V1D, B9D1, B9D2, BBIP1, BBOF1, BBS10, BBS12, BBS2, BBS4, BBS5, BBS9, CC2D2A, CCDC113, CCDC151, CCDC28B, CCDC39, CCDC40, CCDC63, CCDC65, CCDC88A, CCP110, CDKN3, CELSR2, CEP120, CEP126, CEP152, CEP290, CEP41, CEP43, CEP57, CEP63, CEP76, CEP78, CEP83, CETN2, CFAP100, CFAP126, CFAP157, CFAP206, CFAP221, CFAP298,…
GO:0030031	cell projection assembly	GO_BiologicalProcess-EBI-UniProt-GOA-ACAP-ARAP_08.05.2020_00h00	3.23177e-06	0.0097567	9.63479e-07	2.11965e-05	[5]	Group59	43.9024	270	[ABITRAM, ACTR2, ACTR3, ADAMTS16, AGRN, AIF1L, AJUBA, ALMS1, APC, APEX1, ARF6, ARFIP2, ARHGAP44, ARHGEF26, ARHGEF4, ARL13A, ARL6, ARMC4, ARMC9, ATG3, ATG5, ATMIN, ATP6V1D, ATP7A, ATP8B1, AUTS2, B9D1, B9D2, BBIP1, BBOF1, BBS10, BBS2, BBS4, BBS5, BBS9, CC2D2A, CCDC113, CCDC151, CCDC28B, CCDC39, CCDC40, CCDC63, CCDC65, CCDC88A, CCL21, CCP110, CCR7, CD2AP, CDC42, CDC42EP5, CDKN3, CELSR2, CEP120, CEP1…
GO:0044085	cellular component biogenesis	GO_BiologicalProcess-EBI-UniProt-GOA-ACAP-ARAP_08.05.2020_00h00	1.8989e-15	5.98914e-12	3.32197e-16	2.09284e-14	[3]	Group60	40.9416	1374	[AAR2, ABCA2, ABI2, ABITRAM, ABT1, ACD, ACE, ACOT13, ACSL3, ACTA1, ACTB, ACTC1, ACTG1, ACTN1, ACTR2, ACTR3, ADAMTS16, ADAR, ADD3, ADGRL4, ADRM1, AFDN, AGRN, AGT, AIF1L, AJUBA, AK8, AKR1C1, ALAD, ALDH1A2, ALDH1A3, ALDH9A1, ALDOB, ALMS1, ALS2, AMIGO1, AMIGO2, ANK2, ANK3, ANKRD1, ANKRD53, ANKS1B, ANTXR1, AP1AR, APC, APEX1, APIP, APLP2, APOA1, APOB, APOC1, APOC2, APOD, APOE, APOM, APP, AQP11, AQP4, A…
GO:0022607	cellular component assembly	GO_BiologicalProcess-EBI-UniProt-GOA-ACAP-ARAP_08.05.2020_00h00	2.3786e-14	7.4902e-11	3.32197e-16	2.09284e-14	[4]	Group60	40.9631	1276	[AAR2, ABCA2, ABI2, ABITRAM, ABT1, ACD, ACE, ACOT13, ACSL3, ACTA1, ACTB, ACTC1, ACTG1, ACTN1, ACTR2, ACTR3, ADAMTS16, ADAR, ADD3, ADGRL4, ADRM1, AFDN, AGRN, AGT, AIF1L, AJUBA, AKR1C1, ALAD, ALDH1A2, ALDH1A3, ALDH9A1, ALDOB, ALMS1, ALS2, AMIGO1, AMIGO2, ANK2, ANK3, ANKRD1, ANKRD53, ANKS1B, ANTXR1, AP1AR, APC, APEX1, APIP, APLP2, APOA1, APOB, APOC1, APOC2, APOD, APOE, APOM, APP, AQP11, AQP4, ARF6, …
GO:0043933	protein-containing complex subunit organization	GO_BiologicalProcess-EBI-UniProt-GOA-ACAP-ARAP_08.05.2020_00h00	3.77893e-09	1.16996e-05	3.32197e-16	2.09284e-14	[4]	Group60	40.8759	840	[AAR2, ABI2, ABITRAM, ABT1, ACOT13, ACSL3, ACTR2, ACTR3, ADAR, ADD3, ADGRL4, ADRM1, AFDN, AGT, AJUBA, AKR1C1, ALAD, ALB, ALDH1A2, ALDH1A3, ALDH9A1, ALDOB, ALS2, ANKRD53, ANKS1B, ANP32E, ANTXR1, AP1AR, APC, APC2, APIP, APLP2, APOA1, APOB, APOC1, APOC2, APOE, APOM, AQP11, AQP4, ARF6, ARFGEF1, ARFIP1, ARFIP2, ARHGAP28, ARHGEF5, ARID2, ARL2, ARL6, ARMC4, ARPC1B, ARPC5, ARPC5L, ASF1A, ASF1B, ATF7IP, A…
GO:0065003	protein-containing complex assembly	GO_BiologicalProcess-EBI-UniProt-GOA-ACAP-ARAP_08.05.2020_00h00	4.59431e-08	0.000141275	3.32197e-16	2.09284e-14	[5]	Group60	40.9194	721	[AAR2, ABI2, ABITRAM, ABT1, ACOT13, ACSL3, ACTR2, ACTR3, ADAR, ADD3, ADGRL4, ADRM1, AFDN, AJUBA, AKR1C1, ALAD, ALDH1A2, ALDH1A3, ALDH9A1, ALDOB, ALS2, ANKRD53, ANKS1B, ANTXR1, AP1AR, APC, APIP, APLP2, APOA1, APOB, APOC1, APOC2, APOE, APOM, AQP11, AQP4, ARF6, ARFGEF1, ARFIP1, ARFIP2, ARHGAP28, ARHGEF5, ARL2, ARL6, ARMC4, ARPC1B, ARPC5, ARPC5L, ASF1A, ASF1B, ATF7IP, ATL1, ATP23, ATP5F1D, ATPAF1, AX…
GO:0034622	cellular protein-containing complex assembly	GO_BiologicalProcess-EBI-UniProt-GOA-ACAP-ARAP_08.05.2020_00h00	4.62605e-06	0.0139244	3.32197e-16	2.09284e-14	[6]	Group60	41.31	473	[AAR2, ABI2, ABITRAM, ABT1, ACTR2, ACTR3, ADAR, ADD3, ADRM1, ALDOB, ANKRD53, ANTXR1, AP1AR, ARF6, ARFGEF1, ARFIP1, ARFIP2, ARHGAP28, ARL2, ARL6, ARMC4, ARPC1B, ARPC5, ARPC5L, ASF1A, ASF1B, ATF7IP, ATP23, ATP5F1D, ATPAF1, BAIAP2, BAIAP2L1, BAIAP2L2, BBS10, BBS12, BBS4, BCS1L, BRF2, CADPS2, CALR, CAMSAP1, CAMSAP2, CAND1, CAPZA1, CASQ1, CAV3, CCDC115, CCDC151, CCDC39, CCDC40, CCDC63, CCDC65, CCL11, …
GO:1901576	organic substance biosynthetic process	GO_BiologicalProcess-EBI-UniProt-GOA-ACAP-ARAP_08.05.2020_00h00	2.6887e-12	8.41832e-09	1.02004e-11	5.40619e-10	[3]	Group61	38.3391	2456	[A3GALT2, AASDHPPT, ABCA2, ABCD2, ABCD3, ABHD17C, ABHD4, ABT1, ACAA2, ACAT2, ACCS, ACD, ACER3, ACMSD, ACO1, ACOT8, ACP6, ACSBG1, ACSBG2, ACSL3, ACSL4, ACSL5, ACSM1, ACSM6, ACTA2, ACTN1, ACTR2, ACTR3, ACTR8, ACVR1, ADA2, ADCY1, ADCY10, ADCY7, ADIPOR1, ADIRF, ADM, ADNP2, ADORA2B, ADRM1, ADSS1, AEBP1, AEBP2, AGER, AGMAT, AGMO, AGPAT1, AGPAT2, AGPAT4, AGPAT5, AGPS, AGRN, AGT, AGTR2, AHR, AIFM2, AIMP1…
GO:0044249	cellular biosynthetic process	GO_BiologicalProcess-EBI-UniProt-GOA-ACAP-ARAP_08.05.2020_00h00	5.53491e-12	1.73187e-08	1.02004e-11	5.40619e-10	[3]	Group61	38.337	2416	[A3GALT2, AASDHPPT, ABCA2, ABCD2, ABCD3, ABHD17C, ABHD4, ABT1, ACCS, ACD, ACER3, ACMSD, ACO1, ACOT8, ACP6, ACSBG1, ACSBG2, ACSL3, ACSL4, ACSL5, ACSM1, ACSM6, ACTA2, ACTN1, ACTR2, ACTR3, ACTR8, ACVR1, ADA2, ADCY1, ADCY10, ADCY7, ADIPOR1, ADIRF, ADM, ADNP2, ADORA2B, ADRM1, ADSS1, AEBP1, AEBP2, AGER, AGMAT, AGMO, AGPAT1, AGPAT2, AGPAT4, AGPAT5, AGPS, AGRN, AGT, AGTR2, AHR, AIFM2, AIMP1, AIP, AJUBA, …
GO:0034645	cellular macromolecule biosynthetic process	GO_BiologicalProcess-EBI-UniProt-GOA-ACAP-ARAP_08.05.2020_00h00	4.54528e-07	0.00138949	1.02004e-11	5.40619e-10	[4, 5]	Group61	37.8528	1918	[ABCA2, ABHD17C, ABT1, ACD, ACO1, ACOT8, ACTA2, ACTR2, ACTR3, ACTR8, ACVR1, ADCY1, ADIRF, ADNP2, ADRM1, AEBP1, AEBP2, AGER, AGRN, AGT, AGTR2, AHR, AIFM2, AIMP1, AJUBA, AKIRIN2, ALAS2, ALG10, ALG10B, ALG12, ALG13, ALG14, ALG1L2, ALG2, ALG5, ALG9, ALK, ALX3, ALX4, ALYREF, ANKRD1, ANTXR1, ANXA4, APBB3, APOA1, APOB, APOE, APP, AQP11, ARF4, ARFGEF1, ARHGEF5, ARID2, ARID5A, ARMCX3, ARNT2, ARNTL2, ASF1A…
GO:0009059	macromolecule biosynthetic process	GO_BiologicalProcess-EBI-UniProt-GOA-ACAP-ARAP_08.05.2020_00h00	4.88914e-07	0.00149412	1.02004e-11	5.40619e-10	[4]	Group61	37.7846	1975	[ABCA2, ABHD17C, ABT1, ACD, ACO1, ACOT8, ACTA2, ACTN1, ACTR2, ACTR3, ACTR8, ACVR1, ADCY1, ADIRF, ADNP2, ADRM1, AEBP1, AEBP2, AGER, AGRN, AGT, AGTR2, AHR, AIFM2, AIMP1, AIP, AJUBA, AKIRIN2, ALAS2, ALG10, ALG10B, ALG12, ALG13, ALG14, ALG1L2, ALG2, ALG5, ALG9, ALK, ALX3, ALX4, ALYREF, ANKRD1, ANTXR1, ANXA4, APBB3, APEX1, APOA1, APOB, APOE, APP, AQP11, ARF4, ARFGEF1, ARHGEF5, ARID2, ARID5A, ARL2BP, A…
GO:0034641	cellular nitrogen compound metabolic process	GO_BiologicalProcess-EBI-UniProt-GOA-ACAP-ARAP_08.05.2020_00h00	2.95067e-06	0.00891987	1.02004e-11	5.40619e-10	[3]	Group61	37.1601	2460	[AADAT, AAR2, AASDHPPT, ABCA2, ABCG2, ABHD4, ABT1, ACBD6, ACD, ACE, ACER3, ACMSD, ACO1, ACOT13, ACOT2, ACOT6, ACOT8, ACSBG1, ACSBG2, ACSL3, ACSL4, ACSL5, ACSM1, ACSM6, ACTA2, ACTN1, ACTR2, ACTR3, ACTR8, ACVR1, ADA2, ADAR, ADARB1, ADARB2, ADCY1, ADCY10, ADCY7, ADIRF, ADNP2, ADORA2B, ADRM1, ADSS1, AEBP1, AEBP2, AEN, AGER, AGMAT, AGPAT1, AGPAT2, AGPAT4, AGPAT5, AGRN, AGT, AGTR2, AHNAK2, AHR, AIFM2, …
GO:0044271	cellular nitrogen compound biosynthetic process	GO_BiologicalProcess-EBI-UniProt-GOA-ACAP-ARAP_08.05.2020_00h00	3.13658e-06	0.00947561	1.02004e-11	5.40619e-10	[4]	Group61	37.6281	1910	[ABCA2, ABT1, ACD, ACER3, ACMSD, ACO1, ACSBG1, ACSBG2, ACSL3, ACSL4, ACSL5, ACTA2, ACTN1, ACTR2, ACTR3, ACTR8, ACVR1, ADA2, ADCY1, ADCY10, ADCY7, ADIRF, ADNP2, ADORA2B, ADRM1, ADSS1, AEBP1, AEBP2, AGER, AGMAT, AGPAT1, AGPAT2, AGPAT4, AGPAT5, AGRN, AGT, AGTR2, AHR, AIFM2, AIMP1, AIP, AJUBA, AK1, AK5, AK8, AK9, AKIRIN2, ALAD, ALAS2, ALDH9A1, ALK, ALX3, ALX4, ALYREF, AMPD1, AMPD3, ANKRD1, ANTXR1, AN…
KEGG:05016	Huntington disease	KEGG_27.04.2021	7.1296e-09	2.20305e-05	8.4134e-07	2.10335e-05	[-1]	Group62	50.9804	156	[ACTR1B, ADRM1, APAF1, ATG101, ATP5F1A, ATP5F1B, ATP5F1C, ATP5F1D, ATP5F1E, ATP5MC1, ATP5MC2, ATP5MC3, ATP5PD, ATP5PF, ATP5PO, BBC3, BDNF, CASP8, CLTC, COX4I1, COX5B, COX6A1, COX6A2, COX6B1, COX7A1, COX7A2, COX7B, COX7B2, COX7C, COX8A, CREB1, CREB3, CREB3L1, CREB3L2, CREB5, CYCS, DCTN2, DCTN3, DCTN5, DNAH10, DNAH11, DNAH12, DNAH14, DNAH17, DNAH2, DNAH3, DNAH5, DNAH6, DNAH7, DNAH8, DNAH9, DNAI2, D…
KEGG:05012	Parkinson disease	KEGG_27.04.2021	2.01598e-07	0.000617496	8.4134e-07	2.10335e-05	[-1]	Group62	51.004	127	[ADRM1, APAF1, ATP5F1A, ATP5F1B, ATP5F1C, ATP5F1D, ATP5F1E, ATP5MC1, ATP5MC2, ATP5MC3, ATP5PD, ATP5PF, ATP5PO, CALM1, CALM2, CALM3, CAMK2G, COX4I1, COX5B, COX6A1, COX6A2, COX6B1, COX7A1, COX7A2, COX7B, COX7B2, COX7C, COX8A, CYCS, DDIT3, EIF2AK3, ERN1, GNAI2, GNAL, GNAS, HSPA5, HTRA2, ITPR2, KIF5B, MAOB, MAPK10, MAPK8, MAPK9, MCU, NDUFA1, NDUFA11, NDUFA12, NDUFA13, NDUFA2, NDUFA3, NDUFA4, NDUFA4L2…
KEGG:05022	Pathways of neurodegeneration	KEGG_27.04.2021	2.73118e-07	0.000836013	8.4134e-07	2.10335e-05	[-1]	Group62	46.3158	220	[ACTR1B, ADRM1, AGER, ALS2, APAF1, APC, APC2, APP, ATG101, ATP2A1, ATP2A3, ATP5F1A, ATP5F1B, ATP5F1C, ATP5F1D, ATP5F1E, ATP5MC1, ATP5MC2, ATP5MC3, ATP5PD, ATP5PF, ATP5PO, ATXN1, AXIN2, BDNF, CACNA1D, CALM1, CALM2, CALM3, CAMK2G, CASP8, CAT, CDK5R1, CHMP2B, CHRM3, CHRM5, COX4I1, COX5B, COX6A1, COX6A2, COX6B1, COX7A1, COX7A2, COX7B, COX7B2, COX7C, COX8A, CSNK2B, CTNNB1, CYCS, DCTN2, DCTN3, DCTN5, D…
KEGG:05020	Prion disease	KEGG_27.04.2021	4.98319e-07	0.00152137	8.4134e-07	2.10335e-05	[-1]	Group62	49.8168	136	[ADRM1, APAF1, ATF2, ATP5F1A, ATP5F1B, ATP5F1C, ATP5F1D, ATP5F1E, ATP5MC1, ATP5MC2, ATP5MC3, ATP5PD, ATP5PF, ATP5PO, C9, CACNA1D, CAV2, CAV3, CCL5, COX4I1, COX5B, COX6A1, COX6A2, COX6B1, COX7A1, COX7A2, COX7B, COX7B2, COX7C, COX8A, CREB1, CREB3, CREB3L1, CREB3L2, CREB5, CSNK2B, CYBA, CYCS, DDIT3, EGR1, EIF2AK3, GRIN2A, GRIN2B, GRIN2C, GRIN2D, GRIN3B, GSK3B, HSPA1A, HSPA1B, HSPA2, HSPA5, HSPA8, IL…
KEGG:05010	Alzheimer disease	KEGG_27.04.2021	8.0198e-07	0.00244123	8.4134e-07	2.10335e-05	[-1]	Group62	47.4255	175	[ADAM17, ADRM1, AGER, APAF1, APC, APC2, APH1A, APOE, APP, ATG101, ATP2A1, ATP2A3, ATP5F1A, ATP5F1B, ATP5F1C, ATP5F1D, ATP5F1E, ATP5MC1, ATP5MC2, ATP5MC3, ATP5PD, ATP5PF, ATP5PO, AXIN2, CACNA1D, CALM1, CALM2, CALM3, CASP8, CDK5R1, CHRM3, CHRM5, COX4I1, COX5B, COX6A1, COX6A2, COX6B1, COX7A1, COX7A2, COX7B, COX7B2, COX7C, COX8A, CSNK2B, CTNNB1, CYCS, DDIT3, DKK2, EIF2AK3, ERN1, FADD, FAS, FRAT1, FRA…
KEGG:05014	Amyotrophic lateral sclerosis	KEGG_27.04.2021	1.05858e-05	0.0316516	8.4134e-07	2.10335e-05	[-1]	Group62	46.1538	168	[ACTB, ACTG1, ACTR1B, ADRM1, ALS2, ALYREF, ANXA7, APAF1, ATG101, ATP5F1A, ATP5F1B, ATP5F1C, ATP5F1D, ATP5F1E, ATP5MC1, ATP5MC2, ATP5MC3, ATP5PD, ATP5PF, ATP5PO, CASP1, CAT, CHCHD10, CHMP2B, COX4I1, COX5B, COX6A1, COX6A2, COX6B1, COX7A1, COX7A2, COX7B, COX7B2, COX7C, COX8A, CYCS, DCTN2, DCTN3, DCTN5, DDIT3, DERL1, DNAH10, DNAH11, DNAH12, DNAH14, DNAH17, DNAH2, DNAH3, DNAH5, DNAH6, DNAH7, DNAH8, DN…
R-HSA:72766	Translation	REACTOME_Pathways_08.05.2020	2.1732e-21	6.89557e-18	1.78518e-07	5.17701e-06	[-1]	Group63	62.1993	181	[AIMP1, AURKAIP1, CHCHD1, DDOST, EEF1A1, EEF1B2, EEF1E1, EEF1G, EEF2, EIF1AX, EIF2B2, EIF3C, EIF3D, EIF3E, EIF3F, EIF3G, EIF3H, EIF3I, EIF3M, EIF4A2, EIF4H, EIF5, EPRS1, FARSB, GADD45GIP1, GFM1, GFM2, HARS2, IARS2, KARS1, MRPL10, MRPL11, MRPL13, MRPL14, MRPL16, MRPL17, MRPL18, MRPL19, MRPL2, MRPL21, MRPL27, MRPL3, MRPL30, MRPL32, MRPL33, MRPL34, MRPL35, MRPL36, MRPL39, MRPL40, MRPL42, MRPL43, MRP…
GO:0006518	peptide metabolic process	GO_BiologicalProcess-EBI-UniProt-GOA-ACAP-ARAP_08.05.2020_00h00	7.48132e-07	0.00227956	1.78518e-07	5.17701e-06	[4, 5]	Group63	42.8571	375	[ABCA2, ACD, ACE, ACO1, AEBP1, AIFM2, AIMP1, AOPEP, APEX1, APH1A, APOE, APP, ATP6AP2, AURKAIP1, BCL3, BDH2, BSG, BTG2, C1QBP, C8orf88, CALR, CAPRIN1, CAPRIN2, CARNMT1, CCL5, CDK4, CELF4, CES1, CHAC2, CHCHD1, CHRFAM7A, CLN5, CLU, CNDP2, CNOT11, CNOT2, CNOT6L, CNOT7, COA3, COPS5, CORIN, CPD, CPE, CPEB2, CPQ, CPXM1, CPXM2, CTNS, CTSZ, DALRD3, DDX1, DDX25, DDX3X, DENR, DHPS, DHX29, DIO2, DLGAP3, DPH2…
GO:0043603	cellular amide metabolic process	GO_BiologicalProcess-EBI-UniProt-GOA-ACAP-ARAP_08.05.2020_00h00	1.07642e-06	0.00327233	1.78518e-07	5.17701e-06	[4]	Group63	41.6027	488	[AADAT, AASDHPPT, ABCA2, ABHD4, ACBD6, ACD, ACE, ACER3, ACO1, ACOT13, ACOT2, ACOT6, ACOT8, ACSBG1, ACSBG2, ACSL3, ACSL4, ACSL5, ACSM1, ACSM6, AEBP1, AIFM2, AIMP1, AOPEP, APEX1, APH1A, APOE, APP, ARG1, ARG2, ASAH1, ASAH2, ASAH2B, ATP6AP2, AURKAIP1, B3GALT2, B3GALT4, B4GALT3, BAAT, BCL3, BDH2, BSG, BTD, BTG2, C1QBP, C8orf88, CALR, CAPRIN1, CAPRIN2, CARNMT1, CBR4, CCL5, CCNA2, CDK4, CEBPA, CELF4, CE…
GO:0043604	amide biosynthetic process	GO_BiologicalProcess-EBI-UniProt-GOA-ACAP-ARAP_08.05.2020_00h00	1.08481e-06	0.00329672	1.78518e-07	5.17701e-06	[5]	Group63	42.7429	374	[ACO1, ACSBG1, ACSBG2, ACSL3, ACSL4, ACSL5, AIFM2, AIMP1, APP, ARG1, ARG2, ASAH1, ASAH2, AURKAIP1, B3GALT2, B3GALT4, B4GALT3, BCL3, BDH2, BSG, BTG2, C1QBP, C8orf88, CALR, CAPRIN1, CAPRIN2, CBR4, CCL5, CCNA2, CDK4, CEBPA, CELF4, CERS2, CERS3, CHAC2, CHCHD1, CNDP2, CNOT11, CNOT2, CNOT6L, CNOT7, COA3, COPS5, CPEB2, CPS1, DALRD3, DDX1, DDX25, DDX3X, DEGS2, DENR, DHFR2, DHPS, DHX29, DIO2, DLD, DLGAP3,…
GO:0043043	peptide biosynthetic process	GO_BiologicalProcess-EBI-UniProt-GOA-ACAP-ARAP_08.05.2020_00h00	2.25033e-06	0.00681624	1.78518e-07	5.17701e-06	[5, 6]	Group63	43.3566	310	[ACO1, AIFM2, AIMP1, APP, AURKAIP1, BCL3, BDH2, BSG, BTG2, C1QBP, C8orf88, CALR, CAPRIN1, CAPRIN2, CCL5, CDK4, CELF4, CHAC2, CHCHD1, CNDP2, CNOT11, CNOT2, CNOT6L, CNOT7, COA3, COPS5, CPEB2, DALRD3, DDX1, DDX25, DDX3X, DENR, DHPS, DHX29, DIO2, DLGAP3, DPH2, DPH6, DTD1, EEF1A1, EEF1B2, EEF1E1, EEF1G, EEF2, EFL1, EFNA1, EIF1, EIF1AX, EIF1AY, EIF1B, EIF2A, EIF2AK3, EIF2B2, EIF3C, EIF3D, EIF3E, EIF3F,…
GO:1901564	organonitrogen compound metabolic process	GO_BiologicalProcess-EBI-UniProt-GOA-ACAP-ARAP_08.05.2020_00h00	3.44915e-11	1.07579e-07	1.05542e-14	6.43804e-13	[3]	Group64	37.9286	2677	[A2ML1, A3GALT2, AADAT, AASDHPPT, AATK, ABCA2, ABCA3, ABCG2, ABHD12B, ABHD13, ABHD16A, ABHD17C, ABHD4, ABI2, ACBD6, ACCS, ACD, ACE, ACER3, ACMSD, ACO1, ACOT13, ACOT2, ACOT6, ACOT8, ACP1, ACP4, ACSBG1, ACSBG2, ACSL3, ACSL4, ACSL5, ACSM1, ACSM6, ACTB, ACTR8, ACVR1, ACVR1C, ADA2, ADAM17, ADAM18, ADAM19, ADAM21, ADAM22, ADAM23, ADAM32, ADAMTS12, ADAMTS16, ADAMTS17, ADAMTS19, ADAMTS6, ADAMTS8, ADAMTS9…
GO:0043170	macromolecule metabolic process	GO_BiologicalProcess-EBI-UniProt-GOA-ACAP-ARAP_08.05.2020_00h00	1.30398e-08	4.02018e-05	1.05542e-14	6.43804e-13	[3]	Group64	36.8357	3618	[A2ML1, AAR2, AATK, ABCA2, ABCA3, ABCD2, ABHD13, ABHD17C, ABI2, ABT1, ACD, ACE, ACO1, ACOT8, ACP1, ACP4, ACTA1, ACTA2, ACTB, ACTC1, ACTG1, ACTN1, ACTR2, ACTR3, ACTR8, ACVR1, ACVR1C, ADA2, ADAM17, ADAM18, ADAM19, ADAM21, ADAM22, ADAM23, ADAM32, ADAMTS12, ADAMTS16, ADAMTS17, ADAMTS19, ADAMTS6, ADAMTS8, ADAMTS9, ADAMTSL1, ADAMTSL3, ADAR, ADARB1, ADARB2, ADCK2, ADCY1, ADCY7, ADGRG1, ADH5, ADIRF, ADM,…
GO:0044260	cellular macromolecule metabolic process	GO_BiologicalProcess-EBI-UniProt-GOA-ACAP-ARAP_08.05.2020_00h00	1.54886e-07	0.000475035	1.05542e-14	6.43804e-13	[3, 4]	Group64	36.9466	3163	[A2ML1, AATK, ABCA2, ABCA3, ABHD13, ABHD17C, ABI2, ABT1, ACD, ACE, ACO1, ACOT8, ACP1, ACP4, ACTA2, ACTB, ACTR2, ACTR3, ACTR8, ACVR1, ACVR1C, ADA2, ADAM17, ADAMTS12, ADAMTS9, ADAR, ADARB1, ADCK2, ADCY1, ADCY7, ADH5, ADIRF, ADM, ADNP2, ADORA2B, ADPRH, ADRM1, AEBP1, AEBP2, AEN, AGA, AGBL1, AGBL2, AGBL3, AGBL5, AGER, AGRN, AGT, AGTR2, AHR, AIFM2, AIMP1, AIP, AIPL1, AJUBA, AKIRIN2, AKTIP, ALAD, ALAS2,…
GO:0019538	protein metabolic process	GO_BiologicalProcess-EBI-UniProt-GOA-ACAP-ARAP_08.05.2020_00h00	3.76875e-06	0.011359	1.05542e-14	6.43804e-13	[3, 4]	Group64	37.282	2266	[A2ML1, AATK, ABCA2, ABCA3, ABHD13, ABHD17C, ABI2, ACD, ACE, ACO1, ACOT8, ACP1, ACP4, ACTB, ACTR8, ACVR1, ACVR1C, ADA2, ADAM17, ADAM18, ADAM19, ADAM21, ADAM22, ADAM23, ADAM32, ADAMTS12, ADAMTS16, ADAMTS17, ADAMTS19, ADAMTS6, ADAMTS8, ADAMTS9, ADAMTSL1, ADAMTSL3, ADAR, ADARB1, ADCK2, ADCY1, ADCY7, ADH5, ADORA2B, ADPRH, ADRM1, AEBP1, AGA, AGBL1, AGBL2, AGBL3, AGBL5, AGER, AGT, AGTR2, AIFM2, AIMP1, …
GO:0044267	cellular protein metabolic process	GO_BiologicalProcess-EBI-UniProt-GOA-ACAP-ARAP_08.05.2020_00h00	4.77038e-06	0.0143445	1.05542e-14	6.43804e-13	[4, 5]	Group64	37.4474	2048	[A2ML1, AATK, ABCA2, ABCA3, ABHD13, ABHD17C, ABI2, ACE, ACO1, ACP1, ACP4, ACTB, ACTR8, ACVR1, ACVR1C, ADA2, ADAM17, ADAMTS12, ADAR, ADARB1, ADCK2, ADCY1, ADCY7, ADH5, ADORA2B, ADPRH, ADRM1, AGA, AGBL1, AGBL2, AGBL3, AGBL5, AGER, AGT, AGTR2, AIFM2, AIMP1, AIP, AIPL1, AJUBA, AKIRIN2, AKTIP, ALAD, ALB, ALG10, ALG10B, ALG12, ALG13, ALG14, ALG1L2, ALG2, ALG5, ALG9, ALK, ALKAL2, ALOX12, ALPK1, ALS2, AM…
GO:0019222	regulation of metabolic process	GO_BiologicalProcess-EBI-UniProt-GOA-ACAP-ARAP_08.05.2020_00h00	1.19228e-05	0.0356254	1.05542e-14	6.43804e-13	[2, 3]	Group64	36.8659	2689	[A2ML1, ABCA2, ABCB4, ABCD2, ABT1, ACD, ACE, ACMSD, ACO1, ACOT13, ACOT8, ACP4, ACSL3, ACTA1, ACTA2, ACTB, ACTC1, ACTG1, ACTN1, ACTR2, ACTR3, ACTR8, ACVR1, ACVR1C, ADAM17, ADAM19, ADAR, ADARB1, ADCY1, ADCY7, ADIPOR1, ADIRF, ADM, ADNP2, ADORA2B, ADRB1, ADRM1, AEBP1, AEBP2, AFDN, AFF3, AGER, AGPAT1, AGPAT2, AGRN, AGT, AGTR2, AHNAK2, AHR, AIFM2, AIP, AJUBA, AKAP11, AKIRIN2, AKR1C3, AKTIP, ALAD, ALDH1…
GO:0006613	cotranslational protein targeting to membrane	GO_BiologicalProcess-EBI-UniProt-GOA-ACAP-ARAP_08.05.2020_00h00	4.89869e-30	1.56268e-26	2.76288e-19	1.8235e-17	[6, 7, 8, 9, 10, 11]	Group65	87.2727	96	[ARL6IP1, FAU, MRPL13, RPL10, RPL10A, RPL11, RPL12, RPL13, RPL13A, RPL14, RPL15, RPL17, RPL18, RPL18A, RPL19, RPL21, RPL23, RPL23A, RPL24, RPL26, RPL27, RPL27A, RPL28, RPL29, RPL3, RPL30, RPL31, RPL32, RPL34, RPL35, RPL35A, RPL36, RPL36AL, RPL37, RPL37A, RPL38, RPL39, RPL4, RPL41, RPL5, RPL6, RPL7, RPL7A, RPL8, RPL9, RPLP0, RPLP1, RPLP2, RPS10, RPS11, RPS12, RPS13, RPS14, RPS15, RPS15A, RPS16, RP…
GO:0006614	SRP-dependent cotranslational protein targeting to membrane	GO_BiologicalProcess-EBI-UniProt-GOA-ACAP-ARAP_08.05.2020_00h00	1.9621e-28	6.25321e-25	2.76288e-19	1.8235e-17	[7, 8, 9, 10, 11, 12]	Group65	86.7924	92	[FAU, MRPL13, RPL10, RPL10A, RPL11, RPL12, RPL13, RPL13A, RPL14, RPL15, RPL17, RPL18, RPL18A, RPL19, RPL21, RPL23, RPL23A, RPL24, RPL26, RPL27, RPL27A, RPL28, RPL29, RPL3, RPL30, RPL31, RPL32, RPL34, RPL35, RPL35A, RPL36, RPL36AL, RPL37, RPL37A, RPL38, RPL39, RPL4, RPL41, RPL5, RPL6, RPL7, RPL7A, RPL8, RPL9, RPLP0, RPLP1, RPLP2, RPS10, RPS11, RPS12, RPS13, RPS14, RPS15, RPS15A, RPS16, RPS17, RPS1…
GO:0045047	protein targeting to ER	GO_BiologicalProcess-EBI-UniProt-GOA-ACAP-ARAP_08.05.2020_00h00	9.09921e-28	2.89901e-24	2.76288e-19	1.8235e-17	[6, 7, 8, 9, 10]	Group65	83.3333	100	[CHMP4A, FAU, GET1, HSPA5, MRPL13, RPL10, RPL10A, RPL11, RPL12, RPL13, RPL13A, RPL14, RPL15, RPL17, RPL18, RPL18A, RPL19, RPL21, RPL23, RPL23A, RPL24, RPL26, RPL27, RPL27A, RPL28, RPL29, RPL3, RPL30, RPL31, RPL32, RPL34, RPL35, RPL35A, RPL36, RPL36AL, RPL37, RPL37A, RPL38, RPL39, RPL4, RPL41, RPL5, RPL6, RPL7, RPL7A, RPL8, RPL9, RPLP0, RPLP1, RPLP2, RPS10, RPS11, RPS12, RPS13, RPS14, RPS15, RPS15…
GO:0006612	protein targeting to membrane	GO_BiologicalProcess-EBI-UniProt-GOA-ACAP-ARAP_08.05.2020_00h00	5.23873e-21	1.66068e-17	2.76288e-19	1.8235e-17	[5, 6, 7, 8, 9, 10]	Group65	66.21	145	[ANK3, AQP11, ARL6, ARL6IP1, ATG3, C2CD5, CACNA1A, CDK5R1, CEMIP, CHMP4A, CIB1, EXOC4, FAU, GET1, GOLGA7, HPCA, HRAS, HSPA5, ICMT, ITGB1BP1, MFF, MIEF1, MIEF2, MPZ, MRPL13, MYO1C, MYO1E, NACA, NACAD, PDZK1, PEX19, PEX3, PEX5, PRKCI, PRNP, RPL10, RPL10A, RPL11, RPL12, RPL13, RPL13A, RPL14, RPL15, RPL17, RPL18, RPL18A, RPL19, RPL21, RPL23, RPL23A, RPL24, RPL26, RPL27, RPL27A, RPL28, RPL29, RPL3, RP…
GO:0072657	protein localization to membrane	GO_BiologicalProcess-EBI-UniProt-GOA-ACAP-ARAP_08.05.2020_00h00	9.27867e-19	2.9367e-15	2.76288e-19	1.8235e-17	[5]	Group65	51.1628	352	[ABCA12, ACSL3, ACTB, ADAM22, AFDN, AGER, AGRN, AKAP5, AMN, ANK2, ANK3, AP4M1, APOE, APPL1, AQP11, ARF6, ARHGAP44, ARL13A, ARL5A, ARL5B, ARL6, ARL6IP1, ATG3, ATP1B1, ATP2C2, BBC3, BBIP1, BBS2, BCL2L11, BCS1L, BLZF1, BMF, BSG, C1D, C2CD5, CACNA1A, CACNG4, CALM3, CAPN3, CASP8, CAV3, CCDC88A, CD81, CDK5R1, CEMIP, CHMP4A, CIB1, CLASP2, CLTC, CNPY4, COLQ, COX18, CPE, CRIPT, CSRP3, CYP46A1, DAB2, DAG1,…
GO:0090150	establishment of protein localization to membrane	GO_BiologicalProcess-EBI-UniProt-GOA-ACAP-ARAP_08.05.2020_00h00	2.76081e-18	8.72967e-15	2.76288e-19	1.8235e-17	[4, 5, 6]	Group65	57.3003	208	[ACSL3, AFDN, AKAP5, AMN, ANK3, AQP11, ARHGAP44, ARL6, ARL6IP1, ATG3, ATP1B1, BBC3, BBS2, BCL2L11, BCS1L, BLZF1, BMF, C2CD5, CACNA1A, CALM3, CASP8, CDK5R1, CEMIP, CHMP4A, CIB1, COLQ, COX18, E2F1, EXOC4, FAU, GET1, GOLGA7, GOPC, GORASP1, GORASP2, GRIN3B, GRIP1, HPCA, HRAS, HSPA5, ICMT, ITGB1BP1, LRRC1, LRRC7, MAIP1, MAPK10, MAPK8, MFF, MIEF1, MIEF2, MOAP1, MPZ, MRPL13, MYO1C, MYO1E, NACA, NACAD, N…
GO:0006605	protein targeting	GO_BiologicalProcess-EBI-UniProt-GOA-ACAP-ARAP_08.05.2020_00h00	2.03042e-16	6.408e-13	2.76288e-19	1.8235e-17	[5, 6, 7, 8, 9]	Group65	53.4335	249	[ACAA1, ACOT2, ACOT8, AGPS, AIP, AKAP5, AMACR, ANK3, AP1S3, AP4B1, AP4E1, AP4M1, AP4S1, APEX1, AQP11, ARL6, ARL6IP1, ATG3, ATP5IF1, AURKAIP1, BAAT, BAG3, C11orf65, C2CD5, CACNA1A, CAT, CDK5R1, CEMIP, CHMP4A, CIB1, CLU, CROT, DECR2, DHRS4, DNAJC19, ECH1, ECI2, EHHADH, EXOC4, FAU, FBXO7, FZD5, GABARAP, GCC2, GET1, GLYAT, GNPTAB, GOLGA7, GOSR2, GRPEL1, GRPEL2, GSTK1, HAX1, HPCA, HRAS, HSPA5, HSPA8, …
GO:0009593	detection of chemical stimulus	GO_BiologicalProcess-EBI-UniProt-GOA-ACAP-ARAP_08.05.2020_00h00	0	0	1.46352e-41	1.05373e-39	[3]	Group66	7.69231	40	[CALM1, CALM2, CALM3, CYB5R4, DAPL1, EHHADH, GNAT2, KCNMB1, KCNMB4, LY96, MAP4K2, OR1L8, OR2A12, OR2A42, OR2A7, OR2AG2, OR2F1, OR2L2, OR3A2, OR3A3, OR51E1, OR51I2, OR51M1, OR52N4, OR56B1, OR6A2, OR7C1, OR7D2, OR9Q1, PDHX, PKD1L3, RPSA, RTP4, SSC5D, TAS1R1, TAS2R14, TAS2R5, TGFB3, TLR1, TRPA1]
GO:0050907	detection of chemical stimulus involved in sensory perception	GO_BiologicalProcess-EBI-UniProt-GOA-ACAP-ARAP_08.05.2020_00h00	0	0	1.46352e-41	1.05373e-39	[4, 6]	Group66	5.39419	26	[DAPL1, GNAT2, OR1L8, OR2A12, OR2A42, OR2A7, OR2AG2, OR2F1, OR2L2, OR3A2, OR3A3, OR51E1, OR51I2, OR51M1, OR52N4, OR56B1, OR6A2, OR7C1, OR7D2, OR9Q1, PKD1L3, RTP4, TAS1R1, TAS2R14, TAS2R5, TRPA1]
GO:0050906	detection of stimulus involved in sensory perception	GO_BiologicalProcess-EBI-UniProt-GOA-ACAP-ARAP_08.05.2020_00h00	0	3.76949e-43	1.46352e-41	1.05373e-39	[3, 5]	Group66	8.94161	49	[ANO1, ASIC2, CACNA2D4, COL11A1, CRB1, CXCL12, DAPL1, EYS, GJA9, GNAT2, GRM6, ITGA2, LHFPL5, LXN, MMP24, NTSR1, OR1L8, OR2A12, OR2A42, OR2A7, OR2AG2, OR2F1, OR2L2, OR3A2, OR3A3, OR51E1, OR51I2, OR51M1, OR52N4, OR56B1, OR6A2, OR7C1, OR7D2, OR9Q1, PCDH15, PDZD7, PIEZO2, PKD1L3, PTPRQ, PTPRR, RTP4, SEMA5B, SERPINE2, TAS1R1, TAS2R14, TAS2R5, TMC2, TRPA1, TULP1]
GO:0007606	sensory perception of chemical stimulus	GO_BiologicalProcess-EBI-UniProt-GOA-ACAP-ARAP_08.05.2020_00h00	0	0	1.46352e-41	1.05373e-39	[5]	Group66	7.05009	38	[ASIC2, BBS4, CFAP69, DAPL1, FZD2, GNAL, GNAS, GNAT2, LEF1, NXNL2, OR1L8, OR2A12, OR2A42, OR2A7, OR2AG2, OR2F1, OR2L2, OR3A2, OR3A3, OR51E1, OR51I2, OR51M1, OR52N4, OR56B1, OR6A2, OR7C1, OR7D2, OR9Q1, PDE1C, PKD1L3, REEP2, RTP4, TAS1R1, TAS2R14, TAS2R5, TRPA1, TTC8, WNT10B]
GO:0007608	sensory perception of smell	GO_BiologicalProcess-EBI-UniProt-GOA-ACAP-ARAP_08.05.2020_00h00	0	0	1.46352e-41	1.05373e-39	[6]	Group66	5.60345	26	[BBS4, CFAP69, DAPL1, FZD2, GNAS, NXNL2, OR1L8, OR2A12, OR2A42, OR2A7, OR2AG2, OR2F1, OR2L2, OR3A2, OR3A3, OR51E1, OR51I2, OR51M1, OR52N4, OR56B1, OR6A2, OR7C1, OR7D2, OR9Q1, PDE1C, TTC8]
KEGG:04740	Olfactory transduction	KEGG_27.04.2021	1.4013e-45	5.80278e-42	1.46352e-41	1.05373e-39	[-1]	Group66	6.77201	30	[CALM1, CALM2, CALM3, CAMK2G, GNAL, GRK3, OR1L8, OR2A12, OR2A42, OR2A7, OR2AG2, OR2F1, OR2L2, OR3A2, OR3A3, OR51E1, OR51I2, OR51M1, OR52N4, OR56B1, OR6A2, OR7C1, OR7D2, OR9Q1, PDE1C, PRKACA, PRKACB, PRKG1, PRKG2, RGS2]
R-HSA:381753	Olfactory Signaling Pathway	REACTOME_Pathways_08.05.2020	9.37469e-43	2.99768e-39	1.46352e-41	1.05373e-39	[-1]	Group66	6.10687	24	[GNAL, GNGT1, OR1L8, OR2A12, OR2A42, OR2A7, OR2AG2, OR2F1, OR2L2, OR3A2, OR3A3, OR51E1, OR51I2, OR51M1, OR52N4, OR56B1, OR6A2, OR7C1, OR7D2, OR9Q1, REEP2, REEP3, REEP5, RTP4]
GO:0034613	cellular protein localization	GO_BiologicalProcess-EBI-UniProt-GOA-ACAP-ARAP_08.05.2020_00h00	1.21845e-13	3.83079e-10	1.64286e-13	9.52857e-12	[4]	Group67	42.3077	891	[ABCA12, ABCA2, ABHD17C, ACAA1, ACD, ACOT2, ACOT8, ACSL3, ACTB, ADAM22, ADPRH, AFDN, AGER, AGPS, AGRN, AGT, AGTR2, AIP, AJUBA, AKAP11, AKAP5, ALKBH5, ALYREF, AMACR, AMN, ANK2, ANK3, ANKLE1, ANTXR1, AP1AR, AP1S1, AP1S2, AP1S3, AP3B2, AP3M2, AP4B1, AP4E1, AP4M1, AP4S1, APC, APEX1, APLP2, APOD, APOE, APPL1, AQP11, ARF4, ARF5, ARF6, ARFIP1, ARFIP2, ARHGAP44, ARL1, ARL13A, ARL17A, ARL2, ARL2BP, ARL4A,…
GO:0070727	cellular macromolecule localization	GO_BiologicalProcess-EBI-UniProt-GOA-ACAP-ARAP_08.05.2020_00h00	1.64286e-13	5.1635e-10	1.64286e-13	9.52857e-12	[3]	Group67	42.2495	894	[ABCA12, ABCA2, ABHD17C, ACAA1, ACD, ACOT2, ACOT8, ACSL3, ACTB, ADAM22, ADPRH, AFDN, AGER, AGPS, AGRN, AGT, AGTR2, AIP, AJUBA, AKAP11, AKAP5, ALKBH5, ALYREF, AMACR, AMN, ANK2, ANK3, ANKLE1, ANTXR1, AP1AR, AP1S1, AP1S2, AP1S3, AP3B2, AP3M2, AP4B1, AP4E1, AP4M1, AP4S1, APC, APEX1, APLP2, APOD, APOE, APPL1, AQP11, ARF4, ARF5, ARF6, ARFIP1, ARFIP2, ARHGAP44, ARL1, ARL13A, ARL17A, ARL2, ARL2BP, ARL4A,…
GO:0033365	protein localization to organelle	GO_BiologicalProcess-EBI-UniProt-GOA-ACAP-ARAP_08.05.2020_00h00	5.16912e-13	1.6231e-09	1.64286e-13	9.52857e-12	[5]	Group67	45.5331	474	[ABHD17C, ACAA1, ACD, ACOT2, ACOT8, ADAM22, AGPS, AGT, AGTR2, AIP, AKAP11, AMACR, ANK2, ANTXR1, AP4M1, APC, APLP2, APOD, APPL1, ARF4, ARF6, ARL1, ARL13A, ARL2, ARL2BP, ARL5A, ARL5B, ARL6, ATP13A2, ATP5IF1, ATP6V1D, AURKAIP1, BAAT, BAG3, BARD1, BBC3, BBIP1, BBS2, BBS4, BBS9, BCAP29, BCAP31, BCL2L11, BCL3, BCS1L, BICD1, BMF, BRCA2, BUB3, BYSL, C11orf65, CACNA1A, CACNG4, CALM3, CALR, CARD10, CASP8, …
GO:0072594	establishment of protein localization to organelle	GO_BiologicalProcess-EBI-UniProt-GOA-ACAP-ARAP_08.05.2020_00h00	2.64123e-11	8.24329e-08	1.64286e-13	9.52857e-12	[4, 5, 6]	Group67	47.7492	297	[ACAA1, ACD, ACOT2, ACOT8, AGPS, AGT, AGTR2, AIP, AMACR, ANTXR1, AP4M1, APLP2, APOD, APPL1, ATP5IF1, AURKAIP1, BAAT, BAG3, BBC3, BCL2L11, BCS1L, BMF, BRCA2, C11orf65, CACNA1A, CACNG4, CALM3, CASP8, CAT, CCT5, CCT7, CCT8, CD68, CHMP4A, CLU, COX18, CROT, CRY2, DDIT3, DECR2, DHRS4, DNAJA1, DNAJC19, DNM1, DNM3, E2F1, E2F3, ECH1, ECI2, ECT2, EFCAB7, EHHADH, FAU, FBXO7, FERMT1, FGF9, FLNA, FZD5, GCC2, …
GO:0006886	intracellular protein transport	GO_BiologicalProcess-EBI-UniProt-GOA-ACAP-ARAP_08.05.2020_00h00	2.9269e-10	9.08804e-07	1.64286e-13	9.52857e-12	[4, 5, 6, 7, 8]	Group67	43.2031	553	[ACAA1, ACD, ACOT2, ACOT8, ADPRH, AGPS, AGT, AGTR2, AIP, AKAP5, ALKBH5, ALYREF, AMACR, ANK3, ANKLE1, AP1S1, AP1S2, AP1S3, AP3B2, AP3M2, AP4B1, AP4E1, AP4M1, AP4S1, APEX1, APLP2, APOD, APPL1, AQP11, ARF4, ARF5, ARF6, ARFIP1, ARFIP2, ARHGAP44, ARL1, ARL17A, ARL4A, ARL4C, ARL5A, ARL5B, ARL6, ARL6IP1, ATG3, ATP13A2, ATP1B1, ATP5IF1, AURKAIP1, BAAT, BAG3, BARD1, BBC3, BBS12, BCAP29, BCAP31, BCL2L11, B…
R-HSA:9010553	Regulation of expression of SLITs and ROBOs	REACTOME_Pathways_08.05.2020	5.61579e-23	1.78414e-19	0.000179183	0.000179183	[-1]	Group68	71.9298	123	[COL4A5, CUL2, DAG1, EIF4A3, ELOB, LDB1, LHX4, MAGOHB, NCBP1, NCBP2, PSMA1, PSMA2, PSMA3, PSMA4, PSMA7, PSMA8, PSMB1, PSMB10, PSMB3, PSMB4, PSMB6, PSMB8, PSMB9, PSMC1, PSMC2, PSMC4, PSMD1, PSMD10, PSMD13, PSMD14, PSMD6, PSME1, PSME2, PSME3, RBM8A, ROBO1, ROBO3, RPL10, RPL10A, RPL11, RPL12, RPL13, RPL13A, RPL14, RPL15, RPL17, RPL18, RPL18A, RPL19, RPL21, RPL22L1, RPL23, RPL23A, RPL24, RPL26, RPL26…
R-HSA:376176	Signaling by ROBO receptors	REACTOME_Pathways_08.05.2020	8.92825e-21	2.82936e-17	0.000179183	0.000179183	[-1]	Group68	66.055	144	[AKAP5, CAP1, CDC42, CLASP2, COL4A5, CUL2, CXCL12, DAG1, DCC, EIF4A3, ELOB, ENAH, EVL, GPC1, LDB1, LHX4, MAGOHB, NCBP1, NCBP2, NCK2, NELL2, NRP1, NTN1, PAK3, PAK5, PFN1, PFN2, PRKACA, PRKACB, PSMA1, PSMA2, PSMA3, PSMA4, PSMA7, PSMA8, PSMB1, PSMB10, PSMB3, PSMB4, PSMB6, PSMB8, PSMB9, PSMC1, PSMC2, PSMC4, PSMD1, PSMD10, PSMD13, PSMD14, PSMD6, PSME1, PSME2, PSME3, RBM8A, ROBO1, ROBO3, RPL10, RPL10A,…
R-HSA:975957	Nonsense Mediated Decay (NMD) enhanced by the Exon Junction Complex (EJC)	REACTOME_Pathways_08.05.2020	1.31066e-20	4.15218e-17	0.000179183	0.000179183	[-1]	Group68	77.3913	89	[EIF4A3, MAGOHB, NCBP1, NCBP2, PNRC2, RBM8A, RPL10, RPL10A, RPL11, RPL12, RPL13, RPL13A, RPL14, RPL15, RPL17, RPL18, RPL18A, RPL19, RPL21, RPL22L1, RPL23, RPL23A, RPL24, RPL26, RPL26L1, RPL27, RPL27A, RPL28, RPL29, RPL3, RPL30, RPL31, RPL32, RPL34, RPL35, RPL35A, RPL36, RPL36AL, RPL37, RPL37A, RPL38, RPL39, RPL39L, RPL4, RPL41, RPL5, RPL6, RPL7, RPL7A, RPL8, RPL9, RPLP0, RPLP1, RPLP2, RPS10, RPS1…
R-HSA:927802	Nonsense-Mediated Decay (NMD)	REACTOME_Pathways_08.05.2020	1.31066e-20	4.15218e-17	0.000179183	0.000179183	[-1]	Group68	77.3913	89	[EIF4A3, MAGOHB, NCBP1, NCBP2, PNRC2, RBM8A, RPL10, RPL10A, RPL11, RPL12, RPL13, RPL13A, RPL14, RPL15, RPL17, RPL18, RPL18A, RPL19, RPL21, RPL22L1, RPL23, RPL23A, RPL24, RPL26, RPL26L1, RPL27, RPL27A, RPL28, RPL29, RPL3, RPL30, RPL31, RPL32, RPL34, RPL35, RPL35A, RPL36, RPL36AL, RPL37, RPL37A, RPL38, RPL39, RPL39L, RPL4, RPL41, RPL5, RPL6, RPL7, RPL7A, RPL8, RPL9, RPLP0, RPLP1, RPLP2, RPS10, RPS1…
GO:0000184	nuclear-transcribed mRNA catabolic process, nonsense-mediated decay	GO_BiologicalProcess-EBI-UniProt-GOA-ACAP-ARAP_08.05.2020_00h00	2.29086e-17	7.2414e-14	0.000179183	0.000179183	[7, 8, 9, 10]	Group68	71.5385	93	[DCP1B, EIF3E, EIF4A3, FAU, MAGOHB, MRPL13, NBAS, NCBP1, NCBP2, PNRC2, RBM8A, RPL10, RPL10A, RPL11, RPL12, RPL13, RPL13A, RPL14, RPL15, RPL17, RPL18, RPL18A, RPL19, RPL21, RPL23, RPL23A, RPL24, RPL26, RPL27, RPL27A, RPL28, RPL29, RPL3, RPL30, RPL31, RPL32, RPL34, RPL35, RPL35A, RPL36, RPL36AL, RPL37, RPL37A, RPL38, RPL39, RPL4, RPL41, RPL5, RPL6, RPL7, RPL7A, RPL8, RPL9, RPLP0, RPLP1, RPLP2, RPS1…
GO:0000956	nuclear-transcribed mRNA catabolic process	GO_BiologicalProcess-EBI-UniProt-GOA-ACAP-ARAP_08.05.2020_00h00	3.13379e-10	9.72728e-07	0.000179183	0.000179183	[6, 7, 8, 9]	Group68	55.7078	122	[BTG2, CNOT11, CNOT2, CNOT6L, CNOT7, DCP1B, DCPS, DDX5, DIS3, DXO, EIF3E, EIF4A3, EXOSC3, EXOSC4, EXOSC7, EXOSC8, FAU, GTPBP2, HBS1L, LSM3, LSM4, LSM5, LSM6, MAGOHB, MRPL13, NANOS1, NANOS3, NBAS, NCBP1, NCBP2, NOCT, PATL2, PDE12, PNRC2, RBM8A, RPL10, RPL10A, RPL11, RPL12, RPL13, RPL13A, RPL14, RPL15, RPL17, RPL18, RPL18A, RPL19, RPL21, RPL23, RPL23A, RPL24, RPL26, RPL27, RPL27A, RPL28, RPL29, RPL…
GO:0006402	mRNA catabolic process	GO_BiologicalProcess-EBI-UniProt-GOA-ACAP-ARAP_08.05.2020_00h00	1.2753e-08	3.93431e-05	0.000179183	0.000179183	[5, 6, 7, 8]	Group68	48.9691	190	[ALKBH5, ANGEL2, ANP32A, APEX1, AXIN2, BTG2, CALCR, CNOT11, CNOT2, CNOT6L, CNOT7, DCP1B, DCPS, DDX5, DIS3, DXO, E2F1, EIF3E, EIF4A3, ERN1, EXOSC3, EXOSC4, EXOSC7, EXOSC8, FASTKD3, FAU, FMR1, GTPBP2, HBS1L, HNRNPA0, HNRNPR, HNRNPU, HSPA1A, HSPA1B, HSPA8, HSPB1, IGF2BP3, LSM3, LSM4, LSM5, LSM6, MAGOHB, MEIOC, METTL14, METTL3, MEX3D, MRPL13, MYD88, MYEF2, NANOS1, NANOS3, NBAS, NCBP1, NCBP2, NOCT, NU…
GO:0006401	RNA catabolic process	GO_BiologicalProcess-EBI-UniProt-GOA-ACAP-ARAP_08.05.2020_00h00	1.62431e-07	0.000498012	0.000179183	0.000179183	[5, 6, 7]	Group68	47.0998	203	[AEN, ALKBH5, ANGEL2, ANP32A, APEX1, AXIN2, BTG2, CALCR, CNOT11, CNOT2, CNOT6L, CNOT7, DCP1B, DCPS, DDX5, DIS3, DXO, E2F1, EIF3E, EIF4A3, ERN1, EXOSC3, EXOSC4, EXOSC7, EXOSC8, FASTKD3, FAU, FMR1, GTPBP2, HBS1L, HNRNPA0, HNRNPR, HNRNPU, HSPA1A, HSPA1B, HSPA8, HSPB1, IGF2BP3, LSM3, LSM4, LSM5, LSM6, MAGOHB, MEIOC, METTL14, METTL3, MEX3D, MRPL13, MTREX, MYD88, MYEF2, NAF1, NANOS1, NANOS3, NBAS, NCBP…
R-HSA:8953854	Metabolism of RNA	REACTOME_Pathways_08.05.2020	4.97162e-07	0.00151833	0.000179183	0.000179183	[-1]	Group68	44.1481	298	[ADAR, ADARB1, ALKBH8, ALYREF, ANP32A, APOBEC2, APOBEC3C, BUD31, BYSL, C1D, C2orf49, CD2BP2, CDC40, CLP1, CNOT11, CNOT2, CNOT6L, CNOT7, CSTF1, CSTF2T, CSTF3, CTU2, CWC15, CWC22, DCAF13, DCP1B, DCPS, DDX1, DDX20, DDX5, DHX38, DIS3, EBNA1BP2, EIF4A2, EIF4A3, ELAC2, EMG1, EPRS1, EXOSC3, EXOSC4, EXOSC7, EXOSC8, FAM98B, FBL, GCFC2, GNL3, GTF2H2, GTF2H5, GTPBP3, HBS1L, HNRNPA0, HNRNPA1, HNRNPA2B1, HNRN…
GO:0034655	nucleobase-containing compound catabolic process	GO_BiologicalProcess-EBI-UniProt-GOA-ACAP-ARAP_08.05.2020_00h00	3.72366e-06	0.0112306	0.000179183	0.000179183	[4, 5]	Group68	44.1941	255	[ADA2, AEN, ALKBH5, AMPD3, ANGEL2, ANP32A, APAF1, APEX1, APOBEC2, APOBEC3C, APOBEC3D, APOBEC3F, APOBEC3G, AXIN2, BTG2, CALCR, CDKN2A, CNOT11, CNOT2, CNOT6L, CNOT7, CNP, DCP1B, DCPS, DDX5, DICER1, DIS3, DNASE2, DNPH1, DPYD, DUT, DXO, E2F1, EIF3E, EIF4A3, ENDOG, ENPP3, ENPP4, ENTPD1, ENTPD3, ERN1, EXOSC3, EXOSC4, EXOSC7, EXOSC8, FASTKD3, FAU, FHIT, FMR1, GALT, GTPBP2, H1-0, HBS1L, HINT1, HMGB1, HNR…
GO:0030030	cell projection organization	GO_BiologicalProcess-EBI-UniProt-GOA-ACAP-ARAP_08.05.2020_00h00	8.37339e-12	2.61752e-08	8.72567e-11	4.10107e-09	[4]	Group69	42.6939	710	[ABCD2, ABI2, ABITRAM, ACP4, ACSL4, ACTB, ACTR2, ACTR3, ADAMTS16, ADARB1, ADCY1, ADM, AGER, AGRN, AGT, AIF1L, AJUBA, ALCAM, ALK, ALKAL2, ALMS1, ALS2, AMIGO1, ANK3, ANKRD1, ANOS1, APC, APEX1, APOA1, APOD, APOE, APP, ARF4, ARF6, ARFGEF1, ARFIP2, ARHGAP33, ARHGAP44, ARHGEF26, ARHGEF4, ARL13A, ARL6, ARMC4, ARMC9, ARPC5, ART4, ATG3, ATG5, ATL1, ATMIN, ATP1B2, ATP6V1D, ATP7A, ATP8B1, AUTS2, B2M, B9D1, …
GO:0120036	plasma membrane bounded cell projection organization	GO_BiologicalProcess-EBI-UniProt-GOA-ACAP-ARAP_08.05.2020_00h00	1.54324e-11	4.82108e-08	8.72567e-11	4.10107e-09	[5]	Group69	42.6987	693	[ABCD2, ABI2, ABITRAM, ACP4, ACSL4, ACTB, ACTR2, ACTR3, ADAMTS16, ADARB1, ADCY1, ADM, AGER, AGRN, AGT, AIF1L, AJUBA, ALCAM, ALK, ALKAL2, ALMS1, ALS2, AMIGO1, ANK3, ANKRD1, ANOS1, APC, APEX1, APOA1, APOD, APOE, APP, ARF4, ARF6, ARFGEF1, ARFIP2, ARHGAP33, ARHGAP44, ARHGEF26, ARHGEF4, ARL13A, ARL6, ARMC4, ARMC9, ARPC5, ART4, ATG3, ATG5, ATL1, ATMIN, ATP1B2, ATP6V1D, ATP7A, ATP8B1, AUTS2, B2M, B9D1, …
GO:0007399	nervous system development	GO_BiologicalProcess-EBI-UniProt-GOA-ACAP-ARAP_08.05.2020_00h00	8.37186e-08	0.0002571	8.72567e-11	4.10107e-09	[4, 5]	Group69	39.6598	1026	[AATK, ABCA2, ABCD2, ABI2, ABITRAM, ABT1, ACD, ACER3, ACP4, ACSBG1, ACSL3, ACSL4, ACTB, ACTR2, ACVR1C, ADAM22, ADAM23, ADARB1, ADCY1, ADGRA2, ADGRG1, ADM, ADNP2, AFDN, AGER, AGRN, AGT, AGTR2, AK8, ALCAM, ALDH1A2, ALDH1A3, ALDH3A2, ALDH5A1, ALK, ALKAL2, ALS2, AMIGO1, AMIGO2, ANK2, ANK3, ANKRD1, ANOS1, ANXA1, APAF1, APBA2, APCDD1, APEX1, APLP1, APLP2, APOA1, APOB, APOD, APOE, APP, AQP1, ARF4, ARF6,…
GO:0120035	regulation of plasma membrane bounded cell projection organization	GO_BiologicalProcess-EBI-UniProt-GOA-ACAP-ARAP_08.05.2020_00h00	2.49e-07	0.000762437	8.72567e-11	4.10107e-09	[5, 6]	Group69	43.9353	326	[ABI2, ABITRAM, ACP4, ACTR2, ACTR3, ADAMTS16, AGRN, AGT, ALK, ALKAL2, AMIGO1, ANKRD1, APC, APEX1, APOE, ARF6, ARHGAP33, ARHGAP44, ATG3, ATG5, ATMIN, ATP1B2, ATP7A, ATP8B1, AUTS2, B2M, BAG5, BAIAP2, BBS4, BDNF, BRSK2, C1D, C21orf91, CACNA1A, CAMK1, CAMK2G, CAMSAP2, CAPRIN1, CAPRIN2, CCDC151, CCDC88A, CCL21, CCP110, CCR7, CD44, CDC42, CDC42EP5, CDHR5, CDK5R1, CDKL3, CEP120, CERS2, CFL1, CHN1, CHODL…
GO:0031344	regulation of cell projection organization	GO_BiologicalProcess-EBI-UniProt-GOA-ACAP-ARAP_08.05.2020_00h00	3.53924e-07	0.00108301	8.72567e-11	4.10107e-09	[4, 5]	Group69	43.8083	329	[ABI2, ABITRAM, ACP4, ACTR2, ACTR3, ADAMTS16, AGRN, AGT, ALK, ALKAL2, AMIGO1, ANKRD1, APC, APEX1, APOE, ARF6, ARHGAP33, ARHGAP44, ATG3, ATG5, ATMIN, ATP1B2, ATP7A, ATP8B1, AUTS2, B2M, BAG5, BAIAP2, BBS4, BDNF, BRSK2, C1D, C21orf91, CACNA1A, CAMK1, CAMK2G, CAMSAP2, CAPRIN1, CAPRIN2, CCDC151, CCDC88A, CCL21, CCP110, CCR7, CD44, CDC42, CDC42EP5, CDHR5, CDK5R1, CDKL3, CEP120, CERS2, CFL1, CHN1, CHODL…
GO:0031175	neuron projection development	GO_BiologicalProcess-EBI-UniProt-GOA-ACAP-ARAP_08.05.2020_00h00	5.44388e-07	0.00166093	8.72567e-11	4.10107e-09	[5, 6, 8, 9, 10]	Group69	42.115	454	[ABI2, ABITRAM, ACP4, ACSL4, ACTB, ACTR2, ADARB1, ADCY1, ADM, AGER, AGRN, AGT, ALCAM, ALK, ALKAL2, ALS2, AMIGO1, ANK3, ANKRD1, ANOS1, APOA1, APOD, APOE, APP, ARF4, ARF6, ARFGEF1, ARHGAP33, ARHGAP44, ART4, ATL1, ATP1B2, ATP7A, AUTS2, B2M, BAG5, BAIAP2, BBS4, BDNF, BLOC1S1, BLOC1S4, BLOC1S5, BMPR1B, BOC, BRSK2, BSG, BTBD3, BTG2, C12orf57, C1D, C21orf91, CACNA1A, CAMK1, CAMK2G, CAMSAP1, CAMSAP2, CAP…
GO:0000902	cell morphogenesis	GO_BiologicalProcess-EBI-UniProt-GOA-ACAP-ARAP_08.05.2020_00h00	7.01136e-07	0.00213706	8.72567e-11	4.10107e-09	[3, 4]	Group69	41.8728	474	[ABI2, ABITRAM, ACTB, ACTN1, ACTR2, ADARB1, ADCY1, AGRN, AKIP1, ALCAM, ALS2, AMIGO1, ANK3, ANOS1, ANTXR1, ANXA1, ANXA7, AP1AR, APOA1, APOE, APP, ARHGAP15, ARHGAP33, ARHGAP44, ARHGEF26, ARHGEF28, ART4, ATL1, ATP7A, AUTS2, BAIAP2, BDNF, BMPR1B, BOC, BRSK2, BSG, BTBD3, C12orf57, C1D, C1GALT1C1, C1QBP, C8orf37, CACNA1A, CALR, CAMSAP1, CAP1, CAPRIN1, CAPRIN2, CASS4, CCL11, CCL2, CD44, CDC42, CDC42EP5,…
GO:0000904	cell morphogenesis involved in differentiation	GO_BiologicalProcess-EBI-UniProt-GOA-ACAP-ARAP_08.05.2020_00h00	2.02113e-06	0.00612604	8.72567e-11	4.10107e-09	[4, 5]	Group69	42.8571	348	[ABI2, ABITRAM, ACTB, ACTN1, ACTR2, ADARB1, ADCY1, AGRN, AKIP1, ALCAM, ALS2, AMIGO1, ANK3, ANOS1, ANTXR1, AP1AR, APOA1, APOE, APP, ARHGAP33, ARHGAP44, ARHGEF26, ART4, ATL1, AUTS2, BAIAP2, BDNF, BMPR1B, BOC, BRSK2, BSG, BTBD3, C12orf57, C1D, C1GALT1C1, C1QBP, C8orf37, CACNA1A, CALR, CAPRIN1, CAPRIN2, CASS4, CDC42, CDH11, CDK5R1, CDKL3, CELSR2, CFL1, CHL1, CHN1, CHODL, CHRFAM7A, CHRNA3, CIB1, CLEC1…
GO:0048666	neuron development	GO_BiologicalProcess-EBI-UniProt-GOA-ACAP-ARAP_08.05.2020_00h00	4.16123e-06	0.0125378	8.72567e-11	4.10107e-09	[4, 5, 7, 8, 9]	Group69	41.0993	501	[ABI2, ABITRAM, ACP4, ACSL4, ACTB, ACTR2, ADARB1, ADCY1, ADM, AGER, AGRN, AGT, ALCAM, ALK, ALKAL2, ALS2, AMIGO1, ANK3, ANKRD1, ANOS1, APOA1, APOD, APOE, APP, ARF4, ARF6, ARFGEF1, ARHGAP33, ARHGAP44, ART4, ATF5, ATL1, ATP1B2, ATP7A, ATP8B1, AUTS2, B2M, BAG5, BAIAP2, BBS4, BDNF, BLOC1S1, BLOC1S4, BLOC1S5, BMPR1B, BOC, BRSK2, BSG, BTBD3, BTG2, C12orf57, C1D, C21orf91, C8orf37, CACNA1A, CAMK1, CAMK2G…
GO:0022008	neurogenesis	GO_BiologicalProcess-EBI-UniProt-GOA-ACAP-ARAP_08.05.2020_00h00	9.22264e-06	0.0276126	8.72567e-11	4.10107e-09	[4, 5, 6]	Group69	39.7849	703	[ABCA2, ABI2, ABITRAM, ABT1, ACP4, ACSL3, ACSL4, ACTB, ACTR2, ADAM22, ADARB1, ADCY1, ADGRG1, ADM, ADNP2, AFDN, AGER, AGRN, AGT, ALCAM, ALDH1A2, ALK, ALKAL2, ALS2, AMIGO1, ANK3, ANKRD1, ANOS1, ANXA1, APCDD1, APEX1, APLP2, APOA1, APOD, APOE, APP, ARF4, ARF6, ARFGEF1, ARHGAP33, ARHGAP44, ART4, ASPA, ASTN1, ATF5, ATL1, ATP1B2, ATP7A, ATP8B1, AUTS2, B2M, BAG5, BAIAP2, BBS4, BDNF, BEND6, BHLHE40, BHLHE…
GO:0032989	cellular component morphogenesis	GO_BiologicalProcess-EBI-UniProt-GOA-ACAP-ARAP_08.05.2020_00h00	1.00159e-05	0.0299576	8.72567e-11	4.10107e-09	[3, 4]	Group69	42.0868	359	[ABCA2, ABI2, ABITRAM, ACTA1, ACTB, ACTC1, ACTG1, ACTR2, ADARB1, ADCY1, AGRN, ALCAM, ALS2, AMIGO1, ANK2, ANK3, ANKRD1, ANOS1, APOE, APP, ARHGAP33, ARHGAP44, ART4, ATL1, ATP7A, AUTS2, BAIAP2, BDNF, BMPR1B, BOC, BRSK2, BSG, BTBD3, C12orf57, C1D, CACNA1A, CAPN3, CAPN9, CAPRIN1, CAPRIN2, CASQ1, CAV3, CD44, CD9, CDC42, CDH11, CDK5R1, CDKL3, CELSR2, CERT1, CFL1, CFL2, CHL1, CHN1, CHODL, CHRFAM7A, CHRNA…
GO:0048667	cell morphogenesis involved in neuron differentiation	GO_BiologicalProcess-EBI-UniProt-GOA-ACAP-ARAP_08.05.2020_00h00	1.23139e-05	0.0367817	8.72567e-11	4.10107e-09	[5, 6, 8, 9, 10]	Group69	43.1221	279	[ABI2, ABITRAM, ACTB, ACTR2, ADARB1, ADCY1, AGRN, ALCAM, ALS2, AMIGO1, ANK3, ANOS1, APOE, APP, ARHGAP33, ARHGAP44, ART4, ATL1, AUTS2, BAIAP2, BDNF, BMPR1B, BOC, BRSK2, BSG, BTBD3, C12orf57, C1D, C8orf37, CACNA1A, CAPRIN1, CAPRIN2, CDC42, CDH11, CDK5R1, CDKL3, CELSR2, CFL1, CHL1, CHN1, CHODL, CHRFAM7A, CHRNA3, CNP, CNTN2, CNTN4, CNTN6, CRABP2, CREB1, CRMP1, CRPPA, CTNNA2, CUL7, CXCL12, DAG1, DBN1,…
GO:0048468	cell development	GO_BiologicalProcess-EBI-UniProt-GOA-ACAP-ARAP_08.05.2020_00h00	1.28783e-05	0.0384545	8.72567e-11	4.10107e-09	[3, 4]	Group69	39.0476	902	[ABCA2, ABHD2, ABI2, ABITRAM, ACP4, ACSL4, ACTA1, ACTA2, ACTB, ACTC1, ACTG1, ACTN1, ACTR2, ACVR1, ADAM22, ADARB1, ADCY1, ADGRA2, ADGRG1, ADM, AFDN, AGER, AGRN, AGT, AGTR2, AKIP1, ALAS2, ALCAM, ALDH1A2, ALK, ALKAL2, ALS2, AMIGO1, ANGPT2, ANGPTL8, ANK2, ANK3, ANKRD1, ANOS1, ANTXR1, AP1AR, APEX1, APLP2, APOA1, APOD, APOE, APP, ARF4, ARF6, ARFGEF1, ARHGAP33, ARHGAP44, ARHGEF26, ART4, ASIC2, ASPA, ATF…
GO:0010975	regulation of neuron projection development	GO_BiologicalProcess-EBI-UniProt-GOA-ACAP-ARAP_08.05.2020_00h00	1.66151e-05	0.0495629	8.72567e-11	4.10107e-09	[6, 7, 8, 9, 10, 11]	Group69	43.6823	242	[ABI2, ACP4, ACTR2, AGT, ALK, ALKAL2, AMIGO1, ANKRD1, APOE, ARF6, ARHGAP33, ARHGAP44, ATP1B2, B2M, BAG5, BAIAP2, BDNF, BRSK2, C1D, C21orf91, CACNA1A, CAMK1, CAMK2G, CAMSAP2, CAPRIN1, CAPRIN2, CCDC88A, CDK5R1, CDKL3, CERS2, CFL1, CHN1, CHODL, CHRNA3, CIB1, CNTF, CNTN1, CNTN2, CPNE9, CRABP2, CREB3L2, CRMP1, CSMD3, CTNNA2, CTSZ, CUL7, CX3CL1, CXCL12, DAB2IP, DBN1, DBNL, DCC, DNAAF3, DNM3, DPYSL3, DS…
GO:0051649	establishment of localization in cell	GO_BiologicalProcess-EBI-UniProt-GOA-ACAP-ARAP_08.05.2020_00h00	4.79296e-16	1.51218e-12	4.71047e-15	2.92049e-13	[3]	Group70	41.5431	1233	[A1BG, ABCA2, ABCD3, ACAA1, ACAP2, ACD, ACOT2, ACOT8, ACTB, ACTG1, ACTN1, ACTR1B, ACTR2, ACTR3, ADA2, ADCY1, ADGRE2, ADGRE3, ADGRE5, ADORA2B, ADPRH, AFTPH, AGA, AGPAT2, AGPS, AGT, AGTR2, AIFM2, AIP, AKAP5, AKTIP, ALAD, ALB, ALKBH5, ALMS1, ALS2, ALYREF, AMACR, AMPD3, ANK2, ANK3, ANKLE1, ANKRD50, ANKRD53, ANO1, ANP32A, ANXA5, AP1AR, AP1S1, AP1S2, AP1S3, AP3B2, AP3M2, AP4B1, AP4E1, AP4M1, AP4S1, AP5…
GO:0008104	protein localization	GO_BiologicalProcess-EBI-UniProt-GOA-ACAP-ARAP_08.05.2020_00h00	3.14501e-14	9.90049e-11	4.71047e-15	2.92049e-13	[3]	Group70	40.9847	1257	[AAGAB, ABCA12, ABCA2, ABCB9, ABHD17C, ACAA1, ACAP1, ACD, ACOT2, ACOT8, ACSL3, ACSL4, ACTB, ACTG1, ACVR1C, ADAM22, ADAMTS9, ADPRH, AFDN, AFTPH, AGER, AGPS, AGRN, AGT, AGTR2, AIP, AJUBA, AKAP11, AKAP3, AKAP5, AKTIP, ALKBH5, ALS2, ALYREF, AMACR, AMN, ANK2, ANK3, ANKLE1, ANKRD1, ANKRD50, ANKS1B, ANO1, ANTXR1, ANXA1, ANXA4, AP1AR, AP1S1, AP1S2, AP1S3, AP3B2, AP3M2, AP4B1, AP4E1, AP4M1, AP4S1, AP5M1, …
GO:0006810	transport	GO_BiologicalProcess-EBI-UniProt-GOA-ACAP-ARAP_08.05.2020_00h00	6.98354e-12	2.18445e-08	4.71047e-15	2.92049e-13	[3]	Group70	38.6499	2147	[A1BG, AAGAB, ABCA10, ABCA12, ABCA2, ABCA3, ABCA4, ABCA8, ABCA9, ABCB4, ABCB9, ABCC11, ABCC3, ABCC6, ABCD2, ABCD3, ABCG2, ABCG5, ABCG8, ACAA1, ACAA2, ACAP1, ACAP2, ACD, ACE, ACKR4, ACO1, ACOT2, ACOT8, ACSL3, ACSL4, ACSL5, ACTB, ACTG1, ACTN1, ACTR1B, ACTR2, ACTR3, ACVR1C, ADA2, ADAMTS8, ADAMTS9, ADCY1, ADCY10, ADD3, ADGRE2, ADGRE3, ADGRE5, ADM, ADORA2B, ADPRH, AFTPH, AGA, AGER, AGPAT2, AGPS, AGT, …
GO:0046907	intracellular transport	GO_BiologicalProcess-EBI-UniProt-GOA-ACAP-ARAP_08.05.2020_00h00	1.35811e-11	4.24409e-08	4.71047e-15	2.92049e-13	[3, 4]	Group70	42.0229	806	[ABCA2, ABCD3, ACAA1, ACAP2, ACD, ACOT2, ACOT8, ACTR1B, ACTR2, ADGRE2, ADORA2B, ADPRH, AFTPH, AGPS, AGT, AGTR2, AIP, AKAP5, AKTIP, ALKBH5, ALMS1, ALS2, ALYREF, AMACR, ANK2, ANK3, ANKLE1, ANKRD50, ANP32A, AP1AR, AP1S1, AP1S2, AP1S3, AP3B2, AP3M2, AP4B1, AP4E1, AP4M1, AP4S1, AP5M1, APEX1, APLP2, APOD, APOE, APP, APPL1, AQP11, ARF4, ARF5, ARF6, ARFIP1, ARFIP2, ARHGAP44, ARL1, ARL17A, ARL4A, ARL4C, A…
GO:0045184	establishment of protein localization	GO_BiologicalProcess-EBI-UniProt-GOA-ACAP-ARAP_08.05.2020_00h00	5.95036e-11	1.85354e-07	4.71047e-15	2.92049e-13	[3, 4]	Group70	41.0508	961	[AAGAB, ABCB9, ACAA1, ACAP1, ACD, ACOT2, ACOT8, ACSL3, ACSL4, ACVR1C, ADAMTS9, ADPRH, AFDN, AFTPH, AGER, AGPS, AGT, AGTR2, AIP, AKAP5, AKTIP, ALKBH5, ALYREF, AMACR, AMN, ANK2, ANK3, ANKLE1, ANKRD1, ANKRD50, ANO1, ANTXR1, ANXA1, ANXA4, AP1AR, AP1S1, AP1S2, AP1S3, AP3B2, AP3M2, AP4B1, AP4E1, AP4M1, AP4S1, AP5M1, APBA2, APEX1, APLP2, APOA1, APOB, APOC2, APOD, APOE, APPL1, AQP11, ARF4, ARF5, ARF6, AR…
GO:0015833	peptide transport	GO_BiologicalProcess-EBI-UniProt-GOA-ACAP-ARAP_08.05.2020_00h00	1.30391e-10	4.05775e-07	4.71047e-15	2.92049e-13	[5, 6]	Group70	41.0245	937	[AAGAB, ABCB9, ACAA1, ACAP1, ACD, ACOT2, ACOT8, ACSL3, ACSL4, ACVR1C, ADAMTS9, ADPRH, AFTPH, AGER, AGPS, AGT, AGTR2, AIMP1, AIP, AKAP5, AKTIP, ALKBH5, ALYREF, AMACR, AMN, ANK2, ANK3, ANKLE1, ANKRD1, ANKRD50, ANO1, ANXA1, ANXA4, AP1AR, AP1S1, AP1S2, AP1S3, AP3B2, AP3M2, AP4B1, AP4E1, AP4M1, AP4S1, AP5M1, APBA2, APEX1, APLP2, APOA1, APOB, APOC2, APOD, APOE, APPL1, AQP11, ARF4, ARF5, ARF6, ARFGEF1, …
GO:0015031	protein transport	GO_BiologicalProcess-EBI-UniProt-GOA-ACAP-ARAP_08.05.2020_00h00	1.46148e-10	4.54665e-07	4.71047e-15	2.92049e-13	[4, 5, 6, 7]	Group70	41.0714	920	[AAGAB, ABCB9, ACAA1, ACAP1, ACD, ACOT2, ACOT8, ACSL3, ACSL4, ACVR1C, ADAMTS9, ADPRH, AFTPH, AGER, AGPS, AGT, AGTR2, AIP, AKAP5, AKTIP, ALKBH5, ALYREF, AMACR, AMN, ANK2, ANK3, ANKLE1, ANKRD1, ANKRD50, ANO1, ANXA1, ANXA4, AP1AR, AP1S1, AP1S2, AP1S3, AP3B2, AP3M2, AP4B1, AP4E1, AP4M1, AP4S1, AP5M1, APBA2, APEX1, APLP2, APOA1, APOB, APOC2, APOD, APOE, APPL1, AQP11, ARF4, ARF5, ARF6, ARFGEF1, ARFIP1,…
GO:0042886	amide transport	GO_BiologicalProcess-EBI-UniProt-GOA-ACAP-ARAP_08.05.2020_00h00	2.34403e-10	7.28289e-07	4.71047e-15	2.92049e-13	[5]	Group70	40.8797	948	[AAGAB, ABCA12, ABCA2, ABCB4, ABCB9, ABCG2, ACAA1, ACAP1, ACD, ACOT2, ACOT8, ACSL3, ACSL4, ACVR1C, ADAMTS9, ADPRH, AFTPH, AGER, AGPS, AGT, AGTR2, AIMP1, AIP, AKAP5, AKTIP, ALKBH5, ALYREF, AMACR, AMN, ANK2, ANK3, ANKLE1, ANKRD1, ANKRD50, ANO1, ANXA1, ANXA4, AP1AR, AP1S1, AP1S2, AP1S3, AP3B2, AP3M2, AP4B1, AP4E1, AP4M1, AP4S1, AP5M1, APBA2, APEX1, APLP2, APOA1, APOB, APOC2, APOD, APOE, APPL1, AQP11…
GO:0071702	organic substance transport	GO_BiologicalProcess-EBI-UniProt-GOA-ACAP-ARAP_08.05.2020_00h00	6.60799e-09	2.04253e-05	4.71047e-15	2.92049e-13	[4]	Group70	39.5576	1216	[AAGAB, ABCA10, ABCA12, ABCA2, ABCA3, ABCA4, ABCA8, ABCA9, ABCB4, ABCB9, ABCC11, ABCC3, ABCD3, ABCG2, ABCG5, ABCG8, ACAA1, ACAP1, ACD, ACE, ACOT2, ACOT8, ACSL3, ACSL4, ACSL5, ACTB, ACVR1C, ADAMTS9, ADPRH, AFTPH, AGER, AGPS, AGT, AGTR2, AIMP1, AIP, AKAP5, AKR1C1, AKTIP, ALKBH5, ALYREF, AMACR, AMN, ANK2, ANK3, ANKLE1, ANKRD1, ANKRD50, ANO1, ANO4, ANO9, ANXA1, ANXA4, AP1AR, AP1S1, AP1S2, AP1S3, AP3B…
GO:0071705	nitrogen compound transport	GO_BiologicalProcess-EBI-UniProt-GOA-ACAP-ARAP_08.05.2020_00h00	7.23811e-08	0.000222355	4.71047e-15	2.92049e-13	[4]	Group70	39.6014	1053	[AAGAB, ABCA12, ABCA2, ABCB4, ABCB9, ABCC11, ABCG2, ACAA1, ACAP1, ACD, ACOT2, ACOT8, ACSL3, ACSL4, ACTB, ACVR1C, ADAMTS9, ADPRH, AFTPH, AGER, AGPS, AGT, AGTR2, AIMP1, AIP, AKAP5, AKTIP, ALKBH5, ALYREF, AMACR, AMN, ANK2, ANK3, ANKLE1, ANKRD1, ANKRD50, ANO1, ANXA1, ANXA4, AP1AR, AP1S1, AP1S2, AP1S3, AP3B2, AP3M2, AP4B1, AP4E1, AP4M1, AP4S1, AP5M1, APBA2, APEX1, APLP2, APOA1, APOB, APOC2, APOD, APOE…
R-HSA:1799339	SRP-dependent cotranslational protein targeting to membrane	REACTOME_Pathways_08.05.2020	5.71347e-32	1.82431e-28	2.06779e-11	1.05457e-09	[-1]	Group71	88.3929	99	[DDOST, RPL10, RPL10A, RPL11, RPL12, RPL13, RPL13A, RPL14, RPL15, RPL17, RPL18, RPL18A, RPL19, RPL21, RPL22L1, RPL23, RPL23A, RPL24, RPL26, RPL26L1, RPL27, RPL27A, RPL28, RPL29, RPL3, RPL30, RPL31, RPL32, RPL34, RPL35, RPL35A, RPL36, RPL36AL, RPL37, RPL37A, RPL38, RPL39, RPL39L, RPL4, RPL41, RPL5, RPL6, RPL7, RPL7A, RPL8, RPL9, RPLP0, RPLP1, RPLP2, RPS10, RPS11, RPS12, RPS13, RPS14, RPS15, RPS15A…
R-HSA:156902	Peptide chain elongation	REACTOME_Pathways_08.05.2020	4.2974e-31	1.37173e-27	2.06779e-11	1.05457e-09	[-1]	Group71	93.2584	83	[EEF1A1, EEF2, RPL10, RPL10A, RPL11, RPL12, RPL13, RPL13A, RPL14, RPL15, RPL17, RPL18, RPL18A, RPL19, RPL21, RPL22L1, RPL23, RPL23A, RPL24, RPL26, RPL26L1, RPL27, RPL27A, RPL28, RPL29, RPL3, RPL30, RPL31, RPL32, RPL34, RPL35, RPL35A, RPL36, RPL36AL, RPL37, RPL37A, RPL38, RPL39, RPL39L, RPL4, RPL41, RPL5, RPL6, RPL7, RPL7A, RPL8, RPL9, RPLP0, RPLP1, RPLP2, RPS10, RPS11, RPS12, RPS13, RPS14, RPS15,…
R-HSA:156842	Eukaryotic Translation Elongation	REACTOME_Pathways_08.05.2020	3.91065e-30	1.24789e-26	2.06779e-11	1.05457e-09	[-1]	Group71	91.3979	85	[EEF1A1, EEF1B2, EEF1G, EEF2, RPL10, RPL10A, RPL11, RPL12, RPL13, RPL13A, RPL14, RPL15, RPL17, RPL18, RPL18A, RPL19, RPL21, RPL22L1, RPL23, RPL23A, RPL24, RPL26, RPL26L1, RPL27, RPL27A, RPL28, RPL29, RPL3, RPL30, RPL31, RPL32, RPL34, RPL35, RPL35A, RPL36, RPL36AL, RPL37, RPL37A, RPL38, RPL39, RPL39L, RPL4, RPL41, RPL5, RPL6, RPL7, RPL7A, RPL8, RPL9, RPLP0, RPLP1, RPLP2, RPS10, RPS11, RPS12, RPS13…
R-HSA:72689	Formation of a pool of free 40S subunits	REACTOME_Pathways_08.05.2020	8.65551e-30	2.76024e-26	2.06779e-11	1.05457e-09	[-1]	Group71	89.1089	90	[EIF1AX, EIF3C, EIF3D, EIF3E, EIF3F, EIF3G, EIF3H, EIF3I, EIF3M, RPL10, RPL10A, RPL11, RPL12, RPL13, RPL13A, RPL14, RPL15, RPL17, RPL18, RPL18A, RPL19, RPL21, RPL22L1, RPL23, RPL23A, RPL24, RPL26, RPL26L1, RPL27, RPL27A, RPL28, RPL29, RPL3, RPL30, RPL31, RPL32, RPL34, RPL35, RPL35A, RPL36, RPL36AL, RPL37, RPL37A, RPL38, RPL39, RPL39L, RPL4, RPL41, RPL5, RPL6, RPL7, RPL7A, RPL8, RPL9, RPLP0, RPLP1…
R-HSA:2408557	Selenocysteine synthesis	REACTOME_Pathways_08.05.2020	7.00838e-29	2.23427e-25	2.06779e-11	1.05457e-09	[-1]	Group71	90.3226	84	[PSTK, RPL10, RPL10A, RPL11, RPL12, RPL13, RPL13A, RPL14, RPL15, RPL17, RPL18, RPL18A, RPL19, RPL21, RPL22L1, RPL23, RPL23A, RPL24, RPL26, RPL26L1, RPL27, RPL27A, RPL28, RPL29, RPL3, RPL30, RPL31, RPL32, RPL34, RPL35, RPL35A, RPL36, RPL36AL, RPL37, RPL37A, RPL38, RPL39, RPL39L, RPL4, RPL41, RPL5, RPL6, RPL7, RPL7A, RPL8, RPL9, RPLP0, RPLP1, RPLP2, RPS10, RPS11, RPS12, RPS13, RPS14, RPS15, RPS15A,…
R-HSA:72764	Eukaryotic Translation Termination	REACTOME_Pathways_08.05.2020	1.59938e-26	5.09403e-23	2.06779e-11	1.05457e-09	[-1]	Group71	88.172	82	[RPL10, RPL10A, RPL11, RPL12, RPL13, RPL13A, RPL14, RPL15, RPL17, RPL18, RPL18A, RPL19, RPL21, RPL22L1, RPL23, RPL23A, RPL24, RPL26, RPL26L1, RPL27, RPL27A, RPL28, RPL29, RPL3, RPL30, RPL31, RPL32, RPL34, RPL35, RPL35A, RPL36, RPL36AL, RPL37, RPL37A, RPL38, RPL39, RPL39L, RPL4, RPL41, RPL5, RPL6, RPL7, RPL7A, RPL8, RPL9, RPLP0, RPLP1, RPLP2, RPS10, RPS11, RPS12, RPS13, RPS14, RPS15, RPS15A, RPS16…
R-HSA:975956	Nonsense Mediated Decay (NMD) independent of the Exon Junction Complex (EJC)	REACTOME_Pathways_08.05.2020	3.26796e-26	1.04052e-22	2.06779e-11	1.05457e-09	[-1]	Group71	87.3684	83	[NCBP1, NCBP2, RPL10, RPL10A, RPL11, RPL12, RPL13, RPL13A, RPL14, RPL15, RPL17, RPL18, RPL18A, RPL19, RPL21, RPL22L1, RPL23, RPL23A, RPL24, RPL26, RPL26L1, RPL27, RPL27A, RPL28, RPL29, RPL3, RPL30, RPL31, RPL32, RPL34, RPL35, RPL35A, RPL36, RPL36AL, RPL37, RPL37A, RPL38, RPL39, RPL39L, RPL4, RPL41, RPL5, RPL6, RPL7, RPL7A, RPL8, RPL9, RPLP0, RPLP1, RPLP2, RPS10, RPS11, RPS12, RPS13, RPS14, RPS15,…
R-HSA:72706	GTP hydrolysis and joining of the 60S ribosomal subunit	REACTOME_Pathways_08.05.2020	1.1079e-25	3.52646e-22	2.06779e-11	1.05457e-09	[-1]	Group71	83.0357	93	[EIF1AX, EIF3C, EIF3D, EIF3E, EIF3F, EIF3G, EIF3H, EIF3I, EIF3M, EIF4A2, EIF4H, EIF5, RPL10, RPL10A, RPL11, RPL12, RPL13, RPL13A, RPL14, RPL15, RPL17, RPL18, RPL18A, RPL19, RPL21, RPL22L1, RPL23, RPL23A, RPL24, RPL26, RPL26L1, RPL27, RPL27A, RPL28, RPL29, RPL3, RPL30, RPL31, RPL32, RPL34, RPL35, RPL35A, RPL36, RPL36AL, RPL37, RPL37A, RPL38, RPL39, RPL39L, RPL4, RPL41, RPL5, RPL6, RPL7, RPL7A, RPL…
R-HSA:156827	L13a-mediated translational silencing of Ceruloplasmin expression	REACTOME_Pathways_08.05.2020	2.65718e-25	8.45513e-22	2.06779e-11	1.05457e-09	[-1]	Group71	82.8829	92	[EIF1AX, EIF3C, EIF3D, EIF3E, EIF3F, EIF3G, EIF3H, EIF3I, EIF3M, EIF4A2, EIF4H, RPL10, RPL10A, RPL11, RPL12, RPL13, RPL13A, RPL14, RPL15, RPL17, RPL18, RPL18A, RPL19, RPL21, RPL22L1, RPL23, RPL23A, RPL24, RPL26, RPL26L1, RPL27, RPL27A, RPL28, RPL29, RPL3, RPL30, RPL31, RPL32, RPL34, RPL35, RPL35A, RPL36, RPL36AL, RPL37, RPL37A, RPL38, RPL39, RPL39L, RPL4, RPL41, RPL5, RPL6, RPL7, RPL7A, RPL8, RPL…
GO:0070972	protein localization to endoplasmic reticulum	GO_BiologicalProcess-EBI-UniProt-GOA-ACAP-ARAP_08.05.2020_00h00	5.14832e-25	1.63768e-21	2.06779e-11	1.05457e-09	[6]	Group71	76.1589	115	[ANK2, BCAP29, BCAP31, CHMP4A, DDRGK1, FAU, GET1, GJA1, HSPA5, INSIG2, KDELR2, KDELR3, MIA3, MRPL13, PPP1R15A, PTGES2, RER1, RPL10, RPL10A, RPL11, RPL12, RPL13, RPL13A, RPL14, RPL15, RPL17, RPL18, RPL18A, RPL19, RPL21, RPL23, RPL23A, RPL24, RPL26, RPL27, RPL27A, RPL28, RPL29, RPL3, RPL30, RPL31, RPL32, RPL34, RPL35, RPL35A, RPL36, RPL36AL, RPL37, RPL37A, RPL38, RPL39, RPL4, RPL41, RPL5, RPL6, RPL…
R-HSA:9633012	Response of EIF2AK4 (GCN2) to amino acid deficiency	REACTOME_Pathways_08.05.2020	2.0373e-23	6.47455e-20	2.06779e-11	1.05457e-09	[-1]	Group71	83.1683	84	[ATF2, DDIT3, IMPACT, RPL10, RPL10A, RPL11, RPL12, RPL13, RPL13A, RPL14, RPL15, RPL17, RPL18, RPL18A, RPL19, RPL21, RPL22L1, RPL23, RPL23A, RPL24, RPL26, RPL26L1, RPL27, RPL27A, RPL28, RPL29, RPL3, RPL30, RPL31, RPL32, RPL34, RPL35, RPL35A, RPL36, RPL36AL, RPL37, RPL37A, RPL38, RPL39, RPL39L, RPL4, RPL41, RPL5, RPL6, RPL7, RPL7A, RPL8, RPL9, RPLP0, RPLP1, RPLP2, RPS10, RPS11, RPS12, RPS13, RPS14,…
R-HSA:72737	Cap-dependent Translation Initiation	REACTOME_Pathways_08.05.2020	1.21364e-22	3.85332e-19	2.06779e-11	1.05457e-09	[-1]	Group71	78.9916	94	[EIF1AX, EIF2B2, EIF3C, EIF3D, EIF3E, EIF3F, EIF3G, EIF3H, EIF3I, EIF3M, EIF4A2, EIF4H, EIF5, RPL10, RPL10A, RPL11, RPL12, RPL13, RPL13A, RPL14, RPL15, RPL17, RPL18, RPL18A, RPL19, RPL21, RPL22L1, RPL23, RPL23A, RPL24, RPL26, RPL26L1, RPL27, RPL27A, RPL28, RPL29, RPL3, RPL30, RPL31, RPL32, RPL34, RPL35, RPL35A, RPL36, RPL36AL, RPL37, RPL37A, RPL38, RPL39, RPL39L, RPL4, RPL41, RPL5, RPL6, RPL7, RP…
R-HSA:72613	Eukaryotic Translation Initiation	REACTOME_Pathways_08.05.2020	1.21364e-22	3.85332e-19	2.06779e-11	1.05457e-09	[-1]	Group71	78.9916	94	[EIF1AX, EIF2B2, EIF3C, EIF3D, EIF3E, EIF3F, EIF3G, EIF3H, EIF3I, EIF3M, EIF4A2, EIF4H, EIF5, RPL10, RPL10A, RPL11, RPL12, RPL13, RPL13A, RPL14, RPL15, RPL17, RPL18, RPL18A, RPL19, RPL21, RPL22L1, RPL23, RPL23A, RPL24, RPL26, RPL26L1, RPL27, RPL27A, RPL28, RPL29, RPL3, RPL30, RPL31, RPL32, RPL34, RPL35, RPL35A, RPL36, RPL36AL, RPL37, RPL37A, RPL38, RPL39, RPL39L, RPL4, RPL41, RPL5, RPL6, RPL7, RP…
R-HSA:192823	Viral mRNA Translation	REACTOME_Pathways_08.05.2020	3.50716e-21	1.11212e-17	2.06779e-11	1.05457e-09	[-1]	Group71	81	81	[RPL10, RPL10A, RPL11, RPL12, RPL13, RPL13A, RPL14, RPL15, RPL17, RPL18, RPL18A, RPL19, RPL21, RPL22L1, RPL23, RPL23A, RPL24, RPL26, RPL26L1, RPL27, RPL27A, RPL28, RPL29, RPL3, RPL30, RPL31, RPL32, RPL34, RPL35, RPL35A, RPL36, RPL36AL, RPL37, RPL37A, RPL38, RPL39, RPL39L, RPL4, RPL41, RPL5, RPL6, RPL7, RPL7A, RPL8, RPL9, RPLP0, RPLP1, RPLP2, RPS10, RPS11, RPS12, RPS13, RPS14, RPS15, RPS15A, RPS16…
R-HSA:2408522	Selenoamino acid metabolism	REACTOME_Pathways_08.05.2020	5.0077e-20	1.58544e-16	2.06779e-11	1.05457e-09	[-1]	Group71	76.2712	90	[AIMP1, EEF1E1, EPRS1, INMT, KARS1, PAPSS1, PSTK, RPL10, RPL10A, RPL11, RPL12, RPL13, RPL13A, RPL14, RPL15, RPL17, RPL18, RPL18A, RPL19, RPL21, RPL22L1, RPL23, RPL23A, RPL24, RPL26, RPL26L1, RPL27, RPL27A, RPL28, RPL29, RPL3, RPL30, RPL31, RPL32, RPL34, RPL35, RPL35A, RPL36, RPL36AL, RPL37, RPL37A, RPL38, RPL39, RPL39L, RPL4, RPL41, RPL5, RPL6, RPL7, RPL7A, RPL8, RPL9, RPLP0, RPLP1, RPLP2, RPS10,…
R-HSA:9675108	Nervous system development	REACTOME_Pathways_08.05.2020	2.22421e-18	7.03518e-15	2.06779e-11	1.05457e-09	[-1]	Group71	52.513	303	[ACTB, ACTG1, ACTR2, ACTR3, AGRN, AKAP5, ALCAM, ANK2, ANK3, APH1A, ARHGEF28, ARPC1B, ARPC5, CACNA1D, CACNB4, CAP1, CD72, CDC42, CDK5R1, CFL1, CHL1, CLASP2, CLTC, CNTN1, CNTN2, CNTN6, CNTNAP1, COL3A1, COL4A5, COL6A1, COL6A2, COL9A1, COL9A2, COL9A3, CREB1, CRMP1, CSNK2B, CUL2, CXCL12, CYP51A1, DAG1, DCC, DLG1, DNM1, DNM3, DOK1, DOK5, DOK6, DPYSL3, DRP2, DSCAM, EFNA1, EFNA4, EFNB1, EGR2, EIF4A3, ELO…
R-HSA:422475	Axon guidance	REACTOME_Pathways_08.05.2020	2.36558e-17	7.47523e-14	2.06779e-11	1.05457e-09	[-1]	Group71	52.3551	289	[ACTB, ACTG1, ACTR2, ACTR3, AGRN, AKAP5, ALCAM, ANK2, ANK3, APH1A, ARHGEF28, ARPC1B, ARPC5, CACNA1D, CACNB4, CAP1, CD72, CDC42, CDK5R1, CFL1, CHL1, CLASP2, CLTC, CNTN1, CNTN2, CNTN6, CNTNAP1, COL3A1, COL4A5, COL6A1, COL6A2, COL9A1, COL9A2, COL9A3, CREB1, CRMP1, CSNK2B, CUL2, CXCL12, DAG1, DCC, DLG1, DNM1, DNM3, DOK1, DOK5, DOK6, DPYSL3, DSCAM, EFNA1, EFNA4, EFNB1, EIF4A3, ELOB, ENAH, EPHA3, EPHA5…
KEGG:03010	Ribosome	KEGG_27.04.2021	5.12988e-17	1.6195e-13	2.06779e-11	1.05457e-09	[-1]	Group71	67.7215	107	[FAU, MRPL10, MRPL11, MRPL13, MRPL14, MRPL16, MRPL17, MRPL18, MRPL19, MRPL2, MRPL21, MRPL27, MRPL3, MRPL30, MRPL32, MRPL33, MRPL34, MRPL35, MRPL36, MRPL9, MRPS11, MRPS16, MRPS18A, MRPS18C, MRPS7, MRPS9, RPL10, RPL10A, RPL11, RPL12, RPL13, RPL13A, RPL14, RPL15, RPL17, RPL18, RPL18A, RPL19, RPL21, RPL22L1, RPL23, RPL23A, RPL24, RPL26, RPL26L1, RPL27, RPL27A, RPL28, RPL29, RPL3, RPL30, RPL31, RPL32,…
R-HSA:168255	Influenza Infection	REACTOME_Pathways_08.05.2020	3.43699e-15	1.08368e-11	2.06779e-11	1.05457e-09	[-1]	Group71	65.0602	108	[CALR, CANX, CLTC, HSPA1A, HSPA1B, ISG15, KPNA3, KPNA4, KPNA5, KPNA7, KPNB1, NUP107, NUP210, NUP37, NUP58, NUP93, POLR2A, POLR2C, POLR2I, POLR2J, POLR2K, POLR2L, RAN, RPL10, RPL10A, RPL11, RPL12, RPL13, RPL13A, RPL14, RPL15, RPL17, RPL18, RPL18A, RPL19, RPL21, RPL22L1, RPL23, RPL23A, RPL24, RPL26, RPL26L1, RPL27, RPL27A, RPL28, RPL29, RPL3, RPL30, RPL31, RPL32, RPL34, RPL35, RPL35A, RPL36, RPL36A…
R-HSA:72312	rRNA processing	REACTOME_Pathways_08.05.2020	5.3199e-13	1.66992e-09	2.06779e-11	1.05457e-09	[-1]	Group71	59.7087	123	[BYSL, C1D, DCAF13, DIS3, EBNA1BP2, ELAC2, EMG1, EXOSC3, EXOSC4, EXOSC7, EXOSC8, FBL, GNL3, HSD17B10, IMP3, KRR1, MPHOSPH6, MTERF4, MTREX, NHP2, NIP7, NOL6, NOP10, PNO1, RPL10, RPL10A, RPL11, RPL12, RPL13, RPL13A, RPL14, RPL15, RPL17, RPL18, RPL18A, RPL19, RPL21, RPL22L1, RPL23, RPL23A, RPL24, RPL26, RPL26L1, RPL27, RPL27A, RPL28, RPL29, RPL3, RPL30, RPL31, RPL32, RPL34, RPL35, RPL35A, RPL36, RPL…
R-HSA:8868773	rRNA processing in the nucleus and cytosol	REACTOME_Pathways_08.05.2020	7.37886e-13	2.31549e-09	2.06779e-11	1.05457e-09	[-1]	Group71	60.2041	118	[BYSL, C1D, DCAF13, DIS3, EBNA1BP2, EMG1, EXOSC3, EXOSC4, EXOSC7, EXOSC8, FBL, GNL3, IMP3, KRR1, MPHOSPH6, MTREX, NHP2, NIP7, NOL6, NOP10, PNO1, RPL10, RPL10A, RPL11, RPL12, RPL13, RPL13A, RPL14, RPL15, RPL17, RPL18, RPL18A, RPL19, RPL21, RPL22L1, RPL23, RPL23A, RPL24, RPL26, RPL26L1, RPL27, RPL27A, RPL28, RPL29, RPL3, RPL30, RPL31, RPL32, RPL34, RPL35, RPL35A, RPL36, RPL36AL, RPL37, RPL37A, RPL3…
R-HSA:168273	Influenza Viral RNA Transcription and Replication	REACTOME_Pathways_08.05.2020	9.77816e-13	3.06741e-09	2.06779e-11	1.05457e-09	[-1]	Group71	64.1379	93	[NUP107, NUP210, NUP37, NUP58, NUP93, POLR2A, POLR2C, POLR2I, POLR2J, POLR2K, POLR2L, RPL10, RPL10A, RPL11, RPL12, RPL13, RPL13A, RPL14, RPL15, RPL17, RPL18, RPL18A, RPL19, RPL21, RPL22L1, RPL23, RPL23A, RPL24, RPL26, RPL26L1, RPL27, RPL27A, RPL28, RPL29, RPL3, RPL30, RPL31, RPL32, RPL34, RPL35, RPL35A, RPL36, RPL36AL, RPL37, RPL37A, RPL38, RPL39, RPL39L, RPL4, RPL41, RPL5, RPL6, RPL7, RPL7A, RPL…
R-HSA:6791226	Major pathway of rRNA processing in the nucleolus and cytosol	REACTOME_Pathways_08.05.2020	9.9941e-13	3.13415e-09	2.06779e-11	1.05457e-09	[-1]	Group71	60.7527	113	[BYSL, C1D, DCAF13, DIS3, EBNA1BP2, EMG1, EXOSC3, EXOSC4, EXOSC7, EXOSC8, FBL, GNL3, IMP3, KRR1, MPHOSPH6, MTREX, NIP7, NOL6, PNO1, RPL10, RPL10A, RPL11, RPL12, RPL13, RPL13A, RPL14, RPL15, RPL17, RPL18, RPL18A, RPL19, RPL21, RPL22L1, RPL23, RPL23A, RPL24, RPL26, RPL26L1, RPL27, RPL27A, RPL28, RPL29, RPL3, RPL30, RPL31, RPL32, RPL34, RPL35, RPL35A, RPL36, RPL36AL, RPL37, RPL37A, RPL38, RPL39, RPL…
R-HSA:71291	Metabolism of amino acids and derivatives	REACTOME_Pathways_08.05.2020	1.96046e-12	6.14407e-09	2.06779e-11	1.05457e-09	[-1]	Group71	52.6738	197	[AADAT, ACMSD, ADO, AGMAT, AIMP1, ALDH18A1, ALDH9A1, AMT, APIP, ARG1, ARG2, ASPA, AZIN1, AZIN2, BBOX1, BHMT2, CARNMT1, CHDH, CKB, CKM, CPS1, DCT, DIO1, DIO2, DLD, DMGDH, DUOX1, DUOX2, ECHS1, EEF1E1, ENOPH1, EPRS1, GAMT, GATM, GCSH, GLS, GLS2, GLUD2, GPT2, GRHPR, GSTZ1, HAAO, HIBCH, HPD, HSD17B10, IDO1, INMT, KARS1, LIPT2, MRI1, MTAP, MTRR, NAALAD2, NQO1, OAT, OAZ1, OCA2, ODC1, PAOX, PAPSS1, PCBD1…
GO:0006413	translational initiation	GO_BiologicalProcess-EBI-UniProt-GOA-ACAP-ARAP_08.05.2020_00h00	2.58234e-12	8.08788e-09	2.06779e-11	1.05457e-09	[3, 6, 7, 8]	Group71	59.0244	121	[C8orf88, CCL5, COPS5, DDX1, DDX3X, DENR, DHX29, EIF1, EIF1AX, EIF1AY, EIF1B, EIF2A, EIF2AK3, EIF2B2, EIF3C, EIF3D, EIF3E, EIF3F, EIF3G, EIF3H, EIF3I, EIF3M, EIF4A2, EIF4E3, EIF4G2, EIF4H, EIF5, FAU, FMR1, HSPB1, IMPACT, MCTS1, METTL3, MIF4GD, MRPL13, NCBP1, NCBP2, NCK2, PAIP1, PPP1R15A, PPP1R15B, RPL10, RPL10A, RPL11, RPL12, RPL13, RPL13A, RPL14, RPL15, RPL17, RPL18, RPL18A, RPL19, RPL21, RPL23,…
R-HSA:72695	Formation of the ternary complex, and subsequently, the 43S complex	REACTOME_Pathways_08.05.2020	3.57563e-11	1.11488e-07	2.06779e-11	1.05457e-09	[-1]	Group71	80.3922	41	[EIF1AX, EIF3C, EIF3D, EIF3E, EIF3F, EIF3G, EIF3H, EIF3I, EIF3M, RPS10, RPS11, RPS12, RPS13, RPS14, RPS15, RPS15A, RPS16, RPS17, RPS18, RPS19, RPS2, RPS20, RPS21, RPS23, RPS24, RPS25, RPS26, RPS27, RPS27A, RPS27L, RPS28, RPS29, RPS3, RPS3A, RPS4X, RPS5, RPS6, RPS7, RPS8, RPS9, RPSA]
GO:0019080	viral gene expression	GO_BiologicalProcess-EBI-UniProt-GOA-ACAP-ARAP_08.05.2020_00h00	3.72908e-11	1.16235e-07	2.06779e-11	1.05457e-09	[4]	Group71	57.4163	120	[CCL5, CCNT2, CHD1, DENR, EIF3D, EIF3F, EIF3G, FAU, FURIN, HMGA2, IFITM3, JUN, LEF1, MCTS1, MDFIC, MID2, MRPL13, NELFCD, NUP107, NUP210, NUP37, NUP58, NUP93, POLR2A, POLR2C, POLR2I, POLR2J, POLR2K, POLR2L, POMZP3, POU2F3, REST, RPL10, RPL10A, RPL11, RPL12, RPL13, RPL13A, RPL14, RPL15, RPL17, RPL18, RPL18A, RPL19, RPL21, RPL23, RPL23A, RPL24, RPL26, RPL27, RPL27A, RPL28, RPL29, RPL3, RPL30, RPL31,…
GO:0019083	viral transcription	GO_BiologicalProcess-EBI-UniProt-GOA-ACAP-ARAP_08.05.2020_00h00	1.85834e-10	5.77944e-07	2.06779e-11	1.05457e-09	[4, 5]	Group71	57.5916	110	[CCL5, CCNT2, CHD1, FAU, HMGA2, IFITM3, JUN, LEF1, MDFIC, MID2, MRPL13, NELFCD, NUP107, NUP210, NUP37, NUP58, NUP93, POLR2A, POLR2C, POLR2I, POLR2J, POLR2K, POLR2L, POMZP3, POU2F3, REST, RPL10, RPL10A, RPL11, RPL12, RPL13, RPL13A, RPL14, RPL15, RPL17, RPL18, RPL18A, RPL19, RPL21, RPL23, RPL23A, RPL24, RPL26, RPL27, RPL27A, RPL28, RPL29, RPL3, RPL30, RPL31, RPL32, RPL34, RPL35, RPL35A, RPL36, RPL3…
R-HSA:72702	Ribosomal scanning and start codon recognition	REACTOME_Pathways_08.05.2020	2.40247e-10	7.46207e-07	2.06779e-11	1.05457e-09	[-1]	Group71	75.8621	44	[EIF1AX, EIF3C, EIF3D, EIF3E, EIF3F, EIF3G, EIF3H, EIF3I, EIF3M, EIF4A2, EIF4H, EIF5, RPS10, RPS11, RPS12, RPS13, RPS14, RPS15, RPS15A, RPS16, RPS17, RPS18, RPS19, RPS2, RPS20, RPS21, RPS23, RPS24, RPS25, RPS26, RPS27, RPS27A, RPS27L, RPS28, RPS29, RPS3, RPS3A, RPS4X, RPS5, RPS6, RPS7, RPS8, RPS9, RPSA]
R-HSA:72649	Translation initiation complex formation	REACTOME_Pathways_08.05.2020	1.71751e-09	5.32598e-06	2.06779e-11	1.05457e-09	[-1]	Group71	74.1379	43	[EIF1AX, EIF3C, EIF3D, EIF3E, EIF3F, EIF3G, EIF3H, EIF3I, EIF3M, EIF4A2, EIF4H, RPS10, RPS11, RPS12, RPS13, RPS14, RPS15, RPS15A, RPS16, RPS17, RPS18, RPS19, RPS2, RPS20, RPS21, RPS23, RPS24, RPS25, RPS26, RPS27, RPS27A, RPS27L, RPS28, RPS29, RPS3, RPS3A, RPS4X, RPS5, RPS6, RPS7, RPS8, RPS9, RPSA]
R-HSA:72662	Activation of the mRNA upon binding of the cap-binding complex and eIFs, and subsequent binding to 43S	REACTOME_Pathways_08.05.2020	3.38355e-09	1.04822e-05	2.06779e-11	1.05457e-09	[-1]	Group71	72.8814	43	[EIF1AX, EIF3C, EIF3D, EIF3E, EIF3F, EIF3G, EIF3H, EIF3I, EIF3M, EIF4A2, EIF4H, RPS10, RPS11, RPS12, RPS13, RPS14, RPS15, RPS15A, RPS16, RPS17, RPS18, RPS19, RPS2, RPS20, RPS21, RPS23, RPS24, RPS25, RPS26, RPS27, RPS27A, RPS27L, RPS28, RPS29, RPS3, RPS3A, RPS4X, RPS5, RPS6, RPS7, RPS8, RPS9, RPSA]
KEGG:05171	Coronavirus disease	KEGG_27.04.2021	8.81632e-09	2.72248e-05	2.06779e-11	1.05457e-09	[-1]	Group71	53.4483	124	[ACE, ADAM17, ADAR, C1S, C9, CASP1, CCL2, CFB, CFD, CXCL10, DDX58, FAU, FOS, HBEGF, IFIH1, IFNAR1, IFNAR2, IL6, IL6ST, IRAK4, IRF9, ISG15, JUN, MAP3K7, MAPK10, MAPK8, MAPK9, MASP2, MX2, MYD88, NRP1, OAS1, OAS2, OAS3, PIK3R2, PLCG1, PLCG2, RELA, RPL10, RPL10A, RPL11, RPL12, RPL13, RPL13A, RPL14, RPL15, RPL17, RPL18, RPL18A, RPL19, RPL21, RPL22L1, RPL23, RPL23A, RPL24, RPL26, RPL26L1, RPL27, RPL27A…

## Sheet: vEDO
TermID	Term	Ontology Source	Term PValue	Term PValue Corrected with Bonferroni step down	Group PValue	Group PValue Corrected with Bonferroni step down	GOLevels	GOGroups	% Associated Genes	Nr. Genes	Associated Genes Found
GO:0097193	intrinsic apoptotic signaling pathway	GO_BiologicalProcess-EBI-UniProt-GOA-ACAP-ARAP_08.05.2020_00h00	4.89518e-06	0.0141667	4.89518e-06	2.93711e-05	[4, 5, 6]	Group00	31.1475	95	[ACKR3, AEN, ARL6IP5, ATAD5, BAG5, BAK1, BBC3, BCL2, BCL2L11, BCL2L2, BDKRB2, BRCA1, BRSK2, CASP2, CASP3, CASP4, CAV1, CCAR2, CD44, CD74, CHEK2, CIDEB, CLU, CRIP1, CUL2, CXCL12, CYLD, CYP1B1, DAPK2, DDIT3, DDX5, DNAJC10, EDA2R, ERP29, FIGNL1, GSKIP, HELLS, HERPUD1, HINT1, HSPA1A, HSPB1, HTRA2, IFI6, ITPR1, IVNS1ABP, JAK2, KDM1A, LRRK2, MIF, MLLT11, MOAP1, MSH2, MSH6, NBN, NDUFA13, NDUFS3, NUPR1, …
R-HSA:6803157	Antimicrobial peptides	REACTOME_Pathways_08.05.2020	6.66935e-06	0.0192678	6.66935e-06	3.33468e-05	[-1]	Group01	4.08163	4	[CLU, GNLY, LEAP2, PGLYRP1]
GO:0000981	DNA-binding transcription factor activity, RNA polymerase II-specific	GO_BiologicalProcess-EBI-UniProt-GOA-ACAP-ARAP_08.05.2020_00h00	7.86575e-08	0.000231253	7.86575e-08	1.49449e-06	[7, 8, 9, 10, 11, 12]	Group02	13.9815	151	[AHR, AKR1B1, ALX3, ALX4, ARID5B, ARNTL2, ATF2, ATMIN, BACH2, BBX, BHLHE40, BUD31, CARF, CGGBP1, CSRNP3, DACH1, DBP, DDIT3, EBF1, EGR1, EGR3, ELK1, ELK3, ELK4, ESR2, ETS1, ETV4, EZH2, FIGLA, FOS, FOSB, FOXM1, FOXN2, FOXO1, FOXO4, GABPA, GATD3A, GCFC2, GRHL1, HBP1, HDX, HES4, HES5, HESX1, HEY1, HHEX, HLTF, HMBOX1, HNF4A, ID1, ID3, IRF1, IRF6, IRF7, IRF9, JUNB, KCNH8, KLF10, KLF12, KLF13, KLF8, LEF…
GO:0006909	phagocytosis	GO_BiologicalProcess-EBI-UniProt-GOA-ACAP-ARAP_08.05.2020_00h00	2.27502e-07	0.000667263	2.27502e-07	3.64003e-06	[3, 5]	Group03	10.6024	44	[ACTB, ACTG1, ANXA1, APLP2, APOA1, ARHGAP25, ARPC5, ATG5, C1D, C4BPA, CALR, CD14, CD302, CD47, CD93, CSRP1, CYBA, EHHADH, FYN, GULP1, HSP90AB1, ITGA2, ITGB1, ITGB3, LEPR, MYD88, MYO10, MYO1E, NDUFA2, PAK1, PIP4P2, PTK2, PYCARD, RAB14, RAB7B, RACK1, RARA, RNASE1, RPSA, SFTPD, SPHK1, THBS1, XKR4, XKR9]
GO:0002250	adaptive immune response	GO_BiologicalProcess-EBI-UniProt-GOA-ACAP-ARAP_08.05.2020_00h00	8.65223e-12	2.57144e-08	8.65223e-12	2.42263e-10	[3]	Group04	10.9188	82	[ADAM17, AGER, AKR1C1, ANXA1, APLF, ARG1, ARG2, ATAD5, B2M, BACH2, BTN3A1, BTNL8, C1QBP, C4BPA, CAMK4, CD160, CD1D, CD46, CD55, CD74, CD79B, CD81, CEACAM1, CLCF1, CLU, CRACR2A, CSRP1, CTSL, DENND1B, ERAP1, ERAP2, FGL2, FYN, FZD5, GPR183, HFE, HLA-A, HLA-B, HLA-C, HLA-DMA, HLA-DOB, HLA-DPA1, HLA-DPB1, HLA-DQB1, HLA-DRA, HLA-DRB1, HLA-E, HLA-F, IL20RB, IL33, INSL6, IRF1, IRF7, JAG1, JAK2, JAM3, LEF…
GO:1901564	organonitrogen compound metabolic process	GO_BiologicalProcess-EBI-UniProt-GOA-ACAP-ARAP_08.05.2020_00h00	1.70397e-06	0.00495855	1.70397e-06	1.70397e-05	[3]	Group05	21.9609	1550	[AASDHPPT, ABCE1, ABHD12B, ABHD17A, ABI2, ABRAXAS1, ACBD6, ACE, ACER3, ACKR3, ACMSD, ACO1, ACOT12, ACOT2, ACOT8, ACP1, ACSBG2, ACSM6, ACTB, ACVR2A, ACY1, ADAM17, ADAM19, ADAM22, ADAM29, ADAMTS17, ADAMTS18, ADAMTSL1, ADAR, ADCY10, ADH5, ADI1, ADRA2C, ADRB2, ADSS2, AGA, AGBL3, AGBL5, AGER, AGMAT, AGPAT1, AGPAT4, AGPAT5, AIMP1, AIP, AIPL1, AK5, AK7, AKR1B1, ALAS1, ALDH18A1, ALDH5A1, ALDH9A1, ALDOB, …
GO:0016491	oxidoreductase activity	GO_BiologicalProcess-EBI-UniProt-GOA-ACAP-ARAP_08.05.2020_00h00	3.52107e-07	0.00103097	3.52107e-07	4.22529e-06	[3]	Group06	26.9737	246	[ACAA1, ACAD11, ACOX2, ACOXL, ACVR2A, ADH4, ADH5, ADI1, AGPS, AKR1B1, AKR1C1, AKR1C3, AKR1C8P, AKR7A2, ALDH18A1, ALDH1A2, ALDH1A3, ALDH5A1, ALDH9A1, ALKBH2, ALKBH7, ALKBH8, ALOX12, AOC3, APEX1, APOE, ASPHD1, ATP2B4, BDH2, CALM1, CALM3, CAT, CAV1, CAV3, CBR1, CBR3, CBR4, CDH3, CH25H, CLIC2, CNR1, COQ6, COX4I1, COX4I2, COX5B, COX6A1, COX6A2, COX6B1, COX6C, COX7A1, COX7A2, COX7B, COX7C, COX8A, CP, C…
GO:0019885	antigen processing and presentation of endogenous peptide antigen via MHC class I	GO_BiologicalProcess-EBI-UniProt-GOA-ACAP-ARAP_08.05.2020_00h00	1.71015e-05	0.0492009	1.71015e-05	3.42029e-05	[5]	Group07	76.9231	10	[B2M, ERAP1, ERAP2, HFE, HLA-A, HLA-B, HLA-C, SEC14L2, TAP1, TAP2]
GO:0033554	cellular response to stress	GO_BiologicalProcess-EBI-UniProt-GOA-ACAP-ARAP_08.05.2020_00h00	2.88996e-06	0.00839244	2.88996e-06	2.31197e-05	[3]	Group08	23.9982	527	[ABRAXAS1, ACAA2, ACKR3, ADM, AEN, AGER, AKR1B1, AKR1C3, ALKBH2, ALKBH7, ALKBH8, ANKRD1, ANO1, ANXA1, APC, APEX1, APLF, APOA1, APOD, AQP1, AQP11, AQP3, ARG1, ARG2, ARHGEF5, ARL6IP5, ARMT1, ASCC3, ASF1A, ASTE1, ATAD5, ATF2, ATG10, ATG5, ATMIN, ATP5IF1, ATR, ATRIP, ATXN3, AVPR1A, B2M, BAG5, BAK1, BBC3, BCL2, BCL2L11, BCL2L2, BDKRB2, BRCA1, BRCC3, BRF2, BRSK1, BRSK2, C12orf66, C1D, CALR, CARD16, CAS…
GO:0042742	defense response to bacterium	GO_BiologicalProcess-EBI-UniProt-GOA-ACAP-ARAP_08.05.2020_00h00	3.51937e-07	0.00103082	3.51937e-07	4.57519e-06	[4, 5, 6]	Group09	10.3175	39	[ADAM17, ARG2, CD160, COCH, CSRP1, CYBA, EHHADH, FAU, GBP2, GBP4, GNLY, GRN, HLA-A, HLA-E, HMGB2, IRGM, ISG15, LEAP2, LYG2, MYD88, NLRC4, PGLYRP1, PLPPR3, PNKD, PPP1R11, PYCARD, RAB14, RAG2, ROMO1, RPL30, RPL39, RPS19, RPSA, SELENOP, SFTPD, SPACA5, TLR3, TLR5, WFDC10B]
GO:0042769	DNA damage response, detection of DNA damage	GO_BiologicalProcess-EBI-UniProt-GOA-ACAP-ARAP_08.05.2020_00h00	9.38953e-06	0.02707	9.38953e-06	3.75581e-05	[3, 5]	Group10	50	22	[CFAP410, CUL4B, MRPS11, MRPS26, MRPS28, MRPS9, PNKP, POLD4, RFC1, RFC3, RFC4, RFC5, RPA3, RPS27A, RPS3, SLC19A1, SOX4, UBA52, UBB, UBC, USP1, WDR48]
GO:0048519	negative regulation of biological process	GO_BiologicalProcess-EBI-UniProt-GOA-ACAP-ARAP_08.05.2020_00h00	3.66581e-06	0.0106308	3.66581e-06	2.56607e-05	[1, 2, 3]	Group11	22.2048	1277	[ABCE1, ABCG5, ABHD17A, ABRAXAS1, ACAA2, ACE, ACKR3, ACMSD, ACOT8, ACTC1, ADAM17, ADAM22, ADAMTS18, ADAR, ADD2, ADM, ADRA2C, ADRB2, AEN, AFF2, AGER, AHR, AIMP1, AIPL1, AKR1B1, AKR1C3, ALDH1A2, ALOX12, AMIGO2, AMOT, ANAPC15, ANGEL2, ANGPT2, ANGPTL7, ANKRD1, ANOS1, ANXA1, AOC3, AP1AR, APC, APC2, APCDD1L, APEX1, APIP, APLN, APLNR, APLP2, APOA1, APOBEC3C, APOBEC3G, APOD, APOE, AQP1, AQP11, ARF6, ARG1…
GO:0050853	B cell receptor signaling pathway	GO_BiologicalProcess-EBI-UniProt-GOA-ACAP-ARAP_08.05.2020_00h00	3.00686e-08	8.85522e-05	3.00686e-08	6.01373e-07	[6, 7, 8, 9, 10]	Group12	4.48718	7	[BCL2, CD79B, CD81, CMTM3, GPS2, MEF2C, NFATC2]
GO:0050906	detection of stimulus involved in sensory perception	GO_BiologicalProcess-EBI-UniProt-GOA-ACAP-ARAP_08.05.2020_00h00	2.76389e-22	8.358e-19	2.76389e-22	9.39722e-21	[3, 5]	Group13	5.65693	31	[ANO1, ASIC2, ATP8A2, CACNB3, CRB1, CXCL12, CXCR4, EPHB1, EYS, FYN, GJA9, GRIK2, ITGA2, KIT, LHFPL5, LXN, MMP24, OR1L8, OR2A42, OR2A7, OR2T12, OR51E1, OR56A1, OR8A1, PCDH15, PIEZO2, PKD1L3, PTPRQ, PTPRR, RTP4, TMC1]
KEGG:05168	Herpes simplex virus 1 infection	KEGG_27.04.2021	1.56909e-05	0.0451584	1.56909e-05	4.70727e-05	[-1]	Group14	28.1124	140	[B2M, BAK1, BCL2, BST2, CALR, CASP3, CASP8, CD74, CYCS, DDX58, EIF2B2, HLA-A, HLA-B, HLA-C, HLA-DMA, HLA-DOB, HLA-DPA1, HLA-DPB1, HLA-DQB1, HLA-DRA, HLA-DRB1, HLA-E, HLA-F, IFIH1, IFNGR2, IRF7, IRF9, ITGB3, JAK2, MYD88, NFKB1, OAS1, OAS2, OAS3, RELA, RNASEL, SRSF7, SRSF9, STAT1, STING1, TAP1, TAP2, TLR3, TP53, ZFP28, ZFP30, ZFP37, ZFP69, ZFP69B, ZFP82, ZNF10, ZNF107, ZNF112, ZNF114, ZNF124, ZNF15…
R-HSA:1430728	Metabolism	REACTOME_Pathways_08.05.2020	4.24689e-21	1.28256e-17	4.24689e-21	1.359e-19	[-1]	Group15	28.1797	596	[AASDHPPT, ABCB1, ABCB4, ACAA1, ACAA2, ACAD11, ACAT2, ACBD6, ACER3, ACMSD, ACOT12, ACOT2, ACOT8, ACOX2, ACOXL, ACP6, ACSBG2, ACSM6, ACY1, ADH4, ADH5, ADI1, ADRA2C, ADSS2, AGMAT, AGPAT1, AGPAT4, AGPAT5, AGPS, AHR, AIMP1, AIP, AK5, AK7, AKAP5, AKR1B1, AKR1C1, AKR1C3, AKR7A2, ALAS1, ALDH18A1, ALDH9A1, ALDOB, ALOX12, AMN, AMPD1, ANKRD1, AOC3, APIP, APOA1, APOE, APRT, ARG1, ARG2, ARSG, ATP5F1B, ATP5F1…
R-HSA:191273	Cholesterol biosynthesis	REACTOME_Pathways_08.05.2020	2.92792e-07	0.000857882	2.92792e-07	4.39189e-06	[-1]	Group16	68	17	[ACAT2, CYP51A1, DHCR24, EBP, FDFT1, HMGCR, HMGCS1, HSD17B7, IDI1, IDI2, LBR, MSMO1, NSDHL, PLPP6, PMVK, SC5D, SQLE]
R-HSA:418555	G alpha (s) signalling events	REACTOME_Pathways_08.05.2020	1.73355e-21	5.23706e-18	1.73355e-21	5.72072e-20	[-1]	Group17	5.78358	31	[ADM, ADRB2, AVPR2, CALCB, CALCRL, GNAZ, GNB4, GNG10, GNG11, GNG2, GNG5, GNGT1, HTR4, OR1L8, OR2A42, OR2A7, OR2T12, OR51E1, OR56A1, OR8A1, PDE4D, PDE8A, PDE8B, POMC, PTGER4, PTH2R, PTHLH, RAMP2, REEP2, REEP5, RTP4]
GO:0006911	phagocytosis, engulfment	GO_BiologicalProcess-EBI-UniProt-GOA-ACAP-ARAP_08.05.2020_00h00	1.05076e-06	0.003064	2.01871e-06	1.81684e-05	[4, 6, 7]	Group18	5.55556	8	[APLP2, ARHGAP25, GULP1, ITGA2, RNASE1, THBS1, XKR4, XKR9]
GO:0010324	membrane invagination	GO_BiologicalProcess-EBI-UniProt-GOA-ACAP-ARAP_08.05.2020_00h00	2.01871e-06	0.00587042	2.01871e-06	1.81684e-05	[5]	Group18	6.70732	11	[APLP2, ARHGAP25, CHMP2A, CHMP4A, FCHO2, GULP1, ITGA2, RNASE1, THBS1, XKR4, XKR9]
GO:0007600	sensory perception	GO_BiologicalProcess-EBI-UniProt-GOA-ACAP-ARAP_08.05.2020_00h00	1.19726e-10	3.54629e-07	8.11384e-07	8.92522e-06	[4]	Group19	12.7498	134	[ADRA2C, AIPL1, ANO1, ARL6, ARR3, ASIC2, ATP2B4, ATP8A2, ATPSCKMT, B3GNT2, BBS1, BBS10, BBS2, BBS5, BBS9, CACNB3, CASP3, CCN3, CDH23, CDH3, CEACAM16, CEMIP, CFAP69, CHM, CNGB3, CNR1, CNTN5, COCH, COL11A2, COL4A3, CRB1, CRYBB2, CRYBG3, CXCL12, CXCR4, CYP1B1, DNAJC19, DRAM2, EDNRB, EPHB1, EYS, F2R, FYN, GJA9, GLRA1, GLRB, GRIK2, GRIN2D, GRM7, GRM8, GUCA1B, HEXB, HMCN1, IMPG1, IMPG2, ITGA2, KCNQ1, K…
GO:0050877	nervous system process	GO_BiologicalProcess-EBI-UniProt-GOA-ACAP-ARAP_08.05.2020_00h00	8.11384e-07	0.00236924	8.11384e-07	8.92522e-06	[3]	Group19	15.5194	248	[ADRA2C, ADRB2, AFF2, AGER, AIPL1, ALDH1A3, ANO1, APOE, ARL6, ARR3, ASIC2, ATP2B4, ATP8A1, ATP8A2, ATPSCKMT, ATXN1, AVPR1A, B2M, B3GNT2, B4GALT2, BBS1, BBS10, BBS2, BBS5, BBS9, BDNF, BLOC1S4, BRSK1, C12orf57, CACNA1A, CACNB3, CACNG8, CAMK4, CASP3, CBR3, CCDC39, CCN3, CDH23, CDH3, CEACAM16, CELF4, CEMIP, CFAP69, CHM, CHMP2B, CHRM3, CHRM5, CHRNB1, CHRNG, CLDN5, CNGB3, CNR1, CNTN2, CNTN5, CNTNAP1, C…
R-HSA:9610379	HCMV Late Events	REACTOME_Pathways_08.05.2020	1.05071e-10	3.11325e-07	3.60107e-09	8.64256e-08	[-1]	Group20	4.41176	9	[CHMP2A, CHMP2B, CHMP4A, H2BC5, NUP37, NUP54, SEC13, VPS36, VPS37A]
R-HSA:9609646	HCMV Infection	REACTOME_Pathways_08.05.2020	3.60107e-09	1.06411e-05	3.60107e-09	8.64256e-08	[-1]	Group20	7.58621	22	[CHMP2A, CHMP2B, CHMP4A, DYNLL1, ELK1, EZH2, GPS2, H2BC5, ITGB1, NFKB1, NUP37, NUP54, SEC13, TUBA1A, TUBA4A, TUBB1, TUBB2A, TUBB2B, TUBB3, TUBB4B, VPS36, VPS37A]
R-HSA:9609690	HCMV Early Events	REACTOME_Pathways_08.05.2020	4.53459e-08	0.000133498	3.60107e-09	8.64256e-08	[-1]	Group20	7.23404	17	[DYNLL1, ELK1, EZH2, GPS2, H2BC5, ITGB1, NFKB1, NUP37, NUP54, SEC13, TUBA1A, TUBA4A, TUBB1, TUBB2A, TUBB2B, TUBB3, TUBB4B]
GO:0007006	mitochondrial membrane organization	GO_BiologicalProcess-EBI-UniProt-GOA-ACAP-ARAP_08.05.2020_00h00	8.64775e-08	0.000254157	1.20463e-08	2.77065e-07	[5, 6]	Group21	39.1892	58	[ACAA2, ALKBH7, APOOL, ATF2, ATP5F1B, ATP5F1E, ATP5IF1, ATP5MC1, ATP5MC2, ATP5MC3, ATP5ME, ATP5MF, ATP5PD, ATP5PF, ATP5PO, BAK1, BBC3, BCL2, BCL2L11, BCL2L2, BCS1L, CALM3, CASP8, CHCHD10, CIBAR1, CNP, COX18, DMAC2L, DYNLT1, HSPA1A, KCNA5, MAIP1, MAPK8, MICOS10, MICOS13, MOAP1, MPV17L, MTX1, MTX3, MUL1, NDUFA13, PDCD5, REXO2, ROMO1, SAMM50, SH3GLB1, SLC25A5, TIMM10, TIMM13, TIMM22, TMEM14A, TOMM22…
GO:0007007	inner mitochondrial membrane organization	GO_BiologicalProcess-EBI-UniProt-GOA-ACAP-ARAP_08.05.2020_00h00	3.64486e-06	0.0105737	1.20463e-08	2.77065e-07	[6, 7]	Group21	48.1481	26	[APOOL, ATP5F1B, ATP5F1E, ATP5MC1, ATP5MC2, ATP5MC3, ATP5ME, ATP5MF, ATP5PD, ATP5PF, ATP5PO, CHCHD10, CIBAR1, DMAC2L, MAIP1, MICOS10, MICOS13, MTX1, MTX3, NDUFA13, ROMO1, SAMM50, TIMM10, TIMM13, TIMM22, UQCC3]
GO:0042776	mitochondrial ATP synthesis coupled proton transport	GO_BiologicalProcess-EBI-UniProt-GOA-ACAP-ARAP_08.05.2020_00h00	7.23539e-06	0.0208886	1.20463e-08	2.77065e-07	[4, 5, 6, 7, 9, 10, 11, 12, 13]	Group21	62.5	15	[ATP5F1B, ATP5F1E, ATP5MC1, ATP5MC2, ATP5MC3, ATP5ME, ATP5MF, ATP5PD, ATP5PF, ATP5PO, ATPSCKMT, COX5B, CYC1, DMAC2L, DNAJC30]
GO:0031424	keratinization	GO_BiologicalProcess-EBI-UniProt-GOA-ACAP-ARAP_08.05.2020_00h00	4.33543e-12	1.28979e-08	2.96296e-07	4.14814e-06	[2, 6, 7, 8]	Group22	4.31034	10	[CDH3, CDSN, CERS3, HRNR, KRT10, PERP, PPL, REXO2, SPINK9, ST14]
GO:0030216	keratinocyte differentiation	GO_BiologicalProcess-EBI-UniProt-GOA-ACAP-ARAP_08.05.2020_00h00	3.90057e-07	0.00114092	2.96296e-07	4.14814e-06	[5, 6, 7]	Group22	9.55414	30	[AKR1C3, ANXA1, AQP3, CASP3, CDH3, CDSN, CERS3, CTSK, CTSL, GRHL1, HRNR, IFT74, INTU, IRF6, JAG1, KRT10, MACROH2A2, MBD4, NME2, OVOL2, PAX6, PERP, PLAAT4, PPL, PSAP, REXO2, SPINK9, ST14, TP63, TRIM16]
R-HSA:6809371	Formation of the cornified envelope	REACTOME_Pathways_08.05.2020	7.71749e-07	0.00225428	2.96296e-07	4.14814e-06	[-1]	Group22	4.61538	6	[CDSN, KRT10, PERP, PPL, SPINK9, ST14]
R-HSA:909733	Interferon alpha/beta signaling	REACTOME_Pathways_08.05.2020	5.89367e-08	0.000173451	2.14576e-05	2.14576e-05	[-1]	Group23	49.2754	34	[ABCE1, ADAR, BST2, EGR1, GBP2, HLA-A, HLA-B, HLA-C, HLA-E, HLA-F, IFI27, IFI35, IFI6, IFIT1, IFIT2, IFIT3, IFITM1, IFITM2, IFITM3, IRF1, IRF6, IRF7, IRF9, ISG15, MX1, MX2, OAS1, OAS2, OAS3, PSMB8, RNASEL, RSAD2, STAT1, XAF1]
GO:0060337	type I interferon signaling pathway	GO_BiologicalProcess-EBI-UniProt-GOA-ACAP-ARAP_08.05.2020_00h00	4.48198e-06	0.0129798	2.14576e-05	2.14576e-05	[5, 6, 7, 8, 9]	Group23	40.625	39	[ABCE1, ADAR, BST2, EGR1, GBP2, HFE, HLA-A, HLA-B, HLA-C, HLA-E, HLA-F, HSP90AB1, IFI27, IFI35, IFI6, IFIT1, IFIT2, IFIT3, IFITM1, IFITM2, IFITM3, IRF1, IRF6, IRF7, IRF9, ISG15, METTL3, MUL1, MX1, MX2, MYD88, OAS1, OAS2, OAS3, PSMB8, RNASEL, RSAD2, STAT1, XAF1]
R-HSA:913531	Interferon Signaling	REACTOME_Pathways_08.05.2020	4.70413e-06	0.0136185	2.14576e-05	2.14576e-05	[-1]	Group23	34	68	[ABCE1, ADAR, B2M, BST2, CD44, DDX58, EGR1, EIF4A1, EIF4A2, EIF4A3, EIF4G2, GBP2, GBP3, GBP4, HERC5, HLA-A, HLA-B, HLA-C, HLA-DPA1, HLA-DPB1, HLA-DQB1, HLA-DRA, HLA-DRB1, HLA-E, HLA-F, IFI27, IFI35, IFI6, IFIT1, IFIT2, IFIT3, IFITM1, IFITM2, IFITM3, IFNGR2, IRF1, IRF6, IRF7, IRF9, ISG15, JAK2, KPNA5, KPNA7, MX1, MX2, NUP37, NUP54, OAS1, OAS2, OAS3, PSMB8, RNASEL, RPS27A, RSAD2, SEC13, STAT1, TRIM…
GO:0034340	response to type I interferon	GO_BiologicalProcess-EBI-UniProt-GOA-ACAP-ARAP_08.05.2020_00h00	7.14395e-06	0.0206317	2.14576e-05	2.14576e-05	[4, 5, 6, 7]	Group23	40	40	[ABCE1, ADAR, BST2, EGR1, GBP2, HFE, HLA-A, HLA-B, HLA-C, HLA-E, HLA-F, HSP90AB1, IFI27, IFI35, IFI6, IFIT1, IFIT2, IFIT3, IFITM1, IFITM2, IFITM3, IRF1, IRF6, IRF7, IRF9, ISG15, METTL3, MUL1, MX1, MX2, MYD88, OAS1, OAS2, OAS3, PSMB8, RNASEL, RSAD2, SHFL, STAT1, XAF1]
GO:0006959	humoral immune response	GO_BiologicalProcess-EBI-UniProt-GOA-ACAP-ARAP_08.05.2020_00h00	9.10404e-08	0.000267477	9.10404e-08	1.54769e-06	[3]	Group24	10.2941	42	[AKR1C1, BCL2, C1QBP, C4BPA, CCR7, CD46, CD55, CD59, CD81, CD83, CFH, CLU, COLEC11, CR1L, CSRP1, CXCL9, FAU, GAPDH, GNLY, GNPDA1, GPR183, HLA-A, HLA-DQB1, HLA-DRB1, HLA-E, HMGN2, IL7, LEAP2, MASP2, MEF2C, PGLYRP1, PHB, PROS1, PSMA7, PSMB10, ROMO1, RPL30, RPL39, RPS19, SFTPD, TRAF3IP2, WFDC10B]
GO:0006958	complement activation, classical pathway	GO_BiologicalProcess-EBI-UniProt-GOA-ACAP-ARAP_08.05.2020_00h00	1.36906e-07	0.000401818	9.10404e-08	1.54769e-06	[4, 5, 6, 7, 8]	Group24	5.45455	9	[AKR1C1, C1QBP, C4BPA, CD46, CD55, CLU, CSRP1, MASP2, PSMA7]
GO:0002455	humoral immune response mediated by circulating immunoglobulin	GO_BiologicalProcess-EBI-UniProt-GOA-ACAP-ARAP_08.05.2020_00h00	5.40886e-07	0.00158047	9.10404e-08	1.54769e-06	[4, 7]	Group24	6.62983	12	[AKR1C1, C1QBP, C4BPA, CD46, CD55, CD81, CLU, CSRP1, HLA-DQB1, HLA-DRB1, MASP2, PSMA7]
GO:0006956	complement activation	GO_BiologicalProcess-EBI-UniProt-GOA-ACAP-ARAP_08.05.2020_00h00	1.67348e-06	0.00487151	9.10404e-08	1.54769e-06	[3, 4, 5, 6, 7]	Group24	7.80488	16	[AKR1C1, C1QBP, C4BPA, CD46, CD55, CD59, CD81, CFH, CLU, COLEC11, CR1L, CSRP1, MASP2, PHB, PROS1, PSMA7]
GO:0022607	cellular component assembly	GO_BiologicalProcess-EBI-UniProt-GOA-ACAP-ARAP_08.05.2020_00h00	1.74389e-08	5.14098e-05	1.8343e-08	3.85203e-07	[4]	Group25	23.9165	745	[ABI2, ABITRAM, ABRAXAS1, ABT1, ACE, ACTA1, ACTB, ACTC1, ACTG1, ADAR, ADD2, ADRB2, AKR1C1, ALDH1A2, ALDH1A3, ALDH9A1, ALDOB, ALMS1, AMIGO2, ANKRD1, ANKRD28, ANKRD53, AP1AR, APBA1, APC, APEX1, APIP, APLP2, APOA1, APOD, APOE, AQP11, ARF6, ARHGAP18, ARHGAP24, ARHGAP28, ARHGEF26, ARHGEF5, ARL13A, ARL2, ARL6, ARL6IP1, ARMC2, ARMC4, ARPC5, ARPC5L, ASF1A, ASIC2, ATF7IP, ATG5, ATG9B, ATL1, ATL2, ATMIN, A…
GO:0060271	cilium assembly	GO_BiologicalProcess-EBI-UniProt-GOA-ACAP-ARAP_08.05.2020_00h00	3.6679e-07	0.00107323	1.8343e-08	3.85203e-07	[6, 7]	Group25	30.9278	120	[ALMS1, APEX1, ARL13A, ARL6, ARMC2, ARMC4, ATG5, ATMIN, ATP6V1D, ATXN10, B9D1, B9D2, BBOF1, BBS1, BBS10, BBS2, BBS5, BBS9, CC2D2A, CCDC13, CCDC28B, CCDC39, CCDC40, CCDC65, CDC14B, CDK1, CDKL1, CEP126, CEP41, CEP57, CEP83, CETN2, CFAP100, CFAP20, CFAP206, CFAP410, CFAP43, CFAP44, CFAP54, CFAP74, CIBAR1, CNTRL, CYLD, DCTN3, DISC1, DNAAF3, DNAAF4, DNAH17, DNAH7, DYNC2H1, DYNC2LI1, DYNLL1, DYNLRB1, E…
GO:0044782	cilium organization	GO_BiologicalProcess-EBI-UniProt-GOA-ACAP-ARAP_08.05.2020_00h00	1.81759e-06	0.00528736	1.8343e-08	3.85203e-07	[5, 6]	Group25	29.9754	122	[ALMS1, APEX1, ARL13A, ARL6, ARMC2, ARMC4, ATG5, ATMIN, ATP6V1D, ATXN10, B9D1, B9D2, BBOF1, BBS1, BBS10, BBS2, BBS5, BBS9, CC2D2A, CCDC13, CCDC28B, CCDC39, CCDC40, CCDC65, CDC14B, CDK1, CDKL1, CEP126, CEP41, CEP57, CEP83, CETN2, CFAP100, CFAP20, CFAP206, CFAP410, CFAP43, CFAP44, CFAP54, CFAP74, CIBAR1, CNTRL, CYLD, DCTN3, DISC1, DNAAF3, DNAAF4, DNAH17, DNAH7, DYNC2H1, DYNC2LI1, DYNLL1, DYNLRB1, E…
GO:0070925	organelle assembly	GO_BiologicalProcess-EBI-UniProt-GOA-ACAP-ARAP_08.05.2020_00h00	6.44377e-06	0.0186225	1.8343e-08	3.85203e-07	[5]	Group25	26.1878	237	[ABRAXAS1, ABT1, ACTA1, ACTC1, ACTG1, ALMS1, ANKRD1, APEX1, ARHGEF5, ARL13A, ARL6, ARMC2, ARMC4, ATG5, ATG9B, ATMIN, ATP6V1D, ATXN10, B9D1, B9D2, BBOF1, BBS1, BBS10, BBS2, BBS5, BBS9, BRCA1, C1QBP, CAV3, CC2D2A, CCDC13, CCDC28B, CCDC39, CCDC40, CCDC65, CD34, CDC14B, CDK1, CDKL1, CENPC, CENPX, CEP126, CEP41, CEP57, CEP83, CETN2, CFAP100, CFAP20, CFAP206, CFAP410, CFAP43, CFAP44, CFAP54, CFAP74, CF…
GO:0035082	axoneme assembly	GO_BiologicalProcess-EBI-UniProt-GOA-ACAP-ARAP_08.05.2020_00h00	7.97232e-06	0.0230002	1.8343e-08	3.85203e-07	[5, 7, 8]	Group25	43.662	31	[ARMC2, ARMC4, BBS2, CC2D2A, CCDC39, CCDC40, CCDC65, CFAP100, CFAP206, CFAP43, CFAP44, CFAP74, DNAAF3, DNAAF4, DNAH17, DNAH7, FSIP2, LRGUK, LRRC49, LRRC6, MAPRE2, NEURL1, RP1, RP1L1, RSPH4A, RSPH9, SPAG1, SPAG16, SPAG17, SPEF2, TTC26]
GO:0004930	G protein-coupled receptor activity	GO_BiologicalProcess-EBI-UniProt-GOA-ACAP-ARAP_08.05.2020_00h00	7.80378e-24	2.3622e-20	8.80422e-08	1.58476e-06	[4, 5, 6]	Group26	8.08989	72	[ACKR3, ACKR4, ADGRE3, ADGRG2, ADRA2C, ADRB2, AGTRAP, APLNR, AVPR1A, AVPR2, BDKRB2, CALCRL, CCR7, CCRL2, CHRM3, CHRM5, CNR1, CXCR4, CXCR6, EDNRB, F2R, FZD1, FZD5, FZD6, FZD8, GALR1, GPER1, GPR146, GPR158, GPR160, GPR162, GPR17, GPR173, GPR174, GPR18, GPR183, GPR22, GPR34, GPR55, GPR63, GPR68, GPR82, GPR85, GPRC5C, GRM7, GRM8, HTR2B, HTR2C, HTR4, LANCL1, LPAR6, NPR3, OPN1SW, OPN5, OPRM1, OR1L8, OR…
GO:0007186	G protein-coupled receptor signaling pathway	GO_BiologicalProcess-EBI-UniProt-GOA-ACAP-ARAP_08.05.2020_00h00	2.71554e-16	8.1765e-13	8.80422e-08	1.58476e-06	[3, 4, 5]	Group26	12.2392	176	[ACKR3, ACKR4, ADGRE3, ADGRG2, ADM, ADRA2C, ADRB2, AGTRAP, AIPL1, AKAP5, AKR1C3, ANO1, ANXA1, APLN, APLNR, APLP2, APOA1, APOE, ARHGEF26, ARHGEF3, ARHGEF5, ARR3, ARRDC3, ATP2B4, AVPR1A, AVPR2, BDKRB2, BDNF, C1D, CACNA1A, CALCB, CALCRL, CALM1, CALM3, CAMKMT, CAV1, CCL14, CCL28, CCR7, CCRL2, CHRM3, CHRM5, CNR1, CNTN2, CXCL12, CXCL9, CXCR4, CXCR6, DGKE, DGKH, DGKI, DYNLT1, EDNRB, ENC1, ENTPD2, F2R, F…
R-HSA:388396	GPCR downstream signalling	REACTOME_Pathways_08.05.2020	6.74808e-16	2.03117e-12	8.80422e-08	1.58476e-06	[-1]	Group26	11.2511	125	[ACKR3, ADM, ADRA2C, ADRB2, AKR1C1, AKR1C3, ANXA1, APLN, APLNR, APOA1, APOE, ARHGEF26, ARHGEF3, ARHGEF33, ARHGEF38, ARHGEF5, AVPR1A, AVPR2, BDKRB2, CALCB, CALCRL, CALM1, CALM3, CAMK4, CAMKK1, CAMKMT, CCL28, CCR7, CHRM3, CHRM5, CNR1, CXCL12, CXCL9, CXCR4, CXCR6, DGKE, DGKH, DGKI, EDNRB, F2R, GALR1, GHRL, GNAZ, GNB4, GNG10, GNG11, GNG2, GNG5, GNGT1, GPC2, GPC4, GPER1, GPR17, GPR18, GPR183, GPR55, G…
R-HSA:372790	Signaling by GPCR	REACTOME_Pathways_08.05.2020	8.54938e-15	2.56567e-11	8.80422e-08	1.58476e-06	[-1]	Group26	11.8343	140	[ACKR3, ACKR4, ADGRE3, ADM, ADRA2C, ADRB2, AKR1C1, AKR1C3, ANXA1, APLN, APLNR, APOA1, APOE, ARHGEF26, ARHGEF3, ARHGEF33, ARHGEF38, ARHGEF5, AVPR1A, AVPR2, BDKRB2, CALCB, CALCRL, CALM1, CALM3, CAMK4, CAMKK1, CAMKMT, CCL28, CCR7, CCRL2, CD55, CHRM3, CHRM5, CNR1, CRHBP, CXCL12, CXCL9, CXCR4, CXCR6, DGKE, DGKH, DGKI, EDNRB, F2R, FZD1, FZD5, FZD6, FZD8, GALR1, GHRL, GNAZ, GNB4, GNG10, GNG11, GNG2, GNG…
R-HSA:162582	Signal Transduction	REACTOME_Pathways_08.05.2020	5.02894e-06	0.0145487	8.80422e-08	1.58476e-06	[-1]	Group26	16.9899	473	[ABCG5, ABI2, ACKR3, ACKR4, ACTB, ACTG1, ACVR2A, ADAM17, ADCY10, ADGRE3, ADH4, ADM, ADRA2C, ADRB2, AKR1C1, AKR1C3, ALDH1A2, ALDH1A3, AMOT, ANOS1, ANXA1, APC, APH1A, APLN, APLNR, APOA1, APOD, APOE, ARF6, ARHGAP11B, ARHGAP18, ARHGAP20, ARHGAP22, ARHGAP24, ARHGAP25, ARHGAP29, ARHGAP39, ARHGDIB, ARHGEF26, ARHGEF3, ARHGEF33, ARHGEF38, ARHGEF5, ARL4C, ARPC5, ATF2, ATP6AP1, ATP6V0B, ATP6V0C, ATP6V0E2, A…
GO:0044085	cellular component biogenesis	GO_BiologicalProcess-EBI-UniProt-GOA-ACAP-ARAP_08.05.2020_00h00	6.03037e-12	1.79343e-08	2.13394e-11	5.76163e-10	[3]	Group27	24.553	824	[ABCE1, ABI2, ABITRAM, ABRAXAS1, ABT1, ACE, ACTA1, ACTB, ACTC1, ACTG1, ADAR, ADD2, ADRB2, AKR1C1, ALDH1A2, ALDH1A3, ALDH9A1, ALDOB, ALMS1, AMIGO2, ANKRD1, ANKRD28, ANKRD53, AP1AR, APBA1, APC, APEX1, APIP, APLP2, APOA1, APOD, APOE, AQP11, ARF6, ARHGAP18, ARHGAP24, ARHGAP28, ARHGEF26, ARHGEF5, ARL13A, ARL2, ARL6, ARL6IP1, ARMC2, ARMC4, ARPC5, ARPC5L, ARRDC4, ASF1A, ASIC2, ATF7IP, ATG5, ATG9B, ATL1,…
GO:0016043	cellular component organization	GO_BiologicalProcess-EBI-UniProt-GOA-ACAP-ARAP_08.05.2020_00h00	5.27128e-09	1.55714e-05	2.13394e-11	5.76163e-10	[3]	Group27	22.4711	1495	[ABCB1, ABCB4, ABCE1, ABCG5, ABHD17A, ABI2, ABITRAM, ABRAXAS1, ABT1, ACAA1, ACAA2, ACE, ACOT2, ACOT8, ACOX2, ACTA1, ACTB, ACTC1, ACTG1, ADAM17, ADAM19, ADAR, ADD2, ADM, ADRB2, AFF2, AGER, AGPS, AIP, AJM1, AK7, AKAP11, AKR1B1, AKR1C1, ALAS1, ALDH1A2, ALDH1A3, ALDH9A1, ALDOB, ALKBH7, ALMS1, AMIGO2, AMOT, ANAPC11, ANAPC15, ANGPTL7, ANKRD1, ANKRD28, ANKRD53, ANO4, ANOS1, ANXA1, AP1AR, APBA1, APC, APC…
GO:0006996	organelle organization	GO_BiologicalProcess-EBI-UniProt-GOA-ACAP-ARAP_08.05.2020_00h00	1.12865e-07	0.000331372	2.13394e-11	5.76163e-10	[4]	Group27	23.0898	964	[ABI2, ABITRAM, ABRAXAS1, ABT1, ACAA1, ACAA2, ACOT2, ACOT8, ACOX2, ACTA1, ACTB, ACTC1, ACTG1, ADD2, ADRB2, AFF2, AGPS, AIP, AKAP11, ALAS1, ALKBH7, ALMS1, AMOT, ANAPC11, ANAPC15, ANKRD1, ANKRD28, ANKRD53, ANXA1, AP1AR, APC, APC2, APEX1, APOA1, APOE, APOOL, AQP1, AQP11, ARF6, ARHGAP18, ARHGAP25, ARHGAP28, ARHGDIB, ARHGEF5, ARL1, ARL13A, ARL2, ARL6, ARL6IP1, ARMC2, ARMC4, ARPC5, ARPC5L, ASCC3, ASF1A…
GO:0043933	protein-containing complex subunit organization	GO_BiologicalProcess-EBI-UniProt-GOA-ACAP-ARAP_08.05.2020_00h00	1.0551e-05	0.030408	2.13394e-11	5.76163e-10	[4]	Group27	23.8929	491	[ABCE1, ABI2, ABITRAM, ABT1, ADAR, ADD2, ADRB2, AKR1C1, ALDH1A2, ALDH1A3, ALDH9A1, ALDOB, ANKRD28, ANKRD53, AP1AR, APBA1, APC, APC2, APIP, APLP2, APOA1, APOE, AQP11, ARF6, ARHGAP18, ARHGAP28, ARHGEF5, ARL2, ARL6, ARMC4, ARPC5, ARPC5L, ASF1A, ATF7IP, ATL1, ATL2, ATPAF1, ATR, AURKAIP1, B2M, BAIAP2L2, BAK1, BBC3, BBS10, BCL2L11, BCS1L, BET1, BIN1, BMERB1, BRF2, C9orf24, CALR, CASP8, CAV1, CAV3, CBR4…
GO:1901566	organonitrogen compound biosynthetic process	GO_BiologicalProcess-EBI-UniProt-GOA-ACAP-ARAP_08.05.2020_00h00	2.08216e-15	6.25897e-12	9.97556e-10	2.49389e-08	[4]	Group28	27.2727	522	[AASDHPPT, ABCE1, ABHD17A, ACER3, ACMSD, ACO1, ACOT8, ACSBG2, ADCY10, ADI1, ADSS2, AGER, AGMAT, AGPAT1, AGPAT4, AGPAT5, AIMP1, AK5, ALAS1, ALDH18A1, ALDH9A1, ALG10, ALG10B, ALG12, ALG14, ALG1L2, ALG2, ALG6, AMPD1, APIP, APOA1, APOE, APRT, AQP11, ARG1, ARG2, ASAH2B, ATG10, ATG5, ATP2B4, ATP5F1B, ATP5F1E, ATP5IF1, ATP5MC1, ATP5MC2, ATP5MC3, ATP5ME, ATP5MF, ATP5PD, ATP5PF, ATP5PO, ATPSCKMT, AURKAIP1…
GO:1901576	organic substance biosynthetic process	GO_BiologicalProcess-EBI-UniProt-GOA-ACAP-ARAP_08.05.2020_00h00	6.18778e-09	1.82663e-05	9.97556e-10	2.49389e-08	[3]	Group28	22.5258	1443	[AASDHPPT, ABCE1, ABHD17A, ABT1, ACAA2, ACAT2, ACER3, ACMSD, ACO1, ACOT8, ACOX2, ACP6, ACSBG2, ACSM6, ACVR2A, ADCY10, ADI1, ADM, ADRB2, ADSS2, AGER, AGMAT, AGPAT1, AGPAT4, AGPAT5, AGPS, AHR, AIMP1, AIP, AK5, AK7, AKR1B1, AKR1C3, ALAS1, ALDH18A1, ALDH1A2, ALDH1A3, ALDH9A1, ALDOB, ALG10, ALG10B, ALG12, ALG14, ALG1L2, ALG2, ALG6, ALOX12, ALX3, ALX4, AMPD1, ANKRD1, ANXA1, APEX1, APIP, APLN, APOA1, AP…
GO:0044249	cellular biosynthetic process	GO_BiologicalProcess-EBI-UniProt-GOA-ACAP-ARAP_08.05.2020_00h00	1.34895e-08	3.97807e-05	9.97556e-10	2.49389e-08	[3]	Group28	22.5008	1418	[AASDHPPT, ABCE1, ABHD17A, ABT1, ACER3, ACMSD, ACO1, ACOT8, ACOX2, ACP6, ACSBG2, ACSM6, ACVR2A, ADCY10, ADI1, ADM, ADRB2, ADSS2, AGER, AGMAT, AGPAT1, AGPAT4, AGPAT5, AGPS, AHR, AIMP1, AIP, AK5, AK7, AKR1B1, AKR1C3, ALAS1, ALDH18A1, ALDH1A2, ALDH1A3, ALDH9A1, ALG10, ALG10B, ALG12, ALG14, ALG1L2, ALG2, ALG6, ALOX12, ALX3, ALX4, AMPD1, ANKRD1, ANXA1, APEX1, APIP, APLN, APOA1, APOE, APRT, AQP11, ARG1…
GO:0044271	cellular nitrogen compound biosynthetic process	GO_BiologicalProcess-EBI-UniProt-GOA-ACAP-ARAP_08.05.2020_00h00	1.27178e-06	0.00370723	9.97556e-10	2.49389e-08	[4]	Group28	22.498	1142	[ABCE1, ABT1, ACER3, ACMSD, ACO1, ACSBG2, ACVR2A, ADCY10, ADRB2, ADSS2, AGER, AGMAT, AGPAT1, AGPAT4, AGPAT5, AHR, AIMP1, AIP, AK5, AK7, AKR1B1, ALAS1, ALDH9A1, ALX3, ALX4, AMPD1, ANKRD1, APEX1, APLN, APOE, APRT, ARG1, ARG2, ARHGEF5, ARID5B, ARMCX3, ARNTL2, ASAH2B, ASF1A, ASIC2, ATF2, ATF7IP, ATMIN, ATP2B4, ATP5F1B, ATP5F1E, ATP5IF1, ATP5MC1, ATP5MC2, ATP5MC3, ATP5ME, ATP5MF, ATP5PD, ATP5PF, ATP5P…
GO:0034641	cellular nitrogen compound metabolic process	GO_BiologicalProcess-EBI-UniProt-GOA-ACAP-ARAP_08.05.2020_00h00	2.62925e-06	0.00763796	9.97556e-10	2.49389e-08	[3]	Group28	22.0242	1458	[AASDHPPT, ABCE1, ABRAXAS1, ABT1, ACBD6, ACE, ACER3, ACMSD, ACO1, ACOT12, ACOT2, ACOT8, ACSBG2, ACSM6, ACVR2A, ADAR, ADAT2, ADCY10, ADRB2, ADSS2, AEN, AFF2, AGER, AGMAT, AGPAT1, AGPAT4, AGPAT5, AHR, AIMP1, AIP, AK5, AK7, AKR1B1, ALAS1, ALDH9A1, ALDOB, ALKBH2, ALKBH8, ALX3, ALX4, AMPD1, ANGEL2, ANKRD1, APEX1, APH1A, APLF, APLN, APOBEC2, APOBEC3C, APOBEC3G, APOBEC4, APOE, APRT, ARG1, ARG2, ARHGEF5,…
GO:1901360	organic cyclic compound metabolic process	GO_BiologicalProcess-EBI-UniProt-GOA-ACAP-ARAP_08.05.2020_00h00	1.4249e-05	0.0410372	9.97556e-10	2.49389e-08	[3]	Group28	21.9401	1391	[ABCE1, ABRAXAS1, ABT1, ACAA1, ACAA2, ACAT2, ACBD6, ACMSD, ACOT12, ACOT2, ACOT8, ACOX2, ACSBG2, ACSM6, ACVR2A, ADAR, ADAT2, ADCY10, ADM, ADRB2, ADSS2, AEN, AFF2, AGER, AGPAT1, AGPAT4, AGPAT5, AHR, AIMP1, AIP, AK5, AK7, AKR1B1, AKR1C1, AKR1C3, AKR7A2, ALAS1, ALDH18A1, ALDOB, ALKBH2, ALKBH8, ALOX12, ALX3, ALX4, AMN, AMPD1, ANGEL2, ANKRD1, APEX1, APLF, APLN, APOA1, APOBEC2, APOBEC3C, APOBEC3G, APOBE…
GO:0043043	peptide biosynthetic process	GO_BiologicalProcess-EBI-UniProt-GOA-ACAP-ARAP_08.05.2020_00h00	2.378e-14	7.12924e-11	1.54426e-08	3.39736e-07	[5, 6]	Group29	32.028	229	[ABCE1, ACO1, AIMP1, AURKAIP1, BDH2, C1QBP, CALR, CDK4, CELF4, CHAC2, CHCHD1, COA3, COPS5, CPEB2, DARS1, DARS2, DDX1, DENR, DNAJC24, DPH6, DTD1, EEF1A1, EEF1B2, EEF1G, EEF2, EFNA1, EIF1, EIF1AX, EIF1AY, EIF1B, EIF2A, EIF2B2, EIF3E, EIF3F, EIF3I, EIF4A1, EIF4A2, EIF4A3, EIF4G2, EIF5, EIF5A, ELOB, ENC1, FARSB, FASTKD2, FASTKD3, FAU, FMR1, GADD45GIP1, GAPDH, GATC, GCLM, GFM1, GFM2, HARS2, HNRNPR, HS…
GO:0043604	amide biosynthetic process	GO_BiologicalProcess-EBI-UniProt-GOA-ACAP-ARAP_08.05.2020_00h00	2.92555e-13	8.74738e-10	1.54426e-08	3.39736e-07	[5]	Group29	30.2857	265	[ABCE1, ACO1, ACSBG2, AIMP1, ARG1, ARG2, AURKAIP1, B3GALT2, B4GALT6, BDH2, C1QBP, CALR, CBR4, CCN1, CDK4, CELF4, CERS2, CERS3, CHAC2, CHCHD1, COA3, COPS5, CPEB2, DARS1, DARS2, DDX1, DEGS2, DENR, DHFR2, DLD, DNAJC24, DPH6, DTD1, EEF1A1, EEF1B2, EEF1G, EEF2, EFNA1, EIF1, EIF1AX, EIF1AY, EIF1B, EIF2A, EIF2B2, EIF3E, EIF3F, EIF3I, EIF4A1, EIF4A2, EIF4A3, EIF4G2, EIF5, EIF5A, ELOB, ELOVL1, ENC1, FARSB…
GO:0006518	peptide metabolic process	GO_BiologicalProcess-EBI-UniProt-GOA-ACAP-ARAP_08.05.2020_00h00	1.03708e-12	3.09051e-09	1.54426e-08	3.39736e-07	[4, 5]	Group29	30.0571	263	[ABCE1, ACE, ACO1, AIMP1, APEX1, APH1A, APOE, ATP6AP2, AURKAIP1, BDH2, BIN1, C1QBP, CALR, CARNMT1, CASP3, CDK4, CELF4, CHAC2, CHCHD1, CLN5, CLU, COA3, COPS5, CPD, CPEB2, CPQ, DARS1, DARS2, DDX1, DENR, DISP1, DNAJC24, DPH6, DTD1, EEF1A1, EEF1B2, EEF1G, EEF2, EFNA1, EIF1, EIF1AX, EIF1AY, EIF1B, EIF2A, EIF2B2, EIF3E, EIF3F, EIF3I, EIF4A1, EIF4A2, EIF4A3, EIF4G2, EIF5, EIF5A, ELOB, ENC1, ERAP1, ERAP2…
GO:0043603	cellular amide metabolic process	GO_BiologicalProcess-EBI-UniProt-GOA-ACAP-ARAP_08.05.2020_00h00	1.38426e-11	4.10848e-08	1.54426e-08	3.39736e-07	[4]	Group29	28.133	330	[AASDHPPT, ABCE1, ACBD6, ACE, ACER3, ACO1, ACOT12, ACOT2, ACOT8, ACSBG2, ACSM6, AIMP1, APEX1, APH1A, APOE, ARG1, ARG2, ASAH2B, ATP6AP2, AURKAIP1, B3GALT2, B4GALT6, BDH2, BIN1, BTD, C1QBP, CALR, CARNMT1, CASP3, CBR4, CCN1, CDK4, CELF4, CERS2, CERS3, CHAC2, CHCHD1, CLN5, CLU, COA3, COPS5, CPD, CPEB2, CPQ, DARS1, DARS2, DBI, DDX1, DEGS2, DENR, DHFR2, DISP1, DLD, DNAJC24, DPH6, DTD1, EEF1A1, EEF1B2, …
GO:0072594	establishment of protein localization to organelle	GO_BiologicalProcess-EBI-UniProt-GOA-ACAP-ARAP_08.05.2020_00h00	6.81285e-22	2.05952e-18	5.86299e-27	2.05205e-25	[4, 5, 6]	Group30	36.4952	227	[ACAA1, ACOT2, ACOT8, ACOX2, AGPS, AIP, AP4M1, APLP2, APOD, ATP5IF1, ATR, AURKAIP1, BBC3, BCL2, BCL2L11, BCS1L, BMP4, C11orf65, CACNA1A, CACNG8, CALM3, CASP8, CAT, CCT7, CDK1, CHMP4A, CLU, COX18, CROT, DDIT3, DECR2, DNAJC19, DNM3, ECI2, EFCAB7, EFNB2, EHHADH, FAU, FBXO7, FZD5, GCC2, GDAP1, GRPEL1, GRPEL2, GSTK1, HACL1, HAX1, HPS4, HSP90AB1, HSPA5, HSPA8, HTRA2, IDH1, IPO11, ITGB3, JAK2, KCNA5, KP…
GO:0007005	mitochondrion organization	GO_BiologicalProcess-EBI-UniProt-GOA-ACAP-ARAP_08.05.2020_00h00	7.11816e-13	2.12335e-09	5.86299e-27	2.05205e-25	[5]	Group30	32.5383	191	[ACAA2, AIP, ALAS1, ALKBH7, APEX1, APOOL, ATF2, ATG5, ATG9B, ATP5F1B, ATP5F1E, ATP5IF1, ATP5MC1, ATP5MC2, ATP5MC3, ATP5ME, ATP5MF, ATP5PD, ATP5PF, ATP5PO, ATPAF1, AURKAIP1, BAK1, BBC3, BCL2, BCL2L11, BCL2L2, BCS1L, C11orf65, CALM3, CAMKMT, CASP8, CAV2, CCAR2, CHCHD10, CHCHD2, CIBAR1, CIDEB, CLU, CNP, COA3, COA5, COX18, COX20, COX7A1, COX7A2, CTSK, CYCS, DDHD2, DHODH, DMAC1, DMAC2L, DNAJC19, DNM3,…
GO:0033108	mitochondrial respiratory chain complex assembly	GO_BiologicalProcess-EBI-UniProt-GOA-ACAP-ARAP_08.05.2020_00h00	9.68659e-12	2.87692e-08	5.86299e-27	2.05205e-25	[6, 7]	Group30	50.495	51	[BCS1L, COA3, COA5, COX18, COX20, DMAC1, FASTKD3, NDUFA1, NDUFA11, NDUFA13, NDUFA2, NDUFA5, NDUFA6, NDUFA7, NDUFA8, NDUFA9, NDUFAB1, NDUFAF2, NDUFAF3, NDUFAF4, NDUFAF6, NDUFAF8, NDUFB10, NDUFB11, NDUFB2, NDUFB3, NDUFB4, NDUFB5, NDUFB7, NDUFB9, NDUFC1, NDUFC2, NDUFS3, NDUFS4, NDUFS5, NDUFS6, NUBPL, PET100, SAMM50, SCO2, SDHAF1, SMIM20, SURF1, TFAM, TIMM21, TIMMDC1, TMEM126A, TTC19, UQCC3, UQCR10, …
GO:0006839	mitochondrial transport	GO_BiologicalProcess-EBI-UniProt-GOA-ACAP-ARAP_08.05.2020_00h00	7.13954e-09	2.10688e-05	5.86299e-27	2.05205e-25	[4]	Group30	35	98	[ACAA2, AIP, ALKBH7, ATF2, ATP5F1B, ATP5F1E, ATP5IF1, ATP5MC1, ATP5MC2, ATP5MC3, ATP5ME, ATP5MF, ATP5PD, ATP5PF, ATP5PO, ATPSCKMT, AURKAIP1, BAK1, BBC3, BCL2, BCL2L11, BCL2L2, BCS1L, C11orf65, CASP8, CHCHD10, CNP, COX18, COX5B, CPT1A, CYC1, DMAC2L, DNAJC19, DNAJC30, DYNLT1, FBXO7, FLVCR1, FZD5, GDAP1, GRPEL1, GRPEL2, HAX1, HPS4, HSPA1A, HTRA2, KCNA5, LMAN1, LRRK2, MAGI1, MAIP1, MAPK8, MCU, MCUR1,…
GO:0072655	establishment of protein localization to mitochondrion	GO_BiologicalProcess-EBI-UniProt-GOA-ACAP-ARAP_08.05.2020_00h00	7.03693e-08	0.000206956	5.86299e-27	2.05205e-25	[5, 6, 7]	Group30	39.2157	60	[AIP, ATP5IF1, AURKAIP1, BBC3, BCL2, BCL2L11, BCS1L, C11orf65, CALM3, CASP8, COX18, DDIT3, DNAJC19, FBXO7, FZD5, GDAP1, GRPEL1, GRPEL2, HAX1, HPS4, HTRA2, KCNA5, LMAN1, LRRK2, MAGI1, MAIP1, MAPK8, MFF, MIPEP, MOAP1, MTERF4, NDUFA13, PDCD5, REXO2, RNF2, ROMO1, SAMM50, SH3GLB1, SLC25A6, TAC4, TIMM10, TIMM10B, TIMM13, TIMM21, TIMM22, TIMM44, TIMM8B, TOMM22, TOMM40L, TOMM5, TOMM7, TP53, TP63, TSPO, U…
GO:0090151	establishment of protein localization to mitochondrial membrane	GO_BiologicalProcess-EBI-UniProt-GOA-ACAP-ARAP_08.05.2020_00h00	3.70849e-06	0.0107509	5.86299e-27	2.05205e-25	[4, 5, 6, 7, 8]	Group30	49.0196	25	[BBC3, BCL2, BCL2L11, BCS1L, CALM3, CASP8, COX18, MAIP1, MAPK8, MOAP1, NDUFA13, PDCD5, REXO2, ROMO1, SAMM50, SH3GLB1, TIMM10, TIMM13, TIMM22, TOMM22, TP53, TP63, YWHAB, YWHAH, YWHAZ]
GO:0006626	protein targeting to mitochondrion	GO_BiologicalProcess-EBI-UniProt-GOA-ACAP-ARAP_08.05.2020_00h00	7.56706e-06	0.0218385	5.86299e-27	2.05205e-25	[5, 6, 7, 8, 9, 10]	Group30	39.0476	41	[AIP, ATP5IF1, AURKAIP1, C11orf65, DNAJC19, FBXO7, FZD5, GDAP1, GRPEL1, GRPEL2, HAX1, HPS4, HTRA2, LMAN1, LRRK2, MAGI1, MFF, MIPEP, MTERF4, NDUFA13, PDCD5, RNF2, ROMO1, SAMM50, SH3GLB1, SLC25A6, TIMM10, TIMM10B, TIMM13, TIMM21, TIMM22, TIMM44, TIMM8B, TOMM22, TOMM40L, TOMM5, TOMM7, TSPO, UBL5, UQCRC2, VPS11]
GO:0051204	protein insertion into mitochondrial membrane	GO_BiologicalProcess-EBI-UniProt-GOA-ACAP-ARAP_08.05.2020_00h00	9.35981e-06	0.0269937	5.86299e-27	2.05205e-25	[5, 6, 7, 8, 9]	Group30	48.9362	23	[BBC3, BCL2, BCL2L11, CASP8, COX18, MAIP1, MAPK8, MOAP1, NDUFA13, PDCD5, REXO2, ROMO1, SAMM50, SH3GLB1, TIMM10, TIMM13, TIMM22, TOMM22, TP53, TP63, YWHAB, YWHAH, YWHAZ]
R-HSA:8868773	rRNA processing in the nucleus and cytosol	REACTOME_Pathways_08.05.2020	1.58885e-29	4.82533e-26	4.12343e-13	1.19579e-11	[-1]	Group31	56.6327	111	[BYSL, C1D, DCAF13, DDX49, DIS3, EBNA1BP2, EMG1, EXOSC4, EXOSC5, EXOSC7, EXOSC8, FBL, GNL3, HEATR1, KRR1, NHP2, NOP10, RIOK1, RPL10, RPL10A, RPL11, RPL12, RPL13, RPL13A, RPL14, RPL15, RPL17, RPL18, RPL18A, RPL19, RPL21, RPL22L1, RPL23, RPL23A, RPL24, RPL26, RPL27, RPL27A, RPL28, RPL29, RPL3, RPL30, RPL31, RPL32, RPL34, RPL35, RPL35A, RPL36, RPL36A, RPL36AL, RPL37, RPL37A, RPL38, RPL39, RPL4, RPL4…
R-HSA:6791226	Major pathway of rRNA processing in the nucleolus and cytosol	REACTOME_Pathways_08.05.2020	2.64159e-29	8.01987e-26	4.12343e-13	1.19579e-11	[-1]	Group31	57.5269	107	[BYSL, C1D, DCAF13, DDX49, DIS3, EBNA1BP2, EMG1, EXOSC4, EXOSC5, EXOSC7, EXOSC8, FBL, GNL3, HEATR1, KRR1, RIOK1, RPL10, RPL10A, RPL11, RPL12, RPL13, RPL13A, RPL14, RPL15, RPL17, RPL18, RPL18A, RPL19, RPL21, RPL22L1, RPL23, RPL23A, RPL24, RPL26, RPL27, RPL27A, RPL28, RPL29, RPL3, RPL30, RPL31, RPL32, RPL34, RPL35, RPL35A, RPL36, RPL36A, RPL36AL, RPL37, RPL37A, RPL38, RPL39, RPL4, RPL41, RPL5, RPL6…
R-HSA:8953854	Metabolism of RNA	REACTOME_Pathways_08.05.2020	6.4981e-17	1.95788e-13	4.12343e-13	1.19579e-11	[-1]	Group31	33.6296	227	[ADAR, ADAT2, ALKBH8, APOBEC2, APOBEC3C, APOBEC4, BUD31, BYSL, C1D, CD2BP2, CSTF1, CSTF2T, CSTF3, CWC27, DCAF13, DCP1B, DCP2, DDX1, DDX20, DDX49, DDX5, DHX38, DIS3, EBNA1BP2, EIF4A1, EIF4A2, EIF4A3, ELAC2, ELAVL2, EMG1, EXOSC4, EXOSC5, EXOSC7, EXOSC8, FAM98B, FBL, GCFC2, GEMIN4, GNL3, GTF2H5, GTPBP3, HEATR1, HNRNPA0, HNRNPA1, HNRNPR, HNRNPU, HSD17B10, HSPA1A, HSPA8, HSPB1, IGF2BP3, KRR1, LAGE3, L…
GO:0042254	ribosome biogenesis	GO_BiologicalProcess-EBI-UniProt-GOA-ACAP-ARAP_08.05.2020_00h00	2.7256e-08	8.02962e-05	4.12343e-13	1.19579e-11	[5]	Group31	33.3333	106	[ABCE1, ABT1, BYSL, C1D, C1QBP, CUL4B, DCAF13, DDIT3, DDX18, DDX31, DDX49, DIS3, EBNA1BP2, EFNA1, EIF2A, EIF4A3, EMG1, EXOSC4, EXOSC5, EXOSC7, EXOSC8, FASTKD2, FBL, FRG1, GEMIN4, GTF2H5, GTF3A, GTPBP10, HEATR1, IGF2BP3, KRR1, MAK16, METTL15, METTL5, MRPL36, MRPL40, MRPS11, MTERF4, NAF1, NHP2, NIFK, NOP10, NOP53, NSUN3, POP5, RAN, RBIS, RIOK1, RIOX2, RNASEL, RPF1, RPL10, RPL10A, RPL11, RPL12, RPL1…
GO:0022613	ribonucleoprotein complex biogenesis	GO_BiologicalProcess-EBI-UniProt-GOA-ACAP-ARAP_08.05.2020_00h00	4.43867e-07	0.00129742	4.12343e-13	1.19579e-11	[4]	Group31	29.9781	137	[ABCE1, ABT1, ADAR, ATR, BYSL, C1D, C1QBP, CD2BP2, CDC73, CELF4, CPSF6, CUL4B, DCAF13, DDIT3, DDX1, DDX18, DDX20, DDX31, DDX49, DENR, DIS3, EBNA1BP2, EFNA1, EIF2A, EIF3E, EIF3F, EIF3I, EIF4A3, EIF5, EMG1, EXOSC4, EXOSC5, EXOSC7, EXOSC8, FASTKD2, FBL, FRG1, GCFC2, GEMIN4, GTF2H5, GTF3A, GTPBP10, HEATR1, HEXIM1, HSP90AB1, IGF2BP3, KRR1, MAK16, MCTS1, METTL15, METTL5, MMAB, MRPL36, MRPL40, MRPS11, M…
GO:0006364	rRNA processing	GO_BiologicalProcess-EBI-UniProt-GOA-ACAP-ARAP_08.05.2020_00h00	9.54866e-07	0.00278725	4.12343e-13	1.19579e-11	[6, 7, 8, 9]	Group31	34.0708	77	[ABT1, BYSL, C1D, DCAF13, DDX18, DDX49, DIS3, EBNA1BP2, EIF4A3, EMG1, EXOSC4, EXOSC5, EXOSC7, EXOSC8, FBL, FRG1, GEMIN4, GTF2H5, HEATR1, IGF2BP3, KRR1, MAK16, METTL15, METTL5, MRPS11, MTERF4, NAF1, NHP2, NIFK, NOP10, NOP53, NSUN3, POP5, RIOK1, RNASEL, RPF1, RPL10A, RPL11, RPL14, RPL26, RPL27, RPL35, RPL35A, RPL5, RPL7, RPL7A, RPP38, RPS14, RPS15, RPS16, RPS17, RPS19, RPS2, RPS21, RPS24, RPS27, RP…
GO:0034470	ncRNA processing	GO_BiologicalProcess-EBI-UniProt-GOA-ACAP-ARAP_08.05.2020_00h00	3.20023e-06	0.00929025	4.12343e-13	1.19579e-11	[6, 7, 8]	Group31	29.803	121	[ABT1, ADAR, ADAT2, ALKBH8, BYSL, C1D, DCAF13, DDX1, DDX18, DDX49, DIS3, DTWD1, DUS3L, DUS4L, EBNA1BP2, EIF4A3, ELAC2, ELP4, ELP6, EMG1, EXOSC4, EXOSC5, EXOSC7, EXOSC8, FAM98B, FBL, FRG1, GEMIN4, GTF2H5, GTPBP3, HEATR1, HEXIM1, HSD17B10, IGF2BP3, INTS12, INTS7, KARS1, KRR1, LAGE3, MAK16, METTL15, METTL3, METTL5, MOCS3, MRPL44, MRPS11, MTERF4, NAF1, NHP2, NIFK, NOP10, NOP53, NSUN3, OSGEP, OSGEPL1,…
GO:0034660	ncRNA metabolic process	GO_BiologicalProcess-EBI-UniProt-GOA-ACAP-ARAP_08.05.2020_00h00	4.18152e-06	0.0121139	4.12343e-13	1.19579e-11	[6, 7]	Group31	28.6573	143	[ABT1, ADAR, ADAT2, AIMP1, ALKBH8, BTBD18, BYSL, C1D, DARS1, DARS2, DCAF13, DDX1, DDX18, DDX49, DIS3, DTD1, DTWD1, DUS3L, DUS4L, EBNA1BP2, EIF4A3, ELAC2, ELP4, ELP6, EMG1, EXOSC4, EXOSC5, EXOSC7, EXOSC8, FAM98B, FARSB, FBL, FRG1, GATC, GEMIN4, GTF2H5, GTPBP3, HARS2, HEATR1, HENMT1, HEXIM1, HSD17B10, IARS2, IGF2BP3, INTS12, INTS7, KARS1, KRR1, LAGE3, MAK16, METTL15, METTL3, METTL4, METTL5, MOCS3, …
GO:0042255	ribosome assembly	GO_BiologicalProcess-EBI-UniProt-GOA-ACAP-ARAP_08.05.2020_00h00	7.97232e-06	0.0230002	4.12343e-13	1.19579e-11	[6]	Group31	43.662	31	[ABT1, C1QBP, EFNA1, EIF2A, FASTKD2, MRPL40, MRPS11, MTERF4, NOP53, RPL10, RPL11, RPL12, RPL15, RPL23A, RPL24, RPL3, RPL38, RPL5, RPL6, RPLP0, RPS10, RPS14, RPS15, RPS19, RPS27, RPS27L, RPS28, RPS5, RPSA, RSL24D1, SBDS]
R-HSA:72766	Translation	REACTOME_Pathways_08.05.2020	8.88983e-38	2.70607e-34	3.91312e-33	1.40872e-31	[-1]	Group32	53.9519	157	[AIMP1, AURKAIP1, CHCHD1, DARS1, DARS2, EEF1A1, EEF1B2, EEF1G, EEF2, EIF1AX, EIF2B2, EIF3E, EIF3F, EIF3I, EIF4A1, EIF4A2, EIF5, FARSB, GADD45GIP1, GFM1, GFM2, HARS2, IARS2, KARS1, MRPL13, MRPL14, MRPL16, MRPL17, MRPL19, MRPL24, MRPL27, MRPL32, MRPL34, MRPL36, MRPL39, MRPL40, MRPL42, MRPL43, MRPL44, MRPL49, MRPL50, MRPL51, MRPL52, MRPL54, MRPL57, MRPL9, MRPS11, MRPS12, MRPS14, MRPS22, MRPS24, MRPS…
GO:0006414	translational elongation	GO_BiologicalProcess-EBI-UniProt-GOA-ACAP-ARAP_08.05.2020_00h00	2.58847e-07	0.000758682	3.91312e-33	1.40872e-31	[5, 6, 7, 8]	Group32	38.5135	57	[AURKAIP1, CHCHD1, CPEB2, DNAJC24, DPH6, EEF1A1, EEF1B2, EEF1G, EEF2, EFNA1, EIF4A3, EIF5A, ELOB, GADD45GIP1, GFM1, GFM2, MRPL13, MRPL14, MRPL16, MRPL17, MRPL19, MRPL24, MRPL27, MRPL32, MRPL34, MRPL36, MRPL39, MRPL40, MRPL42, MRPL43, MRPL44, MRPL49, MRPL50, MRPL51, MRPL52, MRPL54, MRPL57, MRPL9, MRPS11, MRPS12, MRPS14, MRPS22, MRPS24, MRPS26, MRPS28, MRPS30, MRPS34, MRPS9, PSTK, RACK1, RPL30, RPL…
GO:0032543	mitochondrial translation	GO_BiologicalProcess-EBI-UniProt-GOA-ACAP-ARAP_08.05.2020_00h00	9.62392e-07	0.00280826	3.91312e-33	1.40872e-31	[6, 7, 8]	Group32	38.4058	53	[AURKAIP1, C1QBP, CHCHD1, COA3, DARS2, FASTKD2, FASTKD3, GADD45GIP1, GATC, GFM1, GFM2, IARS2, LRPPRC, MRPL13, MRPL14, MRPL16, MRPL17, MRPL19, MRPL24, MRPL27, MRPL32, MRPL34, MRPL36, MRPL39, MRPL40, MRPL42, MRPL43, MRPL44, MRPL49, MRPL50, MRPL51, MRPL52, MRPL54, MRPL57, MRPL9, MRPS11, MRPS12, MRPS14, MRPS22, MRPS24, MRPS26, MRPS28, MRPS30, MRPS34, MRPS9, NDUFA7, NOA1, NSUN3, RMND1, SARS2, TUFM, WA…
GO:0140053	mitochondrial gene expression	GO_BiologicalProcess-EBI-UniProt-GOA-ACAP-ARAP_08.05.2020_00h00	9.79132e-07	0.00285613	3.91312e-33	1.40872e-31	[5]	Group32	36.3095	61	[AURKAIP1, C1QBP, CHCHD1, CHCHD10, COA3, DARS2, ELAC2, FASTKD2, FASTKD3, GADD45GIP1, GATC, GFM1, GFM2, HSD17B10, IARS2, LRPPRC, MRPL13, MRPL14, MRPL16, MRPL17, MRPL19, MRPL24, MRPL27, MRPL32, MRPL34, MRPL36, MRPL39, MRPL40, MRPL42, MRPL43, MRPL44, MRPL49, MRPL50, MRPL51, MRPL52, MRPL54, MRPL57, MRPL9, MRPS11, MRPS12, MRPS14, MRPS22, MRPS24, MRPS26, MRPS28, MRPS30, MRPS34, MRPS9, MTERF1, MTERF4, N…
R-HSA:5389840	Mitochondrial translation elongation	REACTOME_Pathways_08.05.2020	2.44344e-06	0.00710065	3.91312e-33	1.40872e-31	[-1]	Group32	42.5287	37	[AURKAIP1, CHCHD1, GADD45GIP1, GFM1, MRPL13, MRPL14, MRPL16, MRPL17, MRPL19, MRPL24, MRPL27, MRPL32, MRPL34, MRPL36, MRPL39, MRPL40, MRPL42, MRPL43, MRPL44, MRPL49, MRPL50, MRPL51, MRPL52, MRPL54, MRPL57, MRPL9, MRPS11, MRPS12, MRPS14, MRPS22, MRPS24, MRPS26, MRPS28, MRPS30, MRPS34, MRPS9, TUFM]
GO:0070125	mitochondrial translational elongation	GO_BiologicalProcess-EBI-UniProt-GOA-ACAP-ARAP_08.05.2020_00h00	3.7092e-06	0.0107493	3.91312e-33	1.40872e-31	[6, 7, 8, 9]	Group32	41.573	37	[AURKAIP1, CHCHD1, GADD45GIP1, GFM1, MRPL13, MRPL14, MRPL16, MRPL17, MRPL19, MRPL24, MRPL27, MRPL32, MRPL34, MRPL36, MRPL39, MRPL40, MRPL42, MRPL43, MRPL44, MRPL49, MRPL50, MRPL51, MRPL52, MRPL54, MRPL57, MRPL9, MRPS11, MRPS12, MRPS14, MRPS22, MRPS24, MRPS26, MRPS28, MRPS30, MRPS34, MRPS9, TUFM]
R-HSA:5419276	Mitochondrial translation termination	REACTOME_Pathways_08.05.2020	5.68578e-06	0.0164433	3.91312e-33	1.40872e-31	[-1]	Group32	41.3793	36	[AURKAIP1, CHCHD1, GADD45GIP1, GFM2, MRPL13, MRPL14, MRPL16, MRPL17, MRPL19, MRPL24, MRPL27, MRPL32, MRPL34, MRPL36, MRPL39, MRPL40, MRPL42, MRPL43, MRPL44, MRPL49, MRPL50, MRPL51, MRPL52, MRPL54, MRPL57, MRPL9, MRPS11, MRPS12, MRPS14, MRPS22, MRPS24, MRPS26, MRPS28, MRPS30, MRPS34, MRPS9]
R-HSA:5368287	Mitochondrial translation	REACTOME_Pathways_08.05.2020	5.74362e-06	0.0166048	3.91312e-33	1.40872e-31	[-1]	Group32	40.8602	38	[AURKAIP1, CHCHD1, GADD45GIP1, GFM1, GFM2, MRPL13, MRPL14, MRPL16, MRPL17, MRPL19, MRPL24, MRPL27, MRPL32, MRPL34, MRPL36, MRPL39, MRPL40, MRPL42, MRPL43, MRPL44, MRPL49, MRPL50, MRPL51, MRPL52, MRPL54, MRPL57, MRPL9, MRPS11, MRPS12, MRPS14, MRPS22, MRPS24, MRPS26, MRPS28, MRPS30, MRPS34, MRPS9, TUFM]
GO:0006415	translational termination	GO_BiologicalProcess-EBI-UniProt-GOA-ACAP-ARAP_08.05.2020_00h00	1.37112e-05	0.039502	3.91312e-33	1.40872e-31	[6, 7, 8]	Group32	38.6792	41	[ABCE1, AURKAIP1, CHCHD1, EIF5A, GADD45GIP1, GFM2, MRPL13, MRPL14, MRPL16, MRPL17, MRPL19, MRPL24, MRPL27, MRPL32, MRPL34, MRPL36, MRPL39, MRPL40, MRPL42, MRPL43, MRPL44, MRPL49, MRPL50, MRPL51, MRPL52, MRPL54, MRPL57, MRPL9, MRPS11, MRPS12, MRPS14, MRPS22, MRPS24, MRPS26, MRPS28, MRPS30, MRPS34, MRPS9, N6AMT1, SHFL, TRMT112]
GO:0070126	mitochondrial translational termination	GO_BiologicalProcess-EBI-UniProt-GOA-ACAP-ARAP_08.05.2020_00h00	1.55461e-05	0.0447572	3.91312e-33	1.40872e-31	[7, 8, 9]	Group32	40	36	[AURKAIP1, CHCHD1, GADD45GIP1, GFM2, MRPL13, MRPL14, MRPL16, MRPL17, MRPL19, MRPL24, MRPL27, MRPL32, MRPL34, MRPL36, MRPL39, MRPL40, MRPL42, MRPL43, MRPL44, MRPL49, MRPL50, MRPL51, MRPL52, MRPL54, MRPL57, MRPL9, MRPS11, MRPS12, MRPS14, MRPS22, MRPS24, MRPS26, MRPS28, MRPS30, MRPS34, MRPS9]
R-HSA:1799339	SRP-dependent cotranslational protein targeting to membrane	REACTOME_Pathways_08.05.2020	0	2.8026e-44	5.05089e-11	1.31323e-09	[-1]	Group33	83.9286	94	[RPL10, RPL10A, RPL11, RPL12, RPL13, RPL13A, RPL14, RPL15, RPL17, RPL18, RPL18A, RPL19, RPL21, RPL22L1, RPL23, RPL23A, RPL24, RPL26, RPL27, RPL27A, RPL28, RPL29, RPL3, RPL30, RPL31, RPL32, RPL34, RPL35, RPL35A, RPL36, RPL36A, RPL36AL, RPL37, RPL37A, RPL38, RPL39, RPL4, RPL41, RPL5, RPL6, RPL7, RPL7A, RPL8, RPL9, RPLP0, RPLP1, RPLP2, RPS10, RPS11, RPS12, RPS13, RPS14, RPS15, RPS15A, RPS16, RPS17, …
GO:0006613	cotranslational protein targeting to membrane	GO_BiologicalProcess-EBI-UniProt-GOA-ACAP-ARAP_08.05.2020_00h00	2.8026e-45	9.69418e-42	5.05089e-11	1.31323e-09	[6, 7, 8, 9, 10, 11]	Group33	82.7273	91	[ARL6IP1, FAU, MRPL13, MRPS12, RPL10, RPL10A, RPL11, RPL12, RPL13, RPL13A, RPL14, RPL15, RPL17, RPL18, RPL18A, RPL19, RPL21, RPL23, RPL23A, RPL24, RPL26, RPL27, RPL27A, RPL28, RPL29, RPL3, RPL30, RPL31, RPL32, RPL34, RPL35, RPL35A, RPL36, RPL36A, RPL36AL, RPL37, RPL37A, RPL38, RPL39, RPL4, RPL41, RPL5, RPL6, RPL7, RPL7A, RPL8, RPL9, RPLP0, RPLP1, RPLP2, RPS10, RPS11, RPS12, RPS13, RPS14, RPS15, R…
GO:0006614	SRP-dependent cotranslational protein targeting to membrane	GO_BiologicalProcess-EBI-UniProt-GOA-ACAP-ARAP_08.05.2020_00h00	5.04467e-44	1.55616e-40	5.05089e-11	1.31323e-09	[7, 8, 9, 10, 11, 12]	Group33	83.0189	88	[FAU, MRPL13, MRPS12, RPL10, RPL10A, RPL11, RPL12, RPL13, RPL13A, RPL14, RPL15, RPL17, RPL18, RPL18A, RPL19, RPL21, RPL23, RPL23A, RPL24, RPL26, RPL27, RPL27A, RPL28, RPL29, RPL3, RPL30, RPL31, RPL32, RPL34, RPL35, RPL35A, RPL36, RPL36A, RPL36AL, RPL37, RPL37A, RPL38, RPL39, RPL4, RPL41, RPL5, RPL6, RPL7, RPL7A, RPL8, RPL9, RPLP0, RPLP1, RPLP2, RPS10, RPS11, RPS12, RPS13, RPS14, RPS15, RPS15A, RP…
GO:0045047	protein targeting to ER	GO_BiologicalProcess-EBI-UniProt-GOA-ACAP-ARAP_08.05.2020_00h00	8.44983e-43	2.57532e-39	5.05089e-11	1.31323e-09	[6, 7, 8, 9, 10]	Group33	78.3333	94	[CHMP4A, FAU, HSPA5, MRPL13, MRPS12, RPL10, RPL10A, RPL11, RPL12, RPL13, RPL13A, RPL14, RPL15, RPL17, RPL18, RPL18A, RPL19, RPL21, RPL23, RPL23A, RPL24, RPL26, RPL27, RPL27A, RPL28, RPL29, RPL3, RPL30, RPL31, RPL32, RPL34, RPL35, RPL35A, RPL36, RPL36A, RPL36AL, RPL37, RPL37A, RPL38, RPL39, RPL4, RPL41, RPL5, RPL6, RPL7, RPL7A, RPL8, RPL9, RPLP0, RPLP1, RPLP2, RPS10, RPS11, RPS12, RPS13, RPS14, RP…
GO:0070972	protein localization to endoplasmic reticulum	GO_BiologicalProcess-EBI-UniProt-GOA-ACAP-ARAP_08.05.2020_00h00	6.67284e-34	2.02854e-30	5.05089e-11	1.31323e-09	[6]	Group33	65.5629	99	[CHMP4A, FAU, GJA1, HSPA5, INSIG1, KDELR3, LRRK2, MRPL13, MRPS12, RPL10, RPL10A, RPL11, RPL12, RPL13, RPL13A, RPL14, RPL15, RPL17, RPL18, RPL18A, RPL19, RPL21, RPL23, RPL23A, RPL24, RPL26, RPL27, RPL27A, RPL28, RPL29, RPL3, RPL30, RPL31, RPL32, RPL34, RPL35, RPL35A, RPL36, RPL36A, RPL36AL, RPL37, RPL37A, RPL38, RPL39, RPL4, RPL41, RPL5, RPL6, RPL7, RPL7A, RPL8, RPL9, RPLP0, RPLP1, RPLP2, RPS10, R…
GO:0006612	protein targeting to membrane	GO_BiologicalProcess-EBI-UniProt-GOA-ACAP-ARAP_08.05.2020_00h00	1.30402e-28	3.95508e-25	5.05089e-11	1.31323e-09	[5, 6, 7, 8, 9, 10]	Group33	53.8813	118	[AQP11, ARL6, ARL6IP1, CACNA1A, CACNB3, CEMIP, CHM, CHMP4A, CIB1, FAU, FYN, GOLGA7B, HSPA5, ICMT, ITGB1BP1, MFF, MRPL13, MRPS12, MYO1E, NACA, PAK1, PDZK1, PEX19, PEX3, RPL10, RPL10A, RPL11, RPL12, RPL13, RPL13A, RPL14, RPL15, RPL17, RPL18, RPL18A, RPL19, RPL21, RPL23, RPL23A, RPL24, RPL26, RPL27, RPL27A, RPL28, RPL29, RPL3, RPL30, RPL31, RPL32, RPL34, RPL35, RPL35A, RPL36, RPL36A, RPL36AL, RPL37,…
GO:0006605	protein targeting	GO_BiologicalProcess-EBI-UniProt-GOA-ACAP-ARAP_08.05.2020_00h00	9.99793e-28	3.03137e-24	5.05089e-11	1.31323e-09	[5, 6, 7, 8, 9]	Group33	42.0601	196	[ACAA1, ACOT2, ACOT8, ACOX2, AGPS, AIP, AKAP5, AP4M1, APEX1, AQP11, ARL6, ARL6IP1, ATP5IF1, AURKAIP1, C11orf65, CACNA1A, CACNB3, CAT, CEMIP, CHM, CHMP4A, CIB1, CLU, CROT, DECR2, DNAJC19, ECI2, EHHADH, FAU, FBXO7, FYN, FZD5, GABARAP, GCC2, GDAP1, GOLGA7B, GRPEL1, GRPEL2, GSTK1, HACL1, HAX1, HPS4, HSPA5, HSPA8, HTRA2, ICMT, IDH1, ITGB1BP1, KATNB1, LMAN1, LRRK2, M6PR, MAGI1, MFF, MIPEP, MRPL13, MRPS…
GO:0090150	establishment of protein localization to membrane	GO_BiologicalProcess-EBI-UniProt-GOA-ACAP-ARAP_08.05.2020_00h00	2.01396e-24	6.09827e-21	5.05089e-11	1.31323e-09	[4, 5, 6]	Group33	43.5262	158	[AKAP5, AMN, AQP11, ARL6, ARL6IP1, BBC3, BBS1, BBS2, BCL2, BCL2L11, BCS1L, CACNA1A, CACNB3, CALM3, CASP8, CEMIP, CHM, CHMP4A, CIB1, COLQ, COX18, FAU, FYN, GOLGA7B, GOPC, HSPA5, ICMT, ITGB1BP1, LRRC7, MAIP1, MAPK8, MFF, MOAP1, MRPL13, MRPS12, MYO1E, NACA, NDUFA13, NSF, NSG1, PAK1, PDCD5, PDZK1, PEX19, PEX3, RAB11A, RACK1, REEP2, REXO2, ROMO1, RPL10, RPL10A, RPL11, RPL12, RPL13, RPL13A, RPL14, RPL1…
GO:0072657	protein localization to membrane	GO_BiologicalProcess-EBI-UniProt-GOA-ACAP-ARAP_08.05.2020_00h00	4.33469e-19	1.30778e-15	5.05089e-11	1.31323e-09	[5]	Group33	34.4477	237	[ABHD17A, ACTB, ADAM22, AGER, AKAP5, AKR1B1, AMN, AP4M1, APOE, AQP11, ARF6, ARL13A, ARL5A, ARL5B, ARL6, ARL6IP1, ASB3, ATP1B3, ATP2B4, ATP2C2, BBC3, BBS1, BBS2, BCL2, BCL2L11, BCS1L, C1D, CACNA1A, CACNB3, CACNG8, CALM3, CASP8, CAV1, CAV3, CD81, CEMIP, CHM, CHMP4A, CIB1, CLIP3, CNPY4, COLQ, COX18, CRIPT, CYP46A1, DAB2, DCHS1, DLG4, EFCAB7, EFR3A, EFR3B, EHD4, EPHA3, F11R, FAM126A, FAU, FCHO2, FYN,…
GO:0033365	protein localization to organelle	GO_BiologicalProcess-EBI-UniProt-GOA-ACAP-ARAP_08.05.2020_00h00	5.93771e-15	1.7825e-11	5.05089e-11	1.31323e-09	[5]	Group33	30.0672	313	[ABHD17A, ACAA1, ACOT2, ACOT8, ACOX2, ADAM22, AGPS, AIP, AKAP11, AP4M1, APC, APLP2, APOD, ARF6, ARL1, ARL13A, ARL2, ARL5A, ARL5B, ARL6, ATP5IF1, ATP6V1D, ATR, AURKAIP1, BBC3, BBS1, BBS2, BBS9, BCL2, BCL2L11, BCS1L, BMP4, BYSL, C11orf65, C12orf66, CACNA1A, CACNG8, CALM3, CALR, CASP8, CAT, CC2D2A, CCDC14, CCDC39, CCT7, CD81, CDK1, CEP68, CEP83, CHCHD10, CHMP4A, CLDN18, CLU, CNTLN, COX18, CRIPT, CRO…
GO:0008104	protein localization	GO_BiologicalProcess-EBI-UniProt-GOA-ACAP-ARAP_08.05.2020_00h00	6.2907e-14	1.88469e-10	5.05089e-11	1.31323e-09	[3]	Group33	25.2364	774	[ABCB9, ABCE1, ABHD17A, ACAA1, ACOT2, ACOT8, ACOX2, ACTB, ACTG1, ADAM22, ADRA2C, AGAP1, AGER, AGPS, AIP, AKAP11, AKAP5, AKR1B1, AMN, AMOT, ANKRD1, ANO1, ANXA1, AP1AR, AP1S2, AP3M2, AP4M1, APBA1, APC, APEX1, APLP2, APOA1, APOD, APOE, AQP11, ARF5, ARF6, ARG2, ARHGEF5, ARL1, ARL13A, ARL17A, ARL2, ARL4A, ARL4C, ARL5A, ARL5B, ARL6, ARL6IP1, ARMCX3, ARRDC3, ARRDC4, ASB3, ASIC2, ASTN2, ATG10, ATG4A, ATG…
GO:0006886	intracellular protein transport	GO_BiologicalProcess-EBI-UniProt-GOA-ACAP-ARAP_08.05.2020_00h00	7.77735e-14	2.32932e-10	5.05089e-11	1.31323e-09	[4, 5, 6, 7, 8]	Group33	28.5938	366	[ABCE1, ACAA1, ACOT2, ACOT8, ACOX2, AGPS, AIP, AKAP5, AP1S2, AP3M2, AP4M1, APBA1, APEX1, APLP2, APOD, AQP11, ARF5, ARF6, ARL1, ARL17A, ARL4A, ARL4C, ARL5A, ARL5B, ARL6, ARL6IP1, ATP5IF1, AURKAIP1, BBC3, BCAS3, BCL2, BCL2L11, BCS1L, BMP4, BRSK2, C11orf65, C17orf75, CACNA1A, CACNB3, CALR, CAMK1, CASP8, CAT, CD74, CD81, CDK1, CEMIP, CHM, CHMP4A, CIB1, CLTA, CLU, COPG2, COPZ1, COX18, CROT, CTSA, DECR…
GO:0015031	protein transport	GO_BiologicalProcess-EBI-UniProt-GOA-ACAP-ARAP_08.05.2020_00h00	8.67227e-14	2.59648e-10	5.05089e-11	1.31323e-09	[4, 5, 6, 7]	Group33	26.25	588	[ABCB9, ABCE1, ACAA1, ACOT2, ACOT8, ACOX2, ADRA2C, AGAP1, AGER, AGPS, AIP, AKAP5, AMN, ANKRD1, ANO1, ANXA1, AP1AR, AP1S2, AP3M2, AP4M1, APBA1, APEX1, APLP2, APOA1, APOD, APOE, AQP11, ARF5, ARF6, ARG2, ARHGEF5, ARL1, ARL17A, ARL2, ARL4A, ARL4C, ARL5A, ARL5B, ARL6, ARL6IP1, ARRDC3, ARRDC4, ASTN2, ATG10, ATG4A, ATG5, ATP5IF1, ATP6AP1, ATP6V0B, ATP6V0C, ATP6V0E2, ATP6V1C2, ATP6V1D, ATP6V1F, AURKAIP1,…
GO:0042886	amide transport	GO_BiologicalProcess-EBI-UniProt-GOA-ACAP-ARAP_08.05.2020_00h00	1.98582e-13	5.94355e-10	5.05089e-11	1.31323e-09	[5]	Group33	26.0457	604	[ABCB1, ABCB4, ABCB9, ABCE1, ACAA1, ACOT2, ACOT8, ACOX2, ADRA2C, AGAP1, AGER, AGPS, AIMP1, AIP, AKAP5, AMN, ANKRD1, ANO1, ANXA1, AP1AR, AP1S2, AP3M2, AP4M1, APBA1, APEX1, APLN, APLP2, APOA1, APOD, APOE, AQP11, AQP3, ARF5, ARF6, ARG2, ARHGEF5, ARL1, ARL17A, ARL2, ARL4A, ARL4C, ARL5A, ARL5B, ARL6, ARL6IP1, ARRDC3, ARRDC4, ASTN2, ATG10, ATG4A, ATG5, ATP5IF1, ATP6AP1, ATP6V0B, ATP6V0C, ATP6V0E2, ATP6…
GO:0015833	peptide transport	GO_BiologicalProcess-EBI-UniProt-GOA-ACAP-ARAP_08.05.2020_00h00	2.09687e-13	6.27175e-10	5.05089e-11	1.31323e-09	[5, 6]	Group33	26.0946	596	[ABCB9, ABCE1, ACAA1, ACOT2, ACOT8, ACOX2, ADRA2C, AGAP1, AGER, AGPS, AIMP1, AIP, AKAP5, AMN, ANKRD1, ANO1, ANXA1, AP1AR, AP1S2, AP3M2, AP4M1, APBA1, APEX1, APLN, APLP2, APOA1, APOD, APOE, AQP11, ARF5, ARF6, ARG2, ARHGEF5, ARL1, ARL17A, ARL2, ARL4A, ARL4C, ARL5A, ARL5B, ARL6, ARL6IP1, ARRDC3, ARRDC4, ASTN2, ATG10, ATG4A, ATG5, ATP5IF1, ATP6AP1, ATP6V0B, ATP6V0C, ATP6V0E2, ATP6V1C2, ATP6V1D, ATP6V…
GO:0034613	cellular protein localization	GO_BiologicalProcess-EBI-UniProt-GOA-ACAP-ARAP_08.05.2020_00h00	3.9095e-13	1.16816e-09	5.05089e-11	1.31323e-09	[4]	Group33	26.3058	554	[ABCE1, ABHD17A, ACAA1, ACOT2, ACOT8, ACOX2, ACTB, ADAM22, AGER, AGPS, AIP, AKAP11, AKAP5, AKR1B1, AMN, AMOT, AP1AR, AP1S2, AP3M2, AP4M1, APBA1, APC, APEX1, APLP2, APOD, APOE, AQP11, ARF5, ARF6, ARL1, ARL13A, ARL17A, ARL2, ARL4A, ARL4C, ARL5A, ARL5B, ARL6, ARL6IP1, ARMCX3, ASB3, ASTN2, ATG9B, ATP1B3, ATP2B4, ATP2C2, ATP5IF1, ATP6V1D, ATR, AURKAIP1, BBC3, BBS1, BBS2, BBS9, BCAS3, BCL2, BCL2L11, BC…
GO:0070727	cellular macromolecule localization	GO_BiologicalProcess-EBI-UniProt-GOA-ACAP-ARAP_08.05.2020_00h00	4.37091e-13	1.30559e-09	5.05089e-11	1.31323e-09	[3]	Group33	26.276	556	[ABCE1, ABHD17A, ACAA1, ACOT2, ACOT8, ACOX2, ACTB, ADAM22, AGER, AGPS, AIP, AKAP11, AKAP5, AKR1B1, AMN, AMOT, AP1AR, AP1S2, AP3M2, AP4M1, APBA1, APC, APEX1, APLP2, APOD, APOE, AQP11, ARF5, ARF6, ARL1, ARL13A, ARL17A, ARL2, ARL4A, ARL4C, ARL5A, ARL5B, ARL6, ARL6IP1, ARMCX3, ASB3, ASTN2, ATG9B, ATP1B3, ATP2B4, ATP2C2, ATP5IF1, ATP6V1D, ATR, AURKAIP1, BBC3, BBS1, BBS2, BBS9, BCAS3, BCL2, BCL2L11, BC…
GO:0045184	establishment of protein localization	GO_BiologicalProcess-EBI-UniProt-GOA-ACAP-ARAP_08.05.2020_00h00	5.72265e-13	1.70764e-09	5.05089e-11	1.31323e-09	[3, 4]	Group33	25.8864	606	[ABCB9, ABCE1, ACAA1, ACOT2, ACOT8, ACOX2, ADRA2C, AGAP1, AGER, AGPS, AIP, AKAP5, AMN, ANKRD1, ANO1, ANXA1, AP1AR, AP1S2, AP3M2, AP4M1, APBA1, APEX1, APLP2, APOA1, APOD, APOE, AQP11, ARF5, ARF6, ARG2, ARHGEF5, ARL1, ARL17A, ARL2, ARL4A, ARL4C, ARL5A, ARL5B, ARL6, ARL6IP1, ARRDC3, ARRDC4, ASTN2, ATG10, ATG4A, ATG5, ATP5IF1, ATP6AP1, ATP6V0B, ATP6V0C, ATP6V0E2, ATP6V1C2, ATP6V1D, ATP6V1F, ATR, AURK…
GO:0071705	nitrogen compound transport	GO_BiologicalProcess-EBI-UniProt-GOA-ACAP-ARAP_08.05.2020_00h00	4.12474e-12	1.22752e-08	5.05089e-11	1.31323e-09	[4]	Group33	25.2727	672	[ABCB1, ABCB4, ABCB9, ABCE1, ACAA1, ACOT2, ACOT8, ACOX2, ACTB, ADRA2C, AGAP1, AGER, AGPS, AIMP1, AIP, AKAP5, AMN, ANKRD1, ANO1, ANXA1, AP1AR, AP1S2, AP3M2, AP4M1, APBA1, APEX1, APLN, APLP2, APOA1, APOD, APOE, AQP1, AQP11, AQP3, ARF5, ARF6, ARG1, ARG2, ARHGEF5, ARL1, ARL17A, ARL2, ARL4A, ARL4C, ARL5A, ARL5B, ARL6, ARL6IP1, ARL6IP5, ARRDC3, ARRDC4, ASTN2, ATG10, ATG4A, ATG5, ATP5IF1, ATP6AP1, ATP6V…
GO:0051649	establishment of localization in cell	GO_BiologicalProcess-EBI-UniProt-GOA-ACAP-ARAP_08.05.2020_00h00	6.20476e-12	1.84467e-08	5.05089e-11	1.31323e-09	[3]	Group33	24.8989	739	[ABCE1, ACAA1, ACOT2, ACOT8, ACOX2, ACTB, ACTG1, ADGRE3, ADRB2, AGA, AGPS, AIP, AKAP5, ALMS1, ANKRD28, ANKRD53, ANO1, AP1AR, AP1S2, AP3M2, AP4M1, APBA1, APEX1, APLNR, APLP2, APOA1, APOD, APOE, APOOL, APRT, AQP11, ARF5, ARF6, ARG1, ARL1, ARL17A, ARL4A, ARL4C, ARL5A, ARL5B, ARL6, ARL6IP1, ARPC5, ATG5, ATP2B4, ATP5F1B, ATP5F1E, ATP5IF1, ATP5MC1, ATP5MC2, ATP5MC3, ATP5ME, ATP5MF, ATP5PD, ATP5PF, ATP5…
GO:0071702	organic substance transport	GO_BiologicalProcess-EBI-UniProt-GOA-ACAP-ARAP_08.05.2020_00h00	8.74222e-12	2.59731e-08	5.05089e-11	1.31323e-09	[4]	Group33	24.756	761	[ABCB1, ABCB4, ABCB9, ABCE1, ABCG5, ACAA1, ACE, ACOT2, ACOT8, ACOX2, ACTB, ADRA2C, AGAP1, AGER, AGPS, AIMP1, AIP, AKAP5, AKR1C1, AMN, ANKRD1, ANO1, ANO4, ANXA1, AP1AR, AP1S2, AP3M2, AP4M1, APBA1, APEX1, APLN, APLP2, APOA1, APOD, APOE, APOL2, APOL4, APOL6, AQP1, AQP11, AQP3, ARF5, ARF6, ARG1, ARG2, ARHGEF5, ARL1, ARL17A, ARL2, ARL4A, ARL4C, ARL5A, ARL5B, ARL6, ARL6IP1, ARL6IP5, ARRDC3, ARRDC4, AST…
GO:0046907	intracellular transport	GO_BiologicalProcess-EBI-UniProt-GOA-ACAP-ARAP_08.05.2020_00h00	1.50471e-11	4.46446e-08	5.05089e-11	1.31323e-09	[3, 4]	Group33	26.1731	502	[ABCE1, ACAA1, ACOT2, ACOT8, ACOX2, ADRB2, AGPS, AIP, AKAP5, ALMS1, ANKRD28, AP1AR, AP1S2, AP3M2, AP4M1, APBA1, APEX1, APLP2, APOD, APOE, AQP11, ARF5, ARF6, ARL1, ARL17A, ARL4A, ARL4C, ARL5A, ARL5B, ARL6, ARL6IP1, ATP5F1B, ATP5F1E, ATP5IF1, ATP5MC1, ATP5MC2, ATP5MC3, ATP5ME, ATP5MF, ATP5PD, ATP5PF, ATP5PO, ATPSCKMT, ATXN1, AURKAIP1, BACH2, BANF1, BBC3, BBS5, BCAS3, BCL2, BCL2L11, BCS1L, BET1, BIN…
GO:0006810	transport	GO_BiologicalProcess-EBI-UniProt-GOA-ACAP-ARAP_08.05.2020_00h00	5.37776e-09	1.58805e-05	5.05089e-11	1.31323e-09	[3]	Group33	22.8083	1267	[ABCB1, ABCB4, ABCB9, ABCE1, ABCG5, ACAA1, ACAA2, ACE, ACKR3, ACKR4, ACO1, ACOT2, ACOT8, ACOX2, ACTB, ACTG1, ADCY10, ADD2, ADGRE3, ADM, ADRA2C, ADRB2, AGA, AGAP1, AGER, AGPS, AIMP1, AIP, AKAP5, AKR1C1, ALG10B, ALKBH7, ALMS1, AMN, ANKH, ANKRD1, ANKRD28, ANKRD36C, ANO1, ANO4, ANXA1, AP1AR, AP1S2, AP3M2, AP4M1, APBA1, APEX1, APLN, APLNR, APLP2, APOA1, APOD, APOE, APOL2, APOL4, APOL6, APOOL, APRT, AQ…
R-HSA:163200	Respiratory electron transport, ATP synthesis by chemiosmotic coupling, and heat production by uncoupling proteins.	REACTOME_Pathways_08.05.2020	2.25436e-15	6.77436e-12	3.85168e-13	1.15551e-11	[-1]	Group34	52	65	[ATP5F1B, ATP5F1E, ATP5MC1, ATP5MC2, ATP5MC3, ATP5ME, ATP5MF, ATP5PD, ATP5PF, ATP5PO, COX18, COX20, COX4I1, COX5B, COX6A1, COX6B1, COX6C, COX7B, COX7C, COX8A, CYC1, CYCS, DMAC2L, ETFB, LRPPRC, NDUFA1, NDUFA11, NDUFA13, NDUFA2, NDUFA4, NDUFA5, NDUFA6, NDUFA7, NDUFA8, NDUFA9, NDUFAB1, NDUFAF2, NDUFAF3, NDUFAF4, NDUFAF6, NDUFB10, NDUFB11, NDUFB2, NDUFB3, NDUFB4, NDUFB5, NDUFB7, NDUFB9, NDUFC1, NDUFC…
R-HSA:611105	Respiratory electron transport	REACTOME_Pathways_08.05.2020	5.24786e-13	1.56649e-09	3.85168e-13	1.15551e-11	[-1]	Group34	52.4752	53	[COX18, COX20, COX4I1, COX5B, COX6A1, COX6B1, COX6C, COX7B, COX7C, COX8A, CYC1, CYCS, ETFB, LRPPRC, NDUFA1, NDUFA11, NDUFA13, NDUFA2, NDUFA4, NDUFA5, NDUFA6, NDUFA7, NDUFA8, NDUFA9, NDUFAB1, NDUFAF2, NDUFAF3, NDUFAF4, NDUFAF6, NDUFB10, NDUFB11, NDUFB2, NDUFB3, NDUFB4, NDUFB5, NDUFB7, NDUFB9, NDUFC1, NDUFC2, NDUFS3, NDUFS4, NDUFS5, NDUFS6, NUBPL, SCO2, SURF1, TIMMDC1, UQCR10, UQCR11, UQCRB, UQCRC2…
R-HSA:1428517	The citric acid (TCA) cycle and respiratory electron transport	REACTOME_Pathways_08.05.2020	9.97102e-13	2.97236e-09	3.85168e-13	1.15551e-11	[-1]	Group34	43.75	77	[ATP5F1B, ATP5F1E, ATP5MC1, ATP5MC2, ATP5MC3, ATP5ME, ATP5MF, ATP5PD, ATP5PF, ATP5PO, COX18, COX20, COX4I1, COX5B, COX6A1, COX6B1, COX6C, COX7B, COX7C, COX8A, CYC1, CYCS, DLD, DMAC2L, ETFB, GSTZ1, IDH3B, LDHAL6A, LDHB, LRPPRC, MDH2, MPC1, MPC2, NDUFA1, NDUFA11, NDUFA13, NDUFA2, NDUFA4, NDUFA5, NDUFA6, NDUFA7, NDUFA8, NDUFA9, NDUFAB1, NDUFAF2, NDUFAF3, NDUFAF4, NDUFAF6, NDUFB10, NDUFB11, NDUFB2, N…
KEGG:00190	Oxidative phosphorylation	KEGG_27.04.2021	1.57364e-12	4.68471e-09	3.85168e-13	1.15551e-11	[-1]	Group34	47.3684	63	[ATP12A, ATP5F1B, ATP5F1E, ATP5MC1, ATP5MC2, ATP5MC3, ATP5ME, ATP5MF, ATP5PD, ATP5PF, ATP5PO, ATP6AP1, ATP6V0B, ATP6V0C, ATP6V0E2, ATP6V1C2, ATP6V1D, ATP6V1F, COX4I1, COX4I2, COX5B, COX6A1, COX6A2, COX6B1, COX6C, COX7A1, COX7A2, COX7B, COX7C, COX8A, CYC1, NDUFA1, NDUFA11, NDUFA13, NDUFA2, NDUFA4, NDUFA5, NDUFA6, NDUFA7, NDUFA8, NDUFA9, NDUFAB1, NDUFB10, NDUFB11, NDUFB2, NDUFB3, NDUFB4, NDUFB5, ND…
KEGG:05016	Huntington disease	KEGG_27.04.2021	9.99415e-12	2.96726e-08	3.85168e-13	1.15551e-11	[-1]	Group34	36.9281	113	[ATP5F1B, ATP5F1E, ATP5MC1, ATP5MC2, ATP5MC3, ATP5PD, ATP5PF, ATP5PO, BBC3, BDNF, CACNA1B, CASP3, CASP8, CLTA, COX4I1, COX4I2, COX5B, COX6A1, COX6A2, COX6B1, COX6C, COX7A1, COX7A2, COX7B, COX7C, COX8A, CYC1, CYCS, DCTN3, DCTN4, DLG4, DNAH14, DNAH17, DNAH2, DNAH3, DNAH7, DNAH9, GPX2, GPX7, GPX8, GRIA3, GRIN2B, HDAC2, IFT57, ITPR1, KIF5C, MAPK8, NDUFA1, NDUFA11, NDUFA13, NDUFA2, NDUFA4, NDUFA5, NDU…
KEGG:05012	Parkinson disease	KEGG_27.04.2021	1.64422e-11	4.87677e-08	3.85168e-13	1.15551e-11	[-1]	Group34	38.5542	96	[ATP5F1B, ATP5F1E, ATP5MC1, ATP5MC2, ATP5MC3, ATP5PD, ATP5PF, ATP5PO, CALM1, CALM3, CASP3, COX4I1, COX4I2, COX5B, COX6A1, COX6A2, COX6B1, COX6C, COX7A1, COX7A2, COX7B, COX7C, COX8A, CYC1, CYCS, DDIT3, HSPA5, HTRA2, ITPR1, ITPR2, KIF5C, LRRK2, MAPK8, MCU, NDUFA1, NDUFA11, NDUFA13, NDUFA2, NDUFA4, NDUFA5, NDUFA6, NDUFA7, NDUFA8, NDUFA9, NDUFAB1, NDUFB10, NDUFB11, NDUFB2, NDUFB3, NDUFB4, NDUFB5, NDU…
GO:0006119	oxidative phosphorylation	GO_BiologicalProcess-EBI-UniProt-GOA-ACAP-ARAP_08.05.2020_00h00	1.9635e-11	5.82178e-08	3.85168e-13	1.15551e-11	[3, 4, 6]	Group34	44.1558	68	[ATP5F1B, ATP5F1E, ATP5MC1, ATP5MC2, ATP5MC3, ATP5ME, ATP5MF, ATP5PD, ATP5PF, ATP5PO, ATPSCKMT, CCNB1, CDK1, CHCHD10, COA6, COX4I1, COX4I2, COX5B, COX6A1, COX6A2, COX6B1, COX6C, COX7A1, COX7A2, COX7B, COX7C, COX8A, CYC1, CYCS, DLD, DMAC2L, DNAJC30, ISCU, MSH2, NDUFA1, NDUFA11, NDUFA13, NDUFA2, NDUFA4, NDUFA5, NDUFA6, NDUFA7, NDUFA8, NDUFA9, NDUFAB1, NDUFB10, NDUFB11, NDUFB2, NDUFB3, NDUFB4, NDUFB…
GO:0042773	ATP synthesis coupled electron transport	GO_BiologicalProcess-EBI-UniProt-GOA-ACAP-ARAP_08.05.2020_00h00	3.37124e-10	9.98223e-07	3.85168e-13	1.15551e-11	[4, 5, 6, 7]	Group34	48.0392	49	[CCNB1, CDK1, COA6, COX4I1, COX4I2, COX5B, COX6A1, COX6A2, COX6B1, COX6C, COX7B, COX7C, COX8A, CYC1, CYCS, DLD, ISCU, NDUFA1, NDUFA11, NDUFA13, NDUFA2, NDUFA4, NDUFA5, NDUFA6, NDUFA7, NDUFA8, NDUFA9, NDUFAB1, NDUFB10, NDUFB11, NDUFB2, NDUFB3, NDUFB4, NDUFB5, NDUFB7, NDUFB9, NDUFC1, NDUFC2, NDUFS3, NDUFS4, NDUFS5, NDUFS6, UQCC3, UQCR10, UQCR11, UQCRB, UQCRC2, UQCRFS1, UQCRQ]
GO:0022904	respiratory electron transport chain	GO_BiologicalProcess-EBI-UniProt-GOA-ACAP-ARAP_08.05.2020_00h00	6.83416e-10	2.02291e-06	3.85168e-13	1.15551e-11	[4, 5, 6]	Group34	45	54	[CCNB1, CDK1, COA6, COX4I1, COX4I2, COX5B, COX6A1, COX6A2, COX6B1, COX6C, COX7B, COX7C, COX8A, CYC1, CYCS, DLD, ETFB, ETFRF1, GPD2, ISCU, NDUFA1, NDUFA11, NDUFA13, NDUFA2, NDUFA4, NDUFA5, NDUFA6, NDUFA7, NDUFA8, NDUFA9, NDUFAB1, NDUFAF2, NDUFB10, NDUFB11, NDUFB2, NDUFB3, NDUFB4, NDUFB5, NDUFB7, NDUFB9, NDUFC1, NDUFC2, NDUFS3, NDUFS4, NDUFS5, NDUFS6, SCO2, UQCC3, UQCR10, UQCR11, UQCRB, UQCRC2, UQC…
KEGG:05022	Pathways of neurodegeneration	KEGG_27.04.2021	1.26716e-09	3.74951e-06	3.85168e-13	1.15551e-11	[-1]	Group34	31.7895	151	[AGER, APC, APC2, ATP5F1B, ATP5F1E, ATP5MC1, ATP5MC2, ATP5MC3, ATP5PD, ATP5PF, ATP5PO, ATXN1, ATXN3, BAK1, BCL2, BDNF, CACNA1B, CALM1, CALM3, CASP3, CASP8, CAT, CHMP2B, CHRM3, CHRM5, COX4I1, COX4I2, COX5B, COX6A1, COX6A2, COX6B1, COX6C, COX7A1, COX7A2, COX7B, COX7C, COX8A, CTNNB1, CYC1, CYCS, DCTN3, DCTN4, DDIT3, DERL1, DKK2, DLG4, DNAH14, DNAH17, DNAH2, DNAH3, DNAH7, DNAH9, FZD1, FZD5, FZD6, FZD…
GO:0022900	electron transport chain	GO_BiologicalProcess-EBI-UniProt-GOA-ACAP-ARAP_08.05.2020_00h00	2.57524e-09	7.61757e-06	3.85168e-13	1.15551e-11	[3, 4]	Group34	38.3085	77	[ADH5, AKR1B1, AKR7A2, CCNB1, CDK1, COA6, COX4I1, COX4I2, COX5B, COX6A1, COX6A2, COX6B1, COX6C, COX7A1, COX7A2, COX7B, COX7C, COX8A, CYB561, CYB5A, CYBA, CYC1, CYCS, DLD, ETFB, ETFBKMT, ETFRF1, FDX1, GLDC, GLRX2, GLRX5, GPD2, GPX2, IDH3B, ISCU, LOXL2, NDUFA1, NDUFA11, NDUFA13, NDUFA2, NDUFA4, NDUFA5, NDUFA6, NDUFA7, NDUFA8, NDUFA9, NDUFAB1, NDUFAF2, NDUFB10, NDUFB11, NDUFB2, NDUFB3, NDUFB4, NDUFB…
KEGG:05020	Prion disease	KEGG_27.04.2021	2.82144e-09	8.34299e-06	3.85168e-13	1.15551e-11	[-1]	Group34	35.5311	97	[ATF2, ATP5F1B, ATP5F1E, ATP5MC1, ATP5MC2, ATP5MC3, ATP5PD, ATP5PF, ATP5PO, CACNA1B, CASP3, CAV1, CAV2, CAV3, COX4I1, COX4I2, COX5B, COX6A1, COX6A2, COX6B1, COX6C, COX7A1, COX7A2, COX7B, COX7C, COX8A, CYBA, CYC1, CYCS, DDIT3, EGR1, FYN, GRIN2B, GRIN2C, GRIN2D, HSPA1A, HSPA2, HSPA5, HSPA8, ITPR1, ITPR2, KIF5C, LAMC1, MAPK8, MCU, NDUFA1, NDUFA11, NDUFA13, NDUFA2, NDUFA4, NDUFA5, NDUFA6, NDUFA7, NDU…
GO:0032981	mitochondrial respiratory chain complex I assembly	GO_BiologicalProcess-EBI-UniProt-GOA-ACAP-ARAP_08.05.2020_00h00	3.15837e-09	9.33613e-06	3.85168e-13	1.15551e-11	[7, 8]	Group34	53.0303	35	[BCS1L, DMAC1, NDUFA1, NDUFA11, NDUFA13, NDUFA2, NDUFA5, NDUFA6, NDUFA7, NDUFA8, NDUFA9, NDUFAB1, NDUFAF2, NDUFAF3, NDUFAF4, NDUFAF6, NDUFAF8, NDUFB10, NDUFB11, NDUFB2, NDUFB3, NDUFB4, NDUFB5, NDUFB7, NDUFB9, NDUFC1, NDUFC2, NDUFS3, NDUFS4, NDUFS5, NDUFS6, NUBPL, TIMM21, TIMMDC1, TMEM126A]
KEGG:05415	Diabetic cardiomyopathy	KEGG_27.04.2021	1.01386e-08	2.99088e-05	3.85168e-13	1.15551e-11	[-1]	Group34	37.4384	76	[ACE, AGER, ATP5F1B, ATP5F1E, ATP5MC1, ATP5MC2, ATP5MC3, ATP5PD, ATP5PF, ATP5PO, COX4I1, COX4I2, COX5B, COX6A1, COX6A2, COX6B1, COX6C, COX7A1, COX7A2, COX7B, COX7C, COX8A, CTSD, CYBA, CYC1, GAPDH, INSR, MAPK8, MMP2, MPC1, MPC2, NDUFA1, NDUFA11, NDUFA13, NDUFA2, NDUFA4, NDUFA5, NDUFA6, NDUFA7, NDUFA8, NDUFA9, NDUFAB1, NDUFB10, NDUFB11, NDUFB2, NDUFB3, NDUFB4, NDUFB5, NDUFB7, NDUFB9, NDUFC1, NDUFC2…
R-HSA:6799198	Complex I biogenesis	REACTOME_Pathways_08.05.2020	1.76833e-08	5.21127e-05	3.85168e-13	1.15551e-11	[-1]	Group34	54.5455	30	[NDUFA1, NDUFA11, NDUFA13, NDUFA2, NDUFA5, NDUFA6, NDUFA7, NDUFA8, NDUFA9, NDUFAB1, NDUFAF2, NDUFAF3, NDUFAF4, NDUFAF6, NDUFB10, NDUFB11, NDUFB2, NDUFB3, NDUFB4, NDUFB5, NDUFB7, NDUFB9, NDUFC1, NDUFC2, NDUFS3, NDUFS4, NDUFS5, NDUFS6, NUBPL, TIMMDC1]
KEGG:05010	Alzheimer disease	KEGG_27.04.2021	6.05448e-08	0.000178123	3.85168e-13	1.15551e-11	[-1]	Group34	31.9783	118	[ADAM17, AGER, APC, APC2, APH1A, APOE, ATP5F1B, ATP5F1E, ATP5MC1, ATP5MC2, ATP5MC3, ATP5PD, ATP5PF, ATP5PO, CALM1, CALM3, CASP3, CASP8, CHRM3, CHRM5, COX4I1, COX4I2, COX5B, COX6A1, COX6A2, COX6B1, COX6C, COX7A1, COX7A2, COX7B, COX7C, COX8A, CTNNB1, CYC1, CYCS, DDIT3, DKK2, FZD1, FZD5, FZD6, FZD8, GAPDH, GRIN2B, GRIN2C, GRIN2D, HSD17B10, INSR, ITPR1, ITPR2, KIF5C, KRAS, LRP6, MAPK8, MCU, MME, NDUF…
KEGG:04932	Non-alcoholic fatty liver disease	KEGG_27.04.2021	1.74859e-07	0.000513037	3.85168e-13	1.15551e-11	[-1]	Group34	38.6667	58	[BCL2L11, CASP3, CASP8, COX4I1, COX4I2, COX5B, COX6A1, COX6A2, COX6B1, COX6C, COX7A1, COX7A2, COX7B, COX7C, COX8A, CYC1, CYCS, CYP2E1, DDIT3, FOS, INSR, LEPR, MAPK8, MLX, NDUFA1, NDUFA11, NDUFA13, NDUFA2, NDUFA4, NDUFA5, NDUFA6, NDUFA7, NDUFA8, NDUFA9, NDUFAB1, NDUFB10, NDUFB11, NDUFB2, NDUFB3, NDUFB4, NDUFB5, NDUFB7, NDUFB9, NDUFC1, NDUFC2, NDUFS3, NDUFS4, NDUFS5, NDUFS6, NFKB1, PRKAB2, RELA, UQ…
GO:0016655	oxidoreductase activity, acting on NAD(P)H, quinone or similar compound as acceptor	GO_BiologicalProcess-EBI-UniProt-GOA-ACAP-ARAP_08.05.2020_00h00	2.33606e-07	0.000684932	3.85168e-13	1.15551e-11	[5]	Group34	49.2063	31	[ADH4, AKR1C1, AKR1C3, CBR1, CBR4, NDUFA1, NDUFA13, NDUFA2, NDUFA4, NDUFA5, NDUFA6, NDUFA7, NDUFA8, NDUFA9, NDUFAB1, NDUFAF2, NDUFB10, NDUFB2, NDUFB3, NDUFB4, NDUFB5, NDUFB7, NDUFB9, NDUFC1, NDUFC2, NDUFS3, NDUFS4, NDUFS5, NDUFS6, NQO1, TP53I3]
KEGG:04714	Thermogenesis	KEGG_27.04.2021	3.53427e-07	0.00103448	3.85168e-13	1.15551e-11	[-1]	Group34	34.4828	80	[ACTB, ACTG1, ADCY10, ATF2, ATP5F1B, ATP5F1E, ATP5MC1, ATP5MC2, ATP5MC3, ATP5ME, ATP5MF, ATP5PD, ATP5PF, ATP5PO, CNR1, COA3, COA5, COA6, COX18, COX20, COX4I1, COX4I2, COX5B, COX6A1, COX6A2, COX6B1, COX6C, COX7A1, COX7A2, COX7B, COX7C, COX8A, CPT1A, CYC1, DPF1, KDM1A, KRAS, NDUFA1, NDUFA11, NDUFA13, NDUFA2, NDUFA4, NDUFA5, NDUFA6, NDUFA7, NDUFA8, NDUFA9, NDUFAB1, NDUFAF2, NDUFAF3, NDUFAF4, NDUFAF6…
KEGG:05014	Amyotrophic lateral sclerosis	KEGG_27.04.2021	4.26444e-07	0.00124692	3.85168e-13	1.15551e-11	[-1]	Group34	31.3187	114	[ACTB, ACTG1, ATP5F1B, ATP5F1E, ATP5MC1, ATP5MC2, ATP5MC3, ATP5PD, ATP5PF, ATP5PO, BCL2, CASP1, CASP3, CAT, CHCHD10, CHMP2B, COX4I1, COX4I2, COX5B, COX6A1, COX6A2, COX6B1, COX6C, COX7A1, COX7A2, COX7B, COX7C, COX8A, CYC1, CYCS, DCTN3, DCTN4, DDIT3, DERL1, DNAH14, DNAH17, DNAH2, DNAH3, DNAH7, DNAH9, GABARAP, GABARAPL2, GPX2, GPX7, GPX8, GRIN2B, GRIN2C, GRIN2D, HNRNPA1, HSPA5, KIF5C, MAP2K6, MCU, N…
GO:0045333	cellular respiration	GO_BiologicalProcess-EBI-UniProt-GOA-ACAP-ARAP_08.05.2020_00h00	1.55531e-06	0.00452905	3.85168e-13	1.15551e-11	[4, 5]	Group34	34.4828	70	[ACO1, BLOC1S1, CAT, CCNB1, CDK1, CFH, COA6, COX4I1, COX4I2, COX5B, COX6A1, COX6A2, COX6B1, COX6C, COX7B, COX7C, COX8A, CYC1, CYCS, DLD, ETFB, ETFRF1, GPD2, IDH1, IDH3B, ISCU, MDH2, NDUFA1, NDUFA11, NDUFA13, NDUFA2, NDUFA4, NDUFA5, NDUFA6, NDUFA7, NDUFA8, NDUFA9, NDUFAB1, NDUFAF2, NDUFB10, NDUFB11, NDUFB2, NDUFB3, NDUFB4, NDUFB5, NDUFB7, NDUFB9, NDUFC1, NDUFC2, NDUFS3, NDUFS4, NDUFS5, NDUFS6, NOA…
GO:0008137	NADH dehydrogenase (ubiquinone) activity	GO_BiologicalProcess-EBI-UniProt-GOA-ACAP-ARAP_08.05.2020_00h00	2.29331e-06	0.00666666	3.85168e-13	1.15551e-11	[7]	Group34	51.0638	24	[NDUFA1, NDUFA13, NDUFA2, NDUFA4, NDUFA5, NDUFA6, NDUFA7, NDUFA8, NDUFA9, NDUFAB1, NDUFAF2, NDUFB10, NDUFB2, NDUFB3, NDUFB4, NDUFB5, NDUFB7, NDUFB9, NDUFC1, NDUFC2, NDUFS3, NDUFS4, NDUFS5, NDUFS6]
GO:0006120	mitochondrial electron transport, NADH to ubiquinone	GO_BiologicalProcess-EBI-UniProt-GOA-ACAP-ARAP_08.05.2020_00h00	3.5334e-06	0.0102539	3.85168e-13	1.15551e-11	[5, 6, 7, 8, 9]	Group34	47.3684	27	[DLD, ISCU, NDUFA1, NDUFA11, NDUFA13, NDUFA2, NDUFA4, NDUFA5, NDUFA6, NDUFA7, NDUFA8, NDUFA9, NDUFAB1, NDUFB10, NDUFB11, NDUFB2, NDUFB3, NDUFB4, NDUFB5, NDUFB7, NDUFB9, NDUFC1, NDUFC2, NDUFS3, NDUFS4, NDUFS5, NDUFS6]
R-HSA:156842	Eukaryotic Translation Elongation	REACTOME_Pathways_08.05.2020	0	0	1.46191e-16	4.53191e-15	[-1]	Group35	91.3979	85	[EEF1A1, EEF1B2, EEF1G, EEF2, RPL10, RPL10A, RPL11, RPL12, RPL13, RPL13A, RPL14, RPL15, RPL17, RPL18, RPL18A, RPL19, RPL21, RPL22L1, RPL23, RPL23A, RPL24, RPL26, RPL27, RPL27A, RPL28, RPL29, RPL3, RPL30, RPL31, RPL32, RPL34, RPL35, RPL35A, RPL36, RPL36A, RPL36AL, RPL37, RPL37A, RPL38, RPL39, RPL4, RPL41, RPL5, RPL6, RPL7, RPL7A, RPL8, RPL9, RPLP0, RPLP1, RPLP2, RPS10, RPS11, RPS12, RPS13, RPS14, …
R-HSA:72764	Eukaryotic Translation Termination	REACTOME_Pathways_08.05.2020	0	2.45227e-43	1.46191e-16	4.53191e-15	[-1]	Group35	89.2473	83	[N6AMT1, RPL10, RPL10A, RPL11, RPL12, RPL13, RPL13A, RPL14, RPL15, RPL17, RPL18, RPL18A, RPL19, RPL21, RPL22L1, RPL23, RPL23A, RPL24, RPL26, RPL27, RPL27A, RPL28, RPL29, RPL3, RPL30, RPL31, RPL32, RPL34, RPL35, RPL35A, RPL36, RPL36A, RPL36AL, RPL37, RPL37A, RPL38, RPL39, RPL4, RPL41, RPL5, RPL6, RPL7, RPL7A, RPL8, RPL9, RPLP0, RPLP1, RPLP2, RPS10, RPS11, RPS12, RPS13, RPS14, RPS15, RPS15A, RPS16,…
R-HSA:156902	Peptide chain elongation	REACTOME_Pathways_08.05.2020	0	0	1.46191e-16	4.53191e-15	[-1]	Group35	93.2584	83	[EEF1A1, EEF2, RPL10, RPL10A, RPL11, RPL12, RPL13, RPL13A, RPL14, RPL15, RPL17, RPL18, RPL18A, RPL19, RPL21, RPL22L1, RPL23, RPL23A, RPL24, RPL26, RPL27, RPL27A, RPL28, RPL29, RPL3, RPL30, RPL31, RPL32, RPL34, RPL35, RPL35A, RPL36, RPL36A, RPL36AL, RPL37, RPL37A, RPL38, RPL39, RPL4, RPL41, RPL5, RPL6, RPL7, RPL7A, RPL8, RPL9, RPLP0, RPLP1, RPLP2, RPS10, RPS11, RPS12, RPS13, RPS14, RPS15, RPS15A, …
R-HSA:2408557	Selenocysteine synthesis	REACTOME_Pathways_08.05.2020	0	2.45227e-43	1.46191e-16	4.53191e-15	[-1]	Group35	89.2473	83	[PSTK, RPL10, RPL10A, RPL11, RPL12, RPL13, RPL13A, RPL14, RPL15, RPL17, RPL18, RPL18A, RPL19, RPL21, RPL22L1, RPL23, RPL23A, RPL24, RPL26, RPL27, RPL27A, RPL28, RPL29, RPL3, RPL30, RPL31, RPL32, RPL34, RPL35, RPL35A, RPL36, RPL36A, RPL36AL, RPL37, RPL37A, RPL38, RPL39, RPL4, RPL41, RPL5, RPL6, RPL7, RPL7A, RPL8, RPL9, RPLP0, RPLP1, RPLP2, RPS10, RPS11, RPS12, RPS13, RPS14, RPS15, RPS15A, RPS16, R…
R-HSA:975956	Nonsense Mediated Decay (NMD) independent of the Exon Junction Complex (EJC)	REACTOME_Pathways_08.05.2020	4.2039e-45	1.07143e-41	1.46191e-16	4.53191e-15	[-1]	Group35	87.3684	83	[NCBP1, NCBP2, RPL10, RPL10A, RPL11, RPL12, RPL13, RPL13A, RPL14, RPL15, RPL17, RPL18, RPL18A, RPL19, RPL21, RPL22L1, RPL23, RPL23A, RPL24, RPL26, RPL27, RPL27A, RPL28, RPL29, RPL3, RPL30, RPL31, RPL32, RPL34, RPL35, RPL35A, RPL36, RPL36A, RPL36AL, RPL37, RPL37A, RPL38, RPL39, RPL4, RPL41, RPL5, RPL6, RPL7, RPL7A, RPL8, RPL9, RPLP0, RPLP1, RPLP2, RPS10, RPS11, RPS12, RPS13, RPS14, RPS15, RPS15A, …
R-HSA:72689	Formation of a pool of free 40S subunits	REACTOME_Pathways_08.05.2020	1.68156e-43	5.1404e-40	1.46191e-16	4.53191e-15	[-1]	Group35	84.1584	85	[EIF1AX, EIF3E, EIF3F, EIF3I, RPL10, RPL10A, RPL11, RPL12, RPL13, RPL13A, RPL14, RPL15, RPL17, RPL18, RPL18A, RPL19, RPL21, RPL22L1, RPL23, RPL23A, RPL24, RPL26, RPL27, RPL27A, RPL28, RPL29, RPL3, RPL30, RPL31, RPL32, RPL34, RPL35, RPL35A, RPL36, RPL36A, RPL36AL, RPL37, RPL37A, RPL38, RPL39, RPL4, RPL41, RPL5, RPL6, RPL7, RPL7A, RPL8, RPL9, RPLP0, RPLP1, RPLP2, RPS10, RPS11, RPS12, RPS13, RPS14, …
R-HSA:9633012	Response of EIF2AK4 (GCN2) to amino acid deficiency	REACTOME_Pathways_08.05.2020	3.42337e-42	1.04366e-38	1.46191e-16	4.53191e-15	[-1]	Group35	83.1683	84	[ATF2, DDIT3, IMPACT, RPL10, RPL10A, RPL11, RPL12, RPL13, RPL13A, RPL14, RPL15, RPL17, RPL18, RPL18A, RPL19, RPL21, RPL22L1, RPL23, RPL23A, RPL24, RPL26, RPL27, RPL27A, RPL28, RPL29, RPL3, RPL30, RPL31, RPL32, RPL34, RPL35, RPL35A, RPL36, RPL36A, RPL36AL, RPL37, RPL37A, RPL38, RPL39, RPL4, RPL41, RPL5, RPL6, RPL7, RPL7A, RPL8, RPL9, RPLP0, RPLP1, RPLP2, RPS10, RPS11, RPS12, RPS13, RPS14, RPS15, R…
R-HSA:72706	GTP hydrolysis and joining of the 60S ribosomal subunit	REACTOME_Pathways_08.05.2020	2.45545e-40	7.4842e-37	1.46191e-16	4.53191e-15	[-1]	Group35	78.5714	88	[EIF1AX, EIF3E, EIF3F, EIF3I, EIF4A1, EIF4A2, EIF5, RPL10, RPL10A, RPL11, RPL12, RPL13, RPL13A, RPL14, RPL15, RPL17, RPL18, RPL18A, RPL19, RPL21, RPL22L1, RPL23, RPL23A, RPL24, RPL26, RPL27, RPL27A, RPL28, RPL29, RPL3, RPL30, RPL31, RPL32, RPL34, RPL35, RPL35A, RPL36, RPL36A, RPL36AL, RPL37, RPL37A, RPL38, RPL39, RPL4, RPL41, RPL5, RPL6, RPL7, RPL7A, RPL8, RPL9, RPLP0, RPLP1, RPLP2, RPS10, RPS11,…
R-HSA:156827	L13a-mediated translational silencing of Ceruloplasmin expression	REACTOME_Pathways_08.05.2020	9.75036e-40	2.97094e-36	1.46191e-16	4.53191e-15	[-1]	Group35	78.3784	87	[EIF1AX, EIF3E, EIF3F, EIF3I, EIF4A1, EIF4A2, RPL10, RPL10A, RPL11, RPL12, RPL13, RPL13A, RPL14, RPL15, RPL17, RPL18, RPL18A, RPL19, RPL21, RPL22L1, RPL23, RPL23A, RPL24, RPL26, RPL27, RPL27A, RPL28, RPL29, RPL3, RPL30, RPL31, RPL32, RPL34, RPL35, RPL35A, RPL36, RPL36A, RPL36AL, RPL37, RPL37A, RPL38, RPL39, RPL4, RPL41, RPL5, RPL6, RPL7, RPL7A, RPL8, RPL9, RPLP0, RPLP1, RPLP2, RPS10, RPS11, RPS12…
R-HSA:192823	Viral mRNA Translation	REACTOME_Pathways_08.05.2020	4.71847e-39	1.43725e-35	1.46191e-16	4.53191e-15	[-1]	Group35	81	81	[RPL10, RPL10A, RPL11, RPL12, RPL13, RPL13A, RPL14, RPL15, RPL17, RPL18, RPL18A, RPL19, RPL21, RPL22L1, RPL23, RPL23A, RPL24, RPL26, RPL27, RPL27A, RPL28, RPL29, RPL3, RPL30, RPL31, RPL32, RPL34, RPL35, RPL35A, RPL36, RPL36A, RPL36AL, RPL37, RPL37A, RPL38, RPL39, RPL4, RPL41, RPL5, RPL6, RPL7, RPL7A, RPL8, RPL9, RPLP0, RPLP1, RPLP2, RPS10, RPS11, RPS12, RPS13, RPS14, RPS15, RPS15A, RPS16, RPS17, …
R-HSA:2408522	Selenoamino acid metabolism	REACTOME_Pathways_08.05.2020	3.06033e-38	9.3187e-35	1.46191e-16	4.53191e-15	[-1]	Group35	75.4237	89	[AIMP1, CTH, DARS1, INMT, KARS1, PAPSS1, PSTK, RPL10, RPL10A, RPL11, RPL12, RPL13, RPL13A, RPL14, RPL15, RPL17, RPL18, RPL18A, RPL19, RPL21, RPL22L1, RPL23, RPL23A, RPL24, RPL26, RPL27, RPL27A, RPL28, RPL29, RPL3, RPL30, RPL31, RPL32, RPL34, RPL35, RPL35A, RPL36, RPL36A, RPL36AL, RPL37, RPL37A, RPL38, RPL39, RPL4, RPL41, RPL5, RPL6, RPL7, RPL7A, RPL8, RPL9, RPLP0, RPLP1, RPLP2, RPS10, RPS11, RPS1…
R-HSA:72737	Cap-dependent Translation Initiation	REACTOME_Pathways_08.05.2020	9.76475e-38	2.97141e-34	1.46191e-16	4.53191e-15	[-1]	Group35	74.7899	89	[EIF1AX, EIF2B2, EIF3E, EIF3F, EIF3I, EIF4A1, EIF4A2, EIF5, RPL10, RPL10A, RPL11, RPL12, RPL13, RPL13A, RPL14, RPL15, RPL17, RPL18, RPL18A, RPL19, RPL21, RPL22L1, RPL23, RPL23A, RPL24, RPL26, RPL27, RPL27A, RPL28, RPL29, RPL3, RPL30, RPL31, RPL32, RPL34, RPL35, RPL35A, RPL36, RPL36A, RPL36AL, RPL37, RPL37A, RPL38, RPL39, RPL4, RPL41, RPL5, RPL6, RPL7, RPL7A, RPL8, RPL9, RPLP0, RPLP1, RPLP2, RPS10…
R-HSA:72613	Eukaryotic Translation Initiation	REACTOME_Pathways_08.05.2020	9.76475e-38	2.97141e-34	1.46191e-16	4.53191e-15	[-1]	Group35	74.7899	89	[EIF1AX, EIF2B2, EIF3E, EIF3F, EIF3I, EIF4A1, EIF4A2, EIF5, RPL10, RPL10A, RPL11, RPL12, RPL13, RPL13A, RPL14, RPL15, RPL17, RPL18, RPL18A, RPL19, RPL21, RPL22L1, RPL23, RPL23A, RPL24, RPL26, RPL27, RPL27A, RPL28, RPL29, RPL3, RPL30, RPL31, RPL32, RPL34, RPL35, RPL35A, RPL36, RPL36A, RPL36AL, RPL37, RPL37A, RPL38, RPL39, RPL4, RPL41, RPL5, RPL6, RPL7, RPL7A, RPL8, RPL9, RPLP0, RPLP1, RPLP2, RPS10…
R-HSA:975957	Nonsense Mediated Decay (NMD) enhanced by the Exon Junction Complex (EJC)	REACTOME_Pathways_08.05.2020	1.37823e-37	4.19257e-34	1.46191e-16	4.53191e-15	[-1]	Group35	75.6522	87	[EIF4A3, MAGOH, MAGOHB, NCBP1, NCBP2, RPL10, RPL10A, RPL11, RPL12, RPL13, RPL13A, RPL14, RPL15, RPL17, RPL18, RPL18A, RPL19, RPL21, RPL22L1, RPL23, RPL23A, RPL24, RPL26, RPL27, RPL27A, RPL28, RPL29, RPL3, RPL30, RPL31, RPL32, RPL34, RPL35, RPL35A, RPL36, RPL36A, RPL36AL, RPL37, RPL37A, RPL38, RPL39, RPL4, RPL41, RPL5, RPL6, RPL7, RPL7A, RPL8, RPL9, RPLP0, RPLP1, RPLP2, RPS10, RPS11, RPS12, RPS13,…
R-HSA:927802	Nonsense-Mediated Decay (NMD)	REACTOME_Pathways_08.05.2020	1.37823e-37	4.19257e-34	1.46191e-16	4.53191e-15	[-1]	Group35	75.6522	87	[EIF4A3, MAGOH, MAGOHB, NCBP1, NCBP2, RPL10, RPL10A, RPL11, RPL12, RPL13, RPL13A, RPL14, RPL15, RPL17, RPL18, RPL18A, RPL19, RPL21, RPL22L1, RPL23, RPL23A, RPL24, RPL26, RPL27, RPL27A, RPL28, RPL29, RPL3, RPL30, RPL31, RPL32, RPL34, RPL35, RPL35A, RPL36, RPL36A, RPL36AL, RPL37, RPL37A, RPL38, RPL39, RPL4, RPL41, RPL5, RPL6, RPL7, RPL7A, RPL8, RPL9, RPLP0, RPLP1, RPLP2, RPS10, RPS11, RPS12, RPS13,…
GO:0000184	nuclear-transcribed mRNA catabolic process, nonsense-mediated decay	GO_BiologicalProcess-EBI-UniProt-GOA-ACAP-ARAP_08.05.2020_00h00	1.03409e-35	3.14466e-32	1.46191e-16	4.53191e-15	[7, 8, 9, 10]	Group35	70.7692	92	[DCP1B, DCP2, EIF3E, EIF4A3, FAU, MAGOH, MAGOHB, MRPL13, MRPS12, NCBP1, NCBP2, RPL10, RPL10A, RPL11, RPL12, RPL13, RPL13A, RPL14, RPL15, RPL17, RPL18, RPL18A, RPL19, RPL21, RPL23, RPL23A, RPL24, RPL26, RPL27, RPL27A, RPL28, RPL29, RPL3, RPL30, RPL31, RPL32, RPL34, RPL35, RPL35A, RPL36, RPL36A, RPL36AL, RPL37, RPL37A, RPL38, RPL39, RPL4, RPL41, RPL5, RPL6, RPL7, RPL7A, RPL8, RPL9, RPLP0, RPLP1, RP…
R-HSA:9010553	Regulation of expression of SLITs and ROBOs	REACTOME_Pathways_08.05.2020	7.87322e-34	2.39267e-30	1.46191e-16	4.53191e-15	[-1]	Group35	62.5731	107	[CUL2, EIF4A3, ELOB, LHX4, MAGOH, MAGOHB, NCBP1, NCBP2, PSMA2, PSMA3, PSMA4, PSMA7, PSMB1, PSMB10, PSMB4, PSMB6, PSMB8, PSMB9, PSMC5, PSMD10, PSME1, PSME2, ROBO1, ROBO3, RPL10, RPL10A, RPL11, RPL12, RPL13, RPL13A, RPL14, RPL15, RPL17, RPL18, RPL18A, RPL19, RPL21, RPL22L1, RPL23, RPL23A, RPL24, RPL26, RPL27, RPL27A, RPL28, RPL29, RPL3, RPL30, RPL31, RPL32, RPL34, RPL35, RPL35A, RPL36, RPL36A, RPL3…
KEGG:03010	Ribosome	KEGG_27.04.2021	1.22094e-30	3.70923e-27	1.46191e-16	4.53191e-15	[-1]	Group35	62.0253	98	[FAU, MRPL13, MRPL14, MRPL16, MRPL17, MRPL19, MRPL24, MRPL27, MRPL32, MRPL34, MRPL36, MRPL9, MRPS11, MRPS12, MRPS14, MRPS9, RPL10, RPL10A, RPL11, RPL12, RPL13, RPL13A, RPL14, RPL15, RPL17, RPL18, RPL18A, RPL19, RPL21, RPL22L1, RPL23, RPL23A, RPL24, RPL26, RPL27, RPL27A, RPL28, RPL29, RPL3, RPL30, RPL31, RPL32, RPL34, RPL35, RPL35A, RPL36, RPL36A, RPL36AL, RPL37, RPL37A, RPL38, RPL39, RPL4, RPL41,…
R-HSA:376176	Signaling by ROBO receptors	REACTOME_Pathways_08.05.2020	7.47451e-29	2.26777e-25	1.46191e-16	4.53191e-15	[-1]	Group35	54.1284	118	[AKAP5, ARHGAP39, CAP1, CUL2, CXCL12, CXCR4, DCC, EIF4A3, ELOB, ENAH, LHX4, MAGOH, MAGOHB, NCBP1, NCBP2, NELL2, NRP1, PAK1, PFN1, PSMA2, PSMA3, PSMA4, PSMA7, PSMB1, PSMB10, PSMB4, PSMB6, PSMB8, PSMB9, PSMC5, PSMD10, PSME1, PSME2, ROBO1, ROBO3, RPL10, RPL10A, RPL11, RPL12, RPL13, RPL13A, RPL14, RPL15, RPL17, RPL18, RPL18A, RPL19, RPL21, RPL22L1, RPL23, RPL23A, RPL24, RPL26, RPL27, RPL27A, RPL28, R…
R-HSA:168273	Influenza Viral RNA Transcription and Replication	REACTOME_Pathways_08.05.2020	1.8301e-27	5.54702e-24	1.46191e-16	4.53191e-15	[-1]	Group35	61.3793	89	[NUP37, NUP54, POLR2A, POLR2I, POLR2J, POLR2K, POLR2L, RPL10, RPL10A, RPL11, RPL12, RPL13, RPL13A, RPL14, RPL15, RPL17, RPL18, RPL18A, RPL19, RPL21, RPL22L1, RPL23, RPL23A, RPL24, RPL26, RPL27, RPL27A, RPL28, RPL29, RPL3, RPL30, RPL31, RPL32, RPL34, RPL35, RPL35A, RPL36, RPL36A, RPL36AL, RPL37, RPL37A, RPL38, RPL39, RPL4, RPL41, RPL5, RPL6, RPL7, RPL7A, RPL8, RPL9, RPLP0, RPLP1, RPLP2, RPS10, RPS…
R-HSA:168255	Influenza Infection	REACTOME_Pathways_08.05.2020	2.01646e-27	6.10988e-24	1.46191e-16	4.53191e-15	[-1]	Group35	58.4337	97	[CALR, CLTA, HSPA1A, ISG15, KPNA5, KPNA7, NUP37, NUP54, POLR2A, POLR2I, POLR2J, POLR2K, POLR2L, RAN, RPL10, RPL10A, RPL11, RPL12, RPL13, RPL13A, RPL14, RPL15, RPL17, RPL18, RPL18A, RPL19, RPL21, RPL22L1, RPL23, RPL23A, RPL24, RPL26, RPL27, RPL27A, RPL28, RPL29, RPL3, RPL30, RPL31, RPL32, RPL34, RPL35, RPL35A, RPL36, RPL36A, RPL36AL, RPL37, RPL37A, RPL38, RPL39, RPL4, RPL41, RPL5, RPL6, RPL7, RPL7…
GO:0006413	translational initiation	GO_BiologicalProcess-EBI-UniProt-GOA-ACAP-ARAP_08.05.2020_00h00	6.91956e-26	2.09594e-22	1.46191e-16	4.53191e-15	[3, 6, 7, 8]	Group35	53.1707	109	[ABCE1, COPS5, DDX1, DENR, EIF1, EIF1AX, EIF1AY, EIF1B, EIF2A, EIF2B2, EIF3E, EIF3F, EIF3I, EIF4A1, EIF4A2, EIF4G2, EIF5, FAU, FMR1, HSPB1, IMPACT, MCTS1, METTL3, MIF4GD, MRPL13, MRPS12, NCBP1, NCBP2, RPL10, RPL10A, RPL11, RPL12, RPL13, RPL13A, RPL14, RPL15, RPL17, RPL18, RPL18A, RPL19, RPL21, RPL23, RPL23A, RPL24, RPL26, RPL27, RPL27A, RPL28, RPL29, RPL3, RPL30, RPL31, RPL32, RPL34, RPL35, RPL35…
GO:0019080	viral gene expression	GO_BiologicalProcess-EBI-UniProt-GOA-ACAP-ARAP_08.05.2020_00h00	1.08281e-23	3.27659e-20	1.46191e-16	4.53191e-15	[4]	Group35	51.1962	107	[CCNT2, DENR, EIF3F, FAU, IFITM3, LEF1, MCTS1, MDFIC, MRPL13, MRPS12, NELFCD, NUP37, NUP54, POLR2A, POLR2I, POLR2J, POLR2K, POLR2L, REST, RPL10, RPL10A, RPL11, RPL12, RPL13, RPL13A, RPL14, RPL15, RPL17, RPL18, RPL18A, RPL19, RPL21, RPL23, RPL23A, RPL24, RPL26, RPL27, RPL27A, RPL28, RPL29, RPL3, RPL30, RPL31, RPL32, RPL34, RPL35, RPL35A, RPL36, RPL36A, RPL36AL, RPL37, RPL37A, RPL38, RPL39, RPL4, R…
GO:0019083	viral transcription	GO_BiologicalProcess-EBI-UniProt-GOA-ACAP-ARAP_08.05.2020_00h00	3.4679e-23	1.04904e-19	1.46191e-16	4.53191e-15	[4, 5]	Group35	52.356	100	[CCNT2, FAU, IFITM3, LEF1, MDFIC, MRPL13, MRPS12, NELFCD, NUP37, NUP54, POLR2A, POLR2I, POLR2J, POLR2K, POLR2L, REST, RPL10, RPL10A, RPL11, RPL12, RPL13, RPL13A, RPL14, RPL15, RPL17, RPL18, RPL18A, RPL19, RPL21, RPL23, RPL23A, RPL24, RPL26, RPL27, RPL27A, RPL28, RPL29, RPL3, RPL30, RPL31, RPL32, RPL34, RPL35, RPL35A, RPL36, RPL36A, RPL36AL, RPL37, RPL37A, RPL38, RPL39, RPL4, RPL41, RPL5, RPL6, RP…
GO:0000956	nuclear-transcribed mRNA catabolic process	GO_BiologicalProcess-EBI-UniProt-GOA-ACAP-ARAP_08.05.2020_00h00	1.51536e-21	4.57943e-18	1.46191e-16	4.53191e-15	[6, 7, 8, 9]	Group35	48.8584	107	[DCP1B, DCP2, DDX5, DIS3, DXO, EIF3E, EIF4A3, EXOSC4, EXOSC5, EXOSC7, EXOSC8, FAU, LSM3, LSM5, MAGOH, MAGOHB, MRPL13, MRPS12, NANOS1, NCBP1, NCBP2, NOCT, RPL10, RPL10A, RPL11, RPL12, RPL13, RPL13A, RPL14, RPL15, RPL17, RPL18, RPL18A, RPL19, RPL21, RPL23, RPL23A, RPL24, RPL26, RPL27, RPL27A, RPL28, RPL29, RPL3, RPL30, RPL31, RPL32, RPL34, RPL35, RPL35A, RPL36, RPL36A, RPL36AL, RPL37, RPL37A, RPL38…
KEGG:05171	Coronavirus disease	KEGG_27.04.2021	1.1334e-19	3.42173e-16	1.46191e-16	4.53191e-15	[-1]	Group35	46.5517	108	[ACE, ADAM17, ADAR, CASP1, DDX58, FAU, FOS, HBEGF, IFIH1, IRF9, ISG15, MAPK8, MASP2, MX1, MX2, MYD88, NFKB1, NFKBIB, NRP1, OAS1, OAS2, OAS3, RELA, RPL10, RPL10A, RPL11, RPL12, RPL13, RPL13A, RPL14, RPL15, RPL17, RPL18, RPL18A, RPL19, RPL21, RPL22L1, RPL23, RPL23A, RPL24, RPL26, RPL27, RPL27A, RPL28, RPL29, RPL3, RPL30, RPL31, RPL32, RPL34, RPL35, RPL35A, RPL36, RPL36A, RPL36AL, RPL37, RPL37A, RPL…
R-HSA:71291	Metabolism of amino acids and derivatives	REACTOME_Pathways_08.05.2020	1.73176e-19	5.22644e-16	1.46191e-16	4.53191e-15	[-1]	Group35	40.3743	151	[ACMSD, ADI1, AGMAT, AIMP1, ALDH18A1, ALDH9A1, APIP, ARG1, ARG2, AZIN1, BHMT2, CARNMT1, CKB, CTH, DARS1, DIO1, DLD, DUOX1, ECHS1, ENOPH1, GCSH, GLDC, GLS, GLS2, GSTZ1, HGD, HIBCH, HSD17B10, INMT, KARS1, KYAT3, MTAP, NAALAD2, NDUFAB1, NQO1, OAZ1, OAZ2, PAPSS1, PCBD1, PDHB, PDHX, PSMA2, PSMA3, PSMA4, PSMA7, PSMB1, PSMB10, PSMB4, PSMB6, PSMB8, PSMB9, PSMC5, PSMD10, PSME1, PSME2, PSTK, PYCR2, PYCR3, …
R-HSA:422475	Axon guidance	REACTOME_Pathways_08.05.2020	8.57984e-18	2.58768e-14	1.46191e-16	4.53191e-15	[-1]	Group35	35.6884	197	[ACTB, ACTG1, AKAP5, APH1A, ARHGAP39, ARHGEF28, ARPC5, CACNB3, CACNB4, CAP1, CFL1, CLTA, CNTN2, CNTN6, CNTNAP1, COL4A1, COL4A2, COL4A3, COL4A4, CRMP1, CUL2, CXCL12, CXCR4, DCC, DLG4, DNM3, DOK5, DPYSL3, DSCAM, DSCAML1, EFNA1, EFNA4, EFNB2, EIF4A3, ELOB, ENAH, EPHA3, EPHA5, EPHB1, FYN, GAB2, GRIN2B, HSP90AB1, HSPA8, ITGA1, ITGA2, ITGB1, ITGB3, KCNQ3, KRAS, LAMB1, LAMC1, LHX4, MAGOH, MAGOHB, MAPK8,…
R-HSA:9675108	Nervous system development	REACTOME_Pathways_08.05.2020	1.22505e-17	3.69352e-14	1.46191e-16	4.53191e-15	[-1]	Group35	35.182	203	[ACTB, ACTG1, AKAP5, APH1A, ARHGAP39, ARHGEF28, ARPC5, CACNB3, CACNB4, CAP1, CFL1, CLTA, CNTN2, CNTN6, CNTNAP1, COL4A1, COL4A2, COL4A3, COL4A4, CRMP1, CUL2, CXCL12, CXCR4, CYP51A1, DCC, DLG4, DNM3, DOK5, DPYSL3, DSCAM, DSCAML1, EFNA1, EFNA4, EFNB2, EIF4A3, ELOB, ENAH, EPHA3, EPHA5, EPHB1, FYN, GAB2, GRIN2B, HDAC2, HMGCR, HSP90AB1, HSPA8, ITGA1, ITGA2, ITGB1, ITGB3, KCNQ3, KRAS, LAMB1, LAMC1, LHX4…
GO:0006402	mRNA catabolic process	GO_BiologicalProcess-EBI-UniProt-GOA-ACAP-ARAP_08.05.2020_00h00	6.17139e-17	1.86006e-13	1.46191e-16	4.53191e-15	[5, 6, 7, 8]	Group35	38.4021	149	[ANGEL2, APEX1, DCP1B, DCP2, DDX5, DIS3, DXO, EIF3E, EIF4A3, EXOSC4, EXOSC5, EXOSC7, EXOSC8, FASTKD3, FAU, FMR1, HNRNPA0, HNRNPR, HNRNPU, HSPA1A, HSPA8, HSPB1, IGF2BP3, LSM3, LSM5, MAGOH, MAGOHB, MEIOC, METTL3, MEX3D, MRPL13, MRPS12, MYD88, MYEF2, NANOS1, NCBP1, NCBP2, NOCT, NUDT12, PRR5L, PSMA2, PSMA3, PSMA4, PSMA7, PSMB1, PSMB10, PSMB4, PSMB6, PSMB8, PSMB9, PSMC5, PSMD10, PSME1, PSME2, RNASEL, …
GO:0006401	RNA catabolic process	GO_BiologicalProcess-EBI-UniProt-GOA-ACAP-ARAP_08.05.2020_00h00	6.63302e-17	1.99786e-13	1.46191e-16	4.53191e-15	[5, 6, 7]	Group35	37.355	161	[AEN, ANGEL2, APEX1, DCP1B, DCP2, DDX49, DDX5, DIS3, DXO, EIF3E, EIF4A3, EXOSC4, EXOSC5, EXOSC7, EXOSC8, FASTKD3, FAU, FMR1, HNRNPA0, HNRNPR, HNRNPU, HSPA1A, HSPA8, HSPB1, IGF2BP3, LRPPRC, LSM3, LSM5, MAGOH, MAGOHB, MEIOC, METTL3, MEX3D, MRPL13, MRPS12, MYD88, MYEF2, NAF1, NANOS1, NCBP1, NCBP2, NOCT, NRDE2, NUDT12, OAS2, PRR5L, PSMA2, PSMA3, PSMA4, PSMA7, PSMB1, PSMB10, PSMB4, PSMB6, PSMB8, PSMB9…
R-HSA:72695	Formation of the ternary complex, and subsequently, the 43S complex	REACTOME_Pathways_08.05.2020	9.88043e-16	2.97302e-12	1.46191e-16	4.53191e-15	[-1]	Group35	72.549	37	[EIF1AX, EIF3E, EIF3F, EIF3I, RPS10, RPS11, RPS12, RPS13, RPS14, RPS15, RPS15A, RPS16, RPS17, RPS18, RPS19, RPS2, RPS20, RPS21, RPS23, RPS24, RPS25, RPS26, RPS27, RPS27A, RPS27L, RPS28, RPS29, RPS3, RPS3A, RPS4X, RPS4Y1, RPS5, RPS6, RPS7, RPS8, RPS9, RPSA]
R-HSA:72702	Ribosomal scanning and start codon recognition	REACTOME_Pathways_08.05.2020	1.14992e-15	3.45895e-12	1.46191e-16	4.53191e-15	[-1]	Group35	68.9655	40	[EIF1AX, EIF3E, EIF3F, EIF3I, EIF4A1, EIF4A2, EIF5, RPS10, RPS11, RPS12, RPS13, RPS14, RPS15, RPS15A, RPS16, RPS17, RPS18, RPS19, RPS2, RPS20, RPS21, RPS23, RPS24, RPS25, RPS26, RPS27, RPS27A, RPS27L, RPS28, RPS29, RPS3, RPS3A, RPS4X, RPS4Y1, RPS5, RPS6, RPS7, RPS8, RPS9, RPSA]
GO:0016032	viral process	GO_BiologicalProcess-EBI-UniProt-GOA-ACAP-ARAP_08.05.2020_00h00	1.63205e-15	4.90757e-12	1.46191e-16	4.53191e-15	[3]	Group35	30.6736	296	[ABCE1, ABI2, ACKR3, ACOT8, ADAR, AEN, AP1S2, APLN, APLNR, APOBEC3C, APOBEC3G, APOE, ATF7IP, ATG5, ATP6V0C, AZI2, B2M, BAK1, BANF1, BCL2, BCL2L11, BIN1, BST2, C1QBP, CALM1, CASP8, CAV1, CAV2, CCDC85B, CCNT2, CD46, CD55, CD74, CD81, CD93, CDHR3, CDK1, CFH, CFL1, CHMP2A, CHMP2B, CHMP4A, CSRP1, CTNNB1, CUL2, CUL7, CXCL12, CXCR4, CXCR6, DDX1, DDX5, DDX58, DENR, DERL1, DERL2, DPP4, DYNLL1, DYNLT1, EFN…
GO:0034655	nucleobase-containing compound catabolic process	GO_BiologicalProcess-EBI-UniProt-GOA-ACAP-ARAP_08.05.2020_00h00	2.94026e-15	8.83253e-12	1.46191e-16	4.53191e-15	[4, 5]	Group35	33.9688	196	[AEN, ANGEL2, APEX1, APOBEC2, APOBEC3C, APOBEC3G, CASP3, CNP, DCP1B, DCP2, DCTPP1, DDX49, DDX5, DIS3, DNASE2, DUT, DXO, EIF3E, EIF4A3, ENPP3, ENPP4, ENTPD1, ENTPD2, ENTPD3, ENTPD7, EXOSC4, EXOSC5, EXOSC7, EXOSC8, FASTKD3, FAU, FMR1, HINT1, HMGB2, HNRNPA0, HNRNPR, HNRNPU, HSPA1A, HSPA8, HSPB1, IGF2BP3, LRPPRC, LSM3, LSM5, MAGOH, MAGOHB, MBD4, MEIOC, METTL3, MEX3D, MRPL13, MRPS12, MUS81, MYD88, MYE…
R-HSA:72649	Translation initiation complex formation	REACTOME_Pathways_08.05.2020	9.77834e-15	2.9335e-11	1.46191e-16	4.53191e-15	[-1]	Group35	67.2414	39	[EIF1AX, EIF3E, EIF3F, EIF3I, EIF4A1, EIF4A2, RPS10, RPS11, RPS12, RPS13, RPS14, RPS15, RPS15A, RPS16, RPS17, RPS18, RPS19, RPS2, RPS20, RPS21, RPS23, RPS24, RPS25, RPS26, RPS27, RPS27A, RPS27L, RPS28, RPS29, RPS3, RPS3A, RPS4X, RPS4Y1, RPS5, RPS6, RPS7, RPS8, RPS9, RPSA]
R-HSA:72662	Activation of the mRNA upon binding of the cap-binding complex and eIFs, and subsequent binding to 43S	REACTOME_Pathways_08.05.2020	2.32378e-14	6.96901e-11	1.46191e-16	4.53191e-15	[-1]	Group35	66.1017	39	[EIF1AX, EIF3E, EIF3F, EIF3I, EIF4A1, EIF4A2, RPS10, RPS11, RPS12, RPS13, RPS14, RPS15, RPS15A, RPS16, RPS17, RPS18, RPS19, RPS2, RPS20, RPS21, RPS23, RPS24, RPS25, RPS26, RPS27, RPS27A, RPS27L, RPS28, RPS29, RPS3, RPS3A, RPS4X, RPS4Y1, RPS5, RPS6, RPS7, RPS8, RPS9, RPSA]
R-HSA:2262752	Cellular responses to stress	REACTOME_Pathways_08.05.2020	5.85295e-14	1.75413e-10	1.46191e-16	4.53191e-15	[-1]	Group35	33.1624	194	[ANAPC11, ANAPC15, ASF1A, ATF2, ATP6V0B, ATP6V0C, ATP6V0E2, ATP6V1C2, ATP6V1D, ATP6V1F, ATR, BAG5, BMI1, C12orf66, CAT, CBX2, CBX4, CCAR2, CCNE2, CDK4, CDKN2B, CITED2, CRYAB, CUL2, CYBA, CYCS, DCTN3, DCTN4, DDIT3, DNAJA2, DYNLL1, EEF1A1, ELOB, ETS1, EZH2, FOS, GPX2, GPX7, GPX8, GSTP1, H1-2, H1-4, H2AJ, H2AX, H2AZ1, H2BC5, H3-3B, HIF1AN, HIGD1A, HSP90AB1, HSPA12A, HSPA1A, HSPA2, HSPA5, HSPA8, ID1,…
R-HSA:392499	Metabolism of proteins	REACTOME_Pathways_08.05.2020	2.07589e-13	6.21107e-10	1.46191e-16	4.53191e-15	[-1]	Group35	26.5125	539	[ABRAXAS1, ACE, ACTB, ADAMTS17, ADAMTS18, ADAMTSL1, ADRA2C, ADRB2, AGBL3, AGBL5, AIMP1, ALG10, ALG10B, ALG12, ALG14, ALG2, ALG6, ANKRD28, APC, APH1A, APLP2, APOA1, APOE, ARF5, ARL2, ARSG, ASB14, ASB16, ASB3, ASB8, ASB9, ATP6AP2, ATXN3, AURKAIP1, B2M, B3GNT2, B3GNT5, B3GNT8, B4GALT2, B4GALT6, B4GAT1, BET1, BMI1, BMP4, BRCA1, BRCC3, BTBD6, C1GALT1C1, CALM1, CALM3, CALR, CAMKMT, CBX2, CBX4, CCDC59, …
R-HSA:8953897	Cellular responses to external stimuli	REACTOME_Pathways_08.05.2020	3.77529e-13	1.12843e-09	1.46191e-16	4.53191e-15	[-1]	Group35	32.5543	195	[ANAPC11, ANAPC15, ASF1A, ATF2, ATP6V0B, ATP6V0C, ATP6V0E2, ATP6V1C2, ATP6V1D, ATP6V1F, ATR, BAG5, BMI1, C12orf66, CAT, CBX2, CBX4, CCAR2, CCNE2, CDK4, CDKN2B, CITED2, CRYAB, CSRP1, CUL2, CYBA, CYCS, DCTN3, DCTN4, DDIT3, DNAJA2, DYNLL1, EEF1A1, ELOB, ETS1, EZH2, FOS, GPX2, GPX7, GPX8, GSTP1, H1-2, H1-4, H2AJ, H2AX, H2AZ1, H2BC5, H3-3B, HIF1AN, HIGD1A, HSP90AB1, HSPA12A, HSPA1A, HSPA2, HSPA5, HSPA…
GO:0019439	aromatic compound catabolic process	GO_BiologicalProcess-EBI-UniProt-GOA-ACAP-ARAP_08.05.2020_00h00	4.70364e-13	1.40451e-09	1.46191e-16	4.53191e-15	[4]	Group35	32	208	[ACAA1, ACMSD, AEN, ANGEL2, APEX1, APOBEC2, APOBEC3C, APOBEC3G, CARNMT1, CASP3, CNP, DCP1B, DCP2, DCTPP1, DDX49, DDX5, DIS3, DNASE2, DUT, DXO, EIF3E, EIF4A3, ENPP3, ENPP4, ENTPD1, ENTPD2, ENTPD3, ENTPD7, EPHX1, EXOSC4, EXOSC5, EXOSC7, EXOSC8, FASTKD3, FAU, FMR1, GSTZ1, HGD, HINT1, HMGB2, HNRNPA0, HNRNPR, HNRNPU, HSPA1A, HSPA8, HSPB1, IGF2BP3, LRPPRC, LRTOMT, LSM3, LSM5, MAGOH, MAGOHB, MBD4, MEIOC…
GO:0046700	heterocycle catabolic process	GO_BiologicalProcess-EBI-UniProt-GOA-ACAP-ARAP_08.05.2020_00h00	9.77405e-13	2.91462e-09	1.46191e-16	4.53191e-15	[4]	Group35	32.0127	202	[ACMSD, AEN, ANGEL2, APEX1, APOBEC2, APOBEC3C, APOBEC3G, CARNMT1, CASP3, CNP, DCP1B, DCP2, DCTPP1, DDX49, DDX5, DIS3, DNASE2, DUT, DXO, EIF3E, EIF4A3, ENPP3, ENPP4, ENTPD1, ENTPD2, ENTPD3, ENTPD7, EXOSC4, EXOSC5, EXOSC7, EXOSC8, FASTKD3, FAU, FMR1, HINT1, HMGB2, HNRNPA0, HNRNPR, HNRNPU, HSPA1A, HSPA8, HSPB1, IGF2BP3, LRPPRC, LSM3, LSM5, MAGOH, MAGOHB, MBD4, MEIOC, METTL3, MEX3D, MRPL13, MRPS12, M…
GO:0044270	cellular nitrogen compound catabolic process	GO_BiologicalProcess-EBI-UniProt-GOA-ACAP-ARAP_08.05.2020_00h00	1.14323e-12	3.40567e-09	1.46191e-16	4.53191e-15	[4]	Group35	31.9685	203	[ACMSD, AEN, ANGEL2, APEX1, APOBEC2, APOBEC3C, APOBEC3G, CARNMT1, CASP3, CNP, CYP3A5, DCP1B, DCP2, DCTPP1, DDX49, DDX5, DIS3, DNASE2, DUT, DXO, EIF3E, EIF4A3, ENPP3, ENPP4, ENTPD1, ENTPD2, ENTPD3, ENTPD7, EXOSC4, EXOSC5, EXOSC7, EXOSC8, FASTKD3, FAU, FMR1, HINT1, HMGB2, HNRNPA0, HNRNPR, HNRNPU, HSPA1A, HSPA8, HSPB1, IGF2BP3, LRPPRC, LSM3, LSM5, MAGOH, MAGOHB, MBD4, MEIOC, METTL3, MEX3D, MRPL13, M…
GO:1901361	organic cyclic compound catabolic process	GO_BiologicalProcess-EBI-UniProt-GOA-ACAP-ARAP_08.05.2020_00h00	1.348e-12	4.01433e-09	1.46191e-16	4.53191e-15	[4]	Group35	31.3869	215	[ACAA1, ACMSD, AEN, ANGEL2, APEX1, APOBEC2, APOBEC3C, APOBEC3G, APOE, CARNMT1, CASP3, CNP, CYP27A1, CYP39A1, CYP46A1, DCP1B, DCP2, DCTPP1, DDX49, DDX5, DIS3, DNASE2, DUT, DXO, EIF3E, EIF4A3, ENPP3, ENPP4, ENTPD1, ENTPD2, ENTPD3, ENTPD7, EXOSC4, EXOSC5, EXOSC7, EXOSC8, FASTKD3, FAU, FMR1, GSTZ1, HGD, HINT1, HMGB2, HNRNPA0, HNRNPR, HNRNPU, HSPA1A, HSPA8, HSPB1, IGF2BP3, LRPPRC, LRTOMT, LSM3, LSM5, …
GO:0002181	cytoplasmic translation	GO_BiologicalProcess-EBI-UniProt-GOA-ACAP-ARAP_08.05.2020_00h00	7.22635e-11	2.14189e-07	1.46191e-16	4.53191e-15	[6, 7, 8]	Group35	47.7477	53	[CPEB2, DENR, DNAJC24, DPH6, EEF2, EIF3E, EIF3F, EIF3I, EIF4A1, EIF4A2, EIF5, FMR1, MCTS1, METTL3, RPL10A, RPL11, RPL13A, RPL15, RPL17, RPL18, RPL18A, RPL19, RPL22L1, RPL24, RPL26, RPL29, RPL30, RPL31, RPL32, RPL35A, RPL36, RPL36A, RPL36AL, RPL38, RPL39, RPL41, RPL6, RPL8, RPL9, RPLP0, RPLP1, RPS21, RPS23, RPS26, RPS28, RPS29, RPSA, RSL24D1, RWDD1, TMA7, VTA1, ZC3H15, ZNF385A]
GO:0016071	mRNA metabolic process	GO_BiologicalProcess-EBI-UniProt-GOA-ACAP-ARAP_08.05.2020_00h00	9.40245e-08	0.00027615	1.46191e-16	4.53191e-15	[6, 7]	Group35	27.4266	243	[ADAR, AFF2, ANGEL2, APEX1, APOBEC2, APOBEC4, AURKAIP1, BUD31, C1QBP, CBLL1, CCAR2, CCNB1, CD2BP2, CDC73, CELF4, CIR1, CMTR2, CPSF6, CSTF1, CSTF2T, CSTF3, CTR9, CWC27, DCP1B, DCP2, DDIT3, DDX1, DDX20, DDX5, DHX38, DIS3, DXO, EIF3E, EIF4A3, ELAVL2, EXOSC4, EXOSC5, EXOSC7, EXOSC8, FASTKD3, FAU, FMR1, FRG1, GCFC2, GEMIN4, GTF2H5, HEXIM1, HNRNPA0, HNRNPA1, HNRNPR, HNRNPU, HSPA1A, HSPA8, HSPB1, HTATSF…
GO:0009057	macromolecule catabolic process	GO_BiologicalProcess-EBI-UniProt-GOA-ACAP-ARAP_08.05.2020_00h00	1.46808e-06	0.00427798	1.46191e-16	4.53191e-15	[4]	Group35	25.0836	375	[ABHD17A, AEN, ANAPC11, ANAPC15, ANGEL2, APC, APC2, APEX1, APOE, AQP11, ASB9, ATP5IF1, ATRAID, ATXN3, AZIN1, BAG5, BGN, BRSK2, C17orf97, C1D, C4BPA, CACUL1, CALM1, CARD16, CASP3, CASP8, CAV1, CAV3, CCAR2, CCDC115, CCNB1, CCNF, CD44, CD81, CDC20B, CDK1, CEACAM1, CEMIP, CEMIP2, CHEK2, CHMP4A, CLN5, CLTA, CLU, CRBN, CST3, CTNNB1, CTSA, CTSD, CTSF, CTSK, CTSL, CTSO, CUL2, CUL4B, CUL7, CYLD, CYP51A1, …
GO:0044265	cellular macromolecule catabolic process	GO_BiologicalProcess-EBI-UniProt-GOA-ACAP-ARAP_08.05.2020_00h00	1.53763e-06	0.00447912	1.46191e-16	4.53191e-15	[4, 5]	Group35	25.6039	318	[AEN, ANAPC11, ANAPC15, ANGEL2, APEX1, APOE, AQP11, ATP5IF1, ATRAID, ATXN3, BAG5, BRSK2, C17orf97, C1D, CACUL1, CARD16, CASP3, CASP8, CAV1, CAV3, CCAR2, CCDC115, CCNB1, CCNF, CD81, CDC20B, CDK1, CHEK2, CHMP4A, CLTA, CLU, CRBN, CST3, CTNNB1, CTSA, CTSF, CTSK, CTSL, CTSO, CUL2, CUL4B, CUL7, CYLD, DAB2, DCP1B, DCP2, DDIT3, DDX49, DDX5, DERL1, DERL2, DET1, DIS3, DISC1, DNAAF4, DNAJB9, DNAJC10, DNASE2…

## Sheet: Pericyte
TermID	Term	Ontology Source	Term PValue	Term PValue Corrected with Bonferroni step down	Group PValue	Group PValue Corrected with Bonferroni step down	GOLevels	GOGroups	% Associated Genes	Nr. Genes	Associated Genes Found
GO:0006909	phagocytosis	GO_BiologicalProcess-EBI-UniProt-GOA-ACAP-ARAP_08.05.2020_00h00	1.91405e-08	5.18325e-05	1.91405e-08	3.06248e-07	[3, 5]	Group00	5.78313	24	[ACTG1, ACTR3, ANXA1, APLP2, ARPC5, ATG3, ATG5, CALR, CD36, CD47, CYBA, ITGB1, ITGB3, MYO1E, PAK1, PIP4P2, RAB14, RAB7B, RACK1, RNASE1, RPSA, SOD1, TLR4, XKR6]
GO:0048519	negative regulation of biological process	GO_BiologicalProcess-EBI-UniProt-GOA-ACAP-ARAP_08.05.2020_00h00	8.35631e-07	0.00225202	8.35631e-07	1.08632e-05	[1, 2, 3]	Group01	16.5015	949	[A2M, A2ML1, ABCD2, ACAA2, ACER2, ACHE, ACMSD, ACTC1, ACTN1, ACVR1, ADAM22, ADAMTS1, ADGRB3, ADORA2B, ADRA2A, AEBP1, AFF2, AGT, AHR, AIPL1, AKR1B1, ALDH1A1, ALDH1A2, ALOX12, AMOT, ANAPC15, ANGEL2, ANGPT2, ANGPTL7, ANKRD1, ANKS1B, ANTXR1, ANXA1, AOC3, APC2, APCDD1L, APEX1, APLP2, APOD, APOM, AQP11, ARF6, ARFIP1, ARG1, ARG2, ARHGAP28, ARHGAP44, ARHGDIB, ARL6IP1, ARNT2, ARPP19, ARRDC3, ASPN, ASTN2, …
GO:0048729	tissue morphogenesis	GO_BiologicalProcess-EBI-UniProt-GOA-ACAP-ARAP_08.05.2020_00h00	5.61624e-06	0.0150628	5.61624e-06	4.49299e-05	[3, 4]	Group02	20.6944	149	[ACTA1, ACTA2, ACTC1, ACTG1, ACVR1, AGT, AKR1B1, ALDH1A2, ALOX12, ANKRD1, ASTN2, BBS5, BBS7, BCL10, BMP4, BMP5, CC2D2A, CCDC39, CCN1, CD44, CELSR2, CFL1, COCH, COL12A1, COL14A1, COL3A1, COL6A3, CSRP3, CTHRC1, CTNNB1, CTSH, CXCR4, CYP7B1, DAAM1, DAB2, DACT1, DLC1, DYNLL1, EDNRA, EPHA7, ESR1, ETV5, EXT2, FGF1, FGF13, FGF2, FOXF2, FRAS1, FRZB, FUZ, FZD1, FZD3, FZD4, FZD6, GDF7, GLI2, GNPDA1, GPC6, G…
GO:1901564	organonitrogen compound metabolic process	GO_BiologicalProcess-EBI-UniProt-GOA-ACAP-ARAP_08.05.2020_00h00	4.10483e-06	0.0110174	4.10483e-06	3.69435e-05	[3]	Group03	16.1094	1137	[A2M, A2ML1, AADAT, ABCG2, ABI2, ACAD8, ACCS, ACER2, ACHE, ACMSD, ACOT2, ACSM1, ACSM4, ACSM6, ACVR1, ADAM22, ADAMTS1, ADAMTS6, ADAMTSL3, ADCY1, ADCY4, ADH5, ADO, ADORA2B, ADRA2A, ADSS1, AEBP1, AFAP1L2, AGA, AGBL1, AGBL3, AGBL5, AGK, AGPAT4, AGT, AIPL1, AK8, AK9, AKR1B1, ALDH1L1, ALDH5A1, ALDH9A1, ALG10B, ALG1L2, ALK, ALOX12, ALS2, AMELX, AMPD1, AMT, AMZ1, ANAPC13, ANAPC15, ANAPC4, ANGPTL8, ANKS1B…
GO:1905515	non-motile cilium assembly	GO_BiologicalProcess-EBI-UniProt-GOA-ACAP-ARAP_08.05.2020_00h00	9.78054e-06	0.0261923	9.78054e-06	3.91221e-05	[7, 8]	Group04	37.0968	23	[APEX1, ATMIN, BBS7, CC2D2A, CEP126, DISC1, DYNC2H1, FUZ, IFT122, IFT140, IFT57, IFT74, IFT88, INTU, KIF3A, MAK, MBD1, PCDH15, RPGRIP1L, SEPTIN7, TBC1D32, TMEM107, TTC8]
KEGG:00230	Purine metabolism	KEGG_27.04.2021	1.51756e-05	0.040534	1.51756e-05	1.51756e-05	[-1]	Group05	29.2308	38	[ADCY1, ADCY4, ADPRM, ADSS1, AK8, AK9, AMPD1, ENPP1, ENPP3, ENTPD1, ENTPD2, ENTPD3, GMPR2, GUCY1A1, GUCY1A2, GUCY1B1, GUK1, NME2, NME3, NME7, NT5C, NTPCR, NUDT5, PAPSS1, PDE10A, PDE1A, PDE1B, PDE1C, PDE3A, PDE4C, PDE5A, PDE6A, PDE6C, PDE7B, PDE8B, PGM2, PPAT, RRM2B]
R-HSA:1430728	Metabolism	REACTOME_Pathways_08.05.2020	6.87188e-18	1.89046e-14	6.87188e-18	1.4431e-16	[-1]	Group06	21.0875	446	[AADAT, ABCB4, ABCG2, ACAA1, ACAA2, ACAD11, ACAD8, ACER2, ACHE, ACMSD, ACOT2, ACOX2, ACSM1, ACSM4, ACSM6, ADCY1, ADCY4, ADH4, ADH5, ADO, ADPRM, ADRA2A, ADSS1, AGK, AGMO, AGPAT4, AGT, AHR, AK8, AK9, AKR1B1, AKR1D1, ALDH1A1, ALDH1L1, ALDH9A1, ALOX12, AMACR, AMPD1, AMT, ANKRD1, AOC3, APOM, ARG1, ARG2, ARNT2, ARSJ, ASAH1, ASPA, ATP5F1D, ATP5F1E, ATP5MC1, ATP5MC3, ATP5ME, ATP5MF, ATP5PD, ATP5PF, ATP5P…
GO:0006959	humoral immune response	GO_BiologicalProcess-EBI-UniProt-GOA-ACAP-ARAP_08.05.2020_00h00	1.65984e-06	0.00446497	1.65984e-06	1.99181e-05	[3]	Group07	6.86275	28	[A2M, C1QBP, CD46, CD59, CD81, CLU, CR1L, FAU, GAPDH, GNAO1, GNPDA1, GPR183, HLA-A, HLA-DRB1, HLA-E, HMGN2, IL7, KLKB1, LEAP2, MEF2C, NOTCH2, NRG1, PROS1, PSMB10, ROMO1, RPL30, RPS19, TRAF3IP2]
R-HSA:5628897	TP53 Regulates Metabolic Genes	REACTOME_Pathways_08.05.2020	9.54218e-06	0.0255635	9.54218e-06	4.77109e-05	[-1]	Group08	33.3333	29	[COX18, COX20, COX4I1, COX5B, COX6A1, COX6C, COX7B, COX7C, COX8A, CYCS, GLS, GLS2, GPX2, LAMTOR1, LAMTOR3, LAMTOR5, NDUFA4, PRDX1, PRDX2, PRDX5, PRKAB1, RRAGA, RRM2B, SESN3, SURF1, TIGAR, TP63, TXN, YWHAB]
GO:0007005	mitochondrion organization	GO_BiologicalProcess-EBI-UniProt-GOA-ACAP-ARAP_08.05.2020_00h00	3.14333e-06	0.00843984	3.14333e-06	3.14333e-05	[5]	Group09	21.6354	127	[ACAA2, AGK, APEX1, APOOL, ATF2, ATG3, ATG5, ATP5F1D, ATP5F1E, ATP5IF1, ATP5MC1, ATP5MC3, ATP5ME, ATP5MF, ATP5PD, ATP5PF, ATP5PO, BCL2L11, BCL2L2, BMF, C11orf65, CAV2, CCAR2, CHCHD10, CHCHD2, CIBAR1, CIDEB, CLU, CNP, COX17, COX18, COX20, COX7A1, COX7A2, CTSK, CYCS, DNAJC19, DNM3, DYNLT1, FEZ1, GABARAP, GABARAPL2, GCLM, GDAP1, GPER1, HAX1, HGF, HIF1A, HIGD1A, HIGD1B, HMGCL, HSPA1A, IFI6, IFIT2, IM…
GO:0007007	inner mitochondrial membrane organization	GO_BiologicalProcess-EBI-UniProt-GOA-ACAP-ARAP_08.05.2020_00h00	1.00918e-05	0.0270158	1.00918e-05	3.02755e-05	[6, 7]	Group10	38.8889	21	[AGK, APOOL, ATP5F1D, ATP5F1E, ATP5MC1, ATP5MC3, ATP5ME, ATP5MF, ATP5PD, ATP5PF, ATP5PO, CHCHD10, CIBAR1, MAIP1, MICOS10, MTX2, MTX3, NDUFA13, ROMO1, TIMM10, UQCC3]
GO:0002250	adaptive immune response	GO_BiologicalProcess-EBI-UniProt-GOA-ACAP-ARAP_08.05.2020_00h00	2.75661e-09	7.49522e-06	2.75661e-09	4.96189e-08	[3]	Group11	7.58988	57	[ANXA1, APLF, ARG1, ARG2, ATAD5, B2M, BACH2, BCL10, BTN3A1, C1QBP, CD160, CD226, CD27, CD46, CD74, CD81, CLU, CTSH, CTSL, DENND1B, EIF2AK4, ERAP1, ERAP2, FADD, GNAO1, GPR183, HLA-A, HLA-B, HLA-C, HLA-DPA1, HLA-DPB1, HLA-DRA, HLA-DRB1, HLA-E, HLA-F, IL18, IL1R1, IL33, IL6ST, INSL6, IRF1, JAG1, JAM3, LRIF1, MEF2C, MSH2, MYDGF, PDCD1LG2, PLA2G4A, RORA, RSAD2, SEC14L2, SMAD7, TAP1, TAP2, TLR4, TRAPPC…
GO:0030216	keratinocyte differentiation	GO_BiologicalProcess-EBI-UniProt-GOA-ACAP-ARAP_08.05.2020_00h00	2.4311e-06	0.00653236	2.4311e-06	2.67421e-05	[5, 6, 7]	Group12	6.05096	19	[ANXA1, ASAH1, CD109, CTSK, CTSL, IFT74, INTU, JAG1, KRT10, MACROH2A2, MBD4, NME2, OVOL2, PERP, PPL, PSAP, TMEM79, TP63, YAP1]
GO:0002429	immune response-activating cell surface receptor signaling pathway	GO_BiologicalProcess-EBI-UniProt-GOA-ACAP-ARAP_08.05.2020_00h00	6.89283e-06	0.0184797	6.89283e-06	4.82498e-05	[4, 5, 6, 7, 8]	Group13	8.06142	42	[ACTG1, ACTR3, APLP2, ARPC5, BCL10, BTN2A1, BTN3A1, CD160, CD226, CD47, CD81, CMTM3, CYLD, DENND1B, EIF2B2, GBP1, GNAO1, GPLD1, HLA-A, HLA-DPA1, HLA-DPB1, HLA-DRA, HLA-DRB1, LPXN, MEF2C, MUC12, MYO1E, NRAS, PAK1, PRKACB, PSMA2, PSMA3, PSMB10, PSMB4, PSMB8, PSMB9, PSME1, PSME2, RNASE1, RPS3, TESPA1, THY1]
GO:0042255	ribosome assembly	GO_BiologicalProcess-EBI-UniProt-GOA-ACAP-ARAP_08.05.2020_00h00	1.18565e-05	0.0317163	1.18565e-05	2.37131e-05	[6]	Group14	35.2113	25	[ABT1, C1QBP, MRPL40, MRPS11, RPL10, RPL11, RPL12, RPL15, RPL23A, RPL24, RPL3, RPL38, RPL5, RPL6, RPLP0, RPS10, RPS14, RPS15, RPS19, RPS27, RPS28, RPS5, RPSA, RSL24D1, SBDS]
R-HSA:983170	Antigen Presentation: Folding, assembly and peptide loading of class I MHC	REACTOME_Pathways_08.05.2020	2.09535e-07	0.000565954	4.04977e-07	6.07466e-06	[-1]	Group15	60	15	[B2M, CALR, ERAP1, ERAP2, HLA-A, HLA-B, HLA-C, HLA-E, HLA-F, HSPA5, PDIA3, SEC13, SEC24D, TAP1, TAP2]
GO:0019885	antigen processing and presentation of endogenous peptide antigen via MHC class I	GO_BiologicalProcess-EBI-UniProt-GOA-ACAP-ARAP_08.05.2020_00h00	1.19951e-05	0.0320748	4.04977e-07	6.07466e-06	[5]	Group15	69.2308	9	[B2M, ERAP1, ERAP2, HLA-A, HLA-B, HLA-C, SEC14L2, TAP1, TAP2]
GO:0007600	sensory perception	GO_BiologicalProcess-EBI-UniProt-GOA-ACAP-ARAP_08.05.2020_00h00	1.23484e-08	3.34641e-05	7.03282e-06	4.21969e-05	[4]	Group16	8.84872	93	[AIPL1, ARL6, ATP8A2, ATP8B1, ATPSCKMT, B3GNT2, BBS5, BBS7, BBS9, CACNB2, CCDC50, CD36, CDKN1B, CEMIP, CFAP69, CNGB3, CNTN5, COCH, COL4A3, CRYBG3, CRYZ, CXCL12, CXCR4, CYP1B1, CYP4V2, DNAJC19, EYS, F2R, FABP5, FZD4, GJA9, GRIN2A, GRM7, GRM8, GSDME, HEXB, HMCN1, IMPG2, LAMC3, LHFPL5, LRIG1, LRTOMT, LUM, MAFIP, MGLL, MMP24, MPZ, MYO3B, MYO6, NCAM2, NDN, NDUFB9, OAT, OR2A7, OR3A2, OR51E1, OR7C1, OTO…
GO:0050877	nervous system process	GO_BiologicalProcess-EBI-UniProt-GOA-ACAP-ARAP_08.05.2020_00h00	7.03282e-06	0.018848	7.03282e-06	4.21969e-05	[3]	Group16	10.8886	174	[ADCY1, ADGRB3, AFF2, AGT, AIPL1, ARL6, ATP1A2, ATP8A2, ATP8B1, ATPSCKMT, AVPR1A, B2M, B3GNT2, BBS5, BBS7, BBS9, BCHE, BDNF, BRINP1, C12orf57, CACNB2, CBLN1, CBR3, CCDC39, CCDC50, CD36, CDKN1B, CELF4, CEMIP, CFAP69, CHRM3, CHRM5, CHRNB1, CNGB3, CNTN5, COCH, COL4A3, CRYBG3, CRYZ, CTNNA2, CXCL12, CXCR4, CYP1B1, CYP4V2, DNAJC19, EGR2, EIF2AK4, EYS, F2R, FABP5, FGF13, FOS, FOXO6, FOXP2, FOXS1, FZD4, …
GO:0004930	G protein-coupled receptor activity	GO_BiologicalProcess-EBI-UniProt-GOA-ACAP-ARAP_08.05.2020_00h00	1.7575e-13	4.81907e-10	3.05258e-11	5.79991e-10	[4, 5, 6]	Group17	6.74157	60	[ACKR4, ADGRA3, ADGRB3, ADGRE2, ADGRE3, ADGRG2, ADGRL2, ADORA2B, ADRA2A, AVPR1A, CALCRL, CCR10, CELSR2, CHRM3, CHRM5, CXCR4, CYSLTR2, EDNRA, ELOVL4, F2R, FSHR, FZD1, FZD3, FZD4, FZD6, FZD8, GNRHR, GPER1, GPR158, GPR176, GPR18, GPR183, GPR39, GPR82, GPR83, GPRC5C, GRM3, GRM7, GRM8, HCRTR2, HTR1F, HTR2B, LANCL1, LHCGR, LPAR6, MCHR2, NPY5R, OR2A7, OR3A2, OR51E1, OR7C1, PAX8, PDGFRB, PTGDR2, PTGER3, …
GO:0007186	G protein-coupled receptor signaling pathway	GO_BiologicalProcess-EBI-UniProt-GOA-ACAP-ARAP_08.05.2020_00h00	4.16968e-10	1.13791e-06	3.05258e-11	5.79991e-10	[3, 4, 5]	Group17	9.24896	133	[ACKR4, ADCY1, ADCY4, ADGRA3, ADGRB3, ADGRE2, ADGRE3, ADGRG2, ADGRL2, ADORA2B, ADRA2A, AGT, AIPL1, ANXA1, APLP2, ARHGEF5, ARHGEF6, ARHGEF9, ARRDC3, AVPR1A, BDNF, CALCRL, CALM1, CALM2, CCR10, CELSR2, CHRM3, CHRM5, CPE, CXCL12, CXCR4, CYSLTR2, DGKB, DGKH, DYNLT1, EDNRA, ELOVL4, ENC1, ENTPD2, ESR1, F2R, FSHR, FZD1, FZD3, FZD4, FZD6, FZD8, GABRA3, GHRL, GNAI1, GNAO1, GNG10, GNG11, GNG2, GNG5, GNGT1, …
R-HSA:418555	G alpha (s) signalling events	REACTOME_Pathways_08.05.2020	8.15852e-10	2.22238e-06	3.05258e-11	5.79991e-10	[-1]	Group17	6.15672	33	[ADCY1, ADCY4, ADORA2B, CALCRL, CYSLTR2, FSHR, GNAI1, GNG10, GNG11, GNG2, GNG5, GNGT1, GPR176, GPR39, GPR83, GRK3, LHCGR, OR2A7, OR3A2, OR51E1, OR7C1, PDE10A, PDE1A, PDE1B, PDE3A, PDE4C, PDE7B, PDE8B, PTGIR, PTH2R, PTHLH, REEP5, TSHR]
R-HSA:388396	GPCR downstream signalling	REACTOME_Pathways_08.05.2020	3.61662e-09	9.82274e-06	3.05258e-11	5.79991e-10	[-1]	Group17	8.82088	98	[ADCY1, ADCY4, ADORA2B, ADRA2A, AGT, ANXA1, APOM, ARHGEF38, ARHGEF5, ARHGEF6, ARHGEF9, AVPR1A, CALCRL, CALM1, CALM2, CAMK2D, CCR10, CHRM3, CHRM5, CXCL12, CXCR4, CYP4V2, CYSLTR2, DGKB, DGKH, EDNRA, F2R, FSHR, GHRL, GNAI1, GNAO1, GNG10, GNG11, GNG2, GNG5, GNGT1, GNRHR, GPC6, GPER1, GPR176, GPR18, GPR183, GPR39, GPR83, GPSM2, GRK3, GRM3, GRM7, GRM8, HBEGF, HCRTR2, HTR1F, HTR2B, LHCGR, LPAR6, MCHR2, …
R-HSA:372790	Signaling by GPCR	REACTOME_Pathways_08.05.2020	4.75745e-09	1.29117e-05	3.05258e-11	5.79991e-10	[-1]	Group17	9.0448	107	[ACKR4, ADCY1, ADCY4, ADGRE2, ADGRE3, ADORA2B, ADRA2A, AGT, ANXA1, APOM, ARHGEF38, ARHGEF5, ARHGEF6, ARHGEF9, AVPR1A, CALCRL, CALM1, CALM2, CAMK2D, CCR10, CHRM3, CHRM5, CXCL12, CXCR4, CYP4V2, CYSLTR2, DGKB, DGKH, EDNRA, F2R, FSHR, FZD1, FZD3, FZD4, FZD6, FZD8, GHRL, GNAI1, GNAO1, GNG10, GNG11, GNG2, GNG5, GNGT1, GNRHR, GPC6, GPER1, GPR176, GPR18, GPR183, GPR39, GPR83, GPSM2, GRK3, GRM3, GRM7, GRM…
GO:0016043	cellular component organization	GO_BiologicalProcess-EBI-UniProt-GOA-ACAP-ARAP_08.05.2020_00h00	2.43153e-07	0.000656269	9.63119e-09	1.6373e-07	[3]	Group18	16.3836	1090	[A2M, ABCB4, ABCD2, ABI2, ABITRAM, ABT1, ACAA1, ACAA2, ACHE, ACOT2, ACOX2, ACP2, ACTA1, ACTC1, ACTG1, ACTN1, ACTR3, ADCY1, ADGRB3, ADRA2A, AEBP1, AFAP1, AFF2, AGK, AGT, AKAP11, AKR1B1, ALDH1A2, ALDH9A1, ALK, ALS2, AMACR, AMOT, AMPH, ANAPC15, ANAPC4, ANGPTL7, ANKRD1, ANKRD28, ANKRD53, ANKS1B, ANO3, ANO4, ANP32E, ANTXR1, ANXA1, APBA1, APC2, APEX1, APLP2, APOD, APOM, APOOL, AQP11, ARF6, ARFIP1, ARHG…
GO:0070925	organelle assembly	GO_BiologicalProcess-EBI-UniProt-GOA-ACAP-ARAP_08.05.2020_00h00	5.94125e-07	0.00160176	9.63119e-09	1.6373e-07	[5]	Group18	20.5525	186	[ABT1, ACTA1, ACTC1, ACTG1, ACTR3, ANKRD1, APEX1, ARHGEF5, ARHGEF9, ARL6, ARMC4, ATG101, ATG3, ATG5, ATMIN, ATP6V1D, B9D1, B9D2, BBS5, BBS7, BBS9, BRCA1, C1QBP, CBLN1, CC2D2A, CCDC39, CCDC65, CCDC88A, CCSAP, CELSR2, CENPC, CENPX, CEP120, CEP126, CEP41, CEP43, CEP57, CFAP100, CFAP206, CFAP221, CFAP298, CFAP43, CFAP44, CFL2, CHMP2A, CHMP5, CIBAR1, CNOT2, CSRP3, CYLD, DCTN3, DISC1, DNAAF3, DYNC2H1, …
GO:0060271	cilium assembly	GO_BiologicalProcess-EBI-UniProt-GOA-ACAP-ARAP_08.05.2020_00h00	1.33207e-06	0.00358593	9.63119e-09	1.6373e-07	[6, 7]	Group18	23.7113	92	[ACTR3, APEX1, ARL6, ARMC4, ATG3, ATG5, ATMIN, ATP6V1D, B9D1, B9D2, BBS5, BBS7, BBS9, CC2D2A, CCDC39, CCDC65, CCDC88A, CELSR2, CEP120, CEP126, CEP41, CEP43, CEP57, CFAP100, CFAP206, CFAP221, CFAP298, CFAP43, CFAP44, CIBAR1, CYLD, DCTN3, DISC1, DNAAF3, DYNC2H1, DYNC2LI1, DYNLL1, DYNLL2, EHD3, FSIP2, FUZ, IFT122, IFT140, IFT20, IFT43, IFT57, IFT74, IFT81, IFT88, INTU, KIF3A, KIFAP3, LRGUK, LRRC49, …
GO:0120036	plasma membrane bounded cell projection organization	GO_BiologicalProcess-EBI-UniProt-GOA-ACAP-ARAP_08.05.2020_00h00	1.6168e-06	0.00435082	9.63119e-09	1.6373e-07	[5]	Group18	18.7307	304	[ABCD2, ABI2, ABITRAM, ACTR3, ADCY1, ADGRB3, AGT, ALK, ALS2, ANKRD1, APEX1, APOD, ARF6, ARHGAP44, ARHGEF6, ARL6, ARMC4, ARPC5, ATG3, ATG5, ATL1, ATMIN, ATP1B2, ATP6V1D, ATP8A2, ATP8B1, AUTS2, B2M, B3GNT2, B9D1, B9D2, BAG5, BBS5, BBS7, BBS9, BCAS3, BDNF, BMP5, C12orf57, C21orf91, CAMK1, CC2D2A, CCDC39, CCDC65, CCDC88A, CD2AP, CD44, CDH11, CDNF, CELSR2, CEP120, CEP126, CEP41, CEP43, CEP57, CERS2, C…
GO:0044782	cilium organization	GO_BiologicalProcess-EBI-UniProt-GOA-ACAP-ARAP_08.05.2020_00h00	2.27571e-06	0.0061171	9.63119e-09	1.6373e-07	[5, 6]	Group18	23.3415	95	[ACTR3, APEX1, ARL6, ARMC4, ATG3, ATG5, ATMIN, ATP6V1D, B9D1, B9D2, BBS5, BBS7, BBS9, CC2D2A, CCDC39, CCDC65, CCDC88A, CELSR2, CEP120, CEP126, CEP41, CEP43, CEP57, CFAP100, CFAP206, CFAP221, CFAP298, CFAP43, CFAP44, CIBAR1, CYLD, DCTN3, DISC1, DNAAF3, DYNC2H1, DYNC2LI1, DYNLL1, DYNLL2, EHD3, FSIP2, FUZ, IFT122, IFT140, IFT20, IFT43, IFT57, IFT74, IFT81, IFT88, INTU, KIF3A, KIFAP3, LCA5, LCA5L, LR…
GO:0030030	cell projection organization	GO_BiologicalProcess-EBI-UniProt-GOA-ACAP-ARAP_08.05.2020_00h00	2.52728e-06	0.00678827	9.63119e-09	1.6373e-07	[4]	Group18	18.5809	309	[ABCD2, ABI2, ABITRAM, ACTR3, ADCY1, ADGRB3, AGT, ALK, ALS2, ANKRD1, APEX1, APOD, ARF6, ARHGAP44, ARHGEF6, ARL6, ARMC4, ARPC5, ATG3, ATG5, ATL1, ATMIN, ATP1B2, ATP6V1D, ATP8A2, ATP8B1, AUTS2, B2M, B3GNT2, B9D1, B9D2, BAG5, BBS5, BBS7, BBS9, BCAS3, BDNF, BMP5, C12orf57, C21orf91, CAMK1, CC2D2A, CCDC39, CCDC65, CCDC88A, CD2AP, CD44, CDH11, CDNF, CELSR2, CEP120, CEP126, CEP41, CEP43, CEP57, CERS2, C…
GO:0044085	cellular component biogenesis	GO_BiologicalProcess-EBI-UniProt-GOA-ACAP-ARAP_08.05.2020_00h00	1.34269e-05	0.0358767	9.63119e-09	1.6373e-07	[3]	Group18	17.0143	571	[ABI2, ABITRAM, ABT1, ACHE, ACTA1, ACTC1, ACTG1, ACTN1, ACTR3, ADGRB3, AGT, AK8, ALDH1A2, ALDH9A1, ALS2, ANKRD1, ANKRD28, ANKRD53, ANKS1B, ANTXR1, APBA1, APEX1, APLP2, APOD, APOM, AQP11, ARF6, ARFIP1, ARHGAP18, ARHGAP28, ARHGAP44, ARHGEF5, ARHGEF6, ARHGEF9, ARL6, ARL6IP1, ARMC4, ARPC5, ATG101, ATG3, ATG5, ATL1, ATMIN, ATP5F1D, ATP6V1D, ATP8B1, AUTS2, AXIN2, B2M, B9D1, B9D2, BAG5, BAIAP2L2, BBS5, …
R-HSA:163200	Respiratory electron transport, ATP synthesis by chemiosmotic coupling, and heat production by uncoupling proteins.	REACTOME_Pathways_08.05.2020	2.06761e-09	5.62596e-06	7.1282e-07	9.97948e-06	[-1]	Group19	36	45	[ATP5F1D, ATP5F1E, ATP5MC1, ATP5MC3, ATP5ME, ATP5MF, ATP5PD, ATP5PF, ATP5PO, COX18, COX20, COX4I1, COX5B, COX6A1, COX6C, COX7B, COX7C, COX8A, CYC1, CYCS, NDUFA1, NDUFA11, NDUFA12, NDUFA13, NDUFA4, NDUFA5, NDUFA6, NDUFAF2, NDUFB10, NDUFB11, NDUFB2, NDUFB4, NDUFB9, NDUFS3, NDUFS5, NDUFS6, NUBPL, SLC25A14, SLC25A27, SURF1, TMEM126B, UQCR10, UQCRB, UQCRFS1, UQCRQ]
KEGG:00190	Oxidative phosphorylation	KEGG_27.04.2021	2.58078e-09	7.01972e-06	7.1282e-07	9.97948e-06	[-1]	Group19	35.3383	47	[ATP5F1D, ATP5F1E, ATP5MC1, ATP5MC3, ATP5ME, ATP5MF, ATP5PD, ATP5PF, ATP5PO, ATP6AP1, ATP6V0B, ATP6V0C, ATP6V1B2, ATP6V1D, ATP6V1E2, COX17, COX4I1, COX5B, COX6A1, COX6A2, COX6C, COX7A1, COX7A2, COX7B, COX7C, COX8A, CYC1, NDUFA1, NDUFA11, NDUFA12, NDUFA13, NDUFA4, NDUFA4L2, NDUFA5, NDUFA6, NDUFB10, NDUFB11, NDUFB2, NDUFB4, NDUFB9, NDUFS3, NDUFS5, NDUFS6, UQCR10, UQCRB, UQCRFS1, UQCRQ]
R-HSA:1428517	The citric acid (TCA) cycle and respiratory electron transport	REACTOME_Pathways_08.05.2020	1.2571e-07	0.00034017	7.1282e-07	9.97948e-06	[-1]	Group19	30.1136	53	[ATP5F1D, ATP5F1E, ATP5MC1, ATP5MC3, ATP5ME, ATP5MF, ATP5PD, ATP5PF, ATP5PO, COX18, COX20, COX4I1, COX5B, COX6A1, COX6C, COX7B, COX7C, COX8A, CYC1, CYCS, DLD, LDHAL6A, LDHB, ME3, MPC2, NDUFA1, NDUFA11, NDUFA12, NDUFA13, NDUFA4, NDUFA5, NDUFA6, NDUFAF2, NDUFB10, NDUFB11, NDUFB2, NDUFB4, NDUFB9, NDUFS3, NDUFS5, NDUFS6, NUBPL, PDHX, SLC16A3, SLC25A14, SLC25A27, SUCLG1, SURF1, TMEM126B, UQCR10, UQCRB…
GO:0006119	oxidative phosphorylation	GO_BiologicalProcess-EBI-UniProt-GOA-ACAP-ARAP_08.05.2020_00h00	1.28182e-07	0.000346731	7.1282e-07	9.97948e-06	[3, 4, 6]	Group19	31.1688	48	[ATP5F1D, ATP5F1E, ATP5MC1, ATP5MC3, ATP5ME, ATP5MF, ATP5PD, ATP5PF, ATP5PO, ATPSCKMT, CHCHD10, COX4I1, COX5B, COX6A1, COX6A2, COX6C, COX7A1, COX7A2, COX7B, COX7C, COX8A, CYC1, CYCS, DLD, ISCU, MSH2, NDUFA1, NDUFA11, NDUFA12, NDUFA13, NDUFA4, NDUFA5, NDUFA6, NDUFB10, NDUFB11, NDUFB2, NDUFB4, NDUFB9, NDUFS3, NDUFS5, NDUFS6, SHMT2, SURF1, UQCC3, UQCR10, UQCRB, UQCRFS1, UQCRQ]
KEGG:05415	Diabetic cardiomyopathy	KEGG_27.04.2021	5.91081e-07	0.00159414	7.1282e-07	9.97948e-06	[-1]	Group19	28.0788	57	[AGT, ATP2A3, ATP5F1D, ATP5F1E, ATP5MC1, ATP5MC3, ATP5PD, ATP5PF, ATP5PO, CAMK2D, CD36, COL1A2, COL3A1, COX4I1, COX5B, COX6A1, COX6A2, COX6C, COX7A1, COX7A2, COX7B, COX7C, COX8A, CPT2, CYBA, CYC1, GAPDH, IRS1, MAPK10, MPC2, NDUFA1, NDUFA11, NDUFA12, NDUFA13, NDUFA4, NDUFA4L2, NDUFA5, NDUFA6, NDUFB10, NDUFB11, NDUFB2, NDUFB4, NDUFB9, NDUFS3, NDUFS5, NDUFS6, PLCB4, PPP1CC, SLC25A4, SLC25A5, SLC25A6…
GO:0006091	generation of precursor metabolites and energy	GO_BiologicalProcess-EBI-UniProt-GOA-ACAP-ARAP_08.05.2020_00h00	9.03342e-07	0.0024336	7.1282e-07	9.97948e-06	[3]	Group19	22.0513	129	[ACSM1, ADH4, ADH5, AK9, AKR1B1, ALDH1A1, ATP5F1D, ATP5F1E, ATP5IF1, ATP5MC1, ATP5MC3, ATP5ME, ATP5MF, ATP5PD, ATP5PF, ATP5PO, ATPSCKMT, AVPR1A, BDH2, BPGM, C1QTNF2, CALM1, CAT, CAVIN3, CHCHD10, CISD1, COX17, COX4I1, COX5B, COX6A1, COX6A2, COX6C, COX7A1, COX7A2, COX7B, COX7C, COX8A, CYBA, CYC1, CYCS, DDR2, DLD, DYRK2, ENO4, ENPP1, ETFBKMT, ETFRF1, FDXR, FECH, GAA, GAPDH, GBE1, GLRX, GLRX2, GLRX5,…
R-HSA:611105	Respiratory electron transport	REACTOME_Pathways_08.05.2020	1.25176e-06	0.003371	7.1282e-07	9.97948e-06	[-1]	Group19	33.6634	34	[COX18, COX20, COX4I1, COX5B, COX6A1, COX6C, COX7B, COX7C, COX8A, CYC1, CYCS, NDUFA1, NDUFA11, NDUFA12, NDUFA13, NDUFA4, NDUFA5, NDUFA6, NDUFAF2, NDUFB10, NDUFB11, NDUFB2, NDUFB4, NDUFB9, NDUFS3, NDUFS5, NDUFS6, NUBPL, SURF1, TMEM126B, UQCR10, UQCRB, UQCRFS1, UQCRQ]
KEGG:05012	Parkinson disease	KEGG_27.04.2021	1.85229e-06	0.0049808	7.1282e-07	9.97948e-06	[-1]	Group19	26.1044	65	[ATP5F1D, ATP5F1E, ATP5MC1, ATP5MC3, ATP5PD, ATP5PF, ATP5PO, CALM1, CALM2, CAMK2D, COX4I1, COX5B, COX6A1, COX6A2, COX6C, COX7A1, COX7A2, COX7B, COX7C, COX8A, CYC1, CYCS, DDIT3, GNAI1, HSPA5, KIF5C, LRRK2, MAPK10, NDUFA1, NDUFA11, NDUFA12, NDUFA13, NDUFA4, NDUFA4L2, NDUFA5, NDUFA6, NDUFB10, NDUFB11, NDUFB2, NDUFB4, NDUFB9, NDUFS3, NDUFS5, NDUFS6, PRKACB, PRKN, PSMA2, PSMA3, PSMB4, RPS27A, RYR3, SL…
KEGG:04714	Thermogenesis	KEGG_27.04.2021	5.50018e-06	0.014757	7.1282e-07	9.97948e-06	[-1]	Group19	25.8621	60	[ACTG1, ADCY1, ADCY4, ATF2, ATP5F1D, ATP5F1E, ATP5MC1, ATP5MC3, ATP5ME, ATP5MF, ATP5PD, ATP5PF, ATP5PO, BMP8A, COX17, COX18, COX20, COX4I1, COX5B, COX6A1, COX6A2, COX6C, COX7A1, COX7A2, COX7B, COX7C, COX8A, CPT1A, CPT2, CREB5, CYC1, MGLL, NDUFA1, NDUFA11, NDUFA12, NDUFA13, NDUFA4, NDUFA4L2, NDUFA5, NDUFA6, NDUFAF2, NDUFB10, NDUFB11, NDUFB2, NDUFB4, NDUFB9, NDUFS3, NDUFS5, NDUFS6, NPPA, NRAS, PRKA…
GO:0042775	mitochondrial ATP synthesis coupled electron transport	GO_BiologicalProcess-EBI-UniProt-GOA-ACAP-ARAP_08.05.2020_00h00	1.20313e-05	0.0321596	7.1282e-07	9.97948e-06	[5, 6, 7, 8]	Group19	31.6832	32	[COX4I1, COX5B, COX6A1, COX6A2, COX6C, COX7B, COX7C, COX8A, CYC1, CYCS, DLD, ISCU, NDUFA1, NDUFA11, NDUFA12, NDUFA13, NDUFA4, NDUFA5, NDUFA6, NDUFB10, NDUFB11, NDUFB2, NDUFB4, NDUFB9, NDUFS3, NDUFS5, NDUFS6, UQCC3, UQCR10, UQCRB, UQCRFS1, UQCRQ]
GO:0033108	mitochondrial respiratory chain complex assembly	GO_BiologicalProcess-EBI-UniProt-GOA-ACAP-ARAP_08.05.2020_00h00	1.20313e-05	0.0321596	7.1282e-07	9.97948e-06	[6, 7]	Group19	31.6832	32	[COX17, COX18, COX20, NDUFA1, NDUFA11, NDUFA12, NDUFA13, NDUFA5, NDUFA6, NDUFAF2, NDUFB10, NDUFB11, NDUFB2, NDUFB4, NDUFB9, NDUFS3, NDUFS5, NDUFS6, NUBPL, PET100, SDHAF1, SDHAF4, SMIM20, SURF1, TFAM, TIMM21, TMEM126A, TMEM126B, TTC19, UQCC3, UQCR10, UQCRB]
GO:0006613	cotranslational protein targeting to membrane	GO_BiologicalProcess-EBI-UniProt-GOA-ACAP-ARAP_08.05.2020_00h00	0	0	3.04461e-11	6.08921e-10	[6, 7, 8, 9, 10, 11]	Group20	77.2727	85	[ARL6IP1, FAU, RPL10, RPL10A, RPL11, RPL12, RPL13, RPL13A, RPL15, RPL17, RPL18, RPL18A, RPL19, RPL21, RPL23, RPL23A, RPL24, RPL26, RPL27, RPL27A, RPL28, RPL29, RPL3, RPL30, RPL32, RPL34, RPL35, RPL35A, RPL36, RPL36AL, RPL37, RPL37A, RPL38, RPL4, RPL41, RPL5, RPL6, RPL7, RPL7A, RPL8, RPL9, RPLP0, RPLP1, RPLP2, RPS10, RPS11, RPS12, RPS13, RPS14, RPS15, RPS15A, RPS16, RPS17, RPS18, RPS19, RPS2, RPS2…
R-HSA:156842	Eukaryotic Translation Elongation	REACTOME_Pathways_08.05.2020	0	1.4013e-45	3.04461e-11	6.08921e-10	[-1]	Group20	82.7957	77	[EEF1A1, EEF1B2, EEF2, RPL10, RPL10A, RPL11, RPL12, RPL13, RPL13A, RPL15, RPL17, RPL18, RPL18A, RPL19, RPL21, RPL23, RPL23A, RPL24, RPL26, RPL27, RPL27A, RPL28, RPL29, RPL3, RPL30, RPL32, RPL34, RPL35, RPL35A, RPL36, RPL36AL, RPL37, RPL37A, RPL38, RPL4, RPL41, RPL5, RPL6, RPL7, RPL7A, RPL8, RPL9, RPLP0, RPLP1, RPLP2, RPS10, RPS11, RPS12, RPS13, RPS14, RPS15, RPS15A, RPS16, RPS17, RPS18, RPS19, RP…
R-HSA:975956	Nonsense Mediated Decay (NMD) independent of the Exon Junction Complex (EJC)	REACTOME_Pathways_08.05.2020	0	7.76319e-43	3.04461e-11	6.08921e-10	[-1]	Group20	80	76	[NCBP1, NCBP2, RPL10, RPL10A, RPL11, RPL12, RPL13, RPL13A, RPL15, RPL17, RPL18, RPL18A, RPL19, RPL21, RPL23, RPL23A, RPL24, RPL26, RPL27, RPL27A, RPL28, RPL29, RPL3, RPL30, RPL32, RPL34, RPL35, RPL35A, RPL36, RPL36AL, RPL37, RPL37A, RPL38, RPL4, RPL41, RPL5, RPL6, RPL7, RPL7A, RPL8, RPL9, RPLP0, RPLP1, RPLP2, RPS10, RPS11, RPS12, RPS13, RPS14, RPS15, RPS15A, RPS16, RPS17, RPS18, RPS19, RPS2, RPS2…
R-HSA:156902	Peptide chain elongation	REACTOME_Pathways_08.05.2020	0	0	3.04461e-11	6.08921e-10	[-1]	Group20	85.3933	76	[EEF1A1, EEF2, RPL10, RPL10A, RPL11, RPL12, RPL13, RPL13A, RPL15, RPL17, RPL18, RPL18A, RPL19, RPL21, RPL23, RPL23A, RPL24, RPL26, RPL27, RPL27A, RPL28, RPL29, RPL3, RPL30, RPL32, RPL34, RPL35, RPL35A, RPL36, RPL36AL, RPL37, RPL37A, RPL38, RPL4, RPL41, RPL5, RPL6, RPL7, RPL7A, RPL8, RPL9, RPLP0, RPLP1, RPLP2, RPS10, RPS11, RPS12, RPS13, RPS14, RPS15, RPS15A, RPS16, RPS17, RPS18, RPS19, RPS2, RPS2…
R-HSA:2408557	Selenocysteine synthesis	REACTOME_Pathways_08.05.2020	0	0	3.04461e-11	6.08921e-10	[-1]	Group20	83.871	78	[PSTK, RPL10, RPL10A, RPL11, RPL12, RPL13, RPL13A, RPL15, RPL17, RPL18, RPL18A, RPL19, RPL21, RPL23, RPL23A, RPL24, RPL26, RPL27, RPL27A, RPL28, RPL29, RPL3, RPL30, RPL32, RPL34, RPL35, RPL35A, RPL36, RPL36AL, RPL37, RPL37A, RPL38, RPL4, RPL41, RPL5, RPL6, RPL7, RPL7A, RPL8, RPL9, RPLP0, RPLP1, RPLP2, RPS10, RPS11, RPS12, RPS13, RPS14, RPS15, RPS15A, RPS16, RPS17, RPS18, RPS19, RPS2, RPS20, RPS21…
GO:0006614	SRP-dependent cotranslational protein targeting to membrane	GO_BiologicalProcess-EBI-UniProt-GOA-ACAP-ARAP_08.05.2020_00h00	0	5.15678e-43	3.04461e-11	6.08921e-10	[7, 8, 9, 10, 11, 12]	Group20	76.4151	81	[FAU, RPL10, RPL10A, RPL11, RPL12, RPL13, RPL13A, RPL15, RPL17, RPL18, RPL18A, RPL19, RPL21, RPL23, RPL23A, RPL24, RPL26, RPL27, RPL27A, RPL28, RPL29, RPL3, RPL30, RPL32, RPL34, RPL35, RPL35A, RPL36, RPL36AL, RPL37, RPL37A, RPL38, RPL4, RPL41, RPL5, RPL6, RPL7, RPL7A, RPL8, RPL9, RPLP0, RPLP1, RPLP2, RPS10, RPS11, RPS12, RPS13, RPS14, RPS15, RPS15A, RPS16, RPS17, RPS18, RPS19, RPS2, RPS20, RPS21,…
R-HSA:1799339	SRP-dependent cotranslational protein targeting to membrane	REACTOME_Pathways_08.05.2020	0	0	3.04461e-11	6.08921e-10	[-1]	Group20	76.7857	86	[RPL10, RPL10A, RPL11, RPL12, RPL13, RPL13A, RPL15, RPL17, RPL18, RPL18A, RPL19, RPL21, RPL23, RPL23A, RPL24, RPL26, RPL27, RPL27A, RPL28, RPL29, RPL3, RPL30, RPL32, RPL34, RPL35, RPL35A, RPL36, RPL36AL, RPL37, RPL37A, RPL38, RPL4, RPL41, RPL5, RPL6, RPL7, RPL7A, RPL8, RPL9, RPLP0, RPLP1, RPLP2, RPS10, RPS11, RPS12, RPS13, RPS14, RPS15, RPS15A, RPS16, RPS17, RPS18, RPS19, RPS2, RPS20, RPS21, RPS2…
GO:0045047	protein targeting to ER	GO_BiologicalProcess-EBI-UniProt-GOA-ACAP-ARAP_08.05.2020_00h00	1.4013e-45	5.6122e-42	3.04461e-11	6.08921e-10	[6, 7, 8, 9, 10]	Group20	71.6667	86	[FAU, HSPA5, RPL10, RPL10A, RPL11, RPL12, RPL13, RPL13A, RPL15, RPL17, RPL18, RPL18A, RPL19, RPL21, RPL23, RPL23A, RPL24, RPL26, RPL27, RPL27A, RPL28, RPL29, RPL3, RPL30, RPL32, RPL34, RPL35, RPL35A, RPL36, RPL36AL, RPL37, RPL37A, RPL38, RPL4, RPL41, RPL5, RPL6, RPL7, RPL7A, RPL8, RPL9, RPLP0, RPLP1, RPLP2, RPS10, RPS11, RPS12, RPS13, RPS14, RPS15, RPS15A, RPS16, RPS17, RPS18, RPS19, RPS2, RPS20,…
R-HSA:9633012	Response of EIF2AK4 (GCN2) to amino acid deficiency	REACTOME_Pathways_08.05.2020	2.8026e-45	6.13208e-42	3.04461e-11	6.08921e-10	[-1]	Group20	77.2277	78	[ATF2, DDIT3, EIF2AK4, IMPACT, RPL10, RPL10A, RPL11, RPL12, RPL13, RPL13A, RPL15, RPL17, RPL18, RPL18A, RPL19, RPL21, RPL23, RPL23A, RPL24, RPL26, RPL27, RPL27A, RPL28, RPL29, RPL3, RPL30, RPL32, RPL34, RPL35, RPL35A, RPL36, RPL36AL, RPL37, RPL37A, RPL38, RPL4, RPL41, RPL5, RPL6, RPL7, RPL7A, RPL8, RPL9, RPLP0, RPLP1, RPLP2, RPS10, RPS11, RPS12, RPS13, RPS14, RPS15, RPS15A, RPS16, RPS17, RPS18, R…
R-HSA:72764	Eukaryotic Translation Termination	REACTOME_Pathways_08.05.2020	8.40779e-45	2.44232e-41	3.04461e-11	6.08921e-10	[-1]	Group20	79.5699	74	[RPL10, RPL10A, RPL11, RPL12, RPL13, RPL13A, RPL15, RPL17, RPL18, RPL18A, RPL19, RPL21, RPL23, RPL23A, RPL24, RPL26, RPL27, RPL27A, RPL28, RPL29, RPL3, RPL30, RPL32, RPL34, RPL35, RPL35A, RPL36, RPL36AL, RPL37, RPL37A, RPL38, RPL4, RPL41, RPL5, RPL6, RPL7, RPL7A, RPL8, RPL9, RPLP0, RPLP1, RPLP2, RPS10, RPS11, RPS12, RPS13, RPS14, RPS15, RPS15A, RPS16, RPS17, RPS18, RPS19, RPS2, RPS20, RPS21, RPS2…
R-HSA:192823	Viral mRNA Translation	REACTOME_Pathways_08.05.2020	7.40754e-41	2.05854e-37	3.04461e-11	6.08921e-10	[-1]	Group20	74	74	[RPL10, RPL10A, RPL11, RPL12, RPL13, RPL13A, RPL15, RPL17, RPL18, RPL18A, RPL19, RPL21, RPL23, RPL23A, RPL24, RPL26, RPL27, RPL27A, RPL28, RPL29, RPL3, RPL30, RPL32, RPL34, RPL35, RPL35A, RPL36, RPL36AL, RPL37, RPL37A, RPL38, RPL4, RPL41, RPL5, RPL6, RPL7, RPL7A, RPL8, RPL9, RPLP0, RPLP1, RPLP2, RPS10, RPS11, RPS12, RPS13, RPS14, RPS15, RPS15A, RPS16, RPS17, RPS18, RPS19, RPS2, RPS20, RPS21, RPS2…
R-HSA:2408522	Selenoamino acid metabolism	REACTOME_Pathways_08.05.2020	1.39021e-40	3.86202e-37	3.04461e-11	6.08921e-10	[-1]	Group20	68.6441	81	[EEF1E1, HNMT, PAPSS1, PSTK, RPL10, RPL10A, RPL11, RPL12, RPL13, RPL13A, RPL15, RPL17, RPL18, RPL18A, RPL19, RPL21, RPL23, RPL23A, RPL24, RPL26, RPL27, RPL27A, RPL28, RPL29, RPL3, RPL30, RPL32, RPL34, RPL35, RPL35A, RPL36, RPL36AL, RPL37, RPL37A, RPL38, RPL4, RPL41, RPL5, RPL6, RPL7, RPL7A, RPL8, RPL9, RPLP0, RPLP1, RPLP2, RPS10, RPS11, RPS12, RPS13, RPS14, RPS15, RPS15A, RPS16, RPS17, RPS18, RPS…
R-HSA:72689	Formation of a pool of free 40S subunits	REACTOME_Pathways_08.05.2020	2.38156e-40	6.61361e-37	3.04461e-11	6.08921e-10	[-1]	Group20	73.2673	74	[RPL10, RPL10A, RPL11, RPL12, RPL13, RPL13A, RPL15, RPL17, RPL18, RPL18A, RPL19, RPL21, RPL23, RPL23A, RPL24, RPL26, RPL27, RPL27A, RPL28, RPL29, RPL3, RPL30, RPL32, RPL34, RPL35, RPL35A, RPL36, RPL36AL, RPL37, RPL37A, RPL38, RPL4, RPL41, RPL5, RPL6, RPL7, RPL7A, RPL8, RPL9, RPLP0, RPLP1, RPLP2, RPS10, RPS11, RPS12, RPS13, RPS14, RPS15, RPS15A, RPS16, RPS17, RPS18, RPS19, RPS2, RPS20, RPS21, RPS2…
R-HSA:975957	Nonsense Mediated Decay (NMD) enhanced by the Exon Junction Complex (EJC)	REACTOME_Pathways_08.05.2020	1.54404e-38	4.28625e-35	3.04461e-11	6.08921e-10	[-1]	Group20	67.8261	78	[MAGOHB, NCBP1, NCBP2, RPL10, RPL10A, RPL11, RPL12, RPL13, RPL13A, RPL15, RPL17, RPL18, RPL18A, RPL19, RPL21, RPL23, RPL23A, RPL24, RPL26, RPL27, RPL27A, RPL28, RPL29, RPL3, RPL30, RPL32, RPL34, RPL35, RPL35A, RPL36, RPL36AL, RPL37, RPL37A, RPL38, RPL4, RPL41, RPL5, RPL6, RPL7, RPL7A, RPL8, RPL9, RPLP0, RPLP1, RPLP2, RPS10, RPS11, RPS12, RPS13, RPS14, RPS15, RPS15A, RPS16, RPS17, RPS18, RPS19, RP…
R-HSA:927802	Nonsense-Mediated Decay (NMD)	REACTOME_Pathways_08.05.2020	1.54404e-38	4.28625e-35	3.04461e-11	6.08921e-10	[-1]	Group20	67.8261	78	[MAGOHB, NCBP1, NCBP2, RPL10, RPL10A, RPL11, RPL12, RPL13, RPL13A, RPL15, RPL17, RPL18, RPL18A, RPL19, RPL21, RPL23, RPL23A, RPL24, RPL26, RPL27, RPL27A, RPL28, RPL29, RPL3, RPL30, RPL32, RPL34, RPL35, RPL35A, RPL36, RPL36AL, RPL37, RPL37A, RPL38, RPL4, RPL41, RPL5, RPL6, RPL7, RPL7A, RPL8, RPL9, RPLP0, RPLP1, RPLP2, RPS10, RPS11, RPS12, RPS13, RPS14, RPS15, RPS15A, RPS16, RPS17, RPS18, RPS19, RP…
GO:0070972	protein localization to endoplasmic reticulum	GO_BiologicalProcess-EBI-UniProt-GOA-ACAP-ARAP_08.05.2020_00h00	1.68976e-37	4.68908e-34	3.04461e-11	6.08921e-10	[6]	Group20	59.6026	90	[BCAP29, FAU, HSPA5, LRRK2, MIA3, RER1, RPL10, RPL10A, RPL11, RPL12, RPL13, RPL13A, RPL15, RPL17, RPL18, RPL18A, RPL19, RPL21, RPL23, RPL23A, RPL24, RPL26, RPL27, RPL27A, RPL28, RPL29, RPL3, RPL30, RPL32, RPL34, RPL35, RPL35A, RPL36, RPL36AL, RPL37, RPL37A, RPL38, RPL4, RPL41, RPL5, RPL6, RPL7, RPL7A, RPL8, RPL9, RPLP0, RPLP1, RPLP2, RPS10, RPS11, RPS12, RPS13, RPS14, RPS15, RPS15A, RPS16, RPS17,…
R-HSA:156827	L13a-mediated translational silencing of Ceruloplasmin expression	REACTOME_Pathways_08.05.2020	6.3368e-37	1.75783e-33	3.04461e-11	6.08921e-10	[-1]	Group20	67.5676	75	[EIF4A2, RPL10, RPL10A, RPL11, RPL12, RPL13, RPL13A, RPL15, RPL17, RPL18, RPL18A, RPL19, RPL21, RPL23, RPL23A, RPL24, RPL26, RPL27, RPL27A, RPL28, RPL29, RPL3, RPL30, RPL32, RPL34, RPL35, RPL35A, RPL36, RPL36AL, RPL37, RPL37A, RPL38, RPL4, RPL41, RPL5, RPL6, RPL7, RPL7A, RPL8, RPL9, RPLP0, RPLP1, RPLP2, RPS10, RPS11, RPS12, RPS13, RPS14, RPS15, RPS15A, RPS16, RPS17, RPS18, RPS19, RPS2, RPS20, RPS…
R-HSA:72706	GTP hydrolysis and joining of the 60S ribosomal subunit	REACTOME_Pathways_08.05.2020	1.64859e-36	4.57155e-33	3.04461e-11	6.08921e-10	[-1]	Group20	66.9643	75	[EIF4A2, RPL10, RPL10A, RPL11, RPL12, RPL13, RPL13A, RPL15, RPL17, RPL18, RPL18A, RPL19, RPL21, RPL23, RPL23A, RPL24, RPL26, RPL27, RPL27A, RPL28, RPL29, RPL3, RPL30, RPL32, RPL34, RPL35, RPL35A, RPL36, RPL36AL, RPL37, RPL37A, RPL38, RPL4, RPL41, RPL5, RPL6, RPL7, RPL7A, RPL8, RPL9, RPLP0, RPLP1, RPLP2, RPS10, RPS11, RPS12, RPS13, RPS14, RPS15, RPS15A, RPS16, RPS17, RPS18, RPS19, RPS2, RPS20, RPS…
GO:0000184	nuclear-transcribed mRNA catabolic process, nonsense-mediated decay	GO_BiologicalProcess-EBI-UniProt-GOA-ACAP-ARAP_08.05.2020_00h00	7.06371e-36	1.95806e-32	3.04461e-11	6.08921e-10	[7, 8, 9, 10]	Group20	62.3077	81	[FAU, MAGOHB, NCBP1, NCBP2, RPL10, RPL10A, RPL11, RPL12, RPL13, RPL13A, RPL15, RPL17, RPL18, RPL18A, RPL19, RPL21, RPL23, RPL23A, RPL24, RPL26, RPL27, RPL27A, RPL28, RPL29, RPL3, RPL30, RPL32, RPL34, RPL35, RPL35A, RPL36, RPL36AL, RPL37, RPL37A, RPL38, RPL4, RPL41, RPL5, RPL6, RPL7, RPL7A, RPL8, RPL9, RPLP0, RPLP1, RPLP2, RPS10, RPS11, RPS12, RPS13, RPS14, RPS15, RPS15A, RPS16, RPS17, RPS18, RPS1…
R-HSA:72737	Cap-dependent Translation Initiation	REACTOME_Pathways_08.05.2020	8.00904e-35	2.21931e-31	3.04461e-11	6.08921e-10	[-1]	Group20	63.8655	76	[EIF2B2, EIF4A2, RPL10, RPL10A, RPL11, RPL12, RPL13, RPL13A, RPL15, RPL17, RPL18, RPL18A, RPL19, RPL21, RPL23, RPL23A, RPL24, RPL26, RPL27, RPL27A, RPL28, RPL29, RPL3, RPL30, RPL32, RPL34, RPL35, RPL35A, RPL36, RPL36AL, RPL37, RPL37A, RPL38, RPL4, RPL41, RPL5, RPL6, RPL7, RPL7A, RPL8, RPL9, RPLP0, RPLP1, RPLP2, RPS10, RPS11, RPS12, RPS13, RPS14, RPS15, RPS15A, RPS16, RPS17, RPS18, RPS19, RPS2, RP…
R-HSA:72613	Eukaryotic Translation Initiation	REACTOME_Pathways_08.05.2020	8.00904e-35	2.21931e-31	3.04461e-11	6.08921e-10	[-1]	Group20	63.8655	76	[EIF2B2, EIF4A2, RPL10, RPL10A, RPL11, RPL12, RPL13, RPL13A, RPL15, RPL17, RPL18, RPL18A, RPL19, RPL21, RPL23, RPL23A, RPL24, RPL26, RPL27, RPL27A, RPL28, RPL29, RPL3, RPL30, RPL32, RPL34, RPL35, RPL35A, RPL36, RPL36AL, RPL37, RPL37A, RPL38, RPL4, RPL41, RPL5, RPL6, RPL7, RPL7A, RPL8, RPL9, RPLP0, RPLP1, RPLP2, RPS10, RPS11, RPS12, RPS13, RPS14, RPS15, RPS15A, RPS16, RPS17, RPS18, RPS19, RPS2, RP…
R-HSA:9010553	Regulation of expression of SLITs and ROBOs	REACTOME_Pathways_08.05.2020	3.05746e-34	8.46917e-31	3.04461e-11	6.08921e-10	[-1]	Group20	54.386	93	[COL4A5, ELOB, LHX4, MAGOHB, MSI1, NCBP1, NCBP2, PSMA2, PSMA3, PSMB10, PSMB4, PSMB8, PSMB9, PSME1, PSME2, ROBO1, RPL10, RPL10A, RPL11, RPL12, RPL13, RPL13A, RPL15, RPL17, RPL18, RPL18A, RPL19, RPL21, RPL23, RPL23A, RPL24, RPL26, RPL27, RPL27A, RPL28, RPL29, RPL3, RPL30, RPL32, RPL34, RPL35, RPL35A, RPL36, RPL36AL, RPL37, RPL37A, RPL38, RPL4, RPL41, RPL5, RPL6, RPL7, RPL7A, RPL8, RPL9, RPLP0, RPLP…
KEGG:03010	Ribosome	KEGG_27.04.2021	8.59704e-32	2.38052e-28	3.04461e-11	6.08921e-10	[-1]	Group20	54.4304	86	[FAU, MRPL16, MRPL19, MRPL27, MRPL32, MRPL34, MRPL36, MRPL9, MRPS11, MRPS18A, MRPS18C, RPL10, RPL10A, RPL11, RPL12, RPL13, RPL13A, RPL15, RPL17, RPL18, RPL18A, RPL19, RPL21, RPL23, RPL23A, RPL24, RPL26, RPL27, RPL27A, RPL28, RPL29, RPL3, RPL30, RPL32, RPL34, RPL35, RPL35A, RPL36, RPL36AL, RPL37, RPL37A, RPL38, RPL4, RPL41, RPL5, RPL6, RPL7, RPL7A, RPL8, RPL9, RPLP0, RPLP1, RPLP2, RPS10, RPS11, RP…
R-HSA:168273	Influenza Viral RNA Transcription and Replication	REACTOME_Pathways_08.05.2020	4.34998e-31	1.20407e-27	3.04461e-11	6.08921e-10	[-1]	Group20	55.8621	81	[NUP37, POLR2B, POLR2C, POLR2I, POLR2K, POLR2L, RPL10, RPL10A, RPL11, RPL12, RPL13, RPL13A, RPL15, RPL17, RPL18, RPL18A, RPL19, RPL21, RPL23, RPL23A, RPL24, RPL26, RPL27, RPL27A, RPL28, RPL29, RPL3, RPL30, RPL32, RPL34, RPL35, RPL35A, RPL36, RPL36AL, RPL37, RPL37A, RPL38, RPL4, RPL41, RPL5, RPL6, RPL7, RPL7A, RPL8, RPL9, RPLP0, RPLP1, RPLP2, RPS10, RPS11, RPS12, RPS13, RPS14, RPS15, RPS15A, RPS16…
GO:0006612	protein targeting to membrane	GO_BiologicalProcess-EBI-UniProt-GOA-ACAP-ARAP_08.05.2020_00h00	1.04423e-30	2.88937e-27	3.04461e-11	6.08921e-10	[5, 6, 7, 8, 9, 10]	Group20	47.032	103	[AQP11, ARL6, ARL6IP1, ATG3, CEMIP, FAU, HSPA5, ICMT, ITGB1BP1, MFF, MPZ, MYO1E, PAK1, PDZK1, PEX19, PEX3, RPL10, RPL10A, RPL11, RPL12, RPL13, RPL13A, RPL15, RPL17, RPL18, RPL18A, RPL19, RPL21, RPL23, RPL23A, RPL24, RPL26, RPL27, RPL27A, RPL28, RPL29, RPL3, RPL30, RPL32, RPL34, RPL35, RPL35A, RPL36, RPL36AL, RPL37, RPL37A, RPL38, RPL4, RPL41, RPL5, RPL6, RPL7, RPL7A, RPL8, RPL9, RPLP0, RPLP1, RPL…
R-HSA:376176	Signaling by ROBO receptors	REACTOME_Pathways_08.05.2020	1.83504e-29	5.07573e-26	3.04461e-11	6.08921e-10	[-1]	Group20	46.3303	101	[COL4A5, CXCL12, CXCR4, DCC, ELOB, LHX4, MAGOHB, MSI1, NCBP1, NCBP2, NRP1, PAK1, PAK5, PFN1, PRKACB, PSMA2, PSMA3, PSMB10, PSMB4, PSMB8, PSMB9, PSME1, PSME2, ROBO1, RPL10, RPL10A, RPL11, RPL12, RPL13, RPL13A, RPL15, RPL17, RPL18, RPL18A, RPL19, RPL21, RPL23, RPL23A, RPL24, RPL26, RPL27, RPL27A, RPL28, RPL29, RPL3, RPL30, RPL32, RPL34, RPL35, RPL35A, RPL36, RPL36AL, RPL37, RPL37A, RPL38, RPL4, RPL…
R-HSA:168255	Influenza Infection	REACTOME_Pathways_08.05.2020	6.83588e-29	1.89012e-25	3.04461e-11	6.08921e-10	[-1]	Group20	51.2048	85	[CALR, HSPA1A, KPNA5, NUP37, POLR2B, POLR2C, POLR2I, POLR2K, POLR2L, RPL10, RPL10A, RPL11, RPL12, RPL13, RPL13A, RPL15, RPL17, RPL18, RPL18A, RPL19, RPL21, RPL23, RPL23A, RPL24, RPL26, RPL27, RPL27A, RPL28, RPL29, RPL3, RPL30, RPL32, RPL34, RPL35, RPL35A, RPL36, RPL36AL, RPL37, RPL37A, RPL38, RPL4, RPL41, RPL5, RPL6, RPL7, RPL7A, RPL8, RPL9, RPLP0, RPLP1, RPLP2, RPS10, RPS11, RPS12, RPS13, RPS14,…
GO:0019083	viral transcription	GO_BiologicalProcess-EBI-UniProt-GOA-ACAP-ARAP_08.05.2020_00h00	8.42489e-28	2.32864e-24	3.04461e-11	6.08921e-10	[4, 5]	Group20	47.644	91	[CCNT2, FAU, IFITM3, JUN, MDFIC, NUP37, POLR2B, POLR2C, POLR2I, POLR2K, POLR2L, POMZP3, RPL10, RPL10A, RPL11, RPL12, RPL13, RPL13A, RPL15, RPL17, RPL18, RPL18A, RPL19, RPL21, RPL23, RPL23A, RPL24, RPL26, RPL27, RPL27A, RPL28, RPL29, RPL3, RPL30, RPL32, RPL34, RPL35, RPL35A, RPL36, RPL36AL, RPL37, RPL37A, RPL38, RPL4, RPL41, RPL5, RPL6, RPL7, RPL7A, RPL8, RPL9, RPLP0, RPLP1, RPLP2, RPS10, RPS11, R…
GO:0019080	viral gene expression	GO_BiologicalProcess-EBI-UniProt-GOA-ACAP-ARAP_08.05.2020_00h00	1.05491e-27	2.91471e-24	3.04461e-11	6.08921e-10	[4]	Group20	45.933	96	[CCNT2, DENR, EIF2AK4, FAU, IFITM3, JUN, MDFIC, NUP37, POLR2B, POLR2C, POLR2I, POLR2K, POLR2L, POMZP3, RPL10, RPL10A, RPL11, RPL12, RPL13, RPL13A, RPL15, RPL17, RPL18, RPL18A, RPL19, RPL21, RPL23, RPL23A, RPL24, RPL26, RPL27, RPL27A, RPL28, RPL29, RPL3, RPL30, RPL32, RPL34, RPL35, RPL35A, RPL36, RPL36AL, RPL37, RPL37A, RPL38, RPL4, RPL41, RPL5, RPL6, RPL7, RPL7A, RPL8, RPL9, RPLP0, RPLP1, RPLP2, …
R-HSA:72766	Translation	REACTOME_Pathways_08.05.2020	1.90877e-26	5.27202e-23	3.04461e-11	6.08921e-10	[-1]	Group20	39.8625	116	[CHCHD1, EEF1A1, EEF1B2, EEF1E1, EEF2, EIF2B2, EIF4A2, GADD45GIP1, HARS2, MRPL16, MRPL19, MRPL27, MRPL32, MRPL34, MRPL36, MRPL40, MRPL43, MRPL46, MRPL51, MRPL9, MRPS11, MRPS18A, MRPS18C, MRPS22, MRPS24, MRPS26, MRPS30, MRPS34, MTRF1L, RPL10, RPL10A, RPL11, RPL12, RPL13, RPL13A, RPL15, RPL17, RPL18, RPL18A, RPL19, RPL21, RPL23, RPL23A, RPL24, RPL26, RPL27, RPL27A, RPL28, RPL29, RPL3, RPL30, RPL32,…
GO:0006605	protein targeting	GO_BiologicalProcess-EBI-UniProt-GOA-ACAP-ARAP_08.05.2020_00h00	8.4517e-25	2.33351e-21	3.04461e-11	6.08921e-10	[5, 6, 7, 8, 9]	Group20	33.2618	155	[ACAA1, ACOT2, ACOX2, AGK, AMACR, APEX1, AQP11, ARL6, ARL6IP1, ATG3, ATP5IF1, C11orf65, CAT, CEMIP, CLU, DNAJC19, FAU, GABARAP, GCC2, GDAP1, GLYAT, GSTK1, HAX1, HMGCL, HSPA5, HSPA8, ICMT, IMMP1L, ITGB1BP1, KATNB1, LRRK2, M6PR, MFF, MPZ, MYO1E, NDUFA13, PAK1, PDZK1, PECR, PEX1, PEX19, PEX2, PEX3, PEX5L, PRKN, ROMO1, RPL10, RPL10A, RPL11, RPL12, RPL13, RPL13A, RPL15, RPL17, RPL18, RPL18A, RPL19, RP…
GO:0006413	translational initiation	GO_BiologicalProcess-EBI-UniProt-GOA-ACAP-ARAP_08.05.2020_00h00	2.61439e-24	7.21571e-21	3.04461e-11	6.08921e-10	[3, 6, 7, 8]	Group20	43.9024	90	[COPS5, DDX1, DENR, EIF1, EIF1B, EIF2AK4, EIF2B2, EIF4A2, FAU, IMPACT, METTL3, MIF4GD, NCBP1, NCBP2, RPL10, RPL10A, RPL11, RPL12, RPL13, RPL13A, RPL15, RPL17, RPL18, RPL18A, RPL19, RPL21, RPL23, RPL23A, RPL24, RPL26, RPL27, RPL27A, RPL28, RPL29, RPL3, RPL30, RPL32, RPL34, RPL35, RPL35A, RPL36, RPL36AL, RPL37, RPL37A, RPL38, RPL4, RPL41, RPL5, RPL6, RPL7, RPL7A, RPL8, RPL9, RPLP0, RPLP1, RPLP2, RP…
GO:0090150	establishment of protein localization to membrane	GO_BiologicalProcess-EBI-UniProt-GOA-ACAP-ARAP_08.05.2020_00h00	3.32253e-23	9.16686e-20	3.04461e-11	6.08921e-10	[4, 5, 6]	Group20	35.2617	128	[AGK, AQP11, ARHGAP44, ARL6, ARL6IP1, ATG3, BCL2L11, BMF, CEMIP, COLQ, COX18, FAU, GOPC, GORASP1, HSPA5, ICMT, ITGB1BP1, LRRC7, MAIP1, MAPK10, MFF, MOAP1, MPZ, MYO1E, NDUFA13, NPC1, PAK1, PDZK1, PEX19, PEX3, RAB11A, RAB26, RACK1, ROMO1, RPL10, RPL10A, RPL11, RPL12, RPL13, RPL13A, RPL15, RPL17, RPL18, RPL18A, RPL19, RPL21, RPL23, RPL23A, RPL24, RPL26, RPL27, RPL27A, RPL28, RPL29, RPL3, RPL30, RPL3…
GO:0000956	nuclear-transcribed mRNA catabolic process	GO_BiologicalProcess-EBI-UniProt-GOA-ACAP-ARAP_08.05.2020_00h00	7.04625e-22	1.94336e-18	3.04461e-11	6.08921e-10	[6, 7, 8, 9]	Group20	41.0959	90	[CNOT2, DDX5, DXO, EXOSC8, FAU, LSM3, LSM5, LSM6, MAGOHB, NCBP1, NCBP2, RPL10, RPL10A, RPL11, RPL12, RPL13, RPL13A, RPL15, RPL17, RPL18, RPL18A, RPL19, RPL21, RPL23, RPL23A, RPL24, RPL26, RPL27, RPL27A, RPL28, RPL29, RPL3, RPL30, RPL32, RPL34, RPL35, RPL35A, RPL36, RPL36AL, RPL37, RPL37A, RPL38, RPL4, RPL41, RPL5, RPL6, RPL7, RPL7A, RPL8, RPL9, RPLP0, RPLP1, RPLP2, RPS10, RPS11, RPS12, RPS13, RPS…
R-HSA:6791226	Major pathway of rRNA processing in the nucleolus and cytosol	REACTOME_Pathways_08.05.2020	2.03127e-20	5.60022e-17	3.04461e-11	6.08921e-10	[-1]	Group20	42.4731	79	[EXOSC8, RPL10, RPL10A, RPL11, RPL12, RPL13, RPL13A, RPL15, RPL17, RPL18, RPL18A, RPL19, RPL21, RPL23, RPL23A, RPL24, RPL26, RPL27, RPL27A, RPL28, RPL29, RPL3, RPL30, RPL32, RPL34, RPL35, RPL35A, RPL36, RPL36AL, RPL37, RPL37A, RPL38, RPL4, RPL41, RPL5, RPL6, RPL7, RPL7A, RPL8, RPL9, RPLP0, RPLP1, RPLP2, RPP14, RPP38, RPS10, RPS11, RPS12, RPS13, RPS14, RPS15, RPS15A, RPS16, RPS17, RPS18, RPS19, RP…
R-HSA:8868773	rRNA processing in the nucleus and cytosol	REACTOME_Pathways_08.05.2020	5.25339e-20	1.44783e-16	3.04461e-11	6.08921e-10	[-1]	Group20	41.3265	81	[EXOSC8, NOP10, RPL10, RPL10A, RPL11, RPL12, RPL13, RPL13A, RPL15, RPL17, RPL18, RPL18A, RPL19, RPL21, RPL23, RPL23A, RPL24, RPL26, RPL27, RPL27A, RPL28, RPL29, RPL3, RPL30, RPL32, RPL34, RPL35, RPL35A, RPL36, RPL36AL, RPL37, RPL37A, RPL38, RPL4, RPL41, RPL5, RPL6, RPL7, RPL7A, RPL8, RPL9, RPLP0, RPLP1, RPLP2, RPP14, RPP38, RPS10, RPS11, RPS12, RPS13, RPS14, RPS15, RPS15A, RPS16, RPS17, RPS18, RP…
KEGG:05171	Coronavirus disease	KEGG_27.04.2021	7.26953e-20	2.00276e-16	3.04461e-11	6.08921e-10	[-1]	Group20	38.7931	90	[DDX58, FAU, FOS, HBEGF, IFIH1, IL6ST, IRAK4, IRF9, JUN, MAPK10, MX2, NRP1, RPL10, RPL10A, RPL11, RPL12, RPL13, RPL13A, RPL15, RPL17, RPL18, RPL18A, RPL19, RPL21, RPL23, RPL23A, RPL24, RPL26, RPL27, RPL27A, RPL28, RPL29, RPL3, RPL30, RPL32, RPL34, RPL35, RPL35A, RPL36, RPL36AL, RPL37, RPL37A, RPL38, RPL4, RPL41, RPL5, RPL6, RPL7, RPL7A, RPL8, RPL9, RPLP0, RPLP1, RPLP2, RPS10, RPS11, RPS12, RPS13,…
R-HSA:72312	rRNA processing	REACTOME_Pathways_08.05.2020	4.99161e-19	1.37469e-15	3.04461e-11	6.08921e-10	[-1]	Group20	39.8058	82	[ELAC2, EXOSC8, NOP10, RPL10, RPL10A, RPL11, RPL12, RPL13, RPL13A, RPL15, RPL17, RPL18, RPL18A, RPL19, RPL21, RPL23, RPL23A, RPL24, RPL26, RPL27, RPL27A, RPL28, RPL29, RPL3, RPL30, RPL32, RPL34, RPL35, RPL35A, RPL36, RPL36AL, RPL37, RPL37A, RPL38, RPL4, RPL41, RPL5, RPL6, RPL7, RPL7A, RPL8, RPL9, RPLP0, RPLP1, RPLP2, RPP14, RPP38, RPS10, RPS11, RPS12, RPS13, RPS14, RPS15, RPS15A, RPS16, RPS17, RP…
R-HSA:9675108	Nervous system development	REACTOME_Pathways_08.05.2020	1.25612e-18	3.45811e-15	3.04461e-11	6.08921e-10	[-1]	Group20	28.5962	165	[ACTG1, ACTR3, APH1A, APH1B, ARHGEF28, ARPC5, CACNB2, CFL1, COL3A1, COL4A3, COL4A4, COL4A5, COL5A2, COL6A3, COL9A1, CRMP1, CXCL12, CXCR4, CYP51A1, DCC, DNM3, DOK1, DOK5, DOK6, EGR2, ELOB, EPHA1, EPHA3, EPHA7, GAB2, GFRA1, HMGCR, HSPA8, ITGA1, ITGA10, ITGB1, ITGB3, KIF4A, LHX4, MAGOHB, MPZ, MSI1, MYH10, MYH11, MYL12A, NAB2, NCBP1, NCBP2, NRAS, NRP1, NTN4, PAK1, PAK5, PFN1, PLXNC1, PRKACB, PSEN2, P…
R-HSA:71291	Metabolism of amino acids and derivatives	REACTOME_Pathways_08.05.2020	1.5343e-18	4.22239e-15	3.04461e-11	6.08921e-10	[-1]	Group20	32.3529	121	[AADAT, ACAD8, ACMSD, ADO, ALDH9A1, AMT, ARG1, ARG2, ASPA, AZIN2, CKM, DIO1, DLD, DUOX1, EEF1E1, ENOPH1, GATM, GLS, GLS2, HAAO, HIBCH, HNMT, NAALAD2, OAT, OAZ1, PAPSS1, PDHX, PHGDH, PSMA2, PSMA3, PSMB10, PSMB4, PSMB8, PSMB9, PSME1, PSME2, PSTK, RPL10, RPL10A, RPL11, RPL12, RPL13, RPL13A, RPL15, RPL17, RPL18, RPL18A, RPL19, RPL21, RPL23, RPL23A, RPL24, RPL26, RPL27, RPL27A, RPL28, RPL29, RPL3, RPL…
GO:0072594	establishment of protein localization to organelle	GO_BiologicalProcess-EBI-UniProt-GOA-ACAP-ARAP_08.05.2020_00h00	8.70006e-18	2.39252e-14	3.04461e-11	6.08921e-10	[4, 5, 6]	Group20	27.6527	172	[ACAA1, ACOT2, ACOX2, AGK, AGT, AMACR, ANTXR1, APLP2, APOD, ATP5IF1, BCL2L11, BMF, BMP4, C11orf65, CAT, CCT7, CD36, CLU, COX18, DDIT3, DNAJC19, DNM3, EFCAB7, FAU, GCC2, GDAP1, GLYAT, GSTK1, HAX1, HMGCL, HSPA5, HSPA8, HYAL2, IFT122, IMMP1L, ITGB3, KPNA5, LRRC7, LRRK2, M6PR, MACROH2A2, MAIP1, MAP4K5, MBD4, MDFIC, MFF, MOAP1, MX2, NDUFA13, PECR, PEX1, PEX19, PEX2, PEX3, PEX5L, POMZP3, POT1, PRKD1, P…
R-HSA:2262752	Cellular responses to stress	REACTOME_Pathways_08.05.2020	1.21153e-17	3.3305e-14	3.04461e-11	6.08921e-10	[-1]	Group20	28.0342	164	[ANAPC15, ANAPC4, ATF2, ATP6V0B, ATP6V0C, ATP6V1B2, ATP6V1D, ATP6V1E2, BAG5, CAMK2D, CAT, CBX4, CCAR2, CCNE2, CDC26, CDK4, CDK6, CDKN1B, CDKN2B, CRYAB, CYBA, CYCS, DCTN3, DDIT3, DNAJA2, DNAJA4, DYNLL1, DYNLL2, EEF1A1, EIF2AK4, ELOB, ETS1, EZH2, FOS, GPX2, GPX8, H1-2, H1-4, H2AZ1, H3-3B, HIF1A, HIGD1A, HSBP1, HSPA12A, HSPA13, HSPA1A, HSPA4L, HSPA5, HSPA8, ID1, IGFBP7, IMPACT, JUN, LAMTOR1, LAMTOR3…
R-HSA:422475	Axon guidance	REACTOME_Pathways_08.05.2020	1.29386e-17	3.55552e-14	3.04461e-11	6.08921e-10	[-1]	Group20	28.442	157	[ACTG1, ACTR3, APH1A, APH1B, ARHGEF28, ARPC5, CACNB2, CFL1, COL3A1, COL4A3, COL4A4, COL4A5, COL5A2, COL6A3, COL9A1, CRMP1, CXCL12, CXCR4, DCC, DNM3, DOK1, DOK5, DOK6, ELOB, EPHA1, EPHA3, EPHA7, GAB2, GFRA1, HSPA8, ITGA1, ITGA10, ITGB1, ITGB3, KIF4A, LHX4, MAGOHB, MSI1, MYH10, MYH11, MYL12A, NCBP1, NCBP2, NRAS, NRP1, NTN4, PAK1, PAK5, PFN1, PLXNC1, PRKACB, PSEN2, PSENEN, PSMA2, PSMA3, PSMB10, PSMB…
GO:0072657	protein localization to membrane	GO_BiologicalProcess-EBI-UniProt-GOA-ACAP-ARAP_08.05.2020_00h00	3.06704e-17	8.42515e-14	3.04461e-11	6.08921e-10	[5]	Group20	26.7442	184	[ADAM22, AGK, AKR1B1, AQP11, ARF6, ARHGAP44, ARL5A, ARL5B, ARL6, ARL6IP1, ATG3, ATP1B3, BCL2L11, BMF, CACNB2, CCDC88A, CD81, CEMIP, COLQ, COX18, CPE, CRIPT, CSRP3, DAB2, DPP10, EFCAB7, EFR3B, EHD3, EPB41L3, EPHA3, ETV5, FAM126A, FAU, FGF13, GBP1, GOPC, GORASP1, GPC6, GPER1, GPR158, GRIN2A, GRIN2C, HSPA5, ICMT, IFT122, IFT20, ITGA4, ITGB1, ITGB1BP1, KCNIP4, LRPAP1, LRRC7, LYPD1, MAIP1, MAPK10, MFF…
R-HSA:8953897	Cellular responses to external stimuli	REACTOME_Pathways_08.05.2020	5.47604e-17	1.50372e-13	3.04461e-11	6.08921e-10	[-1]	Group20	27.5459	165	[ANAPC15, ANAPC4, ATF2, ATP6V0B, ATP6V0C, ATP6V1B2, ATP6V1D, ATP6V1E2, BAG5, CAMK2D, CAT, CBX4, CCAR2, CCNE2, CDC26, CDK4, CDK6, CDKN1B, CDKN2B, CRYAB, CYBA, CYCS, DCTN3, DDIT3, DNAJA2, DNAJA4, DYNLL1, DYNLL2, EEF1A1, EIF2AK4, ELOB, ETS1, EZH2, FOS, GPX2, GPX8, H1-2, H1-4, H2AZ1, H3-3B, HIF1A, HIGD1A, HSBP1, HSPA12A, HSPA13, HSPA1A, HSPA4L, HSPA5, HSPA8, ID1, IGFBP7, IMPACT, JUN, LAMTOR1, LAMTOR3…
GO:0006402	mRNA catabolic process	GO_BiologicalProcess-EBI-UniProt-GOA-ACAP-ARAP_08.05.2020_00h00	2.66417e-15	7.31313e-12	3.04461e-11	6.08921e-10	[5, 6, 7, 8]	Group20	30.1546	117	[ANGEL2, APEX1, AXIN2, CNOT2, DDX5, DXO, EXOSC8, FAU, HSPA1A, HSPA8, IGF2BP3, LSM3, LSM5, LSM6, MAGOHB, MEIOC, METTL3, MYEF2, NCBP1, NCBP2, NUDT12, PRR5L, PSMA2, PSMA3, PSMB10, PSMB4, PSMB8, PSMB9, PSME1, PSME2, RNASEL, RPL10, RPL10A, RPL11, RPL12, RPL13, RPL13A, RPL15, RPL17, RPL18, RPL18A, RPL19, RPL21, RPL23, RPL23A, RPL24, RPL26, RPL27, RPL27A, RPL28, RPL29, RPL3, RPL30, RPL32, RPL34, RPL35, …
R-HSA:72695	Formation of the ternary complex, and subsequently, the 43S complex	REACTOME_Pathways_08.05.2020	3.90086e-14	1.0704e-10	3.04461e-11	6.08921e-10	[-1]	Group20	60.7843	31	[RPS10, RPS11, RPS12, RPS13, RPS14, RPS15, RPS15A, RPS16, RPS17, RPS18, RPS19, RPS2, RPS20, RPS21, RPS23, RPS24, RPS25, RPS26, RPS27, RPS27A, RPS28, RPS29, RPS3, RPS3A, RPS4X, RPS5, RPS6, RPS7, RPS8, RPS9, RPSA]
GO:0051649	establishment of localization in cell	GO_BiologicalProcess-EBI-UniProt-GOA-ACAP-ARAP_08.05.2020_00h00	9.14995e-14	2.50983e-10	3.04461e-11	6.08921e-10	[3]	Group20	19.1375	568	[A2M, ACAA1, ACOT2, ACOX2, ACTG1, ACTN1, ACTR3, ADCY1, ADGRE2, ADGRE3, ADORA2B, ADRA2A, AGA, AGK, AGT, ALS2, AMACR, AMPH, ANKRD28, ANKRD50, ANKRD53, AP3M2, APBA1, APEX1, APLP2, APOD, APOOL, AQP11, ARF5, ARF6, ARFIP1, ARG1, ARHGAP44, ARL1, ARL17A, ARL5A, ARL5B, ARL6, ARL6IP1, ARPC5, ASAH1, ATG3, ATG5, ATP1A2, ATP2A3, ATP5F1D, ATP5F1E, ATP5IF1, ATP5MC1, ATP5MC3, ATP5ME, ATP5MF, ATP5PD, ATP5PF, ATP5…
GO:0033365	protein localization to organelle	GO_BiologicalProcess-EBI-UniProt-GOA-ACAP-ARAP_08.05.2020_00h00	2.2551e-13	6.18123e-10	3.04461e-11	6.08921e-10	[5]	Group20	22.8626	238	[ACAA1, ACOT2, ACOX2, ADAM22, AGK, AGT, AKAP11, AMACR, ANTXR1, APLP2, APOD, ARF6, ARL1, ARL5A, ARL5B, ARL6, ATP5IF1, ATP6V1D, BBS9, BCAP29, BCL2L11, BMF, BMP4, C11orf65, CALR, CAT, CC2D2A, CCDC14, CCDC39, CCDC88A, CCT7, CD2AP, CD36, CD81, CENPQ, CHCHD10, CLDN18, CLU, COX18, CPE, CRIPT, CSRP3, DCLK2, DCLK3, DDIT3, DDX1, DISC1, DNAJC19, DNM3, DYNC2H1, EFCAB7, ESR1, EZH2, FAU, FSIP2, GBP1, GBP2, GCC…
GO:0006401	RNA catabolic process	GO_BiologicalProcess-EBI-UniProt-GOA-ACAP-ARAP_08.05.2020_00h00	2.4902e-13	6.82316e-10	3.04461e-11	6.08921e-10	[5, 6, 7]	Group20	28.0742	121	[ANGEL2, APEX1, AXIN2, CNOT2, DDX5, DXO, EXOSC8, FAU, HSPA1A, HSPA8, IGF2BP3, LSM3, LSM5, LSM6, MAGOHB, MEIOC, METTL3, MYEF2, NCBP1, NCBP2, NUDT12, PRR5L, PSMA2, PSMA3, PSMB10, PSMB4, PSMB8, PSMB9, PSME1, PSME2, RNASEH2B, RNASEH2C, RNASEL, RPL10, RPL10A, RPL11, RPL12, RPL13, RPL13A, RPL15, RPL17, RPL18, RPL18A, RPL19, RPL21, RPL23, RPL23A, RPL24, RPL26, RPL27, RPL27A, RPL28, RPL29, RPL3, RPL30, R…
R-HSA:72702	Ribosomal scanning and start codon recognition	REACTOME_Pathways_08.05.2020	6.51146e-13	1.78349e-09	3.04461e-11	6.08921e-10	[-1]	Group20	55.1724	32	[EIF4A2, RPS10, RPS11, RPS12, RPS13, RPS14, RPS15, RPS15A, RPS16, RPS17, RPS18, RPS19, RPS2, RPS20, RPS21, RPS23, RPS24, RPS25, RPS26, RPS27, RPS27A, RPS28, RPS29, RPS3, RPS3A, RPS4X, RPS5, RPS6, RPS7, RPS8, RPS9, RPSA]
R-HSA:72649	Translation initiation complex formation	REACTOME_Pathways_08.05.2020	6.51146e-13	1.78349e-09	3.04461e-11	6.08921e-10	[-1]	Group20	55.1724	32	[EIF4A2, RPS10, RPS11, RPS12, RPS13, RPS14, RPS15, RPS15A, RPS16, RPS17, RPS18, RPS19, RPS2, RPS20, RPS21, RPS23, RPS24, RPS25, RPS26, RPS27, RPS27A, RPS28, RPS29, RPS3, RPS3A, RPS4X, RPS5, RPS6, RPS7, RPS8, RPS9, RPSA]
GO:0006886	intracellular protein transport	GO_BiologicalProcess-EBI-UniProt-GOA-ACAP-ARAP_08.05.2020_00h00	9.59394e-13	2.62682e-09	3.04461e-11	6.08921e-10	[4, 5, 6, 7, 8]	Group20	21.7188	278	[ACAA1, ACOT2, ACOX2, AGK, AGT, AMACR, AP3M2, APBA1, APEX1, APLP2, APOD, AQP11, ARF5, ARF6, ARFIP1, ARHGAP44, ARL1, ARL17A, ARL5A, ARL5B, ARL6, ARL6IP1, ATG3, ATP5IF1, BCAP29, BCAS3, BCL2L11, BMF, BMP4, C11orf65, CALR, CAMK1, CAT, CD36, CD74, CD81, CEMIP, CLU, COPB2, COPG2, COX18, CTSA, DERL2, DNAJC19, DUSP16, DYNC2H1, DYNC2LI1, DYNLL1, DYNLL2, EFCAB7, EGR2, EMD, ENY2, ERP29, FAU, GABARAP, GCC2, …
R-HSA:72662	Activation of the mRNA upon binding of the cap-binding complex and eIFs, and subsequent binding to 43S	REACTOME_Pathways_08.05.2020	1.22441e-12	3.3512e-09	3.04461e-11	6.08921e-10	[-1]	Group20	54.2373	32	[EIF4A2, RPS10, RPS11, RPS12, RPS13, RPS14, RPS15, RPS15A, RPS16, RPS17, RPS18, RPS19, RPS2, RPS20, RPS21, RPS23, RPS24, RPS25, RPS26, RPS27, RPS27A, RPS28, RPS29, RPS3, RPS3A, RPS4X, RPS5, RPS6, RPS7, RPS8, RPS9, RPSA]
GO:0034613	cellular protein localization	GO_BiologicalProcess-EBI-UniProt-GOA-ACAP-ARAP_08.05.2020_00h00	3.87509e-12	1.06023e-08	3.04461e-11	6.08921e-10	[4]	Group20	19.8006	417	[ACAA1, ACOT2, ACOX2, ADAM22, AGK, AGT, AKAP11, AKR1B1, AMACR, AMOT, ANTXR1, AP3M2, APBA1, APEX1, APLP2, APOD, AQP11, ARF5, ARF6, ARFIP1, ARHGAP44, ARL1, ARL17A, ARL5A, ARL5B, ARL6, ARL6IP1, ARMCX3, ASTN2, ATG3, ATP1B3, ATP5IF1, ATP6V1D, AXIN2, BBS9, BCAP29, BCAS3, BCL2L11, BDNF, BMF, BMP4, C11orf65, CACNB2, CALR, CAMK1, CAT, CC2D2A, CCDC14, CCDC39, CCDC88A, CCNE2, CCT7, CD2AP, CD36, CD63, CD74, …
GO:0016032	viral process	GO_BiologicalProcess-EBI-UniProt-GOA-ACAP-ARAP_08.05.2020_00h00	8.02647e-12	2.19524e-08	3.04461e-11	6.08921e-10	[3]	Group20	22.5907	218	[ABI2, ATG5, ATP6V0C, AZI2, AZIN2, B2M, BANF1, BCL2L11, C1QBP, CALM1, CAV2, CCDC85B, CCNT2, CD46, CD74, CD81, CFL1, CHMP2A, CHMP5, CTNNB1, CXCL12, CXCR4, DDX1, DDX5, DDX58, DENR, DERL2, DHX58, DNAJB14, DYNLL1, DYNLT1, EIF2AK4, EIF4A2, ELOB, EXOC1, FADD, FAU, FBLN1, FBXL2, FKBP6, GADD45GIP1, GYPE, HCFC2, HLA-A, HLA-B, HLA-C, HLA-DRA, HLA-DRB1, HLA-E, HNRNPK, HSPA1A, HSPA8, HYAL2, IFI16, IFI27, IFI…
GO:0046907	intracellular transport	GO_BiologicalProcess-EBI-UniProt-GOA-ACAP-ARAP_08.05.2020_00h00	1.13482e-11	3.1026e-08	3.04461e-11	6.08921e-10	[3, 4]	Group20	19.9687	383	[ACAA1, ACOT2, ACOX2, ADGRE2, ADORA2B, AGK, AGT, ALS2, AMACR, ANKRD28, ANKRD50, AP3M2, APBA1, APEX1, APLP2, APOD, AQP11, ARF5, ARF6, ARFIP1, ARHGAP44, ARL1, ARL17A, ARL5A, ARL5B, ARL6, ARL6IP1, ATG3, ATP2A3, ATP5F1D, ATP5F1E, ATP5IF1, ATP5MC1, ATP5MC3, ATP5ME, ATP5MF, ATP5PD, ATP5PF, ATP5PO, ATPSCKMT, BACH2, BANF1, BBS5, BBS7, BCAP29, BCAS3, BCL2L11, BMF, BMP4, BORCS5, C11orf65, C12orf4, CALR, CA…
GO:0034655	nucleobase-containing compound catabolic process	GO_BiologicalProcess-EBI-UniProt-GOA-ACAP-ARAP_08.05.2020_00h00	2.63902e-11	7.21245e-08	3.04461e-11	6.08921e-10	[4, 5]	Group20	24.9567	144	[ADPRM, ANGEL2, APEX1, AXIN2, CNOT2, CNP, DDX5, DPYD, DXO, ENPP1, ENPP3, ENTPD1, ENTPD2, ENTPD3, ENTPD7, EXOSC8, FAU, HSPA1A, HSPA8, IGF2BP3, LSM3, LSM5, LSM6, MAGOHB, MBD4, MEIOC, METTL3, MUS81, MYEF2, NCBP1, NCBP2, NT5C, NUDT12, NUDT13, NUDT15, NUDT3, NUDT5, PDE10A, PDE1A, PDE4C, PDE5A, PDE7B, PDE8B, PRR5L, PSMA2, PSMA3, PSMB10, PSMB4, PSMB8, PSMB9, PSME1, PSME2, RNASEH2B, RNASEH2C, RNASEL, RPL…
GO:0008104	protein localization	GO_BiologicalProcess-EBI-UniProt-GOA-ACAP-ARAP_08.05.2020_00h00	1.3221e-10	3.61198e-07	3.04461e-11	6.08921e-10	[3]	Group20	18.4219	565	[ACAA1, ACAP1, ACHE, ACOT2, ACOX2, ACTG1, ADAM22, ADRA2A, AGK, AGT, AKAP11, AKR1B1, ALS2, AMACR, AMOT, ANKRD1, ANKRD50, ANKS1B, ANTXR1, ANXA1, AP3M2, APBA1, APEX1, APLP2, APOD, AQP11, ARF5, ARF6, ARFIP1, ARG2, ARHGAP44, ARHGEF5, ARL1, ARL17A, ARL5A, ARL5B, ARL6, ARL6IP1, ARMCX3, ARRDC3, ASTN2, ATG10, ATG3, ATG5, ATP1B3, ATP5IF1, ATP6AP1, ATP6V0B, ATP6V0C, ATP6V1B2, ATP6V1D, ATP6V1E2, AXIN2, B9D1,…
GO:0046700	heterocycle catabolic process	GO_BiologicalProcess-EBI-UniProt-GOA-ACAP-ARAP_08.05.2020_00h00	2.6992e-10	7.3715e-07	3.04461e-11	6.08921e-10	[4]	Group20	23.9303	151	[AADAT, ACMSD, ADPRM, ALDH1L1, ANGEL2, APEX1, AXIN2, CNOT2, CNP, DDX5, DPYD, DXO, ENPP1, ENPP3, ENTPD1, ENTPD2, ENTPD3, ENTPD7, EXOSC8, FAU, HAAO, HNMT, HSPA1A, HSPA8, IGF2BP3, LSM3, LSM5, LSM6, MAGOHB, MBD4, MEIOC, METTL3, MUS81, MYEF2, NCBP1, NCBP2, NT5C, NUDT12, NUDT13, NUDT15, NUDT3, NUDT5, PDE10A, PDE1A, PDE4C, PDE5A, PDE7B, PDE8B, PON3, PRR5L, PSMA2, PSMA3, PSMB10, PSMB4, PSMB8, PSMB9, PSME…
GO:0015031	protein transport	GO_BiologicalProcess-EBI-UniProt-GOA-ACAP-ARAP_08.05.2020_00h00	3.55655e-10	9.70939e-07	3.04461e-11	6.08921e-10	[4, 5, 6, 7]	Group20	19.1071	428	[ACAA1, ACAP1, ACHE, ACOT2, ACOX2, ADRA2A, AGK, AGT, AMACR, ANKRD1, ANKRD50, ANXA1, AP3M2, APBA1, APEX1, APLP2, APOD, AQP11, ARF5, ARF6, ARFIP1, ARG2, ARHGAP44, ARHGEF5, ARL1, ARL17A, ARL5A, ARL5B, ARL6, ARL6IP1, ARRDC3, ASTN2, ATG10, ATG3, ATG5, ATP5IF1, ATP6AP1, ATP6V0B, ATP6V0C, ATP6V1B2, ATP6V1D, ATP6V1E2, BBS5, BBS7, BBS9, BCAP29, BCAS3, BCL2L11, BMF, BMP4, BMP8A, BTF3, BTN3A1, C11orf65, CAL…
GO:0045184	establishment of protein localization	GO_BiologicalProcess-EBI-UniProt-GOA-ACAP-ARAP_08.05.2020_00h00	4.18951e-10	1.1429e-06	3.04461e-11	6.08921e-10	[3, 4]	Group20	18.9663	444	[ACAA1, ACAP1, ACHE, ACOT2, ACOX2, ADRA2A, AGK, AGT, AMACR, ANKRD1, ANKRD50, ANTXR1, ANXA1, AP3M2, APBA1, APEX1, APLP2, APOD, AQP11, ARF5, ARF6, ARFIP1, ARG2, ARHGAP44, ARHGEF5, ARL1, ARL17A, ARL5A, ARL5B, ARL6, ARL6IP1, ARRDC3, ASTN2, ATG10, ATG3, ATG5, ATP5IF1, ATP6AP1, ATP6V0B, ATP6V0C, ATP6V1B2, ATP6V1D, ATP6V1E2, BBS5, BBS7, BBS9, BCAP29, BCAS3, BCL2L11, BMF, BMP4, BMP8A, BTF3, BTN3A1, C11or…
GO:0044270	cellular nitrogen compound catabolic process	GO_BiologicalProcess-EBI-UniProt-GOA-ACAP-ARAP_08.05.2020_00h00	4.47438e-10	1.22016e-06	3.04461e-11	6.08921e-10	[4]	Group20	23.7795	151	[AADAT, ACMSD, ADPRM, ALDH1L1, ANGEL2, APEX1, AXIN2, CNOT2, CNP, CYP3A5, DDX5, DPYD, DXO, ENPP1, ENPP3, ENTPD1, ENTPD2, ENTPD3, ENTPD7, EXOSC8, FAU, HAAO, HNMT, HSPA1A, HSPA8, IGF2BP3, LSM3, LSM5, LSM6, MAGOHB, MBD4, MEIOC, METTL3, MUS81, MYEF2, NCBP1, NCBP2, NT5C, NUDT12, NUDT13, NUDT15, NUDT3, NUDT5, PDE10A, PDE1A, PDE4C, PDE5A, PDE7B, PDE8B, PRR5L, PSMA2, PSMA3, PSMB10, PSMB4, PSMB8, PSMB9, PS…
GO:0019439	aromatic compound catabolic process	GO_BiologicalProcess-EBI-UniProt-GOA-ACAP-ARAP_08.05.2020_00h00	7.11786e-10	1.94033e-06	3.04461e-11	6.08921e-10	[4]	Group20	23.5385	153	[AADAT, ACAA1, ACMSD, ADPRM, ALDH1L1, ANGEL2, APEX1, AXIN2, CNOT2, CNP, DDX5, DPYD, DXO, ENPP1, ENPP3, ENTPD1, ENTPD2, ENTPD3, ENTPD7, EXOSC8, FAU, HAAO, HNMT, HSPA1A, HSPA8, IGF2BP3, LRTOMT, LSM3, LSM5, LSM6, MAGOHB, MBD4, MEIOC, METTL3, MUS81, MYEF2, NCBP1, NCBP2, NT5C, NUDT12, NUDT13, NUDT15, NUDT3, NUDT5, PDE10A, PDE1A, PDE4C, PDE5A, PDE7B, PDE8B, PON3, PRR5L, PSMA2, PSMA3, PSMB10, PSMB4, PSM…
R-HSA:392499	Metabolism of proteins	REACTOME_Pathways_08.05.2020	8.05514e-10	2.19503e-06	3.04461e-11	6.08921e-10	[-1]	Group20	19.2818	392	[ACHE, ADAMTS1, ADAMTS6, ADAMTSL3, ADAMTSL5, ADORA2B, ADRA2A, AGBL1, AGBL3, AGBL5, AGT, ALG10B, AMELX, ANKRD28, APH1A, APH1B, APLP2, APOL1, ARF5, ARSJ, ASB14, ASB16, ATP6AP2, AXIN2, B2M, B3GNT2, B4GAT1, BCHE, BCL10, BMP4, BRCA1, BTBD6, CALM1, CALM2, CALR, CBX4, CCDC59, CCN1, CCNE2, CCT7, CD109, CD59, CHCHD1, CKAP4, CMAS, CNTN4, CNTN5, COG1, COG6, COMMD10, COMMD2, COMMD3, COMMD6, COMMD8, COMMD9, C…
GO:0042886	amide transport	GO_BiologicalProcess-EBI-UniProt-GOA-ACAP-ARAP_08.05.2020_00h00	1.45068e-09	3.9502e-06	3.04461e-11	6.08921e-10	[5]	Group20	18.8443	437	[ABCB4, ABCG2, ACAA1, ACAP1, ACHE, ACOT2, ACOX2, ADRA2A, AGK, AGT, AMACR, ANKRD1, ANKRD50, ANXA1, AP3M2, APBA1, APEX1, APLP2, APOD, AQP11, ARF5, ARF6, ARFIP1, ARG2, ARHGAP44, ARHGEF5, ARL1, ARL17A, ARL5A, ARL5B, ARL6, ARL6IP1, ARRDC3, ASTN2, ATG10, ATG3, ATG5, ATP5IF1, ATP6AP1, ATP6V0B, ATP6V0C, ATP6V1B2, ATP6V1D, ATP6V1E2, BBS5, BBS7, BBS9, BCAP29, BCAS3, BCL2L11, BMF, BMP4, BMP8A, BTF3, BTN3A1,…
GO:0015833	peptide transport	GO_BiologicalProcess-EBI-UniProt-GOA-ACAP-ARAP_08.05.2020_00h00	1.66816e-09	4.54074e-06	3.04461e-11	6.08921e-10	[5, 6]	Group20	18.8704	431	[ACAA1, ACAP1, ACHE, ACOT2, ACOX2, ADRA2A, AGK, AGT, AMACR, ANKRD1, ANKRD50, ANXA1, AP3M2, APBA1, APEX1, APLP2, APOD, AQP11, ARF5, ARF6, ARFIP1, ARG2, ARHGAP44, ARHGEF5, ARL1, ARL17A, ARL5A, ARL5B, ARL6, ARL6IP1, ARRDC3, ASTN2, ATG10, ATG3, ATG5, ATP5IF1, ATP6AP1, ATP6V0B, ATP6V0C, ATP6V1B2, ATP6V1D, ATP6V1E2, BBS5, BBS7, BBS9, BCAP29, BCAS3, BCL2L11, BMF, BMP4, BMP8A, BTF3, BTN3A1, C11orf65, CAL…
GO:1901361	organic cyclic compound catabolic process	GO_BiologicalProcess-EBI-UniProt-GOA-ACAP-ARAP_08.05.2020_00h00	2.81566e-09	7.65296e-06	3.04461e-11	6.08921e-10	[4]	Group20	22.9197	157	[AADAT, ACAA1, ACMSD, ADPRM, AKR1D1, ALDH1L1, ANGEL2, APEX1, AXIN2, CNOT2, CNP, CYP27A1, DDX5, DPYD, DXO, ENPP1, ENPP3, ENTPD1, ENTPD2, ENTPD3, ENTPD7, EXOSC8, FAU, HAAO, HNMT, HSPA1A, HSPA8, IGF2BP3, LRTOMT, LSM3, LSM5, LSM6, MAGOHB, MBD4, MEIOC, METTL3, MUS81, MYEF2, NCBP1, NCBP2, NT5C, NUDT12, NUDT13, NUDT15, NUDT3, NUDT5, PDE10A, PDE1A, PDE4C, PDE5A, PDE7B, PDE8B, PON3, PRR5L, PSMA2, PSMA3, P…
GO:0071702	organic substance transport	GO_BiologicalProcess-EBI-UniProt-GOA-ACAP-ARAP_08.05.2020_00h00	2.84232e-09	7.72259e-06	3.04461e-11	6.08921e-10	[4]	Group20	18.1197	557	[ABCA8, ABCA9, ABCB4, ABCG2, ACAA1, ACAP1, ACHE, ACOT2, ACOX2, ADRA2A, AGK, AGT, AMACR, ANKRD1, ANKRD50, ANO3, ANO4, ANXA1, AP3M2, APBA1, APEX1, APLP2, APOD, APOL1, APOL3, APOL6, APOM, AQP11, ARF5, ARF6, ARFIP1, ARG1, ARG2, ARHGAP44, ARHGEF5, ARL1, ARL17A, ARL5A, ARL5B, ARL6, ARL6IP1, ARPP19, ARRDC3, ASTN2, ATG10, ATG3, ATG5, ATP10A, ATP10D, ATP1A2, ATP5IF1, ATP5PF, ATP6AP1, ATP6V0B, ATP6V0C, ATP…
GO:1901566	organonitrogen compound biosynthetic process	GO_BiologicalProcess-EBI-UniProt-GOA-ACAP-ARAP_08.05.2020_00h00	3.75755e-09	1.02018e-05	3.04461e-11	6.08921e-10	[4]	Group20	19.2267	368	[ACCS, ACER2, ACHE, ACMSD, ADCY1, ADCY4, ADORA2B, ADSS1, AGK, AGPAT4, AK9, ALDH9A1, ALG10B, ALG1L2, AMPD1, AQP11, ARG1, ARG2, ASAH1, ASAH2B, ASPA, ATG10, ATG5, ATP5F1D, ATP5F1E, ATP5IF1, ATP5MC1, ATP5MC3, ATP5ME, ATP5MF, ATP5PD, ATP5PF, ATP5PO, ATPSCKMT, AZIN2, B3GALNT1, B3GALT2, B3GAT2, B3GNT2, B4GALNT1, B4GAT1, BCL10, BDH2, C1QBP, CALR, CCN1, CD74, CDK4, CELF4, CEMIP, CERS2, CHAC2, CHCHD1, CHPF…
GO:0071705	nitrogen compound transport	GO_BiologicalProcess-EBI-UniProt-GOA-ACAP-ARAP_08.05.2020_00h00	6.67621e-09	1.81059e-05	3.04461e-11	6.08921e-10	[4]	Group20	18.3528	488	[ABCB4, ABCG2, ACAA1, ACAP1, ACHE, ACOT2, ACOX2, ADRA2A, AGK, AGT, AMACR, ANKRD1, ANKRD50, ANXA1, AP3M2, APBA1, APEX1, APLP2, APOD, AQP11, ARF5, ARF6, ARFIP1, ARG1, ARG2, ARHGAP44, ARHGEF5, ARL1, ARL17A, ARL5A, ARL5B, ARL6, ARL6IP1, ARRDC3, ASTN2, ATG10, ATG3, ATG5, ATP1A2, ATP5IF1, ATP6AP1, ATP6V0B, ATP6V0C, ATP6V1B2, ATP6V1D, ATP6V1E2, ATP8A2, ATP8B1, AVPR1A, AZIN2, BBS5, BBS7, BBS9, BCAP29, BC…
GO:0043043	peptide biosynthetic process	GO_BiologicalProcess-EBI-UniProt-GOA-ACAP-ARAP_08.05.2020_00h00	1.15923e-08	3.14267e-05	3.04461e-11	6.08921e-10	[5, 6]	Group20	22.3776	160	[BDH2, C1QBP, CALR, CDK4, CELF4, CHAC2, CHCHD1, CNOT2, COPS5, CPEB2, DALRD3, DDX1, DENR, DHPS, DLGAP3, DTD1, EEF1A1, EEF1B2, EEF1E1, EEF2, EIF1, EIF1B, EIF2AK4, EIF2B2, EIF4A2, EIF5A2, ELOB, ENC1, FAU, FTSJ1, GADD45GIP1, GAPDH, GCLM, HARS2, IGF2BP3, IMPACT, METTL3, MIF4GD, MRPL16, MRPL19, MRPL27, MRPL32, MRPL34, MRPL36, MRPL40, MRPL43, MRPL46, MRPL51, MRPL9, MRPS11, MRPS18A, MRPS18C, MRPS22, MRPS…
GO:0006518	peptide metabolic process	GO_BiologicalProcess-EBI-UniProt-GOA-ACAP-ARAP_08.05.2020_00h00	1.8659e-08	5.05472e-05	3.04461e-11	6.08921e-10	[4, 5]	Group20	21.4857	188	[AEBP1, APEX1, APH1A, ATP6AP2, BDH2, C1QBP, CALR, CDK4, CELF4, CHAC2, CHCHD1, CLN5, CLU, CNOT2, COPS5, CPE, CPEB2, CPQ, CTSH, DALRD3, DDX1, DENR, DHPS, DLGAP3, DTD1, EEF1A1, EEF1B2, EEF1E1, EEF2, EIF1, EIF1B, EIF2AK4, EIF2B2, EIF4A2, EIF5A2, ELOB, ENC1, ENPEP, ERAP1, ERAP2, FAU, FTSJ1, GADD45GIP1, GAPDH, GCLM, GLRX2, GSTA4, GSTK1, HARS2, HPGDS, IGF2BP3, IMPACT, LRRTM3, LTA4H, METTL3, MIF4GD, MRPL…
GO:0043603	cellular amide metabolic process	GO_BiologicalProcess-EBI-UniProt-GOA-ACAP-ARAP_08.05.2020_00h00	6.48524e-08	0.000175555	3.04461e-11	6.08921e-10	[4]	Group20	20.2046	237	[AADAT, ACER2, ACOT2, ACSM1, ACSM4, ACSM6, AEBP1, AGK, ALDH1L1, APEX1, APH1A, ARG1, ARG2, ASAH1, ASAH2B, ATP6AP2, B3GALT2, B4GALNT1, BDH2, BTD, C1QBP, CALR, CCN1, CDK4, CELF4, CERS2, CHAC2, CHCHD1, CLN5, CLU, CNOT2, COPS5, CPE, CPEB2, CPQ, CTSH, DALRD3, DBI, DDX1, DENR, DHFR2, DHPS, DLD, DLGAP3, DTD1, EEF1A1, EEF1B2, EEF1E1, EEF2, EIF1, EIF1B, EIF2AK4, EIF2B2, EIF4A2, EIF5A2, ELOB, ELOVL2, ELOVL4…
GO:0043604	amide biosynthetic process	GO_BiologicalProcess-EBI-UniProt-GOA-ACAP-ARAP_08.05.2020_00h00	1.33065e-07	0.000359807	3.04461e-11	6.08921e-10	[5]	Group20	21.0286	184	[AGK, ARG1, ARG2, ASAH1, B3GALT2, B4GALNT1, BDH2, C1QBP, CALR, CCN1, CDK4, CELF4, CERS2, CHAC2, CHCHD1, CNOT2, COPS5, CPEB2, DALRD3, DDX1, DENR, DHFR2, DHPS, DLD, DLGAP3, DTD1, EEF1A1, EEF1B2, EEF1E1, EEF2, EIF1, EIF1B, EIF2AK4, EIF2B2, EIF4A2, EIF5A2, ELOB, ELOVL2, ELOVL4, ENC1, FAU, FTSJ1, GADD45GIP1, GAPDH, GCLM, HARS2, IGF2BP3, IMPACT, METTL3, MIF4GD, MPC2, MRPL16, MRPL19, MRPL27, MRPL32, MRP…
GO:0002181	cytoplasmic translation	GO_BiologicalProcess-EBI-UniProt-GOA-ACAP-ARAP_08.05.2020_00h00	1.90036e-07	0.000513666	3.04461e-11	6.08921e-10	[6, 7, 8]	Group20	34.2342	38	[CPEB2, DENR, EEF2, EIF4A2, FTSJ1, METTL3, RPL10A, RPL11, RPL13A, RPL15, RPL17, RPL18, RPL18A, RPL19, RPL24, RPL26, RPL29, RPL30, RPL32, RPL35A, RPL36, RPL36AL, RPL38, RPL41, RPL6, RPL8, RPL9, RPLP0, RPLP1, RPS21, RPS23, RPS26, RPS28, RPS29, RPSA, RSL24D1, RWDD1, TMA7]
R-HSA:8953854	Metabolism of RNA	REACTOME_Pathways_08.05.2020	2.01267e-07	0.000543824	3.04461e-11	6.08921e-10	[-1]	Group20	21.9259	148	[ADAT2, ALKBH8, BUD31, C2orf49, CNOT2, CWC15, DDX1, DDX5, EIF4A2, ELAC2, EXOSC8, FTSJ1, GCFC2, HNRNPA3, HNRNPK, HSPA1A, HSPA8, IGF2BP3, LSM3, LSM5, LSM6, MAGOHB, METTL3, NCBP1, NCBP2, NOP10, NUP37, PCBP1, PLRG1, POLR2B, POLR2C, POLR2I, POLR2K, POLR2L, POP5, PPWD1, PQBP1, PRPF19, PRPF38A, PSMA2, PSMA3, PSMB10, PSMB4, PSMB8, PSMB9, PSME1, PSME2, QTRT2, RPL10, RPL10A, RPL11, RPL12, RPL13, RPL13A, RP…
GO:0006810	transport	GO_BiologicalProcess-EBI-UniProt-GOA-ACAP-ARAP_08.05.2020_00h00	2.22068e-07	0.000599585	3.04461e-11	6.08921e-10	[3]	Group20	16.6517	925	[A2M, ABCA8, ABCA9, ABCB4, ABCC12, ABCC9, ABCD2, ABCG2, ACAA1, ACAA2, ACAP1, ACHE, ACKR4, ACOT2, ACOX2, ACTG1, ACTN1, ACTR3, ADCY1, ADGRE2, ADGRE3, ADORA2B, ADRA2A, AGA, AGK, AGT, ALG10B, ALS2, AMACR, AMPH, ANKRD1, ANKRD28, ANKRD36C, ANKRD50, ANO3, ANO4, ANTXR1, ANXA1, AP3M2, APBA1, APEX1, APLP2, APOD, APOL1, APOL3, APOL6, APOM, APOOL, AQP11, ARF5, ARF6, ARFIP1, ARG1, ARG2, ARHGAP44, ARHGEF5, ARL…
GO:0044248	cellular catabolic process	GO_BiologicalProcess-EBI-UniProt-GOA-ACAP-ARAP_08.05.2020_00h00	3.68337e-07	0.000993774	3.04461e-11	6.08921e-10	[3]	Group20	18.0402	440	[AADAT, ABCD2, ACAA1, ACAA2, ACAD11, ACAD8, ACER2, ACHE, ACMSD, ACOX2, ADH4, ADH5, ADO, ADPRM, ADRA2A, AKR1D1, ALDH1L1, ALDH5A1, AMACR, AMT, ANAPC15, ANAPC4, ANGEL2, APEX1, AQP11, ARG1, ARG2, ASAH1, ASAH2B, ASPA, ATG10, ATG101, ATG3, ATG5, ATP5IF1, ATP6V0B, ATP6V0C, ATP6V1B2, ATP6V1D, ATP6V1E2, ATRAID, AXIN2, BAG5, BBS7, BCL2L11, BDH2, BMF, CALM1, CAT, CBR3, CCAR2, CD2AP, CD36, CD44, CD81, CDC26,…
GO:0016071	mRNA metabolic process	GO_BiologicalProcess-EBI-UniProt-GOA-ACAP-ARAP_08.05.2020_00h00	1.07466e-05	0.0287579	3.04461e-11	6.08921e-10	[6, 7]	Group20	19.8646	176	[ADARB2, AFF2, ANGEL2, APEX1, AXIN2, BUD31, C1QBP, CBLL1, CCAR2, CELF4, CIR1, CNOT2, CPSF6, CTR9, CWC15, DDIT3, DDX1, DDX5, DXO, EXOSC8, FAU, FRG1, GCFC2, HEXIM1, HNRNPA3, HNRNPK, HSPA1A, HSPA8, IGF2BP3, KHDRBS2, KHDRBS3, LSM3, LSM5, LSM6, MAGOHB, MBD4, MBNL3, MEIOC, METTL3, MYEF2, NCBP1, NCBP2, NONO, NOVA1, NUDT12, PCBP1, PEX2, PLRG1, POLR2B, POLR2C, POLR2I, POLR2K, POLR2L, PPWD1, PQBP1, PRDX5, …
GO:1901575	organic substance catabolic process	GO_BiologicalProcess-EBI-UniProt-GOA-ACAP-ARAP_08.05.2020_00h00	1.8512e-05	0.0494272	3.04461e-11	6.08921e-10	[3]	Group20	17.5498	414	[AADAT, ABCD2, ACAA1, ACAA2, ACAD11, ACAD8, ACER2, ACHE, ACMSD, ACOX2, ADH4, ADH5, ADO, ADPRM, ADRA2A, AKR1D1, ALDH1A1, ALDH1L1, ALDH5A1, AMACR, AMT, ANAPC15, ANAPC4, ANGEL2, APC2, APEX1, AQP11, ARG1, ARG2, ASAH1, ASAH2B, ASPA, ATP5IF1, ATRAID, AXIN2, AZIN2, BAG5, BBS7, BDH2, BPGM, CALM1, CBR3, CCAR2, CD2AP, CD44, CD81, CDC26, CDK4, CDKN1B, CEMIP, CHAC2, CLN5, CLU, CNOT2, CNP, COLQ, CPQ, CPT1A, C…

## Sheet: SMC
TermID	Term	Ontology Source	Term PValue	Term PValue Corrected with Bonferroni step down	Group PValue	Group PValue Corrected with Bonferroni step down	GOLevels	GOGroups	% Associated Genes	Nr. Genes	Associated Genes Found
R-HSA:109582	Hemostasis	REACTOME_Pathways_08.05.2020	3.83413e-05	0.0404501	3.83413e-05	3.83413e-05	[-1]	Group00	6.10932	38	[ANGPT2, ATP2A3, BSG, CALM1, CALM3, CD44, CD63, CD9, COL1A2, DGKI, F2R, FAM3C, FN1, GUCY1A1, GUCY1A2, GUCY1B1, HGF, ITGA1, ITGB1, MAGED2, MGLL, PDE10A, PDE1A, PDE5A, PROCR, PSAP, PTGIR, RAD51B, RASGRP1, SDC2, SLC16A3, SPARC, TAGLN2, TFPI, THBS1, TMSB4X, TRPC6, TUBA1A]
R-HSA:9613829	Chaperone Mediated Autophagy	REACTOME_Pathways_08.05.2020	3.62859e-05	0.0383542	3.62859e-05	0.000108858	[-1]	Group01	27.2727	6	[EEF1A1, IFT88, RPS27A, UBB, UBC, VIM]
GO:0031589	cell-substrate adhesion	GO_BiologicalProcess-EBI-UniProt-GOA-ACAP-ARAP_08.05.2020_00h00	1.09104e-05	0.0117723	1.09104e-05	5.45518e-05	[3]	Group02	7.46667	28	[ADAMTS12, ANGPT2, ANGPTL4, ARHGAP6, C1D, CCDC80, CCN1, CCN2, CD44, CD63, CDK6, COL3A1, CX3CL1, EGFLAM, ENC1, EPHA3, FN1, FZD4, ILK, ITGA1, ITGB1, ITGB1BP1, MYADM, NRP1, PTN, SGCE, THBS1, TNFRSF12A]
GO:0055002	striated muscle cell development	GO_BiologicalProcess-EBI-UniProt-GOA-ACAP-ARAP_08.05.2020_00h00	1.58992e-05	0.0169963	1.58992e-05	6.35968e-05	[5, 6]	Group03	10	17	[ACTC1, AGT, ANKRD1, CAV2, CFL2, CSRP1, HEY2, ITGB1, MEF2C, MYL2, NACA, NPPA, PDGFRB, RIPOR2, SGCB, SMYD3, TCAP]
R-HSA:1236977	Endosomal/Vacuolar pathway	REACTOME_Pathways_08.05.2020	9.76156e-06	0.0105425	6.56806e-06	3.94084e-05	[-1]	Group04	45.4545	5	[B2M, CTSL, HLA-B, HLA-C, HLA-F]
GO:0002483	antigen processing and presentation of endogenous peptide antigen	GO_BiologicalProcess-EBI-UniProt-GOA-ACAP-ARAP_08.05.2020_00h00	2.70773e-05	0.0287561	6.56806e-06	3.94084e-05	[4]	Group04	28.5714	6	[B2M, ERAP1, HLA-B, HLA-C, HLA-F, SEC14L2]
GO:0043406	positive regulation of MAP kinase activity	GO_BiologicalProcess-EBI-UniProt-GOA-ACAP-ARAP_08.05.2020_00h00	2.18901e-05	0.023313	3.77339e-05	7.54679e-05	[6, 7, 8, 9, 10, 11, 12]	Group05	8.01394	23	[AGT, CD81, F2R, FZD4, HGF, ILK, ITGA1, KITLG, LRRK2, MAP2K6, MAPK10, NGF, NOD1, PDE5A, PDGFRB, RASGRP1, RORA, RPS27A, RPS3, THBS1, UBB, UBC, ZEB2]
GO:0071902	positive regulation of protein serine/threonine kinase activity	GO_BiologicalProcess-EBI-UniProt-GOA-ACAP-ARAP_08.05.2020_00h00	3.77339e-05	0.039847	3.77339e-05	7.54679e-05	[8, 9, 10, 11]	Group05	7.21925	27	[AGT, CALM1, CALM3, CD81, DDX3X, F2R, FZD4, HGF, ILK, ITGA1, KITLG, LRRK2, MAP2K6, MAPK10, MTCP1, NGF, NOD1, PDE5A, PDGFRB, RASGRP1, RORA, RPS27A, RPS3, THBS1, UBB, UBC, ZEB2]
R-HSA:397014	Muscle contraction	REACTOME_Pathways_08.05.2020	4.89948e-06	0.00533554	2.14637e-06	1.7171e-05	[-1]	Group06	9.66184	20	[ABCC9, ACTC1, ANXA1, ATP2A3, CALM1, CALM3, FGF14, FXYD6, GUCY1A1, GUCY1A2, GUCY1B1, ITGA1, KCND2, MYL2, NPPA, SCN4B, TCAP, TNNC1, TNNI3, VIM]
GO:0003012	muscle system process	GO_BiologicalProcess-EBI-UniProt-GOA-ACAP-ARAP_08.05.2020_00h00	1.22642e-05	0.0131717	2.14637e-06	1.7171e-05	[3]	Group06	6.94143	32	[ACTC1, AGT, CALCRL, CALM1, CALM3, CCN2, CHRM3, EDNRA, EDNRB, F2R, GATM, GUCY1A1, HEY2, HRC, ITGA1, MAP2K6, MB, MEF2C, MYH7, MYL2, NPPA, PDE5A, SCN4B, SNTB1, SSPN, SSTR2, STAC, SULF1, TCAP, TNNC1, TNNI3, VIM]
GO:0003013	circulatory system process	GO_BiologicalProcess-EBI-UniProt-GOA-ACAP-ARAP_08.05.2020_00h00	1.4615e-05	0.015638	2.14637e-06	1.7171e-05	[3]	Group06	6.16541	41	[ABCC9, ACTC1, AGT, ATP2A3, ATP5PF, C1D, CALM1, CALM3, CCN2, CHRM3, COL1A2, CSRP1, EDNRA, EDNRB, ENPEP, ERAP1, F2R, FXYD6, GUCY1A1, GUCY1B1, HEY2, HRC, HRH2, IMMP2L, ITGA1, ITGB1BP1, KCND2, MAP2K6, MEOX2, MYH7, MYL2, NPPA, PDE5A, SCN4B, SLC12A2, SLC16A12, SLC2A4, SLC6A1, TCAP, TNNC1, TNNI3]
KEGG:04924	Renin secretion	KEGG_27.04.2021	6.39008e-06	0.00694602	5.69668e-07	5.69669e-06	[-1]	Group07	15.942	11	[AGT, CALM1, CALM3, EDNRA, GUCY1A1, GUCY1A2, GUCY1B1, NPPA, PDE1A, PDE1C, PLCB4]
GO:0046068	cGMP metabolic process	GO_BiologicalProcess-EBI-UniProt-GOA-ACAP-ARAP_08.05.2020_00h00	9.37704e-06	0.0101553	5.69668e-07	5.69669e-06	[7, 8, 9, 10]	Group07	22.2222	8	[GUCY1A1, GUCY1A2, GUCY1B1, NPPA, PDE10A, PDE1A, PDE5A, RORA]
GO:0009187	cyclic nucleotide metabolic process	GO_BiologicalProcess-EBI-UniProt-GOA-ACAP-ARAP_08.05.2020_00h00	1.11954e-05	0.0120575	5.69668e-07	5.69669e-06	[6, 7, 8]	Group07	16.6667	10	[GUCY1A1, GUCY1A2, GUCY1B1, NPPA, PDE10A, PDE1A, PDE5A, PDE7B, PTRH2, RORA]
R-HSA:111957	Cam-PDE 1 activation	REACTOME_Pathways_08.05.2020	1.1721e-05	0.0126118	5.69668e-07	5.69669e-06	[-1]	Group07	66.6667	4	[CALM1, CALM3, PDE1A, PDE1C]
R-HSA:392154	Nitric oxide stimulates guanylate cyclase	REACTOME_Pathways_08.05.2020	3.62859e-05	0.0383542	5.69668e-07	5.69669e-06	[-1]	Group07	27.2727	6	[GUCY1A1, GUCY1A2, GUCY1B1, PDE10A, PDE1A, PDE5A]
KEGG:04022	cGMP-PKG signaling pathway	KEGG_27.04.2021	4.74688e-05	0.0498897	5.69668e-07	5.69669e-06	[-1]	Group07	9.58084	16	[ATP2A3, CALM1, CALM3, CREB5, EDNRA, EDNRB, GUCY1A1, GUCY1A2, GUCY1B1, MEF2C, MYH7, NPPA, PDE5A, PLCB4, PPP1CC, TRPC6]
GO:0035239	tube morphogenesis	GO_BiologicalProcess-EBI-UniProt-GOA-ACAP-ARAP_08.05.2020_00h00	7.74005e-08	8.61467e-05	2.88555e-08	3.1741e-07	[3, 4, 5]	Group08	6.36663	58	[ACKR3, ADAMTS12, ADGRB3, AGT, ANGPT2, ANGPTL2, ANGPTL4, ANXA1, ATP5F1B, BMP5, BTG1, C1D, CALCRL, CC2D2A, CCN1, CCN2, COL3A1, CX3CL1, DCN, EDNRA, ELK3, ENPEP, ERAP1, FN1, FZD4, HEY2, HGF, ILK, ITGB1, ITGB1BP1, MCAM, MEF2C, MEOX2, NRARP, NRP1, PDGFRB, PSMA7, PTN, RHOJ, RNH1, RORA, SEMA5A, SLC12A2, SPARC, SPINT2, SPRED1, SULF1, TCAP, TCF4, TCF7, TGFBI, THBS1, THSD7A, TNC, TNFRSF12A, TNNC1, TNNI3, Z…
GO:0035295	tube development	GO_BiologicalProcess-EBI-UniProt-GOA-ACAP-ARAP_08.05.2020_00h00	5.69257e-07	0.000630737	2.88555e-08	3.1741e-07	[3, 4]	Group08	5.74205	65	[ACKR3, ADAMTS12, ADGRB3, AGT, ANGPT2, ANGPTL2, ANGPTL4, ANXA1, ATP5F1B, BMP5, BSG, BTG1, C1D, CALCRL, CAT, CC2D2A, CCN1, CCN2, COL3A1, CX3CL1, DCN, EDNRA, EDNRB, ELK3, ENPEP, ERAP1, FN1, FZD4, HEY2, HEYL, HGF, HRH2, ILK, ITGB1, ITGB1BP1, MCAM, MEF2C, MEOX2, NRARP, NRP1, PDGFRB, PSMA7, PTN, RHOJ, RNH1, RORA, SEMA5A, SLC12A2, SPARC, SPINT2, SPRED1, SULF1, TBC1D32, TCAP, TCF4, TCF7, TGFBI, THBS1, T…
GO:0070848	response to growth factor	GO_BiologicalProcess-EBI-UniProt-GOA-ACAP-ARAP_08.05.2020_00h00	6.94245e-07	0.000766446	2.88555e-08	3.1741e-07	[4]	Group08	6.41361	49	[ADAMTS12, AGT, ANGPT2, ANKRD1, ANXA1, ASPN, BMP5, CAT, CAV2, CCN1, CCN2, CD44, CD63, COL1A2, COL3A1, DCN, DKK3, EEF1A1, FMOD, FZD4, HEYL, HGF, HIVEP1, HTRA1, ILK, ITGB1BP1, KIAA1324L, LTBP4, LZTS1, MEF2C, NGF, NREP, NRP1, PDGFRB, PTN, PTRH2, RORA, RPS27A, SPARC, SPINT2, SPRED1, SULF1, TCF4, THBS1, TNC, TNNC1, UBB, UBC, URI1]
GO:0070887	cellular response to chemical stimulus	GO_BiologicalProcess-EBI-UniProt-GOA-ACAP-ARAP_08.05.2020_00h00	1.43894e-06	0.00157995	2.88555e-08	3.1741e-07	[3]	Group08	4.31472	153	[ACKR3, ADAMTS12, AGT, ANGPT2, ANKRD1, ANXA1, AOC3, ASPN, ATP5F1B, ATP6V1D, B2M, BMP5, BRSK2, BSG, C1D, CALCRL, CARF, CAT, CAV2, CBX3, CCN1, CCN2, CD44, CD63, CHCHD2, CHRM3, COL1A2, COL3A1, COL5A2, CPT1A, CRIP1, CTR9, CTSL, CX3CL1, CYGB, CYP3A5, DCN, DDX3X, DKK3, EDNRB, EEF1A1, ELOB, ENC1, ENPP1, EPHA3, EPHX1, ESR2, FBXO7, FMOD, FN1, FZD4, GBP2, GDAP1, GUCY1B1, HEYL, HGF, HIVEP1, HLA-B, HLA-C, HL…
GO:0010033	response to organic substance	GO_BiologicalProcess-EBI-UniProt-GOA-ACAP-ARAP_08.05.2020_00h00	1.76163e-06	0.00193075	2.88555e-08	3.1741e-07	[3]	Group08	4.31206	152	[ABCC9, ACKR3, ACTC1, ADAMTS12, ADGRL3, AGT, ANGPT2, ANKRD1, ANXA1, ASPN, ATP5F1B, ATP6V1D, B2M, BMP5, BRSK2, BSG, BTG2, C1D, CALCRL, CALM3, CAT, CATSPER2, CAV2, CBX3, CCN1, CCN2, CD44, CD63, CD81, CD9, CHRM3, COL1A2, COL3A1, COL5A2, CPT1A, CRIP1, CTR9, CTSL, CX3CL1, DCN, DKK3, EDNRB, EEF1A1, ENPP1, EPHA3, EPHX1, ESR2, F2R, FMOD, FN1, FZD4, GBP2, GDAP1, GRIN2A, HEYL, HGF, HIVEP1, HLA-B, HLA-C, HL…
GO:0071363	cellular response to growth factor stimulus	GO_BiologicalProcess-EBI-UniProt-GOA-ACAP-ARAP_08.05.2020_00h00	2.54098e-06	0.00277984	2.88555e-08	3.1741e-07	[5]	Group08	6.28415	46	[ADAMTS12, AGT, ANGPT2, ANKRD1, ANXA1, ASPN, BMP5, CAT, CAV2, CCN1, CCN2, CD44, CD63, COL1A2, COL3A1, DCN, DKK3, EEF1A1, FMOD, FZD4, HEYL, HGF, HIVEP1, HTRA1, ILK, ITGB1BP1, KIAA1324L, LTBP4, LZTS1, MEF2C, NGF, NREP, NRP1, PDGFRB, PTN, RORA, RPS27A, SPARC, SPINT2, SPRED1, SULF1, TCF4, THBS1, UBB, UBC, URI1]
GO:0051239	regulation of multicellular organismal process	GO_BiologicalProcess-EBI-UniProt-GOA-ACAP-ARAP_08.05.2020_00h00	5.07191e-06	0.00551823	2.88555e-08	3.1741e-07	[2, 3]	Group08	4.28027	146	[ABCC9, ADAMTS12, ADGRB3, ADGRL3, AGT, ANGPT2, ANGPTL4, ANKRD1, ANXA1, ARHGAP44, ASPN, ATP2A3, ATP5F1B, ATP5PF, B2M, BHLHE40, BMP5, BRSK2, BTG1, C1D, CALCRL, CALM1, CALM3, CCN1, CCN2, CD81, CD9, CDK6, CHRM3, CLSTN2, COL3A1, COL5A2, CRMP1, CSRP1, CTR9, CTSL, CX3CL1, DCN, DDX3X, DDX60, DNM3, EDNRB, ENC1, ENPP1, EPHA3, ERAP1, F2R, FBXO7, FN1, FRZB, FXYD6, FZD4, GATM, GUCY1A1, HES4, HEY2, HEYL, HGF, …
GO:0071310	cellular response to organic substance	GO_BiologicalProcess-EBI-UniProt-GOA-ACAP-ARAP_08.05.2020_00h00	8.62359e-06	0.0093566	2.88555e-08	3.1741e-07	[4]	Group08	4.3778	127	[ACKR3, ADAMTS12, AGT, ANGPT2, ANKRD1, ANXA1, ASPN, ATP5F1B, ATP6V1D, B2M, BMP5, BRSK2, C1D, CALCRL, CAT, CAV2, CBX3, CCN1, CCN2, CD44, CD63, CHRM3, COL1A2, COL3A1, COL5A2, CPT1A, CTR9, CTSL, CX3CL1, DCN, DKK3, EDNRB, EEF1A1, ENPP1, EPHA3, ESR2, FMOD, FN1, FZD4, GBP2, GDAP1, HEYL, HGF, HIVEP1, HLA-B, HLA-C, HLA-F, HMGN3, HRH2, HTRA1, ID3, IFITM2, IFNGR2, IL7, ILK, ITGB1, ITGB1BP1, JUND, KIAA1324L…
R-HSA:3000178	ECM proteoglycans	REACTOME_Pathways_08.05.2020	4.00493e-07	0.000444147	4.2404e-09	5.51252e-08	[-1]	Group09	17.1053	13	[ASPN, BGN, COL1A2, COL3A1, COL5A2, DCN, FMOD, FN1, ITGA9, ITGB1, LAMA4, SPARC, TNC]
R-HSA:3000170	Syndecan interactions	REACTOME_Pathways_08.05.2020	8.74131e-07	0.000961544	4.2404e-09	5.51252e-08	[-1]	Group09	29.6296	8	[COL1A2, COL3A1, COL5A2, FN1, ITGB1, SDC2, THBS1, TNC]
R-HSA:1474244	Extracellular matrix organization	REACTOME_Pathways_08.05.2020	1.6369e-06	0.00179568	4.2404e-09	5.51252e-08	[-1]	Group09	8.63787	26	[ADAM19, ASPN, BGN, BSG, CD44, COL10A1, COL12A1, COL1A2, COL3A1, COL5A2, CTSL, DCN, FMOD, FN1, HTRA1, ITGA1, ITGA9, ITGB1, LAMA4, LTBP4, MMP16, P3H2, SDC2, SPARC, THBS1, TNC]
R-HSA:216083	Integrin cell surface interactions	REACTOME_Pathways_08.05.2020	8.95727e-06	0.00970968	4.2404e-09	5.51252e-08	[-1]	Group09	14.1176	12	[BSG, CD44, COL10A1, COL1A2, COL3A1, COL5A2, FN1, ITGA1, ITGA9, ITGB1, THBS1, TNC]
R-HSA:3000171	Non-integrin membrane-ECM interactions	REACTOME_Pathways_08.05.2020	9.58528e-06	0.0103617	4.2404e-09	5.51252e-08	[-1]	Group09	16.9492	10	[COL10A1, COL1A2, COL3A1, COL5A2, FN1, ITGB1, LAMA4, SDC2, THBS1, TNC]
R-HSA:6806834	Signaling by MET	REACTOME_Pathways_08.05.2020	2.41204e-05	0.0256641	4.2404e-09	5.51252e-08	[-1]	Group09	13.9241	11	[COL1A2, COL3A1, COL5A2, FN1, HGF, ITGB1, LAMA4, RPS27A, SPINT2, UBB, UBC]
R-HSA:8874081	MET activates PTK2 signaling	REACTOME_Pathways_08.05.2020	2.43991e-05	0.0259362	4.2404e-09	5.51252e-08	[-1]	Group09	23.3333	7	[COL1A2, COL3A1, COL5A2, FN1, HGF, ITGB1, LAMA4]
GO:0009653	anatomical structure morphogenesis	GO_BiologicalProcess-EBI-UniProt-GOA-ACAP-ARAP_08.05.2020_00h00	7.6531e-07	0.000842606	2.06047e-06	1.85443e-05	[2, 3]	Group10	4.54545	131	[ACKR3, ACTC1, ADAMTS12, ADGRB3, AGT, ANGPT2, ANGPTL2, ANGPTL4, ANKRD1, ANXA1, ARHGAP15, ARHGAP44, ASPN, ATP5F1B, BMP5, BRSK2, BSG, BTG1, C1D, CALCRL, CC2D2A, CCN1, CCN2, CD44, CD81, CD9, CDH12, CDH6, CFL2, COL12A1, COL1A2, COL3A1, COL5A2, CPE, CRIP1, CRMP1, CSRP1, CTR9, CX3CL1, DCN, DKK3, DNM3, DYNC2H1, EDNRA, EGFLAM, ELK3, ENPEP, EPHA3, ERAP1, ETS2, F2R, FAT1, FN1, FRZB, FZD4, HEY2, HEYL, HGF, …
GO:0010975	regulation of neuron projection development	GO_BiologicalProcess-EBI-UniProt-GOA-ACAP-ARAP_08.05.2020_00h00	2.95967e-06	0.00323492	2.06047e-06	1.85443e-05	[6, 7, 8, 9, 10, 11]	Group10	6.85921	38	[ADGRB3, AGT, ANKRD1, ARHGAP44, B2M, BMP5, BRSK2, C1D, CRMP1, CX3CL1, DNM3, ENC1, EPHA3, FBXO7, FN1, FZD4, HGF, ILK, LRRC7, LRRK2, LZTS1, MAP2, MEF2C, NGF, NME2, NRP1, OMG, PTN, RAB11A, RIMS1, RORA, SDC2, SEMA5A, SERPINI1, TNFRSF12A, TRPC6, VIM, ZEB2]
GO:0045664	regulation of neuron differentiation	GO_BiologicalProcess-EBI-UniProt-GOA-ACAP-ARAP_08.05.2020_00h00	3.55068e-06	0.00387379	2.06047e-06	1.85443e-05	[5, 6, 7, 8, 9]	Group10	6.26741	45	[ADGRB3, AGT, ANKRD1, ARHGAP44, B2M, BMP5, BRSK2, C1D, CRMP1, CX3CL1, DNM3, EDNRB, ENC1, EPHA3, FBXO7, FN1, FZD4, HES4, HEY2, HEYL, HGF, ID4, ILK, LRRC7, LRRK2, LZTS1, MAP2, MEF2C, NGF, NME2, NREP, NRP1, OMG, PTN, RAB11A, RIMS1, RORA, SDC2, SEMA5A, SERPINI1, TCF4, TNFRSF12A, TRPC6, VIM, ZEB2]
GO:0060284	regulation of cell development	GO_BiologicalProcess-EBI-UniProt-GOA-ACAP-ARAP_08.05.2020_00h00	1.9913e-05	0.0212273	2.06047e-06	1.85443e-05	[4, 5]	Group10	5.43689	56	[ADGRB3, AGT, ANKRD1, ARHGAP44, B2M, BHLHE40, BMP5, BRSK2, C1D, COL3A1, CRMP1, CX3CL1, DNM3, EDNRB, ENC1, EPHA3, FBXO7, FN1, FRZB, FZD4, HES4, HEY2, HEYL, HGF, ID4, ILK, ITGB1BP1, LRRC7, LRRK2, LZTS1, MAP2, MEF2C, MYADM, NACA, NGF, NME2, NREP, NRG3, NRP1, OMG, PDE5A, PPP1CC, PTN, RAB11A, RIMS1, RORA, RPS19, SDC2, SEMA5A, SERPINI1, TCF4, TNFRSF12A, TRPC6, UFL1, VIM, ZEB2]
GO:0022603	regulation of anatomical structure morphogenesis	GO_BiologicalProcess-EBI-UniProt-GOA-ACAP-ARAP_08.05.2020_00h00	3.04148e-05	0.0322702	2.06047e-06	1.85443e-05	[3, 4]	Group10	5.19149	61	[ADAMTS12, ADGRB3, AGT, ANGPT2, ANGPTL4, ANXA1, ARHGAP15, ARHGAP44, ASPN, BRSK2, BTG1, C1D, CD44, COL5A2, CX3CL1, DCN, DNM3, ERAP1, FN1, FZD4, HEY2, HGF, ILK, ITGB1, ITGB1BP1, LRRK2, LZTS1, MAP2, MEF2C, MEOX2, MFF, MYADM, NACA, NGF, NRARP, NRP1, OMG, PSMA2, PSMA7, PSMD6, PTN, RAB11A, RHOJ, RIMS1, RIPOR2, RNH1, RORA, SDC2, SEMA5A, SEPTIN7, SLC12A2, SPARC, SPRED1, SULF1, TCF4, THBS1, TMEM135, TNFRS…
GO:0050767	regulation of neurogenesis	GO_BiologicalProcess-EBI-UniProt-GOA-ACAP-ARAP_08.05.2020_00h00	3.21867e-05	0.0340857	2.06047e-06	1.85443e-05	[5, 6, 7, 8]	Group10	5.57414	50	[ADGRB3, AGT, ANKRD1, ARHGAP44, B2M, BHLHE40, BMP5, BRSK2, C1D, COL3A1, CRMP1, CX3CL1, DNM3, EDNRB, ENC1, EPHA3, FBXO7, FN1, FZD4, HES4, HEY2, HEYL, HGF, ID4, ILK, LRRC7, LRRK2, LZTS1, MAP2, MEF2C, NGF, NME2, NREP, NRG3, NRP1, OMG, PPP1CC, PTN, RAB11A, RIMS1, RORA, SDC2, SEMA5A, SERPINI1, TCF4, TNFRSF12A, TRPC6, UFL1, VIM, ZEB2]
GO:0010976	positive regulation of neuron projection development	GO_BiologicalProcess-EBI-UniProt-GOA-ACAP-ARAP_08.05.2020_00h00	4.0728e-05	0.0428866	2.06047e-06	1.85443e-05	[5, 6, 7, 8, 9, 10, 11, 12]	Group10	7.52351	24	[AGT, ANKRD1, BMP5, C1D, CX3CL1, ENC1, EPHA3, FN1, FZD4, HGF, ILK, LRRC7, LZTS1, NGF, NME2, NRP1, PTN, RAB11A, RIMS1, RORA, SEMA5A, SERPINI1, TNFRSF12A, ZEB2]
GO:0120035	regulation of plasma membrane bounded cell projection organization	GO_BiologicalProcess-EBI-UniProt-GOA-ACAP-ARAP_08.05.2020_00h00	4.14811e-05	0.0436381	2.06047e-06	1.85443e-05	[5, 6]	Group10	5.79515	43	[ADGRB3, AGT, ANKRD1, ARHGAP44, B2M, BMP5, BRSK2, C1D, CD44, CRMP1, CX3CL1, DNM3, ENC1, EPHA3, FBXO7, FN1, FZD4, HGF, IFT88, ILK, LRRC7, LRRK2, LZTS1, MAK, MAP2, MEF2C, NGF, NME2, NRP1, OMG, PTN, RAB11A, RIMS1, RIPOR2, RORA, SDC2, SEMA5A, SEPTIN7, SERPINI1, TNFRSF12A, TRPC6, VIM, ZEB2]
GO:0072359	circulatory system development	GO_BiologicalProcess-EBI-UniProt-GOA-ACAP-ARAP_08.05.2020_00h00	7.71685e-09	8.70461e-06	2.53113e-06	1.77179e-05	[4, 5]	Group11	6.18026	72	[ACKR3, ACTC1, ADGRB3, AGT, ANGPT2, ANGPTL2, ANGPTL4, ANKRD1, ANXA1, ATP5F1B, BMP5, BTG1, C1D, CALCRL, CC2D2A, CCN1, CCN2, COL1A2, COL3A1, CPE, CRIP1, CX3CL1, DCN, DYNC2H1, EDNRA, ELK3, ENPEP, ERAP1, FN1, FZD4, GJA4, HEY2, HEYL, HGF, ID3, ILK, IMMP2L, ITGB1, ITGB1BP1, LAMA4, MB, MCAM, MEF2C, MEOX2, MYH7, MYL2, NACA, NPPA, NRARP, NRP1, PDGFRB, PDLIM3, PSMA7, PTN, RHOJ, RNH1, RORA, SEMA5A, SGCB, SL…
GO:0001944	vasculature development	GO_BiologicalProcess-EBI-UniProt-GOA-ACAP-ARAP_08.05.2020_00h00	9.44255e-09	1.06418e-05	2.53113e-06	1.77179e-05	[4, 5, 6, 7]	Group11	6.98577	54	[ACKR3, ADGRB3, AGT, ANGPT2, ANGPTL2, ANGPTL4, ANXA1, ATP5F1B, BTG1, C1D, CALCRL, CCN1, CCN2, COL1A2, COL3A1, CX3CL1, DCN, DYNC2H1, EDNRA, ELK3, ENPEP, ERAP1, FN1, FZD4, GJA4, HEY2, HGF, IMMP2L, ITGB1, ITGB1BP1, LAMA4, MCAM, MEF2C, MEOX2, NRARP, NRP1, PDGFRB, PSMA7, PTN, RHOJ, RNH1, RORA, SEMA5A, SGCB, SLC12A2, SPARC, SPRED1, SULF1, TCF4, TGFBI, THBS1, THSD7A, TNFRSF12A, TNNI3]
GO:0001568	blood vessel development	GO_BiologicalProcess-EBI-UniProt-GOA-ACAP-ARAP_08.05.2020_00h00	1.58765e-08	1.78769e-05	2.53113e-06	1.77179e-05	[3, 5, 6, 7, 8]	Group11	7.02703	52	[ACKR3, ADGRB3, AGT, ANGPT2, ANGPTL2, ANGPTL4, ANXA1, ATP5F1B, BTG1, C1D, CALCRL, CCN1, CCN2, COL1A2, COL3A1, CX3CL1, DCN, DYNC2H1, EDNRA, ELK3, ENPEP, ERAP1, FN1, FZD4, GJA4, HEY2, HGF, ITGB1, ITGB1BP1, LAMA4, MCAM, MEF2C, MEOX2, NRARP, NRP1, PDGFRB, PSMA7, PTN, RHOJ, RNH1, RORA, SEMA5A, SLC12A2, SPARC, SPRED1, SULF1, TCF4, TGFBI, THBS1, THSD7A, TNFRSF12A, TNNI3]
GO:0048514	blood vessel morphogenesis	GO_BiologicalProcess-EBI-UniProt-GOA-ACAP-ARAP_08.05.2020_00h00	3.26956e-08	3.66845e-05	2.53113e-06	1.77179e-05	[4, 5, 6, 7, 8, 9]	Group11	7.21966	47	[ACKR3, ADGRB3, AGT, ANGPT2, ANGPTL2, ANGPTL4, ANXA1, ATP5F1B, BTG1, C1D, CALCRL, CCN1, CCN2, COL3A1, CX3CL1, DCN, EDNRA, ELK3, ENPEP, ERAP1, FN1, FZD4, HEY2, HGF, ITGB1, ITGB1BP1, MCAM, MEOX2, NRARP, NRP1, PDGFRB, PSMA7, PTN, RHOJ, RNH1, RORA, SEMA5A, SLC12A2, SPARC, SPRED1, SULF1, TCF4, TGFBI, THBS1, THSD7A, TNFRSF12A, TNNI3]
GO:0001525	angiogenesis	GO_BiologicalProcess-EBI-UniProt-GOA-ACAP-ARAP_08.05.2020_00h00	3.67574e-08	4.1205e-05	2.53113e-06	1.77179e-05	[3, 4, 5, 6, 7, 8, 9, 10]	Group11	7.63636	42	[ACKR3, ADGRB3, AGT, ANGPT2, ANGPTL2, ANGPTL4, ANXA1, ATP5F1B, BTG1, CALCRL, CCN1, CCN2, CX3CL1, DCN, EDNRA, ELK3, ENPEP, ERAP1, FN1, HGF, ITGB1, ITGB1BP1, MCAM, MEOX2, NRARP, NRP1, PDGFRB, PSMA7, PTN, RHOJ, RNH1, RORA, SEMA5A, SLC12A2, SPARC, SPRED1, SULF1, TCF4, TGFBI, THBS1, THSD7A, TNFRSF12A]
GO:0048646	anatomical structure formation involved in morphogenesis	GO_BiologicalProcess-EBI-UniProt-GOA-ACAP-ARAP_08.05.2020_00h00	5.92641e-08	6.60795e-05	2.53113e-06	1.77179e-05	[2, 3, 4]	Group11	5.90219	70	[ACKR3, ACTC1, ADGRB3, AGT, ANGPT2, ANGPTL2, ANGPTL4, ANKRD1, ANXA1, ATP5F1B, BMP5, BTG1, CALCRL, CC2D2A, CCN1, CCN2, CD81, CD9, CFL2, COL12A1, COL5A2, CSRP1, CTR9, CX3CL1, DCN, EDNRA, ELK3, ENPEP, ERAP1, ETS2, FN1, HEY2, HEYL, HGF, HTRA1, ILK, ITGB1, ITGB1BP1, LAMA4, MCAM, MEF2C, MEOX2, MYL2, NRARP, NRG3, NRP1, PDGFRB, PEX2, PSAP, PSMA7, PTN, RHOJ, RIPOR2, RNH1, RORA, SEMA5A, SLC12A2, SLC40A1, S…
GO:0009888	tissue development	GO_BiologicalProcess-EBI-UniProt-GOA-ACAP-ARAP_08.05.2020_00h00	1.35852e-05	0.0145498	2.53113e-06	1.77179e-05	[3]	Group11	4.61398	101	[ACTC1, ADAMTS12, AGT, AKNAD1, ANKRD1, ANXA1, ASPN, BGN, BMP5, BRSK2, BSG, BTG1, BTG2, CAT, CAV2, CC2D2A, CCN1, CCN2, CD44, CD81, CD9, CDK6, CFL2, COL12A1, COL1A2, COL3A1, COL5A2, CPQ, CPT1A, CRIP1, CSRP1, CTR9, CTSL, DCN, EDNRA, EDNRB, EGFLAM, ENPP1, EPHA3, ETS2, FAT1, FN1, FRZB, FZD4, GJA4, HEY2, HEYL, HGF, HRH2, ID3, ID4, ILK, ITGB1, ITGB1BP1, KIAA1324L, KITLG, LAMA4, MEF2C, MEOX2, MGP, MUSTN1…
GO:1901342	regulation of vasculature development	GO_BiologicalProcess-EBI-UniProt-GOA-ACAP-ARAP_08.05.2020_00h00	1.846e-05	0.0196968	2.53113e-06	1.77179e-05	[4, 5, 6, 7, 8]	Group11	7.39726	27	[ADGRB3, AGT, ANGPT2, ANGPTL4, ANXA1, BTG1, CX3CL1, DCN, ERAP1, HEY2, HGF, ITGB1, ITGB1BP1, MEOX2, NRP1, PSMA7, PTN, RHOJ, RNH1, SEMA5A, SLC12A2, SPARC, SPRED1, SULF1, TCF4, THBS1, TNFRSF12A]
KEGG:05415	Diabetic cardiomyopathy	KEGG_27.04.2021	9.5852e-14	1.10613e-10	2.84925e-09	3.98894e-08	[-1]	Group12	15.2709	31	[AGT, ATP2A3, ATP5F1B, ATP5F1E, ATP5MC1, ATP5PF, COL1A2, COL3A1, COX6C, COX7A1, COX7B, COX8A, MAPK10, MPC1, NDUFA2, NDUFA4, NDUFA4L2, NDUFA5, NDUFA6, NDUFB10, NDUFB4, NDUFB7, NDUFS5, PDK4, PLCB4, PPP1CC, SLC2A4, TNNI3, UQCR10, UQCRB, UQCRQ]
R-HSA:1428517	The citric acid (TCA) cycle and respiratory electron transport	REACTOME_Pathways_08.05.2020	2.09758e-11	2.40382e-08	2.84925e-09	3.98894e-08	[-1]	Group12	14.7727	26	[ATP5F1B, ATP5F1E, ATP5MC1, ATP5ME, ATP5PF, BSG, COX6C, COX7B, COX8A, LDHB, MPC1, NDUFA2, NDUFA4, NDUFA5, NDUFA6, NDUFAF2, NDUFB10, NDUFB4, NDUFB7, NDUFS5, PDK4, SLC16A3, TMEM126B, UQCR10, UQCRB, UQCRQ]
KEGG:05012	Parkinson disease	KEGG_27.04.2021	2.35163e-11	2.69261e-08	2.84925e-09	3.98894e-08	[-1]	Group12	12.4498	31	[ATP5F1B, ATP5F1E, ATP5MC1, ATP5PF, CALM1, CALM3, COX6C, COX7A1, COX7B, COX8A, LRRK2, MAPK10, NDUFA2, NDUFA4, NDUFA4L2, NDUFA5, NDUFA6, NDUFB10, NDUFB4, NDUFB7, NDUFS5, PSMA2, PSMA7, PSMD6, RPS27A, TUBA1A, UBB, UBC, UQCR10, UQCRB, UQCRQ]
KEGG:00190	Oxidative phosphorylation	KEGG_27.04.2021	7.84269e-11	8.94851e-08	2.84925e-09	3.98894e-08	[-1]	Group12	16.5414	22	[ATP5F1B, ATP5F1E, ATP5MC1, ATP5ME, ATP5PF, ATP6V1D, COX6C, COX7A1, COX7B, COX8A, NDUFA2, NDUFA4, NDUFA4L2, NDUFA5, NDUFA6, NDUFB10, NDUFB4, NDUFB7, NDUFS5, UQCR10, UQCRB, UQCRQ]
R-HSA:163200	Respiratory electron transport, ATP synthesis by chemiosmotic coupling, and heat production by uncoupling proteins.	REACTOME_Pathways_08.05.2020	1.56823e-10	1.78621e-07	2.84925e-09	3.98894e-08	[-1]	Group12	16.8	21	[ATP5F1B, ATP5F1E, ATP5MC1, ATP5ME, ATP5PF, COX6C, COX7B, COX8A, NDUFA2, NDUFA4, NDUFA5, NDUFA6, NDUFAF2, NDUFB10, NDUFB4, NDUFB7, NDUFS5, TMEM126B, UQCR10, UQCRB, UQCRQ]
KEGG:04714	Thermogenesis	KEGG_27.04.2021	2.10164e-09	2.38536e-06	2.84925e-09	3.98894e-08	[-1]	Group12	11.6379	27	[ATP5F1B, ATP5F1E, ATP5MC1, ATP5ME, ATP5PF, COX6C, COX7A1, COX7B, COX8A, CPT1A, CREB5, MGLL, NDUFA2, NDUFA4, NDUFA4L2, NDUFA5, NDUFA6, NDUFAF2, NDUFB10, NDUFB4, NDUFB7, NDUFS5, NPPA, UQCR10, UQCRB, UQCRQ, ZNF516]
KEGG:05020	Prion disease	KEGG_27.04.2021	4.45358e-09	5.04146e-06	2.84925e-09	3.98894e-08	[-1]	Group12	10.6227	29	[ATP5F1B, ATP5F1E, ATP5MC1, ATP5PF, CAV2, COX6C, COX7A1, COX7B, COX8A, CREB5, GRIN2A, MAPK10, NCAM2, NDUFA2, NDUFA4, NDUFA4L2, NDUFA5, NDUFA6, NDUFB10, NDUFB4, NDUFB7, NDUFS5, PSMA2, PSMA7, PSMD6, TUBA1A, UQCR10, UQCRB, UQCRQ]
KEGG:05010	Alzheimer disease	KEGG_27.04.2021	2.84584e-08	3.19872e-05	2.84925e-09	3.98894e-08	[-1]	Group12	8.94309	33	[APH1B, ATP2A3, ATP5F1B, ATP5F1E, ATP5MC1, ATP5PF, CALM1, CALM3, CHRM3, COX6C, COX7A1, COX7B, COX8A, FZD4, GRIN2A, MAPK10, NDUFA2, NDUFA4, NDUFA4L2, NDUFA5, NDUFA6, NDUFB10, NDUFB4, NDUFB7, NDUFS5, PLCB4, PSMA2, PSMA7, PSMD6, TUBA1A, UQCR10, UQCRB, UQCRQ]
KEGG:05022	Pathways of neurodegeneration	KEGG_27.04.2021	5.02813e-08	5.61642e-05	2.84925e-09	3.98894e-08	[-1]	Group12	8	38	[ATP2A3, ATP5F1B, ATP5F1E, ATP5MC1, ATP5PF, CALM1, CALM3, CAT, CHRM3, COX6C, COX7A1, COX7B, COX8A, FZD4, GRIN2A, LRRK2, MAP2K6, MAPK10, NDUFA2, NDUFA4, NDUFA4L2, NDUFA5, NDUFA6, NDUFB10, NDUFB4, NDUFB7, NDUFS5, PLCB4, PSMA2, PSMA7, PSMD6, RPS27A, TUBA1A, UBB, UBC, UQCR10, UQCRB, UQCRQ]
R-HSA:611105	Respiratory electron transport	REACTOME_Pathways_08.05.2020	5.69689e-08	6.35773e-05	2.84925e-09	3.98894e-08	[-1]	Group12	15.8416	16	[COX6C, COX7B, COX8A, NDUFA2, NDUFA4, NDUFA5, NDUFA6, NDUFAF2, NDUFB10, NDUFB4, NDUFB7, NDUFS5, TMEM126B, UQCR10, UQCRB, UQCRQ]
KEGG:04260	Cardiac muscle contraction	KEGG_27.04.2021	3.14921e-07	0.000349562	2.84925e-09	3.98894e-08	[-1]	Group12	16.092	14	[ACTC1, ATP2A3, COX6C, COX7A1, COX7B, COX8A, HRC, MYH7, MYL2, TNNC1, TNNI3, UQCR10, UQCRB, UQCRQ]
KEGG:04932	Non-alcoholic fatty liver disease	KEGG_27.04.2021	6.50233e-07	0.000719808	2.84925e-09	3.98894e-08	[-1]	Group12	12	18	[COX6C, COX7A1, COX7B, COX8A, MAPK10, MLX, NDUFA2, NDUFA4, NDUFA4L2, NDUFA5, NDUFA6, NDUFB10, NDUFB4, NDUFB7, NDUFS5, UQCR10, UQCRB, UQCRQ]
GO:0022904	respiratory electron transport chain	GO_BiologicalProcess-EBI-UniProt-GOA-ACAP-ARAP_08.05.2020_00h00	6.51737e-07	0.000720821	2.84925e-09	3.98894e-08	[4, 5, 6]	Group12	13.3333	16	[COX6C, COX7B, COX8A, IMMP2L, NDUFA2, NDUFA4, NDUFA5, NDUFA6, NDUFAF2, NDUFB10, NDUFB4, NDUFB7, NDUFS5, UQCR10, UQCRB, UQCRQ]
KEGG:05016	Huntington disease	KEGG_27.04.2021	6.82995e-07	0.000754709	2.84925e-09	3.98894e-08	[-1]	Group12	8.82353	27	[ATP5F1B, ATP5F1E, ATP5MC1, ATP5PF, COX6C, COX7A1, COX7B, COX8A, CREB5, MAPK10, NDUFA2, NDUFA4, NDUFA4L2, NDUFA5, NDUFA6, NDUFB10, NDUFB4, NDUFB7, NDUFS5, PLCB4, PSMA2, PSMA7, PSMD6, TUBA1A, UQCR10, UQCRB, UQCRQ]
KEGG:05014	Amyotrophic lateral sclerosis	KEGG_27.04.2021	7.06575e-07	0.000779352	2.84925e-09	3.98894e-08	[-1]	Group12	8.24176	30	[ATP5F1B, ATP5F1E, ATP5MC1, ATP5PF, CAT, COX6C, COX7A1, COX7B, COX8A, GRIN2A, MAP2K6, NDUFA2, NDUFA4, NDUFA4L2, NDUFA5, NDUFA6, NDUFB10, NDUFB4, NDUFB7, NDUFS5, NRG3, PSMA2, PSMA7, PSMD6, SEC13, SRSF7, TUBA1A, UQCR10, UQCRB, UQCRQ]
GO:0042775	mitochondrial ATP synthesis coupled electron transport	GO_BiologicalProcess-EBI-UniProt-GOA-ACAP-ARAP_08.05.2020_00h00	2.02804e-06	0.00222071	2.84925e-09	3.98894e-08	[5, 6, 7, 8]	Group12	13.8614	14	[COX6C, COX7B, COX8A, NDUFA2, NDUFA4, NDUFA5, NDUFA6, NDUFB10, NDUFB4, NDUFB7, NDUFS5, UQCR10, UQCRB, UQCRQ]
GO:0008137	NADH dehydrogenase (ubiquinone) activity	GO_BiologicalProcess-EBI-UniProt-GOA-ACAP-ARAP_08.05.2020_00h00	9.51917e-06	0.0102997	2.84925e-09	3.98894e-08	[7]	Group12	19.1489	9	[NDUFA2, NDUFA4, NDUFA5, NDUFA6, NDUFAF2, NDUFB10, NDUFB4, NDUFB7, NDUFS5]
GO:0045333	cellular respiration	GO_BiologicalProcess-EBI-UniProt-GOA-ACAP-ARAP_08.05.2020_00h00	1.32807e-05	0.0142501	2.84925e-09	3.98894e-08	[4, 5]	Group12	9.35961	19	[CAT, COX6C, COX7B, COX8A, IDH1, IMMP2L, MDH1, NDUFA2, NDUFA4, NDUFA5, NDUFA6, NDUFAF2, NDUFB10, NDUFB4, NDUFB7, NDUFS5, UQCR10, UQCRB, UQCRQ]
GO:0015980	energy derivation by oxidation of organic compounds	GO_BiologicalProcess-EBI-UniProt-GOA-ACAP-ARAP_08.05.2020_00h00	1.76796e-05	0.0188818	2.84925e-09	3.98894e-08	[3, 4]	Group12	7.92079	24	[CALM1, CAT, COX6C, COX7B, COX8A, ENPP1, IDH1, IMMP2L, MDH1, NDUFA2, NDUFA4, NDUFA5, NDUFA6, NDUFAF2, NDUFB10, NDUFB4, NDUFB7, NDUFS5, PHKG1, PPP1CC, PTRH2, UQCR10, UQCRB, UQCRQ]
R-HSA:6799198	Complex I biogenesis	REACTOME_Pathways_08.05.2020	3.5845e-05	0.037924	2.84925e-09	3.98894e-08	[-1]	Group12	16.3636	9	[NDUFA2, NDUFA5, NDUFA6, NDUFAF2, NDUFB10, NDUFB4, NDUFB7, NDUFS5, TMEM126B]
GO:0022900	electron transport chain	GO_BiologicalProcess-EBI-UniProt-GOA-ACAP-ARAP_08.05.2020_00h00	4.02222e-05	0.0423942	2.84925e-09	3.98894e-08	[3, 4]	Group12	8.95522	18	[COX6C, COX7A1, COX7B, COX8A, IMMP2L, NDUFA2, NDUFA4, NDUFA4L2, NDUFA5, NDUFA6, NDUFAF2, NDUFB10, NDUFB4, NDUFB7, NDUFS5, UQCR10, UQCRB, UQCRQ]
R-HSA:156902	Peptide chain elongation	REACTOME_Pathways_08.05.2020	3.72901e-40	4.49719e-37	4.26687e-09	5.12025e-08	[-1]	Group13	47.191	42	[EEF1A1, RPL10, RPL12, RPL13, RPL15, RPL17, RPL18, RPL19, RPL21, RPL23A, RPL26, RPL27A, RPL3, RPL30, RPL32, RPL34, RPL35A, RPL36, RPL37, RPL41, RPL5, RPL7A, RPL8, RPLP0, RPLP1, RPS12, RPS13, RPS14, RPS15A, RPS19, RPS2, RPS21, RPS23, RPS24, RPS25, RPS27, RPS27A, RPS3, RPS3A, RPS4Y1, RPS8, RPS9]
R-HSA:156842	Eukaryotic Translation Elongation	REACTOME_Pathways_08.05.2020	3.89899e-39	4.69828e-36	4.26687e-09	5.12025e-08	[-1]	Group13	45.1613	42	[EEF1A1, RPL10, RPL12, RPL13, RPL15, RPL17, RPL18, RPL19, RPL21, RPL23A, RPL26, RPL27A, RPL3, RPL30, RPL32, RPL34, RPL35A, RPL36, RPL37, RPL41, RPL5, RPL7A, RPL8, RPLP0, RPLP1, RPS12, RPS13, RPS14, RPS15A, RPS19, RPS2, RPS21, RPS23, RPS24, RPS25, RPS27, RPS27A, RPS3, RPS3A, RPS4Y1, RPS8, RPS9]
R-HSA:72764	Eukaryotic Translation Termination	REACTOME_Pathways_08.05.2020	1.09072e-37	1.31323e-34	4.26687e-09	5.12025e-08	[-1]	Group13	44.086	41	[RPL10, RPL12, RPL13, RPL15, RPL17, RPL18, RPL19, RPL21, RPL23A, RPL26, RPL27A, RPL3, RPL30, RPL32, RPL34, RPL35A, RPL36, RPL37, RPL41, RPL5, RPL7A, RPL8, RPLP0, RPLP1, RPS12, RPS13, RPS14, RPS15A, RPS19, RPS2, RPS21, RPS23, RPS24, RPS25, RPS27, RPS27A, RPS3, RPS3A, RPS4Y1, RPS8, RPS9]
R-HSA:2408557	Selenocysteine synthesis	REACTOME_Pathways_08.05.2020	1.09072e-37	1.31323e-34	4.26687e-09	5.12025e-08	[-1]	Group13	44.086	41	[RPL10, RPL12, RPL13, RPL15, RPL17, RPL18, RPL19, RPL21, RPL23A, RPL26, RPL27A, RPL3, RPL30, RPL32, RPL34, RPL35A, RPL36, RPL37, RPL41, RPL5, RPL7A, RPL8, RPLP0, RPLP1, RPS12, RPS13, RPS14, RPS15A, RPS19, RPS2, RPS21, RPS23, RPS24, RPS25, RPS27, RPS27A, RPS3, RPS3A, RPS4Y1, RPS8, RPS9]
R-HSA:72689	Formation of a pool of free 40S subunits	REACTOME_Pathways_08.05.2020	2.84571e-37	3.42339e-34	4.26687e-09	5.12025e-08	[-1]	Group13	41.5842	42	[EIF3F, RPL10, RPL12, RPL13, RPL15, RPL17, RPL18, RPL19, RPL21, RPL23A, RPL26, RPL27A, RPL3, RPL30, RPL32, RPL34, RPL35A, RPL36, RPL37, RPL41, RPL5, RPL7A, RPL8, RPLP0, RPLP1, RPS12, RPS13, RPS14, RPS15A, RPS19, RPS2, RPS21, RPS23, RPS24, RPS25, RPS27, RPS27A, RPS3, RPS3A, RPS4Y1, RPS8, RPS9]
R-HSA:975956	Nonsense Mediated Decay (NMD) independent of the Exon Junction Complex (EJC)	REACTOME_Pathways_08.05.2020	3.21923e-37	3.86951e-34	4.26687e-09	5.12025e-08	[-1]	Group13	43.1579	41	[RPL10, RPL12, RPL13, RPL15, RPL17, RPL18, RPL19, RPL21, RPL23A, RPL26, RPL27A, RPL3, RPL30, RPL32, RPL34, RPL35A, RPL36, RPL37, RPL41, RPL5, RPL7A, RPL8, RPLP0, RPLP1, RPS12, RPS13, RPS14, RPS15A, RPS19, RPS2, RPS21, RPS23, RPS24, RPS25, RPS27, RPS27A, RPS3, RPS3A, RPS4Y1, RPS8, RPS9]
R-HSA:1799339	SRP-dependent cotranslational protein targeting to membrane	REACTOME_Pathways_08.05.2020	2.38705e-36	2.86684e-33	4.26687e-09	5.12025e-08	[-1]	Group13	38.3929	43	[RPL10, RPL12, RPL13, RPL15, RPL17, RPL18, RPL19, RPL21, RPL23A, RPL26, RPL27A, RPL3, RPL30, RPL32, RPL34, RPL35A, RPL36, RPL37, RPL41, RPL5, RPL7A, RPL8, RPLP0, RPLP1, RPS12, RPS13, RPS14, RPS15A, RPS19, RPS2, RPS21, RPS23, RPS24, RPS25, RPS27, RPS27A, RPS3, RPS3A, RPS4Y1, RPS8, RPS9, SPCS3, SSR1]
R-HSA:192823	Viral mRNA Translation	REACTOME_Pathways_08.05.2020	4.21292e-36	5.0555e-33	4.26687e-09	5.12025e-08	[-1]	Group13	41	41	[RPL10, RPL12, RPL13, RPL15, RPL17, RPL18, RPL19, RPL21, RPL23A, RPL26, RPL27A, RPL3, RPL30, RPL32, RPL34, RPL35A, RPL36, RPL37, RPL41, RPL5, RPL7A, RPL8, RPLP0, RPLP1, RPS12, RPS13, RPS14, RPS15A, RPS19, RPS2, RPS21, RPS23, RPS24, RPS25, RPS27, RPS27A, RPS3, RPS3A, RPS4Y1, RPS8, RPS9]
R-HSA:9633012	Response of EIF2AK4 (GCN2) to amino acid deficiency	REACTOME_Pathways_08.05.2020	6.89729e-36	8.26985e-33	4.26687e-09	5.12025e-08	[-1]	Group13	40.5941	41	[RPL10, RPL12, RPL13, RPL15, RPL17, RPL18, RPL19, RPL21, RPL23A, RPL26, RPL27A, RPL3, RPL30, RPL32, RPL34, RPL35A, RPL36, RPL37, RPL41, RPL5, RPL7A, RPL8, RPLP0, RPLP1, RPS12, RPS13, RPS14, RPS15A, RPS19, RPS2, RPS21, RPS23, RPS24, RPS25, RPS27, RPS27A, RPS3, RPS3A, RPS4Y1, RPS8, RPS9]
GO:0006613	cotranslational protein targeting to membrane	GO_BiologicalProcess-EBI-UniProt-GOA-ACAP-ARAP_08.05.2020_00h00	2.08833e-35	2.50182e-32	4.26687e-09	5.12025e-08	[6, 7, 8, 9, 10, 11]	Group13	38.1818	42	[RPL10, RPL12, RPL13, RPL15, RPL17, RPL18, RPL19, RPL21, RPL23A, RPL26, RPL27A, RPL3, RPL30, RPL32, RPL34, RPL35A, RPL36, RPL37, RPL41, RPL5, RPL7A, RPL8, RPLP0, RPLP1, RPS12, RPS13, RPS14, RPS15A, RPS19, RPS2, RPS21, RPS23, RPS24, RPS25, RPS27, RPS27A, RPS3, RPS3A, RPS4Y1, RPS8, RPS9, SSR1]
R-HSA:156827	L13a-mediated translational silencing of Ceruloplasmin expression	REACTOME_Pathways_08.05.2020	3.26745e-35	3.91114e-32	4.26687e-09	5.12025e-08	[-1]	Group13	37.8378	42	[EIF3F, RPL10, RPL12, RPL13, RPL15, RPL17, RPL18, RPL19, RPL21, RPL23A, RPL26, RPL27A, RPL3, RPL30, RPL32, RPL34, RPL35A, RPL36, RPL37, RPL41, RPL5, RPL7A, RPL8, RPLP0, RPLP1, RPS12, RPS13, RPS14, RPS15A, RPS19, RPS2, RPS21, RPS23, RPS24, RPS25, RPS27, RPS27A, RPS3, RPS3A, RPS4Y1, RPS8, RPS9]
R-HSA:72706	GTP hydrolysis and joining of the 60S ribosomal subunit	REACTOME_Pathways_08.05.2020	5.0847e-35	6.08131e-32	4.26687e-09	5.12025e-08	[-1]	Group13	37.5	42	[EIF3F, RPL10, RPL12, RPL13, RPL15, RPL17, RPL18, RPL19, RPL21, RPL23A, RPL26, RPL27A, RPL3, RPL30, RPL32, RPL34, RPL35A, RPL36, RPL37, RPL41, RPL5, RPL7A, RPL8, RPLP0, RPLP1, RPS12, RPS13, RPS14, RPS15A, RPS19, RPS2, RPS21, RPS23, RPS24, RPS25, RPS27, RPS27A, RPS3, RPS3A, RPS4Y1, RPS8, RPS9]
R-HSA:2408522	Selenoamino acid metabolism	REACTOME_Pathways_08.05.2020	6.48724e-34	7.75226e-31	4.26687e-09	5.12025e-08	[-1]	Group13	35.5932	42	[HNMT, RPL10, RPL12, RPL13, RPL15, RPL17, RPL18, RPL19, RPL21, RPL23A, RPL26, RPL27A, RPL3, RPL30, RPL32, RPL34, RPL35A, RPL36, RPL37, RPL41, RPL5, RPL7A, RPL8, RPLP0, RPLP1, RPS12, RPS13, RPS14, RPS15A, RPS19, RPS2, RPS21, RPS23, RPS24, RPS25, RPS27, RPS27A, RPS3, RPS3A, RPS4Y1, RPS8, RPS9]
[truncated: 76 more rows]

## Sheet: MAC
TermID	Term	Ontology Source	Term PValue	Term PValue Corrected with Bonferroni step down	Group PValue	Group PValue Corrected with Bonferroni step down	GOLevels	GOGroups	% Associated Genes	Nr. Genes	Associated Genes Found
[truncated: 150 more rows]
