# Supplementary material for: Lineage-specific regulatory changes in hypertrophic cardiomyopathy unraveled by single-nucleus RNA-seq and spatial transcriptomics
Source: Cell Discov. 2023 Jan 17;9:6. doi: 10.1038/s41421-022-00490-3 (PMC9842679; doi:10.1038/s41421-022-00490-3)
Supplement: Supplementary file 9 — Table S8 [file 41421_2022_490_MOESM9_ESM.xlsx]

## Sheet: CM
Table S8. Differential regulatory network analysis in each cell type between HCM and HEALTHY (multiple sheets).
Gene	Description	Degree_HEALTHY	Degree_HCM	Degree_DELTA	Degree_Ranking	Betweenness_HEALTHY	Betweenness_HCM	DELTA_HCM	Ranking_HCM	Closeness_HEALTHY	Closeness_HCM	Closeness_DELTA	Closeness_Ranking	PAGErank_HEALTHY	PAGErank_HCM	PAGErank_DELTA	PAGErank_Ranking
CRYAB	crystallin alpha B	0	262	-262	1	0.0004211	0.0699754	-0.0695543	1	0	0.346361	-0.346361	1	0.00290164	0.0116704	-0.00876878	1
GAPDH	glyceraldehyde-3-phosphate dehydrogenase	0	233	-233	2	0.0218052	0.0858254	-0.0640202	2	0	0.344119	-0.344119	2	0.00167731	0.00852278	-0.00684547	2
EIF1	eukaryotic translation initiation factor 1	0	226	-226	3	0.00204226	0.0649519	-0.0629097	3	0	0.34312	-0.34312	3	0	0.00630925	-0.00630925	3
S100A1	S100 calcium binding protein A1	2	221	-219	4	0	0.0567366	-0.0567366	4	0	0.339994	-0.339994	4	0	0.00593837	-0.00593837	4
NDUFA13	NADH:ubiquinone oxidoreductase subunit A13	0	199	-199	5	0	0.0502874	-0.0502874	5	0	0.333072	-0.333072	5	0.000226557	0.00589072	-0.00566416	5
EIF1B	eukaryotic translation initiation factor 1B	6	202	-196	6	0	0.0502439	-0.0502439	6	0	0.331515	-0.331515	6	0	0.0053878	-0.0053878	6
PROS1	protein S	0	195	-195	7	0	0.0411784	-0.0411784	7	0	0.330536	-0.330536	7	0	0.0050086	-0.0050086	7
CHCHD2	coiled-coil-helix-coiled-coil-helix domain containing 2	0	189	-189	8	0	0.0378668	-0.0378668	8	0	0.329002	-0.329002	8	0	0.00495437	-0.00495437	8
HSPA8	heat shock protein family A (Hsp70) member 8	9	195	-186	9.5	0.00776023	0.0455315	-0.0377713	9	0	0.328443	-0.328443	9	0	0.00489708	-0.00489708	9
EEF2	eukaryotic translation elongation factor 2	0	186	-186	9.5	0.000747442	0.0350259	-0.0342784	10	0	0.32819	-0.32819	10	0.000444027	0.00525862	-0.00481459	10
POLR2L	RNA polymerase II subunit L	0	185	-185	11	0	0.0322947	-0.0322947	11	0	0.326929	-0.326929	11	0.000277374	0.00481328	-0.00453591	11
CHCHD10	coiled-coil-helix-coiled-coil-helix domain containing 10	76	260	-184	12	0.00179728	0.0325917	-0.0307944	12	0	0.324436	-0.324436	12	0.00018995	0.00447753	-0.00428757	12
ADAM19	ADAM metallopeptidase domain 19	3	186	-183	14	0.00718954	0.0379703	-0.0307807	13	0	0.323942	-0.323942	13	0	0.00423991	-0.00423991	13
ACTC1	actin alpha cardiac muscle 1	0	183	-183	14	0	0.0303914	-0.0303914	14	0	0.322468	-0.322468	14	0.00164743	0.0058179	-0.00417047	14
ELOB	elongin B	0	183	-183	14	0	0.0303254	-0.0303254	15	0	0.32198	-0.32198	15	0	0.00414986	-0.00414986	15
IRX3	iroquois homeobox 3	0	180	-180	16	0	0.0283624	-0.0283624	16	0	0.321396	-0.321396	16	0	0.00407878	-0.00407878	16
UBC	ubiquitin C	0	170	-170	17	0	0.0270551	-0.0270551	17	0	0.321348	-0.321348	17	0	0.00401445	-0.00401445	17
AUTS2	activator of transcription and developmental regulator AUTS2	0	169	-169	18.5	0	0.0253981	-0.0253981	18	0	0.321105	-0.321105	18	0	0.00399672	-0.00399672	18
UBB	ubiquitin B	0	169	-169	18.5	0.00151953	0.0256682	-0.0241487	19	0	0.32009	-0.32009	19	0	0.00399055	-0.00399055	19
HSPA1A	heat shock protein family A (Hsp70) member 1A	0	164	-164	20	0	0.0241365	-0.0241365	20	0	0.318413	-0.318413	20	0	0.00392033	-0.00392033	20
PRDX5	peroxiredoxin 5	0	159	-159	21	0	0.022912	-0.022912	21	0	0.318223	-0.318223	21	0.000551953	0.00444884	-0.00389689	21
PCBD1	pterin-4 alpha-carbinolamine dehydratase 1	0	155	-155	22	3.63177e-05	0.0203297	-0.0202934	22	0	0.317985	-0.317985	22	0	0.00382017	-0.00382017	22
GJA1	gap junction protein alpha 1	0	150	-150	23	0.00162563	0.0216268	-0.0200012	23	0	0.317605	-0.317605	23	0	0.00380067	-0.00380067	23
MYH6	myosin heavy chain 6	0	149	-149	24	0	0.018587	-0.018587	24	0	0.31751	-0.31751	24	0	0.00374149	-0.00374149	24
EHMT1	euchromatic histone lysine methyltransferase 1	0	147	-147	25	0	0.0184533	-0.0184533	25	0	0.316848	-0.316848	25	0	0.00368603	-0.00368603	25
ATP1B1	ATPase Na+/K+ transporting subunit beta 1	10	151	-141	26	0	0.0183637	-0.0183637	26	0	0.316801	-0.316801	26	0	0.00363817	-0.00363817	26
CUX1	cut like homeobox 1	8	147	-139	27	0	0.0179972	-0.0179972	27	0	0.316283	-0.316283	27	0	0.00360674	-0.00360674	27
C5AR1	complement C5a receptor 1	0	134	-134	28	0	0.0178434	-0.0178434	28	0	0.31586	-0.31586	28	0.000301834	0.00390621	-0.00360437	28
RBFOX1	RNA binding fox-1 homolog 1	0	130	-130	29	0	0.0177497	-0.0177497	29	0	0.315111	-0.315111	29	0	0.00357054	-0.00357054	29
GLRX2	glutaredoxin 2	0	129	-129	30.5	0	0.0177343	-0.0177343	30	0	0.315064	-0.315064	30	0	0.00351014	-0.00351014	30
SMYD3	SET and MYND domain containing 3	0	129	-129	30.5	0.000117057	0.01778	-0.017663	31	0	0.314924	-0.314924	31.5	0	0.00347332	-0.00347332	31
MYH9	myosin heavy chain 9	0	125	-125	32	0	0.0175035	-0.0175035	32	0	0.314924	-0.314924	31.5	0	0.003426	-0.003426	32
RACK1	receptor for activated C kinase 1	0	123	-123	33	0	0.017102	-0.017102	33	0	0.314134	-0.314134	33	0	0.0033909	-0.0033909	33
YBX1	Y-box binding protein 1	0	117	-117	34	0.000679149	0.0162283	-0.0155492	34	0	0.313856	-0.313856	34	0	0.00329107	-0.00329107	34
PCSK6	proprotein convertase subtilisin/kexin type 6	19	135	-116	35	0	0.0150001	-0.0150001	35	0	0.312518	-0.312518	35	0	0.00325149	-0.00325149	35
MAPK4	mitogen-activated protein kinase 4	0	112	-112	36	5.60699e-05	0.0148979	-0.0148419	36	0	0.312289	-0.312289	36	0	0.00325148	-0.00325148	36
EID1	EP300 interacting inhibitor of differentiation 1	0	108	-108	37	0.00581675	0.0205727	-0.0147559	37	0	0.312151	-0.312151	37	0	0.00323172	-0.00323172	37
CD81	CD81 molecule	0	107	-107	38	0	0.0142457	-0.0142457	38	0	0.311603	-0.311603	38	0	0.0031502	-0.0031502	38
ZNF536	zinc finger protein 536	0	106	-106	39	0	0.0139657	-0.0139657	39	0	0.310692	-0.310692	39.5	0	0.00308523	-0.00308523	39
TGFB2	transforming growth factor beta 2	0	103	-103	40.5	0.00927371	0.0229849	-0.0137112	40	0	0.310692	-0.310692	39.5	0	0.00307844	-0.00307844	40
MLF1	myeloid leukemia factor 1	0	103	-103	40.5	0	0.01284	-0.01284	41	0	0.310556	-0.310556	41	0	0.0030443	-0.0030443	41
NSD1	nuclear receptor binding SET domain protein 1	2	103	-101	42	9.3808e-05	0.0128694	-0.0127756	42	0	0.309968	-0.309968	42	0	0.0029248	-0.0029248	42
CDCA7L	cell division cycle associated 7 like	0	100	-100	43	0.00523399	0.017829	-0.012595	43	0	0.309697	-0.309697	43	0.000810978	0.00360711	-0.00279614	43
HIGD1A	HIG1 hypoxia inducible domain family member 1A	1	98	-97	44.5	0	0.0124212	-0.0124212	44	0	0.309382	-0.309382	44	0	0.00275509	-0.00275509	44
CTIF	cap binding complex dependent translation initiation factor	0	97	-97	44.5	0.00145666	0.0138343	-0.0123777	45	0	0.308484	-0.308484	45	0	0.00253542	-0.00253542	45
FGF7	fibroblast growth factor 7	16	112	-96	46	4.19311e-05	0.0122451	-0.0122032	46	0	0.308216	-0.308216	46	0	0.00250907	-0.00250907	46
CSRP3	cysteine and glycine rich protein 3	27	121	-94	47	0	0.0121875	-0.0121875	47	0	0.307904	-0.307904	47	0	0.00248947	-0.00248947	47
HSPA5	heat shock protein family A (Hsp70) member 5	11	102	-91	49	0	0.0120434	-0.0120434	48	0	0.307726	-0.307726	48	0	0.0024778	-0.0024778	48
ARID5A	AT-rich interaction domain 5A	0	91	-91	49	0	0.0119433	-0.0119433	49	0	0.30737	-0.30737	49	0	0.00241412	-0.00241412	49
ATP8B1	ATPase phospholipid transporting 8B1	0	91	-91	49	0	0.0117634	-0.0117634	50	0	0.307104	-0.307104	50	0	0.00238534	-0.00238534	50
PFDN5	prefoldin subunit 5	0	90	-90	51.5	3.36953e-07	0.0117241	-0.0117238	51	0	0.306661	-0.306661	51	0	0.00238345	-0.00238345	51
PSMA7	proteasome 20S subunit alpha 7	0	90	-90	51.5	0	0.0115289	-0.0115289	52	0	0.306617	-0.306617	52	0	0.00237316	-0.00237316	52
TMBIM6	transmembrane BAX inhibitor motif containing 6	0	89	-89	53	1.17598e-05	0.0115132	-0.0115014	53	0	0.306484	-0.306484	53	0	0.00236445	-0.00236445	53
HINT1	histidine triad nucleotide binding protein 1	0	87	-87	54	4.43873e-06	0.0114537	-0.0114493	54	0	0.306131	-0.306131	54	0.000134965	0.00245713	-0.00232217	54
POLR2J	RNA polymerase II subunit J	0	85	-85	55	0.0262353	0.03768	-0.0114447	55	0	0.306087	-0.306087	55.5	0.000766525	0.00306363	-0.00229711	55
CITED4	Cbp/p300 interacting transactivator with Glu/Asp rich carboxy-terminal domain 4	0	81	-81	56	0	0.0112268	-0.0112268	56	0	0.306087	-0.306087	55.5	0	0.00226904	-0.00226904	56
MED12L	mediator complex subunit 12L	0	79	-79	57	0	0.01094	-0.01094	57	0	0.305955	-0.305955	57	0.000129149	0.00228658	-0.00215743	57
TGFBR3	transforming growth factor beta receptor 3	0	76	-76	58	5.5264e-05	0.0109661	-0.0109109	58	0	0.305867	-0.305867	58	0.000105489	0.00222827	-0.00212278	58
PID1	phosphotyrosine interaction domain containing 1	5	79	-74	60	0.0059876	0.0163332	-0.0103456	59	0	0.305735	-0.305735	59.5	0	0.00206227	-0.00206227	59
HDAC4	histone deacetylase 4	30	104	-74	60	0	0.0102992	-0.0102992	60	0	0.305735	-0.305735	59.5	0	0.00204004	-0.00204004	60
HSF1	heat shock transcription factor 1	6	80	-74	60	0.00316631	0.0133836	-0.0102173	61	0	0.305296	-0.305296	61	0.000264685	0.00229104	-0.00202636	61
PRICKLE1	prickle planar cell polarity protein 1	0	72	-72	62	0	0.0102013	-0.0102013	62	0	0.305121	-0.305121	62	0.000968845	0.00295858	-0.00198973	62
GATAD2B	GATA zinc finger domain containing 2B	0	71	-71	63	0	0.0101858	-0.0101858	63	0	0.305034	-0.305034	63	0	0.00195497	-0.00195497	63
NDUFA4	NDUFA4 mitochondrial complex associated	0	70	-70	64	0	0.00984553	-0.00984553	64	0	0.304684	-0.304684	64	0.000165185	0.00211175	-0.00194657	64
BTG1	BTG anti-proliferation factor 1	0	69	-69	65	0	0.00952993	-0.00952993	65	0	0.304553	-0.304553	65.5	0.000121757	0.00205769	-0.00193593	65
COX4I1	cytochrome c oxidase subunit 4I1	0	68	-68	66	0	0.00951498	-0.00951498	66	0	0.304553	-0.304553	65.5	0	0.00192592	-0.00192592	66
LARP4	La ribonucleoprotein 4	2	69	-67	68	0.00820583	0.0175413	-0.00933545	67	0	0.303944	-0.303944	67	0.000627517	0.00252905	-0.00190153	67
EIF2AK3	eukaryotic translation initiation factor 2 alpha kinase 3	0	67	-67	68	5.33814e-05	0.00930503	-0.00925165	68	0	0.303901	-0.303901	68	0.000651393	0.00247574	-0.00182434	68
SLC25A4	solute carrier family 25 member 4	0	67	-67	68	0	0.00921653	-0.00921653	69	0	0.303597	-0.303597	69	0	0.0017841	-0.0017841	69
SETD2	SET domain containing 2, histone lysine methyltransferase	0	66	-66	70	0.00174197	0.0108665	-0.00912458	70	0	0.303554	-0.303554	70	0	0.00177753	-0.00177753	70
GABPB2	GA binding protein transcription factor subunit beta 2	11	76	-65	71.5	0.00285544	0.0116668	-0.00881134	71	0	0.30351	-0.30351	71	0	0.00177313	-0.00177313	71
BCL2	BCL2 apoptosis regulator	0	65	-65	71.5	0.000217555	0.00890308	-0.00868553	72	0	0.303337	-0.303337	72	0	0.00177201	-0.00177201	72
HSBP1	heat shock factor binding protein 1	0	63	-63	73	0	0.00867068	-0.00867068	73	0	0.303164	-0.303164	73	0	0.00176928	-0.00176928	73
DHFR	dihydrofolate reductase	33	95	-62	74.5	0.00574003	0.0143305	-0.00859051	74	0	0.302991	-0.302991	74	0	0.00175747	-0.00175747	74
SMYD2	SET and MYND domain containing 2	0	62	-62	74.5	0	0.00841312	-0.00841312	75	0	0.302862	-0.302862	75	0	0.00174417	-0.00174417	75
POLR2K	RNA polymerase II subunit K	0	60	-60	76	0	0.00829773	-0.00829773	76	0	0.302776	-0.302776	76	0	0.00173701	-0.00173701	76
ATP5IF1	ATP synthase inhibitory factor subunit 1	3	62	-59	78	0	0.00820762	-0.00820762	77	0	0.302647	-0.302647	77.5	0	0.00171805	-0.00171805	77
COX7C	cytochrome c oxidase subunit 7C	0	59	-59	78	0	0.00795993	-0.00795993	78	0	0.302647	-0.302647	77.5	0	0.00169963	-0.00169963	78
FTH1	ferritin heavy chain 1	0	59	-59	78	0.0030555	0.0109963	-0.00794085	79	0	0.302045	-0.302045	79	0	0.00164709	-0.00164709	79
COX5B	cytochrome c oxidase subunit 5B	0	57	-57	80.5	0	0.00783477	-0.00783477	80	0	0.302002	-0.302002	80	0	0.00164654	-0.00164654	80
UQCRQ	ubiquinol-cytochrome c reductase complex III subunit VII	0	57	-57	80.5	6.811e-06	0.00778305	-0.00777624	81	0	0.301959	-0.301959	81	0.000428325	0.00206153	-0.0016332	81
KDM2A	lysine demethylase 2A	10	65	-55	83.5	0	0.00775309	-0.00775309	82	0	0.301873	-0.301873	82.5	0	0.0016264	-0.0016264	82
ZNF302	zinc finger protein 302	4	59	-55	83.5	0	0.00773627	-0.00773627	83	0	0.301873	-0.301873	82.5	0	0.00161245	-0.00161245	83
NKX2-5	NK2 homeobox 5	0	55	-55	83.5	0	0.00766042	-0.00766042	84	0	0.301659	-0.301659	84	0.0011348	0.00273573	-0.00160093	84
UQCR10	ubiquinol-cytochrome c reductase, complex III subunit X	0	55	-55	83.5	0.00344244	0.0110998	-0.00765736	85	0	0.301531	-0.301531	85	0.000596382	0.00217491	-0.00157853	85
RNH1	ribonuclease/angiogenin inhibitor 1	0	54	-54	87	0	0.00758806	-0.00758806	86	0	0.300806	-0.300806	86.5	0	0.00152988	-0.00152988	86
TIMM8B	translocase of inner mitochondrial membrane 8 homolog B	0	54	-54	87	0	0.0075597	-0.0075597	87	0	0.300806	-0.300806	86.5	0.000504891	0.00202081	-0.00151592	87
COX7A1	cytochrome c oxidase subunit 7A1	0	54	-54	87	0	0.00753856	-0.00753856	88	0	0.300466	-0.300466	88	0	0.00151524	-0.00151524	88
RBM4B	RNA binding motif protein 4B	2	55	-53	93	0	0.00751256	-0.00751256	89	0	0.300424	-0.300424	89	0	0.00151495	-0.00151495	89
EDA	ectodysplasin A	1	54	-53	93	0.000571366	0.00807396	-0.00750259	90	0	0.300212	-0.300212	90	0	0.00150683	-0.00150683	90
ATRAID	all-trans retinoic acid induced differentiation factor	0	53	-53	93	0	0.00744962	-0.00744962	91	0	0.300042	-0.300042	91	0	0.00149518	-0.00149518	91
ATP5MC3	ATP synthase membrane subunit c locus 3	0	53	-53	93	0	0.00740986	-0.00740986	92	0	0.299915	-0.299915	92.5	0.000474152	0.00196745	-0.0014933	92
BLM	BLM RecQ like helicase	0	53	-53	93	0.000161266	0.00745689	-0.00729562	93	0	0.299915	-0.299915	92.5	8.36563e-05	0.00155594	-0.00147229	93
COX6B1	cytochrome c oxidase subunit 6B1	0	53	-53	93	0	0.00728968	-0.00728968	94	0	0.299831	-0.299831	94	0	0.00146615	-0.00146615	94
FTL	ferritin light chain	0	53	-53	93	0.00312454	0.0104082	-0.00728368	95	0	0.299789	-0.299789	95.5	0	0.00144493	-0.00144493	95
ATP5PF	ATP synthase peripheral stalk subunit F6	0	53	-53	93	0.000116588	0.00738983	-0.00727324	96	0	0.299789	-0.299789	95.5	0	0.00144426	-0.00144426	96
SOD1	superoxide dismutase 1	0	53	-53	93	0.000546027	0.00780741	-0.00726138	97	0	0.299577	-0.299577	97	0	0.0014314	-0.0014314	97
RBM25	RNA binding motif protein 25	5	57	-52	99.5	0	0.00715759	-0.00715759	98	0	0.299493	-0.299493	98	0	0.00142496	-0.00142496	98
ATP5ME	ATP synthase membrane subunit e	0	52	-52	99.5	2.49966e-06	0.00707075	-0.00706825	99	0	0.299451	-0.299451	99.5	0.00127232	0.00268155	-0.00140922	99
UQCRB	ubiquinol-cytochrome c reductase binding protein	0	52	-52	99.5	0	0.00684323	-0.00684323	100	0	0.299451	-0.299451	99.5	0.000304506	0.00170706	-0.00140256	100
ATP5PO	ATP synthase peripheral stalk subunit OSCP	0	52	-52	99.5	0	0.00679613	-0.00679613	101	0	0.299325	-0.299325	101	0	0.00139059	-0.00139059	101
ESRRG	estrogen related receptor gamma	0	51	-51	103.5	0	0.00673321	-0.00673321	102	0	0.298568	-0.298568	102	0	0.001389	-0.001389	102
ARL6IP5	ADP ribosylation factor like GTPase 6 interacting protein 5	0	51	-51	103.5	0.00152199	0.00799514	-0.00647315	103	0	0.298317	-0.298317	103	0.000278796	0.00164752	-0.00136873	103
DRAP1	DR1 associated protein 1	0	51	-51	103.5	0	0.00638198	-0.00638198	104	0	0.298275	-0.298275	104.5	0	0.00135755	-0.00135755	104
ATP5PD	ATP synthase peripheral stalk subunit d	0	51	-51	103.5	0	0.00614	-0.00614	105	0	0.298275	-0.298275	104.5	0.000124332	0.00147884	-0.0013545	105
ATOH8	atonal bHLH transcription factor 8	0	50	-50	108.5	0	0.00602593	-0.00602593	106	0	0.298233	-0.298233	106	0	0.00134397	-0.00134397	106
TNNC1	troponin C1, slow skeletal and cardiac type	0	50	-50	108.5	0	0.00594493	-0.00594493	107	0	0.298108	-0.298108	107.5	0.0011621	0.00248194	-0.00131984	107
NDUFB2	NADH:ubiquinone oxidoreductase subunit B2	0	50	-50	108.5	0	0.00594147	-0.00594147	108	0	0.298108	-0.298108	107.5	0	0.00131411	-0.00131411	108
NDUFB10	NADH:ubiquinone oxidoreductase subunit B10	0	50	-50	108.5	0.000465814	0.0063057	-0.00583988	109	0	0.298066	-0.298066	109	0.000105324	0.00139806	-0.00129273	109
MIF	macrophage migration inhibitory factor	0	50	-50	108.5	5.5902e-05	0.00588221	-0.00582631	110	0	0.297983	-0.297983	111	0	0.00127284	-0.00127284	110
COX7B	cytochrome c oxidase subunit 7B	0	50	-50	108.5	0	0.00578781	-0.00578781	111	0	0.297983	-0.297983	111	0	0.00127079	-0.00127079	111
PRDM16	PR/SET domain 16	1	50	-49	113	0.00106769	0.00677382	-0.00570614	112	0	0.297983	-0.297983	111	0	0.00126075	-0.00126075	112
TOB1	transducer of ERBB2, 1	4	53	-49	113	0	0.00568805	-0.00568805	113	0	0.297941	-0.297941	113	0	0.00125311	-0.00125311	113
ATP5F1E	ATP synthase F1 subunit epsilon	0	49	-49	113	0	0.00567601	-0.00567601	114	0	0.297899	-0.297899	114	0	0.00124204	-0.00124204	114
CITED2	Cbp/p300 interacting transactivator with Glu/Asp rich carboxy-terminal domain 2	4	50	-46	115.5	0	0.00567596	-0.00567596	115	0	0.297732	-0.297732	115	0	0.00123541	-0.00123541	115
COX8A	cytochrome c oxidase subunit 8A	0	46	-46	115.5	0	0.00566666	-0.00566666	116	0	0.297483	-0.297483	116	0	0.00122518	-0.00122518	116
JUN	Jun proto-oncogene, AP-1 transcription factor subunit	0	45	-45	118	0	0.00563997	-0.00563997	117	0	0.297441	-0.297441	117	0	0.00121328	-0.00121328	117
GNG5	G protein subunit gamma 5	0	45	-45	118	0.0151022	0.0206774	-0.0055752	118	0	0.29715	-0.29715	118	0	0.00120733	-0.00120733	118
SRP14	signal recognition particle 14	0	45	-45	118	0.00148098	0.00703555	-0.00555457	119	0	0.297067	-0.297067	119	0	0.00118	-0.00118	119
RNF207	ring finger protein 207	0	44	-44	124	0	0.00548039	-0.00548039	120	0	0.296901	-0.296901	120	0	0.00117514	-0.00117514	120
HSPE1	heat shock protein family E (Hsp10) member 1	0	44	-44	124	0	0.00546102	-0.00546102	121	0	0.296818	-0.296818	121	0	0.0011743	-0.0011743	121
TRMT112	tRNA methyltransferase subunit 11-2	0	44	-44	124	0.00277768	0.00809696	-0.00531929	122	0	0.296529	-0.296529	122	0	0.00116386	-0.00116386	122
BAZ2A	bromodomain adjacent to zinc finger domain 2A	0	44	-44	124	0	0.00530305	-0.00530305	123	0	0.296405	-0.296405	123	0	0.00116022	-0.00116022	123
TPT1	tumor protein, translationally-controlled 1	0	44	-44	124	0.00489654	0.0101402	-0.00524369	124	0	0.296281	-0.296281	124.5	0	0.00114373	-0.00114373	124
SMG1	SMG1 nonsense mediated mRNA decay associated PI3K related kinase	0	44	-44	124	2.2831e-05	0.00520673	-0.0051839	125	0	0.296281	-0.296281	124.5	0	0.00113601	-0.00113601	125
WWOX	WW domain containing oxidoreductase	0	44	-44	124	2.91215e-05	0.00517865	-0.00514953	126	0	0.296116	-0.296116	126	0.000599341	0.001729	-0.00112965	126
ATP5MC1	ATP synthase membrane subunit c locus 1	0	44	-44	124	0	0.00514042	-0.00514042	127	0	0.29591	-0.29591	127	0	0.00112839	-0.00112839	127
NME2	NME/NM23 nucleoside diphosphate kinase 2	0	44	-44	124	0	0.00506339	-0.00506339	128	0	0.295869	-0.295869	128	0	0.00112528	-0.00112528	128
ACTN4	actinin alpha 4	1	44	-43	130	5.90893e-05	0.0051179	-0.00505881	129	0	0.295786	-0.295786	129.5	0	0.00112439	-0.00112439	129
ATP5MD	ATP synthase membrane subunit DAPIT	0	43	-43	130	3.14705e-05	0.00505267	-0.0050212	130	0	0.295786	-0.295786	129.5	0	0.00111585	-0.00111585	130
UBL5	ubiquitin like 5	0	43	-43	130	0	0.00498113	-0.00498113	131	0	0.295622	-0.295622	131.5	0	0.00111231	-0.00111231	131
ROR1	receptor tyrosine kinase like orphan receptor 1	11	53	-42	136.5	0	0.00489989	-0.00489989	132	0	0.295622	-0.295622	131.5	0	0.00109711	-0.00109711	132
NFE2L3	nuclear factor, erythroid 2 like 3	11	53	-42	136.5	0	0.00485961	-0.00485961	133	0	0.295458	-0.295458	133	0	0.00109335	-0.00109335	133
ENY2	ENY2 transcription and export complex 2 subunit	1	43	-42	136.5	5.18494e-05	0.00486316	-0.00481131	134	0	0.295171	-0.295171	134	0	0.00109142	-0.00109142	134
HAX1	HCLS1 associated protein X-1	0	42	-42	136.5	0.000842826	0.00563651	-0.00479369	135	0	0.295007	-0.295007	135	0	0.00108938	-0.00108938	135
UQCC2	ubiquinol-cytochrome c reductase complex assembly factor 2	0	42	-42	136.5	0	0.00476035	-0.00476035	136	0	0.294925	-0.294925	136.5	0	0.0010836	-0.0010836	136
ACTB	actin beta	0	42	-42	136.5	0	0.00474977	-0.00474977	137	0	0.294925	-0.294925	136.5	0	0.00108339	-0.00108339	137
ATP5F1B	ATP synthase F1 subunit beta	0	42	-42	136.5	0	0.00472305	-0.00472305	138	0	0.294884	-0.294884	138	0	0.00108276	-0.00108276	138
ATP5MPL	ATP synthase membrane subunit 6.8PL	0	42	-42	136.5	0	0.004696	-0.004696	139	0	0.294843	-0.294843	139	0	0.0010826	-0.0010826	139
MICOS13	mitochondrial contact site and cristae organizing system subunit 13	0	42	-42	136.5	0	0.00469217	-0.00469217	140	0	0.294802	-0.294802	140	0	0.0010787	-0.0010787	140
UQCRFS1	ubiquinol-cytochrome c reductase, Rieske iron-sulfur polypeptide 1	0	42	-42	136.5	0	0.00460228	-0.00460228	141	0	0.294762	-0.294762	141	0	0.00106416	-0.00106416	141
BMPR2	bone morphogenetic protein receptor type 2	7	48	-41	145	0	0.00457268	-0.00457268	142	0	0.294639	-0.294639	142	0	0.00105864	-0.00105864	142
TBL1XR1	TBL1X receptor 1	18	59	-41	145	0	0.00455588	-0.00455588	143	0	0.294558	-0.294558	143	0	0.0010567	-0.0010567	143
FYN	FYN proto-oncogene, Src family tyrosine kinase	3	44	-41	145	0	0.00454537	-0.00454537	144	0	0.294354	-0.294354	144.5	0.000168427	0.00122508	-0.00105665	144
ISCU	iron-sulfur cluster assembly enzyme	1	42	-41	145	0.000307348	0.00484697	-0.00453963	145	0	0.294354	-0.294354	144.5	0	0.0010533	-0.0010533	145
H3F3B		0	41	-41	145	0	0.00452154	-0.00452154	146	0	0.294313	-0.294313	146	0	0.00105163	-0.00105163	146
PRDX2	peroxiredoxin 2	0	41	-41	145	0	0.00449453	-0.00449453	147	0	0.294232	-0.294232	147	0	0.00105096	-0.00105096	147
NDUFA1	NADH:ubiquinone oxidoreductase subunit A1	0	41	-41	145	0.000267689	0.00465691	-0.00438922	148	0	0.294028	-0.294028	148	0	0.00104598	-0.00104598	148
ATP2B4	ATPase plasma membrane Ca2+ transporting 4	0	40	-40	150	0	0.00438902	-0.00438902	149	0	0.293825	-0.293825	149	0	0.00104124	-0.00104124	149
CYCS	cytochrome c, somatic	0	40	-40	150	0	0.00437572	-0.00437572	150	0	0.293744	-0.293744	150	0	0.00104026	-0.00104026	150
NDUFA6	NADH:ubiquinone oxidoreductase subunit A6	0	40	-40	150	0	0.00432485	-0.00432485	151	0	0.293501	-0.293501	151	0	0.0010397	-0.0010397	151
KCNQ1OT1	KCNQ1 opposite strand/antisense transcript 1	55	94	-39	153.5	0	0.00417363	-0.00417363	152	0	0.29342	-0.29342	152	0	0.00103641	-0.00103641	152
LAMTOR5	late endosomal/lysosomal adaptor, MAPK and MTOR activator 5	0	39	-39	153.5	0.000145274	0.00430698	-0.00416171	153	0	0.293339	-0.293339	153	0.000137852	0.00117024	-0.00103239	153
DBI	diazepam binding inhibitor, acyl-CoA binding protein	0	39	-39	153.5	5.60808e-06	0.0041626	-0.004157	154	0	0.293298	-0.293298	154	0	0.00103085	-0.00103085	154
NDUFB7	NADH:ubiquinone oxidoreductase subunit B7	0	39	-39	153.5	0	0.00411397	-0.00411397	155	0	0.293137	-0.293137	155	0	0.00102982	-0.00102982	155
MDH1	malate dehydrogenase 1	0	38	-38	157	0	0.00405827	-0.00405827	156	0	0.293016	-0.293016	156	0.000146376	0.00117608	-0.0010297	156
TMA7	translation machinery associated 7 homolog	0	38	-38	157	0	0.00405336	-0.00405336	157	0	0.292935	-0.292935	157	0	0.00102336	-0.00102336	157
NDUFB11	NADH:ubiquinone oxidoreductase subunit B11	0	38	-38	157	0.00047377	0.00448105	-0.00400728	158	0	0.292814	-0.292814	158	0	0.00102002	-0.00102002	158
PRDM5	PR/SET domain 5	3	40	-37	163.5	0	0.00399412	-0.00399412	159	0	0.292774	-0.292774	159	0.000405469	0.00141608	-0.00101061	159
NDUFS5	NADH:ubiquinone oxidoreductase subunit S5	0	37	-37	163.5	0	0.00398896	-0.00398896	160	0	0.292693	-0.292693	160	0	0.0010079	-0.0010079	160
CORIN	corin, serine peptidase	0	37	-37	163.5	0	0.00395363	-0.00395363	161	0	0.29201	-0.29201	161	0	0.00100457	-0.00100457	161
COX7A2	cytochrome c oxidase subunit 7A2	0	37	-37	163.5	0.00179944	0.00575102	-0.00395158	162	0	0.29197	-0.29197	162	0.000343623	0.00134514	-0.00100152	162
CREB5	cAMP responsive element binding protein 5	0	37	-37	163.5	0	0.00391929	-0.00391929	163	0	0.29161	-0.29161	163.5	0	0.000999829	-0.000999829	163
MYL2	myosin light chain 2	0	37	-37	163.5	0	0.00385332	-0.00385332	164	0	0.29161	-0.29161	163.5	0	0.000998805	-0.000998805	164
SERF2	small EDRK-rich factor 2	0	37	-37	163.5	0	0.00384674	-0.00384674	165	0	0.29157	-0.29157	165	0.00043688	0.00143389	-0.000997013	165
ANTKMT	adenine nucleotide translocase lysine methyltransferase	0	37	-37	163.5	0	0.00380992	-0.00380992	166	0	0.29149	-0.29149	166	0	0.000996775	-0.000996775	166
UQCR11	ubiquinol-cytochrome c reductase, complex III subunit XI	0	37	-37	163.5	0.000249842	0.00405464	-0.0038048	167	0	0.29141	-0.29141	167	0	0.000986206	-0.000986206	167
MB	myoglobin	0	37	-37	163.5	0	0.00379923	-0.00379923	168	0	0.29117	-0.29117	168	0	0.000984607	-0.000984607	168
NDUFAF3	NADH:ubiquinone oxidoreductase complex assembly factor 3	0	36	-36	170.5	0	0.00375918	-0.00375918	169	0	0.291131	-0.291131	169.5	0	0.000974513	-0.000974513	169
TOMM6	translocase of outer mitochondrial membrane 6	0	36	-36	170.5	0	0.00375719	-0.00375719	170	0	0.291131	-0.291131	169.5	0.000818882	0.00178469	-0.000965805	170
PDE7B	phosphodiesterase 7B	0	36	-36	170.5	0	0.00375655	-0.00375655	171	0	0.291011	-0.291011	171	0	0.000965286	-0.000965286	171
NOP10	NOP10 ribonucleoprotein	0	36	-36	170.5	0	0.00375586	-0.00375586	172	0	0.290852	-0.290852	172	0	0.000962122	-0.000962122	172
G0S2	G0/G1 switch 2	2	37	-35	177.5	0	0.00373979	-0.00373979	173	0	0.290812	-0.290812	173	0	0.00094565	-0.00094565	173
CD36	CD36 molecule	1	36	-35	177.5	0.000570925	0.00431069	-0.00373976	174	0	0.290534	-0.290534	174.5	0	0.000939365	-0.000939365	174
DCP1B	decapping mRNA 1B	95	130	-35	177.5	0	0.00372682	-0.00372682	175	0	0.290534	-0.290534	174.5	0	0.00093819	-0.00093819	175
ACTA1	actin alpha 1, skeletal muscle	0	35	-35	177.5	0.00282012	0.00654472	-0.0037246	176	0	0.290375	-0.290375	176	0	0.000930353	-0.000930353	176
CCNH	cyclin H	0	35	-35	177.5	0.0011005	0.00480702	-0.00370651	177	0	0.290296	-0.290296	177	0	0.000929926	-0.000929926	177
LINC02208	long intergenic non-protein coding RNA 2208	0	35	-35	177.5	0	0.00370498	-0.00370498	178	0	0.290257	-0.290257	178	0	0.000926215	-0.000926215	178
UBR5	ubiquitin protein ligase E3 component n-recognin 5	0	35	-35	177.5	0.00134837	0.00494266	-0.00359429	179	0	0.290177	-0.290177	179	0.000118072	0.00104268	-0.000924612	179
ACTN1	actinin alpha 1	0	35	-35	177.5	0	0.00357579	-0.00357579	180	0	0.289743	-0.289743	180	0	0.000922298	-0.000922298	180
IRX5	iroquois homeobox 5	0	35	-35	177.5	0	0.00355267	-0.00355267	181	0	0.289467	-0.289467	181	0.001242	0.00216269	-0.000920685	181
POLR2I	RNA polymerase II subunit I	0	35	-35	177.5	0	0.00349676	-0.00349676	182	0	0.289348	-0.289348	182	0	0.000917755	-0.000917755	182
PKIA	cAMP-dependent protein kinase inhibitor alpha	10	44	-34	188	0	0.00348042	-0.00348042	183	0	0.289309	-0.289309	183	0	0.000916786	-0.000916786	183
PTPN14	protein tyrosine phosphatase non-receptor type 14	0	34	-34	188	0.000939335	0.00439755	-0.00345821	184	0	0.289152	-0.289152	184	0	0.000912378	-0.000912378	184
YWHAQ	tyrosine 3-monooxygenase/tryptophan 5-monooxygenase activation protein theta	0	34	-34	188	0	0.00345783	-0.00345783	185	0	0.289112	-0.289112	185	0.000404345	0.00131588	-0.000911536	185
MTLN	mitoregulin	0	34	-34	188	0	0.00345312	-0.00345312	186	0	0.289073	-0.289073	186	0.00276386	0.00367341	-0.000909553	186
SELENOK	selenoprotein K	0	34	-34	188	0	0.00344434	-0.00344434	187	0	0.289034	-0.289034	187	0	0.000908252	-0.000908252	187
KCNMB2-AS1	KCNMB2 antisense RNA 1	0	34	-34	188	0	0.00343503	-0.00343503	188	0	0.288916	-0.288916	188	0	0.000906091	-0.000906091	188
DNAJC19	DnaJ heat shock protein family (Hsp40) member C19	0	34	-34	188	0	0.00339004	-0.00339004	189	0	0.288798	-0.288798	189	0.000193735	0.00109979	-0.000906059	189
PKD2	polycystin 2, transient receptor potential cation channel	0	34	-34	188	0	0.00338075	-0.00338075	190	0	0.288642	-0.288642	190	0	0.000902722	-0.000902722	190
AL138828.1		0	34	-34	188	0	0.00337762	-0.00337762	191	0	0.288563	-0.288563	191	0	0.000899767	-0.000899767	191
PLCE1	phospholipase C epsilon 1	0	34	-34	188	0	0.00337433	-0.00337433	192	0	0.288446	-0.288446	192	0	0.000897348	-0.000897348	192
C19orf53	chromosome 19 open reading frame 53	0	34	-34	188	0	0.0033707	-0.0033707	193	0	0.288172	-0.288172	193.5	0	0.000897246	-0.000897246	193
VCL	vinculin	1	34	-33	196.5	0	0.00333609	-0.00333609	194	0	0.288172	-0.288172	193.5	0	0.000894908	-0.000894908	194
NDUFB3	NADH:ubiquinone oxidoreductase subunit B3	0	33	-33	196.5	0	0.00332508	-0.00332508	195	0	0.287432	-0.287432	195	0	0.000889659	-0.000889659	195
NDUFC1	NADH:ubiquinone oxidoreductase subunit C1	0	33	-33	196.5	0.000223662	0.00354059	-0.00331693	196	0	0.287316	-0.287316	196.5	0	0.000887336	-0.000887336	196
ATP5MF	ATP synthase membrane subunit f	0	33	-33	196.5	0.00247977	0.00579257	-0.0033128	197	0	0.287316	-0.287316	196.5	0	0.000887029	-0.000887029	197
AC022034.3		0	33	-33	196.5	0	0.00323753	-0.00323753	198	0	0.287238	-0.287238	198	0	0.000885757	-0.000885757	198
CNTNAP3B	contactin associated protein family member 3B	0	33	-33	196.5	0	0.00322548	-0.00322548	199	0	0.287161	-0.287161	200	0	0.000884577	-0.000884577	199
AC007114.2		1	33	-32	201	0	0.00322252	-0.00322252	200	0	0.287161	-0.287161	200	0.000164513	0.00104023	-0.000875715	200
TOMM7	translocase of outer mitochondrial membrane 7	0	32	-32	201	1.71533e-05	0.00323689	-0.00321974	201	0	0.287161	-0.287161	200	0	0.000868221	-0.000868221	201
MYO18A	myosin XVIIIA	0	32	-32	201	0	0.0032115	-0.0032115	202	0	0.287045	-0.287045	202	0	0.000865698	-0.000865698	202
ADGRL2	adhesion G protein-coupled receptor L2	6	37	-31	207.5	0	0.00320496	-0.00320496	203	0	0.287006	-0.287006	203	0	0.000865037	-0.000865037	203
COX6A2	cytochrome c oxidase subunit 6A2	14	45	-31	207.5	0.000746547	0.00392245	-0.0031759	204	0	0.286928	-0.286928	204	0	0.000862356	-0.000862356	204
S100A6	S100 calcium binding protein A6	0	31	-31	207.5	0.000983363	0.00415766	-0.00317429	205	0	0.28689	-0.28689	205	0	0.000860037	-0.000860037	205
AC007381.1		0	31	-31	207.5	7.60982e-05	0.00323338	-0.00315728	206	0	0.286851	-0.286851	206	0	0.000859742	-0.000859742	206
NDUFS6	NADH:ubiquinone oxidoreductase subunit S6	0	31	-31	207.5	0.000128752	0.00327206	-0.00314331	207	0	0.286503	-0.286503	207	0	0.000848419	-0.000848419	207
HSPB3	heat shock protein family B (small) member 3	0	31	-31	207.5	0	0.00311656	-0.00311656	208	0	0.28581	-0.28581	208	0.000696755	0.00154129	-0.00084453	208
SH3RF2	SH3 domain containing ring finger 2	0	31	-31	207.5	0.000190632	0.00330449	-0.00311385	209	0	0.285772	-0.285772	209	0	0.000838709	-0.000838709	209
CD63	CD63 molecule	0	31	-31	207.5	4.15734e-05	0.00314089	-0.00309932	210	0	0.285695	-0.285695	210	0.00111216	0.00195069	-0.000838533	210
SMIM26	small integral membrane protein 26	0	31	-31	207.5	0.0030862	0.00617358	-0.00308738	211	0	0.285657	-0.285657	211	0.000286818	0.00112369	-0.000836867	211
GNAS	GNAS complex locus	0	31	-31	207.5	0	0.00307814	-0.00307814	212	0	0.285542	-0.285542	212	0	0.000836108	-0.000836108	212
FGF12-AS1	FGF12 antisense RNA 1	4	34	-30	215.5	2.06561e-05	0.00308543	-0.00306478	213	0	0.285503	-0.285503	213.5	0	0.000834495	-0.000834495	213
NDUFA8	NADH:ubiquinone oxidoreductase subunit A8	0	30	-30	215.5	0	0.00304788	-0.00304788	214	0	0.285503	-0.285503	213.5	0	0.000834278	-0.000834278	214
NDUFC2	NADH:ubiquinone oxidoreductase subunit C2	0	30	-30	215.5	3.33081e-06	0.00304563	-0.0030423	215	0	0.285235	-0.285235	215	0	0.000831972	-0.000831972	215
CHST9	carbohydrate sulfotransferase 9	0	30	-30	215.5	0	0.00303968	-0.00303968	216	0	0.285006	-0.285006	216	0	0.000827723	-0.000827723	216
NFIX	nuclear factor I X	0	30	-30	215.5	0.000104747	0.00313456	-0.00302982	217	0	0.28493	-0.28493	217	0	0.000826592	-0.000826592	217
DDT	D-dopachrome tautomerase	0	30	-30	215.5	0	0.00302164	-0.00302164	218	0	0.284892	-0.284892	218	0	0.000825308	-0.000825308	218
UQCRC1	ubiquinol-cytochrome c reductase core protein 1	4	33	-29	222.5	0	0.00301909	-0.00301909	219	0	0.284853	-0.284853	219.5	0	0.000821243	-0.000821243	219
C6	complement C6	6	35	-29	222.5	0	0.00301549	-0.00301549	220	0	0.284853	-0.284853	219.5	0	0.000817244	-0.000817244	220
AURKAIP1	aurora kinase A interacting protein 1	0	29	-29	222.5	0	0.00301068	-0.00301068	221	0	0.284777	-0.284777	221.5	0.000103451	0.000919698	-0.000816247	221
RICTOR	RPTOR independent companion of MTOR complex 2	0	29	-29	222.5	0	0.00298885	-0.00298885	222	0	0.284777	-0.284777	221.5	0	0.000815982	-0.000815982	222
FRK	fyn related Src family tyrosine kinase	0	29	-29	222.5	0	0.00295042	-0.00295042	223	0	0.28451	-0.28451	223	0	0.000809912	-0.000809912	223
CSGALNACT1	chondroitin sulfate N-acetylgalactosaminyltransferase 1	0	29	-29	222.5	4.6999e-06	0.00289568	-0.00289098	224	0	0.284472	-0.284472	224	0	0.000807624	-0.000807624	224
JAK2	Janus kinase 2	0	29	-29	222.5	0	0.00288254	-0.00288254	225	0	0.284358	-0.284358	225	0	0.000805565	-0.000805565	225
TUBB4B	tubulin beta 4B class IVb	0	29	-29	222.5	0.00132092	0.00418496	-0.00286404	226	0	0.28432	-0.28432	226	0	0.000802955	-0.000802955	226
PGR	progesterone receptor	6	34	-28	229.5	0	0.00285012	-0.00285012	227	0	0.284282	-0.284282	227	0	0.000802077	-0.000802077	227
FARP1	FERM, ARH/RhoGEF and pleckstrin domain protein 1	1	29	-28	229.5	0.000103944	0.00293005	-0.00282611	228	0	0.284244	-0.284244	228.5	0	0.000801172	-0.000801172	228
TMED7	transmembrane p24 trafficking protein 7	0	28	-28	229.5	0	0.00282105	-0.00282105	229	0	0.284244	-0.284244	228.5	0	0.00079814	-0.00079814	229
SNHG6	small nucleolar RNA host gene 6	0	28	-28	229.5	0	0.00282011	-0.00282011	230	0	0.284168	-0.284168	230	0	0.000797852	-0.000797852	230
TPI1	triosephosphate isomerase 1	0	28	-28	229.5	0	0.00281955	-0.00281955	231	0	0.284054	-0.284054	231	0	0.000797834	-0.000797834	231
TNNT1	troponin T1, slow skeletal type	0	28	-28	229.5	0	0.00281911	-0.00281911	232	0	0.284017	-0.284017	232	0.000189119	0.000986922	-0.000797804	232
ART3	ADP-ribosyltransferase 3	5	32	-27	238.5	0	0.00281911	-0.00281911	233	0	0.283827	-0.283827	233	0	0.000797629	-0.000797629	233
CALM1	calmodulin 1	2	29	-27	238.5	0	0.00281754	-0.00281754	234	0	0.283676	-0.283676	234	0	0.000793813	-0.000793813	234
EIF4G3	eukaryotic translation initiation factor 4 gamma 3	0	27	-27	238.5	0.00468119	0.00747823	-0.00279705	235	0	0.2836	-0.2836	235	0	0.000791407	-0.000791407	235
TOGARAM2	TOG array regulator of axonemal microtubules 2	0	27	-27	238.5	3.42597e-05	0.00281911	-0.00278485	236	0	0.283524	-0.283524	236	0	0.000789251	-0.000789251	236
NCEH1	neutral cholesterol ester hydrolase 1	0	27	-27	238.5	0	0.00276463	-0.00276463	237	0	0.283449	-0.283449	237	0	0.000787094	-0.000787094	237
CYC1	cytochrome c1	0	27	-27	238.5	0.00508825	0.00782619	-0.00273794	238	0	0.283336	-0.283336	238	0.000195351	0.000977156	-0.000781805	238
NDUFB8	NADH:ubiquinone oxidoreductase subunit B8	0	27	-27	238.5	0	0.00273562	-0.00273562	239	0	0.283147	-0.283147	239	9.11936e-05	0.000871348	-0.000780155	239
SLC25A3	solute carrier family 25 member 3	0	27	-27	238.5	9.24505e-05	0.00281911	-0.00272665	240	0	0.283034	-0.283034	240	0	0.000780023	-0.000780023	240
FITM1	fat storage inducing transmembrane protein 1	0	27	-27	238.5	0	0.00270817	-0.00270817	241	0	0.282996	-0.282996	241	0	0.00077835	-0.00077835	241
C14orf132	chromosome 14 open reading frame 132	0	27	-27	238.5	2.71698e-05	0.00273127	-0.0027041	242	0	0.282733	-0.282733	242	0.000126767	0.000901855	-0.000775088	242
NDUFAB1	NADH:ubiquinone oxidoreductase subunit AB1	0	27	-27	238.5	0	0.00267064	-0.00267064	243	0	0.282545	-0.282545	243	9.99281e-05	0.000871765	-0.000771837	243
RNASEK	ribonuclease K	0	27	-27	238.5	0.0016102	0.00427009	-0.00265989	244	0	0.28247	-0.28247	244	0	0.000771016	-0.000771016	244
APOBEC2	apolipoprotein B mRNA editing enzyme catalytic subunit 2	3	29	-26	247.5	0	0.00264362	-0.00264362	245	0	0.282358	-0.282358	245.5	0	0.000770889	-0.000770889	245
A2M	alpha-2-macroglobulin	32	58	-26	247.5	0	0.00263425	-0.00263425	246	0	0.282358	-0.282358	245.5	0	0.000768364	-0.000768364	246
ARNTL2	aryl hydrocarbon receptor nuclear translocator like 2	21	47	-26	247.5	0	0.0026316	-0.0026316	247	0	0.282283	-0.282283	247	0.000742958	0.00150724	-0.000764282	247
COX20	cytochrome c oxidase assembly factor COX20	0	26	-26	247.5	2.42776e-07	0.00258945	-0.00258921	248	0	0.282245	-0.282245	248	0	0.00076182	-0.00076182	248
NCALD	neurocalcin delta	0	26	-26	247.5	0	0.00257402	-0.00257402	249	0	0.282208	-0.282208	250	0	0.000760168	-0.000760168	249
PA2G4	proliferation-associated 2G4	0	26	-26	247.5	0	0.00253215	-0.00253215	250	0	0.282208	-0.282208	250	0	0.000751932	-0.000751932	250
SLC44A5	solute carrier family 44 member 5	1	26	-25	255	0	0.00251627	-0.00251627	251	0	0.282208	-0.282208	250	0	0.000751375	-0.000751375	251
ITM2B	integral membrane protein 2B	6	31	-25	255	0	0.00251499	-0.00251499	252	0	0.282095	-0.282095	252	0	0.000748349	-0.000748349	252
NAA38	N-alpha-acetyltransferase 38, NatC auxiliary subunit	6	31	-25	255	0.00149282	0.00398865	-0.00249583	253	0	0.281983	-0.281983	253	0	0.000748267	-0.000748267	253
SLC4A5	solute carrier family 4 member 5	0	25	-25	255	0	0.00247418	-0.00247418	254	0	0.281797	-0.281797	254	0	0.000748034	-0.000748034	254
FRMD4B	FERM domain containing 4B	0	25	-25	255	0	0.00247154	-0.00247154	255	0	0.281461	-0.281461	255	0.000211007	0.00095754	-0.000746533	255
NDUFB4	NADH:ubiquinone oxidoreductase subunit B4	0	25	-25	255	0	0.00245639	-0.00245639	256	0	0.281424	-0.281424	256	0	0.000745819	-0.000745819	256
CCDC85B	coiled-coil domain containing 85B	0	25	-25	255	0	0.00238159	-0.00238159	257	0	0.281386	-0.281386	257	0	0.000745534	-0.000745534	257
ATP5MG	ATP synthase membrane subunit g	0	25	-25	255	0	0.00237245	-0.00237245	258	0	0.281275	-0.281275	258	0	0.000745111	-0.000745111	258
ROMO1	reactive oxygen species modulator 1	0	25	-25	255	0	0.00236997	-0.00236997	259	0	0.281089	-0.281089	259	0.00104952	0.00179402	-0.000744501	259
TMEM59	transmembrane protein 59	12	36	-24	264.5	0	0.00236733	-0.00236733	260	0	0.280903	-0.280903	260	0	0.00074262	-0.00074262	260
FGF12	fibroblast growth factor 12	13	37	-24	264.5	0	0.00234917	-0.00234917	261	0	0.280718	-0.280718	261	9.51805e-05	0.000837409	-0.000742228	261
KCNMB2	potassium calcium-activated channel subfamily M regulatory beta subunit 2	0	24	-24	264.5	0.00418457	0.00650743	-0.00232286	262	0	0.280681	-0.280681	262	0	0.000732538	-0.000732538	262
PGAM2	phosphoglycerate mutase 2	0	24	-24	264.5	0	0.00231535	-0.00231535	263	0	0.28057	-0.28057	263	0	0.0007309	-0.0007309	263
SAMD12	sterile alpha motif domain containing 12	0	24	-24	264.5	0	0.00229646	-0.00229646	264	0	0.280348	-0.280348	264	0	0.000730473	-0.000730473	264
ATXN2	ataxin 2	0	24	-24	264.5	0	0.0022824	-0.0022824	265	0	0.280237	-0.280237	265	0.000305178	0.0010354	-0.000730223	265
FOXO1	forkhead box O1	0	24	-24	264.5	0	0.00228124	-0.00228124	266	0	0.279942	-0.279942	266	0.00030032	0.0010294	-0.000729084	266
HERPUD1	homocysteine inducible ER protein with ubiquitin like domain 1	0	24	-24	264.5	0	0.00225944	-0.00225944	267	0	0.279868	-0.279868	267	0	0.000728751	-0.000728751	267
PSMB6	proteasome 20S subunit beta 6	0	24	-24	264.5	0	0.00225864	-0.00225864	268	0	0.279648	-0.279648	268	0	0.000727057	-0.000727057	268
AQP4-AS1	AQP4 antisense RNA 1	0	24	-24	264.5	0.000464706	0.00268457	-0.00221986	269	0	0.279501	-0.279501	269	0	0.000723857	-0.000723857	269
VGLL4	vestigial like family member 4	1	24	-23	277.5	0	0.00219552	-0.00219552	270	0	0.279464	-0.279464	270	0	0.000722719	-0.000722719	270
AL583785.1		3	26	-23	277.5	0.000980023	0.0031454	-0.00216538	271	0	0.279427	-0.279427	271	0	0.000718722	-0.000718722	271
CRTC1	CREB regulated transcription coactivator 1	10	33	-23	277.5	0	0.00216516	-0.00216516	272	0	0.279317	-0.279317	272	0	0.00071137	-0.00071137	272
AL136171.2		0	23	-23	277.5	0	0.00216441	-0.00216441	273	0	0.279244	-0.279244	273	0	0.000709894	-0.000709894	273
TGFBR2	transforming growth factor beta receptor 2	0	23	-23	277.5	0	0.00215975	-0.00215975	274	0	0.279207	-0.279207	274	0	0.000701382	-0.000701382	274
KY	kyphoscoliosis peptidase	0	23	-23	277.5	0.00234839	0.00449762	-0.00214924	275	0	0.27917	-0.27917	275	0.000373125	0.001073	-0.000699879	275
BTF3	basic transcription factor 3	0	23	-23	277.5	0	0.00214813	-0.00214813	276	0	0.278987	-0.278987	276	0	0.000699842	-0.000699842	276
TPD52L1	TPD52 like 1	0	23	-23	277.5	2.43371e-05	0.00216624	-0.0021419	277	0	0.278841	-0.278841	277	0	0.000699004	-0.000699004	277
DNAH11	dynein axonemal heavy chain 11	0	23	-23	277.5	0	0.00214046	-0.00214046	278	0	0.278805	-0.278805	278	0	0.000697798	-0.000697798	278
LINC00513	long intergenic non-protein coding RNA 513	0	23	-23	277.5	0	0.00213944	-0.00213944	279	0	0.278731	-0.278731	279	0	0.000697519	-0.000697519	279
EHBP1L1	EH domain binding protein 1 like 1	0	23	-23	277.5	4.77189e-05	0.00215943	-0.00211171	280	0	0.278695	-0.278695	280	0	0.000692872	-0.000692872	280
UBAC2	UBA domain containing 2	0	23	-23	277.5	0.000941332	0.00304159	-0.00210026	281	0	0.278403	-0.278403	281	0	0.000689172	-0.000689172	281
CFL2	cofilin 2	0	23	-23	277.5	0.000213077	0.00231248	-0.0020994	282	0	0.278294	-0.278294	282	0	0.000687492	-0.000687492	282
RCOR1	REST corepressor 1	0	23	-23	277.5	0	0.00209536	-0.00209536	283	0	0.278257	-0.278257	283	0	0.000683109	-0.000683109	283
PET100	PET100 cytochrome c oxidase chaperone	0	23	-23	277.5	0.0140383	0.0161235	-0.0020852	284	0	0.278221	-0.278221	284	0	0.000680067	-0.000680067	284
DBNDD2	dysbindin domain containing 2	0	23	-23	277.5	0.000746547	0.00281822	-0.00207167	285	0	0.278112	-0.278112	285	0	0.000679916	-0.000679916	285
PCYOX1	prenylcysteine oxidase 1	5	27	-22	295	0	0.00205657	-0.00205657	286	0	0.277858	-0.277858	286	0	0.000679805	-0.000679805	286
LINC02147	long intergenic non-protein coding RNA 2147	12	34	-22	295	0	0.00204609	-0.00204609	287	0	0.277821	-0.277821	287.5	0	0.00067872	-0.00067872	287
PNRC1	proline rich nuclear receptor coactivator 1	2	24	-22	295	7.40877e-07	0.0020285	-0.00202776	288	0	0.277821	-0.277821	287.5	0	0.000676706	-0.000676706	288
GRAMD1B	GRAM domain containing 1B	1	23	-22	295	0.00212033	0.00413829	-0.00201796	289	0	0.27764	-0.27764	289	0.000157361	0.000830345	-0.000672984	289
MLX	MAX dimerization protein MLX	2	24	-22	295	0.000126139	0.00213021	-0.00200407	290	0	0.277387	-0.277387	290	0	0.000672359	-0.000672359	290
SKI	SKI proto-oncogene	0	22	-22	295	0	0.00200162	-0.00200162	291	0	0.27735	-0.27735	291	0	0.000671898	-0.000671898	291
XPR1	xenotropic and polytropic retrovirus receptor 1	0	22	-22	295	0	0.00196765	-0.00196765	292	0	0.277278	-0.277278	292.5	0	0.0006715	-0.0006715	292
SEC13	SEC13 homolog, nuclear pore and COPII coat complex component	0	22	-22	295	0	0.00196695	-0.00196695	293	0	0.277278	-0.277278	292.5	0	0.000665885	-0.000665885	293
CACNA2D3	calcium voltage-gated channel auxiliary subunit alpha2delta 3	0	22	-22	295	0	0.00196162	-0.00196162	294	0	0.277242	-0.277242	294	0.000219272	0.000884371	-0.0006651	294
AL009177.1		0	22	-22	295	0	0.00196103	-0.00196103	295	0	0.27717	-0.27717	295	0	0.000657706	-0.000657706	295
HMGN3	high mobility group nucleosomal binding domain 3	0	22	-22	295	0	0.00195717	-0.00195717	296	0	0.277097	-0.277097	296	0	0.000656596	-0.000656596	296
AK1	adenylate kinase 1	0	22	-22	295	0	0.00195061	-0.00195061	297	0	0.276881	-0.276881	297	0	0.000653254	-0.000653254	297
RRAS2	RAS related 2	0	22	-22	295	1.27484e-05	0.00194896	-0.00193621	298	0	0.276701	-0.276701	298	0	0.000651348	-0.000651348	298
EGLN3	egl-9 family hypoxia inducible factor 3	0	22	-22	295	0	0.00192457	-0.00192457	299	0	0.276557	-0.276557	299	8.38079e-05	0.000731167	-0.000647359	299
ADCY9	adenylate cyclase 9	0	22	-22	295	0	0.0019167	-0.0019167	300	0	0.276521	-0.276521	300.5	0	0.000645614	-0.000645614	300
NDUFV2	NADH:ubiquinone oxidoreductase core subunit V2	0	22	-22	295	0	0.00190934	-0.00190934	301	0	0.276521	-0.276521	300.5	0	0.000645174	-0.000645174	301
ALKBH7	alkB homolog 7	0	22	-22	295	0	0.00190885	-0.00190885	302	0	0.276485	-0.276485	302	0.00025629	0.000901364	-0.000645074	302
PDCD5	programmed cell death 5	0	22	-22	295	0	0.00190229	-0.00190229	303	0	0.276413	-0.276413	303	0.000118664	0.000763065	-0.000644401	303
ARHGAP35	Rho GTPase activating protein 35	0	22	-22	295	0	0.00189596	-0.00189596	304	0	0.276377	-0.276377	304	0	0.000643988	-0.000643988	304
CAT	catalase	4	25	-21	312	0	0.00189592	-0.00189592	305	0	0.276341	-0.276341	305	0	0.000643951	-0.000643951	305
B2M	beta-2-microglobulin	3	24	-21	312	0	0.00189422	-0.00189422	306	0	0.275947	-0.275947	306	0	0.000642606	-0.000642606	306
INSR	insulin receptor	28	49	-21	312	0	0.0018902	-0.0018902	307	0	0.275554	-0.275554	307	0	0.000640701	-0.000640701	307
MICOS10	mitochondrial contact site and cristae organizing system subunit 10	0	21	-21	312	0	0.00188741	-0.00188741	308	0	0.275375	-0.275375	308	0.000400509	0.00103931	-0.000638799	308
AC117944.1		0	21	-21	312	0	0.00188298	-0.00188298	309	0	0.27534	-0.27534	309	0	0.00063685	-0.00063685	309
JARID2	jumonji and AT-rich interaction domain containing 2	0	21	-21	312	0	0.00188272	-0.00188272	310	0	0.275197	-0.275197	310	0	0.000633872	-0.000633872	310
HSPB1	heat shock protein family B (small) member 1	0	21	-21	312	0	0.00188082	-0.00188082	311	0	0.275162	-0.275162	311	0	0.000632178	-0.000632178	311
NT5C2	5'-nucleotidase, cytosolic II	0	21	-21	312	0	0.00188014	-0.00188014	312.5	0	0.275091	-0.275091	312	0	0.000629671	-0.000629671	312
PEBP1	phosphatidylethanolamine binding protein 1	0	21	-21	312	0	0.00188014	-0.00188014	312.5	0	0.274984	-0.274984	313	0	0.00062866	-0.00062866	313
HMGB1	high mobility group box 1	0	21	-21	312	0	0.0018797	-0.0018797	314	0	0.274806	-0.274806	314	0	0.000628079	-0.000628079	314
AL139022.1		0	21	-21	312	0	0.0018797	-0.0018797	316	0	0.274629	-0.274629	315	0	0.000627146	-0.000627146	315
TBCD	tubulin folding cofactor D	0	21	-21	312	0	0.0018797	-0.0018797	316	0	0.274593	-0.274593	316	0	0.000626921	-0.000626921	316
OAZ1	ornithine decarboxylase antizyme 1	0	21	-21	312	0	0.0018797	-0.0018797	316	0	0.274522	-0.274522	317	0	0.000625496	-0.000625496	317
NDUFA11	NADH:ubiquinone oxidoreductase subunit A11	0	21	-21	312	0	0.00187804	-0.00187804	318	0	0.274381	-0.274381	318	0	0.000625151	-0.000625151	318
MIR1-1HG	MIR1-1 host gene	0	21	-21	312	0	0.00184666	-0.00184666	319	0	0.274239	-0.274239	319	0	0.000623148	-0.000623148	319
MARCH11		1	21	-20	325.5	6.85323e-05	0.00188615	-0.00181761	320	0	0.274133	-0.274133	320.5	0	0.000616235	-0.000616235	320
AC011369.1		10	30	-20	325.5	0.000513087	0.00232523	-0.00181214	321	0	0.274133	-0.274133	320.5	0	0.000612903	-0.000612903	321
GSTP1	glutathione S-transferase pi 1	1	21	-20	325.5	0	0.00179985	-0.00179985	322	0	0.274098	-0.274098	322	0	0.000607604	-0.000607604	322
DIS3L2	DIS3 like 3'-5' exoribonuclease 2	0	20	-20	325.5	8.04899e-05	0.0018797	-0.00179921	323	0	0.274063	-0.274063	323	0	0.000607318	-0.000607318	323
ARGFX	arginine-fifty homeobox	0	20	-20	325.5	0.000787442	0.00258639	-0.00179894	324	0	0.27378	-0.27378	324	0	0.000606752	-0.000606752	324
AC007126.1		0	20	-20	325.5	0.00018631	0.00197566	-0.00178935	325	0	0.273745	-0.273745	325	0	0.000606744	-0.000606744	325
PLAG1	PLAG1 zinc finger	0	20	-20	325.5	0	0.00176651	-0.00176651	326	0	0.27364	-0.27364	326	0.000501928	0.00110372	-0.000601793	326
ASAP1	ArfGAP with SH3 domain, ankyrin repeat and PH domain 1	0	20	-20	325.5	0	0.00172563	-0.00172563	327	0	0.273604	-0.273604	327.5	0	0.000600419	-0.000600419	327
MGAT4C	MGAT4 family member C	0	20	-20	325.5	0.000557956	0.00227732	-0.00171936	328	0	0.273604	-0.273604	327.5	0	0.000599969	-0.000599969	328
MT2A	metallothionein 2A	0	20	-20	325.5	0	0.00170477	-0.00170477	329	0	0.273464	-0.273464	329	0	0.000598956	-0.000598956	329
GJC1	gap junction protein gamma 1	0	20	-20	325.5	0	0.00169394	-0.00169394	330	0	0.273393	-0.273393	330	0	0.000597771	-0.000597771	330
MIRLET7BHG	MIRLET7B host gene	0	20	-20	325.5	0	0.00168038	-0.00168038	331	0	0.273183	-0.273183	331	0	0.00059677	-0.00059677	331
CCN1	cellular communication network factor 1	3	22	-19	338.5	0	0.00167239	-0.00167239	332	0	0.273007	-0.273007	332	0.000189557	0.000786149	-0.000596592	332
PIK3CB	phosphatidylinositol-4,5-bisphosphate 3-kinase catalytic subunit beta	3	22	-19	338.5	0	0.00166941	-0.00166941	333	0	0.272937	-0.272937	333	0	0.00059556	-0.00059556	333
AP001825.1		1	20	-19	338.5	0	0.00166789	-0.00166789	334	0	0.272902	-0.272902	334.5	0	0.000590616	-0.000590616	334
MROH7	maestro heat like repeat family member 7	0	19	-19	338.5	0	0.00166526	-0.00166526	335	0	0.272902	-0.272902	334.5	0	0.000590224	-0.000590224	335
CUTA	cutA divalent cation tolerance homolog	0	19	-19	338.5	5.92633e-06	0.00166792	-0.00166199	336	0	0.272832	-0.272832	336	0	0.000589119	-0.000589119	336
GRIK2	glutamate ionotropic receptor kainate type subunit 2	0	19	-19	338.5	0	0.00164715	-0.00164715	337	0	0.272797	-0.272797	337	0.000569161	0.00115788	-0.000588716	337
AC022034.1		0	19	-19	338.5	0	0.00164002	-0.00164002	338	0	0.272657	-0.272657	338	0	0.000588233	-0.000588233	338
PPP1R16A	protein phosphatase 1 regulatory subunit 16A	0	19	-19	338.5	0	0.00161957	-0.00161957	339	0	0.272553	-0.272553	339	0	0.00058801	-0.00058801	339
RRAGA	Ras related GTP binding A	0	19	-19	338.5	0.000711075	0.00232554	-0.00161446	340	0	0.272483	-0.272483	340.5	9.69331e-05	0.000682523	-0.00058559	340
LIMA1	LIM domain and actin binding 1	0	19	-19	338.5	0.000421087	0.00202724	-0.00160615	341	0	0.272483	-0.272483	340.5	0	0.000582873	-0.000582873	341
R3HDM2	R3H domain containing 2	0	19	-19	338.5	0	0.0015918	-0.0015918	342	0	0.272448	-0.272448	342	0.000240673	0.000818722	-0.000578049	342
ALPK3	alpha kinase 3	0	19	-19	338.5	0	0.00158595	-0.00158595	343	0	0.272413	-0.272413	343	0	0.000577724	-0.000577724	343
NDUFAF8	NADH:ubiquinone oxidoreductase complex assembly factor 8	0	19	-19	338.5	0	0.00158268	-0.00158268	344	0	0.272378	-0.272378	344	0	0.000577569	-0.000577569	344
CST3	cystatin C	0	19	-19	338.5	0.00284602	0.00442139	-0.00157537	345	0	0.272308	-0.272308	345	0	0.000576961	-0.000576961	345
EPDR1	ependymin related 1	2	20	-18	352	0	0.00155849	-0.00155849	346	0	0.272239	-0.272239	346	0	0.00057467	-0.00057467	346
GSE1	Gse1 coiled-coil protein	6	24	-18	352	0.00218614	0.00374328	-0.00155714	347	0	0.272099	-0.272099	347	0	0.000573137	-0.000573137	347
TAF1	TATA-box binding protein associated factor 1	17	35	-18	352	0.000869944	0.00242062	-0.00155067	348	0	0.27196	-0.27196	348.5	0	0.000573096	-0.000573096	348
BX004807.1		0	18	-18	352	0	0.00154795	-0.00154795	349	0	0.27196	-0.27196	348.5	0	0.000572898	-0.000572898	349
AL138799.4		0	18	-18	352	0	0.00154423	-0.00154423	350	0	0.271891	-0.271891	350	0	0.000569894	-0.000569894	350
SPEG	striated muscle enriched protein kinase	0	18	-18	352	0	0.00154329	-0.00154329	351	0	0.271821	-0.271821	351	0.000271076	0.000839842	-0.000568766	351
SPCS1	signal peptidase complex subunit 1	0	18	-18	352	0	0.00153852	-0.00153852	352	0	0.271786	-0.271786	352	0	0.000564059	-0.000564059	352
AFF4	AF4/FMR2 family member 4	0	18	-18	352	0	0.00153257	-0.00153257	353	0	0.271752	-0.271752	353	0	0.000563697	-0.000563697	353
MAFK	MAF bZIP transcription factor K	0	18	-18	352	0	0.00153219	-0.00153219	354	0	0.271717	-0.271717	354	0	0.000562448	-0.000562448	354
INPP5F	inositol polyphosphate-5-phosphatase F	0	18	-18	352	0	0.00152691	-0.00152691	355	0	0.271543	-0.271543	355	0	0.000562317	-0.000562317	355
TBX5	T-box transcription factor 5	0	18	-18	352	0	0.00152179	-0.00152179	356	0	0.271232	-0.271232	356	0	0.000561239	-0.000561239	356
COX6A1	cytochrome c oxidase subunit 6A1	0	18	-18	352	5.06299e-05	0.00156559	-0.00151496	357	0	0.271197	-0.271197	357	0	0.000560733	-0.000560733	357
AF165147.1		0	18	-18	352	0	0.0015132	-0.0015132	358	0	0.271059	-0.271059	358	0	0.00055998	-0.00055998	358
MZT2B	mitotic spindle organizing protein 2B	2	19	-17	365	0	0.00150945	-0.00150945	359	0	0.271024	-0.271024	359	0	0.000559637	-0.000559637	359
AC092353.1		5	22	-17	365	0	0.00150722	-0.00150722	360	0	0.270955	-0.270955	360.5	0.00201021	0.00256933	-0.000559115	360
LAPTM4A	lysosomal protein transmembrane 4 alpha	0	17	-17	365	0	0.00150712	-0.00150712	361	0	0.270955	-0.270955	360.5	0	0.000555465	-0.000555465	361
FAM193A	family with sequence similarity 193 member A	0	17	-17	365	0	0.00149314	-0.00149314	362	0	0.270921	-0.270921	362	0.000204085	0.000758582	-0.000554497	362
PERP	p53 apoptosis effector related to PMP22	0	17	-17	365	0.000288127	0.00176635	-0.00147822	363	0	0.270576	-0.270576	363	0	0.000553889	-0.000553889	363
COX6C	cytochrome c oxidase subunit 6C	0	17	-17	365	0	0.00147396	-0.00147396	364	0	0.270473	-0.270473	364	0	0.000548932	-0.000548932	364
AP000462.1		0	17	-17	365	0	0.00146519	-0.00146519	365	0	0.270336	-0.270336	365	0	0.000546427	-0.000546427	365
MORF4L1	mortality factor 4 like 1	0	17	-17	365	0	0.00145917	-0.00145917	366	0	0.270301	-0.270301	366	0	0.0005451	-0.0005451	366
NDUFA3	NADH:ubiquinone oxidoreductase subunit A3	0	17	-17	365	0	0.00145627	-0.00145627	367	0	0.270232	-0.270232	367.5	0.00103837	0.00158125	-0.000542881	367
PRNP	prion protein	0	17	-17	365	0	0.0014439	-0.0014439	368	0	0.270232	-0.270232	367.5	0	0.000542176	-0.000542176	368
ZBTB46	zinc finger and BTB domain containing 46	0	17	-17	365	0	0.00144054	-0.00144054	369	0	0.270198	-0.270198	369	0.000107968	0.000650137	-0.000542169	369
SYN3	synapsin III	0	17	-17	365	0	0.00142428	-0.00142428	370	0	0.27013	-0.27013	370.5	0	0.000542015	-0.000542015	370
SH3KBP1	SH3 domain containing kinase binding protein 1	0	17	-17	365	0	0.00142345	-0.00142345	371	0	0.27013	-0.27013	370.5	0.000125575	0.000667366	-0.000541791	371
HES4	hes family bHLH transcription factor 4	0	16	-16	379	0	0.0014233	-0.0014233	372	0	0.269992	-0.269992	372	0	0.00053994	-0.00053994	372
OST4	oligosaccharyltransferase complex subunit 4, non-catalytic	0	16	-16	379	0	0.00141914	-0.00141914	373	0	0.269958	-0.269958	373	0.000178411	0.000716227	-0.000537815	373
MDFIC	MyoD family inhibitor domain containing	0	16	-16	379	0	0.00141765	-0.00141765	374	0	0.269855	-0.269855	374.5	0.000105332	0.000641193	-0.000535862	374
ZFPM2	zinc finger protein, FOG family member 2	0	16	-16	379	0	0.00140677	-0.00140677	375	0	0.269855	-0.269855	374.5	0	0.000534376	-0.000534376	375
SET	SET nuclear proto-oncogene	0	16	-16	379	0.00584769	0.0072544	-0.00140671	376	0	0.269718	-0.269718	376	0	0.000532518	-0.000532518	376
BANF1	BAF nuclear assembly factor 1	0	16	-16	379	0	0.00139858	-0.00139858	377	0	0.26965	-0.26965	377	0	0.000530234	-0.000530234	377
TMEM126A	transmembrane protein 126A	0	16	-16	379	0	0.00138685	-0.00138685	378	0	0.269479	-0.269479	379	0	0.000529095	-0.000529095	378
ATP5MC2	ATP synthase membrane subunit c locus 2	0	16	-16	379	0	0.00137495	-0.00137495	379	0	0.269479	-0.269479	379	0.000105252	0.000632025	-0.000526773	379
DDIT3	DNA damage inducible transcript 3	0	16	-16	379	0	0.00135602	-0.00135602	380	0	0.269479	-0.269479	379	0	0.000526452	-0.000526452	380
TESC	tescalcin	0	16	-16	379	0	0.00135586	-0.00135586	381	0	0.269445	-0.269445	381	0.00122588	0.00174981	-0.000523935	381
CDC42BPB	CDC42 binding protein kinase beta	0	16	-16	379	0.00144816	0.00279458	-0.00134642	382	0	0.269241	-0.269241	382	0.00016999	0.000692682	-0.000522693	382
KRT10	keratin 10	0	16	-16	379	0	0.00134069	-0.00134069	383	0	0.269206	-0.269206	383	0	0.000522574	-0.000522574	383
MAP3K3	mitogen-activated protein kinase kinase kinase 3	0	16	-16	379	0	0.0013245	-0.0013245	384	0	0.269172	-0.269172	384	0.000637573	0.00115756	-0.000519987	384
GADD45GIP1	GADD45G interacting protein 1	0	16	-16	379	0	0.00131189	-0.00131189	385	0	0.269138	-0.269138	385	0	0.000516752	-0.000516752	385
JPH2	junctophilin 2	0	16	-16	379	0.000519419	0.00179576	-0.00127634	386	0	0.26907	-0.26907	386	0	0.000516575	-0.000516575	386
MBOAT2	membrane bound O-acyltransferase domain containing 2	3	18	-15	396.5	0	0.00126454	-0.00126454	387	0	0.268968	-0.268968	387.5	0.000145524	0.000662092	-0.000516568	387
DENND5B	DENN domain containing 5B	2	17	-15	396.5	0	0.00126144	-0.00126144	388	0	0.268968	-0.268968	387.5	0	0.000515816	-0.000515816	388
PXN	paxillin	3	18	-15	396.5	0	0.00125762	-0.00125762	389	0	0.268662	-0.268662	389	0	0.000515265	-0.000515265	389
YWHAB	tyrosine 3-monooxygenase/tryptophan 5-monooxygenase activation protein beta	1	16	-15	396.5	0	0.00125247	-0.00125247	390	0	0.268561	-0.268561	390	0	0.000512779	-0.000512779	390
C1orf122	chromosome 1 open reading frame 122	0	15	-15	396.5	1.45968e-05	0.00124662	-0.00123202	391	0	0.268459	-0.268459	391	0	0.000512694	-0.000512694	391
CREG1	cellular repressor of E1A stimulated genes 1	0	15	-15	396.5	0	0.00122173	-0.00122173	392	0	0.268425	-0.268425	392	0	0.000511397	-0.000511397	392
EPHB1	EPH receptor B1	0	15	-15	396.5	0	0.00122105	-0.00122105	393	0	0.268391	-0.268391	393	0	0.000511324	-0.000511324	393
AC002460.2		0	15	-15	396.5	0	0.00121388	-0.00121388	394	0	0.268256	-0.268256	394	0	0.000509076	-0.000509076	394
AC008957.2		0	15	-15	396.5	0	0.00121086	-0.00121086	395	0	0.268222	-0.268222	395.5	0	0.000508869	-0.000508869	395
UPP1	uridine phosphorylase 1	0	15	-15	396.5	0.000672763	0.00188014	-0.00120738	396	0	0.268222	-0.268222	395.5	0	0.000503306	-0.000503306	396
AL450384.2		0	15	-15	396.5	0	0.00119957	-0.00119957	397	0	0.268087	-0.268087	397	0	0.000502487	-0.000502487	397
MSRB2	methionine sulfoxide reductase B2	0	15	-15	396.5	0	0.00119829	-0.00119829	398	0	0.267918	-0.267918	398	0	0.000501973	-0.000501973	398
AAMDC	adipogenesis associated Mth938 domain containing	0	15	-15	396.5	0	0.00119674	-0.00119674	399	0	0.26785	-0.26785	399	0	0.000501599	-0.000501599	399
HSP90AA1	heat shock protein 90 alpha family class A member 1	0	15	-15	396.5	3.30146e-06	0.00119595	-0.00119265	400	0	0.267581	-0.267581	400	0	0.000501593	-0.000501593	400
ZNF609	zinc finger protein 609	0	15	-15	396.5	0	0.00118827	-0.00118827	401	0	0.267547	-0.267547	401	0	0.000500795	-0.000500795	401
SELENOS	selenoprotein S	0	15	-15	396.5	0.00152292	0.00270733	-0.00118441	402	0	0.267514	-0.267514	402	0	0.000500456	-0.000500456	402
C1QBP	complement C1q binding protein	0	15	-15	396.5	0	0.00117926	-0.00117926	403	0	0.267379	-0.267379	404	0	0.000498853	-0.000498853	403
AC011477.9		0	15	-15	396.5	0	0.00117849	-0.00117849	404	0	0.267379	-0.267379	404	0	0.000498307	-0.000498307	404
MICAL3	microtubule associated monooxygenase, calponin and LIM domain containing 3	0	15	-15	396.5	0	0.00117644	-0.00117644	405	0	0.267379	-0.267379	404	0	0.000497502	-0.000497502	405
MYO18B	myosin XVIIIB	0	15	-15	396.5	1.53485e-05	0.00118329	-0.00116794	406	0	0.267211	-0.267211	406.5	0.000706713	0.00120306	-0.000496351	406
LINC01182	long intergenic non-protein coding RNA 1182	3	17	-14	418	0.000678447	0.00184148	-0.00116303	407	0	0.267211	-0.267211	406.5	0	0.000495118	-0.000495118	407
TFCP2	transcription factor CP2	3	17	-14	418	0	0.00115975	-0.00115975	408	0	0.267144	-0.267144	408	0	0.00049181	-0.00049181	408
MYL12A	myosin light chain 12A	4	18	-14	418	0.0083881	0.00954631	-0.00115821	409	0	0.26701	-0.26701	409	0	0.000491684	-0.000491684	409
FXYD1	FXYD domain containing ion transport regulator 1	5	19	-14	418	0	0.00114918	-0.00114918	410	0	0.266943	-0.266943	410	0	0.000491682	-0.000491682	410
MAPK1	mitogen-activated protein kinase 1	2	16	-14	418	0	0.00114799	-0.00114799	411	0	0.266775	-0.266775	411	0	0.000491656	-0.000491656	411
TPM3	tropomyosin 3	0	14	-14	418	0	0.00114478	-0.00114478	412	0	0.266742	-0.266742	412	0	0.000490741	-0.000490741	412
NES	nestin	0	14	-14	418	0	0.00114297	-0.00114297	413	0	0.266708	-0.266708	413	0	0.000490641	-0.000490641	413
AFF3	AF4/FMR2 family member 3	0	14	-14	418	0.00261368	0.00375542	-0.00114174	414	0	0.266642	-0.266642	414	0	0.000486302	-0.000486302	414
MAP2	microtubule associated protein 2	0	14	-14	418	0	0.00112519	-0.00112519	415	0	0.266475	-0.266475	415	0	0.000485687	-0.000485687	415
ST3GAL6	ST3 beta-galactoside alpha-2,3-sialyltransferase 6	0	14	-14	418	0.000890999	0.0020117	-0.0011207	416	0	0.266341	-0.266341	416	0	0.000485128	-0.000485128	416
PLN	phospholamban	0	14	-14	418	0	0.00111762	-0.00111762	417	0	0.266174	-0.266174	417	0	0.000485067	-0.000485067	417
AHI1	Abelson helper integration site 1	0	14	-14	418	0	0.00111571	-0.00111571	418	0	0.265809	-0.265809	418.5	0.000140106	0.000624685	-0.000484579	418
POM121	POM121 transmembrane nucleoporin	0	14	-14	418	2.24885e-05	0.00113744	-0.00111495	419	0	0.265809	-0.265809	418.5	0.000482635	0.00096695	-0.000484315	419
AC005692.3		0	14	-14	418	0	0.00109773	-0.00109773	420	0	0.265775	-0.265775	420	0	0.000483233	-0.000483233	420
LINC01151	long intergenic non-protein coding RNA 1151	0	14	-14	418	0	0.00107442	-0.00107442	421	0	0.265709	-0.265709	421	0.000195879	0.000675474	-0.000479595	421
AGO2	argonaute RISC catalytic component 2	0	14	-14	418	0	0.00106854	-0.00106854	422	0	0.265609	-0.265609	422	0	0.00047731	-0.00047731	422
GHITM	growth hormone inducible transmembrane protein	0	14	-14	418	0	0.00106714	-0.00106714	423	0	0.265543	-0.265543	423	0	0.000477016	-0.000477016	423
LINC02398	long intergenic non-protein coding RNA 2398	0	14	-14	418	0	0.00106586	-0.00106586	424	0	0.265477	-0.265477	424	0	0.000476789	-0.000476789	424
GABARAPL2	GABA type A receptor associated protein like 2	0	14	-14	418	0	0.00106013	-0.00106013	425	0	0.265278	-0.265278	425	0	0.00047604	-0.00047604	425
NSRP1	nuclear speckle splicing regulatory protein 1	0	14	-14	418	0	0.00105473	-0.00105473	426	0	0.265212	-0.265212	426.5	0	0.000473601	-0.000473601	426
PKNOX1	PBX/knotted 1 homeobox 1	0	14	-14	418	0	0.00104913	-0.00104913	427	0	0.265212	-0.265212	426.5	0.000202054	0.000673943	-0.000471889	427
LGALS1	galectin 1	0	14	-14	418	0	0.00104888	-0.00104888	428	0	0.265179	-0.265179	428	0	0.000471756	-0.000471756	428
USP9Y	ubiquitin specific peptidase 9 Y-linked	0	14	-14	418	2.57736e-05	0.00106797	-0.00104219	429	0	0.265014	-0.265014	430	0	0.000469222	-0.000469222	429
MAP4	microtubule associated protein 4	5	18	-13	437	0	0.00103792	-0.00103792	430	0	0.265014	-0.265014	430	0	0.000467867	-0.000467867	430
KCNIP1	potassium voltage-gated channel interacting protein 1	6	19	-13	437	0	0.00102916	-0.00102916	431	0	0.265014	-0.265014	430	0.0003777	0.000845463	-0.000467763	431
TRDN-AS1	TRDN antisense RNA 1	1	14	-13	437	0	0.00102594	-0.00102594	432	0	0.264981	-0.264981	432	0.000297428	0.000765114	-0.000467686	432
AL355596.1		1	14	-13	437	0	0.00101518	-0.00101518	433	0	0.264915	-0.264915	433	0	0.000464997	-0.000464997	433
LINC00702	long intergenic non-protein coding RNA 702	1	14	-13	437	0	0.0010117	-0.0010117	434	0	0.264783	-0.264783	434	0	0.000464727	-0.000464727	434
PRRC2C	proline rich coiled-coil 2C	0	13	-13	437	0	0.00100104	-0.00100104	435	0	0.264717	-0.264717	435	0	0.000463186	-0.000463186	435
AC007563.2		0	13	-13	437	0	0.000998024	-0.000998024	436	0	0.264519	-0.264519	436	0	0.000460677	-0.000460677	436
FLNB	filamin B	0	13	-13	437	0	0.000995218	-0.000995218	437	0	0.264486	-0.264486	437	0	0.000459568	-0.000459568	437
ZNF655	zinc finger protein 655	0	13	-13	437	0	0.000993933	-0.000993933	438	0	0.264289	-0.264289	438	0	0.000459212	-0.000459212	438
RTN3	reticulon 3	0	13	-13	437	4.93314e-05	0.00104114	-0.000991805	439	0	0.264191	-0.264191	439	0	0.000458447	-0.000458447	439
RAB27A	RAB27A, member RAS oncogene family	0	13	-13	437	0	0.000990015	-0.000990015	440	0	0.264027	-0.264027	440	0	0.000456743	-0.000456743	440
KIF22	kinesin family member 22	0	13	-13	437	0	0.000988993	-0.000988993	441	0	0.263929	-0.263929	441	0	0.00045655	-0.00045655	441
ANKRD11	ankyrin repeat domain 11	0	13	-13	437	0	0.000987355	-0.000987355	442	0	0.263863	-0.263863	442	0.000170091	0.000626494	-0.000456403	442
ADAM11	ADAM metallopeptidase domain 11	0	13	-13	437	6.06956e-05	0.00104379	-0.000983096	443	0	0.263732	-0.263732	443	0	0.000455491	-0.000455491	443
SLC25A5	solute carrier family 25 member 5	0	13	-13	437	0	0.00098111	-0.00098111	444	0	0.263699	-0.263699	444	8.80301e-05	0.000542414	-0.000454384	444
PPP1R12B	protein phosphatase 1 regulatory subunit 12B	6	18	-12	456.5	0	0.000979199	-0.000979199	445	0	0.263536	-0.263536	445	0	0.000454172	-0.000454172	445
AC092640.1		14	26	-12	456.5	0	0.000977217	-0.000977217	446	0	0.263438	-0.263438	446	0	0.000453613	-0.000453613	446
SPATS2L	spermatogenesis associated serine rich 2 like	1	13	-12	456.5	0.000982136	0.00195899	-0.00097685	447	0	0.263406	-0.263406	447	0	0.000450766	-0.000450766	447
KIAA0556		1	13	-12	456.5	0	0.000973007	-0.000973007	448	0	0.26334	-0.26334	448	0	0.000447814	-0.000447814	448
CRK	CRK proto-oncogene, adaptor protein	41	53	-12	456.5	0	0.000964571	-0.000964571	449	0	0.263308	-0.263308	449.5	0.000262239	0.000709488	-0.00044725	449
TCAP	titin-cap	40	52	-12	456.5	0	0.000962962	-0.000962962	450	0	0.263308	-0.263308	449.5	0	0.000446521	-0.000446521	450
ZNF521	zinc finger protein 521	22	34	-12	456.5	0	0.00096102	-0.00096102	451	0	0.263275	-0.263275	451.5	0	0.00044613	-0.00044613	451
ENAH	ENAH actin regulator	0	12	-12	456.5	0	0.000956323	-0.000956323	452	0	0.263275	-0.263275	451.5	0.000432114	0.000877145	-0.000445031	452
LINC01936	long intergenic non-protein coding RNA 1936	0	12	-12	456.5	0	0.000955033	-0.000955033	453	0	0.263177	-0.263177	453.5	0.000100212	0.000544207	-0.000443994	453
NLRC4	NLR family CARD domain containing 4	0	12	-12	456.5	0	0.000952834	-0.000952834	454	0	0.263177	-0.263177	453.5	0	0.000442707	-0.000442707	454
LRRFIP1	LRR binding FLII interacting protein 1	0	12	-12	456.5	0	0.000952303	-0.000952303	455	0	0.263015	-0.263015	455	0	0.000442614	-0.000442614	455
DCBLD2	discoidin, CUB and LCCL domain containing 2	0	12	-12	456.5	0	0.000951157	-0.000951157	456	0	0.262982	-0.262982	456	0	0.000441339	-0.000441339	456
KALRN	kalirin RhoGEF kinase	0	12	-12	456.5	0	0.000948076	-0.000948076	457	0	0.262917	-0.262917	457	0.000170429	0.000611311	-0.000440882	457
ADGRL3-AS1	ADGRL3 antisense RNA 1	0	12	-12	456.5	0	0.000945865	-0.000945865	458	0	0.262852	-0.262852	458	0	0.000439472	-0.000439472	458
SHROOM3	shroom family member 3	0	12	-12	456.5	0	0.000944714	-0.000944714	459	0	0.262787	-0.262787	459.5	0	0.000439341	-0.000439341	459
SCOC	short coiled-coil protein	0	12	-12	456.5	0	0.000944674	-0.000944674	460	0	0.262787	-0.262787	459.5	0	0.000438371	-0.000438371	460
IL31RA	interleukin 31 receptor A	0	12	-12	456.5	0	0.000943797	-0.000943797	461	0	0.262722	-0.262722	461	0.000210697	0.000648815	-0.000438118	461
MAML1	mastermind like transcriptional coactivator 1	0	12	-12	456.5	0	0.000943259	-0.000943259	462	0	0.26269	-0.26269	462.5	0	0.000437652	-0.000437652	462
FIS1	fission, mitochondrial 1	0	12	-12	456.5	0	0.000943121	-0.000943121	463	0	0.26269	-0.26269	462.5	0	0.000437113	-0.000437113	463
GSTO1	glutathione S-transferase omega 1	0	12	-12	456.5	0	0.000943048	-0.000943048	464	0	0.262528	-0.262528	464	0	0.000436928	-0.000436928	464
VEGFB	vascular endothelial growth factor B	0	12	-12	456.5	0	0.000941788	-0.000941788	465	0	0.262495	-0.262495	465	0	0.000435899	-0.000435899	465
ADAMTS7	ADAM metallopeptidase with thrombospondin type 1 motif 7	0	12	-12	456.5	0	0.000941606	-0.000941606	466	0	0.262172	-0.262172	466	0	0.000435472	-0.000435472	466
CIAO2B	cytosolic iron-sulfur assembly component 2B	0	12	-12	456.5	0	0.000941531	-0.000941531	467	0	0.26214	-0.26214	467.5	0	0.000431624	-0.000431624	467
KCNK6	potassium two pore domain channel subfamily K member 6	0	12	-12	456.5	0	0.000941394	-0.000941394	468	0	0.26214	-0.26214	467.5	0	0.000431337	-0.000431337	468
FABP3	fatty acid binding protein 3	1	12	-11	483	0	0.000940712	-0.000940712	469	0	0.262075	-0.262075	469	0.000256011	0.000687344	-0.000431333	469
UBE2H	ubiquitin conjugating enzyme E2 H	12	23	-11	483	0	0.000940558	-0.000940558	470	0	0.262043	-0.262043	470	0	0.000430639	-0.000430639	470
TMEM65	transmembrane protein 65	10	21	-11	483	0	0.000940521	-0.000940521	471	0	0.261978	-0.261978	471.5	0	0.000430591	-0.000430591	471
RBM20	RNA binding motif protein 20	12	23	-11	483	0	0.00094038	-0.00094038	472	0	0.261978	-0.261978	471.5	0	0.000428591	-0.000428591	472
KRTAP5-AS1	KRTAP5-1/KRTAP5-2 antisense RNA 1	3	14	-11	483	0	0.000940361	-0.000940361	473	0	0.261914	-0.261914	473	0	0.000428514	-0.000428514	473
TANC2	tetratricopeptide repeat, ankyrin repeat and coiled-coil containing 2	1	12	-11	483	0	0.000940291	-0.000940291	474.5	0	0.261785	-0.261785	474	0.000122042	0.000549163	-0.00042712	474
KIF1B	kinesin family member 1B	0	11	-11	483	0	0.000940291	-0.000940291	474.5	0	0.261624	-0.261624	475	0	0.000425952	-0.000425952	475
RUBCN	rubicon autophagy regulator	0	11	-11	483	0	0.000940291	-0.000940291	477.5	0	0.261302	-0.261302	476	0.000127133	0.000551949	-0.000424816	476
NSD2	nuclear receptor binding SET domain protein 2	0	11	-11	483	0	0.000940291	-0.000940291	477.5	0	0.261174	-0.261174	477	0	0.000424814	-0.000424814	477
ABT1	activator of basal transcription 1	0	11	-11	483	0	0.000940291	-0.000940291	477.5	0	0.26095	-0.26095	478	0	0.000422963	-0.000422963	478
GTF3C6	general transcription factor IIIC subunit 6	0	11	-11	483	0	0.000940291	-0.000940291	477.5	0	0.260886	-0.260886	479.5	0	0.000422603	-0.000422603	479
TIAM2	TIAM Rac1 associated GEF 2	0	11	-11	483	0	0.000940291	-0.000940291	494.5	0	0.260886	-0.260886	479.5	0	0.000421835	-0.000421835	480
ZDHHC14	zinc finger DHHC-type palmitoyltransferase 14	0	11	-11	483	0	0.000940291	-0.000940291	494.5	0	0.260854	-0.260854	481	0	0.000419746	-0.000419746	481
CDK5RAP2	CDK5 regulatory subunit associated protein 2	0	11	-11	483	0	0.000940291	-0.000940291	494.5	0	0.260822	-0.260822	482	0	0.000419479	-0.000419479	482
AL512603.2		0	11	-11	483	0	0.000940291	-0.000940291	494.5	0	0.260758	-0.260758	483.5	0	0.00041914	-0.00041914	483
DLG5	discs large MAGUK scaffold protein 5	0	11	-11	483	0	0.000940291	-0.000940291	494.5	0	0.260758	-0.260758	483.5	0.000215028	0.000632893	-0.000417865	484
ATRNL1	attractin like 1	0	11	-11	483	0	0.000940291	-0.000940291	494.5	0	0.260694	-0.260694	485	0	0.000417588	-0.000417588	485
EEF1G	eukaryotic translation elongation factor 1 gamma	0	11	-11	483	0	0.000940291	-0.000940291	494.5	0	0.260662	-0.260662	486	0	0.000416939	-0.000416939	486
SLC16A7	solute carrier family 16 member 7	0	11	-11	483	0	0.000940291	-0.000940291	494.5	0	0.26063	-0.26063	487	0	0.000416021	-0.000416021	487
KLC1	kinesin light chain 1	0	11	-11	483	0	0.000940291	-0.000940291	494.5	0	0.260598	-0.260598	488.5	0	0.000415954	-0.000415954	488
IDH2	isocitrate dehydrogenase (NADP(+)) 2	0	11	-11	483	0	0.000940291	-0.000940291	494.5	0	0.260598	-0.260598	488.5	0	0.000415797	-0.000415797	489
CALM3	calmodulin 3	0	11	-11	483	0	0.000940291	-0.000940291	494.5	0	0.260566	-0.260566	490	0	0.000414329	-0.000414329	490
RRAS	RAS related	0	11	-11	483	0	0.000940291	-0.000940291	494.5	0	0.260534	-0.260534	491	0	0.000414195	-0.000414195	491
ZNF586	zinc finger protein 586	0	11	-11	483	0	0.000940291	-0.000940291	494.5	0	0.260375	-0.260375	492	0	0.000414038	-0.000414038	492
MACROD2	mono-ADP ribosylhydrolase 2	0	11	-11	483	0	0.000940291	-0.000940291	494.5	0	0.260279	-0.260279	493	0	0.000413523	-0.000413523	493
PHACTR3	phosphatase and actin regulator 3	0	11	-11	483	0	0.000940291	-0.000940291	494.5	0	0.260247	-0.260247	494	0.000345211	0.000758585	-0.000413374	494
PPDPF	pancreatic progenitor cell differentiation and proliferation factor	0	11	-11	483	0	0.000940291	-0.000940291	494.5	0	0.260215	-0.260215	495	0	0.000413046	-0.000413046	495
EIF1AY	eukaryotic translation initiation factor 1A Y-linked	0	11	-11	483	0	0.000940291	-0.000940291	494.5	0	0.26012	-0.26012	496	0	0.000411042	-0.000411042	496
MT-ND2		0	11	-11	483	0	0.000940291	-0.000940291	494.5	0	0.259961	-0.259961	497	0	0.000409943	-0.000409943	497
TNS1	tensin 1	5	15	-10	512	0	0.000940291	-0.000940291	494.5	0	0.259897	-0.259897	498	9.69331e-05	0.000506876	-0.000409943	498
ASB14	ankyrin repeat and SOCS box containing 14	4	14	-10	512	0	0.000940291	-0.000940291	494.5	0	0.259834	-0.259834	499	0	0.000408447	-0.000408447	499
REEP5	receptor accessory protein 5	1	11	-10	512	0	0.000940291	-0.000940291	494.5	0	0.259802	-0.259802	500	0	0.00040774	-0.00040774	500
PRR16	proline rich 16	4	14	-10	512	0	0.000940291	-0.000940291	494.5	0	0.259707	-0.259707	501	0	0.000406161	-0.000406161	501
AL390783.1		2	12	-10	512	0	0.000940291	-0.000940291	494.5	0	0.259549	-0.259549	502	0.000253542	0.000658828	-0.000405286	502
CDH13	cadherin 13	10	20	-10	512	0	0.000940291	-0.000940291	494.5	0	0.259359	-0.259359	503	0	0.000405163	-0.000405163	503
HIVEP3	HIVEP zinc finger 3	0	10	-10	512	0	0.000940291	-0.000940291	494.5	0	0.259295	-0.259295	504	0	0.000404093	-0.000404093	504
IGSF3	immunoglobulin superfamily member 3	0	10	-10	512	0	0.000940291	-0.000940291	494.5	0	0.259169	-0.259169	505.5	0	0.000403354	-0.000403354	505
ID2	inhibitor of DNA binding 2	0	10	-10	512	0	0.000940291	-0.000940291	494.5	0	0.259169	-0.259169	505.5	0	0.00040321	-0.00040321	506
COPS9	COP9 signalosome subunit 9	0	10	-10	512	0	0.000940291	-0.000940291	494.5	0	0.259137	-0.259137	507	0	0.00040315	-0.00040315	507
DCAF1	DDB1 and CUL4 associated factor 1	0	10	-10	512	0	0.000940291	-0.000940291	494.5	0	0.259043	-0.259043	508	0	0.000402451	-0.000402451	508
CMSS1	cms1 ribosomal small subunit homolog	0	10	-10	512	0	0.000940291	-0.000940291	494.5	0	0.25898	-0.25898	509	0	0.000400045	-0.000400045	509
GAK	cyclin G associated kinase	0	10	-10	512	0	0.000940291	-0.000940291	510.5	0	0.258885	-0.258885	510	0.000172309	0.000572075	-0.000399766	510
NDUFA2	NADH:ubiquinone oxidoreductase subunit A2	0	10	-10	512	0	0.000940291	-0.000940291	510.5	0	0.258791	-0.258791	511	0	0.000398891	-0.000398891	511
DSP	desmoplakin	0	10	-10	512	0	0.000939686	-0.000939686	512	0	0.258759	-0.258759	512	0	0.000397584	-0.000397584	512
FOXK1	forkhead box K1	0	10	-10	512	8.36311e-07	0.000940291	-0.000939455	513	0	0.258696	-0.258696	513.5	0	0.000396789	-0.000396789	513
CAVIN4	caveolae associated protein 4	0	10	-10	512	9.29083e-07	0.000940291	-0.000939362	514	0	0.258696	-0.258696	513.5	0.00024324	0.000639272	-0.000396032	514
PNPLA7	patatin like phospholipase domain containing 7	0	10	-10	512	0	0.000937556	-0.000937556	515	0	0.25857	-0.25857	515	0	0.000393923	-0.000393923	515
PPIF	peptidylprolyl isomerase F	0	10	-10	512	2.76601e-06	0.000940291	-0.000937525	516	0	0.258476	-0.258476	516	0	0.000389264	-0.000389264	516
BNIP3	BCL2 interacting protein 3	0	10	-10	512	3.1185e-06	0.000940291	-0.000937173	517	0	0.258445	-0.258445	517	0.000112965	0.000501697	-0.000388733	517
PSMC3	proteasome 26S subunit, ATPase 3	0	10	-10	512	5.50168e-06	0.000940291	-0.00093479	518	0	0.258351	-0.258351	518	0	0.000386095	-0.000386095	518
ADCY6	adenylate cyclase 6	0	10	-10	512	0	0.000932731	-0.000932731	519	0	0.258288	-0.258288	519	0	0.000385928	-0.000385928	519
CUX2	cut like homeobox 2	0	10	-10	512	0	0.000932706	-0.000932706	520	0	0.258225	-0.258225	520	0	0.000385909	-0.000385909	520
GLRX5	glutaredoxin 5	0	10	-10	512	2.15701e-06	0.000933157	-0.000931	521	0	0.258194	-0.258194	521	0	0.000383953	-0.000383953	521
FAM227B	family with sequence similarity 227 member B	0	10	-10	512	2.27192e-05	0.000951265	-0.000928546	522	0	0.258068	-0.258068	522	0	0.000383848	-0.000383848	522
ARHGAP23	Rho GTPase activating protein 23	0	10	-10	512	0	0.000925864	-0.000925864	523	0	0.258006	-0.258006	523	0	0.000383115	-0.000383115	523
LGALS3BP	galectin 3 binding protein	0	10	-10	512	0	0.000924396	-0.000924396	524	0	0.257881	-0.257881	524	0	0.000382977	-0.000382977	524
CBFA2T2	CBFA2/RUNX1 partner transcriptional co-repressor 2	0	10	-10	512	1.99528e-05	0.000940291	-0.000920339	525	0	0.257818	-0.257818	525.5	0	0.000382587	-0.000382587	525
FHL1	four and a half LIM domains 1	0	10	-10	512	0	0.000920072	-0.000920072	526	0	0.257818	-0.257818	525.5	0	0.000381467	-0.000381467	526
RO60	Ro60, Y RNA binding protein	2	11	-9	549.5	4.22206e-05	0.000960283	-0.000918062	527	0	0.257756	-0.257756	527	0	0.000380427	-0.000380427	527
SYT2	synaptotagmin 2	7	16	-9	549.5	2.47037e-05	0.000940392	-0.000915688	528	0	0.257662	-0.257662	528	0.000441969	0.000820949	-0.00037898	528
XIRP2	xin actin binding repeat containing 2	1	10	-9	549.5	0.000751064	0.00165675	-0.000905687	529	0	0.257537	-0.257537	529.5	8.65782e-05	0.000464402	-0.000377824	529
PLPP1	phospholipid phosphatase 1	3	12	-9	549.5	0	0.00089311	-0.00089311	530	0	0.257537	-0.257537	529.5	0	0.000377594	-0.000377594	530
PPP3CC	protein phosphatase 3 catalytic subunit gamma	4	13	-9	549.5	0	0.000889073	-0.000889073	531	0	0.257444	-0.257444	531	0	0.000375855	-0.000375855	531
DECR1	2,4-dienoyl-CoA reductase 1	1	10	-9	549.5	0	0.000884882	-0.000884882	532	0	0.257413	-0.257413	532	0	0.000374636	-0.000374636	532
PTDSS1	phosphatidylserine synthase 1	12	21	-9	549.5	0	0.000883766	-0.000883766	533	0	0.25735	-0.25735	534	0.000284599	0.000658644	-0.000374045	533
RXRA	retinoid X receptor alpha	3	12	-9	549.5	0	0.000882871	-0.000882871	534	0	0.25735	-0.25735	534	0	0.000373952	-0.000373952	534
NACC2	NACC family member 2	16	25	-9	549.5	0	0.00087885	-0.00087885	535	0	0.25735	-0.25735	534	0	0.000373516	-0.000373516	535
KCNQ1	potassium voltage-gated channel subfamily Q member 1	2	11	-9	549.5	0	0.000876195	-0.000876195	536	0	0.257319	-0.257319	536.5	0	0.000373175	-0.000373175	536
CRLF3	cytokine receptor like factor 3	3	12	-9	549.5	0	0.000869892	-0.000869892	537	0	0.257319	-0.257319	536.5	0	0.000372714	-0.000372714	537
ATP5F1D	ATP synthase F1 subunit delta	6	15	-9	549.5	0	0.000869395	-0.000869395	538	0	0.257288	-0.257288	538.5	0.000153222	0.00052435	-0.000371128	538
NPPB	natriuretic peptide B	0	9	-9	549.5	0	0.000859271	-0.000859271	539	0	0.257288	-0.257288	538.5	0.000106841	0.000477644	-0.000370803	539
AGBL4	ATP/GTP binding protein like 4	0	9	-9	549.5	8.50734e-05	0.000940559	-0.000855486	540	0	0.257257	-0.257257	540	0	0.000370257	-0.000370257	540
ATP5PB	ATP synthase peripheral stalk-membrane subunit b	0	9	-9	549.5	0	0.00085141	-0.00085141	541	0	0.257195	-0.257195	541	0	0.000369192	-0.000369192	541
MPC2	mitochondrial pyruvate carrier 2	0	9	-9	549.5	0	0.000850646	-0.000850646	542	0	0.25707	-0.25707	542	0.000275866	0.00064422	-0.000368354	542
BRINP3	BMP/retinoic acid inducible neural specific 3	0	9	-9	549.5	0	0.000847037	-0.000847037	543	0	0.257039	-0.257039	543.5	0	0.000368114	-0.000368114	543
KIF26B	kinesin family member 26B	0	9	-9	549.5	0	0.000841898	-0.000841898	544	0	0.257039	-0.257039	543.5	0	0.000367558	-0.000367558	544
PTPRG-AS1	PTPRG antisense RNA 1	0	9	-9	549.5	0	0.000836758	-0.000836758	545	0	0.256946	-0.256946	545	0.000223136	0.000590074	-0.000366938	545
MRFAP1	Morf4 family associated protein 1	0	9	-9	549.5	0.000107731	0.000940291	-0.00083256	546	0	0.256915	-0.256915	546.5	0.000260645	0.000627539	-0.000366895	546
ADGRL3	adhesion G protein-coupled receptor L3	0	9	-9	549.5	0	0.000831027	-0.000831027	547	0	0.256915	-0.256915	546.5	0	0.000366205	-0.000366205	547
ARHGAP24	Rho GTPase activating protein 24	0	9	-9	549.5	0	0.000826604	-0.000826604	548	0	0.256822	-0.256822	548	0	0.000365921	-0.000365921	548
CTNNA1	catenin alpha 1	0	9	-9	549.5	0	0.000816223	-0.000816223	549	0	0.256791	-0.256791	549	0	0.00036504	-0.00036504	549
AC008700.1		0	9	-9	549.5	0.000124336	0.000940291	-0.000815955	550	0	0.256667	-0.256667	550	0	0.000364711	-0.000364711	550
TENM2	teneurin transmembrane protein 2	0	9	-9	549.5	0	0.00079864	-0.00079864	551	0	0.256543	-0.256543	551.5	8.40266e-05	0.000447169	-0.000363143	551
CCNC	cyclin C	0	9	-9	549.5	0	0.000796969	-0.000796969	552	0	0.256543	-0.256543	551.5	0	0.000360539	-0.000360539	552
AL592429.2		0	9	-9	549.5	0.000145273	0.000940291	-0.000795018	553	0	0.25645	-0.25645	553	0	0.00036039	-0.00036039	553
SOD2	superoxide dismutase 2	0	9	-9	549.5	9.69768e-05	0.000887992	-0.000791015	554	0	0.256389	-0.256389	554	0	0.000360198	-0.000360198	554
COBL	cordon-bleu WH2 repeat protein	0	9	-9	549.5	0	0.000786455	-0.000786455	555	0	0.256327	-0.256327	555	0.000155025	0.000513856	-0.00035883	555
MDH2	malate dehydrogenase 2	0	9	-9	549.5	0	0.000784771	-0.000784771	556	0	0.256234	-0.256234	556	0	0.000358786	-0.000358786	556
FOXP2	forkhead box P2	0	9	-9	549.5	0	0.000784425	-0.000784425	557	0	0.255957	-0.255957	557	0	0.00035787	-0.00035787	557
SARAF	store-operated calcium entry associated regulatory factor	0	9	-9	549.5	0	0.000781832	-0.000781832	558	0	0.255864	-0.255864	558	0	0.000357507	-0.000357507	558
OTUD6B-AS1	OTUD6B antisense RNA 1 (head to head)	0	9	-9	549.5	0	0.000773295	-0.000773295	559	0	0.255834	-0.255834	559	0	0.000357386	-0.000357386	559
SHB	SH2 domain containing adaptor protein B	0	9	-9	549.5	0	0.000766851	-0.000766851	560	0	0.255711	-0.255711	560	0	0.000356926	-0.000356926	560
CACNB2	calcium voltage-gated channel auxiliary subunit beta 2	0	9	-9	549.5	0	0.000757713	-0.000757713	561	0	0.25568	-0.25568	561	0	0.00035663	-0.00035663	561
LRMDA	leucine rich melanocyte differentiation associated	0	9	-9	549.5	0	0.000755867	-0.000755867	562	0	0.255618	-0.255618	562	0	0.000355926	-0.000355926	562
AL731577.2		0	9	-9	549.5	0	0.000748883	-0.000748883	563	0	0.255403	-0.255403	564	0	0.000354798	-0.000354798	563
CAVIN3	caveolae associated protein 3	0	9	-9	549.5	0	0.000741583	-0.000741583	564	0	0.255403	-0.255403	564	0	0.000353145	-0.000353145	564
CRY2	cryptochrome circadian regulator 2	0	9	-9	549.5	0	0.000740092	-0.000740092	565	0	0.255403	-0.255403	564	0	0.000352975	-0.000352975	565
RNASEH2C	ribonuclease H2 subunit C	0	9	-9	549.5	0	0.000736754	-0.000736754	566	0	0.255373	-0.255373	566	0	0.000350899	-0.000350899	566
CFL1	cofilin 1	0	9	-9	549.5	0	0.00073137	-0.00073137	567	0	0.255342	-0.255342	567	0	0.000350386	-0.000350386	567
AL158038.1		0	9	-9	549.5	0	0.00072373	-0.00072373	568	0	0.255281	-0.255281	568	0	0.000349811	-0.000349811	568
SAMD4A	sterile alpha motif domain containing 4A	0	9	-9	549.5	0	0.000721153	-0.000721153	569	0	0.25525	-0.25525	569	0	0.000349127	-0.000349127	569
RAB11A	RAB11A, member RAS oncogene family	0	9	-9	549.5	0.00120768	0.00192665	-0.000718968	570	0	0.254914	-0.254914	570	0.000114902	0.000462347	-0.000347445	570
CCBE1	collagen and calcium binding EGF domains 1	0	9	-9	549.5	0	0.000717586	-0.000717586	571	0	0.254822	-0.254822	571	0	0.000347051	-0.000347051	571
KDM4B	lysine demethylase 4B	0	9	-9	549.5	0	0.000714752	-0.000714752	572	0	0.254731	-0.254731	572	0	0.000346273	-0.000346273	572
FBXO42	F-box protein 42	2	10	-8	596.5	0	0.000711505	-0.000711505	573	0	0.25467	-0.25467	573	0	0.000345036	-0.000345036	573
AL139260.1		6	14	-8	596.5	0.000232563	0.000940291	-0.000707729	574	0	0.254639	-0.254639	574	0	0.000344207	-0.000344207	574
TTLL7	tubulin tyrosine ligase like 7	3	11	-8	596.5	0	0.000699784	-0.000699784	575	0	0.254548	-0.254548	575	0	0.000344086	-0.000344086	575
MLIP	muscular LMNA interacting protein	11	19	-8	596.5	0	0.000691416	-0.000691416	576	0	0.254426	-0.254426	576	0	0.000341031	-0.000341031	576
MROH1	maestro heat like repeat family member 1	1	9	-8	596.5	0	0.000686746	-0.000686746	577	0	0.254365	-0.254365	577	0	0.000339131	-0.000339131	577
CNNM2	cyclin and CBS domain divalent metal cation transport mediator 2	8	16	-8	596.5	0	0.000678003	-0.000678003	578	0	0.254274	-0.254274	578	0	0.000338821	-0.000338821	578
NEAT1	nuclear paraspeckle assembly transcript 1	9	17	-8	596.5	0	0.000669252	-0.000669252	579	0	0.254213	-0.254213	579.5	0	0.00033866	-0.00033866	579
AP001831.1		2	10	-8	596.5	0.000274402	0.000940291	-0.000665889	580	0	0.254213	-0.254213	579.5	0	0.000337385	-0.000337385	580
PRKD1	protein kinase D1	7	15	-8	596.5	0	0.000660829	-0.000660829	581	0	0.254031	-0.254031	581	0	0.000336859	-0.000336859	581
SLC7A6OS	solute carrier family 7 member 6 opposite strand	3	11	-8	596.5	0	0.000659062	-0.000659062	582	0	0.254	-0.254	582	0	0.000336777	-0.000336777	582
NFIC	nuclear factor I C	2	10	-8	596.5	0.00126851	0.00192401	-0.000655496	583	0	0.25397	-0.25397	583	0	0.000336701	-0.000336701	583
HRC	histidine rich calcium binding protein	3	11	-8	596.5	0.000285403	0.000940291	-0.000654888	584	0	0.25391	-0.25391	584	0	0.000336243	-0.000336243	584
FLNA	filamin A	1	9	-8	596.5	0	0.000646204	-0.000646204	585	0	0.253849	-0.253849	585.5	0	0.000336047	-0.000336047	585
UQCRH	ubiquinol-cytochrome c reductase hinge protein	0	8	-8	596.5	0	0.000645657	-0.000645657	586	0	0.253849	-0.253849	585.5	0	0.000335844	-0.000335844	586
TOMM20	translocase of outer mitochondrial membrane 20	0	8	-8	596.5	0.000201376	0.000843013	-0.000641637	587	0	0.253788	-0.253788	587	9.81589e-05	0.000433738	-0.000335579	587
AC018682.1		0	8	-8	596.5	0	0.000640327	-0.000640327	588	0	0.253758	-0.253758	588	7.96509e-05	0.00041474	-0.000335089	588
NEK10	NIMA related kinase 10	0	8	-8	596.5	0	0.000638361	-0.000638361	589	0	0.253728	-0.253728	589	0	0.000334526	-0.000334526	589
RBM6	RNA binding motif protein 6	0	8	-8	596.5	0	0.000635982	-0.000635982	590	0	0.253607	-0.253607	590	0	0.000334288	-0.000334288	590
COX17	cytochrome c oxidase copper chaperone COX17	0	8	-8	596.5	0	0.000634246	-0.000634246	591	0	0.253577	-0.253577	591	0	0.000333956	-0.000333956	591
MAGEF1	MAGE family member F1	0	8	-8	596.5	0	0.000632041	-0.000632041	592	0	0.253546	-0.253546	592	0	0.000333905	-0.000333905	592
NPR3	natriuretic peptide receptor 3	0	8	-8	596.5	0.000747046	0.00137862	-0.000631577	593	0	0.253456	-0.253456	593	0	0.000331901	-0.000331901	593
NDFIP1	Nedd4 family interacting protein 1	0	8	-8	596.5	0	0.000630838	-0.000630838	594	0	0.253425	-0.253425	594	0	0.000331638	-0.000331638	594
CSNK2B	casein kinase 2 beta	0	8	-8	596.5	0	0.000626478	-0.000626478	595	0	0.253335	-0.253335	595	0	0.000330678	-0.000330678	595
AL365214.2		0	8	-8	596.5	0	0.000621208	-0.000621208	596	0	0.253244	-0.253244	596	0	0.000329501	-0.000329501	596
MAN1A1	mannosidase alpha class 1A member 1	0	8	-8	596.5	0	0.000619927	-0.000619927	597	0	0.253184	-0.253184	597	0	0.000329319	-0.000329319	597
DYNLT1	dynein light chain Tctex-type 1	0	8	-8	596.5	0	0.000619074	-0.000619074	598	0	0.253064	-0.253064	598	0	0.000328463	-0.000328463	598
SDK1	sidekick cell adhesion molecule 1	0	8	-8	596.5	0	0.000609667	-0.000609667	599	0	0.253034	-0.253034	599.5	0	0.000328413	-0.000328413	599
AC092171.4		0	8	-8	596.5	0	0.000606325	-0.000606325	600	0	0.253034	-0.253034	599.5	0	0.000327627	-0.000327627	600
RABGEF1	RAB guanine nucleotide exchange factor 1	0	8	-8	596.5	0	0.000600117	-0.000600117	601	0	0.252913	-0.252913	601	0.000401457	0.000729018	-0.000327561	601
RUFY2	RUN and FYVE domain containing 2	0	8	-8	596.5	0	0.000582596	-0.000582596	602	0	0.252853	-0.252853	603	0.000228569	0.00055565	-0.00032708	602
PGAM1	phosphoglycerate mutase 1	0	8	-8	596.5	0	0.000580928	-0.000580928	603	0	0.252853	-0.252853	603	0	0.000325617	-0.000325617	603
TMEM258	transmembrane protein 258	0	8	-8	596.5	1.98926e-06	0.000571426	-0.000569437	604	0	0.252853	-0.252853	603	0	0.000325598	-0.000325598	604
RDX	radixin	0	8	-8	596.5	0	0.000551941	-0.000551941	605	0	0.252793	-0.252793	605	0	0.00032524	-0.00032524	605
SAP18	Sin3A associated protein 18	0	8	-8	596.5	0	0.000540707	-0.000540707	606	0	0.252763	-0.252763	606	0	0.000325093	-0.000325093	606
AL139383.1		0	8	-8	596.5	0	0.000535957	-0.000535957	607	0	0.252673	-0.252673	607	0.000134147	0.000459232	-0.000325084	607
RTRAF	RNA transcription, translation and transport factor	0	8	-8	596.5	0	0.000527058	-0.000527058	608	0	0.252583	-0.252583	608	0	0.000324809	-0.000324809	608
EIF5	eukaryotic translation initiation factor 5	0	8	-8	596.5	0	0.000526979	-0.000526979	609	0	0.252523	-0.252523	609	0	0.000324607	-0.000324607	609
LUC7L	LUC7 like	0	8	-8	596.5	0	0.000526898	-0.000526898	610	0	0.251984	-0.251984	611	0	0.000324104	-0.000324104	610
TNFRSF12A	TNF receptor superfamily member 12A	0	8	-8	596.5	0	0.000518039	-0.000518039	611	0	0.251984	-0.251984	611	0	0.000323765	-0.000323765	611
ZFHX3	zinc finger homeobox 3	0	8	-8	596.5	0	0.000509892	-0.000509892	612	0	0.251984	-0.251984	611	0	0.000323618	-0.000323618	612
TXNDC17	thioredoxin domain containing 17	0	8	-8	596.5	0	0.000505318	-0.000505318	613	0	0.251925	-0.251925	613	0	0.000323491	-0.000323491	613
ZNF875	zinc finger protein 875	0	8	-8	596.5	0	0.000503526	-0.000503526	614	0	0.251865	-0.251865	614	0	0.000322962	-0.000322962	614
NOP53	NOP53 ribosome biogenesis factor	0	8	-8	596.5	0	0.000503104	-0.000503104	615	0	0.251805	-0.251805	615	0	0.000322812	-0.000322812	615
ITCH	itchy E3 ubiquitin protein ligase	0	8	-8	596.5	5.59255e-05	0.000558536	-0.000502611	616	0	0.251686	-0.251686	616	0	0.000322804	-0.000322804	616
NORAD	non-coding RNA activated by DNA damage	0	8	-8	596.5	0	0.000498971	-0.000498971	617	0	0.251656	-0.251656	617	0	0.000322221	-0.000322221	617
PRR14L	proline rich 14 like	0	8	-8	596.5	7.08067e-05	0.000567973	-0.000497166	618	0	0.251508	-0.251508	618	0	0.000322218	-0.000322218	618
KCNJ4	potassium inwardly rectifying channel subfamily J member 4	0	8	-8	596.5	0.00108214	0.0015787	-0.000496554	619	0	0.251478	-0.251478	619	0	0.000321498	-0.000321498	619
CXorf38	chromosome X open reading frame 38	0	8	-8	596.5	0	0.000495666	-0.000495666	620	0	0.251329	-0.251329	620	0	0.000321198	-0.000321198	620
CYP2J2	cytochrome P450 family 2 subfamily J member 2	1	8	-7	642	0	0.000495367	-0.000495367	621	0	0.25127	-0.25127	621	0	0.000320748	-0.000320748	621
EXOC6B	exocyst complex component 6B	2	9	-7	642	0	0.000491037	-0.000491037	622	0	0.25124	-0.25124	622	0.000494233	0.00081492	-0.000320687	622
FILIP1L	filamin A interacting protein 1 like	1	8	-7	642	0	0.000489031	-0.000489031	623	0	0.251092	-0.251092	623	0	0.000320533	-0.000320533	623
ANGPT2	angiopoietin 2	5	12	-7	642	0	0.000486826	-0.000486826	624	0	0.251033	-0.251033	624.5	0	0.000320475	-0.000320475	624
ABCC9	ATP binding cassette subfamily C member 9	4	11	-7	642	0	0.000486151	-0.000486151	625	0	0.251033	-0.251033	624.5	0.0001169	0.000437299	-0.000320399	625
GATM	glycine amidinotransferase	4	11	-7	642	0	0.000485293	-0.000485293	626	0	0.250855	-0.250855	626	0.000135638	0.000455654	-0.000320016	626
NTN1	netrin 1	2	9	-7	642	0	0.000482479	-0.000482479	627	0	0.250737	-0.250737	627	0	0.000319786	-0.000319786	627
ENOSF1	enolase superfamily member 1	1	8	-7	642	0	0.000478511	-0.000478511	628	0	0.250678	-0.250678	628	0	0.000318795	-0.000318795	628
LUZP1	leucine zipper protein 1	0	7	-7	642	0	0.000476692	-0.000476692	629	0	0.25053	-0.25053	629	0	0.000317909	-0.000317909	629
TCEA3	transcription elongation factor A3	0	7	-7	642	0	0.000474598	-0.000474598	630	0	0.250353	-0.250353	630	0	0.00031775	-0.00031775	630
MACF1	microtubule actin crosslinking factor 1	0	7	-7	642	0	0.000474543	-0.000474543	631	0	0.250088	-0.250088	631	0	0.000316919	-0.000316919	631
MKNK1	MAPK interacting serine/threonine kinase 1	0	7	-7	642	0	0.000464934	-0.000464934	632	0	0.250029	-0.250029	632	0	0.00031683	-0.00031683	632
F5	coagulation factor V	0	7	-7	642	0	0.00046473	-0.00046473	633	0	0.249971	-0.249971	633	0	0.000316445	-0.000316445	633
IER5	immediate early response 5	0	7	-7	642	0	0.000464659	-0.000464659	634	0	0.249883	-0.249883	635.5	0	0.000315685	-0.000315685	634
TUBA4A	tubulin alpha 4a	0	7	-7	642	0	0.000458189	-0.000458189	635	0	0.249883	-0.249883	635.5	0	0.000314924	-0.000314924	635
PDHB	pyruvate dehydrogenase E1 subunit beta	0	7	-7	642	0.000298189	0.000752679	-0.00045449	636	0	0.249883	-0.249883	635.5	0	0.000314318	-0.000314318	636
EYA4	EYA transcriptional coactivator and phosphatase 4	0	7	-7	642	0	0.000449237	-0.000449237	637	0	0.249883	-0.249883	635.5	0	0.000313858	-0.000313858	637
AC007652.3		0	7	-7	642	0	0.00044322	-0.00044322	638	0	0.249824	-0.249824	638	0	0.000313331	-0.000313331	638
AC073349.4		0	7	-7	642	5.53147e-05	0.000496793	-0.000441478	639	0	0.249765	-0.249765	639	0.000239048	0.000552344	-0.000313296	639
TRAPPC9	trafficking protein particle complex 9	0	7	-7	642	0	0.000441263	-0.000441263	640	0	0.249589	-0.249589	640.5	0.000127657	0.000440483	-0.000312826	640
C9orf16	chromosome 9 open reading frame 16	0	7	-7	642	0	0.000436156	-0.000436156	641	0	0.249589	-0.249589	640.5	0	0.000312671	-0.000312671	641
TMEM141	transmembrane protein 141	0	7	-7	642	0.00226281	0.00269797	-0.000435161	642	0	0.249238	-0.249238	643.5	0	0.000312295	-0.000312295	642
CCAR1	cell division cycle and apoptosis regulator 1	0	7	-7	642	1.98228e-05	0.00045448	-0.000434657	643	0	0.249238	-0.249238	643.5	0	0.000312182	-0.000312182	643
PSAP	prosaposin	0	7	-7	642	0	0.000431413	-0.000431413	644	0	0.249238	-0.249238	643.5	0	0.000311614	-0.000311614	644
CHCHD1	coiled-coil-helix-coiled-coil-helix domain containing 1	0	7	-7	642	0	0.000430334	-0.000430334	645	0	0.249238	-0.249238	643.5	0.000115643	0.00042567	-0.000310028	645
AC063960.2		0	7	-7	642	6.68467e-07	0.000428675	-0.000428007	646	0	0.249005	-0.249005	646	0	0.000308712	-0.000308712	646
GALNT18	polypeptide N-acetylgalactosaminyltransferase 18	0	7	-7	642	0	0.000427147	-0.000427147	647	0	0.248947	-0.248947	647	0	0.000306919	-0.000306919	647
BDNF	brain derived neurotrophic factor	0	7	-7	642	0	0.000423806	-0.000423806	648	0	0.248888	-0.248888	648	0	0.000306748	-0.000306748	648
TIMM10	translocase of inner mitochondrial membrane 10	0	7	-7	642	0	0.000416793	-0.000416793	649	0	0.248859	-0.248859	649	9.7511e-05	0.000402348	-0.000304837	649
TAF1D	TATA-box binding protein associated factor, RNA polymerase I subunit D	0	7	-7	642	0	0.000412242	-0.000412242	650	0	0.248772	-0.248772	650	0	0.000304527	-0.000304527	650
MLXIP	MLX interacting protein	0	7	-7	642	0	0.000409775	-0.000409775	651	0	0.248481	-0.248481	651	0	0.000304436	-0.000304436	651
RNF111	ring finger protein 111	0	7	-7	642	0.000586098	0.000995632	-0.000409534	652	0	0.248452	-0.248452	652	0	0.000303746	-0.000303746	652
AC015914.1		0	7	-7	642	0	0.000409251	-0.000409251	653	0	0.248423	-0.248423	653	0	0.000302828	-0.000302828	653.5
TRIP4	thyroid hormone receptor interactor 4	0	7	-7	642	0	0.000408817	-0.000408817	654	0	0.248278	-0.248278	654.5	0	0.000302828	-0.000302828	653.5
FAM219B	family with sequence similarity 219 member B	0	7	-7	642	0.00149282	0.00189951	-0.000406694	655	0	0.248278	-0.248278	654.5	0	0.000302616	-0.000302616	655
GRIN2A	glutamate ionotropic receptor NMDA type subunit 2A	0	7	-7	642	0	0.000401582	-0.000401582	656	0	0.248191	-0.248191	656	0	0.00030199	-0.00030199	656
EMC6	ER membrane protein complex subunit 6	0	7	-7	642	0	0.000397456	-0.000397456	657	0	0.248162	-0.248162	657	0	0.000301925	-0.000301925	657
MED13	mediator complex subunit 13	0	7	-7	642	0	0.000392511	-0.000392511	658	0	0.248076	-0.248076	658	0	0.000300964	-0.000300964	658
LSM7	LSM7 homolog, U6 small nuclear RNA and mRNA degradation associated	0	7	-7	642	0	0.000387167	-0.000387167	659	0	0.247989	-0.247989	659	0.000455919	0.000756767	-0.000300848	659
PPP1R13L	protein phosphatase 1 regulatory subunit 13 like	0	7	-7	642	0	0.000386913	-0.000386913	660	0	0.247902	-0.247902	660	0	0.000299925	-0.000299925	660
SELENOW	selenoprotein W	0	7	-7	642	0	0.000385904	-0.000385904	661	0	0.247873	-0.247873	661	0	0.000298941	-0.000298941	661
SMDT1	single-pass membrane protein with aspartate rich tail 1	0	7	-7	642	0	0.00038477	-0.00038477	662	0	0.247815	-0.247815	662	0	0.000298877	-0.000298877	662
ACOT9	acyl-CoA thioesterase 9	0	7	-7	642	0.00149584	0.00188061	-0.000384768	663	0	0.247758	-0.247758	663	0.000226436	0.000524143	-0.000297707	663
AC093158.1		7	13	-6	696	0	0.000381646	-0.000381646	664	0	0.247642	-0.247642	664	0	0.000296619	-0.000296619	664
ADAMTSL4-AS1	ADAMTSL4 antisense RNA 1	2	8	-6	696	0	0.000371683	-0.000371683	665	0	0.247585	-0.247585	665	0.000166707	0.000462964	-0.000296257	665
AL353593.2		1	7	-6	696	2.14645e-05	0.000391069	-0.000369604	666	0	0.247469	-0.247469	666	0.000163194	0.000459213	-0.000296019	666
AC068282.1		4	10	-6	696	0	0.000367283	-0.000367283	667	0	0.247441	-0.247441	667	0	0.000295986	-0.000295986	667
FNDC3B	fibronectin type III domain containing 3B	7	13	-6	696	0	0.000366514	-0.000366514	668	0	0.247239	-0.247239	668	0	0.000294947	-0.000294947	668
AC107208.1		1	7	-6	696	8.11542e-06	0.000372822	-0.000364707	669	0	0.247124	-0.247124	669	0	0.000294896	-0.000294896	669
GLRX	glutaredoxin	5	11	-6	696	0	0.000362645	-0.000362645	670	0	0.247038	-0.247038	670.5	0.000344836	0.000639663	-0.000294826	670
SQSTM1	sequestosome 1	3	9	-6	696	0	0.000360312	-0.000360312	671	0	0.247038	-0.247038	670.5	0	0.000293744	-0.000293744	671
SPON1	spondin 1	1	7	-6	696	0	0.000357458	-0.000357458	672	0	0.24701	-0.24701	672	0	0.000293078	-0.000293078	672
MED13L	mediator complex subunit 13L	6	12	-6	696	0	0.000357292	-0.000357292	673	0	0.246981	-0.246981	673	0	0.000292133	-0.000292133	673
STARD13-AS	STARD13 antisense RNA	1	7	-6	696	0	0.000356545	-0.000356545	674	0	0.246838	-0.246838	674	0	0.000291939	-0.000291939	674
NDUFB1	NADH:ubiquinone oxidoreductase subunit B1	1	7	-6	696	0	0.000349558	-0.000349558	675	0	0.246695	-0.246695	675.5	0	0.000291556	-0.000291556	675
RAB11FIP3	RAB11 family interacting protein 3	10	16	-6	696	0	0.000349211	-0.000349211	676	0	0.246695	-0.246695	675.5	0	0.000291382	-0.000291382	676
BRD4	bromodomain containing 4	18	24	-6	696	1.62902e-05	0.000362091	-0.000345801	678	0	0.246409	-0.246409	679	0	0.000291292	-0.000291292	677.5
DAZAP1	DAZ associated protein 1	1	7	-6	696	0	0.000346356	-0.000346356	677	0	0.24658	-0.24658	677	0	0.000291292	-0.000291292	677.5
TMEM39B	transmembrane protein 39B	0	6	-6	696	0	0.000344255	-0.000344255	679	0	0.246409	-0.246409	679	0	0.000290411	-0.000290411	679
KIF26B-AS1	KIF26B antisense RNA 1	0	6	-6	696	0	0.00034109	-0.00034109	680	0	0.246409	-0.246409	679	0.00036971	0.000659829	-0.000290118	680
PPM1B	protein phosphatase, Mg2+/Mn2+ dependent 1B	0	6	-6	696	0	0.000340571	-0.000340571	681	0	0.246266	-0.246266	681	0	0.000289984	-0.000289984	681
AC093110.1		0	6	-6	696	0	0.000338295	-0.000338295	682	0	0.246209	-0.246209	682	0.000118394	0.000408082	-0.000289688	682
PCBP1	poly(rC) binding protein 1	0	6	-6	696	0	0.000335425	-0.000335425	683	0	0.246095	-0.246095	683	0	0.000288713	-0.000288713	683
TMEM182	transmembrane protein 182	0	6	-6	696	0	0.000334293	-0.000334293	684	0	0.245868	-0.245868	684	0.000209338	0.00049781	-0.000288472	684
MAP3K20-AS1	MAP3K20 antisense RNA 1	0	6	-6	696	0	0.000331703	-0.000331703	685	0	0.245669	-0.245669	685	0.000161421	0.000449444	-0.000288023	685
CAVIN2	caveolae associated protein 2	0	6	-6	696	4.6999e-06	0.000334822	-0.000330122	686	0	0.245612	-0.245612	686	0	0.000287904	-0.000287904	686
LSM3	LSM3 homolog, U6 small nuclear RNA and mRNA degradation associated	0	6	-6	696	0	0.000329432	-0.000329432	687	0	0.245414	-0.245414	687	0	0.000287834	-0.000287834	687
ST6GAL1	ST6 beta-galactoside alpha-2,6-sialyltransferase 1	0	6	-6	696	0	0.000329213	-0.000329213	688	0	0.245159	-0.245159	688	0	0.000286713	-0.000286713	688
SLAIN2	SLAIN motif family member 2	0	6	-6	696	0	0.000328689	-0.000328689	689	0	0.244961	-0.244961	689	0	0.000286607	-0.000286607	689
CLGN	calmegin	0	6	-6	696	0	0.000328252	-0.000328252	690	0	0.244905	-0.244905	690	0	0.000286006	-0.000286006	690
DCLK2	doublecortin like kinase 2	0	6	-6	696	0	0.00032703	-0.00032703	691	0	0.24482	-0.24482	691	9.90533e-05	0.000384463	-0.00028541	691
STARD4-AS1	STARD4 antisense RNA 1	0	6	-6	696	0	0.000326538	-0.000326538	692	0	0.244398	-0.244398	692	0	0.000285134	-0.000285134	692
ARHGAP26-AS1	ARHGAP26 antisense RNA 1	0	6	-6	696	0	0.000324121	-0.000324121	693	0	0.244202	-0.244202	694	8.88384e-05	0.000373757	-0.000284919	693
HIST1H1C		0	6	-6	696	2.43256e-05	0.000340076	-0.00031575	694	0	0.244202	-0.244202	694	0	0.000283902	-0.000283902	694
HDDC2	HD domain containing 2	0	6	-6	696	0	0.000311169	-0.000311169	695	0	0.244202	-0.244202	694	0	0.000283493	-0.000283493	695
HIP1	huntingtin interacting protein 1	0	6	-6	696	0	0.000309427	-0.000309427	696	0	0.244174	-0.244174	696	0	0.00028333	-0.00028333	696
ZNF862	zinc finger protein 862	0	6	-6	696	0	0.000309199	-0.000309199	697	0	0.244062	-0.244062	697	0	0.00028297	-0.00028297	697
GEM	GTP binding protein overexpressed in skeletal muscle	0	6	-6	696	0	0.000308516	-0.000308516	698	0	0.243978	-0.243978	699	7.74701e-05	0.000359914	-0.000282444	698
AC023590.1		0	6	-6	696	0	0.00030561	-0.00030561	699	0	0.243978	-0.243978	699	0	0.00028215	-0.00028215	699
ZHX2	zinc fingers and homeoboxes 2	0	6	-6	696	0	0.000304208	-0.000304208	700	0	0.243978	-0.243978	699	0	0.000282092	-0.000282092	700
DCTN3	dynactin subunit 3	0	6	-6	696	7.2588e-06	0.000309083	-0.000301824	701	0	0.243866	-0.243866	702	0	0.000281839	-0.000281839	701
SPIN1	spindlin 1	0	6	-6	696	0	0.000301073	-0.000301073	702	0	0.243866	-0.243866	702	0	0.000281787	-0.000281787	702
TMEM246		0	6	-6	696	0	0.000298163	-0.000298163	703	0	0.243866	-0.243866	702	0	0.000280914	-0.000280914	703
MLLT10	MLLT10 histone lysine methyltransferase DOT1L cofactor	0	6	-6	696	0	0.00029805	-0.00029805	704	0	0.243838	-0.243838	704	0.00015212	0.000431986	-0.000279866	704
BTRC	beta-transducin repeat containing E3 ubiquitin protein ligase	0	6	-6	696	0.00212468	0.00242254	-0.000297865	705	0	0.24381	-0.24381	705.5	0	0.000279744	-0.000279744	705
LDB1	LIM domain binding 1	0	6	-6	696	0.00240207	0.00269896	-0.000296894	706	0	0.24381	-0.24381	705.5	0	0.000278789	-0.000278789	706
AC011092.2		0	6	-6	696	0	0.000295834	-0.000295834	707	0	0.243726	-0.243726	707	0	0.000277579	-0.000277579	707
LINC02755	long intergenic non-protein coding RNA 2755	0	6	-6	696	6.48427e-06	0.000300661	-0.000294177	708	0	0.243698	-0.243698	708	0	0.000277502	-0.000277502	708
PAK1	p21 (RAC1) activated kinase 1	0	6	-6	696	0	0.000291284	-0.000291284	709	0	0.243643	-0.243643	709	0	0.000277308	-0.000277308	709
CCDC84	coiled-coil domain containing 84	0	6	-6	696	0	0.000288491	-0.000288491	710	0	0.243587	-0.243587	710.5	0	0.000277053	-0.000277053	710
TBRG1	transforming growth factor beta regulator 1	0	6	-6	696	0	0.000283401	-0.000283401	711	0	0.243587	-0.243587	710.5	0	0.000276532	-0.000276532	711
PLEKHA5	pleckstrin homology domain containing A5	0	6	-6	696	0	0.000282504	-0.000282504	712	0	0.243475	-0.243475	712	0.000187025	0.000462591	-0.000275566	712
CHPT1	choline phosphotransferase 1	0	6	-6	696	0	0.000282401	-0.000282401	713	0	0.243392	-0.243392	713	0	0.000275531	-0.000275531	713
ERP29	endoplasmic reticulum protein 29	0	6	-6	696	0	0.000280223	-0.000280223	714	0	0.243364	-0.243364	714	0	0.000275	-0.000275	714
NCOR2	nuclear receptor corepressor 2	0	6	-6	696	0	0.000279877	-0.000279877	715	0	0.243336	-0.243336	715	0	0.000274304	-0.000274304	715
DCLK1	doublecortin like kinase 1	0	6	-6	696	0	0.000277493	-0.000277493	716	0	0.243308	-0.243308	716.5	0	0.000273782	-0.000273782	716
GALNT16	polypeptide N-acetylgalactosaminyltransferase 16	0	6	-6	696	0	0.00027682	-0.00027682	717	0	0.243308	-0.243308	716.5	0	0.000273355	-0.000273355	717
CBFB	core-binding factor subunit beta	0	6	-6	696	5.23636e-05	0.000327634	-0.00027527	718	0	0.243141	-0.243141	718.5	0	0.000273338	-0.000273338	718
PHLPP2	PH domain and leucine rich repeat protein phosphatase 2	0	6	-6	696	0	0.000273604	-0.000273604	719	0	0.243141	-0.243141	718.5	0	0.000272885	-0.000272885	719
GABARAP	GABA type A receptor-associated protein	0	6	-6	696	0	0.0002714	-0.0002714	720	0	0.243113	-0.243113	720	0	0.000272666	-0.000272666	720
PHB	prohibitin	0	6	-6	696	0.000243903	0.000508407	-0.000264504	721	0	0.243086	-0.243086	721.5	0	0.000272641	-0.000272641	721
NPLOC4	NPL4 homolog, ubiquitin recognition factor	0	6	-6	696	0.000701056	0.000965173	-0.000264117	722	0	0.243086	-0.243086	721.5	0.000205193	0.000477482	-0.000272289	722
DLGAP1	DLG associated protein 1	0	6	-6	696	0.00255766	0.00281911	-0.000261442	723	0	0.24303	-0.24303	723	0	0.000271854	-0.000271854	723
ZNF532	zinc finger protein 532	0	6	-6	696	6.4973e-05	0.000324968	-0.000259995	724	0	0.242864	-0.242864	724	0.000418795	0.000690403	-0.000271608	724
MACROD2-AS1	MACROD2 antisense RNA 1	0	6	-6	696	0	0.000253452	-0.000253452	725	0	0.242781	-0.242781	725	0	0.000271548	-0.000271548	725
TMSB4X	thymosin beta 4 X-linked	0	6	-6	696	1.94112e-05	0.000269157	-0.000249746	726	0	0.242697	-0.242697	726.5	0	0.000271175	-0.000271175	726
GK-AS1	GK antisense RNA 1	0	6	-6	696	0.000769628	0.00101795	-0.000248323	727	0	0.242697	-0.242697	726.5	0.000112236	0.000383273	-0.000271037	727
BEX3	brain expressed X-linked 3	0	6	-6	696	0	0.000247915	-0.000247915	728	0	0.242642	-0.242642	728	0	0.000270726	-0.000270726	728
MGST3	microsomal glutathione S-transferase 3	7	12	-5	766.5	0	0.000246533	-0.000246533	729	0	0.242504	-0.242504	729	0.000140649	0.000411217	-0.000270568	729
SH3RF3	SH3 domain containing ring finger 3	3	8	-5	766.5	0	0.000243721	-0.000243721	730	0	0.242476	-0.242476	730	0	0.000270484	-0.000270484	730
TMEFF2	transmembrane protein with EGF like and two follistatin like domains 2	4	9	-5	766.5	0	0.00024282	-0.00024282	731	0	0.242366	-0.242366	731	0.000178008	0.00044848	-0.000270472	731
CFLAR-AS1	CFLAR antisense RNA 1	4	9	-5	766.5	0	0.000242001	-0.000242001	732	0	0.24231	-0.24231	732	0.000247947	0.000517384	-0.000269437	732
ING5	inhibitor of growth family member 5	1	6	-5	766.5	0	0.000238038	-0.000238038	733	0	0.2422	-0.2422	733.5	0.000208721	0.000477869	-0.000269148	733
EIF4A2	eukaryotic translation initiation factor 4A2	1	6	-5	766.5	0	0.000238	-0.000238	734	0	0.2422	-0.2422	733.5	0.000307515	0.0005765	-0.000268985	734
STOX2	storkhead box 2	4	9	-5	766.5	0	0.000236369	-0.000236369	735	0	0.242172	-0.242172	735	0	0.000268903	-0.000268903	735
ERBIN	erbb2 interacting protein	3	8	-5	766.5	0.00074689	0.000983251	-0.000236361	736	0	0.242145	-0.242145	736	0	0.000268164	-0.000268164	736
EDIL3	EGF like repeats and discoidin domains 3	2	7	-5	766.5	0.00028767	0.000522585	-0.000234915	737	0	0.242035	-0.242035	737	0.000244139	0.000512152	-0.000268013	737
SCUBE3	signal peptide, CUB domain and EGF like domain containing 3	1	6	-5	766.5	0	0.0002332	-0.0002332	738	0	0.242007	-0.242007	738	0.000179484	0.000447318	-0.000267834	738
ASAH1	N-acylsphingosine amidohydrolase 1	5	10	-5	766.5	0	0.000232918	-0.000232918	739	0	0.24198	-0.24198	739	0	0.000267769	-0.000267769	739
NRXN3	neurexin 3	1	6	-5	766.5	0.00217328	0.00240246	-0.000229181	740	0	0.241952	-0.241952	740	0	0.000267731	-0.000267731	740
DAPK2	death associated protein kinase 2	7	12	-5	766.5	0	0.000229144	-0.000229144	741	0	0.241924	-0.241924	741	0	0.000267653	-0.000267653	741
AC125793.1		4	9	-5	766.5	0.000146474	0.000372774	-0.0002263	742	0	0.241732	-0.241732	742	0	0.000267224	-0.000267224	742
DDX17	DEAD-box helicase 17	3	8	-5	766.5	6.53082e-05	0.00029111	-0.000225802	744	0	0.24154	-0.24154	744.5	0	0.000266869	-0.000266869	743.5
PRMT2	protein arginine methyltransferase 2	2	7	-5	766.5	0	0.000226013	-0.000226013	743	0	0.241705	-0.241705	743	0	0.000266869	-0.000266869	743.5
PARK7	Parkinsonism associated deglycase	0	5	-5	766.5	0	0.000225631	-0.000225631	745	0	0.24154	-0.24154	744.5	0	0.000266773	-0.000266773	745
PEX14	peroxisomal biogenesis factor 14	0	5	-5	766.5	0.000227944	0.00045064	-0.000222696	746	0	0.241512	-0.241512	746.5	0	0.000266059	-0.000266059	746
SYNC	syncoilin, intermediate filament protein	0	5	-5	766.5	0	0.000220518	-0.000220518	747	0	0.241512	-0.241512	746.5	0	0.000265579	-0.000265579	747
DDAH1	dimethylarginine dimethylaminohydrolase 1	0	5	-5	766.5	0	0.000220473	-0.000220473	748	0	0.241403	-0.241403	748	0	0.000265542	-0.000265542	748
DUSP27	dual specificity phosphatase 27, atypical	0	5	-5	766.5	0	0.000218883	-0.000218883	749	0	0.241266	-0.241266	749.5	0	0.000264835	-0.000264835	749
WNT9A	Wnt family member 9A	0	5	-5	766.5	0	0.000215559	-0.000215559	750	0	0.241266	-0.241266	749.5	0.000177459	0.000441761	-0.000264302	750
DYSF	dysferlin	0	5	-5	766.5	0	0.000215525	-0.000215525	751	0	0.241129	-0.241129	751	0	0.000263697	-0.000263697	751
PLCL2	phospholipase C like 2	0	5	-5	766.5	0.00018025	0.000395714	-0.000215464	752	0	0.241102	-0.241102	752	0.000198578	0.000462189	-0.000263611	752
TRMT10C	tRNA methyltransferase 10C, mitochondrial RNase P subunit	0	5	-5	766.5	0	0.000214665	-0.000214665	753	0	0.24102	-0.24102	753.5	0	0.000263487	-0.000263487	753
GOLPH3	golgi phosphoprotein 3	0	5	-5	766.5	0	0.000214159	-0.000214159	754	0	0.24102	-0.24102	753.5	0.000238613	0.000501728	-0.000263116	754
LINC02148	long intergenic non-protein coding RNA 2148	0	5	-5	766.5	0	0.000213901	-0.000213901	755.5	0	0.240938	-0.240938	755	0	0.000262936	-0.000262936	755
CCDC192	coiled-coil domain containing 192	0	5	-5	766.5	0	0.000213901	-0.000213901	755.5	0	0.240883	-0.240883	756	0	0.000262697	-0.000262697	756
FBN2	fibrillin 2	0	5	-5	766.5	0	0.000213394	-0.000213394	757	0	0.240665	-0.240665	757	0.000209467	0.000471982	-0.000262515	757
AC025434.1		0	5	-5	766.5	0	0.000212862	-0.000212862	758	0	0.240529	-0.240529	758	0	0.000261753	-0.000261753	758
HULC	hepatocellular carcinoma up-regulated long non-coding RNA	0	5	-5	766.5	0	0.00021114	-0.00021114	759	0	0.240502	-0.240502	759	0	0.000261618	-0.000261618	759
TUBB	tubulin beta class I	0	5	-5	766.5	0	0.000208598	-0.000208598	760	0	0.240393	-0.240393	760.5	8.58045e-05	0.000347247	-0.000261442	760
DNPH1	2'-deoxynucleoside 5'-phosphate N-hydrolase 1	0	5	-5	766.5	0	0.000208359	-0.000208359	761	0	0.240393	-0.240393	760.5	0	0.000261025	-0.000261025	761
COL19A1	collagen type XIX alpha 1 chain	0	5	-5	766.5	0	0.000206655	-0.000206655	762	0	0.240312	-0.240312	762	0	0.000260599	-0.000260599	762
KLHL32	kelch like family member 32	0	5	-5	766.5	0	0.000205825	-0.000205825	763	0	0.24023	-0.24023	763	0	0.00026043	-0.00026043	763
AL137182.1		0	5	-5	766.5	3.77646e-05	0.000241411	-0.000203646	764	0	0.240176	-0.240176	764	0	0.000260413	-0.000260413	764
ANGPT1	angiopoietin 1	0	5	-5	766.5	0.000259719	0.000461467	-0.000201748	765	0	0.240122	-0.240122	765	0	0.000260358	-0.000260358	765
ATAD2	ATPase family AAA domain containing 2	0	5	-5	766.5	0	0.000199424	-0.000199424	766	0	0.240095	-0.240095	766	0	0.00025991	-0.00025991	766
MAF1	MAF1 homolog, negative regulator of RNA polymerase III	0	5	-5	766.5	0	0.00019802	-0.00019802	767	0	0.239932	-0.239932	767.5	0	0.000258687	-0.000258687	767
PIP5K1B	phosphatidylinositol-4-phosphate 5-kinase type 1 beta	0	5	-5	766.5	4.39179e-06	0.000200552	-0.00019616	768	0	0.239932	-0.239932	767.5	0	0.0002583	-0.0002583	768
UBE2D1	ubiquitin conjugating enzyme E2 D1	0	5	-5	766.5	9.41327e-06	0.000205251	-0.000195838	769	0	0.239608	-0.239608	769.5	0	0.000257575	-0.000257575	769
ADD3	adducin 3	0	5	-5	766.5	0	0.000195056	-0.000195056	770	0	0.239608	-0.239608	769.5	0.000228483	0.00048603	-0.000257547	770
EEF1AKMT2	EEF1A lysine methyltransferase 2	0	5	-5	766.5	0	0.000189755	-0.000189755	771	0	0.239581	-0.239581	771	0	0.000257481	-0.000257481	771
INPP5A	inositol polyphosphate-5-phosphatase A	0	5	-5	766.5	0	0.000188885	-0.000188885	772	0	0.239473	-0.239473	772	0	0.000257209	-0.000257209	772
UBXN1	UBX domain protein 1	0	5	-5	766.5	0	0.000186834	-0.000186834	773	0	0.239446	-0.239446	773	0	0.000257167	-0.000257167	773
AP002812.2		0	5	-5	766.5	0	0.000186455	-0.000186455	774	0	0.239392	-0.239392	774.5	0	0.000256742	-0.000256742	774
TSPAN9	tetraspanin 9	0	5	-5	766.5	0	0.000185212	-0.000185212	775	0	0.239392	-0.239392	774.5	7.35609e-05	0.000329886	-0.000256326	775
AC005865.2		0	5	-5	766.5	0	0.000183433	-0.000183433	776	0	0.239338	-0.239338	776	0	0.000255086	-0.000255086	776
AC078955.1		0	5	-5	766.5	0	0.000183036	-0.000183036	777	0	0.239285	-0.239285	777	0	0.00025449	-0.00025449	777
ADGRD1	adhesion G protein-coupled receptor D1	0	5	-5	766.5	0	0.000180281	-0.000180281	778	0	0.239204	-0.239204	778	0	0.00025445	-0.00025445	778.5
SACS	sacsin molecular chaperone	0	5	-5	766.5	0	0.000177499	-0.000177499	779	0	0.239177	-0.239177	779	0	0.00025445	-0.00025445	778.5
DLEU2	deleted in lymphocytic leukemia 2	0	5	-5	766.5	0	0.000175127	-0.000175127	780	0	0.23915	-0.23915	780	0	0.000253641	-0.000253641	780
SNX6	sorting nexin 6	0	5	-5	766.5	0	0.000172445	-0.000172445	781	0	0.239123	-0.239123	781.5	0	0.000253566	-0.000253566	781
AL158801.3		0	5	-5	766.5	0.000100602	0.000271819	-0.000171217	782	0	0.239123	-0.239123	781.5	0	0.000253241	-0.000253241	782
ZNF770	zinc finger protein 770	0	5	-5	766.5	0.000324369	0.00049544	-0.000171071	783	0	0.239069	-0.239069	783	0	0.000253115	-0.000253115	783
UACA	uveal autoantigen with coiled-coil domains and ankyrin repeats	0	5	-5	766.5	0	0.000170088	-0.000170088	784	0	0.23864	-0.23864	784	0	0.000253109	-0.000253109	784
COX5A	cytochrome c oxidase subunit 5A	0	5	-5	766.5	0	0.000168809	-0.000168809	785	0	0.238506	-0.238506	785	0	0.000252007	-0.000252007	785
IGF1R	insulin like growth factor 1 receptor	0	5	-5	766.5	8.89646e-07	0.000169603	-0.000168713	786	0	0.23848	-0.23848	786	0	0.000251571	-0.000251571	786
AC007014.1		0	5	-5	766.5	0	0.000167279	-0.000167279	787	0	0.238453	-0.238453	787	0	0.000251522	-0.000251522	787
FHOD1	formin homology 2 domain containing 1	0	5	-5	766.5	0	0.000166633	-0.000166633	788	0	0.238293	-0.238293	788	0	0.000251334	-0.000251334	788
NFATC3	nuclear factor of activated T cells 3	0	5	-5	766.5	0	0.000165197	-0.000165197	789	0	0.238106	-0.238106	789	0	0.000251246	-0.000251246	789
PHF12	PHD finger protein 12	0	5	-5	766.5	0	0.000165195	-0.000165195	790	0	0.238053	-0.238053	790.5	0	0.000251044	-0.000251044	790
MIEN1	migration and invasion enhancer 1	0	5	-5	766.5	0	0.000164238	-0.000164238	791	0	0.238053	-0.238053	790.5	0	0.000251035	-0.000251035	791
AC018521.5		0	5	-5	766.5	0	0.000163862	-0.000163862	792	0	0.238026	-0.238026	792	0	0.000250863	-0.000250863	792
PTRH2	peptidyl-tRNA hydrolase 2	0	5	-5	766.5	0	0.000159964	-0.000159964	793	0	0.237973	-0.237973	793.5	0	0.00025083	-0.00025083	793
TLK2	tousled like kinase 2	0	5	-5	766.5	0	0.000159246	-0.000159246	794	0	0.237973	-0.237973	793.5	0.000164559	0.000414778	-0.000250219	794
L3MBTL4	L3MBTL histone methyl-lysine binding protein 4	0	5	-5	766.5	0	0.000158753	-0.000158753	795	0	0.237919	-0.237919	796	0	0.000250103	-0.000250103	795
ZBTB7A	zinc finger and BTB domain containing 7A	0	5	-5	766.5	0	0.000157182	-0.000157182	796	0	0.237919	-0.237919	796	0	0.000249184	-0.000249184	796
NCOA3	nuclear receptor coactivator 3	0	5	-5	766.5	0	0.000157119	-0.000157119	797	0	0.237919	-0.237919	796	0	0.000249083	-0.000249083	797
CBR3	carbonyl reductase 3	0	5	-5	766.5	0	0.000154679	-0.000154679	798	0	0.237707	-0.237707	798	0	0.000248881	-0.000248881	798
Z98949.1		0	5	-5	766.5	0	0.000152846	-0.000152846	799	0	0.237494	-0.237494	799	0	0.000248769	-0.000248769	799
RBM10	RNA binding motif protein 10	0	5	-5	766.5	0	0.000152023	-0.000152023	800	0	0.237441	-0.237441	800	0	0.000248559	-0.000248559	800
EDA2R	ectodysplasin A2 receptor	0	5	-5	766.5	0	0.00015184	-0.00015184	801	0	0.237282	-0.237282	801	0.000213338	0.000461523	-0.000248185	801
AL008633.1		0	5	-5	766.5	0	0.00015121	-0.00015121	802	0	0.237203	-0.237203	802	0	0.000247804	-0.000247804	802
SSR4	signal sequence receptor subunit 4	0	5	-5	766.5	0.000584235	0.000734689	-0.000150453	803	0	0.237124	-0.237124	803	0.000925858	0.00117359	-0.000247734	803
MT-ND5		0	5	-5	766.5	0	0.000149315	-0.000149315	804	0	0.237097	-0.237097	804.5	0	0.000247569	-0.000247569	804
ACOT11	acyl-CoA thioesterase 11	3	7	-4	848	0	0.000148406	-0.000148406	805	0	0.237097	-0.237097	804.5	0	0.000247485	-0.000247485	805
COMMD1	copper metabolism domain containing 1	16	20	-4	848	0	0.000144844	-0.000144844	806	0	0.237018	-0.237018	806	0	0.000247269	-0.000247269	806
HECW2	HECT, C2 and WW domain containing E3 ubiquitin protein ligase 2	2	6	-4	848	0	0.000144769	-0.000144769	807	0	0.236833	-0.236833	807	0	0.000247211	-0.000247211	807
MAGI1	membrane associated guanylate kinase, WW and PDZ domain containing 1	2	6	-4	848	0	0.000144285	-0.000144285	808	0	0.236781	-0.236781	808.5	0	0.00024714	-0.00024714	808
PAM	peptidylglycine alpha-amidating monooxygenase	4	8	-4	848	0	0.000144154	-0.000144154	809	0	0.236781	-0.236781	808.5	8.26466e-05	0.000329687	-0.000247041	809
NRG2	neuregulin 2	3	7	-4	848	0	0.000140247	-0.000140247	810	0	0.236649	-0.236649	810	0	0.000247013	-0.000247013	810
AL357141.1		2	6	-4	848	0	0.000140034	-0.000140034	811	0	0.236517	-0.236517	811	0	0.000246666	-0.000246666	811
COL10A1	collagen type X alpha 1 chain	3	7	-4	848	0	0.000139065	-0.000139065	812	0	0.236412	-0.236412	812.5	0	0.000245601	-0.000245601	812
AC083870.1		1	5	-4	848	0	0.000138241	-0.000138241	813	0	0.236412	-0.236412	812.5	0.000462751	0.000707255	-0.000244504	813
IL7	interleukin 7	1	5	-4	848	0	0.000131545	-0.000131545	814	0	0.23636	-0.23636	814	0	0.000244213	-0.000244213	814
LDHA	lactate dehydrogenase A	1	5	-4	848	0	0.000131373	-0.000131373	815	0	0.236255	-0.236255	815	0	0.000243009	-0.000243009	815
SSPN	sarcospan	1	5	-4	848	0	0.000130009	-0.000130009	816	0	0.236123	-0.236123	816	0.000797782	0.00104056	-0.000242783	816
FBXO34	F-box protein 34	2	6	-4	848	0	0.000129689	-0.000129689	817	0	0.235783	-0.235783	817	0	0.000241596	-0.000241596	817
AC013640.1		3	7	-4	848	0	0.000127253	-0.000127253	818	0	0.235705	-0.235705	818	0	0.000241284	-0.000241284	818
RAB40C	RAB40C, member RAS oncogene family	4	8	-4	848	0	0.000127044	-0.000127044	819	0	0.2356	-0.2356	819	0	0.000241164	-0.000241164	819
AC099489.1		1	5	-4	848	0	0.000126824	-0.000126824	820	0	0.235574	-0.235574	820	0	0.000241141	-0.000241141	820
RTL8C	retrotransposon Gag like 8C	1	5	-4	848	0	0.000126463	-0.000126463	821	0	0.235444	-0.235444	821	0	0.000240791	-0.000240791	821
ARID1A	AT-rich interaction domain 1A	0	4	-4	848	0.000494221	0.000619626	-0.000125405	822	0	0.235418	-0.235418	822	0	0.000240763	-0.000240763	822
AC099791.2		0	4	-4	848	0	0.000122833	-0.000122833	823	0	0.23521	-0.23521	823	0	0.000240377	-0.000240377	823
LINC02798	long intergenic non-protein coding RNA 2798	0	4	-4	848	0	0.000121785	-0.000121785	824	0	0.235132	-0.235132	824	0.000319279	0.000559618	-0.000240339	824
NIBAN1	niban apoptosis regulator 1	0	4	-4	848	0	0.000120313	-0.000120313	825	0	0.23508	-0.23508	826	0	0.000240203	-0.000240203	825
LYPLAL1-AS1	LYPLAL1 antisense RNA 1	0	4	-4	848	0	0.000119091	-0.000119091	826	0	0.23508	-0.23508	826	0.000428391	0.000668335	-0.000239943	826
XPO1	exportin 1	0	4	-4	848	0	0.000118592	-0.000118592	827	0	0.23508	-0.23508	826	0	0.000239821	-0.000239821	827
PAIP2B	poly(A) binding protein interacting protein 2B	0	4	-4	848	0	0.000118404	-0.000118404	828	0	0.234976	-0.234976	828	0	0.000239012	-0.000239012	828
MAT2A	methionine adenosyltransferase 2A	0	4	-4	848	0	0.000117989	-0.000117989	829	0	0.23495	-0.23495	829.5	0	0.000238651	-0.000238651	829
LINC01876	long intergenic non-protein coding RNA 1876	0	4	-4	848	7.47776e-07	0.000118437	-0.000117689	830	0	0.23495	-0.23495	829.5	0	0.000238162	-0.000238162	830
SCN1A	sodium voltage-gated channel alpha subunit 1	0	4	-4	848	0	0.000117304	-0.000117304	831	0	0.234872	-0.234872	831	9.05859e-05	0.000328503	-0.000237917	831
STRADB	STE20 related adaptor beta	0	4	-4	848	0	0.00011689	-0.00011689	832	0	0.23482	-0.23482	832	0.000212408	0.000450008	-0.0002376	832
RBM5	RNA binding motif protein 5	0	4	-4	848	0	0.000115007	-0.000115007	833	0	0.234665	-0.234665	833	0	0.000237468	-0.000237468	833
SLMAP	sarcolemma associated protein	0	4	-4	848	0	0.0001148	-0.0001148	834	0	0.234458	-0.234458	834	0	0.00023742	-0.00023742	834
CBLB	Cbl proto-oncogene B	0	4	-4	848	0	0.00011374	-0.00011374	835	0	0.234432	-0.234432	835	8.38079e-05	0.000321111	-0.000237303	835
SLC15A2	solute carrier family 15 member 2	0	4	-4	848	0	0.000111521	-0.000111521	836	0	0.234277	-0.234277	836	0	0.00023605	-0.00023605	836
USP46	ubiquitin specific peptidase 46	0	4	-4	848	0	0.000108419	-0.000108419	837	0	0.234174	-0.234174	837	0	0.000235927	-0.000235927	837
TENM3-AS1	TENM3 antisense RNA 1	0	4	-4	848	0	0.0001076	-0.0001076	838	0	0.234122	-0.234122	838.5	0	0.000235878	-0.000235878	838
BHMT2	betaine--homocysteine S-methyltransferase 2	0	4	-4	848	0	0.000107572	-0.000107572	839	0	0.234122	-0.234122	838.5	0	0.000235656	-0.000235656	839
AC008496.2		0	4	-4	848	0	0.000107414	-0.000107414	840	0	0.233942	-0.233942	840	0	0.000235523	-0.000235523	840
IER3	immediate early response 3	0	4	-4	848	0	0.000106949	-0.000106949	841	0	0.233865	-0.233865	841	0	0.000235364	-0.000235364	841
LAMA4	laminin subunit alpha 4	0	4	-4	848	0.00151222	0.00161737	-0.000105151	842	0	0.233762	-0.233762	842	0	0.000234371	-0.000234371	842
AC004593.1		0	4	-4	848	0	0.000104279	-0.000104279	843	0	0.233582	-0.233582	843	0	0.000234371	-0.000234371	843
ITPRID1	ITPR interacting domain containing 1	0	4	-4	848	0	0.000103132	-0.000103132	844	0	0.23307	-0.23307	844	0	0.000234065	-0.000234065	844
IFRD1	interferon related developmental regulator 1	0	4	-4	848	0	0.000102491	-0.000102491	845	0	0.232968	-0.232968	845	0	0.000233322	-0.000233322	845
AC002057.2		0	4	-4	848	0	0.00010208	-0.00010208	846	0	0.232917	-0.232917	846.5	0	0.000233309	-0.000233309	846
DNAJB5	DnaJ heat shock protein family (Hsp40) member B5	0	4	-4	848	0	0.000101973	-0.000101973	847	0	0.232917	-0.232917	846.5	0	0.000233289	-0.000233289	847
DAB2IP	DAB2 interacting protein	0	4	-4	848	0	0.00010025	-0.00010025	848	0	0.232866	-0.232866	850.5	0.000173871	0.0004066	-0.00023273	848
LINC00963	long intergenic non-protein coding RNA 963	0	4	-4	848	0	9.94193e-05	-9.94193e-05	849	0	0.232866	-0.232866	850.5	0	0.000232141	-0.000232141	849
SURF1	SURF1 cytochrome c oxidase assembly factor	0	4	-4	848	0	9.78387e-05	-9.78387e-05	850	0	0.232866	-0.232866	850.5	0	0.000232026	-0.000232026	850
PFKFB3	6-phosphofructo-2-kinase/fructose-2,6-biphosphatase 3	0	4	-4	848	0	9.7104e-05	-9.7104e-05	851	0	0.232866	-0.232866	850.5	0	0.000231913	-0.000231913	851
PHRF1	PHD and ring finger domains 1	0	4	-4	848	0	9.68279e-05	-9.68279e-05	852	0	0.232866	-0.232866	850.5	0.000150206	0.000382116	-0.00023191	852
CD151	CD151 molecule (Raph blood group)	0	4	-4	848	0	9.67766e-05	-9.67766e-05	853	0	0.232866	-0.232866	850.5	0	0.000231798	-0.000231798	853
WEE1	WEE1 G2 checkpoint kinase	0	4	-4	848	0	9.36505e-05	-9.36505e-05	854	0	0.232764	-0.232764	854	0	0.000231385	-0.000231385	854
SVIP	small VCP interacting protein	0	4	-4	848	0.00178247	0.00187586	-9.33936e-05	855	0	0.232713	-0.232713	855	0	0.000231089	-0.000231089	855
RBM4	RNA binding motif protein 4	0	4	-4	848	0	9.22376e-05	-9.22376e-05	856	0	0.232561	-0.232561	856.5	0	0.000231007	-0.000231007	856
AP001767.3		0	4	-4	848	0	9.20562e-05	-9.20562e-05	857	0	0.232561	-0.232561	856.5	0	0.000230895	-0.000230895	857
HSPB2	heat shock protein family B (small) member 2	0	4	-4	848	0	9.16256e-05	-9.16256e-05	858	0	0.232434	-0.232434	860	0	0.000230517	-0.000230517	858
MCAM	melanoma cell adhesion molecule	0	4	-4	848	0	9.16223e-05	-9.16223e-05	859	0	0.232434	-0.232434	860	0	0.000230403	-0.000230403	859
IGSF9B	immunoglobulin superfamily member 9B	0	4	-4	848	0	8.8954e-05	-8.8954e-05	860	0	0.232434	-0.232434	860	0	0.000230205	-0.000230205	860
AC008250.1		0	4	-4	848	0.000617688	0.00070655	-8.88628e-05	861	0	0.232434	-0.232434	860	0.000221492	0.000450508	-0.000229016	861
PPP1R1A	protein phosphatase 1 regulatory inhibitor subunit 1A	0	4	-4	848	0	8.81166e-05	-8.81166e-05	862	0	0.232434	-0.232434	860	0	0.000228914	-0.000228914	862
NDUFA12	NADH:ubiquinone oxidoreductase subunit A12	0	4	-4	848	0	8.78003e-05	-8.78003e-05	863	0	0.232408	-0.232408	863.5	0	0.000228781	-0.000228781	863
TRIM13	tripartite motif containing 13	0	4	-4	848	0	8.71934e-05	-8.71934e-05	864	0	0.232408	-0.232408	863.5	0	0.000228199	-0.000228199	864
SPTB	spectrin beta, erythrocytic	0	4	-4	848	0	8.67562e-05	-8.67562e-05	865	0	0.232383	-0.232383	865	0	0.000227479	-0.000227479	865
IFT43	intraflagellar transport 43	0	4	-4	848	3.06062e-05	0.000116936	-8.63298e-05	866	0	0.232357	-0.232357	867	0	0.000226874	-0.000226874	866
MOK	MOK protein kinase	0	4	-4	848	5.46732e-05	0.000139015	-8.43419e-05	867	0	0.232357	-0.232357	867	0.000162868	0.000389449	-0.000226581	867
RD3L	retinal degeneration 3 like	0	4	-4	848	0	8.42121e-05	-8.42121e-05	868	0	0.232357	-0.232357	867	0	0.000226521	-0.000226521	868
NDN	necdin, MAGE family member	0	4	-4	848	0	8.10852e-05	-8.10852e-05	869	0	0.231952	-0.231952	869	0	0.000226406	-0.000226406	869
AC091045.1		0	4	-4	848	0.000750342	0.000831424	-8.1082e-05	870	0	0.231901	-0.231901	870.5	0.000133096	0.000359361	-0.000226264	870
GTF2A2	general transcription factor IIA subunit 2	0	4	-4	848	0	8.10524e-05	-8.10524e-05	871	0	0.231901	-0.231901	870.5	0	0.000226119	-0.000226119	871
ABHD2	abhydrolase domain containing 2, acylglycerol lipase	0	4	-4	848	0	8.09306e-05	-8.09306e-05	872	0	0.231851	-0.231851	872	0	0.000225939	-0.000225939	872
METRN	meteorin, glial cell differentiation regulator	0	4	-4	848	0	8.06874e-05	-8.06874e-05	873	0	0.231624	-0.231624	873	0	0.000225697	-0.000225697	873
NDE1	nudE neurodevelopment protein 1	0	4	-4	848	0	8.02352e-05	-8.02352e-05	874	0	0.231523	-0.231523	874	0	0.000225631	-0.000225631	874
MT1E	metallothionein 1E	0	4	-4	848	0	7.84005e-05	-7.84005e-05	875	0	0.231397	-0.231397	875	0	0.000225579	-0.000225579	875
PAFAH1B1	platelet activating factor acetylhydrolase 1b regulatory subunit 1	0	4	-4	848	0	7.72071e-05	-7.72071e-05	876	0	0.231372	-0.231372	876	0	0.000224932	-0.000224932	876
SRCIN1	SRC kinase signaling inhibitor 1	0	4	-4	848	0	7.68169e-05	-7.68169e-05	877	0	0.231321	-0.231321	877	0	0.000224133	-0.000224133	877
NT5C	5', 3'-nucleotidase, cytosolic	0	4	-4	848	0	7.65681e-05	-7.65681e-05	878	0	0.231271	-0.231271	878	0	0.000223863	-0.000223863	878
AL022238.2		0	4	-4	848	0	6.65499e-05	-6.65499e-05	887	0	0.230619	-0.230619	887	0	0.000223863	-0.000223863	884.5
ANAPC11	anaphase promoting complex subunit 11	0	4	-4	848	0	7.35539e-05	-7.35539e-05	880	0	0.231246	-0.231246	879.5	0	0.000223863	-0.000223863	884.5
BEX4	brain expressed X-linked 4	0	4	-4	848	0	6.58083e-05	-6.58083e-05	890	0	0.230195	-0.230195	890	0	0.000223863	-0.000223863	884.5
CYB5R3	cytochrome b5 reductase 3	0	4	-4	848	9.20864e-05	0.000158631	-6.65447e-05	888	0	0.230469	-0.230469	888	0	0.000223863	-0.000223863	884.5
DYNLRB1	dynein light chain roadblock-type 1	0	4	-4	848	0	6.80437e-05	-6.80437e-05	886	0	0.230844	-0.230844	886	0	0.000223863	-0.000223863	884.5
LDLR	low density lipoprotein receptor	0	4	-4	848	0	7.13215e-05	-7.13215e-05	882	0	0.231196	-0.231196	881.5	0	0.000223863	-0.000223863	884.5
LSM4	LSM4 homolog, U6 small nuclear RNA and mRNA degradation associated	0	4	-4	848	1.64628e-05	8.72679e-05	-7.08051e-05	883	0	0.231171	-0.231171	883	0	0.000223863	-0.000223863	884.5
PHF21B	PHD finger protein 21B	0	4	-4	848	0	6.58478e-05	-6.58478e-05	889	0	0.23022	-0.23022	889	0	0.000223863	-0.000223863	884.5
SETBP1	SET binding protein 1	0	4	-4	848	0	7.21691e-05	-7.21691e-05	881	0	0.231196	-0.231196	881.5	0	0.000223863	-0.000223863	884.5
TMEM147	transmembrane protein 147	0	4	-4	848	0	7.04654e-05	-7.04654e-05	884	0	0.23092	-0.23092	884	0	0.000223863	-0.000223863	884.5
TNRC6C-AS1	TNRC6C antisense RNA 1	0	4	-4	848	0	7.5909e-05	-7.5909e-05	879	0	0.231246	-0.231246	879.5	0	0.000223863	-0.000223863	884.5
ZNF565	zinc finger protein 565	0	4	-4	848	0	6.84496e-05	-6.84496e-05	885	0	0.230894	-0.230894	885	0	0.000223863	-0.000223863	884.5
MT-ND3		0	4	-4	848	0	6.51634e-05	-6.51634e-05	891	0	0.230145	-0.230145	891.5	0.00090879	0.00113184	-0.000223052	891
TTC4	tetratricopeptide repeat domain 4	1	4	-3	957.5	3.85952e-05	0.000103282	-6.46871e-05	892	0	0.230145	-0.230145	891.5	0.000193885	0.000416502	-0.000222617	892
CD46	CD46 molecule	2	5	-3	957.5	0	6.43282e-05	-6.43282e-05	893	0	0.230095	-0.230095	893	0.000141208	0.000363654	-0.000222446	893
AGAP1	ArfGAP with GTPase domain, ankyrin repeat and PH domain 1	1	4	-3	957.5	0	6.41346e-05	-6.41346e-05	894	0	0.230045	-0.230045	894	0	0.000222438	-0.000222438	894
ITGA9-AS1	ITGA9 antisense RNA 1	1	4	-3	957.5	0	6.40079e-05	-6.40079e-05	895	0	0.229822	-0.229822	895	0	0.000222114	-0.000222114	895
QRICH1	glutamine rich 1	16	19	-3	957.5	0	6.34544e-05	-6.34544e-05	896	0	0.229747	-0.229747	897	0	0.000221906	-0.000221906	896
MRAS	muscle RAS oncogene homolog	1	4	-3	957.5	0	6.24298e-05	-6.24298e-05	897	0	0.229747	-0.229747	897	0	0.000221897	-0.000221897	897
ANK2	ankyrin 2	3	6	-3	957.5	0	6.15095e-05	-6.15095e-05	898	0	0.229747	-0.229747	897	0	0.000221407	-0.000221407	898
TENM3	teneurin transmembrane protein 3	1	4	-3	957.5	0	6.11674e-05	-6.11674e-05	899	0	0.229673	-0.229673	899	0	0.00022114	-0.00022114	899
RETREG1	reticulophagy regulator 1	4	7	-3	957.5	0	6.11483e-05	-6.11483e-05	900	0	0.229524	-0.229524	900.5	0	0.000220714	-0.000220714	900
MAK	male germ cell associated kinase	16	19	-3	957.5	0	6.10927e-05	-6.10927e-05	901	0	0.229524	-0.229524	900.5	0	0.00022055	-0.00022055	901
AL445259.1		1	4	-3	957.5	0	5.96929e-05	-5.96929e-05	902	0	0.229104	-0.229104	902	0	0.00021965	-0.00021965	902
AC005400.1		5	8	-3	957.5	0	5.95886e-05	-5.95886e-05	903	0	0.229005	-0.229005	903	7.87438e-05	0.00029803	-0.000219286	903
LMOD2	leiomodin 2	3	6	-3	957.5	0	5.83443e-05	-5.83443e-05	904	0	0.228956	-0.228956	904	0	0.000219076	-0.000219076	904
CHRM2	cholinergic receptor muscarinic 2	4	7	-3	957.5	0	5.73974e-05	-5.73974e-05	905	0	0.228759	-0.228759	905	0	0.000218862	-0.000218862	905
RBPMS	RNA binding protein, mRNA processing factor	2	5	-3	957.5	0	5.66977e-05	-5.66977e-05	906	0	0.228661	-0.228661	906.5	0	0.000218808	-0.000218808	906
AC022023.2		1	4	-3	957.5	0	5.6019e-05	-5.6019e-05	907	0	0.228661	-0.228661	906.5	0	0.00021875	-0.00021875	907
AC131571.1		1	4	-3	957.5	0	5.55205e-05	-5.55205e-05	908	0	0.228562	-0.228562	908	0	0.000218402	-0.000218402	908
AMBRA1	autophagy and beclin 1 regulator 1	1	4	-3	957.5	0	5.44538e-05	-5.44538e-05	909	0	0.228538	-0.228538	909	0	0.000218355	-0.000218355	909
NUDT4	nudix hydrolase 4	8	11	-3	957.5	0	5.42634e-05	-5.42634e-05	910	0	0.228464	-0.228464	910	0	0.000218069	-0.000218069	910
AC012085.2		2	5	-3	957.5	0	5.33007e-05	-5.33007e-05	911	0	0.228292	-0.228292	911	0	0.000217855	-0.000217855	911
ACACB	acetyl-CoA carboxylase beta	6	9	-3	957.5	0	5.29952e-05	-5.29952e-05	912	0	0.228268	-0.228268	913.5	0	0.000217113	-0.000217113	912
THSD4-AS1	THSD4 antisense RNA 1	1	4	-3	957.5	0	5.25068e-05	-5.25068e-05	913	0	0.228268	-0.228268	913.5	0	0.000216616	-0.000216616	913
AC008731.1		1	4	-3	957.5	0	5.20905e-05	-5.20905e-05	914	0	0.228268	-0.228268	913.5	0	0.000216275	-0.000216275	914
AC022601.1		3	6	-3	957.5	0.000100744	0.000152612	-5.18688e-05	915	0	0.228268	-0.228268	913.5	0	0.000216052	-0.000216052	915
AC090348.1		3	6	-3	957.5	0	5.12271e-05	-5.12271e-05	916	0	0.228097	-0.228097	916	0	0.000216043	-0.000216043	916
SMPX	small muscle protein X-linked	4	7	-3	957.5	1.65589e-06	5.25563e-05	-5.09004e-05	917	0	0.227828	-0.227828	917	0	0.000215807	-0.000215807	917
DMD	dystrophin	4	7	-3	957.5	0	4.98806e-05	-4.98806e-05	918	0	0.227803	-0.227803	918	0	0.000215371	-0.000215371	918
VPS13D	vacuolar protein sorting 13 homolog D	0	3	-3	957.5	0	4.71414e-05	-4.71414e-05	919	0	0.227779	-0.227779	919	0	0.000214699	-0.000214699	919
SLC9A1	solute carrier family 9 member A1	0	3	-3	957.5	0	4.70509e-05	-4.70509e-05	920	0	0.227657	-0.227657	920	0	0.00021468	-0.00021468	920
KPNA6	karyopherin subunit alpha 6	0	3	-3	957.5	0	4.6346e-05	-4.6346e-05	922	0	0.227389	-0.227389	922	0	0.000214225	-0.000214225	921.5
TAF12	TATA-box binding protein associated factor 12	0	3	-3	957.5	0	4.7042e-05	-4.7042e-05	921	0	0.227438	-0.227438	921	0	0.000214225	-0.000214225	921.5
THRAP3	thyroid hormone receptor associated protein 3	0	3	-3	957.5	0	4.46654e-05	-4.46654e-05	923	0	0.227147	-0.227147	923.5	0	0.000214074	-0.000214074	923
NFYC	nuclear transcription factor Y subunit gamma	0	3	-3	957.5	0	4.39746e-05	-4.39746e-05	924	0	0.227147	-0.227147	923.5	0.00017337	0.000387117	-0.000213747	924
PRDX1	peroxiredoxin 1	0	3	-3	957.5	0	4.36038e-05	-4.36038e-05	925	0	0.226542	-0.226542	925	0	0.000213654	-0.000213654	925
RNPC3	RNA binding region (RNP1, RRM) containing 3	0	3	-3	957.5	0.000570023	0.000612753	-4.27296e-05	926	0	0.226469	-0.226469	926	0	0.000213392	-0.000213392	926
PLEKHO1	pleckstrin homology domain containing O1	0	3	-3	957.5	0	4.22845e-05	-4.22845e-05	927	0	0.226397	-0.226397	927	7.37355e-05	0.000287123	-0.000213387	927
PEA15	proliferation and apoptosis adaptor protein 15	0	3	-3	957.5	0	4.19364e-05	-4.19364e-05	928	0	0.226204	-0.226204	928.5	0	0.00021286	-0.00021286	928
LRRC52-AS1	LRRC52 antisense RNA 1	0	3	-3	957.5	0	4.11553e-05	-4.11553e-05	929	0	0.226204	-0.226204	928.5	0.000215339	0.000427863	-0.000212525	929
GPA33	glycoprotein A33	0	3	-3	957.5	0	3.99739e-05	-3.99739e-05	930	0	0.226036	-0.226036	930	0	0.000212398	-0.000212398	930
DNM3	dynamin 3	0	3	-3	957.5	3.72436e-07	3.98329e-05	-3.94605e-05	931	0	0.225844	-0.225844	931	0	0.000212332	-0.000212332	931
NID1	nidogen 1	0	3	-3	957.5	0	3.81e-05	-3.81e-05	932	0	0.225652	-0.225652	932	0	0.000212131	-0.000212131	932
ATAD2B	ATPase family AAA domain containing 2B	0	3	-3	957.5	0	3.78485e-05	-3.78485e-05	933	0	0.225581	-0.225581	933.5	0	0.000212067	-0.000212067	933
CDC42EP3	CDC42 effector protein 3	0	3	-3	957.5	0	3.55061e-05	-3.55061e-05	934	0	0.225581	-0.225581	933.5	0.000122895	0.000334324	-0.000211429	934
USP34	ubiquitin specific peptidase 34	0	3	-3	957.5	0	3.52822e-05	-3.52822e-05	935	0	0.225557	-0.225557	937.5	0	0.000210662	-0.000210662	935
AC018462.1		0	3	-3	957.5	0	3.52712e-05	-3.52712e-05	936	0	0.225557	-0.225557	937.5	0	0.000210216	-0.000210216	936
CNTN4	contactin 4	0	3	-3	957.5	0	3.4666e-05	-3.4666e-05	937	0	0.225557	-0.225557	937.5	0	0.000210191	-0.000210191	937
AC023480.1		0	3	-3	957.5	0	3.45627e-05	-3.45627e-05	938	0	0.225557	-0.225557	937.5	0	0.000209611	-0.000209611	938
ITGA9	integrin subunit alpha 9	0	3	-3	957.5	0	3.38519e-05	-3.38519e-05	939	0	0.225557	-0.225557	937.5	0	0.000209037	-0.000209037	939
KLHDC8B	kelch domain containing 8B	0	3	-3	957.5	0	3.3774e-05	-3.3774e-05	940	0	0.225557	-0.225557	937.5	0	0.000208945	-0.000208945	940
YEATS2	YEATS domain containing 2	0	3	-3	957.5	0	3.37106e-05	-3.37106e-05	941	0	0.225509	-0.225509	941.5	0	0.000208533	-0.000208533	941
FGF12-AS3	FGF12 antisense RNA 3	0	3	-3	957.5	0	3.31898e-05	-3.31898e-05	942	0	0.225509	-0.225509	941.5	0	0.000208447	-0.000208447	942
TECRL	trans-2,3-enoyl-CoA reductase like	0	3	-3	957.5	0	3.31526e-05	-3.31526e-05	943	0	0.225342	-0.225342	943	0	0.000208197	-0.000208197	943
AC110760.1		0	3	-3	957.5	0	3.24072e-05	-3.24072e-05	944	0	0.225151	-0.225151	945	0	0.000208184	-0.000208184	944
PLA2G12A	phospholipase A2 group XIIA	0	3	-3	957.5	0	3.21646e-05	-3.21646e-05	945	0	0.225151	-0.225151	945	0	0.000208026	-0.000208026	945.5
SNHG8	small nucleolar RNA host gene 8	0	3	-3	957.5	0	3.16209e-05	-3.16209e-05	946	0	0.225151	-0.225151	945	0	0.000208026	-0.000208026	945.5
AC097658.3		0	3	-3	957.5	0	3.12766e-05	-3.12766e-05	947	0	0.225079	-0.225079	947	0.000499071	0.000706941	-0.00020787	947
AC069272.1		0	3	-3	957.5	0	3.05726e-05	-3.05726e-05	948	0	0.224937	-0.224937	948.5	0	0.000207799	-0.000207799	948
ZFYVE16	zinc finger FYVE-type containing 16	0	3	-3	957.5	0	3.03749e-05	-3.03749e-05	949	0	0.224937	-0.224937	948.5	0	0.000207587	-0.000207587	949
PPIC	peptidylprolyl isomerase C	0	3	-3	957.5	0	3.0047e-05	-3.0047e-05	950	0	0.224889	-0.224889	950	0	0.000207508	-0.000207508	950.5
SLC22A4	solute carrier family 22 member 4	0	3	-3	957.5	0	2.99671e-05	-2.99671e-05	951	0	0.22477	-0.22477	951	0	0.000207508	-0.000207508	950.5
TCF7	transcription factor 7	0	3	-3	957.5	0	2.9895e-05	-2.9895e-05	952	0	0.224414	-0.224414	952	0.000224082	0.000430789	-0.000206708	952
AC008696.2		0	3	-3	957.5	2.08442e-06	3.19222e-05	-2.98378e-05	953	0	0.224272	-0.224272	953.5	0	0.000206572	-0.000206572	953
MBOAT1	membrane bound O-acyltransferase domain containing 1	0	3	-3	957.5	0	2.96057e-05	-2.96057e-05	954	0	0.224272	-0.224272	953.5	0.000280697	0.000486934	-0.000206237	954
ANKS1A	ankyrin repeat and sterile alpha motif domain containing 1A	0	3	-3	957.5	0	2.94071e-05	-2.94071e-05	955	0	0.224178	-0.224178	955	0	0.000205904	-0.000205904	955
YIPF3	Yip1 domain family member 3	0	3	-3	957.5	0	2.91681e-05	-2.91681e-05	956	0	0.224131	-0.224131	956	0	0.000205807	-0.000205807	956
RCAN2	regulator of calcineurin 2	0	3	-3	957.5	0	2.88882e-05	-2.88882e-05	957	0	0.223801	-0.223801	957.5	0	0.000205775	-0.000205775	957
ASCC3	activating signal cointegrator 1 complex subunit 3	0	3	-3	957.5	0	2.82282e-05	-2.82282e-05	958	0	0.223801	-0.223801	957.5	0	0.000205343	-0.000205343	958
RWDD1	RWD domain containing 1	0	3	-3	957.5	0	2.7958e-05	-2.7958e-05	959	0	0.22373	-0.22373	959	0	0.000204957	-0.000204957	959
DNAAF5	dynein axonemal assembly factor 5	0	3	-3	957.5	0	2.67565e-05	-2.67565e-05	960	0	0.223659	-0.223659	960	0	0.000204498	-0.000204498	960
BBS9	Bardet-Biedl syndrome 9	0	3	-3	957.5	0	2.67022e-05	-2.67022e-05	961	0	0.223448	-0.223448	961	0	0.000204399	-0.000204399	961
STYXL1	serine/threonine/tyrosine interacting like 1	0	3	-3	957.5	0	2.66271e-05	-2.66271e-05	962	0	0.223377	-0.223377	963	0	0.000204083	-0.000204083	962
GATAD1	GATA zinc finger domain containing 1	0	3	-3	957.5	0	2.63696e-05	-2.63696e-05	963	0	0.223377	-0.223377	963	9.90533e-05	0.000302828	-0.000203774	963
AC018464.1		0	3	-3	957.5	0	2.5485e-05	-2.5485e-05	964	0	0.223377	-0.223377	963	0.000710397	0.000913437	-0.00020304	964
GRM8	glutamate metabotropic receptor 8	0	3	-3	957.5	0	2.52937e-05	-2.52937e-05	965	0	0.223331	-0.223331	965	0	0.000202603	-0.000202603	965
FLNC-AS1	FLNC antisense RNA 1	0	3	-3	957.5	0	2.4955e-05	-2.4955e-05	966	0	0.223213	-0.223213	966	0	0.000202245	-0.000202245	966
CALD1	caldesmon 1	0	3	-3	957.5	0	2.4853e-05	-2.4853e-05	967	0	0.22319	-0.22319	967	0	0.000201859	-0.000201859	967
PAG1	phosphoprotein membrane anchor with glycosphingolipid microdomains 1	0	3	-3	957.5	0	2.45245e-05	-2.45245e-05	968	0	0.223003	-0.223003	968	0	0.000201653	-0.000201653	968
RBIS	ribosomal biogenesis factor	0	3	-3	957.5	0.000818966	0.000843318	-2.43528e-05	969	0	0.222559	-0.222559	969	0	0.000201595	-0.000201595	969
NECAB1	N-terminal EF-hand calcium binding protein 1	0	3	-3	957.5	0	2.41457e-05	-2.41457e-05	970	0	0.222536	-0.222536	970	0	0.000201274	-0.000201274	970
ZNF623	zinc finger protein 623	0	3	-3	957.5	0	2.38535e-05	-2.38535e-05	971	0	0.222513	-0.222513	971	0	0.000201185	-0.000201185	971
AL136979.1		0	3	-3	957.5	0	2.37764e-05	-2.37764e-05	972.5	0	0.22249	-0.22249	973	0.000115216	0.000316397	-0.00020118	972
APTX	aprataxin	0	3	-3	957.5	0	2.37764e-05	-2.37764e-05	972.5	0	0.22249	-0.22249	973	0	0.00020089	-0.00020089	973
AL161457.2		0	3	-3	957.5	0	2.37412e-05	-2.37412e-05	974	0	0.22249	-0.22249	973	0	0.00020014	-0.00020014	974
AL807761.4		0	3	-3	957.5	0	2.31916e-05	-2.31916e-05	975	0	0.222466	-0.222466	975	0	0.000199431	-0.000199431	975
SPTAN1	spectrin alpha, non-erythrocytic 1	0	3	-3	957.5	0	2.30975e-05	-2.30975e-05	976	0	0.222396	-0.222396	976	0	0.00019914	-0.00019914	976
COMMD3	COMM domain containing 3	0	3	-3	957.5	7.47824e-06	3.02206e-05	-2.27424e-05	977	0	0.222257	-0.222257	977	0	0.000199122	-0.000199122	977
KAT6B	lysine acetyltransferase 6B	0	3	-3	957.5	0	2.23762e-05	-2.23762e-05	979	0	0.222234	-0.222234	978.5	0	0.000198763	-0.000198763	978.5
LINC01515	long intergenic non-protein coding RNA 1515	0	3	-3	957.5	0	2.26e-05	-2.26e-05	978	0	0.222234	-0.222234	978.5	0	0.000198763	-0.000198763	978.5
PPP1R3C	protein phosphatase 1 regulatory subunit 3C	0	3	-3	957.5	0	2.21166e-05	-2.21166e-05	980	0	0.222211	-0.222211	980	0.00019668	0.000395358	-0.000198678	980
AP2A2	adaptor related protein complex 2 subunit alpha 2	0	3	-3	957.5	0	2.20019e-05	-2.20019e-05	981	0	0.222095	-0.222095	981	0.000184565	0.000382793	-0.000198228	981
DDB2	damage specific DNA binding protein 2	0	3	-3	957.5	0	2.17102e-05	-2.17102e-05	982	0	0.221794	-0.221794	982	0	0.000198108	-0.000198108	982
AP002518.2		0	3	-3	957.5	0	2.11122e-05	-2.11122e-05	984	0	0.221493	-0.221493	984.5	0	0.000198105	-0.000198105	984.5
DAZAP2	DAZ associated protein 2	0	3	-3	957.5	0	2.0976e-05	-2.0976e-05	986	0	0.22147	-0.22147	986	0	0.000198105	-0.000198105	984.5
EXPH5	exophilin 5	0	3	-3	957.5	0	2.11415e-05	-2.11415e-05	983	0	0.221678	-0.221678	983	0	0.000198105	-0.000198105	984.5
LDHB	lactate dehydrogenase B	0	3	-3	957.5	0	2.11013e-05	-2.11013e-05	985	0	0.221493	-0.221493	984.5	0	0.000198105	-0.000198105	984.5
MYL6	myosin light chain 6	0	3	-3	957.5	0	2.08221e-05	-2.08221e-05	987	0	0.221102	-0.221102	990	0	0.000197823	-0.000197823	987
COQ10A	coenzyme Q10A	0	3	-3	957.5	0	2.06465e-05	-2.06465e-05	988	0	0.221102	-0.221102	990	0	0.000197558	-0.000197558	988
RBMS2	RNA binding motif single stranded interacting protein 2	0	3	-3	957.5	0	2.0614e-05	-2.0614e-05	989	0	0.221102	-0.221102	990	0	0.000197375	-0.000197375	989
TXNRD1	thioredoxin reductase 1	0	3	-3	957.5	0	2.04067e-05	-2.04067e-05	990	0	0.221102	-0.221102	990	0.000296293	0.000493376	-0.000197082	990
CORO1C	coronin 1C	0	3	-3	957.5	0	2.02854e-05	-2.02854e-05	991	0	0.221102	-0.221102	990	0.000142394	0.000339158	-0.000196764	991
FAM124A	family with sequence similarity 124 member A	0	3	-3	957.5	0	1.97683e-05	-1.97683e-05	992	0	0.221102	-0.221102	990	0	0.000196206	-0.000196206	992
KLHDC2	kelch domain containing 2	0	3	-3	957.5	0	1.96182e-05	-1.96182e-05	993	0	0.221102	-0.221102	990	0	0.000196007	-0.000196007	993
AC005520.2		0	3	-3	957.5	0	1.95645e-05	-1.95645e-05	994	0	0.220849	-0.220849	994	0	0.000195312	-0.000195312	994
ESRRB	estrogen related receptor beta	0	3	-3	957.5	0	1.91625e-05	-1.91625e-05	995	0	0.220597	-0.220597	995	0	0.000195285	-0.000195285	995
AC124312.2		0	3	-3	957.5	0	1.89722e-05	-1.89722e-05	996	0	0.220232	-0.220232	996	0	0.000194749	-0.000194749	996
TP53BP1	tumor protein p53 binding protein 1	0	3	-3	957.5	0	1.88951e-05	-1.88951e-05	997	0	0.220118	-0.220118	997	0	0.000194492	-0.000194492	997
FAM81A	family with sequence similarity 81 member A	0	3	-3	957.5	0	1.87177e-05	-1.87177e-05	998	0	0.220072	-0.220072	998	0.000109081	0.000303423	-0.000194342	998
AC116903.2		0	3	-3	957.5	0	1.87093e-05	-1.87093e-05	999	0	0.22005	-0.22005	999	0	0.000193398	-0.000193398	999
LINC02253	long intergenic non-protein coding RNA 2253	0	3	-3	957.5	0	1.85797e-05	-1.85797e-05	1000	0	0.220027	-0.220027	1000	0	0.000192981	-0.000192981	1000
ZNF500	zinc finger protein 500	0	3	-3	957.5	0	1.81254e-05	-1.81254e-05	1001	0	0.219868	-0.219868	1001	0	0.000192242	-0.000192242	1001
AC026470.2		0	3	-3	957.5	0	1.74107e-05	-1.74107e-05	1002	0	0.219777	-0.219777	1002	0	0.000191804	-0.000191804	1002
CRNDE	colorectal neoplasia differentially expressed	0	3	-3	957.5	0	1.68728e-05	-1.68728e-05	1003	0	0.219618	-0.219618	1003	0	0.000191384	-0.000191384	1003
BANP	BTG3 associated nuclear protein	0	3	-3	957.5	0	1.68313e-05	-1.68313e-05	1004	0	0.219414	-0.219414	1004	0	0.000191259	-0.000191259	1004
MAPT	microtubule associated protein tau	0	3	-3	957.5	0	1.58459e-05	-1.58459e-05	1005	0	0.219278	-0.219278	1005	0.000594997	0.000786042	-0.000191045	1005
MSI2	musashi RNA binding protein 2	0	3	-3	957.5	0	1.58375e-05	-1.58375e-05	1006	0	0.219233	-0.219233	1006	0	0.0001907	-0.0001907	1006
YPEL2	yippee like 2	0	3	-3	957.5	0	1.58096e-05	-1.58096e-05	1007	0	0.219211	-0.219211	1007	0	0.00019005	-0.00019005	1007
AC005856.1		0	3	-3	957.5	0	1.56516e-05	-1.56516e-05	1008	0	0.21894	-0.21894	1008	0	0.000189804	-0.000189804	1008
FOXK2	forkhead box K2	0	3	-3	957.5	0	1.53743e-05	-1.53743e-05	1009	0	0.218917	-0.218917	1009	9.69331e-05	0.000286477	-0.000189544	1009
ST8SIA5	ST8 alpha-N-acetyl-neuraminide alpha-2,8-sialyltransferase 5	0	3	-3	957.5	0	1.53588e-05	-1.53588e-05	1010	0	0.218737	-0.218737	1010	0	0.000189338	-0.000189338	1010
ACAA2	acetyl-CoA acyltransferase 2	0	3	-3	957.5	0	1.5316e-05	-1.5316e-05	1011	0	0.218557	-0.218557	1011	0	0.000188845	-0.000188845	1011
GPX4	glutathione peroxidase 4	0	3	-3	957.5	0	1.53014e-05	-1.53014e-05	1012	0	0.218512	-0.218512	1012	0	0.00018878	-0.00018878	1012
DOT1L	DOT1 like histone lysine methyltransferase	0	3	-3	957.5	7.78968e-05	9.3099e-05	-1.52022e-05	1013	0	0.218131	-0.218131	1013	0	0.000188449	-0.000188449	1013.5
TRPM4	transient receptor potential cation channel subfamily M member 4	0	3	-3	957.5	0	1.48471e-05	-1.48471e-05	1014	0	0.218087	-0.218087	1014	0	0.000188449	-0.000188449	1013.5
CHMP2A	charged multivesicular body protein 2A	0	3	-3	957.5	0	1.48187e-05	-1.48187e-05	1015	0	0.218042	-0.218042	1015	0	0.000188427	-0.000188427	1015
AC008079.1		0	3	-3	957.5	0.000473452	0.000488058	-1.46059e-05	1016	0	0.217886	-0.217886	1016	0	0.000188295	-0.000188295	1016
LARGE-AS1	LARGE antisense RNA 1	0	3	-3	957.5	0	1.43044e-05	-1.43044e-05	1017	0	0.217863	-0.217863	1017	0	0.00018821	-0.00018821	1017
MGAT3	beta-1,4-mannosyl-glycoprotein 4-beta-N-acetylglucosaminyltransferase	0	3	-3	957.5	0	1.41909e-05	-1.41909e-05	1018	0	0.217685	-0.217685	1019	0	0.000188195	-0.000188195	1018
GCNA	germ cell nuclear acidic peptidase	0	3	-3	957.5	0	1.36442e-05	-1.36442e-05	1019	0	0.217685	-0.217685	1019	0	0.000188183	-0.000188183	1019
KLHL4	kelch like family member 4	0	3	-3	957.5	0	1.34506e-05	-1.34506e-05	1020	0	0.217685	-0.217685	1019	0	0.000188126	-0.000188126	1020
TCEAL8	transcription elongation factor A like 8	0	3	-3	957.5	0	1.31529e-05	-1.31529e-05	1021	0	0.217462	-0.217462	1021	0	0.00018806	-0.00018806	1021
TMLHE-AS1	TMLHE antisense RNA 1	0	3	-3	957.5	0	1.31143e-05	-1.31143e-05	1022	0	0.217351	-0.217351	1022	0	0.000188002	-0.000188002	1022
MT-ND4		0	3	-3	957.5	0	1.30178e-05	-1.30178e-05	1023	0	0.217329	-0.217329	1023.5	0	0.000187952	-0.000187952	1023
DPYD	dihydropyrimidine dehydrogenase	1	3	-2	1145	0	1.27838e-05	-1.27838e-05	1024	0	0.217329	-0.217329	1023.5	0	0.000187886	-0.000187886	1024
PTMA	prothymosin alpha	2	4	-2	1145	0	1.26646e-05	-1.26646e-05	1025	0	0.217152	-0.217152	1025	0	0.000187882	-0.000187882	1025
AC012076.1		1	3	-2	1145	0	1.26262e-05	-1.26262e-05	1026	0	0.217085	-0.217085	1026	0	0.000187779	-0.000187779	1026
FOXP1	forkhead box P1	2	4	-2	1145	0	1.24072e-05	-1.24072e-05	1027	0	0.217041	-0.217041	1027	0	0.000187023	-0.000187023	1027
ATP13A3	ATPase 13A3	21	23	-2	1145	0	1.23063e-05	-1.23063e-05	1028	0	0.216974	-0.216974	1028	0	0.000186972	-0.000186972	1028
ERAP1	endoplasmic reticulum aminopeptidase 1	2	4	-2	1145	0	1.22495e-05	-1.22495e-05	1029	0	0.216908	-0.216908	1029	0	0.000186622	-0.000186622	1029
EFNA5	ephrin A5	1	3	-2	1145	0	1.22033e-05	-1.22033e-05	1030	0	0.216864	-0.216864	1030	0	0.000186501	-0.000186501	1030
DIAPH1	diaphanous related formin 1	6	8	-2	1145	0	1.19607e-05	-1.19607e-05	1031	0	0.216797	-0.216797	1031	0	0.000186361	-0.000186361	1031
AL445465.1		1	3	-2	1145	0	1.18857e-05	-1.18857e-05	1032	0	0.216753	-0.216753	1032	0.000101972	0.000288216	-0.000186244	1032
TNRC18	trinucleotide repeat containing 18	1	3	-2	1145	0	1.16886e-05	-1.16886e-05	1033	0	0.216621	-0.216621	1033	0	0.000185985	-0.000185985	1033
AC007130.1		1	3	-2	1145	4.51244e-05	5.6637e-05	-1.15125e-05	1034	0	0.216159	-0.216159	1034.5	0	0.000184711	-0.000184711	1034
AGBL3	ATP/GTP binding protein like 3	1	3	-2	1145	0	1.11314e-05	-1.11314e-05	1035	0	0.216159	-0.216159	1034.5	0	0.000184672	-0.000184672	1035
VDAC3	voltage dependent anion channel 3	1	3	-2	1145	0	1.11274e-05	-1.11274e-05	1036	0	0.216137	-0.216137	1036	0.000170679	0.00035527	-0.000184592	1036
PKIA-AS1	PKIA antisense RNA 1	1	3	-2	1145	0	1.09696e-05	-1.09696e-05	1037	0	0.216115	-0.216115	1037	0	0.000183974	-0.000183974	1037
AC117834.1		1	3	-2	1145	0	1.07814e-05	-1.07814e-05	1038	0	0.215939	-0.215939	1038.5	0.000164908	0.000348843	-0.000183935	1038
MTSS1	MTSS I-BAR domain containing 1	5	7	-2	1145	0	1.07313e-05	-1.07313e-05	1039	0	0.215939	-0.215939	1038.5	0	0.000183733	-0.000183733	1039
AOPEP	aminopeptidase O (putative)	1	3	-2	1145	0	1.06803e-05	-1.06803e-05	1040	0	0.215895	-0.215895	1040.5	0	0.000183411	-0.000183411	1040
GTF2H1	general transcription factor IIH subunit 1	2	4	-2	1145	0	1.01097e-05	-1.01097e-05	1041	0	0.215895	-0.215895	1040.5	0	0.000183344	-0.000183344	1041
SMAD9	SMAD family member 9	1	3	-2	1145	0	9.83516e-06	-9.83516e-06	1042	0	0.215808	-0.215808	1042.5	0	0.00018315	-0.00018315	1042
NALCN	sodium leak channel, non-selective	1	3	-2	1145	0	9.70734e-06	-9.70734e-06	1043	0	0.215808	-0.215808	1042.5	0	0.000183081	-0.000183081	1043
DPF3	double PHD fingers 3	15	17	-2	1145	0	9.67828e-06	-9.67828e-06	1044	0	0.215458	-0.215458	1044	0	0.000183005	-0.000183005	1044
PSEN1	presenilin 1	1	3	-2	1145	0	9.33394e-06	-9.33394e-06	1045	0	0.215349	-0.215349	1045	0	0.000182918	-0.000182918	1045
AC022558.2		1	3	-2	1145	0	9.11446e-06	-9.11446e-06	1046.5	0	0.215153	-0.215153	1047	0	0.000182574	-0.000182574	1046
AC087286.2		2	4	-2	1145	0	9.11446e-06	-9.11446e-06	1046.5	0	0.215153	-0.215153	1047	0	0.000182215	-0.000182215	1047
SBK1	SH3 domain binding kinase 1	1	3	-2	1145	0	9.00462e-06	-9.00462e-06	1048	0	0.215153	-0.215153	1047	0	0.000182021	-0.000182021	1048
USP36	ubiquitin specific peptidase 36	1	3	-2	1145	0	8.81271e-06	-8.81271e-06	1049	0	0.214957	-0.214957	1050	0	0.000181892	-0.000181892	1049
AL031846.2		1	3	-2	1145	0	8.73133e-06	-8.73133e-06	1050	0	0.214957	-0.214957	1050	0	0.000181719	-0.000181719	1050
PLEKHN1	pleckstrin homology domain containing N1	0	2	-2	1145	0	8.71351e-06	-8.71351e-06	1051	0	0.214957	-0.214957	1050	0.000407118	0.00058867	-0.000181552	1051
CCNL2	cyclin L2	0	2	-2	1145	0	8.60681e-06	-8.60681e-06	1052	0	0.214848	-0.214848	1052.5	0	0.00018154	-0.00018154	1052
GNB1	G protein subunit beta 1	0	2	-2	1145	0	8.37197e-06	-8.37197e-06	1053	0	0.214848	-0.214848	1052.5	0	0.000181526	-0.000181526	1053
PRKCZ	protein kinase C zeta	0	2	-2	1145	0	8.3361e-06	-8.3361e-06	1054	0	0.214718	-0.214718	1054	0	0.000181171	-0.000181171	1054
PNRC2	proline rich nuclear receptor coactivator 2	0	2	-2	1145	0	8.33481e-06	-8.33481e-06	1055	0	0.214567	-0.214567	1055	0	0.000181141	-0.000181141	1055
NR0B2	nuclear receptor subfamily 0 group B member 2	0	2	-2	1145	6.93072e-05	7.75646e-05	-8.25742e-06	1056	0	0.214092	-0.214092	1056	0	0.000180801	-0.000180801	1056
INPP5B	inositol polyphosphate-5-phosphatase B	0	2	-2	1145	0	8.10122e-06	-8.10122e-06	1057	0	0.214027	-0.214027	1057	0	0.000180741	-0.000180741	1057
AC093151.8		0	2	-2	1145	0	8.07266e-06	-8.07266e-06	1058	0	0.213876	-0.213876	1058	0	0.000180406	-0.000180406	1058
ATP6V0B	ATPase H+ transporting V0 subunit b	0	2	-2	1145	0	8.01352e-06	-8.01352e-06	1059	0	0.213833	-0.213833	1059.5	0	0.000180381	-0.000180381	1059
GADD45A	growth arrest and DNA damage inducible alpha	0	2	-2	1145	0	7.94156e-06	-7.94156e-06	1060	0	0.213833	-0.213833	1059.5	0	0.000179998	-0.000179998	1060
CASQ2	calsequestrin 2	0	2	-2	1145	0	7.73411e-06	-7.73411e-06	1062	0	0.213683	-0.213683	1061.5	0	0.000179761	-0.000179761	1061.5
ZRANB2-AS1	ZRANB2 antisense RNA 1	0	2	-2	1145	0	7.82682e-06	-7.82682e-06	1061	0	0.213683	-0.213683	1061.5	0	0.000179761	-0.000179761	1061.5
FMO5	flavin containing dimethylaniline monoxygenase 5	0	2	-2	1145	0	7.53362e-06	-7.53362e-06	1063	0	0.21364	-0.21364	1063	0	0.00017963	-0.00017963	1063
FALEC	focally amplified long non-coding RNA in epithelial cancer	0	2	-2	1145	0	7.50618e-06	-7.50618e-06	1064	0	0.213619	-0.213619	1064	0.00014734	0.000326715	-0.000179375	1064
SNAPIN	SNAP associated protein	0	2	-2	1145	0	7.44509e-06	-7.44509e-06	1065	0	0.213576	-0.213576	1065	0	0.000179259	-0.000179259	1065
CD5L	CD5 molecule like	0	2	-2	1145	0	7.39489e-06	-7.39489e-06	1066	0	0.213554	-0.213554	1066	0	0.000178576	-0.000178576	1066
APOBEC4	apolipoprotein B mRNA editing enzyme catalytic polypeptide like 4	0	2	-2	1145	0	7.37936e-06	-7.37936e-06	1067	0	0.213426	-0.213426	1067	0	0.000178344	-0.000178344	1067
SLC30A1	solute carrier family 30 member 1	0	2	-2	1145	0	7.34695e-06	-7.34695e-06	1068	0	0.213383	-0.213383	1068.5	0	0.000178116	-0.000178116	1068
SLC30A10	solute carrier family 30 member 10	0	2	-2	1145	0	7.34561e-06	-7.34561e-06	1069	0	0.213383	-0.213383	1068.5	0	0.000177618	-0.000177618	1069
AL513314.2		0	2	-2	1145	0	7.28261e-06	-7.28261e-06	1070	0	0.21334	-0.21334	1070	0	0.000177301	-0.000177301	1070
C1orf198	chromosome 1 open reading frame 198	0	2	-2	1145	0	7.18447e-06	-7.18447e-06	1071	0	0.213297	-0.213297	1071.5	0	0.000177268	-0.000177268	1071
IRF2BP2	interferon regulatory factor 2 binding protein 2	0	2	-2	1145	0	7.14703e-06	-7.14703e-06	1072	0	0.213297	-0.213297	1071.5	0	0.000177202	-0.000177202	1072
LINC01954	long intergenic non-protein coding RNA 1954	0	2	-2	1145	0	7.03014e-06	-7.03014e-06	1073	0	0.213084	-0.213084	1073.5	0.000244103	0.000421287	-0.000177184	1073
LPIN1	lipin 1	0	2	-2	1145	0	6.90149e-06	-6.90149e-06	1074	0	0.213084	-0.213084	1073.5	0	0.000177107	-0.000177107	1074
LINC01376	long intergenic non-protein coding RNA 1376	0	2	-2	1145	0	6.81427e-06	-6.81427e-06	1075	0	0.213041	-0.213041	1081	0	0.000176776	-0.000176776	1075
DNMT3A	DNA methyltransferase 3 alpha	0	2	-2	1145	0	6.58308e-06	-6.58308e-06	1076	0	0.213041	-0.213041	1081	0	0.000175469	-0.000175469	1076
GTF3C2	general transcription factor IIIC subunit 2	0	2	-2	1145	0	6.40303e-06	-6.40303e-06	1077	0	0.213041	-0.213041	1081	0	0.000175029	-0.000175029	1077
FAM98A	family with sequence similarity 98 member A	0	2	-2	1145	0	6.05427e-06	-6.05427e-06	1078	0	0.213041	-0.213041	1081	0	0.000174531	-0.000174531	1078
CEBPZOS	CEBPZ opposite strand	0	2	-2	1145	0	6.01327e-06	-6.01327e-06	1079	0	0.213041	-0.213041	1081	0	0.000174074	-0.000174074	1079
CALM2	calmodulin 2	0	2	-2	1145	0	5.95083e-06	-5.95083e-06	1080	0	0.213041	-0.213041	1081	0	0.000173304	-0.000173304	1080
BCL11A	BAF chromatin remodeling complex subunit BCL11A	0	2	-2	1145	0	5.87421e-06	-5.87421e-06	1081	0	0.213041	-0.213041	1081	0	0.000173254	-0.000173254	1081.5
GRB14	growth factor receptor bound protein 14	0	2	-2	1145	0	5.76878e-06	-5.76878e-06	1082	0	0.213041	-0.213041	1081	0	0.000173254	-0.000173254	1081.5
C2orf88	chromosome 2 open reading frame 88	0	2	-2	1145	0	5.73208e-06	-5.73208e-06	1083	0	0.213041	-0.213041	1081	0	0.000173124	-0.000173124	1083
IDH1	isocitrate dehydrogenase (NADP(+)) 1	0	2	-2	1145	0	5.58436e-06	-5.58436e-06	1084	0	0.213041	-0.213041	1081	0.000122051	0.000295069	-0.000173017	1084
DIRC3-AS1	DIRC3 antisense RNA 1	0	2	-2	1145	0	5.57255e-06	-5.57255e-06	1085	0	0.213041	-0.213041	1081	0	0.000172928	-0.000172928	1085
MFF	mitochondrial fission factor	0	2	-2	1145	0	5.43844e-06	-5.43844e-06	1086	0	0.213041	-0.213041	1081	0.000115259	0.000287594	-0.000172334	1086
DGKD	diacylglycerol kinase delta	0	2	-2	1145	0	5.38947e-06	-5.38947e-06	1087	0	0.213041	-0.213041	1081	0.000222518	0.000394724	-0.000172207	1087
AC090644.1		0	2	-2	1145	0	5.26409e-06	-5.26409e-06	1089	0	0.212977	-0.212977	1088.5	0	0.000171866	-0.000171866	1093
AC107021.1		0	2	-2	1145	0	4.53164e-06	-4.53164e-06	1097	0	0.21236	-0.21236	1097	0	0.000171866	-0.000171866	1093
CPNE4	copine 4	0	2	-2	1145	0	4.76996e-06	-4.76996e-06	1096	0	0.212381	-0.212381	1096	0	0.000171866	-0.000171866	1093
DAG1	dystroglycan 1	0	2	-2	1145	0	5.2581e-06	-5.2581e-06	1091	0	0.212721	-0.212721	1091	0	0.000171866	-0.000171866	1093
EIF2A	eukaryotic translation initiation factor 2A	0	2	-2	1145	0	4.25331e-06	-4.25331e-06	1098	0	0.212297	-0.212297	1099.5	0	0.000171866	-0.000171866	1093
ERC2	ELKS/RAB6-interacting/CAST family member 2	0	2	-2	1145	0	5.13033e-06	-5.13033e-06	1093	0	0.212657	-0.212657	1093.5	0	0.000171866	-0.000171866	1093
FHIT	fragile histidine triad diadenosine triphosphatase	0	2	-2	1145	1.19597e-05	1.70451e-05	-5.08537e-06	1094	0	0.212657	-0.212657	1093.5	0	0.000171866	-0.000171866	1093
GPD1L	glycerol-3-phosphate dehydrogenase 1 like	0	2	-2	1145	0	5.26293e-06	-5.26293e-06	1090	0	0.212743	-0.212743	1090	0	0.000171866	-0.000171866	1093
THUMPD3-AS1	THUMPD3 antisense RNA 1	0	2	-2	1145	0	5.29334e-06	-5.29334e-06	1088	0	0.212977	-0.212977	1088.5	0	0.000171866	-0.000171866	1093
WNT5A	Wnt family member 5A	0	2	-2	1145	0	5.18852e-06	-5.18852e-06	1092	0	0.2127	-0.2127	1092	0	0.000171866	-0.000171866	1093
ZBTB20-AS2	ZBTB20 antisense RNA 2	0	2	-2	1145	0	4.99079e-06	-4.99079e-06	1095	0	0.212403	-0.212403	1095	0	0.000171866	-0.000171866	1093
RARRES1	retinoic acid receptor responder 1	0	2	-2	1145	0	4.24566e-06	-4.24566e-06	1099	0	0.212297	-0.212297	1099.5	0	0.000171546	-0.000171546	1099
AC026353.1		0	2	-2	1145	0	4.23977e-06	-4.23977e-06	1100	0	0.212297	-0.212297	1099.5	0	0.000171464	-0.000171464	1100
DLG1	discs large MAGUK scaffold protein 1	0	2	-2	1145	0	4.19938e-06	-4.19938e-06	1101	0	0.212297	-0.212297	1099.5	0	0.000170198	-0.000170198	1101.5
FYTTD1	forty-two-three domain containing 1	0	2	-2	1145	0	4.02036e-06	-4.02036e-06	1102	0	0.212275	-0.212275	1102.5	0	0.000170198	-0.000170198	1101.5
AC005699.1		0	2	-2	1145	0	4.00968e-06	-4.00968e-06	1103	0	0.212275	-0.212275	1102.5	0	0.000170184	-0.000170184	1103
LINC02270	long intergenic non-protein coding RNA 2270	0	2	-2	1145	0	3.90527e-06	-3.90527e-06	1104	0	0.212	-0.212	1104	0	0.000170001	-0.000170001	1104
AC097522.2		0	2	-2	1145	0	3.71372e-06	-3.71372e-06	1106	0	0.211979	-0.211979	1106	0	0.000169443	-0.000169443	1105.5
AC098829.1		0	2	-2	1145	0	3.89874e-06	-3.89874e-06	1105	0	0.211979	-0.211979	1106	0	0.000169443	-0.000169443	1105.5
AC124016.1		0	2	-2	1145	0	3.64516e-06	-3.64516e-06	1107	0	0.211979	-0.211979	1106	0	0.000169208	-0.000169208	1107
MAPK10	mitogen-activated protein kinase 10	0	2	-2	1145	0	3.49199e-06	-3.49199e-06	1108	0	0.211684	-0.211684	1108	0	0.000168947	-0.000168947	1108
CCSER1	coiled-coil serine rich protein 1	0	2	-2	1145	0	3.46602e-06	-3.46602e-06	1109	0	0.211663	-0.211663	1109	0	0.000168891	-0.000168891	1109
LINC01091	long intergenic non-protein coding RNA 1091	0	2	-2	1145	0	3.43169e-06	-3.43169e-06	1110	0	0.211621	-0.211621	1117	9.69331e-05	0.000265706	-0.000168772	1110
SMARCA5	SWI/SNF related, matrix associated, actin dependent regulator of chromatin, subfamily a, member 5	0	2	-2	1145	0	3.33007e-06	-3.33007e-06	1111	0	0.211621	-0.211621	1117	0	0.000168702	-0.000168702	1111
HHIP	hedgehog interacting protein	0	2	-2	1145	0	3.27565e-06	-3.27565e-06	1112	0	0.211621	-0.211621	1117	0	0.000168679	-0.000168679	1112
AC093797.1		0	2	-2	1145	0	3.2668e-06	-3.2668e-06	1113	0	0.211621	-0.211621	1117	0	0.000168659	-0.000168659	1113
AC021088.1		0	2	-2	1145	0	3.15298e-06	-3.15298e-06	1114	0	0.211621	-0.211621	1117	0.000293721	0.000462354	-0.000168633	1114
CCT5	chaperonin containing TCP1 subunit 5	0	2	-2	1145	0	3.14756e-06	-3.14756e-06	1115	0	0.211621	-0.211621	1117	0	0.000168325	-0.000168325	1115
AC008957.1		0	2	-2	1145	0	3.11448e-06	-3.11448e-06	1116	0	0.211621	-0.211621	1117	0	0.000168265	-0.000168265	1116
BDP1	B double prime 1, subunit of RNA polymerase III transcription initiation factor IIIB	0	2	-2	1145	0	3.08312e-06	-3.08312e-06	1117	0	0.211621	-0.211621	1117	0	0.000168071	-0.000168071	1117
HEXB	hexosaminidase subunit beta	0	2	-2	1145	0	2.98938e-06	-2.98938e-06	1118	0	0.211621	-0.211621	1117	0	0.00016789	-0.00016789	1118
CMYA5	cardiomyopathy associated 5	0	2	-2	1145	0	2.96396e-06	-2.96396e-06	1119	0	0.211621	-0.211621	1117	0	0.000167649	-0.000167649	1119
ELL2	elongation factor for RNA polymerase II 2	0	2	-2	1145	0	2.90526e-06	-2.90526e-06	1120	0	0.211621	-0.211621	1117	0	0.000167389	-0.000167389	1120
AC093535.1		0	2	-2	1145	0	2.90412e-06	-2.90412e-06	1121	0	0.211621	-0.211621	1117	9.39575e-05	0.000261231	-0.000167274	1121
SLC27A6	solute carrier family 27 member 6	0	2	-2	1145	0	2.79847e-06	-2.79847e-06	1122	0	0.211621	-0.211621	1117	0	0.000167177	-0.000167177	1122
HSPA4	heat shock protein family A (Hsp70) member 4	0	2	-2	1145	0	2.77486e-06	-2.77486e-06	1123	0	0.211621	-0.211621	1117	0	0.000167115	-0.000167115	1123
DDX46	DEAD-box helicase 46	0	2	-2	1145	0	2.75285e-06	-2.75285e-06	1124	0	0.211621	-0.211621	1117	0	0.000167051	-0.000167051	1124
HBEGF	heparin binding EGF like growth factor	0	2	-2	1145	8.90487e-07	3.46642e-06	-2.57593e-06	1125	0	0.211537	-0.211537	1125.5	0	0.000166682	-0.000166682	1125
TAF7	TATA-box binding protein associated factor 7	0	2	-2	1145	0	2.52391e-06	-2.52391e-06	1126	0	0.211537	-0.211537	1125.5	0	0.000166377	-0.000166377	1126
SH3TC2-DT	SH3TC2 divergent transcript	0	2	-2	1145	0	2.44804e-06	-2.44804e-06	1127	0	0.211516	-0.211516	1127.5	0	0.000166183	-0.000166183	1127
FAM217A	family with sequence similarity 217 member A	0	2	-2	1145	0	2.42077e-06	-2.42077e-06	1128	0	0.211516	-0.211516	1127.5	8.77979e-05	0.000253914	-0.000166116	1128
C6orf62	chromosome 6 open reading frame 62	0	2	-2	1145	0	2.39768e-06	-2.39768e-06	1129	0	0.211138	-0.211138	1129	0	0.000165201	-0.000165201	1129
HCP5	HLA complex P5	0	2	-2	1145	0	2.37908e-06	-2.37908e-06	1130	0	0.211075	-0.211075	1130.5	0	0.000164896	-0.000164896	1130
HSPA1B	heat shock protein family A (Hsp70) member 1B	0	2	-2	1145	0	2.33996e-06	-2.33996e-06	1131	0	0.211075	-0.211075	1130.5	0	0.000164374	-0.000164374	1131
SUPT3H	SPT3 homolog, SAGA and STAGA complex component	0	2	-2	1145	0	2.32125e-06	-2.32125e-06	1132	0	0.211012	-0.211012	1132	0	0.000164327	-0.000164327	1132
ENPP4	ectonucleotide pyrophosphatase/phosphodiesterase 4	0	2	-2	1145	0	2.2759e-06	-2.2759e-06	1133	0	0.210991	-0.210991	1133	0	0.000164285	-0.000164285	1133
FAM83B	family with sequence similarity 83 member B	0	2	-2	1145	0	2.27345e-06	-2.27345e-06	1134	0	0.210928	-0.210928	1134	0	0.000163768	-0.000163768	1134
DST	dystonin	0	2	-2	1145	0	2.20715e-06	-2.20715e-06	1135	0	0.210636	-0.210636	1135	0	0.000163511	-0.000163511	1135
PNISR	PNN interacting serine and arginine rich protein	0	2	-2	1145	0	2.19945e-06	-2.19945e-06	1136	0	0.210511	-0.210511	1136	0	0.000162958	-0.000162958	1136
AL590006.1		0	2	-2	1145	7.52247e-06	9.69057e-06	-2.1681e-06	1137	0	0.210427	-0.210427	1137.5	0.000294031	0.000456979	-0.000162948	1137
AL024508.1		0	2	-2	1145	0	2.15984e-06	-2.15984e-06	1138	0	0.210427	-0.210427	1137.5	0.00010425	0.00026691	-0.00016266	1138
AL355596.2		0	2	-2	1145	0	2.15708e-06	-2.15708e-06	1139	0	0.210074	-0.210074	1139	0	0.000162452	-0.000162452	1139
AL024474.2		0	2	-2	1145	0	2.14378e-06	-2.14378e-06	1140	0	0.20997	-0.20997	1140	0	0.000162402	-0.000162402	1140
AL356599.1		0	2	-2	1145	0	2.12223e-06	-2.12223e-06	1141	0	0.209681	-0.209681	1141.5	0	0.000162319	-0.000162319	1141
CLDN20	claudin 20	0	2	-2	1145	0	2.11756e-06	-2.11756e-06	1142	0	0.209681	-0.209681	1141.5	0.000205414	0.0003677	-0.000162286	1142
RNF216	ring finger protein 216	0	2	-2	1145	0	2.08092e-06	-2.08092e-06	1143	0	0.209557	-0.209557	1143	9.65733e-05	0.000258629	-0.000162056	1143
AC004879.1		0	2	-2	1145	0	2.0405e-06	-2.0405e-06	1144	0	0.209536	-0.209536	1144.5	0	0.000162053	-0.000162053	1144
AC006145.1		0	2	-2	1145	0	2.03802e-06	-2.03802e-06	1145	0	0.209536	-0.209536	1144.5	0	0.000162	-0.000162	1145
AC079781.5		0	2	-2	1145	0	2.0034e-06	-2.0034e-06	1146	0	0.209453	-0.209453	1146	0	0.000161888	-0.000161888	1146
CDHR3	cadherin related family member 3	0	2	-2	1145	0	1.92635e-06	-1.92635e-06	1147	0	0.209392	-0.209392	1147	0	0.000161479	-0.000161479	1147
IMMP2L	inner mitochondrial membrane peptidase subunit 2	0	2	-2	1145	0	1.80905e-06	-1.80905e-06	1148	0	0.20933	-0.20933	1148	0	0.000161355	-0.000161355	1148
AC006333.1		0	2	-2	1145	0	1.80884e-06	-1.80884e-06	1149	0	0.209001	-0.209001	1149.5	0	0.000161349	-0.000161349	1149
FLNC	filamin C	0	2	-2	1145	0	1.78719e-06	-1.78719e-06	1150	0	0.209001	-0.209001	1149.5	0	0.000161043	-0.000161043	1150
ATP6V1FNB	ATP6V1F neighbor	0	2	-2	1145	0	1.75895e-06	-1.75895e-06	1151	0	0.208878	-0.208878	1151	0	0.000160947	-0.000160947	1151
AC087071.2		0	2	-2	1145	0	1.72498e-06	-1.72498e-06	1152	0	0.208796	-0.208796	1152	0	0.000160881	-0.000160881	1152
AC016831.7		0	2	-2	1145	0	1.72013e-06	-1.72013e-06	1153	0	0.208264	-0.208264	1153	0	0.00016051	-0.00016051	1153
AC009365.4		0	2	-2	1145	0	1.71512e-06	-1.71512e-06	1154	0	0.20802	-0.20802	1154	0	0.00016043	-0.00016043	1154
SLC39A14	solute carrier family 39 member 14	0	2	-2	1145	0	1.68815e-06	-1.68815e-06	1155	0	0.207959	-0.207959	1156	0	0.000159933	-0.000159933	1155
AC055854.1		0	2	-2	1145	0	1.64352e-06	-1.64352e-06	1156	0	0.207959	-0.207959	1156	0.000363832	0.000523627	-0.000159796	1156
CLU	clusterin	0	2	-2	1145	0	1.59234e-06	-1.59234e-06	1157	0	0.207959	-0.207959	1156	0	0.000159469	-0.000159469	1157
SMIM19	small integral membrane protein 19	0	2	-2	1145	0	1.52754e-06	-1.52754e-06	1158	0	0.207938	-0.207938	1158	0	0.000159014	-0.000159014	1158
UBE2W	ubiquitin conjugating enzyme E2 W	0	2	-2	1145	0	1.46972e-06	-1.46972e-06	1159	0	0.207837	-0.207837	1159	0	0.000158141	-0.000158141	1159
ZFHX4	zinc finger homeobox 4	0	2	-2	1145	0	1.46619e-06	-1.46619e-06	1160	0	0.207613	-0.207613	1160	0	0.000158081	-0.000158081	1160
SMILR	smooth muscle induced lncRNA, enhancer of proliferation	0	2	-2	1145	0	1.43018e-06	-1.43018e-06	1161	0	0.207532	-0.207532	1162	0	0.000157693	-0.000157693	1161
NDUFB9	NADH:ubiquinone oxidoreductase subunit B9	0	2	-2	1145	0	1.42896e-06	-1.42896e-06	1162	0	0.207532	-0.207532	1162	8.96315e-05	0.000247286	-0.000157654	1162
TRIB1	tribbles pseudokinase 1	0	2	-2	1145	0	1.39665e-06	-1.39665e-06	1163	0	0.207532	-0.207532	1162	0	0.000157175	-0.000157175	1163
AL359076.1		0	2	-2	1145	0	1.37359e-06	-1.37359e-06	1164	0	0.207148	-0.207148	1164	0	0.000156966	-0.000156966	1164
VLDLR-AS1	VLDLR antisense RNA 1	0	2	-2	1145	0	1.3119e-06	-1.3119e-06	1165	0	0.206987	-0.206987	1165	0	0.000156952	-0.000156952	1165
DMAC1	distal membrane arm assembly complex 1	0	2	-2	1145	0	1.27976e-06	-1.27976e-06	1166	0	0.206967	-0.206967	1166	0	0.000156914	-0.000156914	1166
HINT2	histidine triad nucleotide binding protein 2	0	2	-2	1145	0	1.26248e-06	-1.26248e-06	1167	0	0.206886	-0.206886	1167.5	0.000265451	0.000422148	-0.000156697	1167
RNF38	ring finger protein 38	0	2	-2	1145	0	1.19448e-06	-1.19448e-06	1168	0	0.206886	-0.206886	1167.5	0	0.000156484	-0.000156484	1168
CNTNAP3	contactin associated protein family member 3	0	2	-2	1145	0	1.15998e-06	-1.15998e-06	1169	0	0.206786	-0.206786	1169	0	0.000156455	-0.000156455	1169
AL451127.2		0	2	-2	1145	0	1.01263e-06	-1.01263e-06	1170	0	0.206706	-0.206706	1170	0	0.000156421	-0.000156421	1170
TTLL11	tubulin tyrosine ligase like 11	0	2	-2	1145	0	9.98929e-07	-9.98929e-07	1171	0	0.206685	-0.206685	1171	0	0.000155842	-0.000155842	1171
SETX	senataxin	0	2	-2	1145	0	9.77817e-07	-9.77817e-07	1172	0	0.206665	-0.206665	1178	0	0.00015583	-0.00015583	1172
AJM1	apical junction component 1 homolog	0	2	-2	1145	0	9.74904e-07	-9.74904e-07	1173	0	0.206665	-0.206665	1178	0	0.000155762	-0.000155762	1173
CACNA1B	calcium voltage-gated channel subunit alpha1 B	0	2	-2	1145	0	8.95289e-07	-8.95289e-07	1174	0	0.206665	-0.206665	1178	0	0.000155601	-0.000155601	1174
LARP4B	La ribonucleoprotein 4B	0	2	-2	1145	0	8.53541e-07	-8.53541e-07	1175	0	0.206665	-0.206665	1178	0	0.000155253	-0.000155253	1175
ATP5F1C	ATP synthase F1 subunit gamma	0	2	-2	1145	0	8.45239e-07	-8.45239e-07	1176	0	0.206665	-0.206665	1178	0	0.000155001	-0.000155001	1176
FRMD4A	FERM domain containing 4A	0	2	-2	1145	0	8.35544e-07	-8.35544e-07	1177	0	0.206665	-0.206665	1178	0	0.000154502	-0.000154502	1177
OTUD1	OTU deubiquitinase 1	0	2	-2	1145	0	8.2085e-07	-8.2085e-07	1179	0	0.206665	-0.206665	1178	0	0.000154264	-0.000154264	1178.5
TMEM236	transmembrane protein 236	0	2	-2	1145	0	8.25091e-07	-8.25091e-07	1178	0	0.206665	-0.206665	1178	0	0.000154264	-0.000154264	1178.5
AL391839.1		0	2	-2	1145	0	7.96772e-07	-7.96772e-07	1180	0	0.206665	-0.206665	1178	0	0.000154042	-0.000154042	1180
ZNF32	zinc finger protein 32	0	2	-2	1145	0	7.73143e-07	-7.73143e-07	1181	0	0.206665	-0.206665	1178	0.000143128	0.000296746	-0.000153618	1181
AL138760.1		0	2	-2	1145	0	7.64503e-07	-7.64503e-07	1182	0	0.206665	-0.206665	1178	0	0.00015327	-0.00015327	1182
AL592430.1		0	2	-2	1145	0	7.39302e-07	-7.39302e-07	1183	0	0.206665	-0.206665	1178	0	0.000152977	-0.000152977	1183
SLC25A16	solute carrier family 25 member 16	0	2	-2	1145	0	7.35966e-07	-7.35966e-07	1184	0	0.206665	-0.206665	1178	0	0.000152922	-0.000152922	1184
SUFU	SUFU negative regulator of hedgehog signaling	0	2	-2	1145	0	7.28574e-07	-7.28574e-07	1185	0	0.205825	-0.205825	1185.5	0	0.000152777	-0.000152777	1185
CTBP2	C-terminal binding protein 2	0	2	-2	1145	0	6.71995e-07	-6.71995e-07	1186.5	0	0.205825	-0.205825	1185.5	0	0.000152587	-0.000152587	1186
PPP1R14B	protein phosphatase 1 regulatory inhibitor subunit 14B	0	2	-2	1145	0	6.71995e-07	-6.71995e-07	1186.5	0	0.205111	-0.205111	1187	0	0.00015226	-0.00015226	1187
PC	pyruvate carboxylase	0	2	-2	1145	0	6.41079e-07	-6.41079e-07	1188	0	0.204933	-0.204933	1188	0	0.000152239	-0.000152239	1188
PPP6R3	protein phosphatase 6 regulatory subunit 3	0	2	-2	1145	0	6.29917e-07	-6.29917e-07	1189	0	0.204815	-0.204815	1189	0	0.000152104	-0.000152104	1189
COA4	cytochrome c oxidase assembly factor 4 homolog	0	2	-2	1145	0	5.54309e-07	-5.54309e-07	1190	0	0.204185	-0.204185	1190	0	0.000151977	-0.000151977	1190
AP002370.2		0	2	-2	1145	0	5.53277e-07	-5.53277e-07	1191	0	0.204166	-0.204166	1191	0.000102491	0.000254234	-0.000151743	1191
LINC02698	long intergenic non-protein coding RNA 2698	0	2	-2	1145	0	5.50092e-07	-5.50092e-07	1192	0	0.20399	-0.20399	1192.5	0	0.000151551	-0.000151551	1192
ADAMTS15	ADAM metallopeptidase with thrombospondin type 1 motif 15	0	2	-2	1145	0	4.98086e-07	-4.98086e-07	1193	0	0.20399	-0.20399	1192.5	0	0.000151419	-0.000151419	1193
KLRG1	killer cell lectin like receptor G1	0	2	-2	1145	0	4.72238e-07	-4.72238e-07	1194	0	0.203638	-0.203638	1194.5	0	0.000151341	-0.000151341	1194
CLEC2D	C-type lectin domain family 2 member D	0	2	-2	1145	0	4.63746e-07	-4.63746e-07	1195	0	0.203638	-0.203638	1194.5	0.000121125	0.000272081	-0.000150956	1195
ITPR2	inositol 1,4,5-trisphosphate receptor type 2	0	2	-2	1145	0	4.61527e-07	-4.61527e-07	1196	0	0.203599	-0.203599	1196.5	0.00011686	0.000267717	-0.000150858	1196
PKP2	plakophilin 2	0	2	-2	1145	0	4.427e-07	-4.427e-07	1197	0	0.203599	-0.203599	1196.5	0	0.000150328	-0.000150328	1197
GLIPR1L1	GLIPR1 like 1	0	2	-2	1145	0	4.17126e-07	-4.17126e-07	1198	0	0.203074	-0.203074	1199	0.000116785	0.000267091	-0.000150306	1198
HSP90B1	heat shock protein 90 beta family member 1	0	2	-2	1145	0	4.16139e-07	-4.16139e-07	1199	0	0.203074	-0.203074	1199	0	0.000150058	-0.000150058	1199
EP400	E1A binding protein p400	0	2	-2	1145	0	3.79739e-07	-3.79739e-07	1202	0	0.202842	-0.202842	1202.5	0	0.000149453	-0.000149453	1201.5
GOLGA3	golgin A3	0	2	-2	1145	0	3.68404e-07	-3.68404e-07	1203	0	0.202842	-0.202842	1202.5	0	0.000149453	-0.000149453	1201.5
NUAK1	NUAK family kinase 1	0	2	-2	1145	0	3.99626e-07	-3.99626e-07	1200	0	0.203074	-0.203074	1199	0	0.000149453	-0.000149453	1201.5
TMEM132B	transmembrane protein 132B	0	2	-2	1145	0	3.94567e-07	-3.94567e-07	1201	0	0.202939	-0.202939	1201	0	0.000149453	-0.000149453	1201.5
MTIF3	mitochondrial translational initiation factor 3	0	2	-2	1145	0	3.59226e-07	-3.59226e-07	1204	0	0.202514	-0.202514	1204	0.000123065	0.000271642	-0.000148576	1204
KLF5	Kruppel like factor 5	0	2	-2	1145	0	3.4359e-07	-3.4359e-07	1205	0	0.202302	-0.202302	1205	0	0.000148556	-0.000148556	1205
NEDD8	NEDD8 ubiquitin like modifier	0	2	-2	1145	0	3.41008e-07	-3.41008e-07	1206	0	0.202033	-0.202033	1206	0	0.000148397	-0.000148397	1206
STXBP6	syntaxin binding protein 6	0	2	-2	1145	0	3.29173e-07	-3.29173e-07	1207	0	0.201975	-0.201975	1207	0	0.000147932	-0.000147932	1207
AL132633.1		0	2	-2	1145	0	3.1312e-07	-3.1312e-07	1208	0	0.201918	-0.201918	1209.5	0	0.000147882	-0.000147882	1208
AL161665.1		0	2	-2	1145	0	2.94418e-07	-2.94418e-07	1209	0	0.201918	-0.201918	1209.5	0.000140463	0.000288317	-0.000147853	1209
AL357153.2		0	2	-2	1145	0	2.83178e-07	-2.83178e-07	1210	0	0.201918	-0.201918	1209.5	0	0.000147831	-0.000147831	1210
MGA	MAX dimerization protein MGA	0	2	-2	1145	0	2.82022e-07	-2.82022e-07	1211	0	0.201918	-0.201918	1209.5	9.04256e-05	0.00023808	-0.000147654	1211
ABCC1	ATP binding cassette subfamily C member 1	0	2	-2	1145	0	4.60277e-08	-4.60277e-08	1221	0	0.199606	-0.199606	1220.5	0	0.000147556	-0.000147556	1217.5
AC007347.1		0	2	-2	1145	0	1.78228e-08	-1.78228e-08	1223	0	0.198581	-0.198581	1223	0	0.000147556	-0.000147556	1217.5
AC009690.2		0	2	-2	1145	0	2.1268e-07	-2.1268e-07	1216	0	0.200812	-0.200812	1216	0	0.000147556	-0.000147556	1217.5
AC073167.1		0	2	-2	1145	0	2.26013e-07	-2.26013e-07	1214	0	0.201002	-0.201002	1214	0	0.000147556	-0.000147556	1217.5
ARPP19	cAMP regulated phosphoprotein 19	0	2	-2	1145	0	2.35026e-07	-2.35026e-07	1213	0	0.201287	-0.201287	1213	0	0.000147556	-0.000147556	1217.5
BMERB1	bMERB domain containing 1	0	2	-2	1145	0	9.69044e-08	-9.69044e-08	1220	0	0.199606	-0.199606	1220.5	0	0.000147556	-0.000147556	1217.5
CLEC16A	C-type lectin domain containing 16A	0	2	-2	1145	0	1.65058e-07	-1.65058e-07	1218	0	0.200094	-0.200094	1218	0	0.000147556	-0.000147556	1217.5
MYLK3	myosin light chain kinase 3	0	2	-2	1145	0	2.76426e-08	-2.76426e-08	1222	0	0.198841	-0.198841	1222	0	0.000147556	-0.000147556	1217.5
PDPK1	3-phosphoinositide dependent protein kinase 1	0	2	-2	1145	0	2.01579e-07	-2.01579e-07	1217	0	0.200358	-0.200358	1217	0	0.000147556	-0.000147556	1217.5
SNX29	sorting nexin 29	0	2	-2	1145	0	1.18847e-07	-1.18847e-07	1219	0	0.199625	-0.199625	1219	0	0.000147556	-0.000147556	1217.5
THSD4	thrombospondin type 1 domain containing 4	0	2	-2	1145	0	2.21141e-07	-2.21141e-07	1215	0	0.20085	-0.20085	1215	0	0.000147556	-0.000147556	1217.5
UBR1	ubiquitin protein ligase E3 component n-recognin 1	0	2	-2	1145	0	2.38731e-07	-2.38731e-07	1212	0	0.201306	-0.201306	1212	0	0.000147556	-0.000147556	1217.5
AC012322.1		0	2	-2	1145	0	1.76913e-08	-1.76913e-08	1224	0	0.198063	-0.198063	1224	0	0.000147126	-0.000147126	1224
AC018557.3		0	2	-2	1145	0	0	0	1836.5	0	0.197824	-0.197824	1225	0	0.000146911	-0.000146911	1225
AC004797.1		0	2	-2	1145	0	0	0	1836.5	0	0.196145	-0.196145	1236.5	0	0.000146795	-0.000146795	1233
AC005899.8		0	2	-2	1145	0	0	0	1836.5	0	0.196272	-0.196272	1234	0	0.000146795	-0.000146795	1233
AC009060.1		0	2	-2	1145	0	0	0	1836.5	0	0.197713	-0.197713	1226	0	0.000146795	-0.000146795	1233
AC009063.3		0	2	-2	1145	0	0	0	1836.5	0	0.197383	-0.197383	1227	0	0.000146795	-0.000146795	1233
ANKFY1	ankyrin repeat and FYVE domain containing 1	0	2	-2	1145	0	0	0	1836.5	0	0.197182	-0.197182	1228	0	0.000146795	-0.000146795	1233
ATP6V0A1	ATPase H+ transporting V0 subunit a1	0	2	-2	1145	0	0	0	1836.5	0	0.196272	-0.196272	1234	0	0.000146795	-0.000146795	1233
CDK12	cyclin dependent kinase 12	0	2	-2	1145	0	0	0	1836.5	0	0.196272	-0.196272	1234	0	0.000146795	-0.000146795	1233
EPN2-AS1	EPN2 antisense RNA 1	0	2	-2	1145	0	0	0	1836.5	0	0.196399	-0.196399	1231	0	0.000146795	-0.000146795	1233
FXR2	FMR1 autosomal homolog 2	0	2	-2	1145	0	0	0	1836.5	0	0.196762	-0.196762	1229	0	0.000146795	-0.000146795	1233
GOSR1	golgi SNAP receptor complex member 1	0	2	-2	1145	0	0	0	1836.5	0	0.196363	-0.196363	1232	0	0.000146795	-0.000146795	1233
RAB31	RAB31, member RAS oncogene family	0	2	-2	1145	0	0	0	1836.5	0	0.196055	-0.196055	1239.5	0	0.000146795	-0.000146795	1233
SLC35B1	solute carrier family 35 member B1	0	2	-2	1145	0	0	0	1836.5	0	0.196145	-0.196145	1236.5	0	0.000146795	-0.000146795	1233
TMC6	transmembrane channel like 6	0	2	-2	1145	0	0	0	1836.5	0	0.196055	-0.196055	1239.5	0	0.000146795	-0.000146795	1233
TMEM220	transmembrane protein 220	0	2	-2	1145	0	0	0	1836.5	0	0.196708	-0.196708	1230	0	0.000146795	-0.000146795	1233
TOM1L1	target of myb1 like 1 membrane trafficking protein	0	2	-2	1145	0	0	0	1836.5	0	0.196091	-0.196091	1238	0	0.000146795	-0.000146795	1233
AP005131.1		0	2	-2	1145	0	0	0	1836.5	0	0.195983	-0.195983	1241	0	0.000146712	-0.000146712	1241
ZNF397	zinc finger protein 397	0	2	-2	1145	0	0	0	1836.5	0	0.195191	-0.195191	1242	0	0.000146689	-0.000146689	1242
DOK6	docking protein 6	0	2	-2	1145	0	0	0	1836.5	0	0.195156	-0.195156	1243	0	0.000146553	-0.000146553	1243
CFD	complement factor D	0	2	-2	1145	0	0	0	1836.5	0	0.194994	-0.194994	1244	0	0.000146397	-0.000146397	1244
GNG7	G protein subunit gamma 7	0	2	-2	1145	0	0	0	1836.5	0	0.194852	-0.194852	1245	0	0.00014609	-0.00014609	1245
SLC44A2	solute carrier family 44 member 2	0	2	-2	1145	0	0	0	1836.5	0	0.19462	-0.19462	1246	0	0.000145893	-0.000145893	1246
ZNF44	zinc finger protein 44	0	2	-2	1145	0	0	0	1836.5	0	0.194549	-0.194549	1247	0	0.000145883	-0.000145883	1247
HOOK2	hook microtubule tethering protein 2	0	2	-2	1145	0	0	0	1836.5	0	0.194424	-0.194424	1248	0	0.000145864	-0.000145864	1248
ZNF146	zinc finger protein 146	0	2	-2	1145	0	0	0	1836.5	0	0.194389	-0.194389	1249	0.00038491	0.000530603	-0.000145694	1249
SIPA1L3	signal induced proliferation associated 1 like 3	0	2	-2	1145	0	0	0	1836.5	0	0.193928	-0.193928	1250	0	0.00014568	-0.00014568	1250
ZNF428	zinc finger protein 428	0	2	-2	1145	0	0	0	1836.5	0	0.193592	-0.193592	1251	0	0.000145342	-0.000145342	1251
PRKD2	protein kinase D2	0	2	-2	1145	0	0	0	1836.5	0	0.193522	-0.193522	1252	0	0.000145271	-0.000145271	1252
SNRNP70	small nuclear ribonucleoprotein U1 subunit 70	0	2	-2	1145	0	0	0	1836.5	0	0.193135	-0.193135	1253	0	0.000144499	-0.000144499	1253
GP6	glycoprotein VI platelet	0	2	-2	1145	0	0	0	1836.5	0	0.1931	-0.1931	1254.5	0	0.00014446	-0.00014446	1254
ZNF587B	zinc finger protein 587B	0	2	-2	1145	0	0	0	1836.5	0	0.1931	-0.1931	1254.5	0	0.000144325	-0.000144325	1255
ACSS2	acyl-CoA synthetase short chain family member 2	0	2	-2	1145	0	0	0	1836.5	0	0.193048	-0.193048	1256	0	0.000144243	-0.000144243	1256
SOGA1	suppressor of glucose, autophagy associated 1	0	2	-2	1145	0	0	0	1836.5	0	0.19282	-0.19282	1257	0	0.000143902	-0.000143902	1257
FAM210B	family with sequence similarity 210 member B	0	2	-2	1145	0	0	0	1836.5	0	0.192245	-0.192245	1258	0	0.000143442	-0.000143442	1258
AP001442.1		0	2	-2	1145	0	0	0	1836.5	0	0.190591	-0.190591	1259	8.59304e-05	0.00022928	-0.000143349	1259
PAXBP1	PAX3 and PAX7 binding protein 1	0	2	-2	1145	0	0	0	1836.5	0	0.19008	-0.19008	1260	0	0.000143047	-0.000143047	1260
CSTB	cystatin B	0	2	-2	1145	0	0	0	1836.5	0	0.188297	-0.188297	1261	0	0.000142895	-0.000142895	1261
C1GALT1C1	C1GALT1 specific chaperone 1	0	2	-2	1145	0	0	0	1836.5	0	0.187665	-0.187665	1262	0	0.000142455	-0.000142455	1262
ATP6AP1	ATPase H+ transporting accessory protein 1	0	2	-2	1145	0	0	0	1836.5	0	0.187417	-0.187417	1263.5	0	0.000142427	-0.000142427	1263
PRKY	protein kinase Y-linked (pseudogene)	0	2	-2	1145	0	0	0	1836.5	0	0.187417	-0.187417	1263.5	0	0.000142344	-0.000142344	1264
MT-ND1		0	2	-2	1145	0	0	0	1836.5	0	0.187401	-0.187401	1265	0	0.000142258	-0.000142258	1265
MT-ND6		0	2	-2	1145	0	0	0	1836.5	0	0.187137	-0.187137	1266	0	0.000142102	-0.000142102	1266
AL442071.1		1	2	-1	1483	0	0	0	1836.5	0	0.187071	-0.187071	1267	0	0.000141875	-0.000141875	1267
PDE4DIP	phosphodiesterase 4D interacting protein	4	5	-1	1483	0	0	0	1836.5	0	0.187038	-0.187038	1268	0	0.000140609	-0.000140609	1268
ASH1L	ASH1 like histone lysine methyltransferase	1	2	-1	1483	0	0	0	1836.5	0	0.186792	-0.186792	1274	0.0002077	0.000347921	-0.000140221	1269
AL353593.1		1	2	-1	1483	0	0	0	1836.5	0	0.186792	-0.186792	1274	0	0.000139985	-0.000139985	1270
RNF144A	ring finger protein 144A	1	2	-1	1483	0	0	0	1836.5	0	0.186792	-0.186792	1274	0	0.000139707	-0.000139707	1271
GREB1	growth regulating estrogen receptor binding 1	2	3	-1	1483	0	0	0	1836.5	0	0.186792	-0.186792	1274	9.54995e-05	0.000234881	-0.000139382	1272
KLF7	Kruppel like factor 7	39	40	-1	1483	0	0	0	1836.5	0	0.186792	-0.186792	1274	0	0.000139208	-0.000139208	1273.5
RBMS1	RNA binding motif single stranded interacting protein 1	1	2	-1	1483	0	0	0	1836.5	0	0.186792	-0.186792	1274	0	0.000139208	-0.000139208	1273.5
FAM107A	family with sequence similarity 107 member A	2	3	-1	1483	0	0	0	1836.5	0	0.186792	-0.186792	1274	0	0.000139168	-0.000139168	1275
GOLIM4	golgi integral membrane protein 4	1	2	-1	1483	0	0	0	1836.5	0	0.186792	-0.186792	1274	0	0.000139086	-0.000139086	1276
TSPAN5	tetraspanin 5	3	4	-1	1483	0	0	0	1836.5	0	0.186792	-0.186792	1274	0	0.000139003	-0.000139003	1277
AC093879.1		6	7	-1	1483	0	0	0	1836.5	0	0.186792	-0.186792	1274	0	0.000138648	-0.000138648	1278
NREP	neuronal regeneration related protein	7	8	-1	1483	0	0	0	1836.5	0	0.186792	-0.186792	1274	0	0.00013802	-0.00013802	1279.5
ZNF608	zinc finger protein 608	3	4	-1	1483	0	0	0	1836.5	0	0.186415	-0.186415	1280.5	0	0.00013802	-0.00013802	1279.5
C5orf46	chromosome 5 open reading frame 46	2	3	-1	1483	0	0	0	1836.5	0	0.186415	-0.186415	1280.5	0	0.000137582	-0.000137582	1281
RPA3	replication protein A3	1	2	-1	1483	0	0	0	1836.5	0	0.186383	-0.186383	1282	0	0.000137285	-0.000137285	1282
CPVL	carboxypeptidase vitellogenic like	1	2	-1	1483	0	0	0	1836.5	0	0.186057	-0.186057	1283	0	0.000137248	-0.000137248	1283
ZPBP	zona pellucida binding protein	1	2	-1	1483	0	0	0	1836.5	0	0.185894	-0.185894	1284	0	0.000136691	-0.000136691	1284
NAMPT	nicotinamide phosphoribosyltransferase	1	2	-1	1483	0	0	0	1836.5	0	0.185376	-0.185376	1286	0	0.00013608	-0.00013608	1285.5
PDK4	pyruvate dehydrogenase kinase 4	1	2	-1	1483	0	0	0	1836.5	0	0.185521	-0.185521	1285	0	0.00013608	-0.00013608	1285.5
ST7-AS2	ST7 antisense RNA 2	2	3	-1	1483	0	0	0	1836.5	0	0.185279	-0.185279	1287.5	0	0.000135857	-0.000135857	1287
AC245164.2		2	3	-1	1483	0	0	0	1836.5	0	0.185279	-0.185279	1287.5	0	0.000135449	-0.000135449	1288
LINC00964	long intergenic non-protein coding RNA 964	1	2	-1	1483	0	0	0	1836.5	0	0.185246	-0.185246	1289	0	0.00013536	-0.00013536	1289
LINC01505	long intergenic non-protein coding RNA 1505	20	21	-1	1483	0	0	0	1836.5	0	0.185182	-0.185182	1290	0.000343061	0.000478385	-0.000135324	1290
SHOC1	shortage in chiasmata 1	2	3	-1	1483	0	0	0	1836.5	0	0.184124	-0.184124	1291	0	0.00013532	-0.00013532	1291
HMGA1P4	high mobility group AT-hook 1 pseudogene 4	2	3	-1	1483	0	0	0	1836.5	0	0.183917	-0.183917	1292	0.000179235	0.000314549	-0.000135314	1292
CELF2	CUGBP Elav-like family member 2	2	3	-1	1483	0	0	0	1836.5	0	0.183536	-0.183536	1294.5	0	0.000135264	-0.000135264	1293
LRRTM3	leucine rich repeat transmembrane neuronal 3	15	16	-1	1483	0	0	0	1836.5	0	0.183536	-0.183536	1294.5	0	0.000135152	-0.000135152	1294
AP002336.2		2	3	-1	1483	0	0	0	1836.5	0	0.183536	-0.183536	1294.5	0.000431415	0.000566417	-0.000135002	1295
CACNA1C-AS1	CACNA1C antisense RNA 1	2	3	-1	1483	0	0	0	1836.5	0	0.183536	-0.183536	1294.5	0	0.000134994	-0.000134994	1296
TULP3	TUB like protein 3	1	2	-1	1483	0	0	0	1836.5	0	0.183473	-0.183473	1297	0	0.000134751	-0.000134751	1297
STK38L	serine/threonine kinase 38 like	4	5	-1	1483	0	0	0	1836.5	0	0.183267	-0.183267	1298	0.000212062	0.000346759	-0.000134696	1298
HDAC7	histone deacetylase 7	2	3	-1	1483	0	0	0	1836.5	0	0.183204	-0.183204	1299	0.000581085	0.00071578	-0.000134695	1299
PFKM	phosphofructokinase, muscle	10	11	-1	1483	0	0	0	1836.5	0	0.182653	-0.182653	1301.5	0	0.000134628	-0.000134628	1300
AL139353.2		1	2	-1	1483	0	0	0	1836.5	0	0.182653	-0.182653	1301.5	0	0.0001346	-0.0001346	1301
C14orf180	chromosome 14 open reading frame 180	2	3	-1	1483	0	0	0	1836.5	0	0.182653	-0.182653	1301.5	0	0.0001346	-0.0001346	1302
FBXL22	F-box and leucine rich repeat protein 22	1	2	-1	1483	0	0	0	1836.5	0	0.182653	-0.182653	1301.5	9.17054e-05	0.00022576	-0.000134054	1303
RTN4RL1	reticulon 4 receptor like 1	1	2	-1	1483	0	0	0	1836.5	0.120768	0.302991	-0.182223	1304	0	0.000134049	-0.000134049	1304
AP005329.2		4	5	-1	1483	0	0	0	1836.5	0	0.181997	-0.181997	1305	0.000220696	0.000354469	-0.000133774	1305
LDLRAD4	low density lipoprotein receptor class A domain containing 4	1	2	-1	1483	0	0	0	1836.5	0	0.181966	-0.181966	1306	0.0002339	0.000367656	-0.000133756	1306
DNAAF3	dynein axonemal assembly factor 3	4	5	-1	1483	0	0	0	1836.5	0	0.181873	-0.181873	1307	0	0.00013359	-0.00013359	1307.5
UBOX5	U-box domain containing 5	1	2	-1	1483	0	0	0	1836.5	0	0.181857	-0.181857	1308	0	0.00013359	-0.00013359	1307.5
PLCB4	phospholipase C beta 4	9	10	-1	1483	0	0	0	1836.5	0	0.181841	-0.181841	1309	0	0.000133251	-0.000133251	1309
SNU13	small nuclear ribonucleoprotein 13	2	3	-1	1483	0	0	0	1836.5	0	0.180913	-0.180913	1310	0	0.000133135	-0.000133135	1310
IL1RAPL1	interleukin 1 receptor accessory protein like 1	3	4	-1	1483	0	0	0	1836.5	0	0.180545	-0.180545	1311	0	0.000133111	-0.000133111	1311
AMMECR1	AMMECR nuclear protein 1	1	2	-1	1483	0	0	0	1836.5	0	0.179828	-0.179828	1312	0	0.000133076	-0.000133076	1312
XIAP	X-linked inhibitor of apoptosis	1	2	-1	1483	0	0	0	1836.5	0	0.178815	-0.178815	1313	0	0.000133015	-0.000133015	1313
MMP23B	matrix metallopeptidase 23B	0	1	-1	1483	0	0	0	1836.5	0	0.17844	-0.17844	1314	0	0.000132839	-0.000132839	1314
AL031283.2		0	1	-1	1483	0	0	0	1836.5	0	0.178305	-0.178305	1315	0	0.000132484	-0.000132484	1315
SPEN	spen family transcriptional repressor	0	1	-1	1483	0	0	0	1836.5	0	0.177665	-0.177665	1316	0.000148255	0.000280698	-0.000132443	1316
HP1BP3	heterochromatin protein 1 binding protein 3	0	1	-1	1483	0	0	0	1836.5	0	0.177605	-0.177605	1317	0	0.000132425	-0.000132425	1317
LSM10	LSM10, U7 small nuclear RNA associated	0	1	-1	1483	0	0	0	1836.5	0	0.177147	-0.177147	1318.5	0	0.000132356	-0.000132356	1318
MEAF6	MYST/Esa1 associated factor 6	0	1	-1	1483	0	0	0	1836.5	0	0.177147	-0.177147	1318.5	9.175e-05	0.000223863	-0.000132113	1319
KDM4A-AS1	KDM4A antisense RNA 1	0	1	-1	1483	0	0	0	1836.5	0	0.177102	-0.177102	1320	0	0.000131819	-0.000131819	1320
NEXN	nexilin F-actin binding protein	0	1	-1	1483	0	0	0	1836.5	0	0.177058	-0.177058	1321	0	0.000131679	-0.000131679	1321
BCAR3	BCAR3 adaptor protein, NSP family member	0	1	-1	1483	0	0	0	1836.5	0	0.177029	-0.177029	1322	0	0.000131589	-0.000131589	1322
F3	coagulation factor III, tissue factor	0	1	-1	1483	0	0	0	1836.5	0	0.176368	-0.176368	1323	0	0.000131328	-0.000131328	1323
SLC44A3	solute carrier family 44 member 3	0	1	-1	1483	0	0	0	1836.5	0	0.176237	-0.176237	1324.5	0	0.000131159	-0.000131159	1324
TMEM167B	transmembrane protein 167B	0	1	-1	1483	0	0	0	1836.5	0	0.176237	-0.176237	1324.5	0.000428029	0.000559176	-0.000131146	1325
AL390242.1		0	1	-1	1483	0	0	0	1836.5	0	0.176032	-0.176032	1326	0	0.000130987	-0.000130987	1326
SIKE1	suppressor of IKBKE 1	0	1	-1	1483	0	0	0	1836.5	0	0.175989	-0.175989	1327	0	0.000130969	-0.000130969	1327
GJA5	gap junction protein alpha 5	0	1	-1	1483	0	0	0	1836.5	0	0.175727	-0.175727	1328	0	0.000130853	-0.000130853	1328
MCL1	MCL1 apoptosis regulator, BCL2 family member	0	1	-1	1483	0	0	0	1836.5	0	0.175423	-0.175423	1329	0	0.000130671	-0.000130671	1329
MLLT11	MLLT11 transcription factor 7 cofactor	0	1	-1	1483	0	0	0	1836.5	0	0.175278	-0.175278	1330	0	0.000130642	-0.000130642	1330
PIP5K1A	phosphatidylinositol-4-phosphate 5-kinase type 1 alpha	0	1	-1	1483	0	0	0	1836.5	0	0.175206	-0.175206	1331.5	0	0.000129744	-0.000129744	1331
S100A10	S100 calcium binding protein A10	0	1	-1	1483	0	0	0	1836.5	0	0.175206	-0.175206	1331.5	0	0.000129601	-0.000129601	1332
EFNA1	ephrin A1	0	1	-1	1483	0	0	0	1836.5	0	0.175076	-0.175076	1333	0	0.0001295	-0.0001295	1334.5
NUF2	NUF2 component of NDC80 kinetochore complex	0	1	-1	1483	0	0	0	1836.5	0	0.174961	-0.174961	1334	0	0.0001295	-0.0001295	1334.5
PRDX6	peroxiredoxin 6	0	1	-1	1483	0	0	0	1836.5	0	0.174702	-0.174702	1336.5	0	0.0001295	-0.0001295	1334.5
UCK2	uridine-cytidine kinase 2	0	1	-1	1483	0	0	0	1836.5	0	0.17486	-0.17486	1335	0	0.0001295	-0.0001295	1334.5
SNRPE	small nuclear ribonucleoprotein polypeptide E	0	1	-1	1483	0	0	0	1836.5	0	0.174702	-0.174702	1336.5	0	0.000129214	-0.000129214	1337
AL596218.1		0	1	-1	1483	0	0	0	1836.5	0	0.174201	-0.174201	1338	0	0.000128909	-0.000128909	1338
HIST3H2A		0	1	-1	1483	0	0	0	1836.5	0	0.174087	-0.174087	1339	0	0.000128488	-0.000128488	1339
ARID4B	AT-rich interaction domain 4B	0	1	-1	1483	0	0	0	1836.5	0	0.173831	-0.173831	1340	0	0.00012838	-0.00012838	1340
PDIA6	protein disulfide isomerase family A member 6	0	1	-1	1483	0	0	0	1836.5	0	0.173223	-0.173223	1341	0	0.000128364	-0.000128364	1341
RDH14	retinol dehydrogenase 14	0	1	-1	1483	0	0	0	1836.5	0	0.172394	-0.172394	1342	0	0.000128239	-0.000128239	1342
HS1BP3	HCLS1 binding protein 3	0	1	-1	1483	0	0	0	1836.5	0	0.172213	-0.172213	1343	0	0.00012818	-0.00012818	1343
RBKS	ribokinase	0	1	-1	1483	0	0	0	1836.5	0.138665	0.310692	-0.172028	1344	0	0.000127747	-0.000127747	1344
AC019127.1		0	1	-1	1483	0	0	0	1836.5	0	0.171491	-0.171491	1345	0	0.000127646	-0.000127646	1345
SRSF7	serine and arginine rich splicing factor 7	0	1	-1	1483	0	0	0	1836.5	0	0.171311	-0.171311	1346	0	0.000127508	-0.000127508	1346
ZFP36L2	ZFP36 ring finger protein like 2	0	1	-1	1483	0	0	0	1836.5	0	0.170092	-0.170092	1347.5	0	0.000127497	-0.000127497	1347
AC010967.1		0	1	-1	1483	0	0	0	1836.5	0	0.170092	-0.170092	1347.5	0	0.000127093	-0.000127093	1348
SPTBN1	spectrin beta, non-erythrocytic 1	0	1	-1	1483	0	0	0	1836.5	0	0.169563	-0.169563	1349	0	0.000126984	-0.000126984	1349
AC092839.1		0	1	-1	1483	0	0	0	1836.5	0	0.169347	-0.169347	1350	0	0.000126962	-0.000126962	1350
AC009501.3		0	1	-1	1483	0	0	0	1836.5	0	0.169199	-0.169199	1351	0	0.000126824	-0.000126824	1351
WDPCP	WD repeat containing planar cell polarity effector	0	1	-1	1483	0	0	0	1836.5	0	0.168716	-0.168716	1352	0	0.000126604	-0.000126604	1352
TET3	tet methylcytosine dioxygenase 3	0	1	-1	1483	0	0	0	1836.5	0	0.168676	-0.168676	1353	0	0.000126388	-0.000126388	1353
GCFC2	GC-rich sequence DNA-binding factor 2	0	1	-1	1483	0	0	0	1836.5	0	0.168222	-0.168222	1354.5	0	0.000126357	-0.000126357	1354
USP39	ubiquitin specific peptidase 39	0	1	-1	1483	0	0	0	1836.5	0	0.168222	-0.168222	1354.5	0	0.000126311	-0.000126311	1355
AC017002.5		0	1	-1	1483	0	0	0	1836.5	0	0.16785	-0.16785	1356	0	0.00012621	-0.00012621	1356
AC010976.1		0	1	-1	1483	0	0	0	1836.5	0	0.16727	-0.16727	1357	0	0.000126083	-0.000126083	1357
MZT2A	mitotic spindle organizing protein 2A	0	1	-1	1483	0	0	0	1836.5	0	0.166745	-0.166745	1358.5	0	0.000126002	-0.000126002	1358
CCDC148	coiled-coil domain containing 148	0	1	-1	1483	0	0	0	1836.5	0	0.166745	-0.166745	1358.5	0	0.000125926	-0.000125926	1359
AC008277.1		0	1	-1	1483	0	0	0	1836.5	0	0.166641	-0.166641	1360.5	0.000257217	0.000383127	-0.00012591	1360
AC092153.1		0	1	-1	1483	0	0	0	1836.5	0	0.166641	-0.166641	1360.5	0	0.000125856	-0.000125856	1361.5
UBR3	ubiquitin protein ligase E3 component n-recognin 3	0	1	-1	1483	0	0	0	1836.5	0	0.166627	-0.166627	1362	0	0.000125856	-0.000125856	1361.5
AC010894.3		0	1	-1	1483	0	0	0	1836.5	0	0.166289	-0.166289	1363	0	0.000125835	-0.000125835	1363
ORMDL1	ORMDL sphingolipid biosynthesis regulator 1	0	1	-1	1483	0	0	0	1836.5	0	0.166146	-0.166146	1364	0	0.00012581	-0.00012581	1364
ANKRD44	ankyrin repeat domain 44	0	1	-1	1483	0	0	0	1836.5	0.168724	0.334171	-0.165447	1366	0	0.000125793	-0.000125793	1365.5
HIBCH	3-hydroxyisobutyryl-CoA hydrolase	0	1	-1	1483	0	0	0	1836.5	0	0.165719	-0.165719	1365	0	0.000125793	-0.000125793	1365.5
INO80D	INO80 complex subunit D	0	1	-1	1483	0	0	0	1836.5	0	0.165063	-0.165063	1367	0	0.000125669	-0.000125669	1367
LANCL1-AS1	LANCL1 antisense RNA 1	0	1	-1	1483	0	0	0	1836.5	0	0.164209	-0.164209	1368	0	0.000125435	-0.000125435	1368
PNKD	PNKD metallo-beta-lactamase domain containing	0	1	-1	1483	0	0	0	1836.5	0	0.164158	-0.164158	1369	0	0.000125376	-0.000125376	1369
SLC4A3	solute carrier family 4 member 3	0	1	-1	1483	0	0	0	1836.5	0	0.164146	-0.164146	1371.5	0	0.000125236	-0.000125236	1370
AC093843.1		0	1	-1	1483	0	0	0	1836.5	0	0.164146	-0.164146	1371.5	0	0.000125043	-0.000125043	1371
AC093843.2		0	1	-1	1483	0	0	0	1836.5	0	0.164146	-0.164146	1371.5	0	0.00012501	-0.00012501	1372
LRRN1	leucine rich repeat neuronal 1	0	1	-1	1483	0	0	0	1836.5	0	0.164146	-0.164146	1371.5	0	0.000124862	-0.000124862	1373
AC026202.2		0	1	-1	1483	0	0	0	1836.5	0	0.164082	-0.164082	1374	0.000139421	0.000264187	-0.000124766	1374
UBE2E1	ubiquitin conjugating enzyme E2 E1	0	1	-1	1483	0	0	0	1836.5	0	0.164057	-0.164057	1375	0	0.000124628	-0.000124628	1375
RBMS3-AS3	RBMS3 antisense RNA 3	0	1	-1	1483	0	0	0	1836.5	0	0.164032	-0.164032	1376	0	0.000124584	-0.000124584	1376
ENTPD3	ectonucleoside triphosphate diphosphohydrolase 3	0	1	-1	1483	0	0	0	1836.5	0	0.163956	-0.163956	1377	0	0.000124419	-0.000124419	1377
NISCH	nischarin	0	1	-1	1483	0	0	0	1836.5	0	0.163754	-0.163754	1378	0	0.000124257	-0.000124257	1378
DENND6A-AS1	DENND6A antisense RNA 1	0	1	-1	1483	0	0	0	1836.5	0	0.162889	-0.162889	1379	0	0.000124199	-0.000124199	1379
GXYLT2	glucoside xylosyltransferase 2	0	1	-1	1483	0	0	0	1836.5	0	0.162864	-0.162864	1380	0	0.000124078	-0.000124078	1380
PLCXD2	phosphatidylinositol specific phospholipase C X domain containing 2	0	1	-1	1483	0	0	0	1836.5	0	0.162441	-0.162441	1381	0	0.000124072	-0.000124072	1381
ZBTB20-AS1	ZBTB20 antisense RNA 1	0	1	-1	1483	0	0	0	1836.5	0	0.161884	-0.161884	1382	0	0.000124009	-0.000124009	1382
AC083798.2		0	1	-1	1483	0	0	0	1836.5	0	0.161039	-0.161039	1383	0	0.000123922	-0.000123922	1383
CNBP	CCHC-type zinc finger nucleic acid binding protein	0	1	-1	1483	0	0	0	1836.5	0	0.159865	-0.159865	1384	0.00011971	0.000243629	-0.000123919	1384
AC055733.2		0	1	-1	1483	0	0	0	1836.5	0	0.154871	-0.154871	1385	0	0.000123746	-0.000123746	1385
RBP2	retinol binding protein 2	0	1	-1	1483	0	0	0	1836.5	0	0.154253	-0.154253	1386	0	0.000123403	-0.000123403	1386
AC068308.1		0	1	-1	1483	0	0	0	1836.5	0	0.150435	-0.150435	1388	0	0.000123355	-0.000123355	1387.5
LINC00886	long intergenic non-protein coding RNA 886	0	1	-1	1483	0	0	0	1836.5	0	0.151723	-0.151723	1387	0	0.000123355	-0.000123355	1387.5
PSMD2	proteasome 26S subunit, non-ATPase 2	0	1	-1	1483	0	0	0	1836.5	0	0.149937	-0.149937	1389	0	0.000123072	-0.000123072	1389
CTBP1	C-terminal binding protein 1	0	1	-1	1483	0	0	0	1836.5	0	0.149694	-0.149694	1391	0	0.000123019	-0.000123019	1390.5
NCBP2AS2	NCBP2 antisense 2 (head to head)	0	1	-1	1483	0	0	0	1836.5	0	0.149841	-0.149841	1390	0	0.000123019	-0.000123019	1390.5
GRK4	G protein-coupled receptor kinase 4	0	1	-1	1483	0	0	0	1836.5	0.183393	0.332656	-0.149263	1392	0.00030158	0.000424413	-0.000122833	1392
BLOC1S4	biogenesis of lysosomal organelles complex 1 subunit 4	0	1	-1	1483	0	0	0	1836.5	0	0.148845	-0.148845	1393	0	0.000122454	-0.000122454	1393
PROM1	prominin 1	0	1	-1	1483	0	0	0	1836.5	0.161298	0.307059	-0.145761	1394	0	0.000122381	-0.000122381	1394
ARAP2	ArfGAP with RhoGAP domain, ankyrin repeat and PH domain 2	0	1	-1	1483	0	0	0	1836.5	0.160998	0.306219	-0.145222	1395	0	0.000122368	-0.000122368	1395.5
COMMD8	COMM domain containing 8	0	1	-1	1483	0	0	0	1836.5	0	0.145099	-0.145099	1396	0	0.000122368	-0.000122368	1395.5
PARM1	prostate androgen-regulated mucin-like protein 1	0	1	-1	1483	0	0	0	1836.5	0.111984	0.257039	-0.145055	1397	0	0.000122239	-0.000122239	1397
DAPP1	dual adaptor of phosphotyrosine and 3-phosphoinositides 1	0	1	-1	1483	0	0	0	1836.5	0.18338	0.326929	-0.143549	1399	0	0.000121997	-0.000121997	1398.5
SEC31A	SEC31 homolog A, COPII coat complex component	0	1	-1	1483	0	0	0	1836.5	0.187199	0.331774	-0.144575	1398	0	0.000121997	-0.000121997	1398.5
AC096564.1		0	1	-1	1483	0	0	0	1836.5	0.138751	0.282208	-0.143457	1400	0	0.000121817	-0.000121817	1400
FREM3	FRAS1 related extracellular matrix 3	0	1	-1	1483	0	0	0	1836.5	0.190975	0.333229	-0.142254	1401	0	0.000121516	-0.000121516	1401
AC098588.3		0	1	-1	1483	0	0	0	1836.5	0	0.14102	-0.14102	1402.5	0	0.00012133	-0.00012133	1402
SH3D19	SH3 domain containing 19	0	1	-1	1483	0	0	0	1836.5	0	0.14102	-0.14102	1402.5	0.00102849	0.0011498	-0.000121314	1403
ETFDH	electron transfer flavoprotein dehydrogenase	0	1	-1	1483	0	0	0	1836.5	0	0.140982	-0.140982	1404	0	0.000121261	-0.000121261	1404
LINC02268	long intergenic non-protein coding RNA 2268	0	1	-1	1483	0	0	0	1836.5	0	0.140964	-0.140964	1405	0	0.000121187	-0.000121187	1405
OXCT1	3-oxoacid CoA-transferase 1	0	1	-1	1483	0	0	0	1836.5	0	0.140945	-0.140945	1406	0.000102183	0.00022309	-0.000120907	1406
ITGA2	integrin subunit alpha 2	0	1	-1	1483	0	0	0	1836.5	0	0.140082	-0.140082	1407	0	0.000120867	-0.000120867	1407
PDE4D	phosphodiesterase 4D	0	1	-1	1483	0	0	0	1836.5	0.135276	0.275304	-0.140028	1408	0.000238773	0.000359457	-0.000120684	1408
TENT2	terminal nucleotidyltransferase 2	0	1	-1	1483	0	0	0	1836.5	0	0.139594	-0.139594	1409	0	0.000119554	-0.000119554	1409
MEF2C-AS2	MEF2C antisense RNA 2	0	1	-1	1483	0	0	0	1836.5	0	0.137857	-0.137857	1410	0	0.000119339	-0.000119339	1410.5
TICAM2	toll like receptor adaptor molecule 2	0	1	-1	1483	0	0	0	1836.5	0.147546	0.284244	-0.136698	1411	0	0.000119339	-0.000119339	1410.5
AC018752.1		0	1	-1	1483	0	0	0	1836.5	0.165728	0.301232	-0.135504	1412	0	0.00011923	-0.00011923	1412
C5orf15	chromosome 5 open reading frame 15	0	1	-1	1483	0	0	0	1836.5	0.181763	0.315954	-0.134191	1413	0	0.000118981	-0.000118981	1413
C5orf24	chromosome 5 open reading frame 24	0	1	-1	1483	0	0	0	1836.5	0.121392	0.254	-0.132608	1415	0	0.000118916	-0.000118916	1414.5
SKP1	S-phase kinase associated protein 1	0	1	-1	1483	0	0	0	1836.5	0	0.13348	-0.13348	1414	0	0.000118916	-0.000118916	1414.5
C5orf66	chromosome 5 open reading frame 66	0	1	-1	1483	0	0	0	1836.5	0	0.131744	-0.131744	1416	0	0.000118911	-0.000118911	1416
KDM3B	lysine demethylase 3B	0	1	-1	1483	0	0	0	1836.5	0.137342	0.268696	-0.131354	1417	0	0.000118904	-0.000118904	1417
HARS2	histidyl-tRNA synthetase 2, mitochondrial	0	1	-1	1483	0	0	0	1836.5	0.171292	0.29903	-0.127738	1418	0.000117693	0.000236114	-0.000118421	1418
DPYSL3	dihydropyrimidinase like 3	0	1	-1	1483	0	0	0	1836.5	0.161094	0.28751	-0.126416	1419	0	0.000118113	-0.000118113	1419
SPINK13	serine peptidase inhibitor Kazal type 13	0	1	-1	1483	0	0	0	1836.5	0.160362	0.286696	-0.126335	1420	0	0.000117794	-0.000117794	1420
FBXO38	F-box protein 38	0	1	-1	1483	0	0	0	1836.5	0.2168	0.343009	-0.126209	1421	0	0.000116618	-0.000116618	1421
ABLIM3	actin binding LIM protein family member 3	0	1	-1	1483	0	0	0	1836.5	0.219933	0.34591	-0.125977	1422	0	0.000116537	-0.000116537	1422
AC012613.1		0	1	-1	1483	0	0	0	1836.5	0.142175	0.26711	-0.124936	1423	0	0.000115641	-0.000115641	1423
PPARGC1B	PPARG coactivator 1 beta	0	1	-1	1483	0	0	0	1836.5	0	0.123569	-0.123569	1424	0.000108245	0.000223863	-0.000115618	1424
AC138956.2		0	1	-1	1483	0	0	0	1836.5	0.157329	0.280533	-0.123204	1425	0	0.00011548	-0.00011548	1425
PDLIM7	PDZ and LIM domain 7	0	1	-1	1483	0	0	0	1836.5	0.20513	0.326578	-0.121447	1426	0.000155442	0.000270837	-0.000115395	1426
AL513188.1		0	1	-1	1483	0	0	0	1836.5	0.145796	0.260886	-0.11509	1430	0	0.000114901	-0.000114901	1428.5
GMDS-DT	GMDS divergent transcript	0	1	-1	1483	0	0	0	1836.5	0.179113	0.29861	-0.119497	1427	0	0.000114901	-0.000114901	1428.5
NOL7	nucleolar protein 7	0	1	-1	1483	0	0	0	1836.5	0.150295	0.267446	-0.117152	1429	0	0.000114901	-0.000114901	1428.5
PRPF4B	pre-mRNA processing factor 4B	0	1	-1	1483	0	0	0	1836.5	0.158549	0.276234	-0.117685	1428	0	0.000114901	-0.000114901	1428.5
UHRF1BP1	UHRF1 binding protein 1	0	1	-1	1483	0	0	0	1836.5	0.130517	0.24547	-0.114953	1431	0	0.000114865	-0.000114865	1431.5
Z85996.3		0	1	-1	1483	0	0	0	1836.5	0.191316	0.305779	-0.114463	1432	0	0.000114865	-0.000114865	1431.5
AL035588.1		0	1	-1	1483	0	0	0	1836.5	0.17998	0.292411	-0.112431	1434	0	0.000114734	-0.000114734	1433.5
GLP1R	glucagon like peptide 1 receptor	0	1	-1	1483	0	0	0	1836.5	0.177007	0.289467	-0.11246	1433	0	0.000114734	-0.000114734	1433.5
HSP90AB1	heat shock protein 90 alpha family class B member 1	0	1	-1	1483	0	0	0	1836.5	0.120763	0.23307	-0.112308	1435	0.000156256	0.000270503	-0.000114247	1435
COL21A1	collagen type XXI alpha 1 chain	0	1	-1	1483	0	0	0	1836.5	0.11345	0.224438	-0.110988	1436	0	0.00011424	-0.00011424	1436
AL080250.1		0	1	-1	1483	0	0	0	1836.5	0.23589	0.346586	-0.110697	1437	0	0.00011408	-0.00011408	1437
AL078600.1		0	1	-1	1483	0	0	0	1836.5	0.201292	0.310194	-0.108902	1440	0	0.000114077	-0.000114077	1439
HDAC2-AS2	HDAC2 and HS3ST5 antisense RNA 2	0	1	-1	1483	0	0	0	1836.5	0.209411	0.318366	-0.108954	1439	0	0.000114077	-0.000114077	1439
Z99289.1		0	1	-1	1483	0	0	0	1836.5	0.155026	0.265212	-0.110186	1438	0	0.000114077	-0.000114077	1439
TRDN	triadin	0	1	-1	1483	0	0	0	1836.5	0.160506	0.269275	-0.108769	1441	0	0.000113991	-0.000113991	1441
RNF217	ring finger protein 217	0	1	-1	1483	0	0	0	1836.5	0.159086	0.265908	-0.106823	1442	0	0.000113886	-0.000113886	1442
AL121933.2		0	1	-1	1483	0	0	0	1836.5	0.190608	0.296943	-0.106334	1443	0	0.000113817	-0.000113817	1443.5
ARFGEF3	ARFGEF family member 3	0	1	-1	1483	0	0	0	1836.5	0.142175	0.246552	-0.104377	1444	0	0.000113817	-0.000113817	1443.5
MPC1	mitochondrial pyruvate carrier 1	0	1	-1	1483	0	0	0	1836.5	0.210151	0.314273	-0.104122	1445	0	0.000113735	-0.000113735	1445
MRM2	mitochondrial rRNA methyltransferase 2	0	1	-1	1483	0	0	0	1836.5	0.156255	0.259011	-0.102756	1446	0	0.000113495	-0.000113495	1446
FBXL18	F-box and leucine rich repeat protein 18	0	1	-1	1483	0	0	0	1836.5	0.179461	0.281461	-0.101999	1448	0	0.000113373	-0.000113373	1447.5
RBAK	RB associated KRAB zinc finger	0	1	-1	1483	0	0	0	1836.5	0.161337	0.263994	-0.102657	1447	0	0.000113373	-0.000113373	1447.5
AIMP2	aminoacyl tRNA synthetase complex interacting multifunctional protein 2	0	1	-1	1483	0	0	0	1836.5	0.19	0.29121	-0.10121	1449	0	0.000113323	-0.000113323	1449
AC007009.1		0	1	-1	1483	0	0	0	1836.5	0.189021	0.289901	-0.100879	1450	0.000154286	0.000267177	-0.000112891	1450
CRPPA-AS1	CRPPA antisense RNA 1	0	1	-1	1483	0	0	0	1836.5	0.18343	0.283562	-0.100132	1451	0.000313233	0.000425998	-0.000112765	1451
STK17A	serine/threonine kinase 17a	0	1	-1	1483	0	0	0	1836.5	0.153533	0.253577	-0.100043	1452	0	0.000112561	-0.000112561	1452
PSPH	phosphoserine phosphatase	0	1	-1	1483	0	0	0	1836.5	0.20992	0.308172	-0.0982515	1453	0	0.000112357	-0.000112357	1453
SPDYE21P		0	1	-1	1483	0	0	0	1836.5	0.166719	0.264948	-0.0982292	1454	0	0.000112331	-0.000112331	1454
TYW1B	tRNA-yW synthesizing protein 1 homolog B	0	1	-1	1483	0	0	0	1836.5	0.166398	0.262755	-0.0963573	1455	0.000169128	0.000281319	-0.000112192	1455
SEMA3A	semaphorin 3A	0	1	-1	1483	0	0	0	1836.5	0.22713	0.323105	-0.0959748	1456	0	0.000112126	-0.000112126	1456
ARF5	ADP ribosylation factor 5	0	1	-1	1483	0	0	0	1836.5	0.176053	0.270611	-0.0945576	1460	0	0.000111695	-0.000111695	1458.5
LAMB1	laminin subunit beta 1	0	1	-1	1483	0	0	0	1836.5	0.183884	0.278878	-0.0949941	1458	0	0.000111695	-0.000111695	1458.5
LRRN3	leucine rich repeat neuronal 3	0	1	-1	1483	0	0	0	1836.5	0.15769	0.252253	-0.0945631	1459	0	0.000111695	-0.000111695	1458.5
SPDYE2	speedy/RINGO cell cycle regulator family member E2	0	1	-1	1483	0	0	0	1836.5	0.156392	0.251597	-0.0952046	1457	0	0.000111695	-0.000111695	1458.5
ATP6V1F	ATPase H+ transporting V1 subunit F	0	1	-1	1483	0	0	0	1836.5	0.169022	0.26334	-0.0943183	1461	0	0.000111413	-0.000111413	1461
AC058791.1		0	1	-1	1483	0	0	0	1836.5	0.210464	0.304728	-0.0942635	1462	0	0.000111342	-0.000111342	1462
UBN2	ubinuclein 2	0	1	-1	1483	0	0	0	1836.5	0.227072	0.320476	-0.0934037	1463	0	0.000111273	-0.000111273	1463
TMEM178B	transmembrane protein 178B	0	1	-1	1483	0	0	0	1836.5	0.207369	0.300764	-0.0933946	1464	0	0.000111156	-0.000111156	1464
ASB10	ankyrin repeat and SOCS box containing 10	0	1	-1	1483	0	0	0	1836.5	0.196278	0.287588	-0.0913098	1465	0	0.000110654	-0.000110654	1465
DNAJB6	DnaJ heat shock protein family (Hsp40) member B6	0	1	-1	1483	0	0	0	1836.5	0.195819	0.286503	-0.0906842	1466	0.000214457	0.00032502	-0.000110563	1466
SLC7A2	solute carrier family 7 member 2	0	1	-1	1483	0	0	0	1836.5	0.131015	0.221378	-0.0903628	1467	0	0.000110394	-0.000110394	1467
PSD3	pleckstrin and Sec7 domain containing 3	0	1	-1	1483	0	0	0	1836.5	0.169364	0.259454	-0.0900895	1468	0	0.00011034	-0.00011034	1468
AC012574.2		0	1	-1	1483	0	0	0	1836.5	0.179389	0.269411	-0.0900217	1469	0	0.000110113	-0.000110113	1469
AC012413.1		0	1	-1	1483	0	0	0	1836.5	0.182307	0.271821	-0.0895142	1471	0	0.000109857	-0.000109857	1470.5
HOOK3	hook microtubule tethering protein 3	0	1	-1	1483	0	0	0	1836.5	0.217911	0.307859	-0.0899481	1470	0	0.000109857	-0.000109857	1470.5
AC131902.1		0	1	-1	1483	0	0	0	1836.5	0.216188	0.30556	-0.0893717	1472	0	0.000109847	-0.000109847	1472
SDCBP	syndecan binding protein	0	1	-1	1483	0	0	0	1836.5	0.15769	0.246637	-0.088947	1473	0	0.000109786	-0.000109786	1473
ASPH	aspartate beta-hydroxylase	0	1	-1	1483	0	0	0	1836.5	0.188344	0.276557	-0.0882134	1474	0	0.000109438	-0.000109438	1474.5
CYP7B1	cytochrome P450 family 7 subfamily B member 1	0	1	-1	1483	0	0	0	1836.5	0.172272	0.26047	-0.0881984	1475	0	0.000109438	-0.000109438	1474.5
AC022973.3		0	1	-1	1483	0	0	0	1836.5	0.200419	0.288094	-0.0876753	1477	0	0.00010908	-0.00010908	1476.5
CPNE3	copine 3	0	1	-1	1483	0	0	0	1836.5	0.121817	0.209495	-0.0876777	1476	0	0.00010908	-0.00010908	1476.5
ST3GAL1	ST3 beta-galactoside alpha-2,3-sialyltransferase 1	0	1	-1	1483	0	0	0	1836.5	0.138751	0.225557	-0.086806	1478	0	0.000108932	-0.000108932	1478
PLEC	plectin	0	1	-1	1483	0	0	0	1836.5	0.224353	0.310284	-0.0859314	1479	0	0.000108714	-0.000108714	1479
AL162231.2		0	1	-1	1483	0	0	0	1836.5	0.160506	0.246209	-0.0857034	1480	0	0.000108656	-0.000108656	1481
AL354794.1		0	1	-1	1483	0	0	0	1836.5	0.228058	0.312748	-0.0846899	1482	0	0.000108656	-0.000108656	1481
TOMM5	translocase of outer mitochondrial membrane 5	0	1	-1	1483	0	0	0	1836.5	0.225126	0.310647	-0.0855209	1481	0	0.000108656	-0.000108656	1481
VPS13A	vacuolar protein sorting 13 homolog A	0	1	-1	1483	0	0	0	1836.5	0.136558	0.22124	-0.0846816	1483	0	0.000108528	-0.000108528	1483
FANCC	FA complementation group C	0	1	-1	1483	0	0	0	1836.5	0.160563	0.244708	-0.0841444	1484	0	0.000108401	-0.000108401	1484
ALG2	ALG2 alpha-1,3/1,6-mannosyltransferase	0	1	-1	1483	0	0	0	1836.5	0.124495	0.208448	-0.083953	1485	0	0.000108115	-0.000108115	1485
SEC61B	SEC61 translocon subunit beta	0	1	-1	1483	0	0	0	1836.5	0.240982	0.324683	-0.083701	1486	0.000170884	0.00027885	-0.000107966	1486
TXN	thioredoxin	0	1	-1	1483	0	0	0	1836.5	0.148117	0.231573	-0.0834558	1487	0	0.000107883	-0.000107883	1487
HSDL2	hydroxysteroid dehydrogenase like 2	0	1	-1	1483	0	0	0	1836.5	0.22053	0.303467	-0.0829368	1488	0	0.000107859	-0.000107859	1488
C9orf147	chromosome 9 open reading frame 147	0	1	-1	1483	0	0	0	1836.5	0.168353	0.250619	-0.0822657	1489	0.000122895	0.000230742	-0.000107847	1489
FAM102A	family with sequence similarity 102 member A	0	1	-1	1483	0	0	0	1836.5	0.216048	0.298233	-0.0821849	1490	0	0.000107839	-0.000107839	1490
NUP188	nucleoporin 188	0	1	-1	1483	0	0	0	1836.5	0.194511	0.276593	-0.082082	1491	8.80301e-05	0.00019571	-0.00010768	1491
ABL1	ABL proto-oncogene 1, non-receptor tyrosine kinase	0	1	-1	1483	0	0	0	1836.5	0.0924814	0.174116	-0.0816346	1492	0	0.000107597	-0.000107597	1492.5
AL157938.3		0	1	-1	1483	0	0	0	1836.5	0.157811	0.238855	-0.0810435	1493	0	0.000107597	-0.000107597	1492.5
CAMSAP1	calmodulin regulated spectrin associated protein 1	0	1	-1	1483	0	0	0	1836.5	0.216275	0.296984	-0.080709	1494	0	0.000107089	-0.000107089	1494
AC022017.1		0	1	-1	1483	0	0	0	1836.5	0.199464	0.279537	-0.0800735	1495	0.000119638	0.000226521	-0.000106883	1495
HK1	hexokinase 1	0	1	-1	1483	0	0	0	1836.5	0.171973	0.252014	-0.0800409	1496	0	0.000106754	-0.000106754	1496
VSIR	V-set immunoregulatory receptor	0	1	-1	1483	0	0	0	1836.5	0.236056	0.315813	-0.0797569	1497	0	0.000106719	-0.000106719	1497
COMTD1	catechol-O-methyltransferase domain containing 1	0	1	-1	1483	0	0	0	1836.5	0.173724	0.252973	-0.0792492	1498	0	0.000106706	-0.000106706	1498
SFTPD	surfactant protein D	0	1	-1	1483	0	0	0	1836.5	0.224447	0.30338	-0.0789334	1499	0	0.000106437	-0.000106437	1499
BMPR1A	bone morphogenetic protein receptor type 1A	0	1	-1	1483	0	0	0	1836.5	0.166874	0.244849	-0.0779743	1501	0	0.000106389	-0.000106389	1500.5
WAPL	WAPL cohesin release factor	0	1	-1	1483	0	0	0	1836.5	0.146666	0.225437	-0.0787713	1500	0	0.000106389	-0.000106389	1500.5
FAM245A	family with sequence similarity 245 member A	0	1	-1	1483	0	0	0	1836.5	0.199019	0.276917	-0.0778977	1502	0	0.000106353	-0.000106353	1502
HECTD2	HECT domain E3 ubiquitin protein ligase 2	0	1	-1	1483	0	0	0	1836.5	0.186003	0.263601	-0.0775985	1503	0	0.000106185	-0.000106185	1503.5
NRAP	nebulin related anchoring protein	0	1	-1	1483	0	0	0	1836.5	0.213653	0.29125	-0.0775968	1504	0	0.000106185	-0.000106185	1503.5
FAM53B	family with sequence similarity 53 member B	0	1	-1	1483	0	0	0	1836.5	0.208547	0.286079	-0.0775319	1505	0	0.000105891	-0.000105891	1505
DOCK1	dedicator of cytokinesis 1	0	1	-1	1483	0	0	0	1836.5	0.216853	0.294272	-0.0774194	1506	0	0.000105787	-0.000105787	1506.5
PTPRE	protein tyrosine phosphatase receptor type E	0	1	-1	1483	0	0	0	1836.5	0.235206	0.312564	-0.077358	1507	0	0.000105787	-0.000105787	1506.5
AC069287.3		0	1	-1	1483	0	0	0	1836.5	0.228194	0.305296	-0.0771022	1508	0	0.000105747	-0.000105747	1508
ILK	integrin linked kinase	0	1	-1	1483	0	0	0	1836.5	0.196581	0.273604	-0.0770238	1509	0.000111492	0.000217069	-0.000105577	1509
RIC3	RIC3 acetylcholine receptor chaperone	0	1	-1	1483	0	0	0	1836.5	0.156101	0.233096	-0.0769952	1510	0	0.000105558	-0.000105558	1510
AC100763.1		0	1	-1	1483	0	0	0	1836.5	0.225391	0.302002	-0.0766108	1511	0	0.000105369	-0.000105369	1511.5
KCNC1	potassium voltage-gated channel subfamily C member 1	0	1	-1	1483	0	0	0	1836.5	0.20753	0.283676	-0.076146	1512	0	0.000105369	-0.000105369	1511.5
BDNF-AS	BDNF antisense RNA	0	1	-1	1483	0	0	0	1836.5	0.198195	0.27431	-0.0761152	1513	0	0.000105262	-0.000105262	1513
CREB3L1	cAMP responsive element binding protein 3 like 1	0	1	-1	1483	0	0	0	1836.5	0.15769	0.233403	-0.0757126	1514	0	0.00010519	-0.00010519	1514
DGKZ	diacylglycerol kinase zeta	0	1	-1	1483	0	0	0	1836.5	0.167124	0.242753	-0.0756287	1515	0	0.000104966	-0.000104966	1515.5
NDUFS3	NADH:ubiquinone oxidoreductase core subunit S3	0	1	-1	1483	0	0	0	1836.5	0.209117	0.284434	-0.0753172	1516	0	0.000104966	-0.000104966	1515.5
CTNND1	catenin delta 1	0	1	-1	1483	0	0	0	1836.5	0.24359	0.318556	-0.0749665	1517	0	0.000104933	-0.000104933	1517
CSKMT	citrate synthase lysine methyltransferase	0	1	-1	1483	0	0	0	1836.5	0.162689	0.237441	-0.0747524	1518	0	0.000104926	-0.000104926	1518
PACS1	phosphofurin acidic cluster sorting protein 1	0	1	-1	1483	0	0	0	1836.5	0.187631	0.262333	-0.0747022	1519	0	0.000104862	-0.000104862	1519
CTSF	cathepsin F	0	1	-1	1483	0	0	0	1836.5	0.218248	0.29209	-0.0738416	1520	0	0.000104813	-0.000104813	1520
TMEM134	transmembrane protein 134	0	1	-1	1483	0	0	0	1836.5	0.187855	0.261174	-0.0733189	1521	0	0.0001048	-0.0001048	1521
IGHMBP2	immunoglobulin mu DNA binding protein 2	0	1	-1	1483	0	0	0	1836.5	0.195562	0.268696	-0.0731346	1523	0	0.000104742	-0.000104742	1522.5
NUDT8	nudix hydrolase 8	0	1	-1	1483	0	0	0	1836.5	0.236765	0.309968	-0.0732026	1522	0	0.000104742	-0.000104742	1522.5
NADSYN1	NAD synthetase 1	0	1	-1	1483	0	0	0	1836.5	0.218018	0.291131	-0.073113	1524	0.000170384	0.000275056	-0.000104672	1524
ARHGEF17	Rho guanine nucleotide exchange factor 17	0	1	-1	1483	0	0	0	1836.5	0.23424	0.307281	-0.0730414	1525	7.87559e-05	0.000183265	-0.000104509	1525
POLD3	DNA polymerase delta 3, accessory subunit	0	1	-1	1483	0	0	0	1836.5	0.24817	0.321105	-0.0729346	1526	0	0.000104448	-0.000104448	1526
SPCS2	signal peptidase complex subunit 2	0	1	-1	1483	0	0	0	1836.5	0.192845	0.264717	-0.0718721	1527	0	0.000104437	-0.000104437	1527
AC005293.1		0	1	-1	1483	0	0	0	1836.5	0.176076	0.245896	-0.0698197	1532	0	0.000104408	-0.000104408	1530.5
FAT3	FAT atypical cadherin 3	0	1	-1	1483	0	0	0	1836.5	0.137929	0.20802	-0.0700903	1529	0	0.000104408	-0.000104408	1530.5
NCAM1	neural cell adhesion molecule 1	0	1	-1	1483	0	0	0	1836.5	0.181185	0.251181	-0.069996	1531	0	0.000104408	-0.000104408	1530.5
NEU3	neuraminidase 3	0	1	-1	1483	0	0	0	1836.5	0.242049	0.312243	-0.0701939	1528	0	0.000104408	-0.000104408	1530.5
PPP2R1B	protein phosphatase 2 scaffold subunit Abeta	0	1	-1	1483	0	0	0	1836.5	0.212687	0.282771	-0.070084	1530	0	0.000104408	-0.000104408	1530.5
TEAD4	TEA domain transcription factor 4	0	1	-1	1483	0	0	0	1836.5	0.225429	0.295212	-0.0697825	1533	0	0.000104408	-0.000104408	1530.5
C12orf57	chromosome 12 open reading frame 57	0	1	-1	1483	0	0	0	1836.5	0.138385	0.207938	-0.069553	1534	0	0.000103859	-0.000103859	1534
BCL2L14	BCL2 like 14	0	1	-1	1483	0	0	0	1836.5	0.218231	0.28751	-0.0692794	1535	0	0.000103836	-0.000103836	1535
GUCY2C	guanylate cyclase 2C	0	1	-1	1483	0	0	0	1836.5	0.192665	0.261849	-0.0691846	1536	0	0.000103698	-0.000103698	1536
CCDC91	coiled-coil domain containing 91	0	1	-1	1483	0	0	0	1836.5	0.210217	0.278622	-0.0684054	1537	0.000203947	0.000307638	-0.000103691	1537
ALG10B	ALG10 alpha-1,2-glucosyltransferase B	0	1	-1	1483	0	0	0	1836.5	0.181578	0.249209	-0.0676313	1539	0	0.000103668	-0.000103668	1538.5
BICD1	BICD cargo adaptor 1	0	1	-1	1483	0	0	0	1836.5	0.149548	0.21764	-0.0680926	1538	0	0.000103668	-0.000103668	1538.5
ATF1	activating transcription factor 1	0	1	-1	1483	0	0	0	1836.5	0.203386	0.270852	-0.0674659	1540	0.000292366	0.0003959	-0.000103534	1540
LINC02388	long intergenic non-protein coding RNA 2388	0	1	-1	1483	0	0	0	1836.5	0.216642	0.282021	-0.0653783	1541	0	0.000103421	-0.000103421	1541
SRGAP1	SLIT-ROBO Rho GTPase activating protein 1	0	1	-1	1483	0	0	0	1836.5	0.221698	0.287045	-0.0653464	1542	0.000138334	0.000241495	-0.000103161	1542
HMGA2-AS1	HMGA2 antisense RNA 1	0	1	-1	1483	0	0	0	1836.5	0.258167	0.323056	-0.0648888	1543	0	0.00010284	-0.00010284	1543
AC078777.1		0	1	-1	1483	0	0	0	1836.5	0.173544	0.238346	-0.064802	1544	0	0.000102183	-0.000102183	1544
BEST3	bestrophin 3	0	1	-1	1483	0	0	0	1836.5	0.224128	0.288407	-0.0642789	1545	0	0.000101842	-0.000101842	1545.5
MTERF2	mitochondrial transcription termination factor 2	0	1	-1	1483	0	0	0	1836.5	0.232896	0.297026	-0.0641298	1546	0	0.000101842	-0.000101842	1545.5
SSH1	slingshot protein phosphatase 1	0	1	-1	1483	0	0	0	1836.5	0.19196	0.256049	-0.0640887	1547	0.000122051	0.000223863	-0.000101812	1547
HECTD4	HECT domain E3 ubiquitin protein ligase 4	0	1	-1	1483	0	0	0	1836.5	0.236264	0.300296	-0.0640323	1548	0	0.000101793	-0.000101793	1548
DYNLL1	dynein light chain LC8-type 1	0	1	-1	1483	0	0	0	1836.5	0.227188	0.289901	-0.0627126	1551	0	0.000101758	-0.000101758	1550
TAOK3	TAO kinase 3	0	1	-1	1483	0	0	0	1836.5	0.232936	0.295663	-0.0627268	1550	0	0.000101758	-0.000101758	1550
VSIG10	V-set and immunoglobulin domain containing 10	0	1	-1	1483	0	0	0	1836.5	0.177664	0.24165	-0.0639853	1549	0	0.000101758	-0.000101758	1550
CLIP1	CAP-Gly domain containing linker protein 1	0	1	-1	1483	0	0	0	1836.5	0.160978	0.223683	-0.0627046	1552	0	0.000101135	-0.000101135	1552
AL355001.1		0	1	-1	1483	0	0	0	1836.5	0.180781	0.243141	-0.0623599	1553	0.000122895	0.000223863	-0.000100968	1553.5
GTF3A	general transcription factor IIIA	0	1	-1	1483	0	0	0	1836.5	0.150067	0.212043	-0.0619754	1554	0.000122895	0.000223863	-0.000100968	1553.5
SLC7A1	solute carrier family 7 member 1	0	1	-1	1483	0	0	0	1836.5	0.20811	0.269479	-0.0613693	1555	0	0.000100896	-0.000100896	1555
FRY-AS1	FRY antisense RNA 1	0	1	-1	1483	0	0	0	1836.5	0.214853	0.276198	-0.0613451	1556	0	0.000100744	-0.000100744	1556
EXOSC8	exosome component 8	0	1	-1	1483	0	0	0	1836.5	0.200494	0.261527	-0.0610332	1557	0	0.000100218	-0.000100218	1557
AL359706.1		0	1	-1	1483	0	0	0	1836.5	0.229997	0.290257	-0.06026	1559	0	0.000100132	-0.000100132	1558.5
VWA8	von Willebrand factor A domain containing 8	0	1	-1	1483	0	0	0	1836.5	0.21487	0.275447	-0.0605767	1558	0	0.000100132	-0.000100132	1558.5
AL136442.1		0	1	-1	1483	0	0	0	1836.5	0.22179	0.281946	-0.060156	1560	0	9.9828e-05	-9.9828e-05	1560
ABCC4	ATP binding cassette subfamily C member 4	0	1	-1	1483	0	0	0	1836.5	0.217434	0.277206	-0.0597721	1561	0	9.967e-05	-9.967e-05	1561.5
DNAJC3-DT	DNAJC3 divergent transcript	0	1	-1	1483	0	0	0	1836.5	0.208889	0.26829	-0.0594007	1562	0	9.967e-05	-9.967e-05	1561.5
UPF3A	UPF3A regulator of nonsense mediated mRNA decay	0	1	-1	1483	0	0	0	1836.5	0.248401	0.307592	-0.0591916	1563	0	9.96636e-05	-9.96636e-05	1563
BCL2L2	BCL2 like 2	0	1	-1	1483	0	0	0	1836.5	0.196739	0.255557	-0.0588175	1564	0	9.93728e-05	-9.93728e-05	1564.5
DHRS4L2	dehydrogenase/reductase 4 like 2	0	1	-1	1483	0	0	0	1836.5	0.240896	0.299325	-0.0584289	1565	0	9.93728e-05	-9.93728e-05	1564.5
LINC02306	long intergenic non-protein coding RNA 2306	0	1	-1	1483	0	0	0	1836.5	0.196869	0.25522	-0.0583501	1566	0	9.92337e-05	-9.92337e-05	1566
NOVA1	NOVA alternative splicing regulator 1	0	1	-1	1483	0	0	0	1836.5	0.186664	0.244511	-0.057847	1567	0	9.9073e-05	-9.9073e-05	1567
COCH	cochlin	0	1	-1	1483	0	0	0	1836.5	0.182655	0.240393	-0.0577384	1568	0	9.89245e-05	-9.89245e-05	1568
AL358335.2		0	1	-1	1483	0	0	0	1836.5	0.228272	0.286002	-0.0577304	1569	0	9.87519e-05	-9.87519e-05	1569.5
HSPA2	heat shock protein family A (Hsp70) member 2	0	1	-1	1483	0	0	0	1836.5	0.211795	0.269479	-0.0576839	1570	0	9.87519e-05	-9.87519e-05	1569.5
AHSA1	activator of HSP90 ATPase activity 1	0	1	-1	1483	0	0	0	1836.5	0.206745	0.263406	-0.0566607	1572	0	9.87077e-05	-9.87077e-05	1573
CEP128	centrosomal protein 128	0	1	-1	1483	0	0	0	1836.5	0.246935	0.30351	-0.0565751	1573	0	9.87077e-05	-9.87077e-05	1573
MOAP1	modulator of apoptosis 1	0	1	-1	1483	0	0	0	1836.5	0.23324	0.28829	-0.055049	1575	0	9.87077e-05	-9.87077e-05	1573
RIN3	Ras and Rab interactor 3	0	1	-1	1483	0	0	0	1836.5	0.24133	0.296446	-0.0551164	1574	0	9.87077e-05	-9.87077e-05	1573
SIPA1L1	signal induced proliferation associated 1 like 1	0	1	-1	1483	0	0	0	1836.5	0.263655	0.320718	-0.0570626	1571	0	9.87077e-05	-9.87077e-05	1573
IFI27L2	interferon alpha inducible protein 27 like 2	0	1	-1	1483	0	0	0	1836.5	0.177676	0.232383	-0.0547067	1576	0	9.86568e-05	-9.86568e-05	1576
SLC25A29	solute carrier family 25 member 29	0	1	-1	1483	0	0	0	1836.5	0.196667	0.25124	-0.0545731	1577	0	9.86009e-05	-9.86009e-05	1577
BTBD6	BTB domain containing 6	0	1	-1	1483	0	0	0	1836.5	0.171313	0.225557	-0.0542433	1578	0	9.85507e-05	-9.85507e-05	1578.5
CHRNA7	cholinergic receptor nicotinic alpha 7 subunit	0	1	-1	1483	0	0	0	1836.5	0.207064	0.261302	-0.0542378	1579	0	9.85507e-05	-9.85507e-05	1578.5
AC025917.1		0	1	-1	1483	0	0	0	1836.5	0.222158	0.274416	-0.0522585	1584	0	9.85e-05	-9.85e-05	1582
AC087457.1		0	1	-1	1483	0	0	0	1836.5	0.21245	0.265809	-0.0533581	1581	0	9.85e-05	-9.85e-05	1582
FRMD5	FERM domain containing 5	0	1	-1	1483	0	0	0	1836.5	0.247506	0.300085	-0.0525791	1583	0	9.85e-05	-9.85e-05	1582
INO80	INO80 complex ATPase subunit	0	1	-1	1483	0	0	0	1836.5	0.205366	0.258006	-0.0526398	1582	0	9.85e-05	-9.85e-05	1582
LINC02256	long intergenic non-protein coding RNA 2256	0	1	-1	1483	0	0	0	1836.5	0.247277	0.300976	-0.0536993	1580	0	9.85e-05	-9.85e-05	1582
TPM1	tropomyosin 1	0	1	-1	1483	0	0	0	1836.5	0.224635	0.276881	-0.0522458	1585	0	9.8457e-05	-9.8457e-05	1585.5
USP3-AS1	USP3 antisense RNA 1	0	1	-1	1483	0	0	0	1836.5	0.192319	0.244314	-0.0519955	1586	0	9.8457e-05	-9.8457e-05	1585.5
RBPMS2	RNA binding protein, mRNA processing factor 2	0	1	-1	1483	0	0	0	1836.5	0.190608	0.242255	-0.0516468	1587	0	9.8252e-05	-9.8252e-05	1587
AC108861.1		0	1	-1	1483	0	0	0	1836.5	0.291703	0.342899	-0.0511956	1589	0	9.81827e-05	-9.81827e-05	1588.5
MAP2K1	mitogen-activated protein kinase kinase 1	0	1	-1	1483	0	0	0	1836.5	0.177265	0.228513	-0.0512485	1588	0	9.81827e-05	-9.81827e-05	1588.5
AC022872.1		0	1	-1	1483	0	0	0	1836.5	0.234897	0.286002	-0.0511054	1590	0	9.79906e-05	-9.79906e-05	1590.5
CSPG4	chondroitin sulfate proteoglycan 4	0	1	-1	1483	0	0	0	1836.5	0.228798	0.279684	-0.0508861	1591	0	9.79906e-05	-9.79906e-05	1590.5
AC027243.3		0	1	-1	1483	0	0	0	1836.5	0.260781	0.311238	-0.0504572	1592	0	9.75871e-05	-9.75871e-05	1592.5
SEMA4B	semaphorin 4B	0	1	-1	1483	0	0	0	1836.5	0.224297	0.274522	-0.0502257	1593	0	9.75871e-05	-9.75871e-05	1592.5
IFT140	intraflagellar transport 140	0	1	-1	1483	0	0	0	1836.5	0.178315	0.228268	-0.0499532	1594	0.000201762	0.000299317	-9.75551e-05	1594
NME3	NME/NM23 nucleoside diphosphate kinase 3	0	1	-1	1483	0	0	0	1836.5	0.252094	0.301873	-0.0497797	1595	0	9.75366e-05	-9.75366e-05	1595
MGRN1	mahogunin ring finger 1	0	1	-1	1483	0	0	0	1836.5	0.243701	0.293218	-0.049517	1596	0	9.75242e-05	-9.75242e-05	1596
AC087190.1		0	1	-1	1483	0	0	0	1836.5	0.224673	0.273992	-0.0493191	1597	0	9.7412e-05	-9.7412e-05	1597
NPIPB2	nuclear pore complex interacting protein family member B2	0	1	-1	1483	0	0	0	1836.5	0.24714	0.295745	-0.0486051	1598	0	9.74087e-05	-9.74087e-05	1598.5
UQCRC2	ubiquinol-cytochrome c reductase core protein 2	0	1	-1	1483	0	0	0	1836.5	0.266223	0.31418	-0.0479574	1599	0	9.74087e-05	-9.74087e-05	1598.5
ARHGAP17	Rho GTPase activating protein 17	0	1	-1	1483	0	0	0	1836.5	0.175454	0.223377	-0.0479239	1600	0	9.7198e-05	-9.7198e-05	1600
GTF3C1	general transcription factor IIIC subunit 1	0	1	-1	1483	0	0	0	1836.5	0.158774	0.206665	-0.047891	1601	0	9.71264e-05	-9.71264e-05	1601
SH2B1	SH2B adaptor protein 1	0	1	-1	1483	0	0	0	1836.5	0.205934	0.253577	-0.0476422	1602	0	9.70772e-05	-9.70772e-05	1602
AC009090.6		0	1	-1	1483	0	0	0	1836.5	0.136572	0.184028	-0.0474562	1604	0	9.68237e-05	-9.68237e-05	1603.5
MT1X	metallothionein 1X	0	1	-1	1483	0	0	0	1836.5	0.183896	0.231523	-0.0476266	1603	0	9.68237e-05	-9.68237e-05	1603.5
CENPT	centromere protein T	0	1	-1	1483	0	0	0	1836.5	0.225733	0.272692	-0.0469592	1606	0	9.64968e-05	-9.64968e-05	1606.5
CNOT1	CCR4-NOT transcription complex subunit 1	0	1	-1	1483	0	0	0	1836.5	0.244278	0.29141	-0.0471315	1605	0	9.64968e-05	-9.64968e-05	1606.5
GCSH	glycine cleavage system protein H	0	1	-1	1483	0	0	0	1836.5	0.190189	0.23636	-0.0461708	1608	0	9.64968e-05	-9.64968e-05	1606.5
PSMB10	proteasome 20S subunit beta 10	0	1	-1	1483	0	0	0	1836.5	0.246912	0.293218	-0.0463051	1607	0	9.64968e-05	-9.64968e-05	1606.5
CYBA	cytochrome b-245 alpha chain	0	1	-1	1483	0	0	0	1836.5	0.211611	0.257693	-0.0460819	1609	7.37355e-05	0.000169443	-9.57078e-05	1609
ZNF276	zinc finger protein 276	0	1	-1	1483	0	0	0	1836.5	0.183896	0.229921	-0.0460249	1610	0	9.5203e-05	-9.5203e-05	1610
SHPK	sedoheptulokinase	0	1	-1	1483	0	0	0	1836.5	0.216153	0.262107	-0.0459542	1611	0	9.51778e-05	-9.51778e-05	1611
ZZEF1	zinc finger ZZ-type and EF-hand domain containing 1	0	1	-1	1483	0	0	0	1836.5	0.197566	0.243253	-0.0456861	1612	0	9.51655e-05	-9.51655e-05	1612
UBE2G1	ubiquitin conjugating enzyme E2 G1	0	1	-1	1483	0	0	0	1836.5	0.24133	0.286426	-0.0450965	1613	0	9.5082e-05	-9.5082e-05	1613
TRAPPC1	trafficking protein particle complex 1	0	1	-1	1483	0	0	0	1836.5	0.225315	0.270061	-0.0447456	1614	9.51805e-05	0.000189801	-9.46208e-05	1614
MPRIP	myosin phosphatase Rho interacting protein	0	1	-1	1483	0	0	0	1836.5	0.221551	0.266241	-0.0446896	1615	0	9.39435e-05	-9.39435e-05	1615
FAM222B	family with sequence similarity 222 member B	0	1	-1	1483	0	0	0	1836.5	0.188436	0.233045	-0.0446084	1616	0	9.36658e-05	-9.36658e-05	1616
TAOK1	TAO kinase 1	0	1	-1	1483	0	0	0	1836.5	0.169977	0.214415	-0.0444388	1617	7.97025e-05	0.000173254	-9.35514e-05	1617
SUZ12	SUZ12 polycomb repressive complex 2 subunit	0	1	-1	1483	0	0	0	1836.5	0.282416	0.326829	-0.0444123	1618	0	9.34479e-05	-9.34479e-05	1618
CISD3	CDGSH iron sulfur domain 3	0	1	-1	1483	0	0	0	1836.5	0.167312	0.211621	-0.0443087	1619	0.000102054	0.000195055	-9.30003e-05	1619
FBXL20	F-box and leucine rich repeat protein 20	0	1	-1	1483	0	0	0	1836.5	0.220186	0.264388	-0.0442021	1620	0	9.28481e-05	-9.28481e-05	1621
GSDMB	gasdermin B	0	1	-1	1483	0	0	0	1836.5	0.229819	0.273957	-0.0441377	1621	0	9.28481e-05	-9.28481e-05	1621
WIPF2	WAS/WASL interacting protein family member 2	0	1	-1	1483	0	0	0	1836.5	0.266143	0.309832	-0.043689	1622	0	9.28481e-05	-9.28481e-05	1621
ABCA8	ATP binding cassette subfamily A member 8	0	1	-1	1483	0	0	0	1836.5	0.142508	0.18557	-0.0430621	1625	0	9.26956e-05	-9.26956e-05	1625.5
AC007780.1		0	1	-1	1483	0	0	0	1836.5	0.189503	0.232586	-0.0430834	1624	0	9.26956e-05	-9.26956e-05	1625.5
DCAKD	dephospho-CoA kinase domain containing	0	1	-1	1483	0	0	0	1836.5	0.220367	0.263471	-0.043104	1623	0	9.26956e-05	-9.26956e-05	1625.5
MXRA7	matrix remodeling associated 7	0	1	-1	1483	0	0	0	1836.5	0.199405	0.242338	-0.0429334	1627	0	9.26956e-05	-9.26956e-05	1625.5
SDK2	sidekick cell adhesion molecule 2	0	1	-1	1483	0	0	0	1836.5	0.191275	0.234303	-0.0430275	1626	0	9.26956e-05	-9.26956e-05	1625.5
SEPTIN9	septin 9	0	1	-1	1483	0	0	0	1836.5	0.247163	0.289743	-0.0425795	1628	0	9.26956e-05	-9.26956e-05	1625.5
TIMP2	TIMP metallopeptidase inhibitor 2	0	1	-1	1483	0	0	0	1836.5	0.249163	0.29121	-0.0420473	1629	0	9.26731e-05	-9.26731e-05	1629
ACTG1	actin gamma 1	0	1	-1	1483	0	0	0	1836.5	0.150497	0.19228	-0.0417827	1630	0	9.25781e-05	-9.25781e-05	1631
AP005329.1		0	1	-1	1483	0	0	0	1836.5	0.17689	0.218445	-0.041555	1631	0	9.25781e-05	-9.25781e-05	1631
MYL12B	myosin light chain 12B	0	1	-1	1483	0	0	0	1836.5	0.248839	0.290375	-0.0415365	1632	0	9.25781e-05	-9.25781e-05	1631
AC110015.1		0	1	-1	1483	0	0	0	1836.5	0.210316	0.25124	-0.0409247	1635	0	9.23925e-05	-9.23925e-05	1634
AP000897.2		0	1	-1	1483	0	0	0	1836.5	0.23616	0.277423	-0.0412626	1634	0	9.23925e-05	-9.23925e-05	1634
AP001021.3		0	1	-1	1483	0	0	0	1836.5	0.2124	0.253819	-0.0414187	1633	0	9.23925e-05	-9.23925e-05	1634
BTBD2	BTB domain containing 2	0	1	-1	1483	0	0	0	1836.5	0.242159	0.282095	-0.0399369	1639	0	9.23354e-05	-9.23354e-05	1637.5
CTDP1	CTD phosphatase subunit 1	0	1	-1	1483	0	0	0	1836.5	0.276585	0.317273	-0.0406885	1637	0	9.23354e-05	-9.23354e-05	1637.5
MBD3	methyl-CpG binding domain protein 3	0	1	-1	1483	0	0	0	1836.5	0.193458	0.233557	-0.0400991	1638	0	9.23354e-05	-9.23354e-05	1637.5
TPGS2	tubulin polyglutamylase complex subunit 2	0	1	-1	1483	0	0	0	1836.5	0.216153	0.257039	-0.0408863	1636	0	9.23354e-05	-9.23354e-05	1637.5
PIP5K1C	phosphatidylinositol-4-phosphate 5-kinase type 1 gamma	0	1	-1	1483	0	0	0	1836.5	0.212417	0.252343	-0.0399264	1640	0	9.16941e-05	-9.16941e-05	1640
PLIN5	perilipin 5	0	1	-1	1483	0	0	0	1836.5	0.138143	0.177977	-0.0398341	1641	0	9.16761e-05	-9.16761e-05	1641
PTPRS	protein tyrosine phosphatase receptor type S	0	1	-1	1483	0	0	0	1836.5	0.230948	0.270576	-0.039628	1642	0	9.15744e-05	-9.15744e-05	1642
SAFB	scaffold attachment factor B	0	1	-1	1483	0	0	0	1836.5	0.156731	0.1962	-0.0394688	1643	0	9.1469e-05	-9.1469e-05	1643.5
TMED1	transmembrane p24 trafficking protein 1	0	1	-1	1483	0	0	0	1836.5	0.259492	0.298778	-0.0392855	1644	0	9.1469e-05	-9.1469e-05	1643.5
CNN1	calponin 1	0	1	-1	1483	0	0	0	1836.5	0.183745	0.222886	-0.039141	1645	8.69874e-05	0.00017834	-9.13529e-05	1645
TNPO2	transportin 2	0	1	-1	1483	0	0	0	1836.5	0.252569	0.29145	-0.0388807	1647	0	9.11991e-05	-9.11991e-05	1646.5
ZNF627	zinc finger protein 627	0	1	-1	1483	0	0	0	1836.5	0.214853	0.25391	-0.0390567	1646	0	9.11991e-05	-9.11991e-05	1646.5
CALR	calreticulin	0	1	-1	1483	0	0	0	1836.5	0.232997	0.271856	-0.0388588	1648	9.45231e-05	0.000185619	-9.10958e-05	1648
MYO9B	myosin IXB	0	1	-1	1483	0	0	0	1836.5	0.250585	0.289348	-0.0387638	1649	0.00015897	0.000250031	-9.1061e-05	1649
JUND	JunD proto-oncogene, AP-1 transcription factor subunit	0	1	-1	1483	0	0	0	1836.5	0.185861	0.224343	-0.0384825	1651	0	9.0766e-05	-9.0766e-05	1650.5
USE1	unconventional SNARE in the ER 1	0	1	-1	1483	0	0	0	1836.5	0.203108	0.241622	-0.0385138	1650	0	9.0766e-05	-9.0766e-05	1650.5
AC011524.2		0	1	-1	1483	0	0	0	1836.5	0.278511	0.316895	-0.0383838	1652	0	9.07426e-05	-9.07426e-05	1652
LSM14A	LSM14A mRNA processing body assembly factor	0	1	-1	1483	0	0	0	1836.5	0.203881	0.242228	-0.0383463	1653	7.88461e-05	0.00016927	-9.04235e-05	1653
WTIP	WT1 interacting protein	0	1	-1	1483	0	0	0	1836.5	0.272367	0.310149	-0.0377819	1654	0	8.9935e-05	-8.9935e-05	1654
HSPB6	heat shock protein family B (small) member 6	0	1	-1	1483	0	0	0	1836.5	0.146931	0.184156	-0.0372245	1655	0	8.97544e-05	-8.97544e-05	1655
DMWD	DM1 locus, WD repeat containing	0	1	-1	1483	0	0	0	1836.5	0.242663	0.279795	-0.0371317	1656	0	8.95088e-05	-8.95088e-05	1656
PPP5D1	PPP5 tetratricopeptide repeat domain containing 1	0	1	-1	1483	0	0	0	1836.5	0.216014	0.252943	-0.0369297	1657	0	8.94223e-05	-8.94223e-05	1657
PNKP	polynucleotide kinase 3'-phosphatase	0	1	-1	1483	0	0	0	1836.5	0.201217	0.237071	-0.0358541	1658	0	8.93642e-05	-8.93642e-05	1658
AC010320.2		0	1	-1	1483	0	0	0	1836.5	0.208596	0.244174	-0.0355779	1659	0	8.92493e-05	-8.92493e-05	1659
ZNF347	zinc finger protein 347	0	1	-1	1483	0	0	0	1836.5	0.228935	0.264486	-0.0355512	1660	0	8.91419e-05	-8.91419e-05	1660
AC010327.4		0	1	-1	1483	0	0	0	1836.5	0.208223	0.243754	-0.0355311	1661	0	8.91351e-05	-8.91351e-05	1661.5
ZNF749	zinc finger protein 749	0	1	-1	1483	0	0	0	1836.5	0.212333	0.247239	-0.0349068	1662	0	8.91351e-05	-8.91351e-05	1661.5
TMX4	thioredoxin related transmembrane protein 4	0	1	-1	1483	0	0	0	1836.5	0.191796	0.226662	-0.0348669	1663	0	8.90978e-05	-8.90978e-05	1663
ASXL1	ASXL transcriptional regulator 1	0	1	-1	1483	0	0	0	1836.5	0.209559	0.244202	-0.0346432	1665	0	8.8907e-05	-8.8907e-05	1664.5
KIZ-AS1	KIZ antisense RNA 1	0	1	-1	1483	0	0	0	1836.5	0.180113	0.214762	-0.0346488	1664	0	8.8907e-05	-8.8907e-05	1664.5
COMMD7	COMM domain containing 7	0	1	-1	1483	0	0	0	1836.5	0.239111	0.27364	-0.0345285	1666	0	8.87604e-05	-8.87604e-05	1667.5
EIF2S2	eukaryotic translation initiation factor 2 subunit beta	0	1	-1	1483	0	0	0	1836.5	0.19648	0.230769	-0.0342896	1667	0	8.87604e-05	-8.87604e-05	1667.5
MMP24	matrix metallopeptidase 24	0	1	-1	1483	0	0	0	1836.5	0.24146	0.275732	-0.0342723	1669	0	8.87604e-05	-8.87604e-05	1667.5
MMP24OS	MMP24 opposite strand	0	1	-1	1483	0	0	0	1836.5	0.156951	0.191225	-0.0342742	1668	0	8.87604e-05	-8.87604e-05	1667.5
MYL9	myosin light chain 9	0	1	-1	1483	0	0	0	1836.5	0.252046	0.286118	-0.0340715	1670	0	8.8757e-05	-8.8757e-05	1670
ARFGEF2	ADP ribosylation factor guanine nucleotide exchange factor 2	0	1	-1	1483	0	0	0	1836.5	0.256732	0.290733	-0.0340005	1671	0	8.86815e-05	-8.86815e-05	1671
DNAJC5	DnaJ heat shock protein family (Hsp40) member C5	0	1	-1	1483	0	0	0	1836.5	0.178433	0.212127	-0.0336938	1673	0	8.84899e-05	-8.84899e-05	1672.5
SS18L1	SS18L1 subunit of BAF chromatin remodeling complex	0	1	-1	1483	0	0	0	1836.5	0.218747	0.252733	-0.0339854	1672	0	8.84899e-05	-8.84899e-05	1672.5
BACH1	BTB domain and CNC homolog 1	0	1	-1	1483	0	0	0	1836.5	0.248816	0.281797	-0.0329807	1676	0	8.84471e-05	-8.84471e-05	1675
HSPA13	heat shock protein family A (Hsp70) member 13	0	1	-1	1483	0	0	0	1836.5	0.243457	0.277134	-0.0336766	1674	0	8.84471e-05	-8.84471e-05	1675
MAP3K7CL	MAP3K7 C-terminal like	0	1	-1	1483	0	0	0	1836.5	0.206538	0.240176	-0.0336385	1675	0	8.84471e-05	-8.84471e-05	1675
CLIC6	chloride intracellular channel 6	0	1	-1	1483	0	0	0	1836.5	0.282089	0.315018	-0.0329287	1677	0	8.84363e-05	-8.84363e-05	1677
HMGN1	high mobility group nucleosome binding domain 1	0	1	-1	1483	0	0	0	1836.5	0.271621	0.304292	-0.0326706	1678	0	8.80843e-05	-8.80843e-05	1678
SH3BGR	SH3 domain binding glutamate rich protein	0	1	-1	1483	0	0	0	1836.5	0.182842	0.215153	-0.0323108	1679	0	8.7764e-05	-8.7764e-05	1679
PEX26	peroxisomal biogenesis factor 26	0	1	-1	1483	0	0	0	1836.5	0.253429	0.285542	-0.0321125	1680	0	8.771e-05	-8.771e-05	1680
CELSR1	cadherin EGF LAG seven-pass G-type receptor 1	0	1	-1	1483	0	0	0	1836.5	0.251904	0.283524	-0.0316203	1681	0	8.76594e-05	-8.76594e-05	1681
TBC1D22A	TBC1 domain family member 22A	0	1	-1	1483	0	0	0	1836.5	0.237964	0.269445	-0.031481	1682	0	8.75158e-05	-8.75158e-05	1682
ASMTL-AS1	ASMTL antisense RNA 1	0	1	-1	1483	0	0	0	1836.5	0.214956	0.245782	-0.030826	1683	0.000385981	0.000471105	-8.51237e-05	1683
BMX	BMX non-receptor tyrosine kinase	0	1	-1	1483	0	0	0	1836.5	0.196581	0.227244	-0.030663	1684	0.000152562	0.000236473	-8.39109e-05	1684
ACE2	angiotensin I converting enzyme 2	0	1	-1	1483	0	0	0	1836.5	0.215979	0.246466	-0.0304871	1685	7.784e-05	0.000159803	-8.19628e-05	1685
TMEM47	transmembrane protein 47	0	1	-1	1483	0	0	0	1836.5	0.250187	0.280348	-0.0301612	1686	0.000106144	0.000187618	-8.1474e-05	1686
SYTL5	synaptotagmin like 5	0	1	-1	1483	0	0	0	1836.5	0.267312	0.296611	-0.0292994	1687	0.000149893	0.000230832	-8.09395e-05	1687
MID1IP1	MID1 interacting protein 1	0	1	-1	1483	0	0	0	1836.5	0.208612	0.237362	-0.0287495	1688	0.000145189	0.00022576	-8.05707e-05	1688
OGT	O-linked N-acetylglucosamine (GlcNAc) transferase	0	1	-1	1483	0	0	0	1836.5	0.209608	0.238053	-0.0284446	1689	0.00022081	0.000297618	-7.68078e-05	1689
TMEM164	transmembrane protein 164	0	1	-1	1483	0	0	0	1836.5	0.159854	0.188047	-0.0281926	1690	0.000111063	0.000187669	-7.66058e-05	1690
UBE2A	ubiquitin conjugating enzyme E2 A	0	1	-1	1483	0	0	0	1836.5	0.203571	0.231548	-0.0279766	1691	0.000347537	0.000422717	-7.51803e-05	1691
GRIA3	glutamate ionotropic receptor AMPA type subunit 3	0	1	-1	1483	0	0	0	1836.5	0.183896	0.211621	-0.0277245	1692	0.00017458	0.000249174	-7.4594e-05	1692
RTL8A	retrotransposon Gag like 8A	0	1	-1	1483	0	0	0	1836.5	0.186158	0.21379	-0.0276323	1693	8.41512e-05	0.00015832	-7.41684e-05	1693
SLITRK4	SLIT and NTRK like family member 4	0	1	-1	1483	0	0	0	1836.5	0.154472	0.182044	-0.0275723	1694	0.000149893	0.00022329	-7.33974e-05	1694
MTCP1	mature T cell proliferation 1	0	1	-1	1483	0	0	0	1836.5	0.185861	0.213383	-0.0275219	1695	0.000466038	0.000538836	-7.27981e-05	1695
MT-CO2		0	1	-1	1483	0	0	0	1836.5	0.23233	0.259612	-0.0272816	1696	0.000108573	0.000179701	-7.11285e-05	1696
MT-ATP6		0	1	-1	1483	0	0	0	1836.5	0.170117	0.197383	-0.0272662	1697	0.00015117	0.000222182	-7.10127e-05	1697
MT-ND4L		0	1	-1	1483	0	0	0	1836.5	0.236807	0.263863	-0.0270558	1698	8.39767e-05	0.000152141	-6.81645e-05	1698
MT-CYB		0	1	-1	1483	0	0	0	1836.5	0.262905	0.28994	-0.0270352	1699	0.000311681	0.000378711	-6.70302e-05	1699
MFN2	mitofusin 2	1	1	0	1733.5	0	0	0	1836.5	0.197785	0.224699	-0.0269138	1700	0.000108576	0.000175161	-6.65851e-05	1700
AL513327.1		2	2	0	1733.5	0	0	0	1836.5	0.186664	0.213041	-0.026377	1701	0.000236485	0.000302828	-6.63426e-05	1701
FAF1	Fas associated factor 1	1	1	0	1733.5	0	0	0	1836.5	0.186781	0.213105	-0.0263239	1702	8.44661e-05	0.000149756	-6.52902e-05	1702
PATJ	PATJ crumbs cell polarity complex component	2	2	0	1733.5	0	0	0	1836.5	0.226976	0.253184	-0.026208	1703	9.29883e-05	0.000157686	-6.46977e-05	1703
RNF115	ring finger protein 115	7	7	0	1733.5	0	0	0	1836.5	0.187068	0.213212	-0.0261438	1704	0.000332517	0.000397131	-6.46148e-05	1704
RABGAP1L	RAB GTPase activating protein 1 like	1	1	0	1733.5	0	0	0	1836.5	0.177841	0.202842	-0.0250007	1705	0.000110521	0.000174933	-6.4413e-05	1705
C1orf21	chromosome 1 open reading frame 21	1	1	0	1733.5	0	0	0	1836.5	0.171062	0.196055	-0.0249931	1706	0.0003042	0.000368246	-6.40454e-05	1706
ACTN2	actinin alpha 2	1	1	0	1733.5	0	0	0	1836.5	0.219608	0.244202	-0.0245939	1707	0.000209674	0.000272484	-6.28106e-05	1707
HADHA	hydroxyacyl-CoA dehydrogenase trifunctional multienzyme complex subunit alpha	1	1	0	1733.5	0	0	0	1836.5	0.208726	0.232866	-0.0241401	1708	0.000136204	0.000197328	-6.1124e-05	1708
LTBP1	latent transforming growth factor beta binding protein 1	5	5	0	1733.5	0	0	0	1836.5	0.271154	0.295253	-0.0240988	1709	0.000384046	0.000444692	-6.06456e-05	1709
VRK2	VRK serine/threonine kinase 2	3	3	0	1733.5	0	0	0	1836.5	0.187987	0.212	-0.0240136	1710	9.8722e-05	0.000158706	-5.99844e-05	1710
FHL2	four and a half LIM domains 2	15	15	0	1733.5	0	0	0	1836.5	0.16094	0.184796	-0.0238563	1711	0.000190875	0.000250087	-5.92124e-05	1711
PDZRN3	PDZ domain containing ring finger 3	1	1	0	1733.5	0	0	0	1836.5	0.179329	0.203074	-0.023745	1712	0.000148374	0.000207508	-5.91331e-05	1712
ADCY5	adenylate cyclase 5	1	1	0	1733.5	0	0	0	1836.5	0.241199	0.264816	-0.0236165	1713	0.000233737	0.00029286	-5.9123e-05	1713
LPP	LIM domain containing preferred translocation partner in lipoma	4	4	0	1733.5	0	0	0	1836.5	0.260375	0.283827	-0.0234519	1714	0.000570868	0.000629482	-5.86134e-05	1714
LINC02360	long intergenic non-protein coding RNA 2360	1	1	0	1733.5	0	0	0	1836.5	0.286157	0.309607	-0.0234502	1715	9.69331e-05	0.000154897	-5.79639e-05	1715
ADGRA3	adhesion G protein-coupled receptor A3	2	2	0	1733.5	0	0	0	1836.5	0.233627	0.257039	-0.0234123	1716	0.000171044	0.000227836	-5.67921e-05	1716
APBB2	amyloid beta precursor protein binding family B member 2	1	1	0	1733.5	0	0	0	1836.5	0.220857	0.243866	-0.0230087	1717	0.000739505	0.000796034	-5.65288e-05	1717
ZNF330	zinc finger protein 330	1	1	0	1733.5	0	0	0	1836.5	0.242905	0.265742	-0.0228371	1718	0.000123473	0.000179934	-5.64602e-05	1718
AC139720.1		6	6	0	1733.5	0	0	0	1836.5	0.25507	0.277894	-0.0228239	1719	0.000218243	0.000273698	-5.54549e-05	1719
AC008771.1		2	2	0	1733.5	0	0	0	1836.5	0.185732	0.208121	-0.0223892	1720	0.000338187	0.000393289	-5.51024e-05	1720
AC113383.1		1	1	0	1733.5	0	0	0	1836.5	0.254295	0.276593	-0.0222978	1721	0.000102752	0.000157798	-5.50454e-05	1721
SEMA6A	semaphorin 6A	1	1	0	1733.5	0	0	0	1836.5	0.205524	0.227779	-0.0222554	1722	8.18679e-05	0.000136624	-5.4756e-05	1722
SGCD	sarcoglycan delta	3	3	0	1733.5	0	0	0	1836.5	0.221186	0.243392	-0.0222061	1723	9.69331e-05	0.000149977	-5.30436e-05	1723
AL133257.1		5	5	0	1733.5	0	0	0	1836.5	0.235454	0.257537	-0.0220828	1724	0.000241269	0.000294163	-5.28932e-05	1724
CNKSR3	CNKSR family member 3	1	1	0	1733.5	0	0	0	1836.5	0.232835	0.254609	-0.0217735	1725	9.31843e-05	0.000145342	-5.21577e-05	1725
AMZ1	archaelysin family metallopeptidase 1	2	2	0	1733.5	0	0	0	1836.5	0.190473	0.212212	-0.0217391	1726	0.0002339	0.000285802	-5.19024e-05	1726
AC073333.1		2	2	0	1733.5	0	0	0	1836.5	0.225126	0.246409	-0.0212827	1727	0.000120808	0.000172575	-5.17676e-05	1727
SUGCT	succinyl-CoA:glutarate-CoA transferase	1	1	0	1733.5	0	0	0	1836.5	0.202955	0.224154	-0.0211997	1728	0.000229961	0.000281672	-5.17105e-05	1728
ASB15	ankyrin repeat and SOCS box containing 15	1	1	0	1733.5	0	0	0	1836.5	0.249047	0.26989	-0.0208425	1729	0.000718567	0.000769252	-5.06851e-05	1729
AC002057.1		1	1	0	1733.5	0	0	0	1836.5	0.212316	0.233045	-0.0207291	1730	0.000154286	0.000204428	-5.01422e-05	1730
AC009264.1		10	10	0	1733.5	0	0	0	1836.5	0.234506	0.25467	-0.0201632	1731	9.69331e-05	0.000146795	-4.98622e-05	1731
AC073342.1		2	2	0	1733.5	0	0	0	1836.5	0.192984	0.213041	-0.0200571	1732	0.000152459	0.00020117	-4.87112e-05	1732
AC106845.1		2	2	0	1733.5	0	0	0	1836.5	0.205871	0.225916	-0.020045	1733	0.000331905	0.000379308	-4.74033e-05	1733
LPL	lipoprotein lipase	2	2	0	1733.5	0	0	0	1836.5	0.192071	0.212	-0.0199299	1734	0.000139817	0.000186807	-4.699e-05	1734
AC027698.1		3	3	0	1733.5	0	0	0	1836.5	0.216188	0.23594	-0.0197522	1735	0.000121527	0.000167177	-4.56504e-05	1735
AL354733.3		2	2	0	1733.5	0	0	0	1836.5	0.209674	0.228317	-0.0186432	1736	0.000307231	0.000350854	-4.36227e-05	1736
LINC02603	long intergenic non-protein coding RNA 2603	2	2	0	1733.5	0	0	0	1836.5	0.194271	0.212275	-0.0180042	1737	9.476e-05	0.000137918	-4.31579e-05	1737
CELF2-AS2	CELF2 antisense RNA 2	1	1	0	1733.5	0	0	0	1836.5	0.214853	0.232586	-0.0177333	1738	0.000216351	0.000259417	-4.30665e-05	1738
AL442003.1		2	2	0	1733.5	0	0	0	1836.5	0.224711	0.242338	-0.0176273	1739	0.00010425	0.000146795	-4.25457e-05	1739
CC2D2B	coiled-coil and C2 domain containing 2B	1	1	0	1733.5	0	0	0	1836.5	0.208045	0.225652	-0.0176071	1740	0.00062324	0.000665209	-4.19684e-05	1740
GAS2	growth arrest specific 2	1	1	0	1733.5	0	0	0	1836.5	0.215284	0.232739	-0.0174543	1741	0.000116608	0.000157529	-4.09217e-05	1741
FLRT1	fibronectin leucine rich transmembrane protein 1	2	2	0	1733.5	0	0	0	1836.5	0.231948	0.249092	-0.0171443	1742	0.000167382	0.000206202	-3.88201e-05	1742
REXO2	RNA exonuclease 2	1	1	0	1733.5	0	0	0	1836.5	0.240075	0.257039	-0.016964	1743	9.42527e-05	0.000132871	-3.86184e-05	1743
FAR2	fatty acyl-CoA reductase 2	2	2	0	1733.5	0	0	0	1836.5	0.234486	0.251389	-0.0169029	1744	0.000101054	0.000139208	-3.81537e-05	1744
DIP2B	disco interacting protein 2 homolog B	2	2	0	1733.5	0	0	0	1836.5	0.212771	0.229277	-0.0165057	1745	0.000266089	0.000302828	-3.67382e-05	1745
IFNG-AS1	IFNG antisense RNA 1	3	3	0	1733.5	0	0	0	1836.5	0.274995	0.29149	-0.0164948	1746	0.000230079	0.000266293	-3.62136e-05	1746
ATXN7L3B	ataxin 7 like 3B	1	1	0	1733.5	0	0	0	1836.5	0.237774	0.254092	-0.0163175	1747	0.000149893	0.000186049	-3.6156e-05	1747
AC112481.2		1	1	0	1733.5	0	0	0	1836.5	0.239068	0.255005	-0.015937	1748	0.000679332	0.000715351	-3.60187e-05	1748
ACAD10	acyl-CoA dehydrogenase family member 10	2	2	0	1733.5	0	0	0	1836.5	0.234568	0.250088	-0.0155203	1749	0.00112785	0.00116378	-3.59274e-05	1749
RNF10	ring finger protein 10	1	1	0	1733.5	0	0	0	1836.5	0.268571	0.283903	-0.0153314	1750	0.000111496	0.000146795	-3.52995e-05	1750
STARD13	StAR related lipid transfer domain containing 13	1	1	0	1733.5	0	0	0	1836.5	0.200149	0.215087	-0.014938	1751	0.00178606	0.0018207	-3.46431e-05	1751
AC124312.5		1	1	0	1733.5	0	0	0	1836.5	0.212991	0.227244	-0.0142527	1752	0.000401677	0.000435169	-3.34916e-05	1752
LINC02248	long intergenic non-protein coding RNA 2248	1	1	0	1733.5	0	0	0	1836.5	0.259618	0.273464	-0.0138454	1753	0.000110358	0.000143651	-3.32931e-05	1753
CAPN15	calpain 15	1	1	0	1733.5	0	0	0	1836.5	0.224654	0.238399	-0.0137454	1754	0.00022839	0.000260472	-3.20824e-05	1754
NPIPB5	nuclear pore complex interacting protein family member B5	1	1	0	1733.5	0	0	0	1836.5	0.277042	0.290574	-0.0135314	1755	0.000110358	0.000141875	-3.15172e-05	1755
PTPRM	protein tyrosine phosphatase receptor type M	6	6	0	1733.5	0	0	0	1836.5	0.221058	0.234587	-0.0135291	1756	0.000116481	0.000147556	-3.10751e-05	1756
SPIRE1	spire type actin nucleation factor 1	3	3	0	1733.5	0	0	0	1836.5	0.196408	0.209825	-0.0134178	1757	0.00125572	0.00128673	-3.10075e-05	1757
AC104365.1		1	1	0	1733.5	0	0	0	1836.5	0.189919	0.203074	-0.0131551	1758	7.44897e-05	0.000105369	-3.08797e-05	1758
SLC27A1	solute carrier family 27 member 1	1	1	0	1733.5	0	0	0	1836.5	0.182992	0.195838	-0.0128465	1759	9.84549e-05	0.000128678	-3.02227e-05	1759
LINC00906	long intergenic non-protein coding RNA 906	2	2	0	1733.5	0	0	0	1836.5	0.260578	0.273323	-0.0127453	1760	0.000369156	0.000397267	-2.8111e-05	1760
RIN2	Ras and Rab interactor 2	1	1	0	1733.5	0	0	0	1836.5	0.215388	0.227999	-0.0126104	1761	0.00025317	0.000281186	-2.80155e-05	1761
DLGAP4	DLG associated protein 4	5	5	0	1733.5	0	0	0	1836.5	0.281644	0.294191	-0.0125466	1762	7.66876e-05	0.000104408	-2.77208e-05	1762
KLHL22	kelch like family member 22	1	1	0	1733.5	0	0	0	1836.5	0.298164	0.310647	-0.0124834	1763	0.000115552	0.000142258	-2.67053e-05	1763
Z98949.3		1	1	0	1733.5	0	0	0	1836.5	0.226957	0.239204	-0.0122468	1764	0.00022543	0.000251645	-2.6215e-05	1764
PISD	phosphatidylserine decarboxylase	1	1	0	1733.5	0	0	0	1836.5	0.261954	0.273992	-0.0120384	1765	0.000236583	0.000262324	-2.5741e-05	1765
MT-CO1		1	1	0	1733.5	0	0	0	1836.5	0.22835	0.239986	-0.0116366	1766	0.000230552	0.000255913	-2.5361e-05	1766
MT-CO3		1	1	0	1733.5	0	0	0	1836.5	0.244189	0.255588	-0.0113984	1767	8.18679e-05	0.000107027	-2.51595e-05	1767
SLC25A33	solute carrier family 25 member 33	1	0	1	2056.5	0	0	0	1836.5	0.247574	0.258602	-0.0110277	1768	8.9005e-05	0.00011408	-2.50747e-05	1768
MTHFR	methylenetetrahydrofolate reductase	1	0	1	2056.5	0	0	0	1836.5	0.187842	0.198618	-0.0107762	1769	0.000154729	0.000178339	-2.36099e-05	1769
PLOD1	procollagen-lysine,2-oxoglutarate 5-dioxygenase 1	1	0	1	2056.5	0	0	0	1836.5	0.210464	0.221217	-0.0107526	1770	0.000110845	0.00013359	-2.27451e-05	1770
PRDM2	PR/SET domain 2	1	0	1	2056.5	0	0	0	1836.5	0.240528	0.251181	-0.010653	1771	8.9005e-05	0.000108656	-1.96507e-05	1771
SLC25A34	solute carrier family 25 member 34	1	0	1	2056.5	0	0	0	1836.5	0.214991	0.225342	-0.0103509	1772	0.000127657	0.000146795	-1.91383e-05	1772
UBR4	ubiquitin protein ligase E3 component n-recognin 4	1	0	1	2056.5	0	0	0	1836.5	0.263396	0.273358	-0.00996225	1773	0.000190091	0.000208681	-1.85895e-05	1773
ALPL	alkaline phosphatase, biomineralization associated	1	0	1	2056.5	0	0	0	1836.5	0.254827	0.264717	-0.00988951	1774	0.00010351	0.000121132	-1.76216e-05	1774
USP48	ubiquitin specific peptidase 48	1	0	1	2056.5	0	0	0	1836.5	0.223157	0.232866	-0.0097092	1775	0.000161376	0.00017806	-1.66836e-05	1775
HSPG2	heparan sulfate proteoglycan 2	1	0	1	2056.5	0	0	0	1836.5	0.255654	0.265047	-0.00939256	1776	8.78144e-05	0.000104408	-1.6594e-05	1776
CDC42	cell division cycle 42	1	0	1	2056.5	0	0	0	1836.5	0.239132	0.248278	-0.0091459	1777	0.000210004	0.00022576	-1.57557e-05	1777
AL031432.4		1	0	1	2056.5	0	0	0	1836.5	0.207948	0.216864	-0.00891533	1778	9.72295e-05	0.000111695	-1.44654e-05	1778
CNKSR1	connector enhancer of kinase suppressor of Ras 1	1	0	1	2056.5	0	0	0	1836.5	0.243192	0.251865	-0.00867329	1779	0.000111752	0.000125903	-1.41506e-05	1779
ZBTB8OS	zinc finger and BTB domain containing 8 opposite strand	1	0	1	2056.5	0	0	0	1836.5	0.244256	0.252823	-0.00856699	1780	0.000114042	0.000127804	-1.3762e-05	1780
IPO13	importin 13	1	0	1	2056.5	0	0	0	1836.5	0.20811	0.2164	-0.00829045	1781	0.00011058	0.00012431	-1.37302e-05	1781
GPBP1L1	GC-rich promoter binding protein 1 like 1	1	0	1	2056.5	0	0	0	1836.5	0.323707	0.331929	-0.00822173	1782	0.000134147	0.000146795	-1.26481e-05	1782
PRKAA2	protein kinase AMP-activated catalytic subunit alpha 2	1	0	1	2056.5	0	0	0	1836.5	0.24979	0.257975	-0.00818432	1783	8.47109e-05	9.71577e-05	-1.24468e-05	1783
MYSM1	Myb like, SWIRM and MPN domains 1	1	0	1	2056.5	0	0	0	1836.5	0.214853	0.222699	-0.00784636	1784	8.07595e-05	9.25781e-05	-1.18186e-05	1784
PGM1	phosphoglucomutase 1	1	0	1	2056.5	0	0	0	1836.5	0.222934	0.230594	-0.00765993	1785	0.000136664	0.000147556	-1.08923e-05	1785
RAVER2	ribonucleoprotein, PTB binding 2	1	0	1	2056.5	0	0	0	1836.5	0.279645	0.286735	-0.00708988	1786	0.000257807	0.000268666	-1.08585e-05	1786
TNNI3K	TNNI3 interacting kinase	5	4	1	2056.5	0	0	0	1836.5	0.170713	0.17728	-0.00656649	1787	0.000158158	0.000168702	-1.05442e-05	1787
DNAJB4	DnaJ heat shock protein family (Hsp40) member B4	1	0	1	2056.5	0	0	0	1836.5	0.254392	0.260918	-0.00652577	1788	0.000151983	0.000162256	-1.0273e-05	1788
GPSM2	G protein signaling modulator 2	2	1	1	2056.5	0	0	0	1836.5	0.225391	0.231775	-0.00638387	1789	0.00010425	0.000113495	-9.24507e-06	1789
CSDE1	cold shock domain containing E1	1	0	1	2056.5	0	0	0	1836.5	0.219285	0.225557	-0.00627213	1790	0.000258856	0.000266944	-8.08866e-06	1790
SLC22A15	solute carrier family 22 member 15	1	0	1	2056.5	0	0	0	1836.5	0.170117	0.176207	-0.0060906	1791	8.93894e-05	9.73837e-05	-7.99425e-06	1791
TTF2	transcription termination factor 2	1	0	1	2056.5	0	0	0	1836.5	0.219716	0.225342	-0.00562544	1792	0.000193149	0.000200348	-7.19848e-06	1792
SEC22B	SEC22 homolog B, vesicle trafficking protein (gene/pseudogene)	1	0	1	2056.5	0	0	0	1836.5	0.254949	0.26047	-0.00552163	1793	0.000229028	0.000236004	-6.97678e-06	1793
DENND4B	DENN domain containing 4B	1	0	1	2056.5	0	0	0	1836.5	0.238197	0.243447	-0.00525056	1794	0.000179892	0.000186139	-6.24621e-06	1794
ARHGEF11	Rho guanine nucleotide exchange factor 11	1	0	1	2056.5	0	0	0	1836.5	0.244345	0.249355	-0.00501009	1795	0.000397239	0.000400536	-3.29779e-06	1795
DDR2	discoidin domain receptor tyrosine kinase 2	1	0	1	2056.5	0	0	0	1836.5	0.232835	0.237786	-0.00495143	1796	0.000149449	0.000152713	-3.26392e-06	1796
DPT	dermatopontin	1	0	1	2056.5	0	0	0	1836.5	0.189919	0.19462	-0.00470064	1797	0.000258241	0.000261297	-3.05593e-06	1797
FMO2	flavin containing dimethylaniline monoxygenase 2	1	0	1	2056.5	0	0	0	1836.5	0.296908	0.301488	-0.0045804	1798	0.000194229	0.000195972	-1.74309e-06	1798
CACYBP	calcyclin binding protein	1	0	1	2056.5	0	0	0	1836.5	0.228214	0.232637	-0.00442334	1799	0.00011017	0.000111695	-1.52527e-06	1799
COP1	COP1 E3 ubiquitin ligase	1	0	1	2056.5	0	0	0	1836.5	0.253645	0.257943	-0.0042981	1800	0.000272096	0.000271484	6.12583e-07	1800
RGL1	ral guanine nucleotide dissociation stimulator like 1	3	2	1	2056.5	0	0	0	1836.5	0.2375	0.241622	-0.00412217	1801	9.38129e-05	9.26956e-05	1.11726e-06	1801
EDEM3	ER degradation enhancing alpha-mannosidase like protein 3	1	0	1	2056.5	0	0	0	1836.5	0.277617	0.281573	-0.0039561	1802	0.000761504	0.000759015	2.489e-06	1802
SWT1	SWT1 RNA endoribonuclease homolog	1	0	1	2056.5	0	0	0	1836.5	0.191084	0.19462	-0.00353565	1803	0.000396905	0.000393891	3.01416e-06	1803
NUCKS1	nuclear casein kinase and cyclin dependent kinase substrate 1	1	0	1	2056.5	0	0	0	1836.5	0.226803	0.230095	-0.00329195	1804	0.000264946	0.000261184	3.76238e-06	1804
AL360091.3		2	1	1	2056.5	0	0	0	1836.5	0.243192	0.246409	-0.00321699	1805	0.000223464	0.000219443	4.0214e-06	1805
KCTD3	potassium channel tetramerization domain containing 3	1	0	1	2056.5	0	0	0	1836.5	0.23229	0.23508	-0.00278963	1806	0.000128883	0.00012431	4.57268e-06	1806
USH2A	usherin	1	0	1	2056.5	0	0	0	1836.5	0.214149	0.216886	-0.00273722	1807	0.000757395	0.000752491	4.90419e-06	1807
SPATA17	spermatogenesis associated 17	2	1	1	2056.5	0	0	0	1836.5	0.205871	0.207938	-0.00206716	1808	0.000284699	0.000278956	5.74286e-06	1808
LBR	lamin B receptor	1	0	1	2056.5	0	0	0	1836.5	0.243103	0.244651	-0.00154804	1809	0.000158112	0.000152271	5.84116e-06	1809
CNST	consortin, connexin sorting protein	1	0	1	2056.5	0	0	0	1836.5	0.221186	0.222559	-0.00137378	1810	0.000461538	0.000455676	5.86233e-06	1810
AHCTF1	AT-hook containing transcription factor 1	1	0	1	2056.5	0	0	0	1836.5	0.183644	0.184459	-0.000815193	1811	0.000193371	0.000186909	6.4621e-06	1811
ASAP2	ArfGAP with SH3 domain, ankyrin repeat and PH domain 2	1	0	1	2056.5	0	0	0	1836.5	0.245105	0.245811	-0.000705486	1812	0.00011204	0.000105072	6.96834e-06	1812
ITGB1BP1	integrin subunit beta 1 binding protein 1	1	0	1	2056.5	0	0	0	1836.5	0.214991	0.215676	-0.000685562	1813	0.000252955	0.00024497	7.98531e-06	1813
TAF1B	TATA-box binding protein associated factor, RNA polymerase I subunit B	1	0	1	2056.5	0	0	0	1836.5	0.239774	0.240393	-0.000618853	1814	0.000255426	0.000246638	8.78741e-06	1814
SMC6	structural maintenance of chromosomes 6	1	0	1	2056.5	0	0	0	1836.5	0.214853	0.215196	-0.000343442	1815	0.000130135	0.000121261	8.87339e-06	1815
AC130814.1		1	0	1	2056.5	0	0	0	1836.5	0.204395	0.204382	1.29321e-05	1816	0.000438737	0.000429244	9.49309e-06	1816
NCOA1	nuclear receptor coactivator 1	1	0	1	2056.5	0	0	0	1836.5	0.228779	0.228268	0.000510953	1817	0.000295467	0.000285495	9.97161e-06	1817
GALM	galactose mutarotase	1	0	1	2056.5	0	0	0	1836.5	0.231747	0.231145	0.000602002	1818	0.000156981	0.000146795	1.01857e-05	1818
DHX57	DExH-box helicase 57	1	0	1	2056.5	0	0	0	1836.5	0.207353	0.206665	0.00068757	1819	0.000282182	0.000271895	1.02863e-05	1819
SOS1	SOS Ras/Rac guanine nucleotide exchange factor 1	1	0	1	2056.5	0	0	0	1836.5	0.214853	0.213876	0.000976515	1820	0.000172077	0.000161366	1.07108e-05	1820
SLC8A1	solute carrier family 8 member A1	9	8	1	2056.5	0	0	0	1836.5	0.203804	0.202302	0.00150203	1821	0.000104789	9.28481e-05	1.19411e-05	1821
ETAA1	ETAA1 activator of ATR kinase	1	0	1	2056.5	0	0	0	1836.5	0.186378	0.184876	0.00150204	1822	0.000181102	0.000167758	1.33447e-05	1822
WDR92	WD repeat domain 92	1	0	1	2056.5	0	0	0	1836.5	0.199005	0.19742	0.00158489	1823	0.000174503	0.000159602	1.49016e-05	1823
SFXN5	sideroflexin 5	2	1	1	2056.5	0	0	0	1836.5	0.2	0.197677	0.00232342	1824	0.00077447	0.000758005	1.64652e-05	1824
BOLA3	bolA family member 3	3	2	1	2056.5	0	0	0	1836.5	0.218569	0.216202	0.0023665	1825	0.000150434	0.000133749	1.66855e-05	1825
PLGLB1	plasminogen like B1	1	0	1	2056.5	0	0	0	1836.5	0.189382	0.18689	0.00249173	1826	0.000202376	0.000185658	1.67179e-05	1826
LINC00342	long intergenic non-protein coding RNA 342	1	0	1	2056.5	0	0	0	1836.5	0.214853	0.211621	0.0032321	1827	0.000376136	0.000358833	1.73033e-05	1827
STARD7-AS1	STARD7 antisense RNA 1	1	0	1	2056.5	0	0	0	1836.5	0.248516	0.245131	0.00338496	1828	0.000399905	0.00038109	1.88147e-05	1828
TMEM131	transmembrane protein 131	1	0	1	2056.5	0	0	0	1836.5	0.193709	0.190302	0.00340782	1829	0.000111347	9.23925e-05	1.89548e-05	1829
ZC3H8	zinc finger CCCH-type containing 8	1	0	1	2056.5	0	0	0	1836.5	0.214922	0.2112	0.0037213	1830	0.00058929	0.000568776	2.05139e-05	1830
ZC3H6	zinc finger CCCH-type containing 6	1	0	1	2056.5	0	0	0	1836.5	0.255046	0.250973	0.00407225	1831	0.000344148	0.000323618	2.05309e-05	1831
CBWD2	COBW domain containing 2	1	0	1	2056.5	0	0	0	1836.5	0.252379	0.248076	0.00430313	1832	0.000166261	0.000145726	2.0535e-05	1832
AC017074.1		1	0	1	2056.5	0	0	0	1836.5	0.166677	0.162317	0.00436019	1833	0.00078115	0.000760186	2.09644e-05	1833
ERCC3	ERCC excision repair 3, TFIIH core complex helicase subunit	1	0	1	2056.5	0	0	0	1836.5	0.228955	0.22458	0.00437449	1834	0.00053612	0.000514717	2.1403e-05	1834
AC010976.2		1	0	1	2056.5	0	0	0	1836.5	0.268276	0.263765	0.0045107	1835	0.000183586	0.000161388	2.21974e-05	1835
DARS		1	0	1	2056.5	0	0	0	1836.5	0.216818	0.212275	0.00454229	1836	0.00124955	0.00122661	2.29383e-05	1836
SPOPL	speckle type BTB/POZ protein like	1	0	1	2056.5	0	0	0	1836.5	0.275447	0.270886	0.00456086	1837	0.000146506	0.000122454	2.40519e-05	1837
FMNL2	formin like 2	1	0	1	2056.5	0	0	0	1836.5	0.258866	0.254092	0.00477408	1838	0.000232215	0.00020726	2.49548e-05	1838
SCN9A	sodium voltage-gated channel alpha subunit 9	1	0	1	2056.5	0	0	0	1836.5	0.262673	0.257288	0.0053848	1839	0.000185928	0.00016075	2.51787e-05	1839
MAP3K20	mitogen-activated protein kinase kinase kinase 20	1	0	1	2056.5	0	0	0	1836.5	0.30825	0.302733	0.00551721	1840	0.000363332	0.00033428	2.90523e-05	1840
CCDC150	coiled-coil domain containing 150	1	0	1	2056.5	0	0	0	1836.5	0.254223	0.24851	0.00571247	1841	0.000119272	8.93087e-05	2.99635e-05	1841
AC012459.1		1	0	1	2056.5	0	0	0	1836.5	0.179257	0.173194	0.00606291	1842	0.000319717	0.000285454	3.42628e-05	1842
WDR12	WD repeat domain 12	1	0	1	2056.5	0	0	0	1836.5	0.280406	0.274098	0.00630817	1843	0.000258918	0.000223557	3.53609e-05	1843
AC007038.1		1	0	1	2056.5	0	0	0	1836.5	0.218018	0.211621	0.00639684	1844	0.000193003	0.000157031	3.59721e-05	1844
IGFBP2	insulin like growth factor binding protein 2	1	0	1	2056.5	0	0	0	1836.5	0.228857	0.22242	0.00643725	1845	0.000255136	0.000218895	3.62411e-05	1845
IGFBP5	insulin like growth factor binding protein 5	1	0	1	2056.5	0	0	0	1836.5	0.194328	0.187781	0.00654617	1846	0.000452067	0.000415078	3.69888e-05	1846
DIRC3	disrupted in renal carcinoma 3	1	0	1	2056.5	0	0	0	1836.5	0.220476	0.213919	0.00655634	1847	0.000136027	9.8915e-05	3.7112e-05	1847
CNOT9	CCR4-NOT transcription complex subunit 9	1	0	1	2056.5	0	0	0	1836.5	0.220476	0.213876	0.00659936	1848	0.000136204	9.86568e-05	3.75468e-05	1848
DNAJB2	DnaJ heat shock protein family (Hsp40) member B2	1	0	1	2056.5	0	0	0	1836.5	0.220766	0.214005	0.00676095	1849	0.00026021	0.000222478	3.7732e-05	1849
AC053503.1		1	0	1	2056.5	0	0	0	1836.5	0.198151	0.191294	0.00685671	1850	0.000244279	0.00020602	3.82583e-05	1850
IRS1	insulin receptor substrate 1	1	0	1	2056.5	0	0	0	1836.5	0.218747	0.21181	0.00693705	1851	0.000152502	0.000113817	3.86846e-05	1851
PSMD1	proteasome 26S subunit, non-ATPase 1	1	0	1	2056.5	0	0	0	1836.5	0.191302	0.184363	0.00693913	1852	0.000191947	0.000152361	3.95859e-05	1852
NMUR1	neuromedin U receptor 1	1	0	1	2056.5	0	0	0	1836.5	0.218569	0.211621	0.00694825	1853	0.000127305	8.75869e-05	3.97178e-05	1853
USP40	ubiquitin specific peptidase 40	1	0	1	2056.5	0	0	0	1836.5	0.250796	0.243698	0.00709729	1854	0.00027858	0.000235632	4.29478e-05	1854
SCLY	selenocysteine lyase	1	0	1	2056.5	0	0	0	1836.5	0.218837	0.211663	0.00717394	1855	0.000168474	0.000125409	4.30659e-05	1855
GPR35	G protein-coupled receptor 35	1	0	1	2056.5	0	0	0	1836.5	0.219824	0.212615	0.00720945	1856	0.000233145	0.000189993	4.31518e-05	1856
MTERF4	mitochondrial transcription termination factor 4	1	0	1	2056.5	0	0	0	1836.5	0.186508	0.179176	0.00733179	1857	0.00014284	9.62476e-05	4.65926e-05	1857
ATG4B	autophagy related 4B cysteine peptidase	1	0	1	2056.5	0	0	0	1836.5	0.21873	0.211263	0.00746618	1858	0.000181508	0.000134223	4.7285e-05	1858
LINC01266	long intergenic non-protein coding RNA 1266	1	0	1	2056.5	0	0	0	1836.5	0.235	0.227389	0.00761065	1859	0.000436122	0.00038847	4.76518e-05	1859
SUMF1	sulfatase modifying factor 1	1	0	1	2056.5	0	0	0	1836.5	0.20969	0.201688	0.0080022	1860	0.000246063	0.000197735	4.83273e-05	1860
LMCD1-AS1	LMCD1 antisense RNA 1	1	0	1	2056.5	0	0	0	1836.5	0.26239	0.254274	0.00811605	1861	0.000481812	0.000433395	4.8417e-05	1861
SRGAP3	SLIT-ROBO Rho GTPase activating protein 3	1	0	1	2056.5	0	0	0	1836.5	0.261187	0.252973	0.00821412	1862	0.0002996	0.000251059	4.85417e-05	1862
COLQ	collagen like tail subunit of asymmetric acetylcholinesterase	1	0	1	2056.5	0	0	0	1836.5	0.252426	0.243978	0.00844829	1863	0.000145103	9.62232e-05	4.88797e-05	1863
ANKRD28	ankyrin repeat domain 28	1	0	1	2056.5	0	0	0	1836.5	0.228935	0.220095	0.00884003	1864	0.000645989	0.00059659	4.93986e-05	1864
SGO1-AS1	SGO1 antisense RNA 1	1	0	1	2056.5	0	0	0	1836.5	0.218783	0.209929	0.00885424	1865	0.000256383	0.000203282	5.31007e-05	1865
CLASP2	cytoplasmic linker associated protein 2	1	0	1	2056.5	0	0	0	1836.5	0.204958	0.196055	0.0089026	1866	0.000313233	0.00025822	5.50129e-05	1866
SLC22A14	solute carrier family 22 member 14	1	0	1	2056.5	0	0	0	1836.5	0.274095	0.264915	0.00917985	1867	0.000596	0.000540285	5.57149e-05	1867
CTNNB1	catenin beta 1	1	0	1	2056.5	0	0	0	1836.5	0.222767	0.21349	0.00927742	1868	0.00028353	0.000227617	5.5913e-05	1868
ZNF197	zinc finger protein 197	1	0	1	2056.5	0	0	0	1836.5	0.253238	0.243838	0.00939942	1869	0.000193026	0.000135152	5.78741e-05	1869
KIF9-AS1	KIF9 antisense RNA 1	1	0	1	2056.5	0	0	0	1836.5	0.175603	0.166146	0.00945713	1870	0.000197474	0.000139208	5.8266e-05	1870
ELP6	elongator acetyltransferase complex subunit 6	1	0	1	2056.5	0	0	0	1836.5	0.216607	0.207148	0.00945895	1871	0.000371929	0.000313325	5.86038e-05	1871
PCBP4	poly(rC) binding protein 4	1	0	1	2056.5	0	0	0	1836.5	0.181504	0.171976	0.009528	1872	0.000187339	0.000128722	5.8617e-05	1872
SFMBT1	Scm like with four mbt domains 1	1	0	1	2056.5	0	0	0	1836.5	0.278598	0.268968	0.00963004	1873	0.000314105	0.000254401	5.97037e-05	1873
TKT	transketolase	1	0	1	2056.5	0	0	0	1836.5	0.235103	0.22527	0.00983305	1874	0.000475291	0.000413781	6.15102e-05	1874
IL17RB	interleukin 17 receptor B	1	0	1	2056.5	0	0	0	1836.5	0.249604	0.239662	0.00994205	1875	0.000272056	0.000208854	6.32014e-05	1875
AC093928.1		1	0	1	2056.5	0	0	0	1836.5	0.240097	0.229747	0.0103495	1876	0.000564868	0.000500019	6.48493e-05	1876
ZNF717	zinc finger protein 717	1	0	1	2056.5	0	0	0	1836.5	0.223492	0.213041	0.0104513	1877	0.000292411	0.000226086	6.63249e-05	1877
EPHA3	EPH receptor A3	1	0	1	2056.5	0	0	0	1836.5	0.261009	0.25053	0.0104793	1878	0.000256891	0.000190075	6.68155e-05	1878
NXPE3	neurexophilin and PC-esterase domain family member 3	1	0	1	2056.5	0	0	0	1836.5	0.227903	0.217374	0.0105295	1879	0.000455058	0.000387941	6.71171e-05	1879
ARHGAP31-AS1	ARHGAP31 antisense RNA 1	1	0	1	2056.5	0	0	0	1836.5	0.294849	0.284206	0.0106429	1880	0.00064649	0.000577921	6.85694e-05	1880
LRRC58	leucine rich repeat containing 58	1	0	1	2056.5	0	0	0	1836.5	0.254537	0.243866	0.0106707	1881	0.000436519	0.000367188	6.93304e-05	1881
GOLGB1	golgin B1	1	0	1	2056.5	0	0	0	1836.5	0.202694	0.191933	0.0107606	1882	0.000416208	0.000346177	7.00314e-05	1882
HSPBAP1	HSPB1 associated protein 1	1	0	1	2056.5	0	0	0	1836.5	0.288468	0.276881	0.0115867	1883	0.000190281	0.000120127	7.01538e-05	1883
RAB7A	RAB7A, member RAS oncogene family	1	0	1	2056.5	0	0	0	1836.5	0.22874	0.217085	0.0116546	1884	0.000725027	0.000654843	7.01836e-05	1884
ESYT3	extended synaptotagmin 3	1	0	1	2056.5	0	0	0	1836.5	0.274263	0.262495	0.0117675	1885	0.000447422	0.000376301	7.11214e-05	1885
RASA2	RAS p21 protein activator 2	1	0	1	2056.5	0	0	0	1836.5	0.222786	0.210928	0.0118577	1886	0.000419184	0.000347318	7.18663e-05	1886
PAQR9	progestin and adipoQ receptor family member 9	1	0	1	2056.5	0	0	0	1836.5	0.256094	0.244202	0.011892	1887	0.000213938	0.000140368	7.35704e-05	1887
SLC9A9	solute carrier family 9 member A9	1	0	1	2056.5	0	0	0	1836.5	0.271044	0.259137	0.0119067	1888	7.3747e-05	0	7.3747e-05	1888
PLOD2	procollagen-lysine,2-oxoglutarate 5-dioxygenase 2	1	0	1	2056.5	0	0	0	1836.5	0.281142	0.269206	0.0119353	1889	0.000166707	9.26956e-05	7.40114e-05	1889
LINC00880	long intergenic non-protein coding RNA 880	1	0	1	2056.5	0	0	0	1836.5	0.244211	0.231573	0.0126383	1890	0.000237269	0.000162991	7.42771e-05	1890
AC079943.2		1	0	1	2056.5	0	0	0	1836.5	0.260908	0.24822	0.0126873	1891	0.000175229	0.000100896	7.43329e-05	1891
RSRC1	arginine and serine rich coiled-coil 1	1	0	1	2056.5	0	0	0	1836.5	0.222029	0.20933	0.0126991	1892	7.47095e-05	0	7.47095e-05	1892
PDCD10	programmed cell death 10	1	0	1	2056.5	0	0	0	1836.5	0.249465	0.236517	0.0129473	1893	0.000263532	0.000188757	7.47751e-05	1893
NLGN1	neuroligin 1	3	2	1	2056.5	0	0	0	1836.5	0.248147	0.234639	0.0135087	1894	7.49574e-05	0	7.49574e-05	1894
NAALADL2	N-acetylated alpha-linked acidic dipeptidase like 2	1	0	1	2056.5	0	0	0	1836.5	0.2256	0.211621	0.0139793	1895	7.50248e-05	0	7.50248e-05	1895
MCCC1	methylcrotonoyl-CoA carboxylase 1	1	0	1	2056.5	0	0	0	1836.5	0.230948	0.216489	0.0144597	1896	7.50919e-05	0	7.50919e-05	1896
VPS8	VPS8 subunit of CORVET complex	1	0	1	2056.5	0	0	0	1836.5	0.275306	0.26047	0.0148355	1897	0.00030504	0.000229849	7.51905e-05	1897
LMLN	leishmanolysin like peptidase	1	0	1	2056.5	0	0	0	1836.5	0.218908	0.204068	0.0148404	1898	7.52596e-05	0	7.52596e-05	1898
CTBP1-AS	CTBP1 antisense RNA	1	0	1	2056.5	0	0	0	1836.5	0.265589	0.250589	0.0150003	1899	7.58977e-05	0	7.58977e-05	1899
UVSSA	UV stimulated scaffold protein A	1	0	1	2056.5	0	0	0	1836.5	0.179161	0.164082	0.015079	1900	7.61796e-05	0	7.61796e-05	1900
PPP2R2C	protein phosphatase 2 regulatory subunit Bgamma	1	0	1	2056.5	0	0	0	1836.5	0.286862	0.271717	0.0151446	1901	7.61804e-05	0	7.61804e-05	1901
TBC1D14	TBC1 domain family member 14	1	0	1	2056.5	0	0	0	1836.5	0.212568	0.197237	0.0153318	1902	7.6334e-05	0	7.6334e-05	1902
AC108519.1		1	0	1	2056.5	0	0	0	1836.5	0.228935	0.213041	0.0158944	1903.5	7.63349e-05	0	7.63349e-05	1903
FBXL5	F-box and leucine rich repeat protein 5	1	0	1	2056.5	0	0	0	1836.5	0.228935	0.213041	0.0158944	1903.5	7.64261e-05	0	7.64261e-05	1904
RBPJ	recombination signal binding protein for immunoglobulin kappa J region	1	0	1	2056.5	0	0	0	1836.5	0.194313	0.178126	0.0161877	1905	7.65465e-05	0	7.65465e-05	1905
LIAS	lipoic acid synthetase	1	0	1	2056.5	0	0	0	1836.5	0.267179	0.250648	0.0165305	1907	7.65539e-05	0	7.65539e-05	1906.5
PCDH7	protocadherin 7	1	0	1	2056.5	0	0	0	1836.5	0.203355	0.186858	0.0164975	1906	7.65539e-05	0	7.65539e-05	1906.5
NIPAL1	NIPA like domain containing 1	1	0	1	2056.5	0	0	0	1836.5	0.251243	0.234329	0.0169141	1909	7.72248e-05	0	7.72248e-05	1908.5
RBM47	RNA binding motif protein 47	1	0	1	2056.5	0	0	0	1836.5	0.260755	0.243866	0.0168892	1908	7.72248e-05	0	7.72248e-05	1908.5
PTPN13	protein tyrosine phosphatase non-receptor type 13	1	0	1	2056.5	0	0	0	1836.5	0.249395	0.232408	0.0169867	1910	7.74009e-05	0	7.74009e-05	1910
C4orf36	chromosome 4 open reading frame 36	1	0	1	2056.5	0	0	0	1836.5	0.256437	0.239285	0.0171527	1911	7.74343e-05	0	7.74343e-05	1911
SPARCL1	SPARC like 1	1	0	1	2056.5	0	0	0	1836.5	0.257993	0.240747	0.017246	1912	7.74957e-05	0	7.74957e-05	1912
UNC5C	unc-5 netrin receptor C	1	0	1	2056.5	0	0	0	1836.5	0.250047	0.232739	0.0173079	1913	7.78095e-05	0	7.78095e-05	1913
RAP1GDS1	Rap1 GTPase-GDP dissociation stimulator 1	1	0	1	2056.5	0	0	0	1836.5	0.202234	0.184796	0.0174386	1914	7.79063e-05	0	7.79063e-05	1914
HADH	hydroxyacyl-CoA dehydrogenase	1	0	1	2056.5	0	0	0	1836.5	0.201869	0.184363	0.0175054	1915	7.81027e-05	0	7.81027e-05	1915
USP53	ubiquitin specific peptidase 53	1	0	1	2056.5	0	0	0	1836.5	0.224579	0.206967	0.0176117	1916	7.81322e-05	0	7.81322e-05	1916
AC053545.1		1	0	1	2056.5	0	0	0	1836.5	0.237479	0.219845	0.017634	1917	7.8321e-05	0	7.8321e-05	1919
AC104596.1		1	0	1	2056.5	0	0	0	1836.5	0.213807	0.195766	0.0180406	1919	7.8321e-05	0	7.8321e-05	1919
ARHGAP10	Rho GTPase activating protein 10	1	0	1	2056.5	0	0	0	1836.5	0.244367	0.226156	0.0182111	1921	7.8321e-05	0	7.8321e-05	1919
HSPA4L	heat shock protein family A (Hsp70) member 4 like	1	0	1	2056.5	0	0	0	1836.5	0.23063	0.212615	0.0180152	1918	7.8321e-05	0	7.8321e-05	1919
TMEM184C	transmembrane protein 184C	1	0	1	2056.5	0	0	0	1836.5	0.29953	0.281424	0.0181068	1920	7.8321e-05	0	7.8321e-05	1919
ARFIP1	ADP ribosylation factor interacting protein 1	1	0	1	2056.5	0	0	0	1836.5	0.287261	0.268391	0.0188703	1922	0.000220327	0.000141875	7.84515e-05	1922
TRIM2	tripartite motif containing 2	1	0	1	2056.5	0	0	0	1836.5	0.242861	0.223848	0.0190134	1923	7.84789e-05	0	7.84789e-05	1923
CBR4	carbonyl reductase 4	2	1	1	2056.5	0	0	0	1836.5	0.286187	0.266608	0.0195792	1926	7.85384e-05	0	7.85384e-05	1925
PALLD	palladin, cytoskeletal associated protein	8	7	1	2056.5	0	0	0	1836.5	0.229229	0.209722	0.0195071	1925	7.85384e-05	0	7.85384e-05	1925
PDGFC	platelet derived growth factor C	1	0	1	2056.5	0	0	0	1836.5	0.272977	0.253577	0.0194008	1924	7.85384e-05	0	7.85384e-05	1925
GALNTL6	polypeptide N-acetylgalactosaminyltransferase like 6	1	0	1	2056.5	0	0	0	1836.5	0.235392	0.215218	0.0201743	1927	7.87029e-05	0	7.87029e-05	1927
VEGFC	vascular endothelial growth factor C	1	0	1	2056.5	0	0	0	1836.5	0.233362	0.212657	0.0207049	1928	7.87438e-05	0	7.87438e-05	1928
FAT1	FAT atypical cadherin 1	1	0	1	2056.5	0	0	0	1836.5	0.262107	0.241321	0.0207868	1929	7.87559e-05	0	7.87559e-05	1929
LINC02492	long intergenic non-protein coding RNA 2492	1	0	1	2056.5	0	0	0	1836.5	0.224994	0.204048	0.0209454	1930	7.90277e-05	0	7.90277e-05	1930
BRD9	bromodomain containing 9	1	0	1	2056.5	0	0	0	1836.5	0.263163	0.24198	0.0211835	1931	0.000232003	0.000152587	7.94159e-05	1931
ATPSCKMT	ATP synthase c subunit lysine N-methyltransferase	1	0	1	2056.5	0	0	0	1836.5	0.297634	0.276234	0.0213998	1932	7.95721e-05	0	7.95721e-05	1932
RAD1	RAD1 checkpoint DNA exonuclease	1	0	1	2056.5	0	0	0	1836.5	0.282476	0.260886	0.0215902	1933	7.96509e-05	0	7.96509e-05	1933
NUP155	nucleoporin 155	1	0	1	2056.5	0	0	0	1836.5	0.258018	0.2356	0.0224176	1934	7.96693e-05	0	7.96693e-05	1934
MRPS30-DT	MRPS30 divergent transcript	1	0	1	2056.5	0	0	0	1836.5	0.247049	0.224272	0.0227766	1935	7.98326e-05	0	7.98326e-05	1935
RNF180	ring finger protein 180	1	0	1	2056.5	0	0	0	1836.5	0.263448	0.240665	0.0227824	1936	8.00258e-05	0	8.00258e-05	1936
RGS7BP	regulator of G protein signaling 7 binding protein	1	0	1	2056.5	0	0	0	1836.5	0.192748	0.169712	0.0230357	1937	8.00295e-05	0	8.00295e-05	1937
PPWD1	peptidylprolyl isomerase domain and WD repeat containing 1	1	0	1	2056.5	0	0	0	1836.5	0.293653	0.270404	0.0232491	1938	8.02292e-05	0	8.02292e-05	1938
AK6	adenylate kinase 6	1	0	1	2056.5	0	0	0	1836.5	0.283282	0.259422	0.0238603	1939	8.04823e-05	0	8.04823e-05	1939
ZNF366	zinc finger protein 366	1	0	1	2056.5	0	0	0	1836.5	0.198268	0.173831	0.0244369	1940	8.06628e-05	0	8.06628e-05	1940
ZBED3	zinc finger BED-type containing 3	1	0	1	2056.5	0	0	0	1836.5	0.283043	0.258445	0.0245981	1941	8.07401e-05	0	8.07401e-05	1941
SERINC5	serine incorporator 5	1	0	1	2056.5	0	0	0	1836.5	0.280965	0.256358	0.0246071	1942	0.000185044	0.000104162	8.08822e-05	1942
MSH3	mutS homolog 3	1	0	1	2056.5	0	0	0	1836.5	0.266143	0.241512	0.024631	1943	8.1866e-05	0	8.1866e-05	1943.5
TMEM161B	transmembrane protein 161B	1	0	1	2056.5	0	0	0	1836.5	0.238451	0.213383	0.0250684	1944	8.1866e-05	0	8.1866e-05	1943.5
AC008906.1		1	0	1	2056.5	0	0	0	1836.5	0.240312	0.215153	0.0251594	1945	8.18679e-05	0	8.18679e-05	1946
MCC	MCC regulator of WNT signaling pathway	2	1	1	2056.5	0	0	0	1836.5	0.252664	0.226783	0.0258811	1947	8.18679e-05	0	8.18679e-05	1946
ST8SIA4	ST8 alpha-N-acetyl-neuraminide alpha-2,8-sialyltransferase 4	1	0	1	2056.5	0	0	0	1836.5	0.222675	0.197383	0.0252917	1946	8.18679e-05	0	8.18679e-05	1946
CDC42SE2	CDC42 small effector 2	1	0	1	2056.5	0	0	0	1836.5	0.209133	0.183236	0.0258978	1948	8.18725e-05	0	8.18725e-05	1948
KLHL3	kelch like family member 3	1	0	1	2056.5	0	0	0	1836.5	0.283432	0.256791	0.0266411	1950	8.18923e-05	0	8.18923e-05	1949.5
P4HA2	prolyl 4-hydroxylase subunit alpha 2	1	0	1	2056.5	0	0	0	1836.5	0.290312	0.264355	0.0259571	1949	8.18923e-05	0	8.18923e-05	1949.5
NME5	NME/NM23 family member 5	1	0	1	2056.5	0	0	0	1836.5	0.26441	0.23776	0.0266499	1951	8.20059e-05	0	8.20059e-05	1951
AC005618.1		1	0	1	2056.5	0	0	0	1836.5	0.249465	0.222769	0.0266954	1952	8.20564e-05	0	8.20564e-05	1952
AC011346.1		1	0	1	2056.5	0	0	0	1836.5	0.281644	0.254761	0.0268832	1953	8.2165e-05	0	8.2165e-05	1953
ARHGEF37	Rho guanine nucleotide exchange factor 37	1	0	1	2056.5	0	0	0	1836.5	0.237901	0.210761	0.0271397	1954	8.22892e-05	0	8.22892e-05	1955
MFAP3	microfibril associated protein 3	1	0	1	2056.5	0	0	0	1836.5	0.252855	0.225557	0.0272984	1955	8.22892e-05	0	8.22892e-05	1955
RNF145	ring finger protein 145	1	0	1	2056.5	0	0	0	1836.5	0.19297	0.165512	0.0274574	1956	8.22892e-05	0	8.22892e-05	1955
DOCK2	dedicator of cytokinesis 2	1	0	1	2056.5	0	0	0	1836.5	0.264828	0.237124	0.0277042	1957	8.23403e-05	0	8.23403e-05	1957
AC027312.1		1	0	1	2056.5	0	0	0	1836.5	0.251337	0.223612	0.0277246	1958	8.25143e-05	0	8.25143e-05	1958
FGF18	fibroblast growth factor 18	1	0	1	2056.5	0	0	0	1836.5	0.286493	0.257849	0.028644	1959	8.26767e-05	0	8.26767e-05	1959
ERGIC1	endoplasmic reticulum-golgi intermediate compartment 1	1	0	1	2056.5	0	0	0	1836.5	0.257695	0.228783	0.0289118	1960	0.000263031	0.000180111	8.29194e-05	1960
CPEB4	cytoplasmic polyadenylation element binding protein 4	2	1	1	2056.5	0	0	0	1836.5	0.285912	0.256791	0.0291215	1961	0.000174465	9.14816e-05	8.29832e-05	1961
AC106795.3		1	0	1	2056.5	0	0	0	1836.5	0.261749	0.232383	0.0293661	1962	8.32353e-05	0	8.32353e-05	1962
RMND5B	required for meiotic nuclear division 5 homolog B	1	0	1	2056.5	0	0	0	1836.5	0.258491	0.229054	0.0294364	1963	8.32562e-05	0	8.32562e-05	1963
PHYKPL	5-phosphohydroxy-L-lysine phospho-lyase	1	0	1	2056.5	0	0	0	1836.5	0.238006	0.208284	0.029722	1964	8.33661e-05	0	8.33661e-05	1964
MGAT4B	alpha-1,3-mannosyl-glycoprotein 4-beta-N-acetylglucosaminyltransferase B	1	0	1	2056.5	0	0	0	1836.5	0.217257	0.187401	0.0298564	1965	8.33692e-05	0	8.33692e-05	1965
RNF144B	ring finger protein 144B	1	0	1	2056.5	0	0	0	1836.5	0.28981	0.259866	0.029944	1966	8.35208e-05	0	8.35208e-05	1966
VARS2	valyl-tRNA synthetase 2, mitochondrial	1	0	1	2056.5	0	0	0	1836.5	0.242356	0.212	0.0303553	1967	8.35292e-05	0	8.35292e-05	1967
LSM2	LSM2 homolog, U6 small nuclear RNA and mRNA degradation associated	1	0	1	2056.5	0	0	0	1836.5	0.265221	0.234045	0.0311764	1968	0.000190169	0.000106434	8.37344e-05	1968
EHMT2	euchromatic histone lysine methyltransferase 2	1	0	1	2056.5	0	0	0	1836.5	0.219267	0.187964	0.0313027	1969	8.39233e-05	0	8.39233e-05	1969
RING1	ring finger protein 1	1	0	1	2056.5	0	0	0	1836.5	0.233159	0.201592	0.031567	1970	8.40126e-05	0	8.40126e-05	1970
TAF11	TATA-box binding protein associated factor 11	1	0	1	2056.5	0	0	0	1836.5	0.219392	0.187517	0.0318758	1971	8.43435e-05	0	8.43435e-05	1971
LRRC1	leucine rich repeat containing 1	1	0	1	2056.5	0	0	0	1836.5	0.280025	0.247469	0.0325556	1974	8.44661e-05	0	8.44661e-05	1973
SRSF3	serine and arginine rich splicing factor 3	1	0	1	2056.5	0	0	0	1836.5	0.244769	0.212657	0.0321118	1972	8.44661e-05	0	8.44661e-05	1973
TDRD6	tudor domain containing 6	1	0	1	2056.5	0	0	0	1836.5	0.228291	0.195802	0.0324892	1973	8.44661e-05	0	8.44661e-05	1973
AL512422.1		1	0	1	2056.5	0	0	0	1836.5	0.264985	0.232408	0.0325769	1975	8.47014e-05	0	8.47014e-05	1975
SMAP1	small ArfGAP 1	1	0	1	2056.5	0	0	0	1836.5	0.244591	0.211621	0.0329698	1976	8.54229e-05	0	8.54229e-05	1976
SLC17A5	solute carrier family 17 member 5	1	0	1	2056.5	0	0	0	1836.5	0.243479	0.210427	0.0330517	1977	0.000196943	0.000111329	8.56138e-05	1977
ME1	malic enzyme 1	1	0	1	2056.5	0	0	0	1836.5	0.288095	0.254792	0.0333039	1979	8.59031e-05	0	8.59031e-05	1978.5
TENT5A	terminal nucleotidyltransferase 5A	2	1	1	2056.5	0	0	0	1836.5	0.24689	0.213747	0.0331423	1978	8.59031e-05	0	8.59031e-05	1978.5
BVES-AS1	BVES antisense RNA 1	1	0	1	2056.5	0	0	0	1836.5	0.268868	0.235132	0.0337364	1980	8.59304e-05	0	8.59304e-05	1981
RPF2	ribosome production factor 2 homolog	1	0	1	2056.5	0	0	0	1836.5	0.262724	0.228317	0.0344075	1981	8.59304e-05	0	8.59304e-05	1981
TSPYL1	TSPY like 1	1	0	1	2056.5	0	0	0	1836.5	0.246254	0.211621	0.0346335	1982	8.59304e-05	0	8.59304e-05	1981
HSF2	heat shock transcription factor 2	1	0	1	2056.5	0	0	0	1836.5	0.247803	0.213148	0.0346556	1983	0.00023293	0.000146741	8.61896e-05	1983
IFNGR1	interferon gamma receptor 1	1	0	1	2056.5	0	0	0	1836.5	0.292947	0.258131	0.0348159	1984	8.64708e-05	0	8.64708e-05	1984
HECA	hdc homolog, cell cycle regulator	1	0	1	2056.5	0	0	0	1836.5	0.316966	0.281797	0.0351699	1985	8.6694e-05	0	8.6694e-05	1985.5
MTRF1L	mitochondrial translational release factor 1 like	1	0	1	2056.5	0	0	0	1836.5	0.238091	0.202225	0.0358662	1986	8.6694e-05	0	8.6694e-05	1985.5
PDE10A	phosphodiesterase 10A	1	0	1	2056.5	0	0	0	1836.5	0.222971	0.187038	0.0359329	1987	0.000248934	0.000162228	8.67057e-05	1987
PSMG3-AS1	PSMG3 antisense RNA 1 (head to head)	1	0	1	2056.5	0	0	0	1836.5	0.278685	0.24267	0.0360154	1988	8.6807e-05	0	8.6807e-05	1988
WIPI2	WD repeat domain, phosphoinositide interacting 2	1	0	1	2056.5	0	0	0	1836.5	0.247163	0.210865	0.0362976	1989	8.69874e-05	0	8.69874e-05	1989
USP42	ubiquitin specific peptidase 42	1	0	1	2056.5	0	0	0	1836.5	0.23233	0.195983	0.0363476	1990	0.000187869	0.000100855	8.70143e-05	1990
CYTH3	cytohesin 3	1	0	1	2056.5	0	0	0	1836.5	0.249627	0.213126	0.036501	1991	8.71438e-05	0	8.71438e-05	1991
FKBP9	FKBP prolyl isomerase 9	1	0	1	2056.5	0	0	0	1836.5	0.189758	0.152309	0.0374484	1996	8.72127e-05	0	8.72127e-05	1994
MPP6	membrane palmitoylated protein 6	1	0	1	2056.5	0	0	0	1836.5	0.245352	0.208427	0.0369249	1994	8.72127e-05	0	8.72127e-05	1994
RAC1	Rac family small GTPase 1	1	0	1	2056.5	0	0	0	1836.5	0.224184	0.187632	0.0365518	1992	8.72127e-05	0	8.72127e-05	1994
SKAP2	src kinase associated phosphoprotein 2	1	0	1	2056.5	0	0	0	1836.5	0.230056	0.19282	0.0372356	1995	8.72127e-05	0	8.72127e-05	1994
SNX13	sorting nexin 13	1	0	1	2056.5	0	0	0	1836.5	0.194243	0.157602	0.0366408	1993	8.72127e-05	0	8.72127e-05	1994
VWC2	von Willebrand factor C domain containing 2	4	3	1	2056.5	0	0	0	1836.5	0.222268	0.183599	0.0386688	1997	8.72303e-05	0	8.72303e-05	1997
GUSB	glucuronidase beta	1	0	1	2056.5	0	0	0	1836.5	0.297601	0.258194	0.0394068	1999	8.77979e-05	0	8.77979e-05	1998.5
[truncated: 2,083 more rows]

## Sheet: FB
Gene	Description	Degree_HEALTHY	Degree_HCM	Degree_DELTA	Degree_Ranking	Betweenness_HEALTHY	Betweenness_HCM	DELTA_HCM	Ranking_HCM	Closeness_HEALTHY	Closeness_HCM	Closeness_DELTA	Closeness_Ranking	PAGErank_HEALTHY	PAGErank_HCM	PAGErank_DELTA	PAGErank_Ranking
ADAM19	ADAM metallopeptidase domain 19	0	68	-68	1	0	0.0935483	-0.0935483	1	0	0.267383	-0.267383	1	0	0.0125869	-0.0125869	1
RUNX1	RUNX family transcription factor 1	0	55	-55	2	0	0.087619	-0.087619	2	0	0.266026	-0.266026	2	0	0.00908256	-0.00908256	2
CTIF	cap binding complex dependent translation initiation factor	0	54	-54	3	0	0.0836579	-0.0836579	3	0	0.264472	-0.264472	3	0	0.00888236	-0.00888236	3
MEOX1	mesenchyme homeobox 1	8	59	-51	4.5	0	0.0834469	-0.0834469	4	0	0.263981	-0.263981	4	0	0.00756966	-0.00756966	4
FGF7	fibroblast growth factor 7	0	51	-51	4.5	0	0.083185	-0.083185	5	0	0.262381	-0.262381	5	0	0.00730354	-0.00730354	5
MAML3	mastermind like transcriptional coactivator 3	0	48	-48	6	0	0.0775992	-0.0775992	6	0	0.261417	-0.261417	6	0.00130759	0.00844546	-0.00713787	6
LDLRAD3	low density lipoprotein receptor class A domain containing 3	0	45	-45	7	0.0229369	0.0924105	-0.0694735	7	0	0.260938	-0.260938	7	0.00402635	0.0110311	-0.00700473	7
ATP8B1	ATPase phospholipid transporting 8B1	0	44	-44	8	0	0.0648959	-0.0648959	8	0	0.260733	-0.260733	8	0	0.0068989	-0.0068989	8
SERPINE2	serpin family E member 2	23	64	-41	9.5	0	0.0606279	-0.0606279	9	0	0.260256	-0.260256	9	0	0.00649045	-0.00649045	9
LEF1	lymphoid enhancer binding factor 1	0	41	-41	9.5	0	0.0604496	-0.0604496	10	0	0.259105	-0.259105	10	0	0.00620981	-0.00620981	10
RUNX2	RUNX family transcription factor 2	10	50	-40	11	0	0.0590987	-0.0590987	11	0	0.259038	-0.259038	11	0.000670312	0.00684011	-0.0061698	11
CDH13	cadherin 13	3	42	-39	12	0	0.0584102	-0.0584102	12	0	0.258903	-0.258903	12	0	0.00612328	-0.00612328	12
CD81	CD81 molecule	0	37	-37	13	0	0.0565746	-0.0565746	13	0	0.257831	-0.257831	13	0	0.00605042	-0.00605042	13
VIM	vimentin	3	39	-36	14	0	0.0535719	-0.0535719	14	0	0.257497	-0.257497	14	0	0.00560438	-0.00560438	14
LMCD1	LIM and cysteine rich domains 1	0	35	-35	15	0	0.0531388	-0.0531388	15	0	0.256041	-0.256041	15	0	0.0055545	-0.0055545	15
SERPINF1	serpin family F member 1	0	34	-34	16	0	0.0478808	-0.0478808	16	0	0.255254	-0.255254	16	0	0.00525629	-0.00525629	16
CDK8	cyclin dependent kinase 8	12	45	-33	18	0	0.044651	-0.044651	17	0	0.254731	-0.254731	17	0	0.0052533	-0.0052533	17
WWTR1	WW domain containing transcription regulator 1	0	33	-33	18	0.00261919	0.0467577	-0.0441385	18	0	0.254601	-0.254601	18	0.00142827	0.00664179	-0.00521353	18
UBB	ubiquitin B	0	33	-33	18	2.28688e-05	0.0438584	-0.0438355	19	0	0.254082	-0.254082	19	0	0.0051876	-0.0051876	19
LMO7	LIM domain 7	0	32	-32	20	2.28618e-06	0.0359166	-0.0359143	20	0	0.253887	-0.253887	20	0	0.00518435	-0.00518435	20
C3	complement C3	0	31	-31	21	0	0.0358228	-0.0358228	21	0	0.251325	-0.251325	21	0	0.00506049	-0.00506049	21
PRKCH	protein kinase C eta	0	29	-29	22	0.0174885	0.0528669	-0.0353784	22	0	0.250882	-0.250882	22	0.00205527	0.00688815	-0.00483288	22
CHD7	chromodomain helicase DNA binding protein 7	0	28	-28	23.5	0	0.034651	-0.034651	23	0	0.249812	-0.249812	23	0	0.00483218	-0.00483218	23
ALDH1A2	aldehyde dehydrogenase 1 family member A2	0	28	-28	23.5	0	0.0341209	-0.0341209	24	0	0.249749	-0.249749	24	0	0.00462925	-0.00462925	24
ECM1	extracellular matrix protein 1	0	27	-27	25.5	0	0.0332051	-0.0332051	25	0	0.249687	-0.249687	25	0.00287564	0.00729957	-0.00442393	25
SMAD6	SMAD family member 6	0	27	-27	25.5	0	0.0313508	-0.0313508	26	0	0.248193	-0.248193	26	0	0.00438904	-0.00438904	26
RXRG	retinoid X receptor gamma	0	26	-26	27	0	0.0311598	-0.0311598	27	0	0.248132	-0.248132	27	0	0.00419266	-0.00419266	27
TMBIM6	transmembrane BAX inhibitor motif containing 6	0	24	-24	28	0	0.0308542	-0.0308542	28	0	0.247638	-0.247638	28.5	0	0.00417506	-0.00417506	28
DIO2	iodothyronine deiodinase 2	1	23	-22	29.5	0	0.0307657	-0.0307657	29	0	0.247638	-0.247638	28.5	0	0.00385939	-0.00385939	29
PLCB1	phospholipase C beta 1	1	23	-22	29.5	0	0.0299745	-0.0299745	30	0	0.247515	-0.247515	30	0	0.00367205	-0.00367205	30
CCBE1	collagen and calcium binding EGF domains 1	0	21	-21	31	0	0.0299333	-0.0299333	31	0	0.247392	-0.247392	31	0	0.00359637	-0.00359637	31
CMKLR1	chemerin chemokine-like receptor 1	7	27	-20	32	0	0.0299241	-0.0299241	32	0	0.247208	-0.247208	32	0.000508592	0.00399451	-0.00348592	32
C1S	complement C1s	1	20	-19	35	0	0.0291241	-0.0291241	33	0	0.246901	-0.246901	33	0	0.00346199	-0.00346199	33
IGFBP5	insulin like growth factor binding protein 5	0	19	-19	35	0	0.0282702	-0.0282702	34	0	0.246657	-0.246657	34	0	0.00341137	-0.00341137	34
SMAD1	SMAD family member 1	0	19	-19	35	0.00951904	0.0376853	-0.0281663	35	0	0.246169	-0.246169	35	0	0.00340486	-0.00340486	35
SOX6	SRY-box transcription factor 6	0	19	-19	35	0	0.0275986	-0.0275986	36	0	0.245744	-0.245744	36	0	0.00332007	-0.00332007	36
ANO1	anoctamin 1	0	19	-19	35	0	0.0264318	-0.0264318	37	0	0.244898	-0.244898	37	0	0.00328413	-0.00328413	37
AEBP1	AE binding protein 1	2	20	-18	39.5	0	0.0260148	-0.0260148	38	0	0.244778	-0.244778	38	0.000355732	0.00358619	-0.00323045	38
RGMA	repulsive guidance molecule BMP co-receptor a	0	18	-18	39.5	0	0.0258774	-0.0258774	39	0	0.244597	-0.244597	40	0.000656985	0.0038641	-0.00320711	39
ZNF431	zinc finger protein 431	0	18	-18	39.5	0	0.0250953	-0.0250953	40	0	0.244597	-0.244597	40	0	0.00317028	-0.00317028	40
APP	amyloid beta precursor protein	0	18	-18	39.5	0	0.0241631	-0.0241631	41	0	0.244597	-0.244597	40	0	0.00290546	-0.00290546	41
SERPING1	serpin family G member 1	0	17	-17	42.5	0	0.02366	-0.02366	42	0	0.244357	-0.244357	42	0	0.00287731	-0.00287731	42
EDNRB	endothelin receptor type B	0	17	-17	42.5	0	0.0235152	-0.0235152	43.5	0	0.244177	-0.244177	43	0	0.00286004	-0.00286004	43
CD34	CD34 molecule	0	16	-16	44	0	0.0235152	-0.0235152	43.5	0	0.24358	-0.24358	44	0	0.00275896	-0.00275896	44
KHDRBS3	KH RNA binding domain containing, signal transduction associated 3	0	15	-15	46	0	0.023314	-0.023314	45	0	0.243461	-0.243461	45.5	0.000320737	0.0030446	-0.00272387	45
BICD1	BICD cargo adaptor 1	0	15	-15	46	0	0.0223513	-0.0223513	46	0	0.243461	-0.243461	45.5	0	0.00267293	-0.00267293	46
ZNF708	zinc finger protein 708	0	15	-15	46	0.000152482	0.0199331	-0.0197806	47	0	0.243164	-0.243164	47	0.000675878	0.00325428	-0.0025784	47
TSC22D1	TSC22 domain family member 1	2	16	-14	50.5	0	0.0190572	-0.0190572	48	0	0.243045	-0.243045	48	0	0.00245285	-0.00245285	48
TRIM62	tripartite motif containing 62	0	14	-14	50.5	0.00446179	0.0234738	-0.019012	49	0	0.242986	-0.242986	49	0	0.00244599	-0.00244599	49
TWIST2	twist family bHLH transcription factor 2	0	14	-14	50.5	0.000981059	0.0196335	-0.0186524	50	0	0.242631	-0.242631	50	0	0.00236783	-0.00236783	50
TLL2	tolloid like 2	0	14	-14	50.5	0	0.017855	-0.017855	51	0	0.242336	-0.242336	51	0	0.00232899	-0.00232899	51
NRXN3	neurexin 3	0	14	-14	50.5	0	0.0178534	-0.0178534	52	0	0.242218	-0.242218	52	0.000642577	0.00293039	-0.00228781	52
UACA	uveal autoantigen with coiled-coil domains and ankyrin repeats	0	14	-14	50.5	0	0.0177274	-0.0177274	53	0	0.241865	-0.241865	53	0	0.00228486	-0.00228486	53
FMNL3	formin like 3	1	14	-13	56.5	0	0.0175334	-0.0175334	54	0	0.241572	-0.241572	54.5	0	0.00227051	-0.00227051	54
ZBTB7C	zinc finger and BTB domain containing 7C	3	16	-13	56.5	0	0.0167117	-0.0167117	55	0	0.241572	-0.241572	54.5	0	0.00226673	-0.00226673	55
FBLN1	fibulin 1	1	14	-13	56.5	2.49401e-06	0.0162634	-0.016261	56	0	0.241396	-0.241396	56	0	0.00224889	-0.00224889	56
S100A6	S100 calcium binding protein A6	0	13	-13	56.5	0	0.0160209	-0.0160209	57	0	0.241221	-0.241221	57	0	0.00222887	-0.00222887	57
RBFOX1	RNA binding fox-1 homolog 1	0	13	-13	56.5	0.00340423	0.019334	-0.0159298	58	0	0.241045	-0.241045	58	0	0.00221667	-0.00221667	58
LGALS1	galectin 1	0	13	-13	56.5	0.00542696	0.0210443	-0.0156174	59	0	0.240754	-0.240754	59	0.00221142	0.00440451	-0.00219309	59
ACTB	actin beta	2	14	-12	66	0	0.0149165	-0.0149165	60	0	0.240406	-0.240406	60	0	0.00216719	-0.00216719	60
GLIS1	GLIS family zinc finger 1	0	12	-12	66	0	0.0142655	-0.0142655	61	0	0.239538	-0.239538	61	0	0.00214739	-0.00214739	61
DDAH1	dimethylarginine dimethylaminohydrolase 1	0	12	-12	66	0	0.014213	-0.014213	62	0	0.239366	-0.239366	62	0	0.00213936	-0.00213936	62
NCK2	NCK adaptor protein 2	0	12	-12	66	0	0.0140003	-0.0140003	63	0	0.238964	-0.238964	63	0	0.00208911	-0.00208911	63
FAP	fibroblast activation protein alpha	0	12	-12	66	0	0.0139255	-0.0139255	64	0	0.238734	-0.238734	64	0.000469651	0.0025557	-0.00208605	64
KCNMB2	potassium calcium-activated channel subfamily M regulatory beta subunit 2	0	12	-12	66	0	0.0138066	-0.0138066	65	0	0.238335	-0.238335	65	0	0.00208528	-0.00208528	65
ADGRL3	adhesion G protein-coupled receptor L3	0	12	-12	66	0.00287095	0.0161263	-0.0132554	66	0	0.238107	-0.238107	66	0	0.00208459	-0.00208459	66
FGF1	fibroblast growth factor 1	0	12	-12	66	0	0.0132087	-0.0132087	67	0	0.237993	-0.237993	67	0	0.00208144	-0.00208144	67
RHOJ	ras homolog family member J	0	12	-12	66	0	0.0130498	-0.0130498	68	0	0.237936	-0.237936	68	0	0.00205232	-0.00205232	68
MYEF2	myelin expression factor 2	0	12	-12	66	0	0.0130203	-0.0130203	69	0	0.237766	-0.237766	69	0	0.00202312	-0.00202312	69
CFD	complement factor D	0	12	-12	66	0	0.01283	-0.01283	70	0	0.237369	-0.237369	70	0	0.0020151	-0.0020151	70
ZNF714	zinc finger protein 714	0	12	-12	66	0	0.0127552	-0.0127552	71	0	0.236748	-0.236748	71	0	0.0019993	-0.0019993	71
TMSB4X	thymosin beta 4 X-linked	0	12	-12	66	0	0.0126768	-0.0126768	72	0	0.236692	-0.236692	72	0	0.00197961	-0.00197961	72
LUM	lumican	5	16	-11	78.5	0	0.0123208	-0.0123208	73	0	0.236636	-0.236636	73	0	0.00197059	-0.00197059	73
FGF14	fibroblast growth factor 14	4	15	-11	78.5	0.00224519	0.0143859	-0.0121407	74	0	0.236355	-0.236355	74	0	0.00196703	-0.00196703	74
GDF7	growth differentiation factor 7	0	11	-11	78.5	0	0.0121308	-0.0121308	75	0	0.236299	-0.236299	75.5	0	0.0019552	-0.0019552	75
ADH1B	alcohol dehydrogenase 1B (class I), beta polypeptide	0	11	-11	78.5	0	0.0120964	-0.0120964	76	0	0.236299	-0.236299	75.5	0	0.00194243	-0.00194243	76
F2R	coagulation factor II thrombin receptor	0	11	-11	78.5	0	0.0120053	-0.0120053	77	0	0.236187	-0.236187	77	0.000327249	0.00226901	-0.00194177	77
GSN	gelsolin	0	11	-11	78.5	0	0.0119224	-0.0119224	78	0	0.236131	-0.236131	78	0	0.00193685	-0.00193685	78
ITIH5	inter-alpha-trypsin inhibitor heavy chain 5	0	11	-11	78.5	0	0.0119039	-0.0119039	79	0	0.235907	-0.235907	79	0	0.00192673	-0.00192673	79
LRCH1	leucine rich repeats and calponin homology domain containing 1	0	11	-11	78.5	0	0.0118016	-0.0118016	80	0	0.23574	-0.23574	80	0	0.00192582	-0.00192582	80
EIF1	eukaryotic translation initiation factor 1	0	11	-11	78.5	0	0.0117905	-0.0117905	81	0	0.235684	-0.235684	81	0	0.00192122	-0.00192122	81
APCDD1	APC down-regulated 1	0	11	-11	78.5	0	0.0116434	-0.0116434	82	0	0.235572	-0.235572	82.5	0	0.00191824	-0.00191824	82
TSHZ2	teashirt zinc finger homeobox 2	0	11	-11	78.5	0	0.0112257	-0.0112257	83	0	0.235572	-0.235572	82.5	0	0.00190297	-0.00190297	83
DUXAP8	double homeobox A pseudogene 8	0	11	-11	78.5	0	0.0109654	-0.0109654	84	0	0.235517	-0.235517	84	0	0.00190274	-0.00190274	84
LAMC1	laminin subunit gamma 1	3	13	-10	92	0	0.0109212	-0.0109212	85	0	0.234408	-0.234408	85	0	0.00189433	-0.00189433	85
NEO1	neogenin 1	2	12	-10	92	0	0.0109077	-0.0109077	86	0	0.234243	-0.234243	86	0.000400087	0.00229413	-0.00189404	86
S100A11	S100 calcium binding protein A11	0	10	-10	92	0	0.0108393	-0.0108393	87	0	0.234078	-0.234078	87	0.0019198	0.00381198	-0.00189218	87
RGS5	regulator of G protein signaling 5	0	10	-10	92	0	0.0107188	-0.0107188	88	0	0.233419	-0.233419	88	0	0.00188834	-0.00188834	88
SUSD4	sushi domain containing 4	0	10	-10	92	0	0.0107142	-0.0107142	89	0	0.233365	-0.233365	89	0	0.00188432	-0.00188432	89
BMPR2	bone morphogenetic protein receptor type 2	0	10	-10	92	0	0.0106485	-0.0106485	90	0	0.23331	-0.23331	90	0	0.00187663	-0.00187663	90
DUBR	DPPA2 upstream binding RNA	0	10	-10	92	0	0.0105554	-0.0105554	91	0	0.233201	-0.233201	91	0	0.00185651	-0.00185651	91
PDGFRA	platelet derived growth factor receptor alpha	0	10	-10	92	0	0.010533	-0.010533	92	0	0.233092	-0.233092	92.5	0	0.00185194	-0.00185194	92
PAM	peptidylglycine alpha-amidating monooxygenase	0	10	-10	92	0	0.0103521	-0.0103521	93	0	0.233092	-0.233092	92.5	0.000294172	0.00212278	-0.00182861	93
FTH1	ferritin heavy chain 1	0	10	-10	92	0	0.0102936	-0.0102936	94	0	0.232928	-0.232928	94	0	0.00181714	-0.00181714	94
GRM5	glutamate metabotropic receptor 5	0	10	-10	92	0	0.0102545	-0.0102545	95	0	0.232874	-0.232874	95	0	0.00180455	-0.00180455	95
UBC	ubiquitin C	0	10	-10	92	0	0.0102084	-0.0102084	96	0	0.232656	-0.232656	96	0	0.00180329	-0.00180329	96
HS3ST3A1	heparan sulfate-glucosamine 3-sulfotransferase 3A1	0	10	-10	92	0	0.0101639	-0.0101639	97	0	0.232222	-0.232222	97	0	0.00179857	-0.00179857	97
CST3	cystatin C	0	10	-10	92	0	0.00981989	-0.00981989	98	0	0.232168	-0.232168	98.5	0	0.00174627	-0.00174627	98
SEZ6L	seizure related 6 homolog like	0	10	-10	92	0	0.00977726	-0.00977726	99	0	0.232168	-0.232168	98.5	0	0.00174093	-0.00174093	99
TGFB2	transforming growth factor beta 2	1	10	-9	108	0	0.0096432	-0.0096432	100	0	0.23206	-0.23206	100	0	0.00172857	-0.00172857	100
COL16A1	collagen type XVI alpha 1 chain	0	9	-9	108	0	0.00949896	-0.00949896	101	0	0.23179	-0.23179	101	0	0.00169935	-0.00169935	101
BMP8A	bone morphogenetic protein 8a	0	9	-9	108	0	0.00937275	-0.00937275	102	0	0.231682	-0.231682	102	0	0.00168619	-0.00168619	102
NAB1	NGFI-A binding protein 1	0	9	-9	108	0	0.00932144	-0.00932144	103	0	0.231628	-0.231628	103	0	0.00168261	-0.00168261	103
C6	complement C6	0	9	-9	108	0	0.00927826	-0.00927826	104	0	0.231413	-0.231413	104	0	0.00166936	-0.00166936	104
PRDM6	PR/SET domain 6	0	9	-9	108	0	0.00915407	-0.00915407	105	0	0.231251	-0.231251	105	0	0.00165985	-0.00165985	105
AC004160.1		0	9	-9	108	0.00674667	0.0158916	-0.00914493	106	0	0.23093	-0.23093	106	0	0.00165878	-0.00165878	106
DGKB	diacylglycerol kinase beta	0	9	-9	108	0	0.00911814	-0.00911814	107	0	0.230823	-0.230823	107.5	0	0.00165533	-0.00165533	107
CD36	CD36 molecule	0	9	-9	108	0	0.0090742	-0.0090742	108	0	0.230823	-0.230823	107.5	0	0.00164987	-0.00164987	108
WNK2	WNK lysine deficient protein kinase 2	0	9	-9	108	0	0.00906357	-0.00906357	109	0	0.230716	-0.230716	109	0	0.00163575	-0.00163575	109
AL359546.1		0	9	-9	108	0	0.00856508	-0.00856508	110	0	0.230662	-0.230662	110	0	0.00161752	-0.00161752	110
JMJD1C	jumonji domain containing 1C	0	9	-9	108	0	0.00843356	-0.00843356	111	0	0.230556	-0.230556	111	0	0.00161239	-0.00161239	111
NOX4	NADPH oxidase 4	0	9	-9	108	0	0.00837169	-0.00837169	112	0	0.230449	-0.230449	112	0	0.00160729	-0.00160729	112
ITM2B	integral membrane protein 2B	0	9	-9	108	0	0.00833995	-0.00833995	113	0	0.230396	-0.230396	113	0	0.00159271	-0.00159271	113
AL365295.1		0	9	-9	108	0	0.00831991	-0.00831991	114	0	0.230129	-0.230129	114	0	0.00158963	-0.00158963	114
LDLRAD4	low density lipoprotein receptor class A domain containing 4	0	9	-9	108	0	0.00813855	-0.00813855	115	0	0.230023	-0.230023	115	0	0.00158736	-0.00158736	115
CALR	calreticulin	0	9	-9	108	0	0.00805792	-0.00805792	116	0	0.229917	-0.229917	116	0	0.00157823	-0.00157823	116
KIAA1211		1	9	-8	126	0	0.00803001	-0.00803001	117	0	0.229705	-0.229705	117	0	0.0015476	-0.0015476	117
PBX1	PBX homeobox 1	0	8	-8	126	0	0.00797049	-0.00797049	118	0	0.229599	-0.229599	118	0	0.00154375	-0.00154375	118
FMO2	flavin containing dimethylaniline monoxygenase 2	0	8	-8	126	0	0.00790123	-0.00790123	119	0	0.229335	-0.229335	119	0	0.00154195	-0.00154195	119
EFEMP1	EGF containing fibulin extracellular matrix protein 1	0	8	-8	126	0.00113556	0.00900171	-0.00786615	120	0	0.229229	-0.229229	120	0	0.00153618	-0.00153618	120
CSRNP3	cysteine and serine rich nuclear protein 3	0	8	-8	126	0	0.00779364	-0.00779364	121	0	0.229176	-0.229176	121	0	0.00152742	-0.00152742	121
LEF1-AS1	LEF1 antisense RNA 1	0	8	-8	126	0	0.00768372	-0.00768372	122	0	0.229071	-0.229071	122.5	0	0.00152236	-0.00152236	122
IQGAP2	IQ motif containing GTPase activating protein 2	0	8	-8	126	0	0.00767873	-0.00767873	123	0	0.229071	-0.229071	122.5	0	0.0015105	-0.0015105	123
CCN2	cellular communication network factor 2	0	8	-8	126	0	0.00759864	-0.00759864	124	0	0.22886	-0.22886	124	0.00156902	0.00306625	-0.00149724	124
ST3GAL1	ST3 beta-galactoside alpha-2,3-sialyltransferase 1	0	8	-8	126	0	0.00759053	-0.00759053	125	0	0.228808	-0.228808	125	0	0.00149105	-0.00149105	125
COL15A1	collagen type XV alpha 1 chain	0	8	-8	126	0	0.00752332	-0.00752332	126	0	0.228598	-0.228598	126	0	0.00148091	-0.00148091	126
PTPRE	protein tyrosine phosphatase receptor type E	0	8	-8	126	0	0.00737493	-0.00737493	127	0	0.228493	-0.228493	127	0	0.00147933	-0.00147933	127
ARRB1	arrestin beta 1	0	8	-8	126	0	0.00735047	-0.00735047	128	0	0.228388	-0.228388	128.5	0	0.00147629	-0.00147629	128
C1R	complement C1r	0	8	-8	126	0	0.00734251	-0.00734251	129	0	0.228388	-0.228388	128.5	0	0.00147155	-0.00147155	129
RTRAF	RNA transcription, translation and transport factor	0	8	-8	126	0	0.00721182	-0.00721182	130	0	0.228336	-0.228336	130	0	0.00146842	-0.00146842	130
MEF2A	myocyte enhancer factor 2A	0	8	-8	126	0.00050314	0.00768656	-0.00718342	131	0	0.228179	-0.228179	131	0	0.0014653	-0.0014653	131
ACSM1	acyl-CoA synthetase medium chain family member 1	0	8	-8	126	0	0.00707013	-0.00707013	132	0	0.228074	-0.228074	132	0	0.00145483	-0.00145483	132
ZNF430	zinc finger protein 430	0	8	-8	126	0	0.00705329	-0.00705329	133	0	0.227813	-0.227813	133	0	0.00145164	-0.00145164	133
AC123912.4		0	8	-8	126	0	0.00696038	-0.00696038	134	0	0.227709	-0.227709	134	0	0.00143977	-0.00143977	134
TIMP3	TIMP metallopeptidase inhibitor 3	0	8	-8	126	0.00110046	0.00800791	-0.00690745	135	0	0.227553	-0.227553	135.5	0	0.00143618	-0.00143618	135
NIBAN1	niban apoptosis regulator 1	2	9	-7	157.5	0	0.00677752	-0.00677752	136	0	0.227553	-0.227553	135.5	0	0.00143337	-0.00143337	136
PXDN	peroxidasin	4	11	-7	157.5	0	0.00671627	-0.00671627	137	0	0.227449	-0.227449	137	0	0.00142985	-0.00142985	137
AC108734.4		4	11	-7	157.5	0	0.00670088	-0.00670088	138	0	0.227345	-0.227345	138	0	0.00142083	-0.00142083	138
PALLD	palladin, cytoskeletal associated protein	3	10	-7	157.5	3.42814e-05	0.0066792	-0.00664491	139	0	0.227086	-0.227086	139	0.000382986	0.00180098	-0.001418	139
DHFR	dihydrofolate reductase	2	9	-7	157.5	0	0.00663008	-0.00663008	140	0	0.226983	-0.226983	140	0	0.00141059	-0.00141059	140
RGS17	regulator of G protein signaling 17	2	9	-7	157.5	0	0.00661376	-0.00661376	141	0	0.226931	-0.226931	141	0	0.00140372	-0.00140372	141
SMOC2	SPARC related modular calcium binding 2	1	8	-7	157.5	0	0.00657949	-0.00657949	142	0	0.226879	-0.226879	143	0	0.00139988	-0.00139988	142
CREB3L2	cAMP responsive element binding protein 3 like 2	14	21	-7	157.5	0	0.00657453	-0.00657453	143	0	0.226879	-0.226879	143	0	0.00139593	-0.00139593	143
SULF1	sulfatase 1	6	13	-7	157.5	0	0.00648888	-0.00648888	144	0	0.226879	-0.226879	143	0	0.0013958	-0.0013958	144
CD63	CD63 molecule	2	9	-7	157.5	0	0.00648217	-0.00648217	145	0	0.226828	-0.226828	145.5	0	0.00139484	-0.00139484	145
COLEC12	collectin subfamily member 12	1	8	-7	157.5	0.00370115	0.0101716	-0.00647043	146	0	0.226828	-0.226828	145.5	0.000699039	0.00209107	-0.00139204	146
NCAM2	neural cell adhesion molecule 2	1	8	-7	157.5	0	0.00620022	-0.00620022	147	0	0.226055	-0.226055	147	0	0.00138932	-0.00138932	147
ARHGAP29	Rho GTPase activating protein 29	0	7	-7	157.5	0	0.00616627	-0.00616627	148	0	0.225799	-0.225799	148	0	0.00138327	-0.00138327	148
TRIB2	tribbles pseudokinase 2	0	7	-7	157.5	0	0.00616344	-0.00616344	149	0	0.225646	-0.225646	149	0	0.00137613	-0.00137613	149
ATRAID	all-trans retinoic acid induced differentiation factor	0	7	-7	157.5	0	0.00614549	-0.00614549	150	0	0.225034	-0.225034	150.5	0	0.00137576	-0.00137576	150
RFX8	RFX family member 8, lacking RFX DNA binding domain	0	7	-7	157.5	0	0.00609592	-0.00609592	151	0	0.225034	-0.225034	150.5	0	0.0013637	-0.0013637	151
TMEM87B	transmembrane protein 87B	0	7	-7	157.5	0	0.00606769	-0.00606769	152	0	0.224831	-0.224831	152.5	0	0.00135525	-0.00135525	152
EPHA6	EPH receptor A6	0	7	-7	157.5	0.00224935	0.00830308	-0.00605373	153	0	0.224831	-0.224831	152.5	0	0.00134455	-0.00134455	153
KALRN	kalirin RhoGEF kinase	0	7	-7	157.5	0	0.00603206	-0.00603206	154	0	0.224628	-0.224628	154	0	0.00134004	-0.00134004	154
HTRA3	HtrA serine peptidase 3	0	7	-7	157.5	0	0.00601602	-0.00601602	155	0	0.224527	-0.224527	155.5	0	0.0013338	-0.0013338	155
LDB2	LIM domain binding 2	0	7	-7	157.5	0	0.00601199	-0.00601199	156.5	0	0.224527	-0.224527	155.5	0	0.0013214	-0.0013214	156
C7	complement C7	0	7	-7	157.5	0	0.00601199	-0.00601199	156.5	0	0.224425	-0.224425	157.5	0	0.00131916	-0.00131916	157
PLCXD3	phosphatidylinositol specific phospholipase C X domain containing 3	0	7	-7	157.5	0.00364201	0.00947744	-0.00583543	158	0	0.224425	-0.224425	157.5	0	0.00131394	-0.00131394	158
ITGA1	integrin subunit alpha 1	0	7	-7	157.5	0	0.00579686	-0.00579686	159	0	0.224274	-0.224274	159	0.000704707	0.0020163	-0.00131159	159
SERINC5	serine incorporator 5	0	7	-7	157.5	0.00226451	0.008018	-0.0057535	160	0	0.224173	-0.224173	160	0	0.00131155	-0.00131155	160
NREP	neuronal regeneration related protein	0	7	-7	157.5	0	0.00561186	-0.00561186	161	0	0.224022	-0.224022	161	0	0.00131039	-0.00131039	161
KCNIP1	potassium voltage-gated channel interacting protein 1	0	7	-7	157.5	0	0.00546969	-0.00546969	162	0	0.223921	-0.223921	162	0	0.00129217	-0.00129217	162
BMPER	BMP binding endothelial regulator	0	7	-7	157.5	0	0.00535014	-0.00535014	163	0	0.22382	-0.22382	163	0	0.00128514	-0.00128514	163
XKR6	XK related 6	0	7	-7	157.5	0	0.00527485	-0.00527485	164	0	0.223469	-0.223469	164	0	0.00128121	-0.00128121	164
ALDH1A1	aldehyde dehydrogenase 1 family member A1	0	7	-7	157.5	0	0.00523905	-0.00523905	165	0	0.223419	-0.223419	165	0	0.00127119	-0.00127119	165
PTBP3	polypyrimidine tract binding protein 3	0	7	-7	157.5	0.0486572	0.0538878	-0.0052306	166	0	0.223318	-0.223318	166	0	0.00127009	-0.00127009	166
TNFRSF19	TNF receptor superfamily member 19	0	7	-7	157.5	0	0.0052178	-0.0052178	167	0	0.223218	-0.223218	167	0	0.00126892	-0.00126892	167
DCLK1	doublecortin like kinase 1	0	7	-7	157.5	0	0.00521745	-0.00521745	168	0	0.223068	-0.223068	168	0	0.00126526	-0.00126526	168
POSTN	periostin	0	7	-7	157.5	0	0.00517257	-0.00517257	169	0	0.223018	-0.223018	169	0	0.00125105	-0.00125105	169
NDN	necdin, MAGE family member	0	7	-7	157.5	0	0.00516982	-0.00516982	170	0	0.222968	-0.222968	170	0	0.00124845	-0.00124845	170
SRP14	signal recognition particle 14	0	7	-7	157.5	0	0.00511765	-0.00511765	171	0	0.222919	-0.222919	171	0	0.00124153	-0.00124153	171
THUMPD1	THUMP domain containing 1	0	7	-7	157.5	0.00369851	0.00864779	-0.00494928	172	0	0.222869	-0.222869	172	0	0.00124081	-0.00124081	172
CDH11	cadherin 11	0	7	-7	157.5	2.62283e-05	0.00494812	-0.00492189	173	0	0.222769	-0.222769	173	0	0.00123068	-0.00123068	173
APOE	apolipoprotein E	0	7	-7	157.5	0	0.00489705	-0.00489705	174	0	0.222173	-0.222173	174	0	0.00122769	-0.00122769	174
PLCB4	phospholipase C beta 4	0	7	-7	157.5	0.000407006	0.00523297	-0.00482596	175	0	0.222074	-0.222074	175	0	0.00121124	-0.00121124	175
BTBD3	BTB domain containing 3	0	7	-7	157.5	0	0.00481327	-0.00481327	176	0	0.221925	-0.221925	176	0	0.00120994	-0.00120994	176
ZBTB46	zinc finger and BTB domain containing 46	0	7	-7	157.5	0	0.00475569	-0.00475569	177	0	0.221777	-0.221777	177.5	0	0.00120847	-0.00120847	177
EDA	ectodysplasin A	0	7	-7	157.5	0	0.00469872	-0.00469872	178	0	0.221777	-0.221777	177.5	0	0.00120738	-0.00120738	178
SRPX2	sushi repeat containing protein X-linked 2	0	7	-7	157.5	0	0.00468002	-0.00468002	179	0	0.221728	-0.221728	179	0	0.00120547	-0.00120547	179
LSAMP	limbic system associated membrane protein	1	7	-6	198	0	0.00467005	-0.00467005	180	0	0.22158	-0.22158	180	0	0.00118744	-0.00118744	180
SKIL	SKI like proto-oncogene	3	9	-6	198	0	0.0046351	-0.0046351	181	0	0.221481	-0.221481	181	0.000910764	0.00209797	-0.00118721	181
SEMA3C	semaphorin 3C	1	7	-6	198	0	0.00461728	-0.00461728	182	0	0.221432	-0.221432	182	0	0.00118567	-0.00118567	182
CD59	CD59 molecule (CD59 blood group)	7	13	-6	198	0	0.00455705	-0.00455705	183	0	0.221284	-0.221284	183	0	0.00118523	-0.00118523	183
LOXL1	lysyl oxidase like 1	2	8	-6	198	0	0.0045543	-0.0045543	184	0	0.221186	-0.221186	184	0	0.00118449	-0.00118449	184
SGIP1	SH3GL interacting endocytic adaptor 1	0	6	-6	198	0	0.00453648	-0.00453648	185	0	0.220892	-0.220892	185.5	0	0.00118285	-0.00118285	185
TXNIP	thioredoxin interacting protein	0	6	-6	198	0	0.00443487	-0.00443487	186	0	0.220892	-0.220892	185.5	0.000271478	0.00145358	-0.0011821	186
AC105450.1		0	6	-6	198	0.00357733	0.00800791	-0.00443058	187	0	0.220843	-0.220843	187	0	0.00117598	-0.00117598	187
SLC20A1	solute carrier family 20 member 1	0	6	-6	198	0	0.00428117	-0.00428117	188	0	0.220794	-0.220794	188	0	0.00117492	-0.00117492	188
C2orf27A	chromosome 2 open reading frame 27A	0	6	-6	198	0	0.00424424	-0.00424424	189	0	0.220549	-0.220549	189	0	0.00117256	-0.00117256	189
DIRC3	disrupted in renal carcinoma 3	0	6	-6	198	0	0.00423922	-0.00423922	190	0	0.220452	-0.220452	190	0	0.00116902	-0.00116902	190
LIMD1	LIM domains containing 1	0	6	-6	198	0	0.00421177	-0.00421177	191	0	0.220257	-0.220257	191	0	0.00116688	-0.00116688	191
BCHE	butyrylcholinesterase	0	6	-6	198	0	0.00420389	-0.00420389	192	0	0.220013	-0.220013	192.5	0	0.00115934	-0.00115934	192
C3orf70	chromosome 3 open reading frame 70	0	6	-6	198	0	0.0042031	-0.0042031	193	0	0.220013	-0.220013	192.5	0	0.00114223	-0.00114223	193
MRFAP1	Morf4 family associated protein 1	0	6	-6	198	0	0.00419492	-0.00419492	194	0	0.219916	-0.219916	194	0	0.00113883	-0.00113883	194
GALNT7	polypeptide N-acetylgalactosaminyltransferase 7	0	6	-6	198	0	0.0041493	-0.0041493	195	0	0.219868	-0.219868	195	0	0.0011304	-0.0011304	195
STOX2	storkhead box 2	0	6	-6	198	0	0.00411382	-0.00411382	196	0	0.219819	-0.219819	196	0.00218687	0.00330767	-0.0011208	196
THBS4	thrombospondin 4	0	6	-6	198	0	0.00408424	-0.00408424	197	0	0.219771	-0.219771	197	0	0.00112005	-0.00112005	197
EYS	eyes shut homolog	0	6	-6	198	0	0.00403906	-0.00403906	198	0	0.219625	-0.219625	198	0	0.00111764	-0.00111764	198
SFRP4	secreted frizzled related protein 4	0	6	-6	198	0	0.0040232	-0.0040232	199	0	0.219528	-0.219528	199	0	0.00111642	-0.00111642	199
PRKAG2	protein kinase AMP-activated non-catalytic subunit gamma 2	0	6	-6	198	0	0.00401405	-0.00401405	203	0	0.219432	-0.219432	200	0	0.00111017	-0.00111017	200
HEY1	hes related family bHLH transcription factor with YRPW motif 1	0	6	-6	198	0	0.00401405	-0.00401405	203	0	0.21919	-0.21919	201	0	0.00110653	-0.00110653	201
TPD52	tumor protein D52	0	6	-6	198	0	0.00401405	-0.00401405	203	0	0.218997	-0.218997	202	0	0.00109473	-0.00109473	202
SDC2	syndecan 2	0	6	-6	198	0	0.00401405	-0.00401405	203	0	0.218517	-0.218517	203	0	0.00109187	-0.00109187	203
RET	ret proto-oncogene	0	6	-6	198	0	0.00401405	-0.00401405	203	0	0.218469	-0.218469	204	0	0.00108617	-0.00108617	204
GAPDH	glyceraldehyde-3-phosphate dehydrogenase	0	6	-6	198	0	0.00401405	-0.00401405	203	0	0.217705	-0.217705	205	0.000355732	0.0014414	-0.00108567	205
NAV3	neuron navigator 3	0	6	-6	198	0	0.00401405	-0.00401405	203	0	0.217467	-0.217467	206	0.000484627	0.00156955	-0.00108492	206
TMTC2	transmembrane O-mannosyltransferase targeting cadherins 2	0	6	-6	198	0	0.00401203	-0.00401203	207.5	0	0.217372	-0.217372	207	0	0.00108423	-0.00108423	207
NALCN	sodium leak channel, non-selective	0	6	-6	198	0	0.00401203	-0.00401203	207.5	0	0.217325	-0.217325	208	0	0.00108172	-0.00108172	208
AL355835.1		0	6	-6	198	2.95125e-05	0.00403524	-0.00400572	209	0	0.217135	-0.217135	209	0	0.00107744	-0.00107744	209
EID1	EP300 interacting inhibitor of differentiation 1	0	6	-6	198	0	0.00393983	-0.00393983	210	0	0.216946	-0.216946	210	0	0.00107125	-0.00107125	210
MYO1D	myosin ID	0	6	-6	198	0	0.00391244	-0.00391244	211	0	0.216757	-0.216757	211	0.000280502	0.00135157	-0.00107107	211
IMPA2	inositol monophosphatase 2	0	6	-6	198	0	0.00388334	-0.00388334	212	0	0.21671	-0.21671	212.5	0	0.0010707	-0.0010707	212
FTL	ferritin light chain	0	6	-6	198	0	0.00385313	-0.00385313	213	0	0.21671	-0.21671	212.5	0	0.00106594	-0.00106594	213
ADAM33	ADAM metallopeptidase domain 33	0	6	-6	198	0.0170273	0.0208277	-0.00380039	214	0	0.216663	-0.216663	214	0	0.00106426	-0.00106426	214
ERG	ETS transcription factor ERG	0	6	-6	198	0	0.00379569	-0.00379569	215	0	0.216475	-0.216475	215	0	0.00105976	-0.00105976	215
IL1RAPL1	interleukin 1 receptor accessory protein like 1	0	6	-6	198	0	0.00376401	-0.00376401	216	0	0.216099	-0.216099	216	0	0.00105884	-0.00105884	216
GALNT2	polypeptide N-acetylgalactosaminyltransferase 2	1	6	-5	244	0	0.00371328	-0.00371328	217	0	0.216005	-0.216005	217	0	0.00105202	-0.00105202	217
AC005162.3		1	6	-5	244	0	0.00368573	-0.00368573	218	0	0.215865	-0.215865	218	0	0.001051	-0.001051	218
SCARA5	scavenger receptor class A member 5	1	6	-5	244	0	0.00367292	-0.00367292	219	0	0.215631	-0.215631	219	0	0.00104188	-0.00104188	219
ZEB1	zinc finger E-box binding homeobox 1	5	10	-5	244	0	0.00365622	-0.00365622	220	0	0.215584	-0.215584	220	0	0.00103956	-0.00103956	220
ANKRD10	ankyrin repeat domain 10	1	6	-5	244	0.00728588	0.0108886	-0.0036027	221	0	0.215351	-0.215351	221	0	0.00103924	-0.00103924	221
NORAD	non-coding RNA activated by DNA damage	1	6	-5	244	0.000205685	0.00373409	-0.0035284	222	0	0.215305	-0.215305	222	0	0.0010362	-0.0010362	222
SKI	SKI proto-oncogene	0	5	-5	244	5.36228e-05	0.00358071	-0.00352709	223	0	0.215258	-0.215258	223	0	0.00103523	-0.00103523	223
SORT1	sortilin 1	0	5	-5	244	0	0.00344846	-0.00344846	224	0	0.215072	-0.215072	224	0	0.00103461	-0.00103461	224
PTGFRN	prostaglandin F2 receptor inhibitor	0	5	-5	244	0	0.00341581	-0.00341581	225	0	0.214887	-0.214887	225	0	0.0010332	-0.0010332	225
RCSD1	RCSD domain containing 1	0	5	-5	244	0	0.0034129	-0.0034129	226	0	0.214609	-0.214609	226	0	0.00102961	-0.00102961	226
AC064875.1		0	5	-5	244	0	0.00336904	-0.00336904	227	0	0.214563	-0.214563	227	0	0.00102906	-0.00102906	227
ZFP36L2	ZFP36 ring finger protein like 2	0	5	-5	244	0	0.00334868	-0.00334868	228	0	0.214516	-0.214516	228.5	0	0.00102591	-0.00102591	228
PCBP1	poly(rC) binding protein 1	0	5	-5	244	0	0.00334354	-0.00334354	229	0	0.214516	-0.214516	228.5	0	0.00102559	-0.00102559	229
LRRTM4	leucine rich repeat transmembrane neuronal 4	0	5	-5	244	0	0.00330682	-0.00330682	230	0	0.214424	-0.214424	230	0	0.00102119	-0.00102119	230
FBLN2	fibulin 2	0	5	-5	244	0.00369143	0.00695035	-0.00325892	231	0	0.214147	-0.214147	231.5	0.000370915	0.00139166	-0.00102075	231
FOXP1	forkhead box P1	0	5	-5	244	0	0.00320956	-0.00320956	232	0	0.214147	-0.214147	231.5	0	0.00101956	-0.00101956	232
SLC66A1L	solute carrier family 66 member 1 like	0	5	-5	244	0	0.00320707	-0.00320707	233	0	0.213826	-0.213826	233	0	0.00101828	-0.00101828	233
KCTD8	potassium channel tetramerization domain containing 8	0	5	-5	244	0	0.00320136	-0.00320136	234	0	0.213368	-0.213368	234	0	0.00101799	-0.00101799	234
ARHGEF28	Rho guanine nucleotide exchange factor 28	0	5	-5	244	0	0.00313395	-0.00313395	235	0	0.213276	-0.213276	235	0	0.00101651	-0.00101651	235
HTR4	5-hydroxytryptamine receptor 4	0	5	-5	244	0	0.00312585	-0.00312585	236	0	0.212957	-0.212957	236	0	0.00100853	-0.00100853	236
SLIT3	slit guidance ligand 3	0	5	-5	244	2.46664e-05	0.00312456	-0.00309989	237	0	0.212912	-0.212912	237	0	0.000997957	-0.000997957	237
AL445250.1		0	5	-5	244	0	0.00307903	-0.00307903	238	0	0.212684	-0.212684	238.5	0.000685676	0.00168193	-0.000996257	238
CYTH3	cytohesin 3	0	5	-5	244	0	0.00305141	-0.00305141	239	0	0.212684	-0.212684	238.5	0	0.000990175	-0.000990175	239
DOCK4	dedicator of cytokinesis 4	0	5	-5	244	0	0.00303894	-0.00303894	240	0	0.212593	-0.212593	240	0	0.000989164	-0.000989164	240
PRAG1	PEAK1 related, kinase-activating pseudokinase 1	0	5	-5	244	0	0.00303611	-0.00303611	241	0	0.212367	-0.212367	241	0	0.000988397	-0.000988397	241
C8orf34	chromosome 8 open reading frame 34	0	5	-5	244	0	0.00299593	-0.00299593	242	0	0.212276	-0.212276	242	0.000633719	0.00160994	-0.000976224	242
SNTB1	syntrophin beta 1	0	5	-5	244	5.62065e-05	0.00303789	-0.00298168	243	0	0.21205	-0.21205	244	0	0.000975713	-0.000975713	243
PCSK5	proprotein convertase subtilisin/kexin type 5	0	5	-5	244	0	0.00289119	-0.00289119	244	0	0.21205	-0.21205	244	0	0.000975565	-0.000975565	244
DTX4	deltex E3 ubiquitin ligase 4	0	5	-5	244	0	0.00285549	-0.00285549	245	0	0.21205	-0.21205	244	0	0.000970732	-0.000970732	245
AHNAK	AHNAK nucleoprotein	0	5	-5	244	0	0.00285372	-0.00285372	246	0	0.211915	-0.211915	246	0	0.000966641	-0.000966641	246
CADM1	cell adhesion molecule 1	0	5	-5	244	0	0.00284573	-0.00284573	247	0	0.211735	-0.211735	247	0	0.000965945	-0.000965945	247
FXYD6	FXYD domain containing ion transport regulator 6	0	5	-5	244	0	0.00283381	-0.00283381	248	0	0.21169	-0.21169	248	0	0.000964034	-0.000964034	248
SLC38A1	solute carrier family 38 member 1	0	5	-5	244	0	0.00282367	-0.00282367	249	0	0.211555	-0.211555	249	0	0.000963619	-0.000963619	249
ANKS1B	ankyrin repeat and sterile alpha motif domain containing 1B	0	5	-5	244	0	0.00273836	-0.00273836	250	0	0.211465	-0.211465	250	0	0.000961966	-0.000961966	250
DYNLL1	dynein light chain LC8-type 1	0	5	-5	244	0	0.00271888	-0.00271888	251	0	0.211106	-0.211106	251	0	0.000961106	-0.000961106	251
STARD13	StAR related lipid transfer domain containing 13	0	5	-5	244	0	0.00270301	-0.00270301	252	0	0.211062	-0.211062	252	0	0.000960568	-0.000960568	252
CYSLTR2	cysteinyl leukotriene receptor 2	0	5	-5	244	0	0.00247768	-0.00247768	253	0	0.211017	-0.211017	254	0	0.000953132	-0.000953132	253
DACH1	dachshund family transcription factor 1	0	5	-5	244	0	0.00245774	-0.00245774	254	0	0.211017	-0.211017	254	0.00214959	0.0031008	-0.000951204	254
NOVA1	NOVA alternative splicing regulator 1	0	5	-5	244	0	0.00242655	-0.00242655	255	0	0.211017	-0.211017	254	0	0.000950397	-0.000950397	255
CLEC14A	C-type lectin domain containing 14A	0	5	-5	244	0	0.00239042	-0.00239042	256	0	0.210928	-0.210928	256	0.000424171	0.00137425	-0.000950078	256
GNG2	G protein subunit gamma 2	0	5	-5	244	0	0.00235876	-0.00235876	257	0	0.210883	-0.210883	257	0	0.000949809	-0.000949809	257
LINC02328	long intergenic non-protein coding RNA 2328	0	5	-5	244	0	0.00235579	-0.00235579	258	0	0.210794	-0.210794	258	0	0.00094515	-0.00094515	258
B2M	beta-2-microglobulin	0	5	-5	244	0	0.0023557	-0.0023557	259	0	0.21066	-0.21066	259	0	0.000943614	-0.000943614	259
ISLR	immunoglobulin superfamily containing leucine rich repeat	0	5	-5	244	0	0.00234055	-0.00234055	260	0	0.210482	-0.210482	260	0.000938765	0.00187872	-0.000939955	260
MMP2	matrix metallopeptidase 2	0	5	-5	244	0	0.0023248	-0.0023248	261	0	0.210437	-0.210437	262.5	0	0.000939869	-0.000939869	261
SOX9	SRY-box transcription factor 9	0	5	-5	244	0	0.00231133	-0.00231133	262	0	0.210437	-0.210437	262.5	0	0.000933289	-0.000933289	262
LINC00511	long intergenic non-protein coding RNA 511	0	5	-5	244	0	0.00228659	-0.00228659	263	0	0.210437	-0.210437	262.5	0	0.000928191	-0.000928191	263
LGALS3BP	galectin 3 binding protein	0	5	-5	244	0	0.00226186	-0.00226186	264	0	0.210437	-0.210437	262.5	0	0.000925946	-0.000925946	264
ACTG1	actin gamma 1	0	5	-5	244	0	0.00224118	-0.00224118	265	0	0.210393	-0.210393	265	0	0.000924692	-0.000924692	265
RAB31	RAB31, member RAS oncogene family	0	5	-5	244	0	0.00223441	-0.00223441	266	0	0.210171	-0.210171	266	0	0.00091277	-0.00091277	266
ZNF521	zinc finger protein 521	0	5	-5	244	0	0.00221605	-0.00221605	267	0	0.209861	-0.209861	267.5	0	0.000912306	-0.000912306	267
EMILIN3	elastin microfibril interfacer 3	0	5	-5	244	0	0.0021907	-0.0021907	268	0	0.209861	-0.209861	267.5	0	0.000907743	-0.000907743	268
TOX2	TOX high mobility group box family member 2	0	5	-5	244	0	0.0021481	-0.0021481	269	0	0.209817	-0.209817	269	0	0.000905664	-0.000905664	269
MIF	macrophage migration inhibitory factor	0	5	-5	244	0	0.00214361	-0.00214361	270	0	0.209773	-0.209773	270.5	0	0.000891816	-0.000891816	270
XG	Xg glycoprotein (Xg blood group)	0	5	-5	244	0	0.00212313	-0.00212313	271	0	0.209773	-0.209773	270.5	0	0.000891813	-0.000891813	271
PLD1	phospholipase D1	5	9	-4	298.5	0	0.00212069	-0.00212069	272	0	0.209728	-0.209728	272	0	0.000890178	-0.000890178	272
PDE5A	phosphodiesterase 5A	5	9	-4	298.5	0	0.00212036	-0.00212036	273	0	0.209552	-0.209552	273	0	0.000886442	-0.000886442	273
PAG1	phosphoprotein membrane anchor with glycosphingolipid microdomains 1	1	5	-4	298.5	0	0.00211881	-0.00211881	274	0	0.209464	-0.209464	274	0	0.000883215	-0.000883215	274
TENM4	teneurin transmembrane protein 4	2	6	-4	298.5	0	0.00210765	-0.00210765	275	0	0.209244	-0.209244	275	0	0.000882912	-0.000882912	275
PRICKLE1	prickle planar cell polarity protein 1	2	6	-4	298.5	0	0.00209762	-0.00209762	276	0	0.2092	-0.2092	278	0	0.00088047	-0.00088047	276
DOK5	docking protein 5	1	5	-4	298.5	0	0.00208803	-0.00208803	277	0	0.2092	-0.2092	278	0.000782138	0.00166039	-0.000878257	277
TIMP1	TIMP metallopeptidase inhibitor 1	1	5	-4	298.5	0	0.00208053	-0.00208053	278	0	0.2092	-0.2092	278	0	0.000873659	-0.000873659	278
AZIN2	antizyme inhibitor 2	0	4	-4	298.5	0	0.00207825	-0.00207825	279	0	0.2092	-0.2092	278	0	0.000871178	-0.000871178	279
LINC01137	long intergenic non-protein coding RNA 1137	0	4	-4	298.5	0	0.00206956	-0.00206956	280	0	0.2092	-0.2092	278	0	0.000870946	-0.000870946	280
TMEM59	transmembrane protein 59	0	4	-4	298.5	0	0.00205649	-0.00205649	281	0	0.209112	-0.209112	281.5	0	0.000869661	-0.000869661	281
AL499616.1		0	4	-4	298.5	0	0.00205256	-0.00205256	282	0	0.209112	-0.209112	281.5	0.00053003	0.00139945	-0.000869416	282
NMNAT2	nicotinamide nucleotide adenylyltransferase 2	0	4	-4	298.5	0	0.00203126	-0.00203126	283	0	0.209024	-0.209024	283	0	0.000865403	-0.000865403	283
NFASC	neurofascin	0	4	-4	298.5	0	0.00203119	-0.00203119	284	0	0.20898	-0.20898	284.5	0	0.000864564	-0.000864564	284
LAPTM4A	lysosomal protein transmembrane 4 alpha	0	4	-4	298.5	0	0.00202804	-0.00202804	285	0	0.20898	-0.20898	284.5	0.00044982	0.00131174	-0.000861917	285
PLEKHH2	pleckstrin homology, MyTH4 and FERM domain containing H2	0	4	-4	298.5	0	0.00202649	-0.00202649	286	0	0.208936	-0.208936	286	0	0.000854282	-0.000854282	286
CALCRL	calcitonin receptor like receptor	0	4	-4	298.5	0	0.00202258	-0.00202258	287	0	0.208893	-0.208893	288	0	0.000852944	-0.000852944	287
PGAP1	post-GPI attachment to proteins inositol deacylase 1	0	4	-4	298.5	0	0.00201297	-0.00201297	288	0	0.208893	-0.208893	288	0	0.000852312	-0.000852312	288
ARL6IP5	ADP ribosylation factor like GTPase 6 interacting protein 5	0	4	-4	298.5	0	0.00200844	-0.00200844	289	0	0.208893	-0.208893	288	0	0.000851711	-0.000851711	289
SLC7A14-AS1	SLC7A14 antisense RNA 1	0	4	-4	298.5	0	0.00200803	-0.00200803	290.5	0	0.208674	-0.208674	290	0	0.000851686	-0.000851686	290
KCNMB2-AS1	KCNMB2 antisense RNA 1	0	4	-4	298.5	0	0.00200803	-0.00200803	290.5	0	0.20863	-0.20863	291.5	0	0.000850141	-0.000850141	291
TECRL	trans-2,3-enoyl-CoA reductase like	0	4	-4	298.5	0	0.00200803	-0.00200803	301	0	0.20863	-0.20863	291.5	0	0.000850019	-0.000850019	292
FGF2	fibroblast growth factor 2	0	4	-4	298.5	0	0.00200803	-0.00200803	301	0	0.208455	-0.208455	293	0	0.000849906	-0.000849906	293
AC012636.1		0	4	-4	298.5	0	0.00200803	-0.00200803	301	0	0.208368	-0.208368	294	0	0.00084537	-0.00084537	294
SPRY4-AS1	SPRY4 antisense RNA 1	0	4	-4	298.5	0	0.00200803	-0.00200803	301	0	0.208325	-0.208325	295	0	0.000844604	-0.000844604	295
ADAMTS2	ADAM metallopeptidase with thrombospondin type 1 motif 2	0	4	-4	298.5	0	0.00200803	-0.00200803	301	0	0.208281	-0.208281	296	0	0.000831235	-0.000831235	296
SUPT3H	SPT3 homolog, SAGA and STAGA complex component	0	4	-4	298.5	0	0.00200803	-0.00200803	301	0	0.208194	-0.208194	297	0	0.000828241	-0.000828241	297
TNFRSF21	TNF receptor superfamily member 21	0	4	-4	298.5	0	0.00200803	-0.00200803	301	0	0.20815	-0.20815	298	0	0.000824883	-0.000824883	298
ADGRB3	adhesion G protein-coupled receptor B3	0	4	-4	298.5	0	0.00200803	-0.00200803	301	0	0.208107	-0.208107	302	0	0.00082392	-0.00082392	299
SOBP	sine oculis binding protein homolog	0	4	-4	298.5	0	0.00200803	-0.00200803	301	0	0.208107	-0.208107	302	0	0.000820319	-0.000820319	300
UST	uronyl 2-sulfotransferase	0	4	-4	298.5	0	0.00200803	-0.00200803	301	0	0.208107	-0.208107	302	0	0.000819405	-0.000819405	301
AGMO	alkylglycerol monooxygenase	0	4	-4	298.5	0	0.00200803	-0.00200803	301	0	0.208107	-0.208107	302	0	0.000816979	-0.000816979	302
GNG11	G protein subunit gamma 11	0	4	-4	298.5	0	0.00200803	-0.00200803	301	0	0.208107	-0.208107	302	0	0.000816876	-0.000816876	303
FAM110B	family with sequence similarity 110 member B	0	4	-4	298.5	0	0.00200803	-0.00200803	301	0	0.208107	-0.208107	302	0	0.000813832	-0.000813832	304
AC036214.1		0	4	-4	298.5	0	0.00200803	-0.00200803	301	0	0.208107	-0.208107	302	0	0.000813398	-0.000813398	305
TRMT112	tRNA methyltransferase subunit 11-2	0	4	-4	298.5	0	0.00200803	-0.00200803	301	0	0.208064	-0.208064	306	0	0.000811862	-0.000811862	306
CFL1	cofilin 1	0	4	-4	298.5	0	0.00200803	-0.00200803	301	0	0.20802	-0.20802	307.5	0	0.000811534	-0.000811534	307
ACVRL1	activin A receptor like type 1	0	4	-4	298.5	0	0.00200803	-0.00200803	301	0	0.20802	-0.20802	307.5	0	0.000810116	-0.000810116	308
LINC02408	long intergenic non-protein coding RNA 2408	0	4	-4	298.5	0	0.00200803	-0.00200803	301	0	0.207977	-0.207977	309	0	0.000809544	-0.000809544	309
KLF5	Kruppel like factor 5	0	4	-4	298.5	0	0.00200803	-0.00200803	301	0	0.20789	-0.20789	311	0	0.000808601	-0.000808601	310
RNASE4	ribonuclease A family member 4	0	4	-4	298.5	0	0.0019984	-0.0019984	311	0	0.20789	-0.20789	311	0	0.000805799	-0.000805799	311
LTBP2	latent transforming growth factor beta binding protein 2	0	4	-4	298.5	0	0.00198517	-0.00198517	312	0	0.20789	-0.20789	311	0	0.000805154	-0.000805154	312
CATSPERB	cation channel sperm associated auxiliary subunit beta	0	4	-4	298.5	0	0.00197891	-0.00197891	313	0	0.207716	-0.207716	313	0.000644958	0.00144874	-0.000803777	313
EVL	Enah/Vasp-like	0	4	-4	298.5	6.59067e-05	0.00200803	-0.00194213	314	0	0.20737	-0.20737	314	0	0.000802173	-0.000802173	314
DLK1	delta like non-canonical Notch ligand 1	0	4	-4	298.5	0	0.00193594	-0.00193594	315	0	0.207241	-0.207241	315	0	0.000791853	-0.000791853	315
TPM1	tropomyosin 1	0	4	-4	298.5	0	0.00193516	-0.00193516	316	0	0.206983	-0.206983	318	0	0.00079112	-0.00079112	316
SMAD3	SMAD family member 3	0	4	-4	298.5	0	0.00192059	-0.00192059	317	0	0.206983	-0.206983	318	0	0.000789848	-0.000789848	317
GLCE	glucuronic acid epimerase	0	4	-4	298.5	0	0.00192001	-0.00192001	318	0	0.206983	-0.206983	318	0	0.000788495	-0.000788495	318
ALDH1A3	aldehyde dehydrogenase 1 family member A3	0	4	-4	298.5	0	0.00190699	-0.00190699	319	0	0.206983	-0.206983	318	0	0.000788412	-0.000788412	319
GPT2	glutamic--pyruvic transaminase 2	0	4	-4	298.5	0	0.00187806	-0.00187806	320	0	0.206983	-0.206983	318	0	0.000788156	-0.000788156	320
DDX5	DEAD-box helicase 5	0	4	-4	298.5	0	0.00186688	-0.00186688	321	0	0.206897	-0.206897	321	0	0.000787809	-0.000787809	321
PTPRS	protein tyrosine phosphatase receptor type S	0	4	-4	298.5	0	0.00185878	-0.00185878	322	0	0.206854	-0.206854	322.5	0	0.000786574	-0.000786574	322
ADGRE2	adhesion G protein-coupled receptor E2	0	4	-4	298.5	0.000154683	0.00200803	-0.00185335	323	0	0.206854	-0.206854	322.5	0	0.00078621	-0.00078621	323
ADA	adenosine deaminase	0	4	-4	298.5	0.00223214	0.00404766	-0.00181551	324	0	0.206811	-0.206811	324.5	0	0.000785864	-0.000785864	324
CECR2	CECR2 histone acetyl-lysine reader	0	4	-4	298.5	0	0.00178551	-0.00178551	325	0	0.206811	-0.206811	324.5	0	0.000776913	-0.000776913	325
CYP4X1	cytochrome P450 family 4 subfamily X member 1	1	4	-3	366	0	0.00177298	-0.00177298	326	0	0.206553	-0.206553	327.5	0	0.000770094	-0.000770094	326
GASK1A	golgi associated kinase 1A	1	4	-3	366	0.00236379	0.00408953	-0.00172574	327	0	0.206553	-0.206553	327.5	0	0.00076947	-0.00076947	327
SPARCL1	SPARC like 1	3	6	-3	366	0	0.00171286	-0.00171286	328	0	0.206553	-0.206553	327.5	0	0.000766721	-0.000766721	328
FAM171A1	family with sequence similarity 171 member A1	1	4	-3	366	0	0.00170913	-0.00170913	329	0	0.206553	-0.206553	327.5	0	0.000764862	-0.000764862	329
NRP1	neuropilin 1	1	4	-3	366	0	0.00169513	-0.00169513	330	0	0.20651	-0.20651	330	0	0.000764702	-0.000764702	330
PSAP	prosaposin	1	4	-3	366	0	0.00168276	-0.00168276	331	0	0.206382	-0.206382	331	0	0.000764013	-0.000764013	331
NEAT1	nuclear paraspeckle assembly transcript 1	11	14	-3	366	0	0.00160585	-0.00160585	332	0	0.206339	-0.206339	332	0	0.00075738	-0.00075738	332
NCAM1	neural cell adhesion molecule 1	2	5	-3	366	0	0.00160568	-0.00160568	333	0	0.206254	-0.206254	333	0.000437778	0.00119434	-0.000756557	333
FAIM2	Fas apoptotic inhibitory molecule 2	1	4	-3	366	0	0.00158666	-0.00158666	334	0	0.206168	-0.206168	334	0.00181536	0.00256872	-0.000753367	334
KCTD12	potassium channel tetramerization domain containing 12	2	5	-3	366	0	0.00153033	-0.00153033	335	0	0.206126	-0.206126	335.5	0	0.000747841	-0.000747841	335
COL18A1	collagen type XVIII alpha 1 chain	1	4	-3	366	0	0.00150785	-0.00150785	336	0	0.206126	-0.206126	335.5	0.000394371	0.00113782	-0.000743449	336
MXRA5	matrix remodeling associated 5	2	5	-3	366	0	0.00149781	-0.00149781	337	0	0.205828	-0.205828	337	0	0.000741149	-0.000741149	337
SDF4	stromal cell derived factor 4	0	3	-3	366	0.00446512	0.00595176	-0.00148664	338	0	0.205785	-0.205785	341	0	0.000740992	-0.000740992	338
DHRS3	dehydrogenase/reductase 3	0	3	-3	366	0.00195418	0.00339125	-0.00143707	339	0	0.205785	-0.205785	341	0	0.000737514	-0.000737514	339
SH3BGRL3	SH3 domain binding glutamate rich protein like 3	0	3	-3	366	0	0.00143676	-0.00143676	340	0	0.205785	-0.205785	341	0	0.000737047	-0.000737047	340
SPATA6	spermatogenesis associated 6	0	3	-3	366	2.9821e-06	0.00142218	-0.0014192	341	0	0.205785	-0.205785	341	0	0.000736162	-0.000736162	341
JUN	Jun proto-oncogene, AP-1 transcription factor subunit	0	3	-3	366	0	0.00141647	-0.00141647	342	0	0.205785	-0.205785	341	0	0.000732089	-0.000732089	342
ROR1	receptor tyrosine kinase like orphan receptor 1	0	3	-3	366	0	0.00140601	-0.00140601	343	0	0.205785	-0.205785	341	0.000321542	0.00105042	-0.000728878	343
PTGFR	prostaglandin F receptor	0	3	-3	366	0	0.00140387	-0.00140387	344	0	0.205785	-0.205785	341	0	0.000725483	-0.000725483	344
ATP1A1	ATPase Na+/K+ transporting subunit alpha 1	0	3	-3	366	0	0.00139366	-0.00139366	345	0	0.205615	-0.205615	345	0.000341922	0.0010668	-0.000724876	345
OST4	oligosaccharyltransferase complex subunit 4, non-catalytic	0	3	-3	366	0	0.00137604	-0.00137604	346	0	0.205361	-0.205361	346	0	0.000718861	-0.000718861	346
FSHR	follicle stimulating hormone receptor	0	3	-3	366	0	0.00134249	-0.00134249	347	0	0.205192	-0.205192	347	0	0.000718293	-0.000718293	347
ST3GAL5	ST3 beta-galactoside alpha-2,3-sialyltransferase 5	0	3	-3	366	0	0.0012783	-0.0012783	348	0	0.205107	-0.205107	349	0	0.000716329	-0.000716329	348
TNFAIP6	TNF alpha induced protein 6	0	3	-3	366	0.000657726	0.00193313	-0.00127541	349	0	0.205107	-0.205107	349	0	0.000716215	-0.000716215	349
LRRFIP1	LRR binding FLII interacting protein 1	0	3	-3	366	0	0.00126361	-0.00126361	350	0	0.205107	-0.205107	349	0	0.000711849	-0.000711849	350
TMEM43	transmembrane protein 43	0	3	-3	366	0	0.00125843	-0.00125843	351	0	0.205023	-0.205023	351.5	0	0.000711512	-0.000711512	351
THRB	thyroid hormone receptor beta	0	3	-3	366	0	0.00125818	-0.00125818	352	0	0.205023	-0.205023	351.5	0.000587157	0.00129813	-0.00071097	352
VGLL3	vestigial like family member 3	0	3	-3	366	0	0.00125494	-0.00125494	353	0	0.204057	-0.204057	353	0	0.000708582	-0.000708582	353
COL6A6	collagen type VI alpha 6 chain	0	3	-3	366	0	0.00125345	-0.00125345	354	0	0.203889	-0.203889	354	0	0.000707189	-0.000707189	354
IGSF10	immunoglobulin superfamily member 10	0	3	-3	366	0	0.00124249	-0.00124249	355	0	0.203639	-0.203639	355	0	0.000705957	-0.000705957	355
P2RY1	purinergic receptor P2Y1	0	3	-3	366	0	0.00121116	-0.00121116	356	0	0.203598	-0.203598	356.5	0	0.000704388	-0.000704388	356
SCD5	stearoyl-CoA desaturase 5	0	3	-3	366	0	0.00119349	-0.00119349	357	0	0.203598	-0.203598	356.5	0	0.000704175	-0.000704175	357
ANXA5	annexin A5	0	3	-3	366	0	0.0011594	-0.0011594	358	0	0.203473	-0.203473	358	0	0.000703972	-0.000703972	358
NR3C2	nuclear receptor subfamily 3 group C member 2	0	3	-3	366	0	0.00115009	-0.00115009	359	0	0.20339	-0.20339	359	0	0.000699869	-0.000699869	359
AC105285.1		0	3	-3	366	0	0.0011228	-0.0011228	361	0	0.203058	-0.203058	361.5	0	0.000699732	-0.000699732	360.5
TMEM144	transmembrane protein 144	0	3	-3	366	0	0.00114426	-0.00114426	360	0	0.203265	-0.203265	360	0	0.000699732	-0.000699732	360.5
SELENOP	selenoprotein P	0	3	-3	366	0	0.00111084	-0.00111084	362	0	0.203058	-0.203058	361.5	0.000334769	0.00103243	-0.000697664	362
CMYA5	cardiomyopathy associated 5	0	3	-3	366	0	0.00110704	-0.00110704	363	0	0.202975	-0.202975	364	0.000329506	0.0010255	-0.000695991	363
SSBP2	single stranded DNA binding protein 2	0	3	-3	366	0	0.00108772	-0.00108772	364	0	0.202975	-0.202975	364	0	0.000690313	-0.000690313	364
COL28A1	collagen type XXVIII alpha 1 chain	0	3	-3	366	0	0.000962273	-0.000962273	369	0	0.202316	-0.202316	368.5	0	0.000690313	-0.000690313	367.5
EFNA5	ephrin A5	0	3	-3	366	0	0.00108286	-0.00108286	365	0	0.202975	-0.202975	364	0	0.000690313	-0.000690313	367.5
HLA-B	major histocompatibility complex, class I, B	0	3	-3	366	0	0.000992735	-0.000992735	367	0	0.202645	-0.202645	367	0	0.000690313	-0.000690313	367.5
HLA-C	major histocompatibility complex, class I, C	0	3	-3	366	0	0.00107127	-0.00107127	366	0	0.20281	-0.20281	366	0	0.000690313	-0.000690313	367.5
TRERF1	transcriptional regulating factor 1	0	3	-3	366	0	0.000977453	-0.000977453	368	0	0.202316	-0.202316	368.5	0	0.000690313	-0.000690313	367.5
TSPAN13	tetraspanin 13	0	3	-3	366	0	0.000943334	-0.000943334	370	0	0.202192	-0.202192	370	0	0.000690313	-0.000690313	367.5
AHR	aryl hydrocarbon receptor	0	3	-3	366	0.000210209	0.00114695	-0.000936736	371	0	0.202069	-0.202069	371	0	0.000689852	-0.000689852	371
ADCY1	adenylate cyclase 1	0	3	-3	366	0	0.00089532	-0.00089532	372	0	0.201906	-0.201906	372.5	0	0.000681338	-0.000681338	372
CDK6	cyclin dependent kinase 6	0	3	-3	366	0	0.000894622	-0.000894622	373	0	0.201906	-0.201906	372.5	0	0.000681042	-0.000681042	373
VIPR2	vasoactive intestinal peptide receptor 2	0	3	-3	366	0	0.000869261	-0.000869261	374	0	0.201824	-0.201824	374	0	0.000673526	-0.000673526	374
CEBPD	CCAAT enhancer binding protein delta	0	3	-3	366	0	0.000853666	-0.000853666	378	0	0.201742	-0.201742	375	0	0.000672039	-0.000672039	375
ANGPT1	angiopoietin 1	0	3	-3	366	0	0.000853666	-0.000853666	378	0	0.201579	-0.201579	376	0	0.000669113	-0.000669113	376
NEK6	NIMA related kinase 6	0	3	-3	366	0	0.000853666	-0.000853666	378	0	0.201497	-0.201497	377	0	0.000668725	-0.000668725	377
PTGDS	prostaglandin D2 synthase	0	3	-3	366	0	0.000853666	-0.000853666	378	0	0.201212	-0.201212	378	0	0.000666862	-0.000666862	378
ZNF365	zinc finger protein 365	0	3	-3	366	0	0.000853666	-0.000853666	378	0	0.200887	-0.200887	379	0	0.000666033	-0.000666033	379
CPXM2	carboxypeptidase X, M14 family member 2	0	3	-3	366	0	0.000853666	-0.000853666	378	0	0.200726	-0.200726	380	0	0.000665114	-0.000665114	380
C11orf58	chromosome 11 open reading frame 58	0	3	-3	366	0	0.000853666	-0.000853666	378	0	0.200645	-0.200645	381	0	0.000658463	-0.000658463	381
MIR100HG	mir-100-let-7a-2-mir-125b-1 cluster host gene	0	3	-3	366	0	0.000848502	-0.000848502	382	0	0.200604	-0.200604	382	0	0.000649043	-0.000649043	382
HSPA8	heat shock protein family A (Hsp70) member 8	0	3	-3	366	0	0.000848276	-0.000848276	383	0	0.20008	-0.20008	383	0	0.000645899	-0.000645899	383
HDAC7	histone deacetylase 7	0	3	-3	366	0	0.00083159	-0.00083159	384	0	0.19992	-0.19992	384	0	0.000644668	-0.000644668	384
WASF3	WASP family member 3	0	3	-3	366	0	0.000818442	-0.000818442	385	0	0.19988	-0.19988	385	0	0.0006439	-0.0006439	385
STARD13-AS	STARD13 antisense RNA	0	3	-3	366	0.000264819	0.00108124	-0.000816417	386	0	0.199839	-0.199839	386.5	0.00100111	0.00164304	-0.000641926	386
TRIM9	tripartite motif containing 9	0	3	-3	366	0	0.000810151	-0.000810151	387	0	0.199839	-0.199839	386.5	0	0.000641383	-0.000641383	387
NID2	nidogen 2	0	3	-3	366	0.00223214	0.00299734	-0.0007652	388	0	0.199679	-0.199679	388.5	0.000713996	0.00135358	-0.000639586	388
SIPA1L1	signal induced proliferation associated 1 like 1	0	3	-3	366	0	0.000712505	-0.000712505	389	0	0.199679	-0.199679	388.5	0	0.000639511	-0.000639511	389
MYO1E	myosin IE	0	3	-3	366	0	0.000712397	-0.000712397	390	0	0.199559	-0.199559	390	0	0.000639277	-0.000639277	390
PPIB	peptidylprolyl isomerase B	0	3	-3	366	0	0.00069057	-0.00069057	391	0	0.199479	-0.199479	391	0	0.000633694	-0.000633694	391
CORO2B	coronin 2B	0	3	-3	366	0	0.000643919	-0.000643919	392	0	0.199081	-0.199081	392	0	0.00063152	-0.00063152	392
ELOB	elongin B	0	3	-3	366	0	0.00064251	-0.00064251	393	0	0.198882	-0.198882	393	0	0.000629831	-0.000629831	393
AC004381.1		0	3	-3	366	0	0.000641713	-0.000641713	394	0	0.198802	-0.198802	394	0	0.000629475	-0.000629475	394
GSE1	Gse1 coiled-coil protein	0	3	-3	366	0	0.000631192	-0.000631192	395	0	0.198763	-0.198763	395	0	0.000623404	-0.000623404	395
TIMP2	TIMP metallopeptidase inhibitor 2	0	3	-3	366	0	0.00063006	-0.00063006	396	0	0.198683	-0.198683	396	0	0.00062155	-0.00062155	396
RNF165	ring finger protein 165	0	3	-3	366	0	0.000629691	-0.000629691	397	0	0.198644	-0.198644	397	0	0.00061946	-0.00061946	397
CRTC1	CREB regulated transcription coactivator 1	0	3	-3	366	0	0.000621143	-0.000621143	398	0	0.198051	-0.198051	398	0	0.000616281	-0.000616281	398
ZNF493	zinc finger protein 493	0	3	-3	366	0	0.000618824	-0.000618824	399	0	0.198012	-0.198012	399	0	0.000612477	-0.000612477	399
RABAC1	Rab acceptor 1	0	3	-3	366	0	0.000605986	-0.000605986	400	0	0.197933	-0.197933	400	0	0.000612051	-0.000612051	400
AL117382.1		0	3	-3	366	0	0.000600716	-0.000600716	401	0	0.197855	-0.197855	401	0	0.000611866	-0.000611866	401
AP000331.1		0	3	-3	366	0	0.000599867	-0.000599867	402	0	0.197501	-0.197501	402	0	0.000610326	-0.000610326	402
SELENOM	selenoprotein M	0	3	-3	366	0	0.000589764	-0.000589764	403	0	0.197267	-0.197267	403	0	0.000610326	-0.000610326	403
SEPTIN6	septin 6	0	3	-3	366	0	0.000584759	-0.000584759	404	0	0.19715	-0.19715	404	0	0.000605878	-0.000605878	404
AC002377.1		0	3	-3	366	0	0.000583233	-0.000583233	405	0	0.196916	-0.196916	405	0	0.000602936	-0.000602936	405
GPC3	glypican 3	0	3	-3	366	0	0.00057291	-0.00057291	406	0	0.196721	-0.196721	406	0	0.000598115	-0.000598115	406
EPHB2	EPH receptor B2	3	5	-2	478	0	0.00056952	-0.00056952	407	0	0.196682	-0.196682	407	0.000334023	0.000931945	-0.000597922	407
OSBPL10	oxysterol binding protein like 10	4	6	-2	478	0	0.000562613	-0.000562613	408	0	0.196411	-0.196411	408.5	0	0.000597128	-0.000597128	408
GXYLT2	glucoside xylosyltransferase 2	1	3	-2	478	0	0.000556258	-0.000556258	409.5	0	0.196411	-0.196411	408.5	0	0.000590131	-0.000590131	409
ENC1	ectodermal-neural cortex 1	21	23	-2	478	0	0.000556258	-0.000556258	409.5	0	0.196334	-0.196334	410	0	0.000589515	-0.000589515	410
HMCN2	hemicentin 2	1	3	-2	478	0	0.0005561	-0.0005561	411	0	0.196063	-0.196063	411	0.000386037	0.000973904	-0.000587867	411
PLXDC2	plexin domain containing 2	4	6	-2	478	3.48917e-05	0.000590966	-0.000556074	412	0	0.196024	-0.196024	412	0	0.000587802	-0.000587802	412
ANKRD1	ankyrin repeat domain 1	2	4	-2	478	0	0.000549314	-0.000549314	413	0	0.195947	-0.195947	413.5	0	0.000587274	-0.000587274	413
FBLN5	fibulin 5	3	5	-2	478	0	0.000538198	-0.000538198	415	0	0.195909	-0.195909	415	0	0.000586759	-0.000586759	414.5
PRR5L	proline rich 5 like	4	6	-2	478	0	0.000542273	-0.000542273	414	0	0.195947	-0.195947	413.5	0	0.000586759	-0.000586759	414.5
PLXDC1	plexin domain containing 1	1	3	-2	478	0	0.000537105	-0.000537105	416	0	0.195755	-0.195755	416	0	0.000581985	-0.000581985	416
PGRMC1	progesterone receptor membrane component 1	1	3	-2	478	0.00205201	0.00257755	-0.000525539	417	0	0.195639	-0.195639	417	0	0.000577407	-0.000577407	417
MEGF6	multiple EGF like domains 6	0	2	-2	478	0	0.00052516	-0.00052516	418	0	0.195563	-0.195563	418	0	0.000575799	-0.000575799	418
ECE1	endothelin converting enzyme 1	0	2	-2	478	0	0.000518055	-0.000518055	419	0	0.195179	-0.195179	419	0	0.000575458	-0.000575458	419
ASAP3	ArfGAP with SH3 domain, ankyrin repeat and PH domain 3	0	2	-2	478	0	0.000496248	-0.000496248	420	0	0.194607	-0.194607	420	0	0.000574863	-0.000574863	420
PLPP3	phospholipid phosphatase 3	0	2	-2	478	0	0.000483127	-0.000483127	421	0	0.194493	-0.194493	422	0	0.000574619	-0.000574619	421
PDE4B	phosphodiesterase 4B	0	2	-2	478	0	0.000480991	-0.000480991	422	0	0.194493	-0.194493	422	0	0.000569002	-0.000569002	422
AL139147.1		0	2	-2	478	0	0.000449793	-0.000449793	423	0	0.194493	-0.194493	422	0	0.000568854	-0.000568854	423
ZRANB2-AS2	ZRANB2 antisense RNA 2 (head to head)	0	2	-2	478	0	0.000442447	-0.000442447	424	0	0.194417	-0.194417	424	0	0.000568708	-0.000568708	424
SLC44A5	solute carrier family 44 member 5	0	2	-2	478	0	0.000436763	-0.000436763	425	0	0.194341	-0.194341	425	0	0.00056817	-0.00056817	425
TTLL7	tubulin tyrosine ligase like 7	0	2	-2	478	0	0.000435134	-0.000435134	426	0	0.193925	-0.193925	427	0	0.000566755	-0.000566755	426
AL078459.1		0	2	-2	478	0	0.000434062	-0.000434062	427	0	0.193925	-0.193925	427	0	0.000565491	-0.000565491	427
LRRC8D	leucine rich repeat containing 8 VRAC subunit D	0	2	-2	478	0	0.000417273	-0.000417273	428	0	0.193925	-0.193925	427	0	0.000565129	-0.000565129	428
BCAR3	BCAR3 adaptor protein, NSP family member	0	2	-2	478	0	0.00041291	-0.00041291	429	0	0.193887	-0.193887	429	0	0.000564602	-0.000564602	429
ARHGAP29-AS1	ARHGAP29 antisense RNA 1	0	2	-2	478	0	0.000409186	-0.000409186	430	0	0.193812	-0.193812	430	0	0.000562691	-0.000562691	430.5
CSF1	colony stimulating factor 1	0	2	-2	478	0	0.000391994	-0.000391994	431	0	0.193624	-0.193624	431	0	0.000562691	-0.000562691	430.5
KCNA2	potassium voltage-gated channel subfamily A member 2	0	2	-2	478	0	0.000386203	-0.000386203	432	0	0.193511	-0.193511	432.5	0	0.00056092	-0.00056092	432
S100A10	S100 calcium binding protein A10	0	2	-2	478	0	0.000374975	-0.000374975	433	0	0.193511	-0.193511	432.5	0	0.000559393	-0.000559393	433
FAM163A	family with sequence similarity 163 member A	0	2	-2	478	0	0.000373339	-0.000373339	434	0	0.193473	-0.193473	434	0	0.000559393	-0.000559393	434
LAMC1-AS1	LAMC1 antisense RNA 1	0	2	-2	478	0	0.000371261	-0.000371261	435	0	0.193436	-0.193436	435	0	0.00055819	-0.00055819	435
C1orf21	chromosome 1 open reading frame 21	0	2	-2	478	0	0.00036477	-0.00036477	436	0	0.193398	-0.193398	436	0	0.000552569	-0.000552569	436
ENAH	ENAH actin regulator	0	2	-2	478	0	0.000350227	-0.000350227	437	0	0.193136	-0.193136	437	0	0.000549534	-0.000549534	437
NID1	nidogen 1	0	2	-2	478	0	0.000341861	-0.000341861	438	0	0.193061	-0.193061	438	0	0.000544933	-0.000544933	438
AC011995.2		0	2	-2	478	0	0.000319063	-0.000319063	439	0	0.192911	-0.192911	440	0	0.000544791	-0.000544791	439
LINC01250	long intergenic non-protein coding RNA 1250	0	2	-2	478	0	0.000316429	-0.000316429	440	0	0.192911	-0.192911	440	0	0.000544507	-0.000544507	440
AC093912.1		0	2	-2	478	0	0.000315011	-0.000315011	441	0	0.192911	-0.192911	440	0	0.000543614	-0.000543614	441
SPRED2	sprouty related EVH1 domain containing 2	0	2	-2	478	0	0.000300747	-0.000300747	442	0	0.192799	-0.192799	442	0	0.000543169	-0.000543169	442
TMSB10	thymosin beta 10	0	2	-2	478	0	0.000298801	-0.000298801	443	0	0.192762	-0.192762	443	0.000921511	0.00146211	-0.0005406	443
ATOH8	atonal bHLH transcription factor 8	0	2	-2	478	0	0.000298383	-0.000298383	444	0	0.192167	-0.192167	444	0	0.000535746	-0.000535746	444
AC011246.1		0	2	-2	478	0	0.000295075	-0.000295075	445	0	0.19213	-0.19213	445	0	0.000534382	-0.000534382	445
MGAT5	alpha-1,6-mannosylglycoprotein 6-beta-N-acetylglucosaminyltransferase	0	2	-2	478	0	0.000290055	-0.000290055	446	0	0.19176	-0.19176	446	0	0.000533599	-0.000533599	446
RND3	Rho family GTPase 3	0	2	-2	478	0	0.00028482	-0.00028482	447	0	0.191612	-0.191612	447	0	0.000532665	-0.000532665	447
TANK	TRAF family member associated NFKB activator	0	2	-2	478	0	0.000282834	-0.000282834	448.5	0	0.191538	-0.191538	448	0.000535789	0.00106836	-0.000532568	448
CHN1	chimerin 1	0	2	-2	478	0	0.000282834	-0.000282834	448.5	0	0.191502	-0.191502	449.5	0	0.000531978	-0.000531978	449
AGAP1	ArfGAP with GTPase domain, ankyrin repeat and PH domain 1	0	2	-2	478	0	0.000277214	-0.000277214	450	0	0.191502	-0.191502	449.5	0	0.000529428	-0.000529428	450
ITPR1	inositol 1,4,5-trisphosphate receptor type 1	0	2	-2	478	0	0.00027655	-0.00027655	451	0	0.191465	-0.191465	451.5	0	0.000527358	-0.000527358	451
ITGA9	integrin subunit alpha 9	0	2	-2	478	0	0.000258736	-0.000258736	452	0	0.191465	-0.191465	451.5	0	0.00052673	-0.00052673	452
ADAMTS9-AS2	ADAMTS9 antisense RNA 2	0	2	-2	478	0	0.000241555	-0.000241555	453	0	0.191244	-0.191244	453	0	0.00052476	-0.00052476	453
HEG1	heart development protein with EGF like domains 1	0	2	-2	478	0	0.000228683	-0.000228683	454	0	0.191208	-0.191208	454.5	0	0.000522947	-0.000522947	454
MBNL1	muscleblind like splicing regulator 1	0	2	-2	478	0	0.000225415	-0.000225415	455	0	0.191208	-0.191208	454.5	0.000443798	0.00096527	-0.000521473	455
AC098829.1		0	2	-2	478	0	0.000223771	-0.000223771	456	0	0.191171	-0.191171	456.5	0	0.000514993	-0.000514993	456
SLC4A4	solute carrier family 4 member 4	0	2	-2	478	0	0.000220086	-0.000220086	457	0	0.191171	-0.191171	456.5	0	0.000513749	-0.000513749	457
ANTXR2	ANTXR cell adhesion molecule 2	0	2	-2	478	0	0.000220073	-0.000220073	458	0	0.191061	-0.191061	458	0	0.000513493	-0.000513493	458
ARHGAP24	Rho GTPase activating protein 24	0	2	-2	478	0	0.000213613	-0.000213613	459	0	0.191024	-0.191024	459	0	0.000512502	-0.000512502	459
EDNRA	endothelin receptor type A	0	2	-2	478	0	0.000212707	-0.000212707	460	0	0.190988	-0.190988	460.5	0	0.000510621	-0.000510621	460.5
GUCY1B1	guanylate cyclase 1 soluble subunit beta 1	0	2	-2	478	0	0.000207565	-0.000207565	461	0	0.190988	-0.190988	460.5	0	0.000510621	-0.000510621	460.5
NR2F1-AS1	NR2F1 antisense RNA 1	0	2	-2	478	0	0.000204714	-0.000204714	462	0	0.190914	-0.190914	464	0	0.000510497	-0.000510497	462
CD14	CD14 molecule	0	2	-2	478	0	0.000191158	-0.000191158	463	0	0.190914	-0.190914	464	0	0.000502218	-0.000502218	463.5
KCNMB1	potassium calcium-activated channel subfamily M regulatory beta subunit 1	0	2	-2	478	0	0.000188128	-0.000188128	464	0	0.190914	-0.190914	464	0	0.000502218	-0.000502218	463.5
RACK1	receptor for activated C kinase 1	0	2	-2	478	0	0.000185886	-0.000185886	465	0	0.190914	-0.190914	464	0	0.000499316	-0.000499316	465
CAP2	cyclase associated actin cytoskeleton regulatory protein 2	0	2	-2	478	0	0.000183743	-0.000183743	466	0	0.190914	-0.190914	464	0	0.000498105	-0.000498105	466
HLA-E	major histocompatibility complex, class I, E	0	2	-2	478	0	0.000174716	-0.000174716	467	0	0.190768	-0.190768	468	0	0.000496876	-0.000496876	467
CLIC1	chloride intracellular channel 1	0	2	-2	478	0	0.000169471	-0.000169471	468	0	0.190768	-0.190768	468	0.000355732	0.000851053	-0.000495321	468
AL391807.1		0	2	-2	478	0	0.000158028	-0.000158028	469	0	0.190768	-0.190768	468	0	0.000494352	-0.000494352	469
AL356277.3		0	2	-2	478	0	0.000149364	-0.000149364	470	0	0.190076	-0.190076	470	0	0.000494163	-0.000494163	470
EPB41L2	erythrocyte membrane protein band 4.1 like 2	0	2	-2	478	0	0.000148911	-0.000148911	471	0	0.189931	-0.189931	471	0.000271639	0.000763752	-0.000492113	471
PDE7B	phosphodiesterase 7B	0	2	-2	478	0	0.000147088	-0.000147088	472	0	0.189823	-0.189823	472	0	0.000491627	-0.000491627	472
IFNGR1	interferon gamma receptor 1	0	2	-2	478	0	0.000143118	-0.000143118	473	0	0.189714	-0.189714	473.5	0	0.000491503	-0.000491503	473
PLAGL1	PLAG1 like zinc finger 1	0	2	-2	478	0	0.000138479	-0.000138479	474	0	0.189714	-0.189714	473.5	0	0.000490361	-0.000490361	474
AFDN	afadin, adherens junction formation factor	0	2	-2	478	0	0.00012868	-0.00012868	475	0	0.189426	-0.189426	475	0	0.00048957	-0.00048957	475
SDK1	sidekick cell adhesion molecule 1	0	2	-2	478	0	0.000128549	-0.000128549	476	0	0.189282	-0.189282	477.5	0	0.000488055	-0.000488055	476
AC004879.1		0	2	-2	478	0	0.000126003	-0.000126003	477	0	0.189282	-0.189282	477.5	0.000522453	0.00100888	-0.000486423	477
HIP1	huntingtin interacting protein 1	0	2	-2	478	0	0.000125198	-0.000125198	478	0	0.189282	-0.189282	477.5	0	0.000486056	-0.000486056	478.5
IMMP2L	inner mitochondrial membrane peptidase subunit 2	0	2	-2	478	0	0.000122269	-0.000122269	479	0	0.189282	-0.189282	477.5	0	0.000486056	-0.000486056	478.5
TES	testin LIM domain protein	0	2	-2	478	0	0.00010939	-0.00010939	480	0	0.18921	-0.18921	480.5	0	0.00048527	-0.00048527	480
DGKI	diacylglycerol kinase iota	0	2	-2	478	0	0.000108666	-0.000108666	481	0	0.18921	-0.18921	480.5	0	0.000483876	-0.000483876	481
AC006007.1		0	2	-2	478	0	0.000105911	-0.000105911	482	0	0.189066	-0.189066	482	0	0.000482699	-0.000482699	482
AC108449.1		0	2	-2	478	0	0.000102902	-0.000102902	483	0	0.188958	-0.188958	483	0	0.000481673	-0.000481673	483.5
TRPS1	transcriptional repressor GATA binding 1	0	2	-2	478	0	7.79415e-05	-7.79415e-05	484	0	0.188779	-0.188779	484	0	0.000481673	-0.000481673	483.5
SPAAR	small regulatory polypeptide of amino acid response	0	2	-2	478	0	6.56798e-05	-6.56798e-05	485	0	0.188636	-0.188636	485	0	0.000481312	-0.000481312	485
APBA1	amyloid beta precursor protein binding family A member 1	0	2	-2	478	0	6.54012e-05	-6.54012e-05	486	0	0.188422	-0.188422	486	0	0.000481099	-0.000481099	486
ZNF438	zinc finger protein 438	0	2	-2	478	0	6.49841e-05	-6.49841e-05	487	0	0.188066	-0.188066	487	0	0.000480639	-0.000480639	487
LINC02664	long intergenic non-protein coding RNA 2664	0	2	-2	478	0	5.89232e-05	-5.89232e-05	488	0	0.187854	-0.187854	488.5	0	0.000478015	-0.000478015	488
SLF2	SMC5-SMC6 complex localization factor 2	0	2	-2	478	0	5.88847e-05	-5.88847e-05	489	0	0.187854	-0.187854	488.5	0	0.000476983	-0.000476983	489
DOCK1	dedicator of cytokinesis 1	0	2	-2	478	0	5.57212e-05	-5.57212e-05	490	0	0.187641	-0.187641	490	0	0.000476406	-0.000476406	490
DKK3	dickkopf WNT signaling pathway inhibitor 3	0	2	-2	478	0	5.44394e-05	-5.44394e-05	491	0	0.187535	-0.187535	491	0	0.000475779	-0.000475779	491
FIBIN	fin bud initiation factor homolog	0	2	-2	478	0	5.13979e-05	-5.13979e-05	492	0	0.187465	-0.187465	492	0	0.000474601	-0.000474601	492
COX8A	cytochrome c oxidase subunit 8A	0	2	-2	478	0	4.89431e-05	-4.89431e-05	493	0	0.187394	-0.187394	493.5	0	0.000472318	-0.000472318	493
MYO7A	myosin VIIA	0	2	-2	478	0	4.82219e-05	-4.82219e-05	494	0	0.187394	-0.187394	493.5	0	0.000471229	-0.000471229	494
TYR	tyrosinase	0	2	-2	478	0	4.76585e-05	-4.76585e-05	495	0	0.187077	-0.187077	495	0	0.000469785	-0.000469785	495
CD9	CD9 molecule	0	2	-2	478	0	4.31982e-05	-4.31982e-05	496	0	0.186727	-0.186727	496	0	0.000469497	-0.000469497	496
AC022075.1		0	2	-2	478	0	3.82801e-05	-3.82801e-05	497	0	0.186587	-0.186587	497	0	0.000469112	-0.000469112	497
ST8SIA1	ST8 alpha-N-acetyl-neuraminide alpha-2,8-sialyltransferase 1	0	2	-2	478	0	3.44356e-05	-3.44356e-05	498	0	0.186552	-0.186552	498	0	0.000466664	-0.000466664	498
SLC4A8	solute carrier family 4 member 8	0	2	-2	478	0	3.35055e-05	-3.35055e-05	499	0	0.186377	-0.186377	499	0	0.000466422	-0.000466422	499
KCNMB4	potassium calcium-activated channel subfamily M regulatory beta subunit 4	0	2	-2	478	0	3.12698e-05	-3.12698e-05	500.5	0	0.186168	-0.186168	500	0	0.000464998	-0.000464998	500
EEA1	early endosome antigen 1	0	2	-2	478	0	3.12698e-05	-3.12698e-05	500.5	0	0.186029	-0.186029	501	0	0.000463804	-0.000463804	501
ACACB	acetyl-CoA carboxylase beta	0	2	-2	478	0	2.90451e-05	-2.90451e-05	502	0	0.18596	-0.18596	502	0	0.000463696	-0.000463696	502
ALDH2	aldehyde dehydrogenase 2 family member	0	2	-2	478	0	2.66729e-05	-2.66729e-05	503	0	0.185821	-0.185821	504.5	0	0.00046351	-0.00046351	503
COX6A1	cytochrome c oxidase subunit 6A1	0	2	-2	478	0	2.59776e-05	-2.59776e-05	504	0	0.185821	-0.185821	504.5	0.00297972	0.00344318	-0.000463464	504
SMAD9	SMAD family member 9	0	2	-2	478	0	2.31145e-05	-2.31145e-05	505	0	0.185821	-0.185821	504.5	0	0.000462036	-0.000462036	505
GPC6	glypican 6	0	2	-2	478	0	2.2421e-05	-2.2421e-05	506	0	0.185821	-0.185821	504.5	0	0.000461358	-0.000461358	506
FARP1	FERM, ARH/RhoGEF and pleckstrin domain protein 1	0	2	-2	478	0	2.02819e-05	-2.02819e-05	507	0	0.185406	-0.185406	507	0	0.00046122	-0.00046122	507
ITGBL1	integrin subunit beta like 1	0	2	-2	478	0	1.7628e-05	-1.7628e-05	508.5	0	0.185371	-0.185371	508	0	0.000458903	-0.000458903	508
AKAP6	A-kinase anchoring protein 6	0	2	-2	478	0	1.5581e-05	-1.5581e-05	510	0	0.185337	-0.185337	509.5	0	0.000458201	-0.000458201	509.5
FAM155A	family with sequence similarity 155 member A	0	2	-2	478	0	1.7628e-05	-1.7628e-05	508.5	0	0.185337	-0.185337	509.5	0	0.000458201	-0.000458201	509.5
BMP4	bone morphogenetic protein 4	0	2	-2	478	0	1.51618e-05	-1.51618e-05	511	0	0.184993	-0.184993	511.5	0	0.00045765	-0.00045765	511
FUT8	fucosyltransferase 8	0	2	-2	478	0	1.45078e-05	-1.45078e-05	512	0	0.184993	-0.184993	511.5	0	0.000456145	-0.000456145	512
PAPLN	papilin, proteoglycan like sulfated glycoprotein	0	2	-2	478	0	1.22444e-05	-1.22444e-05	513	0	0.184924	-0.184924	513	0	0.00045568	-0.00045568	513
AC013451.1		0	2	-2	478	0	1.08887e-05	-1.08887e-05	514	0	0.184274	-0.184274	514.5	0	0.000455411	-0.000455411	514
DIO2-AS1	DIO2 antisense RNA 1	0	2	-2	478	0	1.01013e-05	-1.01013e-05	515	0	0.184274	-0.184274	514.5	0	0.00045451	-0.00045451	515
IFI27	interferon alpha inducible protein 27	0	2	-2	478	0	8.46919e-06	-8.46919e-06	516	0	0.184035	-0.184035	516	0	0.000453117	-0.000453117	516
MEG8	maternally expressed 8, small nucleolar RNA host gene	0	2	-2	478	0	8.28388e-06	-8.28388e-06	517	0	0.183967	-0.183967	517	0	0.000453117	-0.000453117	517.5
PDIA3	protein disulfide isomerase family A member 3	0	2	-2	478	0	8.20921e-06	-8.20921e-06	518	0	0.183764	-0.183764	518	0	0.000453117	-0.000453117	517.5
AC110023.1		0	2	-2	478	0	6.27612e-06	-6.27612e-06	519	0	0.18373	-0.18373	519	0	0.000452987	-0.000452987	519
LINC01579	long intergenic non-protein coding RNA 1579	0	2	-2	478	0	5.7074e-06	-5.7074e-06	520	0	0.183594	-0.183594	520.5	0	0.000452648	-0.000452648	520
MIR193BHG	MIR193B host gene	0	2	-2	478	0	3.87167e-06	-3.87167e-06	521	0	0.183594	-0.183594	520.5	0	0.000452006	-0.000452006	521
LPCAT2	lysophosphatidylcholine acyltransferase 2	0	2	-2	478	0	3.63262e-06	-3.63262e-06	522	0	0.183459	-0.183459	523	0	0.000451599	-0.000451599	522
GAS7	growth arrest specific 7	0	2	-2	478	0	3.1393e-06	-3.1393e-06	523	0	0.183459	-0.183459	523	0	0.000451005	-0.000451005	523
HS3ST3B1	heparan sulfate-glucosamine 3-sulfotransferase 3B1	0	2	-2	478	0	7.92834e-07	-7.92834e-07	524	0	0.183459	-0.183459	523	0	0.000450456	-0.000450456	524
PMP22	peripheral myelin protein 22	0	2	-2	478	0	4.03625e-07	-4.03625e-07	525.5	0	0.183392	-0.183392	525	0	0.00045038	-0.00045038	525
ALDH3A2	aldehyde dehydrogenase 3 family member A2	0	2	-2	478	0	4.03625e-07	-4.03625e-07	525.5	0	0.183324	-0.183324	526	0	0.000450201	-0.000450201	526
SLFN13	schlafen family member 13	0	2	-2	478	0	0	0	857	0	0.183088	-0.183088	527	0	0.000449816	-0.000449816	527
H3F3B		0	2	-2	478	0	0	0	857	0	0.182618	-0.182618	528.5	0	0.000448878	-0.000448878	528
CHST9	carbohydrate sulfotransferase 9	0	2	-2	478	0	0	0	857	0	0.182618	-0.182618	528.5	0	0.000448396	-0.000448396	529
GAREM1	GRB2 associated regulator of MAPK1 subtype 1	0	2	-2	478	0	0	0	857	0	0.182585	-0.182585	531	0	0.000447837	-0.000447837	530
ASXL3	ASXL transcriptional regulator 3	0	2	-2	478	0	0	0	857	0	0.182585	-0.182585	531	0	0.000446511	-0.000446511	531
KIAA0355		0	2	-2	478	0	0	0	857	0	0.182585	-0.182585	531	0	0.000445534	-0.000445534	532
THBD	thrombomodulin	0	2	-2	478	0	0	0	857	0	0.182518	-0.182518	533	0	0.000443812	-0.000443812	533
R3HDML	R3H domain containing like	0	2	-2	478	0	0	0	857	0	0.182217	-0.182217	534	0	0.000442603	-0.000442603	534
PSMA7	proteasome 20S subunit alpha 7	0	2	-2	478	0	0	0	857	0	0.182051	-0.182051	535	0	0.000440777	-0.000440777	535
AF130359.1		0	2	-2	478	0	0	0	857	0	0.181785	-0.181785	536	0	0.000439137	-0.000439137	536
AP001442.1		0	2	-2	478	0	0	0	857	0	0.181421	-0.181421	537	0	0.000438747	-0.000438747	537
ADAMTS5	ADAM metallopeptidase with thrombospondin type 1 motif 5	0	2	-2	478	0	0	0	857	0	0.181157	-0.181157	539	0	0.000438602	-0.000438602	538
AL080273.1		0	2	-2	478	0	0	0	857	0	0.181157	-0.181157	539	0	0.00043718	-0.00043718	539
VEGFD	vascular endothelial growth factor D	0	2	-2	478	0	0	0	857	0	0.181157	-0.181157	539	0	0.000434931	-0.000434931	540
SSR4	signal sequence receptor subunit 4	0	2	-2	478	0	0	0	857	0	0.180664	-0.180664	541.5	0	0.000434382	-0.000434382	541
TTTY10	testis-specific transcript, Y-linked 10	0	2	-2	478	0	0	0	857	0	0.180664	-0.180664	541.5	0	0.000433218	-0.000433218	542
MT-ND2		0	2	-2	478	0	0	0	857	0	0.1805	-0.1805	543	0	0.000433125	-0.000433125	543
MT-CO1		0	2	-2	478	0	0	0	857	0	0.180239	-0.180239	544	0	0.00043055	-0.00043055	544
MT-ATP6		0	2	-2	478	0	0	0	857	0	0.179816	-0.179816	545.5	0	0.000429847	-0.000429847	545
MT-CO3		0	2	-2	478	0	0	0	857	0	0.179816	-0.179816	545.5	0	0.000429423	-0.000429423	546
MT-ND3		0	2	-2	478	0	0	0	857	0	0.179719	-0.179719	547	0	0.000429156	-0.000429156	547
MT-ND4		0	2	-2	478	0	0	0	857	0	0.179427	-0.179427	549.5	0	0.000428745	-0.000428745	548
MT-CYB		0	2	-2	478	0	0	0	857	0	0.179427	-0.179427	549.5	0	0.000428423	-0.000428423	549
AL445426.1		1	2	-1	703	0	0	0	857	0	0.179427	-0.179427	549.5	0	0.000428423	-0.000428423	550
IL6R	interleukin 6 receptor	1	2	-1	703	0	0	0	857	0	0.179427	-0.179427	549.5	0	0.00042721	-0.00042721	551.5
KCNN3	potassium calcium-activated channel subfamily N member 3	1	2	-1	703	0	0	0	857	0	0.179363	-0.179363	553	0	0.00042721	-0.00042721	551.5
FMO1	flavin containing dimethylaniline monoxygenase 1	1	2	-1	703	0	0	0	857	0	0.179363	-0.179363	553	0	0.000424333	-0.000424333	553
VIT	vitrin	4	5	-1	703	0	0	0	857	0	0.179363	-0.179363	553	0	0.000424206	-0.000424206	554
BACH2	BTB domain and CNC homolog 2	5	6	-1	703	0	0	0	857	0	0.17904	-0.17904	555	0	0.000423477	-0.000423477	555
TRIL	TLR4 interactor with leucine rich repeats	1	2	-1	703	0	0	0	857	0	0.178623	-0.178623	556	0	0.000423008	-0.000423008	556
MTUS1	microtubule associated scaffold protein 1	1	2	-1	703	0	0	0	857	0	0.178207	-0.178207	557.5	0	0.000422202	-0.000422202	557.5
ROR2	receptor tyrosine kinase like orphan receptor 2	3	4	-1	703	0	0	0	857	0	0.178207	-0.178207	557.5	0	0.000422202	-0.000422202	557.5
ASPN	asporin	1	2	-1	703	0	0	0	857	0	0.178175	-0.178175	559.5	0	0.000419619	-0.000419619	560.5
NEBL	nebulette	3	4	-1	703	0	0	0	857	0	0.178112	-0.178112	561	0	0.000419619	-0.000419619	560.5
PTPDC1	protein tyrosine phosphatase domain containing 1	1	2	-1	703	0	0	0	857	0	0.178175	-0.178175	559.5	0	0.000419619	-0.000419619	560.5
REEP3	receptor accessory protein 3	1	2	-1	703	0	0	0	857	0	0.17808	-0.17808	563	0	0.000419619	-0.000419619	560.5
PLAC9	placenta associated 9	1	2	-1	703	0	0	0	857	0	0.17808	-0.17808	563	0	0.000419555	-0.000419555	563
GFRA1	GDNF family receptor alpha 1	1	2	-1	703	0	0	0	857	0	0.17808	-0.17808	563	0	0.000419322	-0.000419322	564
AC012404.1		1	2	-1	703	0	0	0	857	0	0.176909	-0.176909	567	0	0.000417868	-0.000417868	568
ADAMTS17	ADAM metallopeptidase with thrombospondin type 1 motif 17	2	3	-1	703	0	0	0	857	0	0.176627	-0.176627	568	0	0.000417868	-0.000417868	568
EMP2	epithelial membrane protein 2	2	3	-1	703	0	0	0	857	0	0.176533	-0.176533	569	0	0.000417868	-0.000417868	568
LINC01416	long intergenic non-protein coding RNA 1416	1	2	-1	703	0	0	0	857	0	0.175476	-0.175476	571	0	0.000417868	-0.000417868	568
MGP	matrix Gla protein	2	3	-1	703	0	0	0	857	0	0.177035	-0.177035	565.5	0	0.000417868	-0.000417868	568
PDZRN4	PDZ domain containing ring finger 4	1	2	-1	703	0	0	0	857	0	0.177035	-0.177035	565.5	0	0.000417868	-0.000417868	568
SETBP1	SET binding protein 1	3	4	-1	703	0	0	0	857	0	0.176158	-0.176158	570	0	0.000417868	-0.000417868	568
EEF2	eukaryotic translation elongation factor 2	4	5	-1	703	0	0	0	857	0	0.175352	-0.175352	572	0	0.000415066	-0.000415066	572.5
PLEKHG5	pleckstrin homology and RhoGEF domain containing G5	0	1	-1	703	0	0	0	857	0	0.174798	-0.174798	573	0	0.000415066	-0.000415066	572.5
CAMTA1	calmodulin binding transcription activator 1	0	1	-1	703	0	0	0	857	0	0.174768	-0.174768	574.5	0	0.000414124	-0.000414124	574
ENO1	enolase 1	0	1	-1	703	0	0	0	857	0	0.174768	-0.174768	574.5	0	0.000413554	-0.000413554	576
KAZN	kazrin, periplakin interacting protein	0	1	-1	703	0	0	0	857	0	0.174645	-0.174645	576	0	0.000413554	-0.000413554	576
MACF1	microtubule actin crosslinking factor 1	0	1	-1	703	0	0	0	857	0	0.174584	-0.174584	577	0	0.000413554	-0.000413554	576
CYP4Z1	cytochrome P450 family 4 subfamily Z member 1	0	1	-1	703	0	0	0	857	0	0.174339	-0.174339	579.5	0	0.000412803	-0.000412803	578
AC099792.1		0	1	-1	703	0	0	0	857	0	0.174339	-0.174339	579.5	0	0.00041177	-0.00041177	579
LEPR	leptin receptor	0	1	-1	703	0	0	0	857	0	0.174339	-0.174339	579.5	0	0.000410494	-0.000410494	580
NGF	nerve growth factor	0	1	-1	703	0	0	0	857	0	0.174339	-0.174339	579.5	0	0.000408889	-0.000408889	581
PDE4DIP	phosphodiesterase 4D interacting protein	0	1	-1	703	0	0	0	857	0	0.174217	-0.174217	582	0	0.000404562	-0.000404562	582
NES	nestin	0	1	-1	703	0	0	0	857	0	0.173398	-0.173398	583	0.000752501	0.00115611	-0.000403606	583
KIRREL1	kirre like nephrin family adhesion molecule 1	0	1	-1	703	0	0	0	857	0	0.173097	-0.173097	584	0	0.000402783	-0.000402783	584
BX284613.2		0	1	-1	703	0	0	0	857	0	0.173037	-0.173037	585.5	0	0.000402015	-0.000402015	585
RALGPS2	Ral GEF with PH domain and SH3 binding motif 2	0	1	-1	703	0	0	0	857	0	0.172977	-0.172977	587.5	0	0.000400614	-0.000400614	586.5
RASAL2	RAS protein activator like 2	0	1	-1	703	0	0	0	857	0	0.173037	-0.173037	585.5	0	0.000400614	-0.000400614	586.5
ARPC5	actin related protein 2/3 complex subunit 5	0	1	-1	703	0	0	0	857	0	0.172977	-0.172977	587.5	0	0.00039901	-0.00039901	588.5
RO60	Ro60, Y RNA binding protein	0	1	-1	703	0	0	0	857	0	0.172348	-0.172348	589	0	0.00039901	-0.00039901	588.5
NAV1	neuron navigator 1	0	1	-1	703	0	0	0	857	0	0.172318	-0.172318	590	0	0.000396736	-0.000396736	590
PIK3C2B	phosphatidylinositol-4-phosphate 3-kinase catalytic subunit type 2 beta	0	1	-1	703	0	0	0	857	0	0.172229	-0.172229	591	0	0.000395283	-0.000395283	591
AL359704.3		0	1	-1	703	0	0	0	857	0	0.17214	-0.17214	592.5	0.00046929	0.000864011	-0.00039472	592
STUM	stum, mechanosensory transduction mediator homolog	0	1	-1	703	0	0	0	857	0	0.17214	-0.17214	592.5	0	0.00039465	-0.00039465	593
DISC1	DISC1 scaffold protein	0	1	-1	703	0	0	0	857	0	0.172021	-0.172021	595	0	0.000393352	-0.000393352	594
SCCPDH	saccharopine dehydrogenase (putative)	0	1	-1	703	0	0	0	857	0	0.172021	-0.172021	595	0	0.000393346	-0.000393346	595
NCOA1	nuclear receptor coactivator 1	0	1	-1	703	0	0	0	857	0	0.172021	-0.172021	595	0	0.000392015	-0.000392015	596
LCLAT1	lysocardiolipin acyltransferase 1	0	1	-1	703	0	0	0	857	0	0.171547	-0.171547	600	0.00034787	0.000739103	-0.000391233	597
QPCT	glutaminyl-peptide cyclotransferase	0	1	-1	703	0	0	0	857	0	0.171547	-0.171547	600	0	0.000390147	-0.000390147	598
EHBP1	EH domain binding protein 1	0	1	-1	703	0	0	0	857	0	0.171547	-0.171547	600	0	0.000389737	-0.000389737	600
RMDN2-AS1	RMDN2 antisense RNA 1	0	1	-1	703	0	0	0	857	0	0.171547	-0.171547	600	0	0.000389737	-0.000389737	600
TTC7A	tetratricopeptide repeat domain 7A	0	1	-1	703	0	0	0	857	0	0.171547	-0.171547	600	0	0.000389737	-0.000389737	600
AC007422.1		0	1	-1	703	0	0	0	857	0	0.171547	-0.171547	600	0	0.000389283	-0.000389283	602
RTKN	rhotekin	0	1	-1	703	0	0	0	857	0	0.171547	-0.171547	600	0	0.000387759	-0.000387759	603
AC079117.1		0	1	-1	703	0	0	0	857	0	0.171399	-0.171399	605	0	0.000387574	-0.000387574	604.5
TCF7L1	transcription factor 7 like 1	0	1	-1	703	0	0	0	857	0	0.171399	-0.171399	605	0	0.000387574	-0.000387574	604.5
AC092683.1		0	1	-1	703	0	0	0	857	0	0.171399	-0.171399	605	0	0.000385674	-0.000385674	606.5
TANC1	tetratricopeptide repeat, ankyrin repeat and coiled-coil containing 1	0	1	-1	703	0	0	0	857	0	0.171311	-0.171311	607	0	0.000385674	-0.000385674	606.5
FKBP7	FKBP prolyl isomerase 7	0	1	-1	703	0	0	0	857	0	0.171105	-0.171105	608.5	0	0.000385446	-0.000385446	609
HECW2	HECT, C2 and WW domain containing E3 ubiquitin protein ligase 2	0	1	-1	703	0	0	0	857	0	0.171075	-0.171075	610	0	0.000385446	-0.000385446	609
SESTD1	SEC14 and spectrin domain containing 1	0	1	-1	703	0	0	0	857	0	0.171105	-0.171105	608.5	0	0.000385446	-0.000385446	609
ANKRD44	ankyrin repeat domain 44	0	1	-1	703	0	0	0	857	0	0.170548	-0.170548	611	0	0.000382281	-0.000382281	611.5
AOX1	aldehyde oxidase 1	0	1	-1	703	0	0	0	857	0	0.170286	-0.170286	612	0	0.000382281	-0.000382281	611.5
AC007563.2		0	1	-1	703	0	0	0	857	0	0.170111	-0.170111	613	0	0.0003819	-0.0003819	613
CHPF	chondroitin polymerizing factor	0	1	-1	703	0	0	0	857	0	0.169503	-0.169503	614	0	0.000381499	-0.000381499	614.5
DOCK10	dedicator of cytokinesis 10	0	1	-1	703	0	0	0	857	0	0.169215	-0.169215	615.5	0	0.000381499	-0.000381499	614.5
NPPC	natriuretic peptide C	0	1	-1	703	0	0	0	857	0	0.169215	-0.169215	615.5	0	0.000381037	-0.000381037	616
ACKR3	atypical chemokine receptor 3	0	1	-1	703	0	0	0	857	0	0.168957	-0.168957	619.5	0	0.000377477	-0.000377477	617.5
DIS3L2	DIS3 like 3'-5' exoribonuclease 2	0	1	-1	703	0	0	0	857	0	0.1691	-0.1691	617	0	0.000377477	-0.000377477	617.5
LMCD1-AS1	LMCD1 antisense RNA 1	0	1	-1	703	0	0	0	857	0	0.168957	-0.168957	619.5	0	0.000377197	-0.000377197	619.5
NEK10	NIMA related kinase 10	0	1	-1	703	0	0	0	857	0	0.168957	-0.168957	619.5	0	0.000377197	-0.000377197	619.5
LRRFIP2	LRR binding FLII interacting protein 2	0	1	-1	703	0	0	0	857	0	0.168957	-0.168957	619.5	0.000571334	0.000947898	-0.000376563	621
LRIG1	leucine rich repeats and immunoglobulin like domains 1	0	1	-1	703	0	0	0	857	0	0.168614	-0.168614	623	0	0.000375649	-0.000375649	622.5
TMA7	translation machinery associated 7 homolog	0	1	-1	703	0	0	0	857	0	0.168756	-0.168756	622	0	0.000375649	-0.000375649	622.5
PDZRN3	PDZ domain containing ring finger 3	0	1	-1	703	0	0	0	857	0	0.168556	-0.168556	625.5	0	0.000375329	-0.000375329	624
EPHA3	EPH receptor A3	0	1	-1	703	0	0	0	857	0	0.168556	-0.168556	625.5	0	0.000374602	-0.000374602	625
MTRNR2L12	MT-RNR2 like 12	0	1	-1	703	0	0	0	857	0	0.168556	-0.168556	625.5	0	0.000373762	-0.000373762	626
CRYBG3	crystallin beta-gamma domain containing 3	0	1	-1	703	0	0	0	857	0	0.168556	-0.168556	625.5	0	0.000373314	-0.000373314	627
NFKBIZ	NFKB inhibitor zeta	0	1	-1	703	0	0	0	857	0	0.168499	-0.168499	628	0	0.00037129	-0.00037129	628
AC063944.1		0	1	-1	703	0	0	0	857	0	0.168158	-0.168158	630	0	0.000371104	-0.000371104	630
EFCC1	EF-hand and coiled-coil domain containing 1	0	1	-1	703	0	0	0	857	0	0.168073	-0.168073	631.5	0	0.000371104	-0.000371104	630
LINC00882	long intergenic non-protein coding RNA 882	0	1	-1	703	0	0	0	857	0	0.168272	-0.168272	629	0	0.000371104	-0.000371104	630
PLXND1	plexin D1	0	1	-1	703	0	0	0	857	0	0.168073	-0.168073	631.5	0	0.000370307	-0.000370307	632
AMOTL2	angiomotin like 2	0	1	-1	703	0	0	0	857	0	0.168016	-0.168016	633	0	0.000368468	-0.000368468	633
SLC9A9	solute carrier family 9 member A9	0	1	-1	703	0	0	0	857	0	0.16796	-0.16796	634	0	0.000368316	-0.000368316	634
SSR3	signal sequence receptor subunit 3	0	1	-1	703	0	0	0	857	0	0.167761	-0.167761	635	0	0.000367107	-0.000367107	635
AC026316.5		0	1	-1	703	0	0	0	857	0	0.167367	-0.167367	636	0	0.000366168	-0.000366168	636
MCF2L2	MCF.2 cell line derived transforming sequence-like 2	0	1	-1	703	0	0	0	857	0	0.167198	-0.167198	637	0	0.000365042	-0.000365042	637
ETV5	ETS variant transcription factor 5	0	1	-1	703	0	0	0	857	0	0.16675	-0.16675	638.5	0	0.000359864	-0.000359864	638
NSD2	nuclear receptor binding SET domain protein 2	0	1	-1	703	0	0	0	857	0	0.16675	-0.16675	638.5	0	0.000357501	-0.000357501	639
C4orf48	chromosome 4 open reading frame 48	0	1	-1	703	0	0	0	857	0	0.165917	-0.165917	640	0	0.000357334	-0.000357334	640
AC108519.1		0	1	-1	703	0	0	0	857	0	0.165366	-0.165366	642	0	0.0003568	-0.0003568	641.5
FAM193A	family with sequence similarity 193 member A	0	1	-1	703	0	0	0	857	0	0.165449	-0.165449	641	0	0.0003568	-0.0003568	641.5
ATP8A1	ATPase phospholipid transporting 8A1	0	1	-1	703	0	0	0	857	0	0.165202	-0.165202	644.5	0	0.000356242	-0.000356242	644
SOD3	superoxide dismutase 3	0	1	-1	703	0	0	0	857	0	0.165311	-0.165311	643	0	0.000356242	-0.000356242	644
TBC1D1	TBC1 domain family member 1	0	1	-1	703	0	0	0	857	0	0.165202	-0.165202	644.5	0	0.000356242	-0.000356242	644
FAT4	FAT atypical cadherin 4	0	1	-1	703	0	0	0	857	0	0.16387	-0.16387	649.5	0	0.000355731	-0.000355731	647.5
H2AFZ		0	1	-1	703	0	0	0	857	0	0.164302	-0.164302	648	0	0.000355731	-0.000355731	647.5
PDLIM5	PDZ and LIM domain 5	0	1	-1	703	0	0	0	857	0	0.164792	-0.164792	646.5	0	0.000355731	-0.000355731	647.5
TMEM150C	transmembrane protein 150C	0	1	-1	703	0	0	0	857	0	0.164792	-0.164792	646.5	0	0.000355731	-0.000355731	647.5
DCHS2	dachsous cadherin-related 2	0	1	-1	703	0	0	0	857	0	0.16387	-0.16387	649.5	0.000603793	0.000959044	-0.000355251	650
CTSO	cathepsin O	0	1	-1	703	0	0	0	857	0	0.163816	-0.163816	651.5	0	0.000354678	-0.000354678	651.5
FAM198B-AS1	FAM198B antisense RNA 1	0	1	-1	703	0	0	0	857	0	0.163816	-0.163816	651.5	0	0.000354678	-0.000354678	651.5
LINC02233	long intergenic non-protein coding RNA 2233	0	1	-1	703	0	0	0	857	0	0.163654	-0.163654	653	0	0.000353512	-0.000353512	653.5
SH3RF1	SH3 domain containing ring finger 1	0	1	-1	703	0	0	0	857	0	0.162958	-0.162958	654	0	0.000353512	-0.000353512	653.5
AC124852.1		0	1	-1	703	0	0	0	857	0	0.162745	-0.162745	656	0	0.000353196	-0.000353196	656
FAT1	FAT atypical cadherin 1	0	1	-1	703	0	0	0	857	0	0.162852	-0.162852	655	0	0.000353196	-0.000353196	656
MYO10	myosin X	0	1	-1	703	0	0	0	857	0	0.162347	-0.162347	657	0	0.000353196	-0.000353196	656
LIFR	LIF receptor subunit alpha	0	1	-1	703	0	0	0	857	0	0.161322	-0.161322	659.5	0	0.000351899	-0.000351899	658.5
RAI14	retinoic acid induced 14	0	1	-1	703	0	0	0	857	0	0.162241	-0.162241	658	0	0.000351899	-0.000351899	658.5
LINC01331	long intergenic non-protein coding RNA 1331	0	1	-1	703	0	0	0	857	0	0.161191	-0.161191	661	0	0.000350937	-0.000350937	660.5
PIK3R1	phosphoinositide-3-kinase regulatory subunit 1	0	1	-1	703	0	0	0	857	0	0.161322	-0.161322	659.5	0	0.000350937	-0.000350937	660.5
F2RL1	F2R like trypsin receptor 1	0	1	-1	703	0	0	0	857	0	0.160723	-0.160723	663.5	0	0.000349079	-0.000349079	662.5
F2RL2	coagulation factor II thrombin receptor like 2	0	1	-1	703	0	0	0	857	0	0.160775	-0.160775	662	0	0.000349079	-0.000349079	662.5
HOMER1	homer scaffold protein 1	0	1	-1	703	0	0	0	857	0	0.160723	-0.160723	663.5	0	0.000347539	-0.000347539	664
CHSY3	chondroitin sulfate synthase 3	0	1	-1	703	0	0	0	857	0	0.160386	-0.160386	666	0	0.000347329	-0.000347329	666
DIAPH1	diaphanous related formin 1	0	1	-1	703	0	0	0	857	0	0.160335	-0.160335	667.5	0	0.000347329	-0.000347329	666
LINC02058	long intergenic non-protein coding RNA 2058	0	1	-1	703	0	0	0	857	0	0.160567	-0.160567	665	0	0.000347329	-0.000347329	666
PDGFRB	platelet derived growth factor receptor beta	0	1	-1	703	0	0	0	857	0	0.160335	-0.160335	667.5	0	0.00034667	-0.00034667	668
SMIM3	small integral membrane protein 3	0	1	-1	703	0	0	0	857	0	0.159743	-0.159743	669	0	0.000344052	-0.000344052	669
HNRNPAB	heterogeneous nuclear ribonucleoprotein A/B	0	1	-1	703	0	0	0	857	0	0.159539	-0.159539	670	0	0.000343855	-0.000343855	670
ID4	inhibitor of DNA binding 4, HLH protein	0	1	-1	703	0	0	0	857	0	0.159437	-0.159437	671	0	0.000341838	-0.000341838	671
DST	dystonin	0	1	-1	703	0	0	0	857	0	0.159335	-0.159335	673	0	0.000341607	-0.000341607	673
HLA-A	major histocompatibility complex, class I, A	0	1	-1	703	0	0	0	857	0	0.159411	-0.159411	672	0	0.000341607	-0.000341607	673
PNRC1	proline rich nuclear receptor coactivator 1	0	1	-1	703	0	0	0	857	0	0.159284	-0.159284	674.5	0	0.000341607	-0.000341607	673
AL133346.1		0	1	-1	703	0	0	0	857	0	0.159284	-0.159284	674.5	0	0.000337907	-0.000337907	675.5
AL138828.1		0	1	-1	703	0	0	0	857	0	0.159258	-0.159258	676.5	0	0.000337907	-0.000337907	675.5
PLEKHG1	pleckstrin homology and RhoGEF domain containing G1	0	1	-1	703	0	0	0	857	0	0.159258	-0.159258	676.5	0.000270579	0.000607237	-0.000336658	677
ESR1	estrogen receptor 1	0	1	-1	703	0	0	0	857	0	0.158725	-0.158725	678.5	0	0.000336555	-0.000336555	678
AL078604.4		0	1	-1	703	0	0	0	857	0	0.158422	-0.158422	681	0	0.000336552	-0.000336552	680
FNDC1	fibronectin type III domain containing 1	0	1	-1	703	0	0	0	857	0	0.158573	-0.158573	680	0	0.000336552	-0.000336552	680
TULP4	TUB like protein 4	0	1	-1	703	0	0	0	857	0	0.158725	-0.158725	678.5	0	0.000336552	-0.000336552	680
GPNMB	glycoprotein nmb	0	1	-1	703	0	0	0	857	0	0.156974	-0.156974	683	0	0.000336226	-0.000336226	682.5
MAP3K4	mitogen-activated protein kinase kinase kinase 4	0	1	-1	703	0	0	0	857	0	0.157371	-0.157371	682	0	0.000336226	-0.000336226	682.5
CREB5	cAMP responsive element binding protein 5	0	1	-1	703	0	0	0	857	0	0.156628	-0.156628	684.5	0	0.000336068	-0.000336068	684
ADCYAP1R1	ADCYAP receptor type I	0	1	-1	703	0	0	0	857	0	0.156628	-0.156628	684.5	0	0.000332513	-0.000332513	685
PPIA	peptidylprolyl isomerase A	0	1	-1	703	0	0	0	857	0	0.156432	-0.156432	686	0	0.000331956	-0.000331956	686
CHCHD2	coiled-coil-helix-coiled-coil-helix domain containing 2	0	1	-1	703	0	0	0	857	0	0.155625	-0.155625	687	0	0.000330419	-0.000330419	687.5
GTF2IRD2B	GTF2I repeat domain containing 2B	0	1	-1	703	0	0	0	857	0	0.155261	-0.155261	688	0	0.000330419	-0.000330419	687.5
AC002069.2		0	1	-1	703	0	0	0	857	0	0.154779	-0.154779	689	0	0.00033027	-0.00033027	690.5
SERPINE1	serpin family E member 1	0	1	-1	703	0	0	0	857	0	0.154443	-0.154443	691.5	0	0.00033027	-0.00033027	690.5
SGCE	sarcoglycan epsilon	0	1	-1	703	0	0	0	857	0	0.15449	-0.15449	690	0	0.00033027	-0.00033027	690.5
SLC26A4	solute carrier family 26 member 4	0	1	-1	703	0	0	0	857	0	0.154443	-0.154443	691.5	0	0.00033027	-0.00033027	690.5
FAM3C	FAM3 metabolism regulating signaling molecule C	0	1	-1	703	0	0	0	857	0	0.154036	-0.154036	694	0	0.000329229	-0.000329229	693
SND1	staphylococcal nuclease and tudor domain containing 1	0	1	-1	703	0	0	0	857	0	0.154036	-0.154036	694	0	0.000327886	-0.000327886	694
LINC00513	long intergenic non-protein coding RNA 513	0	1	-1	703	0	0	0	857	0	0.154036	-0.154036	694	0	0.000327684	-0.000327684	695
DENND2A	DENN domain containing 2A	0	1	-1	703	0	0	0	857	0	0.152948	-0.152948	696	0	0.00032681	-0.00032681	696
TMEM176B	transmembrane protein 176B	0	1	-1	703	0	0	0	857	0	0.152737	-0.152737	697	0	0.000326146	-0.000326146	697
TMEM176A	transmembrane protein 176A	0	1	-1	703	0	0	0	857	0	0.152363	-0.152363	698	0	0.000324723	-0.000324723	698
LINC01006	long intergenic non-protein coding RNA 1006	0	1	-1	703	0	0	0	857	0	0.150068	-0.150068	699.5	0.00076074	0.00108527	-0.000324533	699
ARHGEF10	Rho guanine nucleotide exchange factor 10	0	1	-1	703	0	0	0	857	0	0.150068	-0.150068	699.5	0.000492345	0.000813813	-0.000321468	700
AC145124.1		0	1	-1	703	0	0	0	857	0	0.149057	-0.149057	701	0	0.000319442	-0.000319442	702.5
NRG1	neuregulin 1	0	1	-1	703	0	0	0	857	0	0.148701	-0.148701	703	0	0.000319442	-0.000319442	702.5
SNAI2	snail family transcriptional repressor 2	0	1	-1	703	0	0	0	857	0	0.147534	-0.147534	704.5	0	0.000319442	-0.000319442	702.5
TUSC3	tumor suppressor candidate 3	0	1	-1	703	0	0	0	857	0	0.148968	-0.148968	702	0	0.000319442	-0.000319442	702.5
AC027698.1		0	1	-1	703	0	0	0	857	0	0.147534	-0.147534	704.5	0	0.00031907	-0.00031907	706.5
JPH1	junctophilin 1	0	1	-1	703	0	0	0	857	0	0.144557	-0.144557	707.5	0	0.00031907	-0.00031907	706.5
NECAB1	N-terminal EF-hand calcium binding protein 1	0	1	-1	703	0	0	0	857	0	0.144557	-0.144557	707.5	0	0.00031907	-0.00031907	706.5
PDE7A	phosphodiesterase 7A	0	1	-1	703	0	0	0	857	0	0.144957	-0.144957	706	0	0.00031907	-0.00031907	706.5
ASAP1	ArfGAP with SH3 domain, ankyrin repeat and PH domain 1	0	1	-1	703	0	0	0	857	0	0.144536	-0.144536	712	0	0.000318872	-0.000318872	710
GDF6	growth differentiation factor 6	0	1	-1	703	0	0	0	857	0	0.144536	-0.144536	712	0	0.000318872	-0.000318872	710
GEM	GTP binding protein overexpressed in skeletal muscle	0	1	-1	703	0	0	0	857	0	0.144536	-0.144536	712	0	0.000318872	-0.000318872	710
DOCK8	dedicator of cytokinesis 8	0	1	-1	703	0	0	0	857	0	0.144536	-0.144536	712	0	0.000318479	-0.000318479	712
KANK1	KN motif and ankyrin repeat domains 1	0	1	-1	703	0	0	0	857	0	0.144536	-0.144536	712	0	0.000318421	-0.000318421	713
PTPRD	protein tyrosine phosphatase receptor type D	0	1	-1	703	0	0	0	857	0	0.144536	-0.144536	712	0	0.000317959	-0.000317959	714.5
VLDLR-AS1	VLDLR antisense RNA 1	0	1	-1	703	0	0	0	857	0	0.144536	-0.144536	712	0	0.000317959	-0.000317959	714.5
RRAGA	Ras related GTP binding A	0	1	-1	703	0	0	0	857	0	0.144411	-0.144411	717	0	0.000317553	-0.000317553	716
SLC24A2	solute carrier family 24 member 2	0	1	-1	703	0	0	0	857	0	0.144411	-0.144411	717	0	0.000316898	-0.000316898	717
AL353693.1		0	1	-1	703	0	0	0	857	0	0.144222	-0.144222	720	0	0.000315927	-0.000315927	719.5
KLF9	Kruppel like factor 9	0	1	-1	703	0	0	0	857	0	0.144222	-0.144222	720	0	0.000315927	-0.000315927	719.5
RASEF	RAS and EF-hand domain containing	0	1	-1	703	0	0	0	857	0	0.144222	-0.144222	720	0	0.000315927	-0.000315927	719.5
TJP2	tight junction protein 2	0	1	-1	703	0	0	0	857	0	0.144411	-0.144411	717	0	0.000315927	-0.000315927	719.5
DELEC1	deleted in esophageal cancer 1	0	1	-1	703	0	0	0	857	0	0.14391	-0.14391	723.5	0	0.00031589	-0.00031589	723
FRMD3	FERM domain containing 3	0	1	-1	703	0	0	0	857	0	0.144056	-0.144056	722	0	0.00031589	-0.00031589	723
NTRK2	neurotrophic receptor tyrosine kinase 2	0	1	-1	703	0	0	0	857	0	0.14391	-0.14391	723.5	0	0.00031589	-0.00031589	723
PRRX2	paired related homeobox 2	0	1	-1	703	0	0	0	857	0	0.141981	-0.141981	725.5	0	0.000315558	-0.000315558	725
ABO	ABO, alpha 1-3-N-acetylgalactosaminyltransferase and alpha 1-3-galactosyltransferase	0	1	-1	703	0	0	0	857	0	0.141981	-0.141981	725.5	0	0.000314727	-0.000314727	726
RXRA	retinoid X receptor alpha	0	1	-1	703	0	0	0	857	0	0.141921	-0.141921	727	0	0.000314337	-0.000314337	727
FAM107B	family with sequence similarity 107 member B	0	1	-1	703	0	0	0	857	0	0.141136	-0.141136	728.5	0	0.000312739	-0.000312739	728
ANK3	ankyrin 3	0	1	-1	703	0	0	0	857	0	0.140658	-0.140658	731.5	0	0.000312204	-0.000312204	729.5
ZNF33B	zinc finger protein 33B	0	1	-1	703	0	0	0	857	0	0.141136	-0.141136	728.5	0	0.000312204	-0.000312204	729.5
ADO	2-aminoethanethiol dioxygenase	0	1	-1	703	0	0	0	857	0	0.140658	-0.140658	731.5	0	0.000311544	-0.000311544	731.5
ARID5B	AT-rich interaction domain 5B	0	1	-1	703	0	0	0	857	0	0.140658	-0.140658	731.5	0	0.000311544	-0.000311544	731.5
FUT11	fucosyltransferase 11	0	1	-1	703	0	0	0	857	0	0.140658	-0.140658	731.5	0	0.000311279	-0.000311279	734
MYOF	myoferlin	0	1	-1	703	0	0	0	857	0	0.139691	-0.139691	734.5	0	0.000311279	-0.000311279	734
PCGF5	polycomb group ring finger 5	0	1	-1	703	0	0	0	857	0	0.139691	-0.139691	734.5	0	0.000311279	-0.000311279	734
SORCS1	sortilin related VPS10 domain containing receptor 1	0	1	-1	703	0	0	0	857	0	0.137531	-0.137531	736	0	0.00031101	-0.00031101	736
GRK5	G protein-coupled receptor kinase 5	0	1	-1	703	0	0	0	857	0	0.137512	-0.137512	737	0	0.000310942	-0.000310942	737
CHST15	carbohydrate sulfotransferase 15	0	1	-1	703	0	0	0	857	0	0.136813	-0.136813	738	0	0.000309301	-0.000309301	738
ADM	adrenomedullin	0	1	-1	703	0	0	0	857	0	0.136103	-0.136103	740	0	0.00030904	-0.00030904	739.5
IFITM3	interferon induced transmembrane protein 3	0	1	-1	703	0	0	0	857	0	0.13614	-0.13614	739	0	0.00030904	-0.00030904	739.5
GALNT18	polypeptide N-acetylgalactosaminyltransferase 18	0	1	-1	703	0	0	0	857	0	0.133835	-0.133835	741	0	0.000308113	-0.000308113	741.5
PDE3B	phosphodiesterase 3B	0	1	-1	703	0	0	0	857	0	0.132464	-0.132464	742	0	0.000308113	-0.000308113	741.5
ANO3	anoctamin 3	0	1	-1	703	0	0	0	857	0	0.132376	-0.132376	743	0	0.000308042	-0.000308042	743.5
SLC1A2	solute carrier family 1 member 2	0	1	-1	703	0	0	0	857	0	0.132359	-0.132359	744	0	0.000308042	-0.000308042	743.5
CD248	CD248 molecule	0	1	-1	703	0	0	0	857	0	0.128782	-0.128782	748.5	0	0.000307787	-0.000307787	748
CDC42EP2	CDC42 effector protein 2	0	1	-1	703	0	0	0	857	0	0.129772	-0.129772	747	0	0.000307787	-0.000307787	748
PC	pyruvate carboxylase	0	1	-1	703	0	0	0	857	0	0.128782	-0.128782	748.5	0	0.000307787	-0.000307787	748
PTPRJ	protein tyrosine phosphatase receptor type J	0	1	-1	703	0	0	0	857	0	0.132253	-0.132253	745.5	0	0.000307787	-0.000307787	748
SLCO2B1	solute carrier organic anion transporter family member 2B1	0	1	-1	703	0	0	0	857	0	0.120363	-0.120363	750	0	0.000307787	-0.000307787	748
TMEM109	transmembrane protein 109	0	1	-1	703	0	0	0	857	0	0.132253	-0.132253	745.5	0	0.000307787	-0.000307787	748
TMEM135	transmembrane protein 135	0	1	-1	703	0	0	0	857	0	0.119841	-0.119841	751	0	0.000307787	-0.000307787	748
NAALAD2	N-acetylated alpha-linked acidic dipeptidase 2	0	1	-1	703	0	0	0	857	0	0.117135	-0.117135	752	0	0.000307233	-0.000307233	752
SESN3	sestrin 3	0	1	-1	703	0	0	0	857	0	0.117094	-0.117094	753	0	0.000305993	-0.000305993	753
PGR-AS1	PGR antisense RNA 1	0	1	-1	703	0	0	0	857	0	0.117066	-0.117066	754	0	0.000305896	-0.000305896	754
CEP126	centrosomal protein 126	0	1	-1	703	0	0	0	857	0	0.117039	-0.117039	755	0	0.000305543	-0.000305543	755
DIXDC1	DIX domain containing 1	0	1	-1	703	0	0	0	857	0	0.114879	-0.114879	756	0	0.00030533	-0.00030533	756
PHLDB1	pleckstrin homology like domain family B member 1	0	1	-1	703	0	0	0	857	0	0.112352	-0.112352	757.5	0	0.000304894	-0.000304894	757
KIRREL3	kirre like nephrin family adhesion molecule 3	0	1	-1	703	0	0	0	857	0	0.112352	-0.112352	757.5	0	0.000303535	-0.000303535	758
NINJ2	ninjurin 2	0	1	-1	703	0	0	0	857	0.125437	0.236917	-0.11148	759	0.000720524	0.00102306	-0.000302539	759
CDKN1B	cyclin dependent kinase inhibitor 1B	0	1	-1	703	0	0	0	857	0.131109	0.24058	-0.109471	760	0	0.000301989	-0.000301989	760
AC090115.1		0	1	-1	703	0	0	0	857	0.15607	0.240232	-0.0841612	764	0	0.00029916	-0.00029916	763
IGFBP6	insulin like growth factor binding protein 6	0	1	-1	703	0	0	0	857	0.139716	0.216616	-0.0768997	765	0	0.00029916	-0.00029916	763
LMO3	LIM domain only 3	0	1	-1	703	0	0	0	857	0.13976	0.246291	-0.106531	761	0	0.00029916	-0.00029916	763
SOX5	SRY-box transcription factor 5	0	1	-1	703	0	0	0	857	0.122773	0.228545	-0.105772	762	0	0.00029916	-0.00029916	763
SSPN	sarcospan	0	1	-1	703	0	0	0	857	0.173207	0.257964	-0.0847572	763	0	0.00029916	-0.00029916	763
AC023509.6		0	1	-1	703	0	0	0	857	0.164223	0.239711	-0.0754883	766	0	0.000298075	-0.000298075	766
MYL6	myosin light chain 6	0	1	-1	703	0	0	0	857	0.109335	0.181487	-0.0721519	767	0	0.000298051	-0.000298051	767
AC069437.1		0	1	-1	703	0	0	0	857	0.139716	0.203973	-0.0642568	772	0	0.000296958	-0.000296958	770.5
BTG1	BTG anti-proliferation factor 1	0	1	-1	703	0	0	0	857	0.181781	0.247392	-0.0656107	771	0	0.000296958	-0.000296958	770.5
DYRK2	dual specificity tyrosine phosphorylation regulated kinase 2	0	1	-1	703	0	0	0	857	0.152849	0.220745	-0.0678958	769	0	0.000296958	-0.000296958	770.5
HSP90B1	heat shock protein 90 beta family member 1	0	1	-1	703	0	0	0	857	0.147587	0.210615	-0.0630285	773	0	0.000296958	-0.000296958	770.5
LINC02454	long intergenic non-protein coding RNA 2454	0	1	-1	703	0	0	0	857	0.14336	0.212367	-0.0690067	768	0	0.000296958	-0.000296958	770.5
TRHDE	thyrotropin releasing hormone degrading enzyme	0	1	-1	703	0	0	0	857	0.13952	0.205785	-0.0662647	770	0	0.000296958	-0.000296958	770.5
TXNRD1	thioredoxin reductase 1	0	1	-1	703	0	0	0	857	0.122605	0.184993	-0.0623872	774	0	0.000296713	-0.000296713	774
PITPNM2	phosphatidylinositol transfer protein membrane associated 2	0	1	-1	703	0	0	0	857	0.150437	0.211196	-0.0607594	775	0	0.000296626	-0.000296626	775
GOLGA3	golgin A3	0	1	-1	703	0	0	0	857	0.174557	0.23485	-0.0602935	776	0	0.000296369	-0.000296369	776
SAP18	Sin3A associated protein 18	0	1	-1	703	0	0	0	857	0.162113	0.221777	-0.0596636	777	0	0.000296187	-0.000296187	777
SPATA13	spermatogenesis associated 13	0	1	-1	703	0	0	0	857	0.122706	0.181355	-0.0586486	778	0	0.000295781	-0.000295781	778
AL590807.1		0	1	-1	703	0	0	0	857	0.176587	0.234243	-0.0576562	780	0	0.000295208	-0.000295208	780.5
FGF14-AS1	FGF14 antisense RNA 1	0	1	-1	703	0	0	0	857	0.122639	0.179427	-0.0567882	781	0	0.000295208	-0.000295208	780.5
STXBP6	syntaxin binding protein 6	0	1	-1	703	0	0	0	857	0.154536	0.208107	-0.0535709	782	0	0.000295208	-0.000295208	780.5
TPT1	tumor protein, translationally-controlled 1	0	1	-1	703	0	0	0	857	0.19327	0.250945	-0.0576748	779	0	0.000295208	-0.000295208	780.5
AL365295.2		0	1	-1	703	0	0	0	857	0.152849	0.205785	-0.0529363	783	0	0.000293418	-0.000293418	784
DAAM1	dishevelled associated activator of morphogenesis 1	0	1	-1	703	0	0	0	857	0.157552	0.210171	-0.0526186	784	0	0.000293418	-0.000293418	784
TMEM30B	transmembrane protein 30B	0	1	-1	703	0	0	0	857	0.196362	0.248938	-0.0525757	785	0	0.000293418	-0.000293418	784
AL359220.1		0	1	-1	703	0	0	0	857	0.183569	0.234078	-0.0505086	786	0	0.000293109	-0.000293109	786.5
STON2	stonin 2	0	1	-1	703	0	0	0	857	0.157719	0.20789	-0.0501711	787	0	0.000293109	-0.000293109	786.5
CALM1	calmodulin 1	0	1	-1	703	0	0	0	857	0.15607	0.205107	-0.0490367	788	0	0.000290674	-0.000290674	788
CLMN	calmin	0	1	-1	703	0	0	0	857	0.1585	0.207069	-0.0485687	789	0	0.000290561	-0.000290561	789
EIF5	eukaryotic translation initiation factor 5	0	1	-1	703	0	0	0	857	0.174557	0.220696	-0.046139	791	0	0.000289992	-0.000289992	790.5
MEG3	maternally expressed 3	0	1	-1	703	0	0	0	857	0.196448	0.243521	-0.0470726	790	0	0.000289992	-0.000289992	790.5
ATP10A	ATPase phospholipid transporting 10A (putative)	0	1	-1	703	0	0	0	857	0.194783	0.238964	-0.0441809	792	0.00056775	0.000857296	-0.000289546	792
OTUD7A	OTU deubiquitinase 7A	0	1	-1	703	0	0	0	857	0.183306	0.226467	-0.0431605	793	0	0.000289175	-0.000289175	793
EMC7	ER membrane protein complex subunit 7	0	1	-1	703	0	0	0	857	0.176517	0.21671	-0.0401932	795	0	0.000288882	-0.000288882	794.5
RYR3	ryanodine receptor 3	0	1	-1	703	0	0	0	857	0.209199	0.249437	-0.0402374	794	0	0.000288882	-0.000288882	794.5
GPR176	G protein-coupled receptor 176	0	1	-1	703	0	0	0	857	0.213435	0.252216	-0.0387808	796	0	0.000288758	-0.000288758	796
CGNL1	cingulin like 1	0	1	-1	703	0	0	0	857	0.183569	0.219819	-0.0362501	798	0	0.000288332	-0.000288332	797.5
FBN1	fibrillin 1	0	1	-1	703	0	0	0	857	0.193939	0.230556	-0.0366162	797	0	0.000288332	-0.000288332	797.5
ALPK3	alpha kinase 3	0	1	-1	703	0	0	0	857	0.210082	0.244177	-0.0340954	800	0	0.000287724	-0.000287724	800
LINC01580	long intergenic non-protein coding RNA 1580	0	1	-1	703	0	0	0	857	0.16732	0.200969	-0.0336483	801	0	0.000287724	-0.000287724	800
THSD4	thrombospondin type 1 domain containing 4	0	1	-1	703	0	0	0	857	0.193772	0.228336	-0.034564	799	0	0.000287724	-0.000287724	800
BMERB1	bMERB domain containing 1	0	1	-1	703	0	0	0	857	0.186047	0.219528	-0.0334818	802	0	0.000286915	-0.000286915	802
ERI2	ERI1 exoribonuclease family member 2	0	1	-1	703	0	0	0	857	0.202532	0.235851	-0.0333196	803	0	0.000285832	-0.000285832	803
CRISPLD2	cysteine rich secretory protein LCCL domain containing 2	0	1	-1	703	0	0	0	857	0.196233	0.227501	-0.0312681	805	0	0.000284333	-0.000284333	804.5
TNRC6A	trinucleotide repeat containing adaptor 6A	0	1	-1	703	0	0	0	857	0.210774	0.24269	-0.0319161	804	0	0.000284333	-0.000284333	804.5
RNASEK	ribonuclease K	0	1	-1	703	0	0	0	857	0.187919	0.218517	-0.0305974	806	0	0.000282984	-0.000282984	806
MYH13	myosin heavy chain 13	0	1	-1	703	0	0	0	857	0.215644	0.245502	-0.0298578	807	0	0.000279847	-0.000279847	807
KRT10	keratin 10	0	1	-1	703	0	0	0	857	0.15637	0.185682	-0.0293123	808	0	0.000278401	-0.000278401	808
COL1A1	collagen type I alpha 1 chain	0	1	-1	703	0	0	0	857	0.150437	0.179427	-0.0289906	809	0	0.000277699	-0.000277699	809.5
PRKAR1A	protein kinase cAMP-dependent type I regulatory subunit alpha	0	1	-1	703	0	0	0	857	0.200089	0.226828	-0.0267383	810	0	0.000277699	-0.000277699	809.5
ABCA9	ATP binding cassette subfamily A member 9	0	1	-1	703	0	0	0	857	0.208955	0.235684	-0.0267286	811	0	0.000276612	-0.000276612	812
AP001011.1		0	1	-1	703	0	0	0	857	0.193646	0.218805	-0.0251589	813	0	0.000276612	-0.000276612	812
MAP2K6	mitogen-activated protein kinase kinase 6	0	1	-1	703	0	0	0	857	0.184895	0.211062	-0.0261669	812	0	0.000276612	-0.000276612	812
MYO5B	myosin VB	0	1	-1	703	0	0	0	857	0.174557	0.198327	-0.0237706	814	0	0.000275887	-0.000275887	814
AC006305.1		0	1	-1	703	0	0	0	857	0.172773	0.195832	-0.0230588	815	0	0.000274917	-0.000274917	815
NEDD4L	NEDD4 like E3 ubiquitin protein ligase	0	1	-1	703	0	0	0	857	0.226549	0.249374	-0.0228254	816	0.000754838	0.00102855	-0.000273716	816
ZNF532	zinc finger protein 532	0	1	-1	703	0	0	0	857	0.182783	0.202686	-0.0199037	817	0.000561123	0.000834776	-0.000273653	817
ZNF516	zinc finger protein 516	0	1	-1	703	0	0	0	857	0.223386	0.242808	-0.0194227	818	0	0.00027334	-0.00027334	818
BSG	basigin (Ok blood group)	0	1	-1	703	0	0	0	857	0.207648	0.225136	-0.0174879	819	0	0.000273049	-0.000273049	820
DOCK6	dedicator of cytokinesis 6	0	1	-1	703	0	0	0	857	0.17168	0.188601	-0.0169202	820	0	0.000273049	-0.000273049	820
GADD45GIP1	GADD45G interacting protein 1	0	1	-1	703	0	0	0	857	0.166977	0.183324	-0.0163469	821	0	0.000273049	-0.000273049	820
JUND	JunD proto-oncogene, AP-1 transcription factor subunit	0	1	-1	703	0	0	0	857	0.203729	0.217943	-0.0142141	824	0	0.000272123	-0.000272123	823
KLF2	Kruppel like factor 2	0	1	-1	703	0	0	0	857	0.1585	0.174339	-0.0158393	823	0	0.000272123	-0.000272123	823
PODNL1	podocan like 1	0	1	-1	703	0	0	0	857	0.199023	0.215258	-0.0162356	822	0	0.000272123	-0.000272123	823
NDUFA13	NADH:ubiquinone oxidoreductase subunit A13	0	1	-1	703	0	0	0	857	0.200852	0.214609	-0.0137571	825	0	0.00027003	-0.00027003	825
AC010615.2		0	1	-1	703	0	0	0	857	0.244275	0.257831	-0.0135559	826	0	0.000267611	-0.000267611	826
AC123912.1		0	1	-1	703	0	0	0	857	0.214252	0.227449	-0.0131976	827	0	0.00026755	-0.00026755	827
FXYD1	FXYD domain containing ion transport regulator 1	0	1	-1	703	0	0	0	857	0.256366	0.269044	-0.0126775	828	0.000321542	0.00057937	-0.000257828	828
LTBP4	latent transforming growth factor beta binding protein 4	0	1	-1	703	0	0	0	857	0.189509	0.201824	-0.0123144	829	0.000833943	0.00107876	-0.000244815	829
AC007193.2		0	1	-1	703	0	0	0	857	0.200852	0.211735	-0.0108829	830	0.00341824	0.00365981	-0.000241571	830
SSC5D	scavenger receptor cysteine rich family member with 5 domains	0	1	-1	703	0	0	0	857	0.222388	0.232656	-0.0102682	831	0.00135912	0.00159767	-0.000238552	831
RIN2	Ras and Rab interactor 2	0	1	-1	703	0	0	0	857	0.219554	0.22886	-0.00930626	832	0.000347336	0.000564636	-0.000217299	832
GDAP1L1	ganglioside induced differentiation associated protein 1 like 1	0	1	-1	703	0	0	0	857	0.236536	0.245441	-0.00890467	833	0.000370915	0.000577381	-0.000206466	833
EYA2	EYA transcriptional coactivator and phosphatase 2	0	1	-1	703	0	0	0	857	0.154509	0.162136	-0.00762637	834	0.000569422	0.000767904	-0.000198483	834
ARFGEF2	ADP ribosylation factor guanine nucleotide exchange factor 2	0	1	-1	703	0	0	0	857	0.211072	0.218373	-0.00730131	835	0.000635149	0.000818166	-0.000183017	835
APCDD1L	APC down-regulated 1 like	0	1	-1	703	0	0	0	857	0.175308	0.181355	-0.00604654	836	0.000679272	0.000860068	-0.000180796	836
APCDD1L-DT	APCDD1L divergent transcript	0	1	-1	703	0	0	0	857	0.223888	0.229917	-0.00602884	837	0.00044297	0.000601333	-0.000158363	837
AF212831.1		0	1	-1	703	0	0	0	857	0.188711	0.194645	-0.00593426	838	0.000803218	0.000960535	-0.000157317	838
SOD1	superoxide dismutase 1	0	1	-1	703	0	0	0	857	0.185239	0.190768	-0.00552927	839	0.000820649	0.000957188	-0.000136539	839
ITSN1	intersectin 1	0	1	-1	703	0	0	0	857	0.183569	0.188779	-0.00521044	840	0.000761256	0.000893088	-0.000131832	840
MYO18B	myosin XVIIIB	0	1	-1	703	0	0	0	857	0.196448	0.201131	-0.00468271	841	0.0014474	0.00156926	-0.000121861	841
APOL3	apolipoprotein L3	0	1	-1	703	0	0	0	857	0.220202	0.224628	-0.00442635	842	0.000354613	0.000476406	-0.000121793	842
DDX17	DEAD-box helicase 17	0	1	-1	703	0	0	0	857	0.202486	0.205023	-0.00253677	843	0.000384375	0.000495231	-0.000110856	843
PRR5	proline rich 5	0	1	-1	703	0	0	0	857	0.188711	0.191244	-0.0025332	844	0.000334412	0.000436499	-0.000102087	844
PPP6R2	protein phosphatase 6 regulatory subunit 2	0	1	-1	703	0	0	0	857	0.237477	0.239827	-0.00234982	845	0.00047175	0.000572116	-0.000100366	845
AL591501.1		0	1	-1	703	0	0	0	857	0.189992	0.191981	-0.00198998	846	0.000316024	0.000415066	-9.90422e-05	846
MAOA	monoamine oxidase A	0	1	-1	703	0	0	0	857	0.207648	0.208805	-0.00115729	847	0.000585032	0.000678443	-9.34108e-05	847
ITM2A	integral membrane protein 2A	0	1	-1	703	0	0	0	857	0.206833	0.207026	-0.000192695	848	0.00044297	0.000534344	-9.13737e-05	848
DIAPH2	diaphanous related formin 2	0	1	-1	703	0	0	0	857	0.171418	0.171547	-0.000129037	849	0.000387559	0.00047251	-8.49516e-05	849
ARMCX3	armadillo repeat containing X-linked 3	0	1	-1	703	0	0	0	857	0.218697	0.218613	8.3789e-05	850	0.000334023	0.000418128	-8.41044e-05	850
CHRDL1	chordin like 1	0	1	-1	703	0	0	0	857	0.210724	0.209728	0.000996001	851	0.000338106	0.000417868	-7.97616e-05	851
AC002072.1		0	1	-1	703	0	0	0	857	0.20915	0.20789	0.00126053	852	0.00107121	0.00114484	-7.36305e-05	852
LAMP2	lysosomal associated membrane protein 2	0	1	-1	703	0	0	0	857	0.196362	0.19495	0.00141195	853	0.000459954	0.00053063	-7.06766e-05	853
MT-ND1		0	1	-1	703	0	0	0	857	0.200672	0.198882	0.0017901	854	0.000637469	0.000701834	-6.43649e-05	854
MT-CO2		0	1	-1	703	0	0	0	857	0.20876	0.205785	0.00297536	855	0.000294761	0.000354678	-5.99176e-05	855
MT-ND5		0	1	-1	703	0	0	0	857	0.265718	0.262728	0.00299016	856	0.000271737	0.000331376	-5.96395e-05	856
S100A4	S100 calcium binding protein A4	1	1	0	876	0	0	0	857	0.19542	0.192315	0.00310473	857	0.000373796	0.000431422	-5.76256e-05	857
IGSF8	immunoglobulin superfamily member 8	1	1	0	876	0	0	0	857	0.25881	0.255581	0.00322872	858	0.000341834	0.000392985	-5.11516e-05	858
TGOLN2	trans-golgi network protein 2	2	2	0	876	0	0	0	857	0.264073	0.260665	0.00340834	859	0.000496218	0.000543614	-4.73957e-05	859
FMNL2	formin like 2	1	1	0	876	0	0	0	857	0.177391	0.173398	0.00399229	860	0.000350316	0.000396736	-4.64203e-05	860
COL4A4	collagen type IV alpha 4 chain	3	3	0	876	0	0	0	857	0.136961	0.132359	0.00460237	861	0.000297036	0.000334343	-3.73066e-05	861
UBE2E2	ubiquitin conjugating enzyme E2 E2	1	1	0	876	0	0	0	857	0.207216	0.201987	0.00522811	862	0.000547618	0.000577976	-3.03579e-05	862
AGTR1	angiotensin II receptor type 1	2	2	0	876	0	0	0	857	0.224787	0.218517	0.00626986	863	0.000599996	0.000614529	-1.45337e-05	863
LHFPL2	LHFPL tetraspan subfamily member 2	2	2	0	876	0	0	0	857	0.239765	0.232928	0.00683655	864	0.000297036	0.000307787	-1.0751e-05	864
AC010260.1		2	2	0	876	0	0	0	857	0.239252	0.232006	0.00724675	865	0.000301394	0.000305993	-4.59941e-06	865
SNCAIP	synuclein alpha interacting protein	1	1	0	876	0	0	0	857	0.212423	0.205107	0.00731587	866	0.00070071	0.000699649	1.06044e-06	866
SPOCK1	SPARC (osteonectin), cwcv and kazal like domains proteoglycan 1	1	1	0	876	0	0	0	857	0.252394	0.241748	0.0106468	867	0.000541789	0.000539617	2.17151e-06	867
DPYSL3	dihydropyrimidinase like 3	2	2	0	876	0	0	0	857	0.174625	0.162852	0.0117733	868	0.000475537	0.000471229	4.30723e-06	868
ATXN1	ataxin 1	1	1	0	876	0	0	0	857	0.208955	0.196411	0.0125443	869	0.000344158	0.00033882	5.33774e-06	869
FAM162B	family with sequence similarity 162 member B	1	1	0	876	0	0	0	857	0.234494	0.219335	0.0151586	870	0.000301394	0.000288882	1.25117e-05	870
PDE10A	phosphodiesterase 10A	1	1	0	876	0	0	0	857	0.200582	0.185406	0.0151762	871	0.000474103	0.000457127	1.69762e-05	871
GALNT17	polypeptide N-acetylgalactosaminyltransferase 17	1	1	0	876	0	0	0	857	0.25098	0.235239	0.0157418	872	0.000357747	0.000336552	2.11954e-05	872
AC068587.4		1	1	0	876	0	0	0	857	0.212726	0.196063	0.0166626	873	0.000341922	0.000314727	2.71945e-05	873
PREX2	phosphatidylinositol-3,4,5-trisphosphate dependent Rac exchange factor 2	1	1	0	876	0	0	0	857	0.191412	0.174706	0.0167059	874	0.0033766	0.00333721	3.93926e-05	874
ZFPM2	zinc finger protein, FOG family member 2	1	1	0	876	0	0	0	857	0.210131	0.192501	0.0176304	875	0.00046929	0.000429156	4.0135e-05	875
FSD1L	fibronectin type III and SPRY domain containing 1 like	1	1	0	876	0	0	0	857	0.186783	0.168814	0.0179698	876	0.00048223	0.00043466	4.75707e-05	876
IL15RA	interleukin 15 receptor subunit alpha	1	1	0	876	0	0	0	857	0.254545	0.235461	0.0190845	877	0.000959037	0.000903231	5.58065e-05	877
USP54	ubiquitin specific peptidase 54	3	3	0	876	0	0	0	857	0.211221	0.191208	0.0200136	878	0.00167254	0.00161226	6.02893e-05	878
PTEN	phosphatase and tensin homolog	7	7	0	876	0	0	0	857	0.268988	0.248503	0.0204853	879	0.000492882	0.000432412	6.04696e-05	879
ADAM12	ADAM metallopeptidase domain 12	1	1	0	876	0	0	0	857	0.235852	0.215258	0.0205933	880	0.000704194	0.000629233	7.49605e-05	880
SLC25A45	solute carrier family 25 member 45	1	1	0	876	0	0	0	857	0.212675	0.189642	0.023033	881	0.00308954	0.00300099	8.85436e-05	881
AC008014.1		1	1	0	876	0	0	0	857	0.212625	0.189534	0.0230908	882	0.0004752	0.000379024	9.61754e-05	882
MYH7	myosin heavy chain 7	2	2	0	876	0	0	0	857	0.254184	0.23109	0.0230939	883	0.00196469	0.00186787	9.68258e-05	883
DDHD1	DDHD domain containing 1	1	1	0	876	0	0	0	857	0.228688	0.205107	0.023581	884	0.000420545	0.000298958	0.000121587	884
GALNT16	polypeptide N-acetylgalactosaminyltransferase 16	1	1	0	876	0	0	0	857	0.230928	0.20651	0.0244174	885	0.000496069	0.000371604	0.000124465	885
DIO3OS	DIO3 opposite strand upstream RNA	2	2	0	876	0	0	0	857	0.217159	0.191465	0.0256947	886	0.000575026	0.000447837	0.000127189	886
TLN2	talin 2	2	2	0	876	0	0	0	857	0.221618	0.195524	0.0260935	887	0.000482875	0.000355166	0.00012771	887
MFGE8	milk fat globule EGF and factor V/VIII domain containing	4	4	0	876	0	0	0	857	0.200807	0.174187	0.02662	888	0.000565229	0.000433868	0.000131361	888
ABCA5	ATP binding cassette subfamily A member 5	1	1	0	876	0	0	0	857	0.236724	0.209288	0.0274362	889	0.000492345	0.000355731	0.000136614	889
RNF24	ring finger protein 24	1	1	0	876	0	0	0	857	0.200627	0.172857	0.0277703	890	0.000550974	0.000413376	0.000137598	890
KIAA1755	KIAA1755	1	1	0	876	0	0	0	857	0.249166	0.220208	0.0289579	891	0.000577914	0.000435955	0.000141959	891
PMEPA1	prostate transmembrane protein, androgen induced 1	4	4	0	876	0	0	0	857	0.241835	0.212005	0.0298302	892	0.00122451	0.00108007	0.000144442	892
MIRLET7BHG	MIRLET7B host gene	1	1	0	876	0	0	0	857	0.25275	0.221777	0.0309735	893	0.000443123	0.000296187	0.000146936	893
NHSL2	NHS like 2	2	2	0	876	0	0	0	857	0.25956	0.227918	0.0316421	894	0.000931208	0.000782547	0.00014866	894
MBNL3	muscleblind like splicing regulator 3	2	2	0	876	0	0	0	857	0.233638	0.201538	0.0320997	895	0.000437778	0.000288882	0.000148896	895
SAMD11	sterile alpha motif domain containing 11	2	1	1	1037.5	0	0	0	857	0.240602	0.208107	0.0324945	896	0.000604777	0.00045451	0.000150267	896
LINC01355	long intergenic non-protein coding RNA 1355	1	0	1	1037.5	0	0	0	857	0.228455	0.194304	0.0341513	897	0.000543733	0.000392498	0.000151236	897
HNRNPR	heterogeneous nuclear ribonucleoprotein R	1	0	1	1037.5	0	0	0	857	0.24501	0.2092	0.0358098	898	0.000468695	0.000307787	0.000160908	898
MAP7D1	MAP7 domain containing 1	1	0	1	1037.5	0	0	0	857	0.228338	0.192019	0.0363199	899	0.000742217	0.000562691	0.000179526	899
SLC1A7	solute carrier family 1 member 7	1	0	1	1037.5	0	0	0	857	0.20876	0.17214	0.0366208	900	0.000537939	0.000355731	0.000182208	900
ROR1-AS1	ROR1 antisense RNA 1	1	0	1	1037.5	0	0	0	857	0.233943	0.196644	0.0372989	901	0.000627228	0.000440944	0.000186285	901
ZRANB2-AS1	ZRANB2 antisense RNA 1	1	0	1	1037.5	0	0	0	857	0.254545	0.217088	0.0374574	902	0.000479118	0.000288332	0.000190786	902
LRRC8C	leucine rich repeat containing 8 VRAC subunit C	1	0	1	1037.5	0	0	0	857	0.227296	0.18939	0.0379062	903	0.0018669	0.0016747	0.000192198	903
UAP1	UDP-N-acetylglucosamine pyrophosphorylase 1	1	0	1	1037.5	0	0	0	857	0.206785	0.168243	0.0385419	904	0.000874647	0.000679259	0.000195387	904
QSOX1	quiescin sulfhydryl oxidase 1	1	0	1	1037.5	0	0	0	857	0.24501	0.206083	0.0389264	905	0.000604777	0.000404345	0.000200432	905
G0S2	G0/G1 switch 2	1	0	1	1037.5	0	0	0	857	0.199421	0.160386	0.0390348	906	0.000505652	0.000296958	0.000208694	906
VASH2	vasohibin 2	1	0	1	1037.5	0	0	0	857	0.277829	0.238563	0.0392666	907	0.000761256	0.000550452	0.000210804	907
HLX-AS1	HLX antisense RNA 1	1	0	1	1037.5	0	0	0	857	0.205693	0.165917	0.0397763	908	0.000550974	0.00033027	0.000220704	908
ACBD3	acyl-CoA binding domain containing 3	1	0	1	1037.5	0	0	0	857	0.244075	0.202975	0.0410998	909	0.00118642	0.000946948	0.000239471	909
CEP170	centrosomal protein 170	1	0	1	1037.5	0	0	0	857	0.209102	0.167761	0.04134	910	0.000569422	0.000307787	0.000261634	910
AHCTF1	AT-hook containing transcription factor 1	1	0	1	1037.5	0	0	0	857	0.218111	0.17669	0.0414213	911	0.000727625	0.000458857	0.000268768	911
AC141930.1		2	1	1	1037.5	0	0	0	857	0.239508	0.197776	0.0417321	912	0.000271478	0	0.000271478	912.5
RNF144A	ring finger protein 144A	3	2	1	1037.5	0	0	0	857	0.257176	0.215258	0.0419174	913	0.000271478	0	0.000271478	912.5
YWHAQ	tyrosine 3-monooxygenase/tryptophan 5-monooxygenase activation protein theta	1	0	1	1037.5	0	0	0	857	0.261835	0.219625	0.04221	914	0.000271639	0	0.000271639	914
HNRNPLL	heterogeneous nuclear ribonucleoprotein L like	1	0	1	1037.5	0	0	0	857	0.26556	0.222819	0.0427414	915	0.000271737	0	0.000271737	915
SRSF7	serine and arginine rich splicing factor 7	1	0	1	1037.5	0	0	0	857	0.277829	0.234629	0.0432005	916	0.000272807	0	0.000272807	916
LINC01819	long intergenic non-protein coding RNA 1819	1	0	1	1037.5	0	0	0	857	0.228688	0.185337	0.0433513	917	0.000273173	0	0.000273173	917
AC007098.1		1	0	1	1037.5	0	0	0	857	0.219393	0.175013	0.0443796	919	0.000274211	0	0.000274211	918.5
PPM1B	protein phosphatase, Mg2+/Mn2+ dependent 1B	1	0	1	1037.5	0	0	0	857	0.284535	0.240232	0.0443032	918	0.000274211	0	0.000274211	918.5
RAB11FIP5	RAB11 family interacting protein 5	1	0	1	1037.5	0	0	0	857	0.183946	0.138526	0.0454201	922	0.000274281	0	0.000274281	921
TIA1	TIA1 cytotoxic granule associated RNA binding protein	1	0	1	1037.5	0	0	0	857	0.21142	0.166667	0.0447538	921	0.000274281	0	0.000274281	921
UGP2	UDP-glucose pyrophosphorylase 2	1	0	1	1037.5	0	0	0	857	0.266033	0.221284	0.0447491	920	0.000274281	0	0.000274281	921
C2orf49	chromosome 2 open reading frame 49	1	0	1	1037.5	0	0	0	857	0.209984	0.163816	0.0461678	924	0.000276546	0	0.000276546	925
FHL2	four and a half LIM domains 2	21	20	1	1037.5	0	0	0	857	0.236162	0.189138	0.0470245	925	0.000276546	0	0.000276546	925
LOXL3	lysyl oxidase like 3	1	0	1	1037.5	0	0	0	857	0.286445	0.240522	0.0459234	923	0.000276546	0	0.000276546	925
MIR4435-2HG	MIR4435-2 host gene	1	0	1	1037.5	0	0	0	857	0.2397	0.192575	0.047125	926	0.000276546	0	0.000276546	925
TTL	tubulin tyrosine ligase	1	0	1	1037.5	0	0	0	857	0.248958	0.201824	0.0471343	927	0.000276546	0	0.000276546	925
PTPN4	protein tyrosine phosphatase non-receptor type 4	1	0	1	1037.5	0	0	0	857	0.248131	0.200887	0.0472433	928	0.000278919	0	0.000278919	928
COL3A1	collagen type III alpha 1 chain	1	0	1	1037.5	0	0	0	857	0.221618	0.174065	0.0475526	929	0.000280502	0	0.000280502	929
COL5A2	collagen type V alpha 2 chain	1	0	1	1037.5	0	0	0	857	0.284444	0.236748	0.0476962	930	0.000282028	0	0.000282028	930
CAVIN2	caveolae associated protein 2	1	0	1	1037.5	0	0	0	857	0.262603	0.214516	0.0480861	931	0.000282301	0	0.000282301	931
PLCL1	phospholipase C like 1 (inactive)	2	1	1	1037.5	0	0	0	857	0.276202	0.22719	0.0490124	932	0.00057504	0.000292692	0.000282348	932
SPATS2L	spermatogenesis associated serine rich 2 like	2	1	1	1037.5	0	0	0	857	0.245816	0.196682	0.0491337	933	0.000583391	0.000299596	0.000283795	933
ICA1L	islet cell autoantigen 1 like	1	0	1	1037.5	0	0	0	857	0.247172	0.19587	0.0513022	934	0.000290493	0	0.000290493	935
IGFBP2	insulin like growth factor binding protein 2	1	0	1	1037.5	0	0	0	857	0.249304	0.197658	0.0516461	935	0.000290493	0	0.000290493	935
KCNE4	potassium voltage-gated channel subfamily E regulatory subunit 4	1	0	1	1037.5	0	0	0	857	0.237792	0.185682	0.0521096	936	0.000290493	0	0.000290493	935
COL4A3	collagen type IV alpha 3 chain	1	0	1	1037.5	0	0	0	857	0.254545	0.19996	0.0545856	937	0.000291408	0	0.000291408	937
LINC01807	long intergenic non-protein coding RNA 1807	1	0	1	1037.5	0	0	0	857	0.27045	0.21447	0.0559795	938	0.000294761	0	0.000294761	938
AC010148.1		1	0	1	1037.5	0	0	0	857	0.275692	0.219142	0.0565504	939	0.00199354	0.00169866	0.000294876	939
SH3BP4	SH3 domain binding protein 4	1	0	1	1037.5	0	0	0	857	0.245278	0.188494	0.0567843	940	0.000571271	0.000274917	0.000296354	940
AC018816.1		1	0	1	1037.5	0	0	0	857	0.256807	0.199679	0.0571279	941	0.000571334	0.000274917	0.000296418	941
STT3B	STT3 oligosaccharyltransferase complex catalytic subunit B	1	0	1	1037.5	0	0	0	857	0.310142	0.252792	0.05735	942	0.000296666	0	0.000296666	942
PFKFB4	6-phosphofructo-2-kinase/fructose-2,6-biphosphatase 4	1	0	1	1037.5	0	0	0	857	0.175205	0.117135	0.0580702	943	0.000296712	0	0.000296712	943
DALRD3	DALR anticodon binding domain containing 3	1	0	1	1037.5	0	0	0	857	0.196448	0.137531	0.0589171	944	0.000763919	0.000466422	0.000297497	944
ARHGEF3	Rho guanine nucleotide exchange factor 3	1	0	1	1037.5	0	0	0	857	0.292524	0.23331	0.0592138	945	0.000298016	0	0.000298016	945
IL17RD	interleukin 17 receptor D	1	0	1	1037.5	0	0	0	857	0.187959	0.126557	0.0614023	946	0.00095903	0.000660856	0.000298174	946
DENND6A	DENN domain containing 6A	1	0	1	1037.5	0	0	0	857	0.309713	0.248008	0.0617051	947	0.000301394	0	0.000301394	949
LINC00960	long intergenic non-protein coding RNA 960	1	0	1	1037.5	0	0	0	857	0.261988	0.199439	0.062549	948	0.000301394	0	0.000301394	949
NXPE3	neurexophilin and PC-esterase domain family member 3	1	0	1	1037.5	0	0	0	857	0.271269	0.208107	0.0631616	949	0.000301394	0	0.000301394	949
TMEM39A	transmembrane protein 39A	1	0	1	1037.5	0	0	0	857	0.247582	0.180533	0.0670493	951	0.000301394	0	0.000301394	949
ZBTB20-AS2	ZBTB20 antisense RNA 2	1	0	1	1037.5	0	0	0	857	0.283994	0.220452	0.0635421	950	0.000301394	0	0.000301394	949
DZIP1L	DAZ interacting zinc finger protein 1 like	1	0	1	1037.5	0	0	0	857	0.24164	0.172647	0.0689928	952	0.000302567	0	0.000302567	952
TFDP2	transcription factor Dp-2	1	0	1	1037.5	0	0	0	857	0.267543	0.197776	0.0697665	953	0.000308849	0	0.000308849	953
ANKUB1	ankyrin repeat and ubiquitin domain containing 1	1	0	1	1037.5	0	0	0	857	0.2371	0.166472	0.0706281	954	0.000309233	0	0.000309233	954
SERP1	stress associated endoplasmic reticulum protein 1	1	0	1	1037.5	0	0	0	857	0.280878	0.205023	0.0758551	956	0.000310002	0	0.000310002	955.5
TSC22D2	TSC22 domain family member 2	1	0	1	1037.5	0	0	0	857	0.256954	0.184138	0.0728169	955	0.000310002	0	0.000310002	955.5
KLHL24	kelch like family member 24	1	0	1	1037.5	0	0	0	857	0.208809	0.132253	0.0765558	957	0.000705451	0.00039465	0.000310801	957
DNAJB11	DnaJ heat shock protein family (Hsp40) member B11	1	0	1	1037.5	0	0	0	857	0.20915	0.132376	0.0767739	958	0.000311154	0	0.000311154	958
ATP13A3	ATPase 13A3	1	0	1	1037.5	0	0	0	857	0.209248	0.132464	0.0767836	959	0.000767459	0.000454875	0.000312584	959
ZNF595	zinc finger protein 595	1	0	1	1037.5	0	0	0	857	0.244408	0.167592	0.0768159	960	0.000314206	0	0.000314206	960
CTBP1-AS	CTBP1 antisense RNA	1	0	1	1037.5	0	0	0	857	0.209248	0.132288	0.0769595	961	0.000318762	0	0.000318762	961
HS3ST1	heparan sulfate-glucosamine 3-sulfotransferase 1	2	1	1	1037.5	0	0	0	857	0.263762	0.184993	0.0787696	963	0.000319996	0	0.000319996	962.5
UVSSA	UV stimulated scaffold protein A	1	0	1	1037.5	0	0	0	857	0.210625	0.132394	0.0782313	962	0.000319996	0	0.000319996	962.5
STIM2	stromal interaction molecule 2	1	0	1	1037.5	0	0	0	857	0.212272	0.132429	0.0798428	964	0.000321542	0	0.000321542	964.5
TMEM33	transmembrane protein 33	1	0	1	1037.5	0	0	0	857	0.285259	0.205107	0.0801524	965	0.000321542	0	0.000321542	964.5
UBA6-AS1	UBA6 antisense RNA 1 (head to head)	1	0	1	1037.5	0	0	0	857	0.213232	0.132606	0.0806263	966	0.000325377	0	0.000325377	966
MTHFD2L	methylenetetrahydrofolate dehydrogenase (NADP+ dependent) 2 like	1	0	1	1037.5	0	0	0	857	0.244943	0.163332	0.0816104	967	0.000326719	0	0.000326719	967.5
SEPTIN11	septin 11	1	0	1	1037.5	0	0	0	857	0.210477	0.128782	0.0816949	968	0.000326719	0	0.000326719	967.5
CFI	complement factor I	1	0	1	1037.5	0	0	0	857	0.264854	0.180043	0.0848103	970	0.000329506	0	0.000329506	969.5
PTPN13	protein tyrosine phosphatase non-receptor type 13	1	0	1	1037.5	0	0	0	857	0.257768	0.173217	0.0845502	969	0.000329506	0	0.000329506	969.5
MYOZ2	myozenin 2	1	0	1	1037.5	0	0	0	857	0.270124	0.183832	0.0862919	971	0.000329785	0	0.000329785	971
USP53	ubiquitin specific peptidase 53	1	0	1	1037.5	0	0	0	857	0.289968	0.20211	0.0878572	972	0.000331338	0	0.000331338	972
DAP	death associated protein	1	0	1	1037.5	0	0	0	857	0.284625	0.189714	0.0949109	974	0.000334023	0	0.000334023	973.5
PDLIM3	PDZ and LIM domain 3	2	1	1	1037.5	0	0	0	857	0.282918	0.190914	0.0920033	973	0.000334023	0	0.000334023	973.5
SMIM15	small integral membrane protein 15	1	0	1	1037.5	0	0	0	857	0.296394	0.200887	0.0955069	975	0.000335174	0	0.000335174	975.5
VCAN-AS1	VCAN antisense RNA 1	1	0	1	1037.5	0	0	0	857	0.310357	0.214794	0.0955627	976	0.000335174	0	0.000335174	975.5
GLRX	glutaredoxin	1	0	1	1037.5	0	0	0	857	0.0985699	0	0.0985699	978	0.000337334	0	0.000337334	977.5
RHOBTB3	Rho related BTB domain containing 3	3	2	1	1037.5	0	0	0	857	0.306639	0.209068	0.0975713	977	0.000337334	0	0.000337334	977.5
LINC01340	long intergenic non-protein coding RNA 1340	2	1	1	1037.5	0	0	0	857	0.226434	0.125948	0.100486	979	0.000337513	0	0.000337513	980
STARD4	StAR related lipid transfer domain containing 4	1	0	1	1037.5	0	0	0	857	0.323583	0.218039	0.105544	980	0.000337513	0	0.000337513	980
STARD4-AS1	STARD4 antisense RNA 1	1	0	1	1037.5	0	0	0	857	0.109362	0	0.109362	981.5	0.000337513	0	0.000337513	980
LINC02208	long intergenic non-protein coding RNA 2208	1	0	1	1037.5	0	0	0	857	0.109362	0	0.109362	981.5	0.000338106	0	0.000338106	982
FNIP1	folliculin interacting protein 1	1	0	1	1037.5	0	0	0	857	0.26384	0.152387	0.111453	983	0.000654011	0.00031589	0.000338121	983
GRXCR2	glutaredoxin and cysteine rich domain containing 2	1	0	1	1037.5	0	0	0	857	0.297576	0.182585	0.114991	984	0.000338489	0	0.000338489	984
GALNT10	polypeptide N-acetylgalactosaminyltransferase 10	1	0	1	1037.5	0	0	0	857	0.115957	0	0.115957	985	0.000339031	0	0.000339031	985
ADRA1B	adrenoceptor alpha 1B	1	0	1	1037.5	0	0	0	857	0.283186	0.165202	0.117984	986	0.000341834	0	0.000341834	986
MBOAT1	membrane bound O-acyltransferase domain containing 1	1	0	1	1037.5	0	0	0	857	0.277485	0.15752	0.119965	987	0.000344158	0	0.000344158	987
CDKAL1	CDK5 regulatory subunit associated protein 1 like 1	1	0	1	1037.5	0	0	0	857	0.120479	0	0.120479	988	0.000886801	0.000540155	0.000346646	988
[truncated: 686 more rows]

## Sheet: vEC
Gene	Description	Degree_HEALTHY	Degree_HCM	Degree_DELTA	Degree_Ranking	Betweenness_HEALTHY	Betweenness_HCM	DELTA_HCM	Ranking_HCM	Closeness_HEALTHY	Closeness_HCM	Closeness_DELTA	Closeness_Ranking	PAGErank_HEALTHY	PAGErank_HCM	PAGErank_DELTA	PAGErank_Ranking
[truncated: 2,422 more rows]

[truncated: 5 more sheets: Pericyte, SMC, Macrophage, Tcell, Neuronal]
