# Supplementary material for: Lineage-specific regulatory changes in hypertrophic cardiomyopathy unraveled by single-nucleus RNA-seq and spatial transcriptomics
Source: Cell Discov. 2023 Jan 17;9:6. doi: 10.1038/s41421-022-00490-3 (PMC9842679; doi:10.1038/s41421-022-00490-3)
Supplement: Supplementary file 11 — Table S10 [file 41421_2022_490_MOESM11_ESM.xlsx]

## Sheet: CM
Table S10. Cell-type specific differentially expressed genes through pseudobulk analysis.
gene	baseMean	log2FoldChange	lfcSE	stat	pvalue	padj
NPPB	1303.92	7.94463	1.30825	6.0727	1.25781e-09	5.60687e-07
VGLL2	13.1899	6.64924	1.76507	3.76712	0.000165142	0.00278798
GPR171	4.23033	6.37911	1.77278	3.59837	0.000320213	0.00433584
NPPA	398.332	6.08678	0.87791	6.93327	4.11234e-12	5.74385e-09
ADAM21	3.68412	6.0799	1.69771	3.58123	0.00034198	0.00455344
SLITRK4	36.3886	6.01645	1.14618	5.24915	1.52801e-07	2.06537e-05
C11orf42	2.99331	5.84074	1.57386	3.7111	0.000206358	0.00325312
TUBB2A	2.68929	5.63774	1.59772	3.52862	0.000417734	0.00524426
ARR3	2.24653	5.54886	1.96502	2.82382	0.00474555	0.0282134
ALX3	2.43281	5.53603	1.61583	3.42612	0.000612259	0.00683391
PRB2	6.03211	5.50487	1.76498	3.11895	0.00181499	0.0144092
SPIN2A	5.46102	5.20879	1.61794	3.21939	0.00128464	0.0114142
TMPRSS11D	16.8324	5.09998	1.00705	5.06428	4.09941e-07	3.97359e-05
IL31RA	79.8038	4.71178	0.876048	5.37845	7.51282e-08	1.24921e-05
GPR87	7.02502	4.67902	1.27256	3.67685	0.000236131	0.00353697
CHAC1	3.82968	4.63188	1.61336	2.87094	0.00409247	0.0254728
TIMM10	21.7571	4.57574	0.967607	4.72892	2.25715e-06	0.000133586
FMOD	3.41289	4.56098	1.50834	3.02385	0.00249583	0.0180063
NXPE4	3.37905	4.52409	1.50121	3.01362	0.00258151	0.0184843
SLN	2.51344	4.40243	1.66041	2.6514	0.0080158	0.0405944
PAX6	2.68221	4.38347	1.52871	2.86744	0.00413813	0.0256164
AQP9	4.6349	4.36651	1.26713	3.44599	0.000568976	0.00648918
GPR18	41.6351	4.29459	0.895385	4.79636	1.61578e-06	0.000108154
UCP1	2.5591	4.26497	1.51322	2.81847	0.00482529	0.0285336
KCNV2	5.16358	4.22849	1.27723	3.31068	0.000930693	0.0091803
KCNJ13	23.0887	4.13289	1.02992	4.01284	5.99918e-05	0.00138501
SLC16A8	4.49276	4.13089	1.12697	3.66547	0.00024688	0.00363311
GOLGA8H	5.50553	4.10521	1.3127	3.12731	0.00176414	0.0141294
RASL11B	2.23368	4.08329	1.51346	2.69798	0.00697612	0.0369362
AOC3	2.48789	4.07171	1.44041	2.82676	0.00470209	0.0280282
ATP1B4	21.2719	4.07052	1.17403	3.46715	0.000526011	0.00618085
RXFP2	14.4034	4.05694	0.872495	4.64982	3.32224e-06	0.000179856
ALKAL2	5.04126	4.0171	1.13353	3.5439	0.000394257	0.00504279
BRINP1	97.0052	4.00582	0.898989	4.45592	8.35332e-06	0.00034587
YDJC	6.13707	3.99198	0.946073	4.21953	2.44815e-05	0.000738002
CCDC179	7.07078	3.84951	1.01199	3.80391	0.000142432	0.00251681
SOX15	5.1266	3.83051	1.0771	3.55631	0.000376107	0.00488668
UCHL1	16.2673	3.76138	0.980345	3.8368	0.00012465	0.00228882
NDN	18.1682	3.76006	0.770044	4.88291	1.04529e-06	7.68417e-05
GPR82	12.0976	3.75751	0.686779	5.4712	4.46999e-08	8.437e-06
PCDHB5	6.69442	3.72823	0.891377	4.18255	2.88261e-05	0.000812834
TSPYL6	3.43288	3.722	1.17192	3.17598	0.00149332	0.0126615
KCP	57.1873	3.71257	0.701209	5.29453	1.19325e-07	1.7361e-05
MYL12A	3063.39	3.70767	0.45355	8.17477	2.96434e-16	3.1053e-12
CLEC20A	22.063	3.70088	0.789752	4.68612	2.7843e-06	0.000156391
FLG	18.3617	3.66242	1.02345	3.57852	0.000345546	0.00458779
P3H2	90.5795	3.66136	1.26203	2.90118	0.00371764	0.0238409
S100A6	236.066	3.64064	0.490457	7.42296	1.14534e-13	2.9995e-10
FLG2	22.3758	3.6381	1.20111	3.02896	0.00245397	0.0178332
KLHL4	86.6558	3.60946	0.820858	4.39718	1.09667e-05	0.000420813
DNAAF3	759.446	3.60048	0.773107	4.65715	3.20609e-06	0.000174924
EDA2R	58.7133	3.59626	0.802747	4.47994	7.46639e-06	0.000317299
ACTA1	4243.64	3.56872	0.480235	7.4312	1.07619e-13	2.9995e-10
SYTL5	58.7005	3.56859	0.742132	4.80856	1.52022e-06	0.000104677
IER3	352.671	3.55629	0.511077	6.95843	3.44084e-12	5.14922e-09
INSL6	146.503	3.48868	0.7217	4.83397	1.33838e-06	9.50523e-05
CCN1	361.636	3.45841	0.54644	6.32899	2.46772e-10	1.72338e-07
RPS10	30.7183	3.43623	0.731138	4.69983	2.60376e-06	0.000149048
PRG4	3.58967	3.43243	1.21102	2.83432	0.00459234	0.0275584
TNFRSF12A	294.654	3.42586	0.639036	5.36098	8.27715e-08	1.31375e-05
ADGRL3	1487.48	3.40682	0.428699	7.94688	1.91265e-15	1.0018e-11
MFAP4	25.8845	3.40607	0.640618	5.31685	1.0558e-07	1.58e-05
VTCN1	19.9771	3.40162	0.681149	4.99394	5.91605e-07	5.27435e-05
GNRHR	18.9491	3.38842	0.918446	3.68929	0.000224877	0.00344214
B3GALT5	53.8828	3.37383	0.767846	4.3939	1.11338e-05	0.000422559
ATP5MF	75.8007	3.35011	0.713967	4.69225	2.70213e-06	0.000153006
C14orf132	68.7144	3.34464	0.656515	5.09455	3.49576e-07	3.59018e-05
S100A1	530.132	3.31091	0.625268	5.29519	1.18893e-07	1.7361e-05
FAU	205.508	3.30795	0.71211	4.64529	3.39607e-06	0.000181972
ALDOA	5.10858	3.29819	0.957593	3.44425	0.000572643	0.00650657
HES1	34.2881	3.29322	0.623121	5.28504	1.25676e-07	1.77908e-05
ERVW-1	18.5907	3.26841	0.944749	3.45955	0.00054108	0.00628739
SPINK9	48.6274	3.25119	0.582242	5.58392	2.35151e-08	5.47406e-06
OTUD1	226.763	3.2435	0.586229	5.53282	3.15119e-08	6.47261e-06
PCSK1	38.6089	3.22961	0.674158	4.79058	1.66299e-06	0.000110103
SPINK13	18.8522	3.21203	0.90867	3.53487	0.000407977	0.00516467
TMEFF2	710.535	3.20438	0.759305	4.22015	2.44143e-05	0.000737573
MT2A	78.9226	3.19099	0.575866	5.54121	3.00394e-08	6.29356e-06
FCGR1A	2.72667	3.17966	1.22909	2.58701	0.00968121	0.046382
MRPL51	82.0349	3.1703	0.608934	5.20631	1.92629e-07	2.3601e-05
PLCE1	1277.9	3.16981	0.519972	6.09613	1.08669e-09	4.9494e-07
HIST3H2A	33.5238	3.16394	0.667131	4.74261	2.10985e-06	0.000127827
RPL19	228.671	3.14375	0.535712	5.86835	4.40164e-09	1.51178e-06
NR0B2	13.0728	3.13924	0.709382	4.42532	9.63006e-06	0.000388746
FSIP2	103.362	3.13056	0.772153	4.05433	5.02782e-05	0.00121579
EEF1A1	95.7877	3.11785	0.54841	5.68525	1.30619e-08	3.50845e-06
CC2D2B	223.582	3.11535	0.705915	4.41321	1.01849e-05	0.00040261
RPL36AL	86.1445	3.1033	0.525649	5.90375	3.55328e-09	1.32937e-06
PLET1	12.0565	3.10274	0.659639	4.7037	2.55493e-06	0.000147056
PPDPF	151.492	3.09762	0.426752	7.25859	3.91145e-13	9.10543e-10
FTL	285.115	3.08805	0.610469	5.05848	4.22615e-07	3.98095e-05
NDUFAF3	53.3383	3.0768	0.607793	5.06225	4.14329e-07	3.97359e-05
TMEM176A	13.294	3.07636	0.589309	5.22028	1.7865e-07	2.24125e-05
DNAJB7	5.72125	3.07347	1.01284	3.03451	0.00240929	0.017594
HLA-DPA1	8.27502	3.0709	0.829538	3.70194	0.000213961	0.00332791
TMPRSS11E	6.04856	3.05985	0.909261	3.3652	0.00076488	0.0080005
GLRA1	29.7525	3.03901	0.634476	4.7898	1.66951e-06	0.000110103
UBB	149.748	3.03398	0.630406	4.81274	1.48876e-06	0.000103281
UBL5	112.614	3.02249	0.654269	4.61964	3.84399e-06	0.000199345
COA8	5.05526	3.02115	0.944297	3.19937	0.0013773	0.0119858
TEX55	3.2233	3.00996	1.12804	2.6683	0.00762354	0.0392483
BDNF	1210.03	3.00658	0.437732	6.86855	6.48587e-12	8.49284e-09
RAMP2	6.41262	2.98742	0.749473	3.98602	6.71897e-05	0.00147719
POP7	16.4627	2.986	0.651779	4.5813	4.62094e-06	0.000222049
BEX1	8.17475	2.98555	0.959352	3.11205	0.00185794	0.0146524
HSD11B1	57.6402	2.97788	0.553029	5.38468	7.25746e-08	1.21641e-05
LAGE3	8.72469	2.97449	0.817555	3.63828	0.000274466	0.0039198
HS3ST5	59.774	2.96374	0.605723	4.89289	9.93635e-07	7.5154e-05
EMC6	54.6361	2.96103	0.674485	4.39006	1.1332e-05	0.000427007
SV2C	84.1892	2.95194	0.745881	3.95766	7.56874e-05	0.00160404
INSYN2A	65.2877	2.927	0.496832	5.89133	3.83105e-09	1.38387e-06
EVI2A	10.8529	2.92621	0.932004	3.1397	0.0016912	0.0137388
TGFB2	407.199	2.92607	0.61186	4.78225	1.73343e-06	0.000112614
CEMIP	144.596	2.92188	0.749819	3.89677	9.74824e-05	0.00193405
CPHXL	5.98704	2.91663	0.833479	3.49934	0.000466407	0.00564512
RHCG	6.09962	2.90442	1.00395	2.89299	0.00381595	0.0243225
CCDC63	23.1903	2.89434	0.836289	3.46093	0.000538313	0.00626914
RAG2	7.7073	2.88805	0.852883	3.38622	0.000708615	0.0075438
HSPA1A	145.319	2.8829	0.600856	4.79799	1.60269e-06	0.000107622
NDUFA4L2	8.81874	2.88192	0.584419	4.93126	8.16998e-07	6.57984e-05
AC015802.6	8.72567	2.87856	0.852345	3.37722	0.000732225	0.00774399
CLDND2	36.3236	2.86386	0.596051	4.80472	1.54968e-06	0.000105413
TSTD1	13.042	2.86093	0.874095	3.27303	0.00106403	0.0100191
FAM81B	14.1227	2.85371	1.0472	2.72507	0.00642873	0.0348033
COL10A1	247.045	2.84794	0.925199	3.07819	0.00208259	0.0159417
SLC3A1	83.8066	2.84774	0.586172	4.85819	1.18463e-06	8.4997e-05
UQCR10	358.919	2.84583	0.578825	4.91657	8.80729e-07	6.83449e-05
MRPL36	42.6873	2.83804	0.597729	4.74804	2.05393e-06	0.000126565
RPL29	153.475	2.83327	0.573161	4.94324	7.68364e-07	6.26381e-05
HRNR	13.0743	2.83066	0.942702	3.00271	0.00267586	0.0189398
OVCH2	4.14492	2.83032	0.987542	2.86603	0.00415658	0.0256566
COX5B	530.069	2.81023	0.576629	4.87354	1.09613e-06	8.00177e-05
ARSJ	65.7456	2.80939	0.719855	3.90271	9.51197e-05	0.00189615
POLR2I	68.0825	2.80886	0.499416	5.62429	1.86274e-08	4.59131e-06
PRDX2	31.429	2.805	0.810693	3.46	0.000540178	0.00628039
EIF1	647.118	2.80486	0.532765	5.26473	1.40396e-07	1.93516e-05
CYP26B1	9.42889	2.79814	0.95759	2.92206	0.00347725	0.0227378
ADH4	10.571	2.79411	0.739342	3.77919	0.000157342	0.0026954
KLHDC9	8.03931	2.78359	0.829517	3.35567	0.00079173	0.00821156
CFAP100	34.9867	2.77095	0.636102	4.35614	1.32375e-05	0.00048512
PPP1R17	16.7014	2.76466	0.923275	2.99441	0.00274979	0.0193001
DIAPH3	80.0636	2.76254	0.717608	3.84965	0.000118288	0.00220877
AC011841.1	6.84644	2.75821	1.01303	2.72272	0.00647467	0.0349976
MRPL40	45.7862	2.75603	0.540849	5.09575	3.47363e-07	3.58503e-05
C19orf53	53.4259	2.75403	0.525045	5.24532	1.56011e-07	2.09112e-05
OST4	97.8244	2.7507	0.626394	4.39132	1.12665e-05	0.000425306
NAP1L3	5.73019	2.74497	0.974645	2.81638	0.00485685	0.0286475
RPS23	291.012	2.74486	0.632424	4.34023	1.42335e-05	0.000510124
CDKN2D	3.9895	2.74104	0.866879	3.16196	0.00156711	0.0131015
CLU	49.2343	2.73152	0.458161	5.96192	2.49284e-09	9.85425e-07
RPS15	193.058	2.72184	0.600757	4.53068	5.87932e-06	0.000263764
UQCRQ	297.174	2.71917	0.536987	5.06376	4.11058e-07	3.97359e-05
COL9A1	8.83016	2.71409	0.6888	3.94031	8.13754e-05	0.00169137
BMX	102.306	2.71209	0.665434	4.07567	4.58812e-05	0.00113893
MAP2	279.732	2.71111	0.582818	4.65172	3.29175e-06	0.000178667
PHF21B	44.7099	2.68977	0.799992	3.36225	0.000773098	0.0080583
IL7	148.797	2.68966	0.730891	3.67997	0.000233259	0.00351795
CNGB3	153.51	2.68417	0.651051	4.12283	3.74242e-05	0.00098132
C12orf57	41.9155	2.68393	0.547836	4.89915	9.62546e-07	7.35996e-05
RPL18	171.812	2.67738	0.522305	5.12609	2.95827e-07	3.24661e-05
RPL10	464.406	2.67245	0.558864	4.78193	1.73617e-06	0.000112614
CXCR6	13.9114	2.66892	1.02668	2.59956	0.00933427	0.0451952
ATP13A5	11.4317	2.66846	0.608572	4.38479	1.16097e-05	0.000435906
UNC80	53.2361	2.66588	0.673658	3.95732	7.5796e-05	0.00160404
SLC24A5	24.9676	2.6624	0.861698	3.08972	0.00200347	0.0155117
MYC	7.61647	2.66066	0.890422	2.98809	0.00280724	0.0195722
FAT3	72.5942	2.65518	0.983689	2.6992	0.00695054	0.0368287
ACKR4	58.2907	2.65336	0.754553	3.51647	0.000437328	0.0054268
VTN	63.1784	2.64581	0.519698	5.09105	3.56078e-07	3.61634e-05
BLOC1S4	31.9999	2.63962	0.582966	4.52791	5.95702e-06	0.00026498
ZPBP	290.968	2.6392	0.654171	4.03442	5.4738e-05	0.00129146
CRYAB	2147.46	2.63561	0.501131	5.25931	1.44594e-07	1.97341e-05
RPS13	221.749	2.63429	0.567028	4.64578	3.38797e-06	0.000181972
LRRC19	12.5343	2.63125	0.650638	4.04411	5.25231e-05	0.00125761
CCDC196	34.4546	2.63105	0.651596	4.03785	5.39426e-05	0.00128085
SLC25A5	92.631	2.63059	0.555902	4.73211	2.22203e-06	0.000132324
FTH1	716.548	2.62414	0.573321	4.57709	4.71482e-06	0.000225526
SCGB3A2	12.0045	2.6228	0.851374	3.08067	0.00206539	0.0158389
FSCN1	17.0087	2.62037	0.767945	3.41219	0.000644433	0.00709486
GRM8	267.318	2.61444	0.711065	3.6768	0.00023618	0.00353697
RPS27A	247.278	2.61358	0.631468	4.13889	3.4899e-05	0.000930794
RHBDL2	296.095	2.59774	0.490048	5.30099	1.15175e-07	1.69932e-05
SH3BP5	139.804	2.59374	0.519218	4.99546	5.86951e-07	5.25522e-05
DLK1	4.08816	2.58743	0.980472	2.63896	0.00831599	0.0416515
DNPH1	23.0135	2.58238	0.539069	4.79044	1.66416e-06	0.000110103
HMGA2	36.8744	2.58041	0.688096	3.75007	0.000176785	0.00291411
PPP1R1B	7.26218	2.57697	0.736698	3.498	0.000468755	0.00566045
LRRTM3	3441.14	2.57467	0.840602	3.06288	0.00219215	0.0164615
RPL7A	196.983	2.56732	0.644104	3.98587	6.72333e-05	0.00147719
NUF2	95.8924	2.56393	0.730128	3.51162	0.000445388	0.00548257
PDE6C	13.9085	2.56168	0.704953	3.63382	0.000279251	0.0039692
DOLK	15.2343	2.55911	0.663819	3.85513	0.000115668	0.00217408
KRT10	86.9473	2.55172	0.620525	4.1122	3.91905e-05	0.00101368
MIF	95.0733	2.54619	0.516483	4.92987	8.22833e-07	6.57984e-05
CHST14	9.62414	2.53913	0.600956	4.22516	2.38773e-05	0.00072746
TNNC1	2083.88	2.5311	0.397935	6.36057	2.01008e-10	1.45218e-07
PTRHD1	10.897	2.53066	0.709983	3.56439	0.000364697	0.00476654
H3F3B	342.424	2.53059	0.49032	5.1611	2.45507e-07	2.85757e-05
RPS27	280.123	2.52881	0.627732	4.02848	5.61377e-05	0.00131266
HLA-F	55.8222	2.52804	0.618442	4.08776	4.35564e-05	0.00109287
HHIP	55.5898	2.52692	0.693231	3.64513	0.000267252	0.00384824
HTR2B	22.9315	2.52633	0.8347	3.02664	0.00247291	0.0179149
AMPD1	39.4086	2.52258	0.849029	2.97114	0.00296697	0.0203207
ECT2L	375.694	2.52102	0.650489	3.87558	0.000106373	0.00207121
HIST1H1C	60.6841	2.52043	0.700462	3.59824	0.000320372	0.00433584
G0S2	283.799	2.51203	0.776636	3.2345	0.00121856	0.0109949
PEX12	14.4178	2.50994	0.54209	4.63012	3.65461e-06	0.000191899
DLK2	5.59761	2.50499	0.810692	3.08994	0.00200195	0.0155057
GJA9	75.0136	2.50095	0.568082	4.40244	1.07042e-05	0.000415301
MCAM	181.393	2.49724	0.469406	5.32	1.03765e-07	1.56861e-05
RNF181	20.7476	2.49468	0.510118	4.89039	1.00635e-06	7.55699e-05
STX19	32.0322	2.48505	0.564403	4.40297	1.06777e-05	0.000415045
RPS21	106.329	2.48391	0.553884	4.48453	7.30754e-06	0.000311813
FAM217A	64.6268	2.48235	0.704772	3.52221	0.000427966	0.00533709
NCBP2AS2	40.2122	2.47924	0.5474	4.52912	5.9231e-06	0.000264698
MRPL17	19.2747	2.4787	0.673265	3.6816	0.000231773	0.00350858
KLHL35	4.26308	2.47779	0.799591	3.09882	0.00194292	0.015138
FSIP1	164.324	2.47431	0.422457	5.85694	4.71473e-09	1.5932e-06
POLR2L	119.653	2.47161	0.562287	4.39564	1.10444e-05	0.000421683
RBP2	42.7953	2.47092	0.738754	3.34472	0.000823668	0.0084426
CYB5R2	4.89009	2.47076	0.906558	2.72543	0.0064217	0.0348011
CCDC198	11.4961	2.46889	0.828723	2.97915	0.00289048	0.0199358
GPA33	205.902	2.46818	0.543527	4.54105	5.59745e-06	0.000254423
PHYHIPL	14.6315	2.46713	0.5886	4.19152	2.77088e-05	0.000794155
ACSM6	48.2333	2.46579	0.634966	3.88333	0.000103034	0.00202313
HPS6	4.54443	2.46497	0.88804	2.77575	0.00550751	0.0311691
P2RY14	93.01	2.46219	0.682817	3.60593	0.00031104	0.00425217
RGL4	10.564	2.45971	0.946897	2.59765	0.00938637	0.0453741
KIF22	175.231	2.45192	0.429907	5.70339	1.1745e-08	3.22269e-06
ANKRD34C	6.63882	2.45109	0.63658	3.85041	0.000117919	0.00220583
COX8A	221.248	2.44768	0.533842	4.58502	4.5394e-06	0.000220151
RPS25	209.673	2.44686	0.546786	4.47499	7.64161e-06	0.000321485
PZP	85.068	2.44655	0.72169	3.39003	0.000698845	0.0074634
MID1	1297.06	2.44426	0.599012	4.08049	4.49418e-05	0.00111959
ANKRD53	8.80043	2.44206	0.80347	3.0394	0.00237053	0.0174057
PKDREJ	3.24533	2.44188	0.896927	2.72249	0.00647911	0.0350126
RPLP1	778.304	2.43796	0.567703	4.29442	1.75147e-05	0.000595499
SHOC1	286.877	2.43678	0.609556	3.99763	6.398e-05	0.00143979
DNAH11	288.128	2.43648	0.727054	3.35117	0.000804712	0.00830518
IDI2	6.78654	2.43429	0.6995	3.48003	0.000501349	0.00595919
RPL10A	150.358	2.43387	0.567871	4.28596	1.81951e-05	0.000610908
RPL35A	283.689	2.43348	0.521622	4.66523	3.08276e-06	0.000170414
LGI1	20.9948	2.42353	0.723741	3.34862	0.000812166	0.00836974
C4BPA	16.1936	2.42177	0.64249	3.76934	0.000163677	0.00277219
RPS18	253.373	2.42039	0.550647	4.39554	1.10498e-05	0.000421683
GRIA3	288.019	2.41971	0.546717	4.42589	9.60472e-06	0.000388746
IER5	138.156	2.4187	0.416387	5.80877	6.29319e-09	1.91085e-06
TK1	4.5218	2.41683	0.928874	2.6019	0.00927097	0.0450142
RRAGA	28.933	2.41482	0.60861	3.96775	7.25534e-05	0.00155921
BEX2	4.57976	2.41364	0.794319	3.03863	0.00237656	0.017429
RPA3	231.784	2.41271	0.714105	3.37865	0.000728434	0.00771435
C6orf226	17.836	2.4094	0.50687	4.75349	1.99939e-06	0.000124729
RPL15	232.788	2.40869	0.585952	4.11073	3.94418e-05	0.00101767
GADD45B	85.77	2.40715	0.44641	5.39224	6.95832e-08	1.19495e-05
NDUFB11	102.336	2.40672	0.575714	4.18041	2.90989e-05	0.000815041
PHLDA1	100.525	2.40503	0.573499	4.19361	2.74548e-05	0.000790118
BEST3	139.236	2.40355	0.653311	3.67902	0.000234129	0.00352135
TRAPPC1	32.4654	2.39749	0.476458	5.0319	4.85635e-07	4.46252e-05
SLC9C1	149.747	2.39645	0.630975	3.79801	0.000145863	0.002558
RPL41	249.614	2.39593	0.61548	3.89278	9.91022e-05	0.00195877
B3GAT2	32.4606	2.39361	0.519706	4.60569	4.11102e-06	0.000206558
CLCF1	15.7768	2.3932	0.658955	3.6318	0.000281447	0.00398149
RPL7	159.747	2.3907	0.634138	3.76999	0.000163254	0.00276726
LRRN1	17.4807	2.38873	0.75186	3.1771	0.00148756	0.012628
JUNB	64.8441	2.38852	0.562068	4.24953	2.14221e-05	0.000680021
HSPA2	41.2833	2.38359	0.682436	3.49277	0.000478038	0.00573947
RPS16	272.368	2.37822	0.472058	5.03798	4.70461e-07	4.34213e-05
COX7C	568.777	2.37667	0.614271	3.8691	0.000109239	0.00210355
ANGPTL1	79.7165	2.3756	0.301519	7.87877	3.30608e-15	1.38531e-11
GPR183	22.6758	2.37292	0.729977	3.25067	0.00115133	0.0105657
UBA52	142.648	2.36611	0.448171	5.27948	1.29549e-07	1.80945e-05
OLFML1	10.763	2.36497	0.76138	3.10617	0.00189531	0.014861
CSTB	62.7205	2.36314	0.468231	5.04695	4.48915e-07	4.19876e-05
NNAT	18.8307	2.36096	0.847375	2.7862	0.00533293	0.0304774
PP2D1	24.9045	2.35728	0.626859	3.76046	0.000169601	0.0028472
NAP1L5	16.4924	2.35671	0.742947	3.17211	0.00151336	0.0127797
CAPN9	30.5037	2.35342	0.630919	3.73015	0.000191367	0.00306758
SERPINE3	5.09912	2.35271	0.752621	3.12602	0.00177189	0.0141691
LRRTM2	9.95604	2.35112	0.750955	3.13084	0.00174308	0.014015
ERAP1	436.937	2.34442	0.626297	3.7433	0.000181618	0.00296577
LRRC9	59.747	2.33624	0.604659	3.86373	0.000111667	0.00212879
ADH6	4.34952	2.33155	0.860109	2.71075	0.00671303	0.0358787
TMEM147	46.0997	2.32201	0.489031	4.7482	2.05238e-06	0.000126565
SELP	6.55027	2.31146	0.884078	2.61454	0.00893474	0.0437571
DUSP23	7.12723	2.30952	0.632733	3.65007	0.000262168	0.00379931
MAP3K7CL	141.879	2.30768	0.598645	3.85484	0.000115807	0.00217408
GPX2	11.7239	2.3071	0.817845	2.82095	0.0047882	0.0283774
PPFIA2	77.9361	2.30582	0.365554	6.30773	2.83163e-10	1.91373e-07
TMSB4X	85.1219	2.30481	0.524024	4.39829	1.09105e-05	0.000420813
CUX2	109.056	2.30102	0.800241	2.8754	0.00403513	0.0252433
ALKBH7	53.752	2.30063	0.465154	4.94596	7.57714e-07	6.20112e-05
PRSS48	298.306	2.30026	0.811006	2.8363	0.00456391	0.0274724
CATSPER1	4.06995	2.29876	0.831466	2.76471	0.00569736	0.0319415
MYL2	10924	2.28745	0.461572	4.95579	7.20362e-07	5.91855e-05
BEST2	5.42562	2.28658	0.702869	3.2532	0.00114111	0.0105042
DDIT3	215.762	2.28643	0.467512	4.89062	1.00518e-06	7.55699e-05
PNMA1	14.4286	2.28536	0.576023	3.96748	7.26358e-05	0.00155921
DNAJC5B	5.95102	2.28161	0.739964	3.08341	0.00204644	0.0157166
GLIPR1L1	147.549	2.28016	0.845223	2.6977	0.00698195	0.0369484
CYP3A5	71.4026	2.27931	0.704634	3.23474	0.00121753	0.0109903
MEP1B	20.9729	2.2771	0.810841	2.80832	0.00498009	0.0291691
CCDC85B	72.1671	2.27157	0.393295	5.77574	7.66162e-09	2.22943e-06
INHBA	24.7593	2.27016	0.47007	4.82942	1.36934e-06	9.64275e-05
TRMT112	23.4737	2.26973	0.596387	3.8058	0.000141344	0.00250745
DCTN3	31.8333	2.26743	0.490618	4.62157	3.80838e-06	0.000198976
AC025287.4	19.0383	2.26731	0.572011	3.96376	7.37795e-05	0.00157891
AGMO	62.1667	2.26448	0.515433	4.39336	1.11613e-05	0.000422559
ADGRG2	70.6295	2.26259	0.500407	4.52151	6.13991e-06	0.00027196
NXPE1	27.7425	2.25908	0.561938	4.02015	5.81616e-05	0.00134987
RPS12	263.143	2.25792	0.553259	4.08113	4.4817e-05	0.00111781
IGSF10	23.9605	2.25364	0.687278	3.27908	0.00104145	0.00987554
ACMSD	24.5081	2.25273	0.872872	2.58083	0.00985632	0.047067
ANGPTL7	7.90676	2.25235	0.702119	3.20794	0.00133691	0.0117048
NDUFB10	232.026	2.25199	0.555191	4.05623	4.98705e-05	0.0012107
TXNDC17	24.6522	2.25065	0.519416	4.33304	1.47063e-05	0.000520459
APCDD1L	12.4245	2.24879	0.834926	2.6934	0.00707283	0.037335
SPDYE6	8.66401	2.22883	0.689466	3.23269	0.00122631	0.0110364
C12orf74	5.31069	2.22773	0.735278	3.02978	0.00244735	0.0177958
GADD45A	97.6486	2.22283	0.494752	4.49281	7.02896e-06	0.00030177
LHX4	8.75301	2.22192	0.725109	3.06425	0.00218215	0.01641
B4GALNT1	6.79613	2.2135	0.744939	2.97138	0.0029646	0.0203111
ANTKMT	81.5258	2.21196	0.448637	4.9304	8.20632e-07	6.57984e-05
PCBP1	92.1587	2.20952	0.337766	6.54156	6.08799e-11	5.10198e-08
CACNA1B	94.4915	2.20757	0.807507	2.73381	0.00626052	0.0341663
FZD7	56.4625	2.20756	0.479791	4.6011	4.20271e-06	0.000210145
ARG1	9.24197	2.20741	0.638411	3.45765	0.000544902	0.00630987
SMIM26	64.4715	2.2068	0.650753	3.39115	0.000696011	0.00744887
PDZK1	39.0286	2.20656	0.482946	4.56897	4.90136e-06	0.000232327
DUXB	6.35625	2.20355	0.655264	3.36285	0.000771419	0.0080448
TACR1	31.0177	2.20333	0.700299	3.14627	0.00165366	0.013578
COX4I1	545.775	2.2015	0.526354	4.18255	2.88252e-05	0.000812834
NDUFA4	853.677	2.20107	0.587242	3.74815	0.000178143	0.00292956
PLD5	134.975	2.19793	0.500312	4.39312	1.11736e-05	0.000422559
CRIP1	13.0771	2.19656	0.46927	4.68079	2.85767e-06	0.000159656
RPL32	247.777	2.19495	0.571206	3.84266	0.000121706	0.00225253
PIK3C2G	62.7177	2.19023	0.567045	3.86253	0.00011222	0.00213545
RTL8A	21.9842	2.18922	0.495492	4.41828	9.94888e-06	0.000395747
FAM153B	28.0764	2.18475	0.816842	2.67463	0.00748127	0.0387491
TCEAL8	32.706	2.17954	0.553569	3.93724	8.24233e-05	0.00169756
TTLL7	399.295	2.17679	0.589658	3.69161	0.000222842	0.00342284
SLC16A4	183.102	2.17494	0.566443	3.83966	0.000123207	0.00227228
HSD11B2	5.81952	2.17046	0.723981	2.99796	0.00271793	0.0191406
HBEGF	142.414	2.1673	0.421121	5.1465	2.65392e-07	3.02186e-05
HSPA5	474.675	2.16639	0.573673	3.77636	0.00015914	0.00271953
C16orf89	19.7508	2.16471	0.487714	4.43849	9.05921e-06	0.000370702
UQCRB	658.926	2.1629	0.607798	3.55858	0.000372863	0.00486114
ENTPD3	47.5492	2.16274	0.575816	3.75596	0.000172676	0.00286667
IL5	11.4242	2.16245	0.746336	2.89741	0.00376252	0.0240331
P4HA3	77.0344	2.15806	0.634138	3.40313	0.000666178	0.00725798
C4orf45	171.55	2.1567	0.661398	3.26081	0.00111093	0.0102941
MT1E	70.1715	2.15523	0.526528	4.09329	4.25289e-05	0.00107372
DDX60L	1448.73	2.15266	0.607581	3.54301	0.000395594	0.00505371
TTC36	5.54658	2.15093	0.832562	2.5835	0.00978025	0.0467541
OPN1SW	4.99407	2.14933	0.821685	2.61576	0.00890279	0.0436616
MIEN1	20.9943	2.14748	0.615595	3.48846	0.000485814	0.00580986
TMEM184A	27.4697	2.14743	0.590989	3.63362	0.000279477	0.00396972
C9orf131	18.1004	2.14597	0.802874	2.67287	0.00752061	0.0388957
SPDYE21P	86.3425	2.13933	0.497436	4.30071	1.70251e-05	0.000585702
CLSTN2	113.315	2.13808	0.424003	5.04261	4.5923e-07	4.2575e-05
PON1	10.2792	2.13786	0.688426	3.10543	0.00190003	0.0148869
SFTPD	99.4957	2.13763	0.611805	3.49398	0.00047588	0.00571684
CAVIN3	25.3514	2.13602	0.473013	4.51578	6.30856e-06	0.000278254
NDUFA2	90.509	2.13406	0.524077	4.07202	4.66066e-05	0.00115148
IFI27L2	42.6835	2.13314	0.43675	4.88412	1.03889e-06	7.68417e-05
RPS14	304.073	2.12395	0.49581	4.2838	1.83726e-05	0.000614896
HMGN2	139.308	2.12293	0.299479	7.08875	1.3533e-12	2.181e-09
TBCC	22.5943	2.12084	0.589492	3.59775	0.000320983	0.00433865
APOA1	63.7144	2.12007	0.739612	2.86646	0.00415096	0.0256388
C3orf49	33.6967	2.11868	0.737553	2.87258	0.00407137	0.0253716
IGFBP6	26.5406	2.11653	0.412251	5.1341	2.83501e-07	3.15938e-05
RPL26	277.845	2.10978	0.532765	3.96005	7.49346e-05	0.00159714
ROMO1	60.9305	2.10714	0.490191	4.29861	1.71873e-05	0.000589016
NME9	116.156	2.10405	0.637864	3.29859	0.000971724	0.00941552
MRFAP1	59.9612	2.10236	0.553035	3.80149	0.000143828	0.00253648
BTBD18	25.8854	2.10135	0.651945	3.2232	0.00126768	0.0113163
PPP2R2B	80.2069	2.09919	0.777162	2.70109	0.00691122	0.0367073
SRP14	192.485	2.09378	0.603461	3.46962	0.000521204	0.00614158
APOBEC4	91.0199	2.09213	0.75412	2.77426	0.0055327	0.0312565
COX7A1	807.815	2.08895	0.53034	3.93889	8.18592e-05	0.00169434
MYO5B	91.4024	2.08655	0.574385	3.63267	0.000280502	0.00397282
MRAP	11.5413	2.08186	0.729793	2.85267	0.0043353	0.0263961
SPDYE3	72.5582	2.07772	0.426564	4.87082	1.11138e-06	8.08491e-05
CCN2	18.1666	2.07669	0.604436	3.43574	0.000590927	0.00666335
MTCP1	84.8952	2.07497	0.536685	3.86627	0.000110513	0.00211153
TNFRSF11B	116.186	2.0746	0.541745	3.82947	0.000128419	0.00233431
RPS7	184.292	2.074	0.45009	4.60797	4.06622e-06	0.000206274
HSD17B8	10.1047	2.07285	0.570197	3.63532	0.000277636	0.00394892
UPK1B	22.2955	2.07134	0.589188	3.51559	0.000438781	0.00543316
ATP5ME	504.118	2.07059	0.470464	4.40116	1.07673e-05	0.000416981
TMSB10	59.8389	2.06961	0.453935	4.55928	5.13303e-06	0.000240023
SSR4	72.4924	2.06843	0.439223	4.70928	2.4859e-06	0.000143477
ART4	30.3234	2.06268	0.44041	4.68354	2.81958e-06	0.00015795
CETN2	8.25404	2.06234	0.742681	2.77688	0.00548835	0.0311026
SCRG1	24.9851	2.06191	0.524925	3.928	8.56554e-05	0.00175486
MASP2	33.7068	2.06113	0.652989	3.15645	0.00159701	0.0132985
ZBTB42	5.42066	2.05954	0.801703	2.56896	0.0102005	0.0481981
OGN	31.5944	2.05933	0.55836	3.68818	0.000225862	0.00345152
LRP1B	181.094	2.05815	0.635226	3.24004	0.00119515	0.0108631
TMEM176B	80.4225	2.05233	0.344428	5.95864	2.54339e-09	9.8679e-07
GJB7	43.0663	2.05228	0.665074	3.08579	0.00203013	0.015643
PRDX5	119.606	2.04724	0.423939	4.82909	1.37155e-06	9.64275e-05
UNC5D	85.0106	2.04663	0.615951	3.32271	0.000891482	0.00891524
EVI2B	46.739	2.04337	0.74907	2.72787	0.00637444	0.0346302
ZDHHC12	5.05581	2.03718	0.727117	2.80173	0.00508301	0.0294916
TPM3	808.313	2.03534	0.64854	3.13834	0.00169907	0.0137814
RPS28	208.978	2.03493	0.541983	3.7546	0.000173619	0.00288005
CNTD1	11.7823	2.03415	0.649668	3.13106	0.00174178	0.0140138
ATP5MC3	470.999	2.03285	0.525443	3.86883	0.00010936	0.00210396
SLC16A6	20.2986	2.03258	0.363588	5.59033	2.26635e-08	5.3351e-06
CXCL17	22.9513	2.03032	0.620963	3.26963	0.00107689	0.0100863
SF3B5	36.279	2.02964	0.408287	4.97111	6.65697e-07	5.60121e-05
IRX6	176.861	2.02901	0.413334	4.90889	9.15929e-07	7.02917e-05
MED12L	430.313	2.02749	0.579569	3.49828	0.000468273	0.0056579
PLPP6	10.8326	2.02672	0.600243	3.3765	0.000734133	0.00776025
MGP	91.3118	2.02435	0.69185	2.92599	0.00343357	0.0225487
RPS2	216.634	2.02326	0.589898	3.42984	0.000603933	0.00675547
S100A11	15.8589	2.02242	0.545688	3.70619	0.000210401	0.00329209
FAR2	302.057	2.02045	0.6712	3.01021	0.00261068	0.0186137
FAM218A	14.5735	2.0182	0.658584	3.06445	0.00218073	0.01641
NFE2L3	112.548	2.01808	0.70558	2.86016	0.00423421	0.0259616
ZNF727	112.504	2.01416	0.679534	2.96403	0.00303641	0.0206478
MGAT2	10.5523	2.01367	0.462429	4.35455	1.33341e-05	0.000486694
GUCY2C	144.809	2.01343	0.678685	2.96666	0.00301052	0.0205117
RPL38	175.167	2.0132	0.512586	3.92753	8.58211e-05	0.0017559
GLYAT	12.2126	2.01245	0.640643	3.14129	0.00168204	0.0136972
CNTN2	12.358	2.01095	0.524613	3.83321	0.00012648	0.00230825
PSENEN	11.9433	2.0102	0.624006	3.22144	0.0012755	0.0113618
CNKSR2	34.1327	2.00981	0.43192	4.65318	3.26849e-06	0.000177865
RTL8B	11.4559	2.0074	0.486143	4.12925	3.6395e-05	0.000962767
SMIM1	9.95218	2.00567	0.603575	3.32298	0.000890615	0.00891083
RPL18A	142.012	2.00472	0.396348	5.05798	4.23728e-07	3.98095e-05
MRPS24	67.3975	2.00457	0.581685	3.44615	0.000568632	0.00648879
RPL24	272.239	2.00358	0.544015	3.68295	0.000230549	0.00349741
PDE5A	419.178	2.00258	0.518785	3.86014	0.000113324	0.00214864
COX6A2	1385.89	1.99922	0.536537	3.72615	0.000194425	0.00310331
HES4	94.3036	1.99915	0.281092	7.11208	1.14308e-12	1.99572e-09
KLHL10	14.3112	1.99418	0.552279	3.61082	0.000305233	0.00420719
TM4SF1	13.0044	1.99369	0.635864	3.1354	0.0017162	0.0138613
AL162231.1	14.6183	1.99273	0.499663	3.98814	6.65922e-05	0.00147719
ATP5F1E	379.647	1.98885	0.526948	3.77428	0.00016047	0.00273333
TUSC1	9.16239	1.98677	0.603477	3.2922	0.000994066	0.00957548
SLC18A2	21.707	1.98458	0.700343	2.83373	0.00460077	0.0275954
MMP21	21.3013	1.98079	0.511631	3.87153	0.000108156	0.00209094
TMEM160	25.6934	1.97881	0.458027	4.32028	1.55828e-05	0.000544125
PRELID1	24.2075	1.97875	0.504371	3.92321	8.73779e-05	0.00177404
PAK1	339.241	1.97867	0.515438	3.83882	0.000123625	0.00227798
SPDYE2	136.291	1.97779	0.708275	2.79241	0.00523178	0.0300551
FLRT3	9.4224	1.97737	0.721312	2.74135	0.00611873	0.0335849
GADD45GIP1	71.8833	1.97719	0.385036	5.13509	2.82014e-07	3.15938e-05
RPL8	274.386	1.97715	0.463011	4.27021	1.95291e-05	0.000634347
AMMECR1	448.936	1.9742	0.564622	3.4965	0.0004714	0.00568256
PDC	13.9036	1.97413	0.772524	2.55543	0.0106055	0.0496085
ISCU	337.358	1.97366	0.465031	4.24414	2.1943e-05	0.00068735
HSPB2	55.6222	1.97273	0.358558	5.50184	3.75854e-08	7.49955e-06
RPS4X	142.721	1.97075	0.533211	3.696	0.000219022	0.003382
LGALS1	114.343	1.96814	0.550331	3.57628	0.000348523	0.00461024
DBNDD2	120.208	1.96717	0.554299	3.54894	0.000386784	0.00497982
ADAMTS1	235.642	1.96682	0.372248	5.28361	1.26662e-07	1.781e-05
SEMA6A	170.207	1.96535	0.693634	2.83341	0.0046055	0.027608
ELOB	129.552	1.96498	0.459556	4.27583	1.90427e-05	0.000628289
ACADL	39.5088	1.96219	0.272252	7.20726	5.70873e-13	1.19604e-09
CD160	11.8779	1.9604	0.741275	2.64463	0.00817802	0.0412365
HLA-A	127.945	1.95852	0.467475	4.18957	2.79489e-05	0.000795594
CBY3	11.5071	1.95769	0.554519	3.53044	0.000414871	0.00522982
CFL2	494.99	1.95547	0.431764	4.52903	5.92542e-06	0.000264698
METTL18	7.90987	1.95447	0.621145	3.14655	0.00165206	0.0135735
MYRIP	270.213	1.95443	0.626351	3.12034	0.00180641	0.0143737
ARG2	24.6616	1.95304	0.619352	3.15336	0.00161404	0.0133818
RNF113A	7.47722	1.9511	0.613276	3.18145	0.00146542	0.0124957
HSPB3	491.552	1.95048	0.551957	3.53376	0.000409694	0.00517914
AURKAIP1	100.266	1.94819	0.443102	4.39669	1.09912e-05	0.00042098
THAP11	13.5125	1.946	0.619646	3.14049	0.00168663	0.0137176
NOP10	47.0095	1.94512	0.555814	3.49958	0.000465986	0.00564512
RPS17	146.089	1.94373	0.479769	4.05139	5.09146e-05	0.00122523
CABYR	39.5732	1.94352	0.65696	2.95835	0.00309294	0.0208966
BCL2L14	168.93	1.94141	0.507814	3.82307	0.000131799	0.0023743
TUBA4A	77.4023	1.94068	0.370636	5.23606	1.64037e-07	2.14024e-05
FREM3	34.3373	1.94065	0.634391	3.05907	0.00222024	0.0166064
GRM3	12.2512	1.94053	0.611234	3.17478	0.0014995	0.0127036
HIST2H2BE	58.1596	1.93723	0.355631	5.4473	5.11397e-08	9.31676e-06
UBC	593.298	1.93703	0.350268	5.53013	3.19989e-08	6.50882e-06
SDHAF1	18.9208	1.93651	0.453172	4.27325	1.92646e-05	0.000630997
OSMR	82.5281	1.93535	0.67223	2.87901	0.00398931	0.0250737
KCNC1	46.0003	1.93421	0.682143	2.83549	0.00457552	0.0275067
CLDN5	6.75508	1.93403	0.755143	2.56114	0.0104328	0.0490153
RPS3A	212.873	1.93385	0.524842	3.68463	0.000229037	0.00348312
UGT2B7	9.03505	1.93309	0.601069	3.21609	0.00129949	0.0114924
B3GNT8	14.5704	1.93009	0.435278	4.43415	9.24354e-06	0.00037735
CEBPB	108.918	1.92545	0.31865	6.04251	1.51733e-09	6.3579e-07
SLC7A6OS	729.4	1.9236	0.527704	3.64523	0.000267153	0.00384824
TRIAP1	11.3782	1.92264	0.463905	4.14446	3.4061e-05	0.000917239
AKAP5	27.7999	1.92195	0.543934	3.53343	0.000410207	0.00518037
THAP5	7.43631	1.92184	0.719405	2.67144	0.00755276	0.0389844
CNTN4	186.095	1.91976	0.446233	4.30214	1.69155e-05	0.00058289
CLIC1	26.1336	1.9168	0.530932	3.61026	0.000305893	0.00421076
C12orf40	105.115	1.91571	0.509106	3.76288	0.000167966	0.00282428
HIST1H1E	31.5222	1.91474	0.712819	2.68615	0.00722803	0.0378681
TIMM8B	164.415	1.9053	0.593452	3.21054	0.00132485	0.0116478
TMEM258	65.869	1.90217	0.475688	3.99878	6.36701e-05	0.0014359
HINT2	47.1928	1.90181	0.492155	3.86425	0.000111431	0.00212621
APOE	16.5346	1.89908	0.595889	3.18698	0.00143769	0.01234
OMG	91.1852	1.89893	0.669985	2.83429	0.00459277	0.0275584
CDKN2B	4.56763	1.89637	0.717623	2.64257	0.00822784	0.0413583
C16orf91	13.1779	1.89569	0.536933	3.53059	0.00041463	0.00522982
PCGF1	10.5398	1.89431	0.551454	3.43512	0.0005923	0.00667165
GPR17	58.6732	1.89214	0.708586	2.67031	0.00757813	0.0390865
RPL23	201.452	1.89091	0.550782	3.43314	0.000596635	0.00670247
DPM3	47.4924	1.88464	0.464708	4.05554	5.00195e-05	0.00121292
S1PR1	78.6564	1.88446	0.423027	4.4547	8.4011e-06	0.000346479
PSMB4	53.0381	1.88385	0.324003	5.81431	6.08857e-09	1.91085e-06
WDR83OS	54.2948	1.88368	0.368936	5.10572	3.29534e-07	3.45203e-05
RHOB	55.355	1.88293	0.419285	4.49081	7.09541e-06	0.000304
PAQR4	5.36096	1.88226	0.656174	2.86853	0.00412379	0.0256068
SMIM18	18.7624	1.8797	0.670502	2.80343	0.0050563	0.0294181
BANF1	63.2943	1.87709	0.392764	4.77918	1.76016e-06	0.00011312
RPS26	98.9537	1.87495	0.73114	2.56443	0.0103346	0.0486782
LCA5L	60.1384	1.87441	0.523522	3.58039	0.000343079	0.00456081
JAGN1	34.7182	1.8739	0.453801	4.12935	3.63798e-05	0.000962767
EEF2	259.948	1.87097	0.43732	4.27827	1.8835e-05	0.000626248
RPL27A	224.933	1.86971	0.491188	3.80651	0.000140941	0.00250455
SLC30A2	46.2563	1.86686	0.484285	3.85488	0.000115785	0.00217408
RPS11	191.483	1.86663	0.463821	4.02447	5.71048e-05	0.00132972
GAPDH	509.454	1.86663	0.535307	3.48702	0.000488432	0.00583085
RANGRF	21.9306	1.86491	0.575671	3.23954	0.00119722	0.0108762
TMEM35B	16.0741	1.86342	0.428093	4.35284	1.34387e-05	0.000487962
EEF1B2	75.7083	1.86304	0.532729	3.49716	0.000470236	0.00567506
CRIP3	87.6777	1.86254	0.501206	3.71611	0.000202315	0.00320628
CST3	126.083	1.86153	0.50361	3.69638	0.000218695	0.003382
RPL21	276.141	1.86015	0.447356	4.15809	3.20916e-05	0.000878291
FZD1	58.2772	1.85849	0.420075	4.42419	9.68036e-06	0.000389277
RPL9	199.703	1.85782	0.593024	3.13278	0.00173156	0.0139516
PTGDS	1417.13	1.85687	0.526889	3.52422	0.000424729	0.0053062
CHCHD1	41.4965	1.85409	0.515055	3.59979	0.000318477	0.00432431
HIST1H2BG	22.3879	1.85335	0.654469	2.83184	0.00462814	0.0276803
SEMA4G	46.1086	1.85148	0.69397	2.66795	0.00763153	0.0392573
ITIH2	19.657	1.85138	0.696372	2.6586	0.00784656	0.0399984
RRAS	48.9756	1.85028	0.358173	5.16589	2.39298e-07	2.81659e-05
CMC4	24.4328	1.84784	0.401597	4.60124	4.19988e-06	0.000210145
KLF11	59.225	1.84726	0.418304	4.41609	1.00504e-05	0.0003988
LRATD2	6.90111	1.84676	0.659882	2.79862	0.00513216	0.0296127
GEM	255.125	1.83997	0.605256	3.03999	0.00236587	0.017386
CREB5	2499.15	1.83988	0.359959	5.11136	3.19846e-07	3.41892e-05
IFIT2	16.1354	1.83923	0.51966	3.5393	0.000401195	0.0051128
SYCP3	142.771	1.83704	0.607421	3.02433	0.00249184	0.0179899
CTSF	46.6939	1.83702	0.368047	4.99126	5.99881e-07	5.28072e-05
C4orf51	13.7844	1.83204	0.448063	4.0888	4.33609e-05	0.00108927
LXN	30.9623	1.8315	0.691583	2.64827	0.00809053	0.0408642
RIPOR2	111.98	1.83034	0.579975	3.1559	0.00160004	0.0133184
LIMA1	499.21	1.82896	0.464546	3.93709	8.24755e-05	0.00169756
HMGB2	85.1026	1.8285	0.241729	7.56424	3.90154e-14	1.36235e-10
ITPRID1	72.2364	1.82808	0.652126	2.80326	0.00505894	0.0294253
PNCK	57.5506	1.82717	0.439967	4.15296	3.28203e-05	0.000891853
DHRS7	158.698	1.82695	0.485113	3.76603	0.000165863	0.00279791
ARL4A	43.8535	1.82666	0.581283	3.14246	0.00167533	0.0136788
RPL11	310.913	1.82347	0.461645	3.94993	7.8174e-05	0.00164178
PET100	71.4658	1.82283	0.565162	3.22532	0.00125831	0.0112517
CHMP2A	55.4837	1.82171	0.437273	4.16606	3.09907e-05	0.000855448
GABARAP	108.08	1.82154	0.289053	6.30176	2.94281e-10	1.92671e-07
HLA-C	51.5356	1.8214	0.667006	2.73071	0.00631989	0.0344185
DBI	173.293	1.82121	0.49452	3.68278	0.000230701	0.00349741
PCDH15	363.772	1.81958	0.648811	2.80448	0.00503976	0.0293493
RPS20	219.808	1.81882	0.455122	3.99633	6.43332e-05	0.00144464
POLR2J	59.2895	1.81831	0.463776	3.92066	8.83073e-05	0.00178929
IL18	35.2935	1.81725	0.369298	4.92083	8.61785e-07	6.8133e-05
MLLT11	93.6084	1.81622	0.357401	5.08173	3.74017e-07	3.73179e-05
TSACC	18.4121	1.81497	0.636196	2.85284	0.00433298	0.0263922
OVOL2	123.957	1.81203	0.514964	3.51875	0.00043358	0.00539747
PFN1	53.3576	1.811	0.299603	6.04467	1.49713e-09	6.3579e-07
RPL34	268.29	1.80768	0.48459	3.73033	0.000191225	0.00306758
COCH	46.5863	1.80672	0.561156	3.21963	0.00128354	0.011414
VIM	59.7359	1.80318	0.622625	2.8961	0.00377834	0.0241194
ACTC1	3918.27	1.80234	0.366859	4.91289	8.97431e-07	6.93804e-05
PPP1R14B	30.7488	1.80139	0.617516	2.91715	0.00353247	0.0230127
NPR3	789.651	1.80124	0.411106	4.38144	1.17896e-05	0.000441868
C21orf62	9.82754	1.79944	0.686595	2.62082	0.00877177	0.0432311
C9orf16	61.7713	1.79735	0.420527	4.27404	1.91959e-05	0.000630997
FAM221B	21.9352	1.79729	0.628201	2.86101	0.00422292	0.0259304
MT-ND6	84.1814	1.79665	0.505391	3.55496	0.000378036	0.0049005
CEACAM1	47.0487	1.7925	0.418383	4.28435	1.83278e-05	0.000614376
B4GAT1	73.5435	1.79237	0.343212	5.22233	1.76683e-07	2.22994e-05
TAF10	49.2	1.79222	0.286047	6.26547	3.71697e-10	2.29042e-07
COPS9	58.3681	1.79142	0.469744	3.81361	0.00013695	0.00244607
ATP5IF1	923.098	1.78725	0.492301	3.6304	0.000282981	0.00398525
PSMB10	35.8845	1.78626	0.452138	3.95071	7.79199e-05	0.00163906
B2M	326.913	1.7823	0.38215	4.66386	3.10329e-06	0.00017105
TPT1	563.025	1.78227	0.48646	3.66376	0.000248543	0.00364907
EDDM13	118.262	1.78023	0.674508	2.6393	0.00830786	0.0416284
BAMBI	98.5732	1.77602	0.27552	6.44607	1.14787e-10	9.24965e-08
FAM151A	293.721	1.77526	0.674582	2.63165	0.00849723	0.0422596
SLC25A4	1777.28	1.77191	0.484688	3.65578	0.000256406	0.00372793
SCN3B	19.8701	1.76993	0.40096	4.41424	1.01364e-05	0.00040145
TMEM251	32.7002	1.76906	0.463153	3.8196	0.00013367	0.00239977
TUBB	78.8247	1.76829	0.46574	3.79673	0.000146615	0.00256192
ASPN	59.1658	1.76643	0.605779	2.91596	0.00354601	0.0230507
DEPP1	41.9752	1.76588	0.385381	4.58216	4.60189e-06	0.000221642
MRPS26	73.4831	1.76409	0.428728	4.1147	3.8769e-05	0.00100673
ATP8B1	942.454	1.76254	0.371648	4.74249	2.11103e-06	0.000127827
RPS6	206.114	1.75853	0.551559	3.18829	0.00143116	0.0122987
KLHDC8B	90.8773	1.75792	0.427227	4.11473	3.87631e-05	0.00100673
SLC10A1	38.0866	1.75208	0.637602	2.74792	0.00599738	0.0331621
GRIK1	107.177	1.75152	0.499035	3.50981	0.000448434	0.00550656
AC099489.1	244.63	1.75081	0.589376	2.97062	0.00297198	0.0203417
ZNF726	7.31075	1.75056	0.56754	3.08448	0.00203908	0.0156716
RPL13A	315.578	1.74842	0.488582	3.57856	0.000345489	0.00458779
NLRC4	92.8654	1.74836	0.490321	3.56576	0.000362809	0.00475232
PROS1	1027.52	1.74717	0.563199	3.10223	0.00192069	0.0149983
PPP1R3G	16.8889	1.74596	0.530302	3.29239	0.000993381	0.00957328
MRPL41	234.256	1.74326	0.312766	5.5737	2.49385e-08	5.7416e-06
PDLIM3	1648.36	1.74238	0.350395	4.97261	6.60585e-07	5.60121e-05
H2AFZ	38.1076	1.74179	0.547293	3.18255	0.00145983	0.0124684
SBDS	210.415	1.7398	0.330034	5.27158	1.35256e-07	1.87665e-05
THBS1	421.278	1.73927	0.469339	3.70579	0.000210737	0.00329243
MT-CO3	1825.34	1.73638	0.394828	4.39781	1.0935e-05	0.000420813
RPL23A	235	1.73436	0.472148	3.67334	0.000239397	0.00356728
OMD	33.8552	1.73377	0.380756	4.55349	5.2762e-06	0.000243484
EIF1B	612.028	1.73241	0.496237	3.4911	0.000481038	0.00577218
FARP1	620.409	1.7317	0.615618	2.81294	0.00490909	0.0288645
RPL36	177.525	1.73129	0.490457	3.52995	0.000415643	0.00523593
EYS	226.108	1.73035	0.338761	5.10788	3.25792e-07	3.45203e-05
MTLN	152.602	1.7254	0.525134	3.28564	0.00101752	0.00971212
GDAP1L1	185.792	1.72289	0.625985	2.75228	0.00591814	0.0328192
ZNF596	197.197	1.72189	0.553849	3.10895	0.00187754	0.0147437
TSLP	31.9621	1.72043	0.550978	3.12251	0.00179318	0.0142848
CAVIN2	261.525	1.72025	0.412111	4.17423	2.9899e-05	0.000832997
RPLP0	158.076	1.72001	0.485208	3.5449	0.000392763	0.00502674
GLRX	434.671	1.71776	0.46647	3.68246	0.000230998	0.00349938
COX6A1	69.3257	1.71708	0.43398	3.95659	7.60285e-05	0.00160734
SOD3	25.2009	1.7133	0.523908	3.27024	0.00107456	0.010082
RPP25L	29.0324	1.71282	0.567201	3.01978	0.00252957	0.0182246
RAN	46.745	1.71025	0.538737	3.17455	0.00150067	0.0127084
GPR176	23.5351	1.70756	0.60058	2.84319	0.00446646	0.0270531
DRAP1	50.4783	1.70654	0.518167	3.29341	0.000989817	0.00954773
NAA38	125.86	1.7047	0.545515	3.12494	0.00177839	0.0142048
MRPL57	95.3276	1.7024	0.467819	3.63901	0.00027369	0.00391138
LPAR6	77.3435	1.70138	0.59574	2.85591	0.00429142	0.0262127
ANKUB1	572.869	1.70097	0.540308	3.14814	0.00164311	0.0135318
MRPL34	88.2288	1.70075	0.569501	2.98639	0.00282295	0.0196099
TMEM115	22.5609	1.69993	0.397952	4.2717	1.93986e-05	0.000632827
RPL30	286.196	1.69828	0.440724	3.85339	0.000116495	0.00218309
TMEM266	84.483	1.69728	0.367714	4.61576	3.91665e-06	0.000202112
ADM	34.0635	1.69165	0.463405	3.65048	0.000261751	0.00379775
LHFPL5	24.8956	1.68937	0.505788	3.34008	0.000837556	0.00854315
MYCBP	127.618	1.68937	0.450208	3.75241	0.000175141	0.0028984
CNMD	12.4832	1.68926	0.620226	2.72362	0.00645699	0.0349291
SLC30A1	93.3113	1.68906	0.423696	3.9865	6.70542e-05	0.00147719
BHLHE41	49.7434	1.6882	0.518743	3.25441	0.00113627	0.0104826
RPL35	211.671	1.68776	0.436323	3.86815	0.000109666	0.0021079
SEPHS2	19.5902	1.68486	0.422604	3.98686	6.69547e-05	0.00147719
RPL27	142.873	1.68397	0.509897	3.30256	0.000958053	0.00934453
CTSL	176.881	1.6817	0.359705	4.67522	2.93643e-06	0.000163186
MMP23B	246.92	1.68166	0.460451	3.65221	0.000259996	0.0037749
FITM1	87.4541	1.67734	0.576847	2.90777	0.00364012	0.0235358
RPL17	218.046	1.67483	0.503748	3.32473	0.000885029	0.0088634
SPSB2	18.84	1.67441	0.456839	3.66522	0.000247129	0.0036334
SCAND1	67.2028	1.67148	0.320503	5.21518	1.83637e-07	2.27656e-05
RPP21	29.1556	1.67033	0.467795	3.57066	0.000356088	0.00468913
FRAT2	10.1514	1.66845	0.613066	2.72148	0.00649903	0.0351021
MAGEH1	7.17348	1.66487	0.651461	2.55559	0.0106009	0.049598
NDUFA1	313.985	1.66473	0.463052	3.59512	0.000324236	0.00437135
TMEM256	23.9955	1.66178	0.434205	3.82717	0.000129624	0.00235334
YIF1A	36.2611	1.66127	0.388253	4.27882	1.87884e-05	0.000625811
CHAC2	32.6331	1.66089	0.634597	2.61723	0.00886462	0.0435356
CD81	427.809	1.66073	0.327247	5.07486	3.87787e-07	3.83233e-05
MISP3	15.3374	1.65984	0.574924	2.88705	0.0038887	0.0246554
TUBB4B	119.269	1.65967	0.421517	3.93736	8.23835e-05	0.00169756
SYT9	78.9955	1.65851	0.475935	3.48474	0.000492606	0.00587399
CCDC71	22.9218	1.65568	0.474618	3.48844	0.000485842	0.00580986
HAX1	102.524	1.65255	0.399996	4.13142	3.60524e-05	0.000956119
RHD	85.2013	1.65172	0.53754	3.07274	0.00212105	0.0161114
ID3	14.2438	1.65017	0.492071	3.35353	0.000797882	0.00825095
SPAG17	10.76	1.64937	0.501771	3.2871	0.00101224	0.00968373
HIST1H4E	10.6883	1.64746	0.47341	3.47998	0.000501458	0.00595919
ZBTB32	15.2689	1.64686	0.540716	3.0457	0.00232136	0.017145
MAF1	55.1202	1.64611	0.280306	5.87255	4.29131e-09	1.49845e-06
APOD	55.7365	1.64589	0.444782	3.70043	0.000215231	0.0033427
GRN	87.6786	1.64522	0.321823	5.11219	3.18451e-07	3.41892e-05
STRADB	967.955	1.64284	0.467517	3.51397	0.000441454	0.00545015
HMGN1	505.084	1.63914	0.342127	4.79103	1.65931e-06	0.000110103
SLC26A5	57.5849	1.63572	0.399827	4.09107	4.29396e-05	0.00108128
SLC7A14	6.04702	1.63478	0.628548	2.60089	0.00929823	0.0450629
RD3L	84.2326	1.63456	0.459656	3.55605	0.00037647	0.00488668
RPL4	124.327	1.6327	0.533093	3.0627	0.00219353	0.016466
TNFAIP8L3	16.9304	1.63053	0.418714	3.89413	9.85517e-05	0.00194972
FRAT1	6.03416	1.62766	0.579186	2.81026	0.00495009	0.029034
ANKRD1	17901.3	1.62744	0.415545	3.9164	8.98818e-05	0.00181768
EID1	195.254	1.62589	0.522654	3.11083	0.00186563	0.0146943
FXYD1	353.962	1.62443	0.447421	3.63065	0.000282705	0.00398525
MOAP1	40.0363	1.62166	0.387463	4.18533	2.84753e-05	0.000807287
NR1D1	38.0893	1.62046	0.418432	3.87269	0.000107642	0.00208816
GABRR1	28.4466	1.62043	0.440555	3.67815	0.000234927	0.00352396
ADGRE3	21.7574	1.62038	0.544166	2.97773	0.00290391	0.0199934
GLS2	37.4216	1.61988	0.427584	3.78844	0.000151596	0.00262469
HLA-DRB1	15.19	1.619	0.444498	3.64232	0.000270192	0.00387719
SPON1	71.4449	1.61642	0.561176	2.88042	0.00397144	0.0249867
PIK3IP1	153.074	1.61609	0.413014	3.91292	9.11856e-05	0.00183695
FGF2	96.0414	1.61146	0.47211	3.41331	0.000641783	0.00707312
ABI3BP	280.326	1.61029	0.551442	2.92015	0.00349864	0.0228562
C12orf56	35.5392	1.6082	0.433259	3.71186	0.000205742	0.00324815
RNASEK	131.213	1.60704	0.390747	4.11274	3.90988e-05	0.00101256
RARRES1	141.121	1.60465	0.624999	2.56744	0.0102453	0.0483663
SERPIND1	22.7471	1.60239	0.613635	2.61131	0.0090195	0.0441101
DSEL	9.71861	1.60206	0.520583	3.07743	0.00208793	0.0159559
CUTA	45.1856	1.60202	0.375977	4.26096	2.03554e-05	0.00065409
ABT1	23.9458	1.59869	0.403034	3.96663	7.28959e-05	0.0015632
KLF5	40.6737	1.59687	0.581804	2.74469	0.00605684	0.03335
TINF2	13.9788	1.59661	0.463487	3.44478	0.000571533	0.00650417
DSC1	111.019	1.59583	0.570192	2.79876	0.00512987	0.0296093
FHL1	2246.23	1.59246	0.361651	4.40329	1.0662e-05	0.000415045
CD63	226.564	1.59239	0.489939	3.25018	0.00115332	0.0105793
CDH12	147.247	1.59087	0.473765	3.35794	0.000785267	0.00816888
ERICH5	40.6577	1.58728	0.398122	3.9869	6.69414e-05	0.00147719
CLDN20	71.6891	1.58631	0.554892	2.85878	0.00425275	0.026022
MRPL16	106.104	1.58623	0.435433	3.64289	0.000269596	0.003874
TMEM109	42.8678	1.58502	0.362731	4.36967	1.24432e-05	0.000459785
PKD2L2	170.762	1.58309	0.504542	3.13769	0.00170287	0.0138068
FER1L5	9.68292	1.57994	0.500407	3.15732	0.00159229	0.013275
PDZD9	12.6461	1.57706	0.580215	2.71806	0.00656652	0.0353664
COA3	30.3637	1.57495	0.445031	3.53897	0.000401698	0.00511534
C1QBP	52.9617	1.57246	0.445286	3.53135	0.000413438	0.00521804
HSPB6	221.243	1.57141	0.42596	3.68909	0.000225055	0.00344214
SLC22A24	7.58192	1.57047	0.599505	2.6196	0.00880322	0.0433356
PHLDA3	23.8394	1.56913	0.503404	3.11704	0.00182675	0.0144674
PSMB6	53.4558	1.56761	0.497344	3.15196	0.00162176	0.0134162
CIART	30.3743	1.56604	0.473886	3.30467	0.000950893	0.00930942
HJV	49.7988	1.5656	0.385591	4.06027	4.90167e-05	0.00119486
FZD2	24.1491	1.55905	0.339994	4.58553	4.52837e-06	0.000220125
ZNF441	178.878	1.55768	0.228305	6.82283	8.92623e-12	1.10008e-08
GABARAPL2	128.679	1.55716	0.304902	5.10709	3.27157e-07	3.45203e-05
CATSPER2	149.416	1.55671	0.385526	4.03789	5.39337e-05	0.00128085
GPX8	13.7384	1.55667	0.562274	2.76852	0.00563111	0.0316548
ST8SIA2	134.68	1.55433	0.392275	3.96234	7.42201e-05	0.0015851
ADO	26.7549	1.55399	0.389426	3.99045	6.59468e-05	0.00146672
C1GALT1C1	38.8521	1.55386	0.494899	3.13975	0.0016909	0.0137388
MFSD5	26.931	1.55197	0.455315	3.40857	0.000653038	0.00717076
DCDC2B	17.5615	1.55169	0.568112	2.73131	0.00630837	0.0343736
SYNPR	154.964	1.55086	0.559423	2.77225	0.00556697	0.0313936
CPNE9	46.662	1.54881	0.358615	4.31886	1.56837e-05	0.000546738
CYC1	173.071	1.54866	0.427197	3.62516	0.000288777	0.00404656
MTMR7	25.1499	1.54754	0.421646	3.67024	0.000242325	0.0035943
AJM1	46.9431	1.54644	0.469031	3.29709	0.000976914	0.009445
SSNA1	55.4361	1.54108	0.365439	4.21707	2.47499e-05	0.000742886
RPL12	151.768	1.54099	0.46512	3.3131	0.000922691	0.00912181
PLK4	8.89411	1.53838	0.5	3.07677	0.00209255	0.0159658
FAM186B	19.1557	1.53502	0.489631	3.13506	0.00171818	0.0138719
MAP3K12	54.9415	1.53178	0.228713	6.69738	2.12188e-11	2.22278e-08
ODC1	46.4532	1.53042	0.35309	4.33437	1.46178e-05	0.000518204
CYS1	29.3864	1.52979	0.30208	5.0642	4.10119e-07	3.97359e-05
NODAL	26.785	1.52848	0.414832	3.68456	0.000229094	0.00348312
RPL13	418.205	1.5265	0.449404	3.39673	0.000681966	0.00735888
RPS5	108.094	1.5237	0.400571	3.80384	0.000142472	0.00251681
COX7B	560.51	1.52256	0.34998	4.35043	1.35869e-05	0.000490793
TXNIP	2115.46	1.52182	0.440092	3.45795	0.000544305	0.00630803
BTG3	13.6673	1.52021	0.504268	3.01468	0.00257247	0.0184471
ANAPC15	20.7012	1.52019	0.494488	3.07427	0.0021102	0.0160533
SLC47A2	21.3489	1.51981	0.550097	2.76281	0.00573068	0.0320597
MFSD6	134.603	1.51492	0.372948	4.06202	4.86498e-05	0.00118934
CCDC197	35.5577	1.51089	0.437612	3.45258	0.000555255	0.00639184
DYNLRB1	53.7388	1.51037	0.466984	3.23431	0.00121937	0.0109975
SMIM27	40.8101	1.50933	0.48209	3.13081	0.00174326	0.014015
NDUFA6	145.688	1.50731	0.499316	3.01874	0.00253825	0.0182683
GSTP1	104.163	1.50273	0.400032	3.75653	0.000172285	0.00286667
XIRP1	417.183	1.50208	0.463809	3.23857	0.00120132	0.0108956
FAM110D	15.7633	1.50108	0.526432	2.85142	0.00435238	0.0264847
SNN	15.5456	1.49812	0.436617	3.4312	0.000600917	0.00673252
ARGFX	42.462	1.49634	0.578306	2.58745	0.00966891	0.0463554
UBL4A	27.8193	1.49072	0.389823	3.82411	0.000131246	0.00236842
MT-ATP8	23.0099	1.48952	0.482271	3.08855	0.00201133	0.0155496
MRPL54	45.3317	1.48616	0.3097	4.79871	1.59691e-06	0.000107578
RUNDC3B	37.9085	1.48566	0.580043	2.5613	0.0104282	0.0490087
SERF2	388.944	1.48085	0.357523	4.14198	3.44316e-05	0.000923658
LYG2	27.8098	1.48073	0.536751	2.75869	0.00580327	0.0323535
DEUP1	41.7483	1.48066	0.411613	3.59721	0.000321652	0.00434209
DBP	20.1905	1.4804	0.473949	3.12354	0.00178691	0.0142619
BCL2L2	38.5231	1.48007	0.556774	2.65829	0.00785377	0.0400059
SSUH2	50.8335	1.47968	0.384624	3.84707	0.000119537	0.00222282
DDAH1	377.192	1.47868	0.406107	3.64111	0.000271469	0.00389025
TM7SF2	193.705	1.47609	0.353927	4.1706	3.03792e-05	0.000842237
TAF9B	23.4905	1.47491	0.327084	4.50926	6.50528e-06	0.00028513
CDH20	71.8631	1.47467	0.542723	2.71718	0.00658416	0.035425
TMA7	197.596	1.47384	0.419139	3.51634	0.000437533	0.0054268
IFI27	20.9095	1.47062	0.488271	3.0119	0.0025962	0.0185452
FBXL13	112.472	1.4702	0.453044	3.24515	0.00117387	0.0107116
TOMM6	93.0767	1.47013	0.418954	3.50905	0.000449706	0.00550982
S100A13	98.4981	1.46678	0.262239	5.59331	2.22781e-08	5.30395e-06
CLP1	11.6787	1.46663	0.489921	2.9936	0.00275705	0.0193316
PSME1	18.5813	1.46377	0.444283	3.29467	0.000985366	0.00951355
DAZAP2	139.629	1.46368	0.32192	4.54673	5.44862e-06	0.00024979
FAM186A	34.8737	1.46206	0.398881	3.66542	0.000246935	0.00363311
PPP1R3D	35.3703	1.46175	0.436102	3.35186	0.000802705	0.00829673
NHP2	30.022	1.46089	0.497368	2.93724	0.00331148	0.0219414
PPP1R42	230.196	1.45967	0.559818	2.6074	0.00912331	0.0444621
HLA-B	47.6431	1.45908	0.512942	2.84454	0.00444752	0.0269605
ATP5PD	209.193	1.45906	0.432772	3.37142	0.000747814	0.00787309
FILIP1L	7065.58	1.45897	0.479049	3.04556	0.00232244	0.017145
ZC3H12A	9.05555	1.45838	0.531667	2.74304	0.00608736	0.0334653
RPS19BP1	44.6288	1.45792	0.505118	2.8863	0.00389806	0.0246955
PRRT3	8.45759	1.4566	0.565808	2.57438	0.0100421	0.0477081
PCK2	11.3014	1.45642	0.443827	3.2815	0.00103258	0.00981561
NEURL1	25.358	1.45473	0.466301	3.11971	0.00181027	0.0143888
SLC22A4	267.797	1.45147	0.452218	3.20967	0.00132888	0.0116637
KLHL34	27.8739	1.44861	0.426121	3.39954	0.000675	0.00730336
MT-ND4	1130.35	1.4482	0.417367	3.46985	0.00052075	0.00613969
OAZ1	205.668	1.44816	0.385151	3.75998	0.000169925	0.00284808
ATP6V1F	138.685	1.44464	0.52388	2.75758	0.00582307	0.032438
TMEM179B	95.9709	1.44394	0.445951	3.23789	0.00120416	0.010911
DDR1	35.4191	1.44211	0.385444	3.74141	0.000182991	0.00297909
CBR3	191.399	1.44141	0.498	2.89439	0.0037989	0.0242286
TIMM13	72.1556	1.4395	0.358879	4.0111	6.04375e-05	0.00139299
NT5C	77.4167	1.43945	0.432352	3.32933	0.000870545	0.00873505
PGRMC1	30.2161	1.43679	0.367112	3.91377	9.08652e-05	0.00183226
RPL6	222.5	1.43593	0.505911	2.83831	0.00453528	0.0273404
ATP6AP1	95.8245	1.43581	0.326801	4.39353	1.11527e-05	0.000422559
TOR4A	28.599	1.43493	0.492063	2.91615	0.0035438	0.0230488
CTSD	355.507	1.43376	0.301629	4.75339	2.00033e-06	0.000124729
CENPX	30.2205	1.43318	0.527824	2.71526	0.00662245	0.0355737
FIBP	24.0886	1.43066	0.427062	3.35	0.000808113	0.00833617
HYAL2	16.4614	1.43054	0.436792	3.27511	0.0010562	0.00995787
CIAO2B	85.6032	1.42896	0.47416	3.01367	0.00258109	0.0184843
NUDT14	12.9802	1.42869	0.488329	2.92567	0.0034371	0.0225598
FSTL3	162.441	1.42515	0.334976	4.25448	2.09534e-05	0.000670221
EMC10	546.92	1.42345	0.435781	3.26644	0.00108908	0.0101726
STMN1	34.55	1.42287	0.334157	4.2581	2.06175e-05	0.000660748
TOMM7	208.775	1.42185	0.345558	4.11464	3.87778e-05	0.00100673
TUSC2	35.6208	1.42166	0.3329	4.27053	1.95012e-05	0.000634347
DYNLT1	387.769	1.42116	0.435355	3.26438	0.00109705	0.0102334
TAGLN2	22.9808	1.42116	0.355381	3.99897	6.36193e-05	0.0014359
GPSM2	135.698	1.41976	0.540509	2.62671	0.0086214	0.0427115
WDR88	56.6733	1.41897	0.44635	3.17906	0.00147755	0.0125583
GPC1	204.47	1.41636	0.284319	4.98157	6.307e-07	5.49664e-05
DNASE2	26.067	1.41175	0.324269	4.35364	1.33896e-05	0.00048787
TCF7	85.9712	1.40993	0.510677	2.76091	0.00576402	0.0321946
SLC43A2	111.422	1.40809	0.454738	3.09649	0.00195828	0.0152351
CHCHD2	171.82	1.40791	0.413918	3.40142	0.000670376	0.00729164
CRLF1	35.3458	1.40657	0.442525	3.17852	0.00148031	0.0125766
MT-CO1	1790.41	1.40184	0.293239	4.78055	1.74814e-06	0.000112693
CHCHD5	39.1646	1.4009	0.4293	3.26322	0.00110153	0.0102632
OIP5	148.065	1.40035	0.50945	2.74876	0.0059822	0.0330956
C16orf86	9.58585	1.39543	0.460474	3.03041	0.00244218	0.0177784
RNF26	8.65346	1.39527	0.534612	2.60987	0.00905761	0.0441933
H1FX	54.9442	1.39483	0.307234	4.53998	5.62603e-06	0.000254581
NUPR1	110.338	1.39403	0.422377	3.30045	0.000965307	0.0093804
GPR22	216.718	1.39385	0.506758	2.75052	0.00595005	0.0329613
DHCR24	22.8069	1.393	0.453459	3.07195	0.00212666	0.0161193
C17orf58	7.41526	1.38985	0.533826	2.60356	0.00922622	0.0448493
MT-ATP6	1707.34	1.38621	0.470846	2.94408	0.00323913	0.0215854
VAMP5	17.9422	1.38607	0.447415	3.09796	0.00194856	0.0151763
HERPUD1	347.077	1.38574	0.275819	5.02409	5.05814e-07	4.62765e-05
RPS15A	181.674	1.38559	0.492025	2.81609	0.00486123	0.0286572
SNED1	651.357	1.38255	0.39772	3.47619	0.000508595	0.00603373
MCM6	17.8379	1.38089	0.418235	3.30172	0.000960951	0.00935978
MCF2L2	57.0949	1.38045	0.437341	3.15646	0.00159699	0.0132985
SNAPC2	7.9446	1.37868	0.515646	2.67371	0.00750181	0.0388389
RPS9	224.362	1.37733	0.357262	3.85524	0.000115615	0.00217408
ARHGEF38	23.5505	1.37441	0.439438	3.12765	0.00176211	0.0141232
GPM6B	41.9343	1.37338	0.413744	3.3194	0.000902118	0.00898729
BEX3	131.115	1.36867	0.472065	2.89932	0.00373967	0.0239529
FAM43A	46.3606	1.36856	0.445471	3.07218	0.00212505	0.0161193
ATP6V0C	81.277	1.36669	0.36524	3.74191	0.000182629	0.00297764
SPATA6L	76.1116	1.36574	0.450626	3.03075	0.00243945	0.0177646
BCL2	2455.62	1.36434	0.299169	4.56041	5.10535e-06	0.000240023
SLC25A35	18.5076	1.36304	0.407807	3.34236	0.000830684	0.00849373
DYNLT3	62.6588	1.36256	0.354767	3.84071	0.000122679	0.00226535
DDT	95.7082	1.35476	0.508271	2.66543	0.00768904	0.0394643
MAGED2	39.7609	1.35366	0.339206	3.99066	6.58893e-05	0.00146672
RPL37A	478.047	1.35364	0.506574	2.67215	0.00753681	0.038935
GTF3C6	62.227	1.35332	0.496101	2.72791	0.00637379	0.0346302
DOK5	622.164	1.35138	0.286426	4.7181	2.38057e-06	0.000138346
GPX4	111.21	1.34676	0.397466	3.38836	0.000703116	0.00749668
SYNGR2	109.63	1.34376	0.304859	4.4078	1.04428e-05	0.000410483
MT-ND5	276.95	1.34294	0.451289	2.97578	0.0029224	0.0201009
FADD	9.54579	1.33984	0.458456	2.92251	0.00347227	0.0227123
ELOVL1	28.9912	1.33821	0.288594	4.63702	3.53475e-06	0.000187961
SNAPIN	38.9158	1.33719	0.514784	2.59758	0.00938841	0.0453741
AMZ1	119.794	1.33601	0.482714	2.7677	0.00564532	0.0317091
BTG1	205.713	1.3347	0.425488	3.13687	0.00170763	0.0138347
RAB11A	548.978	1.33403	0.463933	2.87548	0.00403415	0.0252433
ORMDL3	30.5566	1.33287	0.319341	4.17382	2.99529e-05	0.000833391
HDDC2	414.648	1.33063	0.448876	2.96436	0.00303314	0.0206322
NAXE	37.0845	1.32947	0.494474	2.68864	0.00717429	0.0376808
PPP1R3C	457.4	1.32765	0.307588	4.31633	1.58643e-05	0.000552113
ATP5MD	466.957	1.32567	0.35498	3.73449	0.000188098	0.00304078
BTF3	92.9744	1.32434	0.48561	2.72718	0.00638786	0.0346625
SLC9B1	49.5338	1.32427	0.354729	3.7332	0.000189066	0.00304936
SRPRA	72.5994	1.32368	0.353611	3.74332	0.000181607	0.00296577
MB	2791.5	1.32363	0.467176	2.83326	0.00460755	0.0276124
UQCC3	32.6499	1.32144	0.372308	3.54931	0.000386245	0.00497676
C1orf56	44.4131	1.32061	0.424645	3.10991	0.00187145	0.0147125
MYL7	715.522	1.31846	0.416706	3.16401	0.00155614	0.013015
CARHSP1	60.0925	1.31502	0.364905	3.60375	0.000313664	0.00427473
C1orf122	80.9883	1.31388	0.430986	3.04854	0.00229956	0.0170497
RPL28	190.784	1.31299	0.338179	3.88251	0.000103384	0.00202429
TINAGL1	180.845	1.31183	0.32407	4.04797	5.16635e-05	0.00123845
TIMM17B	24.774	1.31158	0.364522	3.59809	0.000320568	0.00433584
SCX	27.0272	1.31112	0.398133	3.29317	0.000990633	0.0095512
TMEM208	29.0115	1.30986	0.469892	2.78758	0.00531028	0.0303988
CYP2J2	2010	1.30822	0.328153	3.98662	6.70206e-05	0.00147719
NANOS1	14.8899	1.30111	0.39238	3.31595	0.000913329	0.00906275
SMIM29	29.4213	1.2982	0.379576	3.42013	0.000625911	0.00692735
NDUFB7	214.82	1.29687	0.309502	4.19017	2.78741e-05	0.000794905
LYNX1	62.273	1.29634	0.248216	5.22263	1.76403e-07	2.22994e-05
MT-ND3	1273.15	1.29452	0.415977	3.11201	0.00185821	0.0146524
TMEM185B	39.1161	1.2941	0.393557	3.28822	0.00100824	0.00966756
IFIT3	16.7337	1.29125	0.498597	2.58977	0.00960403	0.0461537
MNS1	15.0832	1.29006	0.399227	3.2314	0.00123187	0.0110768
MT-ND1	810.07	1.28972	0.4564	2.82586	0.00471538	0.0280898
HSD17B10	22.3558	1.28821	0.425812	3.0253	0.00248389	0.0179572
C8orf34	74.9944	1.2875	0.291002	4.42438	9.67203e-06	0.000389277
SEC61G	58.3419	1.28666	0.424478	3.03116	0.00243617	0.0177469
PPP1R16A	204.722	1.28638	0.300912	4.27496	1.91175e-05	0.000629764
SLC35B2	19.005	1.28513	0.446559	2.87785	0.00400399	0.0251333
MMP24	120.167	1.28406	0.404528	3.17423	0.00150235	0.0127174
RPL14	185.515	1.28346	0.429982	2.98493	0.00283647	0.0196741
NDUFA3	138.293	1.28197	0.343492	3.73217	0.000189835	0.00305706
CITED4	70.7203	1.28183	0.46298	2.76864	0.00562902	0.0316515
RNF7	97.3568	1.28144	0.379037	3.38079	0.000722787	0.00767517
MT-CYB	961.172	1.28136	0.347001	3.69266	0.000221919	0.00341619
CRYBG1	38.0258	1.28083	0.433477	2.95479	0.00312883	0.0210914
CDK2AP2	39.8726	1.28055	0.343755	3.72517	0.000195181	0.00310968
ATP2A1	49.9529	1.27976	0.330904	3.86748	0.000109965	0.00211153
COMMD3	129.075	1.27971	0.385284	3.32147	0.000895438	0.00893774
PCBD1	82.0814	1.27967	0.438991	2.91503	0.00355653	0.0230976
SELENOK	84.2119	1.27918	0.479617	2.6671	0.00765096	0.0393169
VAT1	13.3216	1.27882	0.417788	3.06093	0.00220649	0.0165336
SERPINF1	21.8028	1.277	0.435807	2.9302	0.00338742	0.0223316
EFHD1	194.762	1.27631	0.428434	2.97902	0.00289174	0.0199358
B3GNT9	7.34168	1.27503	0.476056	2.67832	0.0073992	0.0385145
C10orf67	24.5631	1.27336	0.419441	3.03586	0.00239852	0.017552
ENO4	39.7965	1.27106	0.396083	3.20907	0.00133164	0.011683
RPS19	193.65	1.26666	0.369723	3.42598	0.000612576	0.00683391
REX1BD	76.4755	1.26664	0.36971	3.42605	0.000612436	0.00683391
ASTE1	63.8833	1.26447	0.427102	2.96058	0.00307056	0.0208058
DUSP8	65.6947	1.26369	0.441531	2.86206	0.00420899	0.0258827
TUBA1A	61.2938	1.26238	0.37753	3.3438	0.000826391	0.00846223
HRK	28.338	1.2597	0.39132	3.21909	0.00128596	0.011416
XIRP2	5463.39	1.25955	0.339127	3.71409	0.000203934	0.0032295
EXT1	4925.54	1.25886	0.288677	4.36079	1.29595e-05	0.000477179
RPS24	315.42	1.25815	0.475967	2.64337	0.00820862	0.0413014
TTC23L	13.5561	1.25801	0.479436	2.62393	0.00869221	0.0429902
RAPH1	505.26	1.25795	0.394731	3.18685	0.00143832	0.01234
TEX9	31.1465	1.25732	0.402682	3.12236	0.00179407	0.0142864
MT-ND4L	123.097	1.25575	0.436963	2.87382	0.00405545	0.0253025
NDUFA11	247.44	1.24934	0.343553	3.63652	0.000276348	0.00394006
MAGEF1	43.3963	1.24873	0.4646	2.68775	0.00719343	0.0377227
MRPS34	51.0905	1.24845	0.402458	3.10207	0.00192175	0.0150009
UBXN1	35.7694	1.24757	0.409794	3.04438	0.00233159	0.0171883
ITM2B	903.192	1.24629	0.253488	4.91656	8.80776e-07	6.83449e-05
SPCS1	103.077	1.24564	0.367239	3.3919	0.000694089	0.00743449
SRXN1	18.5881	1.2441	0.44978	2.76602	0.00567448	0.0318388
EID2	24.7742	1.24127	0.353672	3.50968	0.000448655	0.00550656
H2AFJ	38.7463	1.2411	0.232066	5.34804	8.89105e-08	1.36968e-05
SURF1	73.3151	1.24081	0.426948	2.90624	0.00365801	0.023603
IL12RB2	81.6805	1.23775	0.458415	2.70007	0.00693254	0.0367706
PTPRO	36.6985	1.23379	0.383946	3.21345	0.00131151	0.0115792
LAMTOR5	112.845	1.23338	0.409041	3.01529	0.00256736	0.0184381
C11orf68	25.5807	1.23228	0.43171	2.8544	0.00431178	0.0263141
PLP2	23.0154	1.22998	0.438851	2.80272	0.00506734	0.029466
MT-ND2	609.488	1.22974	0.352286	3.49075	0.00048166	0.00577633
HRAS	31.1375	1.22619	0.458757	2.67286	0.00752071	0.0388957
MYOT	210.719	1.22533	0.338021	3.62502	0.000288943	0.00404656
ST6GALNAC5	37.11	1.22179	0.424336	2.87931	0.00398549	0.02506
B3GALT4	22.3994	1.21905	0.38774	3.14398	0.00166667	0.0136353
RTN4	501.442	1.21858	0.407036	2.99379	0.00275536	0.0193263
RND3	222.658	1.21827	0.462009	2.63689	0.00836694	0.0418418
MRPS12	68.3494	1.21812	0.371662	3.27749	0.00104736	0.00992007
TMEM134	52.713	1.21698	0.322333	3.77553	0.000159668	0.00272411
PAPPA	98.2614	1.21695	0.283567	4.29157	1.77417e-05	0.000598559
STEAP1B	75.0253	1.21566	0.403868	3.01003	0.00261218	0.0186137
SYN3	166.768	1.2126	0.436838	2.77587	0.00550542	0.0311691
RPS8	180.409	1.21117	0.39394	3.07451	0.00210847	0.016046
TM2D2	38.3031	1.21012	0.448144	2.70029	0.00692788	0.0367551
BORA	15.9026	1.21008	0.441616	2.74012	0.00614169	0.0336844
ULK4	345.7	1.20955	0.341941	3.53732	0.000404209	0.0051387
MATN2	103.239	1.20943	0.336721	3.5918	0.000328407	0.00441054
SMG8	16.1821	1.20601	0.434327	2.77673	0.00549082	0.0311082
MAFK	261.46	1.20591	0.284688	4.2359	2.27642e-05	0.000706568
CYP51A1	91.3429	1.20573	0.340543	3.54061	0.000399201	0.00509358
PPIF	58.1477	1.2026	0.392007	3.06781	0.00215636	0.0162847
TMED1	31.6682	1.19988	0.399262	3.00524	0.00265371	0.0188008
PHPT1	186.132	1.19941	0.270514	4.43382	9.2577e-06	0.00037735
MIF4GD	23.9066	1.19494	0.337519	3.54035	0.000399591	0.00509545
MT-CO2	1182.59	1.19412	0.356859	3.34619	0.000819295	0.00841836
APRT	24.1403	1.19215	0.415566	2.86873	0.00412125	0.0255987
ISCA2	56.3409	1.19074	0.434395	2.74114	0.00612272	0.033598
TAGLN	40.1482	1.19047	0.368656	3.22922	0.00124127	0.0111468
ARHGEF39	8.13651	1.18987	0.459053	2.592	0.00954191	0.0459457
FERMT1	16.1933	1.18813	0.415581	2.85896	0.00425039	0.0260152
TRPC5	27.6901	1.18785	0.358756	3.31103	0.000929537	0.00917321
KCNJ6	22.2423	1.18225	0.345941	3.41748	0.000632043	0.00697311
IQCH	204.136	1.17988	0.35927	3.2841	0.00102309	0.00974747
FAM89B	21.4745	1.17938	0.347981	3.38921	0.000700952	0.00748123
FABP3	996.649	1.17885	0.276661	4.261	2.03512e-05	0.00065409
XRCC3	26.3269	1.17814	0.401735	2.93262	0.00336114	0.0222002
FGF13	264.486	1.17236	0.398781	2.93987	0.00328347	0.0218196
TSR3	25.8886	1.1713	0.305278	3.83684	0.000124627	0.00228882
CCDC136	130.814	1.16717	0.352257	3.31339	0.000921713	0.00911747
RGS20	16.6395	1.16715	0.337196	3.46133	0.000537505	0.00626322
SURF2	12.0133	1.16649	0.42699	2.7319	0.00629698	0.0343384
RPL3	86.9325	1.16499	0.432922	2.69099	0.00712413	0.0375019
COX7A2	328.756	1.16317	0.264523	4.39722	1.09648e-05	0.000420813
TMED9	65.6431	1.16184	0.283353	4.10032	4.12586e-05	0.00105416
PFDN5	156.394	1.1596	0.344344	3.36757	0.000758344	0.00795192
MGAT4B	39.474	1.15865	0.347429	3.33492	0.000853226	0.00864826
PEBP1	320.334	1.15791	0.350608	3.30259	0.000957977	0.00934453
CCDC36	312.047	1.15727	0.365726	3.16432	0.00155448	0.0130115
RAD51	11.3471	1.15725	0.441064	2.62377	0.00869612	0.0429902
SAP18	114.918	1.15481	0.350943	3.2906	0.000999756	0.00962145
AMIGO1	12.7506	1.15353	0.450157	2.5625	0.0103922	0.0488726
ORMDL1	241.386	1.15097	0.344686	3.33918	0.000840259	0.00854991
FBXL15	37.7515	1.15054	0.32036	3.5914	0.000328901	0.00441435
NDUFB4	274.58	1.15016	0.426244	2.69836	0.00696811	0.0369032
CAV2	1099.67	1.1474	0.377517	3.03933	0.00237105	0.0174057
TIMM8A	55.7525	1.14722	0.339184	3.38228	0.000718861	0.00763735
BTBD6	28.9148	1.14638	0.341669	3.35524	0.000792965	0.00821227
GUK1	80.1869	1.14629	0.294335	3.89449	9.84046e-05	0.00194865
C15orf61	83.3495	1.14538	0.320242	3.57661	0.000348083	0.00461024
RASSF9	226.481	1.14472	0.234133	4.88917	1.0126e-06	7.57681e-05
C10orf71	1091.39	1.14432	0.221508	5.16604	2.39109e-07	2.81659e-05
ECM2	36.9338	1.14429	0.446837	2.56086	0.0104413	0.0490153
TCERG1L	14.9864	1.1431	0.350344	3.26281	0.00110315	0.010272
DUSP28	29.6348	1.14264	0.37471	3.04939	0.00229303	0.0170118
SOX9	98.784	1.14248	0.427304	2.67368	0.00750231	0.0388389
SLC16A3	54.8644	1.14178	0.446844	2.55521	0.0106122	0.0496236
SCNM1	67.7739	1.14088	0.357186	3.19407	0.00140281	0.0121222
ALG10B	55.5066	1.13992	0.395745	2.88044	0.0039712	0.0249867
PYCR2	28.3891	1.13924	0.363278	3.13602	0.0017126	0.0138391
ACAP1	22.4749	1.13604	0.396975	2.86174	0.00421319	0.0258967
UBE2M	53.1717	1.13478	0.378249	3.00008	0.00269906	0.019059
PRICKLE2	241.017	1.13319	0.379642	2.98488	0.00283688	0.0196741
TPD52L1	1411.72	1.13274	0.396007	2.8604	0.00423103	0.0259554
ATRAID	87.6784	1.13212	0.335172	3.37772	0.000730902	0.0077339
CALM3	98.2877	1.13124	0.327538	3.45377	0.000552801	0.00636709
MFSD10	18.8175	1.13107	0.383112	2.95231	0.00315403	0.0212135
ACKR3	281.652	1.12984	0.241793	4.67276	2.97181e-06	0.000164716
CCDC28B	31.7046	1.12725	0.402558	2.80022	0.00510677	0.0295549
UROD	30.5497	1.12696	0.30662	3.67543	0.00023745	0.00354585
AGBL5	121.961	1.12599	0.438414	2.56833	0.0102189	0.0482633
WDPCP	7690.04	1.12516	0.28489	3.94947	7.83249e-05	0.00164263
RABAC1	23.4127	1.11341	0.388276	2.86757	0.00413632	0.0256164
RPSA	157.683	1.11241	0.368933	3.01521	0.00256801	0.0184381
ALDH1L2	38.9568	1.11206	0.36667	3.03285	0.00242257	0.0176848
NXT1	13.3151	1.11159	0.399202	2.78454	0.0053604	0.030576
FAM13C	205.715	1.10997	0.398989	2.78196	0.00540318	0.0307614
WEE1	288.161	1.10892	0.323803	3.42468	0.000615533	0.00684866
COMMD8	27.4982	1.1058	0.431672	2.56166	0.0104173	0.0489686
PDCD2	90.6115	1.10511	0.319516	3.4587	0.000542787	0.00630024
CXorf40B	9.51696	1.1036	0.423703	2.60467	0.00919638	0.0447453
ACE2	243.198	1.10299	0.285507	3.86328	0.000111877	0.00213085
ATP5PF	654.489	1.10172	0.425946	2.58653	0.00969469	0.0464259
NDUFA13	452.384	1.10108	0.335377	3.28311	0.0010267	0.00977741
TUFM	91.1068	1.10085	0.291087	3.78187	0.000155654	0.00267523
ZNF749	88.7482	1.10066	0.342559	3.21306	0.00131331	0.0115853
ZNF302	657.322	1.10046	0.429892	2.55984	0.0104719	0.0491261
CYCS	330.348	1.10036	0.376802	2.92026	0.00349735	0.0228549
NCR3LG1	54.573	1.09984	0.368184	2.9872	0.00281542	0.0195936
TMEM43	97.3262	1.098	0.262227	4.1872	2.82418e-05	0.000802841
TRAPPC5	60.6161	1.09779	0.369696	2.96945	0.00298333	0.0204061
TF	45.0741	1.09391	0.35652	3.06828	0.00215291	0.0162719
LSM10	36.7542	1.08908	0.388415	2.80391	0.00504865	0.0293817
CCDC107	165.923	1.08823	0.300396	3.62264	0.000291616	0.00407038
TMED7	177.096	1.08801	0.398789	2.72827	0.00636667	0.0346193
EPHA4	600.841	1.08789	0.376209	2.89171	0.00383156	0.0243775
LSM3	67.7941	1.08249	0.386503	2.80072	0.00509883	0.0295343
NEU1	30.478	1.08238	0.389203	2.78101	0.00541907	0.030802
RPLP2	217.377	1.08198	0.369759	2.92616	0.00343171	0.0225456
PANX1	64.5045	1.08177	0.294748	3.67015	0.000242411	0.0035943
NUP62CL	24.3456	1.07848	0.401967	2.683	0.0072964	0.0381214
MRPL9	29.8633	1.07801	0.342049	3.15161	0.00162371	0.0134247
C11orf71	35.8309	1.07796	0.397386	2.71263	0.00667507	0.0357397
FAM184B	59.7037	1.07781	0.358193	3.00902	0.00262094	0.0186519
PERP	289.475	1.07725	0.335147	3.21425	0.00130787	0.0115519
ZNF593	16.5049	1.0772	0.397058	2.71296	0.00666853	0.0357229
TPRG1L	22.9118	1.07604	0.383393	2.80662	0.00500646	0.0292769
RNH1	137.157	1.07541	0.279458	3.8482	0.000118988	0.00221593
JAK2	1765.21	1.07532	0.347959	3.09036	0.00199913	0.0154896
PDRG1	25.8193	1.07459	0.368438	2.91661	0.00353857	0.0230309
MCL1	344.109	1.07371	0.273608	3.92426	8.69956e-05	0.00176956
ASB18	5152.41	1.07291	0.195743	5.48121	4.2243e-08	8.0568e-06
PCYOX1	262.59	1.07192	0.410659	2.61025	0.00904761	0.0441798
TMEM167B	112.525	1.06897	0.245646	4.35167	1.35102e-05	0.00048971
ACAA2	185.448	1.06798	0.32999	3.23639	0.00121053	0.010946
IDH3B	54.4513	1.06781	0.326755	3.26793	0.00108336	0.0101328
APH1A	34.3151	1.06731	0.303974	3.51119	0.000446112	0.00548825
PRDX1	73.3479	1.06358	0.369583	2.87778	0.00400488	0.0251333
AGTRAP	42.8465	1.06265	0.375239	2.83193	0.00462685	0.0276803
SGCE	388.757	1.06048	0.327045	3.2426	0.00118446	0.0107988
NBPF26	120.123	1.05884	0.204394	5.18038	2.21431e-07	2.66621e-05
RBIS	141.828	1.05877	0.364584	2.90406	0.00368362	0.0237032
MZT1	35.5247	1.05806	0.333839	3.16939	0.00152761	0.0128736
CFL1	64.2108	1.05804	0.330712	3.19929	0.00137765	0.0119858
TPI1	152.683	1.05656	0.370983	2.84799	0.00439961	0.0267255
KRT8	26.359	1.05591	0.291465	3.62275	0.000291487	0.00407038
TOE1	18.7511	1.05334	0.389671	2.70314	0.00686882	0.0365343
SPATA21	41.0105	1.05239	0.412098	2.55374	0.0106574	0.0497844
ZNF597	18.6052	1.05109	0.36564	2.87465	0.0040448	0.0252817
NDUFC2	135.322	1.05028	0.359855	2.91863	0.00351574	0.0229251
HCFC1R1	37.7373	1.04938	0.312572	3.35725	0.000787212	0.00818099
APEX1	110.795	1.0485	0.336089	3.1197	0.00181034	0.0143888
GLT1D1	31.8349	1.04749	0.387838	2.70084	0.00691653	0.0367135
FAM241B	13.7411	1.04625	0.373642	2.80014	0.00510802	0.0295549
EMD	49.2992	1.04582	0.239197	4.37219	1.23007e-05	0.000456936
IMP3	39.3028	1.04434	0.313657	3.32956	0.000869832	0.00873505
TOMM5	59.1698	1.04275	0.371587	2.80622	0.00501264	0.0292861
PHB	73.0644	1.04057	0.331237	3.14148	0.00168098	0.0136972
PAPPA2	79.6549	1.03736	0.23177	4.47583	7.61165e-06	0.000321485
PFKFB1	13.3368	1.03722	0.371947	2.78861	0.0052935	0.0303265
SVIP	243.856	1.0351	0.337406	3.06783	0.0021562	0.0162847
NDUFAF8	112.57	1.03019	0.396306	2.59949	0.00933631	0.0451952
NDUFS3	105.394	1.02956	0.340014	3.028	0.00246174	0.0178711
EXOC6B	19626.9	1.02656	0.295564	3.47321	0.00051427	0.00608383
GJA1	1674.57	1.02421	0.343165	2.98458	0.00283965	0.0196842
SLC35A4	27.7857	1.02126	0.352338	2.89851	0.00374937	0.0239863
TP53INP2	104.994	1.02006	0.234992	4.34082	1.41954e-05	0.000510124
TAF7	134.653	1.01996	0.319798	3.18937	0.00142582	0.0122678
CALR	180.466	1.01943	0.312605	3.26108	0.0011099	0.0102926
OSGIN2	94.3206	1.0158	0.219745	4.62262	3.78926e-06	0.000198472
MICOS10	124.762	1.01378	0.376924	2.68961	0.00715348	0.0376375
MRPS2	24.2933	1.01155	0.331205	3.05416	0.00225695	0.0168016
SAT2	159.841	1.01058	0.304959	3.31382	0.000920299	0.00911209
NDUFS5	290.566	1.00973	0.376529	2.68168	0.0073254	0.0382348
MTURN	68.4278	1.00786	0.356472	2.82732	0.00469395	0.027994
YOD1	105.423	1.00364	0.253607	3.95747	7.57491e-05	0.00160404
RBKS	308.654	1.0029	0.271437	3.6948	0.000220064	0.00339511
SETBP1	870.548	1.00122	0.284052	3.52478	0.000423838	0.00529823
PHLDB2	4658.31	1.00107	0.238571	4.19612	2.71522e-05	0.000784642
ZKSCAN4	72.2842	0.999363	0.380507	2.6264	0.00862933	0.0427319
STK16	16.5232	0.999159	0.359417	2.77994	0.00543684	0.0308814
MPC2	275.954	0.998169	0.241456	4.13396	3.56569e-05	0.000948029
ATP5F1B	552.634	0.995726	0.298986	3.33035	0.000867374	0.00873251
RHBDF1	45.3824	0.995012	0.279817	3.55593	0.000376639	0.00488668
TAX1BP3	98.9003	0.994344	0.275877	3.6043	0.000312993	0.00426922
CNPPD1	35.8549	0.994151	0.289568	3.43323	0.000596442	0.00670247
DEPDC4	41.3505	0.993741	0.27591	3.60168	0.000316165	0.00429849
CD9	17.9644	0.993287	0.380563	2.61004	0.00905308	0.0441815
ATP6V0B	109.782	0.992408	0.291773	3.4013	0.000670659	0.00729164
C4orf46	31.9376	0.990201	0.266995	3.70868	0.000208342	0.00326964
BUD31	35.2671	0.989201	0.30515	3.24168	0.00118826	0.0108193
CRIM1	2334.99	0.987408	0.371235	2.65979	0.00781884	0.0399251
FZD4	84.9588	0.987196	0.308945	3.19537	0.0013965	0.0120951
NPC2	75.6934	0.986142	0.262312	3.75943	0.000170301	0.0028504
MYL12B	149.666	0.985573	0.347568	2.83563	0.00457361	0.0275033
TYRP1	92.812	0.983779	0.374941	2.62382	0.00869488	0.0429902
HOOK2	2075.33	0.982143	0.266506	3.68525	0.000228474	0.00347875
HESX1	53.1277	0.980909	0.266843	3.67598	0.000236942	0.0035433
HSPB1	535.938	0.980515	0.291502	3.36367	0.00076914	0.00803303
ABHD11	22.648	0.978523	0.331432	2.95241	0.003153	0.0212134
INAFM2	18.1014	0.978141	0.30603	3.19623	0.00139238	0.0120694
MRPL43	59.1902	0.97774	0.315885	3.09524	0.00196653	0.015293
SLC24A1	18.2639	0.977654	0.341138	2.86586	0.00415873	0.0256566
HEATR4	92.4717	0.976736	0.29719	3.28657	0.00101416	0.00969773
NKAIN3	32.565	0.976735	0.359156	2.71953	0.0065375	0.0352554
UQCR11	509.18	0.976605	0.352453	2.77088	0.00559054	0.0314859
ASAH1	3226.9	0.973509	0.202786	4.80067	1.58139e-06	0.000107222
LENG1	18.1268	0.972981	0.36734	2.64872	0.00807969	0.040839
SRSF8	35.4013	0.972076	0.255405	3.80601	0.000141224	0.00250745
ATP5MPL	555.383	0.971034	0.365298	2.6582	0.00785598	0.0400075
RAB26	22.9406	0.96936	0.362037	2.67751	0.00741707	0.0385787
SLC24A2	32.9594	0.968385	0.313866	3.08535	0.00203314	0.0156546
GLRB	376.943	0.968015	0.252962	3.82671	0.000129865	0.00235357
PQBP1	42.6439	0.966822	0.24448	3.9546	7.66615e-05	0.00161746
ADAMTSL5	118.793	0.962787	0.238628	4.03468	5.46776e-05	0.00129146
TMEM246	111.853	0.962493	0.326398	2.94883	0.00318982	0.0213855
IRF2BPL	44.7205	0.962485	0.324104	2.96968	0.00298115	0.0203978
ABCB4	462.062	0.962102	0.252564	3.80934	0.000139339	0.00247817
SLC39A1	26.2939	0.961795	0.361617	2.6597	0.00782094	0.039926
KDELR3	59.0061	0.961651	0.28871	3.33086	0.000865789	0.00872075
ILK	351.974	0.961572	0.193677	4.96483	6.87599e-07	5.71763e-05
COMMD2	132.515	0.960329	0.367865	2.61055	0.00903979	0.0441605
HARS2	75.1845	0.956056	0.307042	3.11377	0.00184714	0.0145981
LAMTOR1	79.0883	0.955904	0.227834	4.19562	2.72121e-05	0.000785291
BACH2	1187.17	0.955033	0.292484	3.26525	0.00109366	0.0102086
PRSS23	235.754	0.950138	0.287811	3.30125	0.000962548	0.00937098
ADRM1	33.6815	0.950134	0.334219	2.84285	0.00447123	0.0270664
LRRC10	108.894	0.949696	0.326269	2.91078	0.00360531	0.0233565
CXCL12	25.3436	0.94967	0.348628	2.72402	0.00644923	0.0348961
MRPL55	35.2223	0.943023	0.344184	2.73988	0.00614614	0.0337
SOD1	260.728	0.942123	0.362488	2.59905	0.00934826	0.0452426
ZC2HC1C	100.717	0.940856	0.3659	2.57135	0.0101304	0.0479642
MYADM	156.284	0.94082	0.297711	3.16018	0.00157672	0.0131609
PAICS	103.597	0.939754	0.244282	3.84701	0.00011957	0.00222282
SPCS3	269.569	0.938272	0.211975	4.42634	9.58471e-06	0.000388746
SEMA5B	236.28	0.937213	0.27332	3.42899	0.000605826	0.00677303
TCEA2	45.6064	0.935326	0.277546	3.36999	0.000751719	0.00790239
TRMT10C	56.9369	0.935322	0.356341	2.62479	0.00867015	0.0429023
ECHS1	80.9711	0.93194	0.272575	3.41902	0.000628478	0.00694109
EXOG	2042.33	0.930869	0.228171	4.07971	4.50925e-05	0.00112201
ARL2	55.4399	0.929419	0.324123	2.86749	0.00413747	0.0256164
TMEM237	108.213	0.929082	0.260588	3.56533	0.0003634	0.00475256
MSRB1	33.0804	0.92842	0.298283	3.11254	0.00185482	0.0146396
GNPDA1	125.434	0.927895	0.310719	2.98629	0.00282387	0.0196099
GMPR2	33.9585	0.927803	0.354197	2.61945	0.00880712	0.0433434
MGST3	2038.41	0.927064	0.248509	3.73051	0.000191094	0.00306758
TIMM10B	84.0774	0.926917	0.26067	3.5559	0.000376688	0.00488668
LSMEM1	36.3255	0.926844	0.318841	2.90691	0.00365015	0.0235799
ZNF414	40.625	0.925277	0.287496	3.2184	0.00128908	0.0114245
PIP4P1	30.9756	0.92491	0.291143	3.17682	0.00148899	0.012635
MRPL11	33.4196	0.924102	0.272153	3.39553	0.000684964	0.00738204
CD3EAP	40.5944	0.922914	0.336029	2.74653	0.00602285	0.0332503
CYB561D2	24.734	0.922901	0.324744	2.84194	0.00448406	0.0271284
GNG5	339.154	0.918449	0.326511	2.81292	0.00490938	0.0288645
CARD19	49.006	0.917789	0.245209	3.74289	0.000181915	0.00296831
DCBLD2	1527.91	0.917069	0.275424	3.32966	0.000869522	0.00873505
PSMC5	47.5904	0.916756	0.34147	2.68473	0.00725887	0.0379727
SLC39A6	46.0777	0.915178	0.27711	3.30258	0.000957997	0.00934453
COPRS	39.5484	0.914042	0.249187	3.66809	0.000244365	0.00361048
ATP5PO	423.637	0.913583	0.342384	2.6683	0.00762356	0.0392483
SSPN	330.926	0.911366	0.262278	3.47481	0.000511217	0.00605798
CPVL	2126.57	0.911069	0.334328	2.72507	0.00642876	0.0348033
SLC3A2	109.406	0.91045	0.209778	4.34007	1.42438e-05	0.000510124
PLXNA2	445.386	0.909156	0.241555	3.76376	0.000167379	0.00281668
ATMIN	48.9693	0.909094	0.25142	3.61584	0.000299372	0.00414549
EMC4	52.6151	0.908964	0.284187	3.19847	0.0013816	0.0120008
ZNF821	105.237	0.907881	0.270662	3.35429	0.000795681	0.00823225
RHOC	47.8495	0.905532	0.28224	3.20838	0.00133487	0.0116967
SYNPO2L	670.362	0.901628	0.302516	2.98043	0.00287845	0.0198703
PIM3	81.8619	0.898506	0.301081	2.98426	0.00284264	0.019688
RORA	3566.6	0.894492	0.294124	3.0412	0.00235635	0.0173403
TGFB1	104.861	0.892467	0.327487	2.7252	0.00642635	0.0348033
SYVN1	38.6131	0.892392	0.317007	2.81505	0.00487695	0.0287337
CD164	213.823	0.89126	0.208776	4.26897	1.96376e-05	0.000636832
NLRC3	70.1219	0.889997	0.343722	2.5893	0.00961722	0.0461605
GSTO1	201.181	0.889886	0.259804	3.42521	0.000614314	0.00684236
ASPM	25.9488	0.889022	0.296927	2.99408	0.00275276	0.0193145
RTL8C	100.324	0.888868	0.314822	2.8234	0.00475175	0.0282342
PDCD5	133.645	0.887971	0.239138	3.71321	0.000204646	0.00323349
MEGF11	23.5953	0.887689	0.316764	2.80237	0.00507289	0.0294734
CC2D2A	170.243	0.88749	0.339744	2.61223	0.00899526	0.0440145
EML6	81.8828	0.885414	0.31555	2.80594	0.00501695	0.0292985
PHB2	67.1667	0.880865	0.263015	3.3491	0.000810735	0.0083591
METTL26	36.6954	0.880771	0.262558	3.35458	0.000794852	0.00822774
COPS8	113.936	0.880258	0.321286	2.73979	0.00614783	0.0337005
SNRPB2	66.2439	0.879191	0.294379	2.9866	0.00282103	0.0196096
ANAPC13	47.0101	0.879033	0.343655	2.5579	0.0105307	0.0493247
APH1B	122.129	0.8783	0.268601	3.26991	0.00107582	0.0100848
EIF3G	45.468	0.87669	0.301776	2.9051	0.00367133	0.0236696
CBR4	1348.72	0.876447	0.327265	2.67809	0.00740424	0.0385311
SMIM19	291.55	0.876251	0.292623	2.99447	0.00274918	0.0193001
STUB1	69.9587	0.876016	0.306803	2.8553	0.00429963	0.0262552
MRPS7	96.4437	0.875256	0.236121	3.70681	0.000209889	0.003289
DHRS11	34.9914	0.873643	0.28038	3.11593	0.00183368	0.0145081
ZFP36L1	123.849	0.871985	0.218051	3.99899	6.36124e-05	0.0014359
CLN5	214.64	0.870115	0.277026	3.14091	0.00168422	0.0137087
FADS3	259.103	0.86956	0.308588	2.81787	0.00483438	0.0285551
SLC9B2	81.4833	0.869161	0.27765	3.13042	0.00174555	0.0140278
TPST1	183.537	0.869003	0.305821	2.84154	0.00448966	0.0271356
ANAPC11	80.7739	0.867653	0.300657	2.88585	0.00390355	0.0247154
DAPK3	672.86	0.867439	0.276599	3.13609	0.00171214	0.0138391
MAML3	1411.99	0.865996	0.298292	2.90318	0.00369397	0.02374
PRADC1	83.6624	0.865546	0.287336	3.01231	0.00259264	0.0185324
YPEL3	88.4083	0.860888	0.274853	3.13218	0.00173515	0.0139712
CISD3	61.4591	0.859333	0.303328	2.83302	0.00461106	0.0276126
SLC40A1	121.088	0.85895	0.242478	3.54239	0.000396526	0.00506253
ZNF483	374.067	0.858267	0.231139	3.71321	0.00020465	0.00323349
ABITRAM	115.19	0.857517	0.283341	3.02645	0.00247443	0.0179197
SERPINB1	91.1854	0.85735	0.331102	2.58938	0.00961478	0.0461593
MCM4	36.5688	0.857098	0.304032	2.81911	0.00481575	0.0285014
NME3	130.211	0.85655	0.325296	2.63314	0.00845995	0.0421609
EIF2B2	73.0619	0.852849	0.289597	2.94496	0.00323002	0.0215516
OARD1	194.826	0.852809	0.238138	3.58115	0.00034209	0.00455344
NUDCD2	55.4189	0.851531	0.293435	2.90194	0.00370858	0.0238047
ST3GAL6	3200.78	0.849071	0.254716	3.3334	0.0008579	0.00866657
TMEM47	122.742	0.849068	0.316921	2.67911	0.00738173	0.0384426
SUPT4H1	29.0611	0.846623	0.316714	2.67315	0.00751434	0.0388915
EXOSC8	130.375	0.846455	0.2702	3.1327	0.00173205	0.0139516
PPL	101.316	0.84614	0.276372	3.0616	0.00220159	0.0165088
CNBD2	55.1232	0.842512	0.314457	2.67926	0.00737846	0.0384426
BDH2	50.3488	0.841784	0.219179	3.84062	0.000122723	0.00226535
TMEM219	60.0016	0.839884	0.239603	3.50531	0.000456075	0.00556183
SGSH	21.3855	0.839482	0.313518	2.67762	0.00741466	0.0385758
PPP1R35	36.2597	0.836742	0.324576	2.57796	0.00993861	0.0473559
FMO4	163.044	0.836229	0.211712	3.94983	7.82059e-05	0.00164178
ALK	71.7931	0.835441	0.285531	2.92592	0.00343435	0.0225487
DDX60	86.1783	0.834438	0.281254	2.96685	0.0030087	0.020506
SUMO3	38.1192	0.834063	0.307245	2.71465	0.00663449	0.0355952
TMEM140	174.727	0.833599	0.217899	3.82562	0.000130445	0.00235803
ACP2	41.3193	0.832753	0.261721	3.18184	0.00146345	0.012484
SH3BGR	407.808	0.830576	0.292842	2.83626	0.00456454	0.0274724
CRYM	898.033	0.830275	0.298717	2.77947	0.00544474	0.0309076
PAQR3	119.763	0.828366	0.31143	2.65988	0.00781686	0.0399247
AZIN1	559.618	0.827492	0.255591	3.23757	0.00120553	0.010911
TUBB6	281.168	0.824699	0.227195	3.62992	0.000283508	0.00398911
SDC4	383.782	0.822265	0.181895	4.52055	6.16792e-06	0.000272625
KCNJ2	483.023	0.820365	0.195587	4.19437	2.73634e-05	0.000788572
CYB5R1	297.523	0.819879	0.278484	2.94408	0.0032392	0.0215854
IRF2BP2	258.21	0.819791	0.212041	3.86619	0.000110551	0.00211153
SLC25A3	680.313	0.818218	0.208603	3.92238	8.76803e-05	0.00177831
LTBP1	7817.04	0.816334	0.279662	2.919	0.00351155	0.0229162
MAP7D3	113.278	0.815778	0.278712	2.92696	0.00342289	0.0225088
SLC39A13	53.3074	0.815515	0.194951	4.18319	2.87448e-05	0.000812728
SLC25A6	135.82	0.812233	0.302523	2.68487	0.0072559	0.0379666
SYF2	94.5329	0.809589	0.230904	3.50618	0.000454592	0.0055502
ARMC4	25.5102	0.808849	0.311849	2.59372	0.00949443	0.0457914
SEC11C	27.4276	0.805341	0.300967	2.67585	0.0074541	0.0387028
ANP32E	137.42	0.80461	0.153681	5.23558	1.64469e-07	2.14024e-05
DNAJA4	188.394	0.803615	0.297173	2.70419	0.00684703	0.0364369
FAM161A	45.0745	0.801896	0.29287	2.73806	0.00618028	0.0338341
ZSCAN29	66.5781	0.801403	0.279833	2.86386	0.00418514	0.0257815
TRIB2	121.433	0.801312	0.242609	3.30289	0.000956922	0.00934453
LRP10	53.8723	0.799452	0.229342	3.48585	0.000490585	0.00585321
CZIB	57.5238	0.799203	0.269259	2.96816	0.00299587	0.0204651
NATD1	26.4913	0.797954	0.285111	2.79875	0.00513015	0.0296093
MYL9	1067.41	0.7969	0.214777	3.71036	0.000206962	0.0032553
HRC	408.497	0.787367	0.274797	2.86526	0.00416663	0.0256977
C11orf21	104.879	0.787004	0.278603	2.82482	0.00473067	0.0281489
KRTCAP2	63.3032	0.785825	0.301849	2.60337	0.00923125	0.0448629
MED10	110.111	0.785642	0.258712	3.03674	0.00239154	0.0175071
NDUFB9	293.18	0.784758	0.306635	2.55926	0.0104896	0.0491982
GTF3A	136.559	0.784127	0.299687	2.61649	0.00888392	0.0435894
SPAG1	225.019	0.783417	0.306152	2.55892	0.0104999	0.0492215
BAG1	114.151	0.782929	0.23598	3.31778	0.000907375	0.00901394
TP53TG5	128.802	0.778985	0.27227	2.86108	0.00422204	0.0259304
ZNF736	358.397	0.777294	0.250382	3.10443	0.00190647	0.0149262
BROX	117.405	0.777154	0.241572	3.21707	0.00129507	0.011463
PER2	129.561	0.777094	0.287865	2.69951	0.00694422	0.036811
CTSA	67.9442	0.77672	0.232154	3.3457	0.000820739	0.00842494
PLAAT1	118.871	0.774455	0.212982	3.63625	0.000276637	0.00394006
SRSF7	207.414	0.772793	0.241903	3.19464	0.00140005	0.0121109
ZBTB24	38.8741	0.771346	0.262399	2.93959	0.00328647	0.021824
NIFK	50.6659	0.768648	0.276344	2.78149	0.00541095	0.0307837
CCNDBP1	138.589	0.767445	0.212345	3.61413	0.000301354	0.00416744
VPS28	94.586	0.76689	0.300523	2.55186	0.0107151	0.0499093
MLYCD	725.097	0.765419	0.210156	3.64215	0.000270372	0.00387719
GPAT3	3110.14	0.764737	0.169628	4.50833	6.53407e-06	0.000285794
RRAD	869.181	0.764118	0.26864	2.84439	0.00444963	0.0269605
INPP4B	12457.2	0.763235	0.263645	2.89493	0.00379241	0.0242019
LLPH	79.1659	0.76149	0.252783	3.01243	0.00259169	0.0185324
GPR137C	141.785	0.761257	0.26145	2.91167	0.00359503	0.023317
MDFIC	906.046	0.761129	0.271853	2.79979	0.00511365	0.0295793
NIF3L1	59.311	0.76048	0.247533	3.07223	0.00212463	0.0161193
TMEM199	40.5996	0.759124	0.26383	2.87732	0.0040107	0.0251431
P3H3	215.22	0.757853	0.244664	3.09752	0.00195149	0.0151935
ALG14	319.491	0.755516	0.163537	4.61986	3.83995e-06	0.000199345
VAMP3	62.4344	0.753258	0.255173	2.95196	0.00315767	0.0212305
PRDX3	114.841	0.752681	0.237817	3.16496	0.00155107	0.0129998
CD151	177.326	0.748438	0.284094	2.63448	0.00842674	0.0420354
STK38L	1933.95	0.747437	0.280588	2.66382	0.00772584	0.039595
ESR2	267.589	0.746164	0.280669	2.65852	0.00784848	0.0399984
REXO2	381.709	0.745112	0.276844	2.69145	0.00711416	0.0374871
TEX261	50.7049	0.743682	0.214381	3.46898	0.000522438	0.00614576
MPC1	3056.21	0.742975	0.284561	2.61095	0.00902907	0.0441393
TMEM135	976.403	0.742927	0.17125	4.33826	1.43612e-05	0.00051345
DDX24	586.542	0.741581	0.187873	3.94725	7.90545e-05	0.00165462
GAB3	1177.45	0.74092	0.266007	2.78534	0.00534718	0.0305338
M6PR	173.719	0.74044	0.179702	4.12037	3.78266e-05	0.00098816
SLC38A6	465.078	0.740089	0.288271	2.56734	0.0102483	0.0483695
TBC1D9	385.901	0.737057	0.223158	3.30285	0.000957077	0.00934453
MIS18BP1	214.975	0.736165	0.283039	2.60093	0.00929701	0.0450629
CPED1	5183.93	0.73526	0.169944	4.32648	1.51509e-05	0.000532595
CHMP4A	96.5873	0.734153	0.270699	2.71207	0.00668655	0.0357828
SLC47A1	208.954	0.734014	0.286818	2.55916	0.0104924	0.0492001
MFGE8	929.971	0.733845	0.213488	3.4374	0.000587332	0.00663184
SLC25A11	79.543	0.731773	0.277235	2.63954	0.00830194	0.041611
ITPRIP	332.929	0.73168	0.178424	4.1008	4.11726e-05	0.00105347
SLC39A7	55.273	0.730945	0.245811	2.97361	0.0029432	0.020224
PCLO	886.812	0.73039	0.271048	2.69469	0.00704549	0.0372095
EIF1AY	422.488	0.729266	0.21177	3.44367	0.000573871	0.00650657
ECHDC1	492.519	0.72881	0.180325	4.04164	5.30782e-05	0.00126801
SERINC1	349.944	0.720266	0.146647	4.91155	9.03605e-07	6.96008e-05
ZCRB1	123.989	0.720084	0.245014	2.93895	0.00329325	0.0218528
ZNF677	86.7815	0.714696	0.271341	2.63394	0.00843998	0.0420767
MAN2B2	44.1361	0.713814	0.258739	2.75882	0.00580096	0.0323492
SRSF2	327.842	0.713271	0.212565	3.35554	0.000792113	0.00821156
PIGB	167.493	0.711379	0.269178	2.64279	0.00822271	0.0413479
NAGPA	41.3194	0.709319	0.223548	3.173	0.00150871	0.0127501
IDI1	84.9944	0.7081	0.227074	3.11837	0.00181855	0.0144156
RER1	115.609	0.704417	0.225323	3.12625	0.00177051	0.0141683
WBP11	110.969	0.703818	0.24635	2.85698	0.00427687	0.0261434
TRNT1	167.481	0.701928	0.254537	2.75766	0.00582166	0.032438
SURF4	167.841	0.700925	0.24505	2.86033	0.00423195	0.0259554
TMEM173	76.4256	0.699912	0.201362	3.47589	0.000509164	0.00603707
OXA1L	99.7652	0.69891	0.256471	2.7251	0.00642813	0.0348033
RICTOR	4572.58	0.698662	0.212622	3.28593	0.00101647	0.00971094
TTPAL	71.7846	0.695206	0.217464	3.19687	0.00138926	0.0120523
PYROXD1	221.995	0.690934	0.242913	2.84437	0.00444987	0.0269605
MUL1	63.628	0.688949	0.200843	3.43028	0.000602953	0.00674811
ARL6IP5	846.619	0.688688	0.259457	2.65434	0.0079464	0.0403307
TMBIM4	463.962	0.687774	0.153638	4.47658	7.58471e-06	0.000321025
ACSL1	1013.87	0.686512	0.205923	3.33382	0.000856608	0.00866576
MRPL35	142.58	0.68468	0.267456	2.55998	0.0104679	0.0491183
CSGALNACT2	183.774	0.682095	0.217128	3.14144	0.00168117	0.0136972
PLBD1	82.8123	0.673491	0.233659	2.88236	0.00394705	0.0249006
NRAP	4673.4	0.672231	0.202794	3.31484	0.000916953	0.00908755
CDC42EP3	1179.16	0.671627	0.212914	3.15445	0.00160799	0.0133422
DBF4	53.4461	0.671472	0.231144	2.90499	0.00367266	0.0236696
NCKAP5	5106.82	0.671362	0.190224	3.52932	0.000416627	0.00523934
KIF13A	5655.44	0.668969	0.180664	3.70283	0.000213204	0.00332354
FAT4	475.169	0.667531	0.174061	3.83504	0.000125543	0.00229668
NMNAT3	443.334	0.6669	0.215061	3.10098	0.00192881	0.0150448
MBD4	99.1858	0.660518	0.21946	3.00974	0.00261475	0.0186142
DUS4L	78.9464	0.658832	0.226649	2.90684	0.00365105	0.0235799
MAP1LC3B	130.046	0.658796	0.251313	2.62141	0.00875664	0.0431976
IDS	527.236	0.657342	0.163815	4.01271	6.00254e-05	0.00138501
WBP1	43.03	0.656094	0.21926	2.99231	0.00276877	0.0193879
CD47	484.498	0.655952	0.192548	3.40669	0.000657549	0.00719765
SLC46A3	286.251	0.654967	0.192928	3.39488	0.000686585	0.00738811
PNPLA2	195.312	0.654365	0.207885	3.14773	0.00164545	0.0135404
GASK1B	410.616	0.647476	0.246415	2.62759	0.00859921	0.042652
PRMT2	552.894	0.645628	0.250544	2.57691	0.00996882	0.0474459
UFL1	424.393	0.638691	0.202861	3.14842	0.00164155	0.0135242
RHOBTB1	588.452	0.637261	0.202389	3.1487	0.00164	0.0135168
HLTF	262.419	0.636167	0.164919	3.85746	0.000114573	0.0021645
UNC50	151.365	0.635579	0.224946	2.82547	0.00472113	0.0281081
EIF5	321.476	0.634111	0.248414	2.55264	0.0106911	0.0498417
KCTD2	153.557	0.633576	0.201613	3.14253	0.00167494	0.0136788
TMPRSS9	77.9036	0.632195	0.231349	2.73265	0.00628266	0.034273
GATAD1	430.473	0.630585	0.216781	2.90886	0.00362746	0.0234637
SRSF10	831.689	0.630154	0.159965	3.93931	8.17147e-05	0.00169338
TWF2	74.8968	0.627172	0.222961	2.81292	0.00490934	0.0288645
CCDC171	345.019	0.625789	0.217941	2.87137	0.00408695	0.0254535
ARMC10	174.782	0.616852	0.214263	2.87895	0.00399007	0.0250737
SSBP1	223.925	0.616812	0.200928	3.06982	0.00214187	0.0162001
MRPL27	190.041	0.616296	0.194693	3.16547	0.00154832	0.0129911
SEPSECS	174.536	0.614271	0.192653	3.18849	0.00143019	0.0122954
ATOX1	84.9278	0.61081	0.210268	2.90491	0.00367364	0.0236696
ELP5	58.6454	0.608911	0.231292	2.63265	0.0084721	0.0422014
FGF1	1099.82	0.607754	0.204132	2.97727	0.00290829	0.0200104
SWAP70	298.05	0.606814	0.236775	2.56283	0.0103823	0.0488479
ERH	121.288	0.606106	0.165666	3.65861	0.000253588	0.00370496
MBD6	72.1282	0.601001	0.183662	3.27232	0.0010667	0.0100245
TLCD5	130.189	0.595832	0.190596	3.12615	0.00177112	0.0141683
FAM204A	355.189	0.592087	0.180676	3.27707	0.00104892	0.00992631
MIS12	98.719	0.587154	0.142388	4.12361	3.72979e-05	0.000979415
ZNF728	202.489	0.586571	0.22793	2.57347	0.0100685	0.0477881
TMEM87B	139.938	0.584466	0.217033	2.69297	0.00708177	0.0373446
ZNF540	252.149	0.58436	0.146097	3.99981	6.3392e-05	0.00143581
RIC3	611.047	0.582941	0.173666	3.35667	0.000788876	0.00819016
ATP6V1G1	134.625	0.581346	0.20061	2.89789	0.00375679	0.0240058
FNBP4	2643.1	0.579119	0.223849	2.5871	0.00967871	0.0463812
ZNF85	73.1152	0.578782	0.210769	2.74605	0.00603169	0.0332736
CFAP58	162.446	0.575444	0.213522	2.69501	0.00703862	0.0371826
DSC2	292.772	0.57519	0.219733	2.61768	0.0088531	0.0434892
NOTCH2	278.946	0.574826	0.197082	2.91668	0.00353775	0.0230309
LPXN	254.18	0.574486	0.185166	3.10254	0.00191867	0.0149881
RPS3	215.699	0.571949	0.220636	2.59227	0.00953439	0.0459344
RNF103	625.88	0.567621	0.167398	3.39085	0.000696763	0.00744887
DNTTIP1	90.0029	0.567213	0.208503	2.72041	0.0065201	0.0351978
CCDC82	232.772	0.565892	0.178469	3.17081	0.00152014	0.0128266
WDR41	342.976	0.560891	0.139925	4.00851	6.11039e-05	0.00140064
CCDC28A	365.488	0.558325	0.190594	2.92939	0.00339629	0.0223805
CYLD	430.84	0.55811	0.18994	2.93835	0.00329968	0.0218771
SELENOW	922.388	0.557076	0.203628	2.73575	0.00622389	0.0340017
CACNA2D1	10242	0.554935	0.195552	2.83779	0.0045427	0.0273646
HNRNPK	315.825	0.552848	0.191658	2.88455	0.0039197	0.0247802
MYOCD	4655.54	0.552272	0.15783	3.49916	0.000466726	0.00564571
TMX3	302.112	0.552153	0.14577	3.78784	0.000151961	0.00262469
HNRNPA0	167.758	0.552119	0.189402	2.91507	0.00355614	0.0230976
ADI1	250.393	0.550069	0.208109	2.64318	0.00821323	0.0413146
ZFYVE27	106.297	0.549769	0.19652	2.79751	0.00514977	0.0296898
CDC42SE1	253.826	0.54839	0.192625	2.84693	0.00441433	0.0267994
PEX11B	82.1654	0.547395	0.206482	2.65106	0.00802404	0.0406067
ARL1	94.6457	0.545357	0.212772	2.5631	0.0103741	0.0488201
LMBRD1	1027.82	0.544342	0.136663	3.98309	6.80258e-05	0.00148336
TTC8	174.775	0.543229	0.145624	3.73034	0.000191221	0.00306758
MED21	131.127	0.542343	0.209243	2.59193	0.00954396	0.0459457
NSUN3	210.77	0.53388	0.163407	3.26718	0.00108625	0.0101508
AOPEP	9324.46	0.533822	0.156058	3.42067	0.000624668	0.0069209
KLF3	180.884	0.525145	0.205681	2.5532	0.0106738	0.049839
NACA	468.139	0.522656	0.177982	2.93657	0.00331862	0.0219818
NBN	263.055	0.521839	0.17442	2.99186	0.00277281	0.0194032
RPAIN	224.188	0.51821	0.190501	2.72025	0.00652328	0.0352059
TRIM23	238.28	0.516891	0.181263	2.8516	0.00434994	0.0264775
LYPLAL1	2107.4	0.514295	0.170865	3.00995	0.0026129	0.0186137
FRY	17016.1	0.509716	0.182087	2.7993	0.00512139	0.0295832
PCGF5	1990.95	0.505936	0.15803	3.20151	0.00136709	0.0119192
DST	13098.2	0.504856	0.11889	4.2464	2.17232e-05	0.000686461
REEP5	591.433	0.504528	0.193955	2.60126	0.00928817	0.0450629
CYP2U1	178.841	0.501771	0.194885	2.5747	0.0100326	0.0476738
DYRK2	318.143	0.497947	0.156286	3.18612	0.00144194	0.0123656
MAGI2	6057.44	0.496739	0.181998	2.72936	0.00634574	0.0345234
POC5	102.115	0.494588	0.161323	3.06582	0.00217071	0.0163533
GOPC	437.801	0.49443	0.159756	3.0949	0.00196878	0.0152997
NCOA2	3972.15	0.486199	0.170339	2.8543	0.00431324	0.0263153
SLC35G1	146.009	0.483837	0.180827	2.67569	0.00745756	0.0387028
PDHX	815.806	0.481546	0.146724	3.28198	0.00103081	0.00980473
ZNF433	129.272	0.479975	0.177791	2.69965	0.00694117	0.036807
LANCL1	302.276	0.478151	0.181451	2.63516	0.00840986	0.0419754
RBL2	425.653	0.470605	0.174239	2.70092	0.00691486	0.0367135
ZFAND5	517.117	0.469895	0.172712	2.72068	0.00651469	0.0351776
RABGGTB	130.939	0.465998	0.161373	2.8877	0.0038807	0.0246228
EPHA7	833.501	0.463843	0.165042	2.81046	0.00494709	0.0290245
EXOC1	355.507	0.458225	0.116304	3.93989	8.15175e-05	0.00169264
MCM9	462.078	0.453897	0.161365	2.81287	0.00491018	0.0288645
TM9SF2	366.464	0.451116	0.135158	3.3377	0.000844753	0.00858314
CHMP2B	104.744	0.449939	0.165486	2.71888	0.00655025	0.035315
CD46	502.797	0.445273	0.168899	2.63633	0.00838085	0.0418863
TJP1	2843.8	0.444974	0.148053	3.0055	0.00265145	0.0187988
EFR3A	726.261	0.444243	0.12061	3.68329	0.000230242	0.00349741
KIAA1191	123.086	0.429286	0.154741	2.77422	0.0055334	0.0312565
CENPC	414.437	0.42755	0.15311	2.79243	0.00523136	0.0300551
C11orf58	665.955	0.425522	0.164008	2.59452	0.00947223	0.0457159
NARS	249.671	0.42431	0.151421	2.80219	0.00507566	0.0294734
USP16	268.882	0.422002	0.15753	2.67887	0.00738717	0.0384614
DCP2	355.155	0.41368	0.125229	3.30339	0.000955222	0.00933871
COQ6	165.772	0.405162	0.154501	2.62239	0.00873145	0.0430835
RNF146	512.402	0.400436	0.154931	2.5846	0.00974918	0.0466336
SERINC3	276.511	0.399082	0.124987	3.19299	0.00140809	0.0121603
PPP1R9A	4578.56	0.396244	0.129937	3.04951	0.00229215	0.0170113
IL6ST	623.986	0.385215	0.129855	2.96649	0.00301216	0.0205162
SRSF5	666.376	0.380396	0.115381	3.29687	0.000977688	0.00944812
RECK	398.429	0.38018	0.12714	2.99025	0.00278749	0.0194864
SEC62	517.179	0.379334	0.135235	2.805	0.00503172	0.0293403
TMEM185A	167.313	0.368312	0.135544	2.71729	0.00658186	0.0354217
ETFA	911.478	0.366933	0.130799	2.80532	0.00502664	0.0293269
DCLRE1C	137.659	0.355373	0.135686	2.61907	0.00881689	0.0433723
PIGN	858.761	0.346646	0.132415	2.61787	0.00884803	0.0434892
SECISBP2	531.739	0.304083	0.118082	2.57518	0.0100187	0.0476185
CEP350	1582.26	-0.218787	0.0708851	-3.0865	0.00202527	0.0156285
FXR1	895.861	-0.227027	0.087902	-2.58273	0.00980213	0.0468441
SEC24B	747.048	-0.237188	0.0906395	-2.61683	0.0088751	0.0435564
CHD9	2466.55	-0.237606	0.0862829	-2.75381	0.00589066	0.0327101
RPS6KC1	968.056	-0.243085	0.0888205	-2.73681	0.00620382	0.0339346
LRBA	2535.94	-0.255508	0.0979279	-2.60915	0.00907686	0.0442666
ZFAND6	847.975	-0.257034	0.0863881	-2.97534	0.00292666	0.020117
ARID1B	5093.62	-0.260459	0.0947994	-2.74748	0.00600557	0.0331986
AHCYL1	429.849	-0.262026	0.0946265	-2.76905	0.00562193	0.0316355
TUT4	1469.03	-0.263384	0.0830106	-3.1729	0.00150925	0.0127501
FAF1	3914.41	-0.268194	0.102578	-2.61454	0.00893478	0.0437571
C18orf25	837.617	-0.269513	0.100214	-2.68937	0.00715873	0.0376487
RUFY3	549.565	-0.269789	0.101614	-2.65502	0.00793025	0.0402682
CSNK1A1	2045.21	-0.270314	0.101425	-2.66516	0.00769508	0.0394856
SBF2	3639.32	-0.272144	0.0894791	-3.04143	0.00235457	0.0173333
PPP2R2A	910.242	-0.287428	0.108505	-2.64897	0.00807366	0.0408184
NCKAP1	1493.84	-0.29062	0.106995	-2.71621	0.00660346	0.0355014
CDK13	1731.96	-0.292774	0.0929485	-3.14985	0.00163356	0.0134849
PSMD1	799.849	-0.294292	0.0889497	-3.30852	0.000937905	0.00923839
PKP2	7817.46	-0.294489	0.113124	-2.60324	0.00923468	0.0448692
STAU2	3078.74	-0.29676	0.105416	-2.81513	0.00487569	0.0287337
MAP4K5	341.531	-0.30362	0.116686	-2.60202	0.00926769	0.0450086
RBM39	1984.31	-0.306965	0.112549	-2.72738	0.00638385	0.0346625
PBRM1	1214.93	-0.307535	0.109606	-2.80582	0.0050188	0.0292985
FKBP15	289.255	-0.309656	0.120335	-2.57328	0.010074	0.0477944
LRRC8D	402.046	-0.310859	0.121816	-2.55187	0.0107147	0.0499093
PMPCB	313.02	-0.315061	0.117745	-2.67579	0.00745538	0.0387028
SETD5	1373.35	-0.321294	0.119386	-2.69123	0.00711887	0.0374931
COL4A5	1767.41	-0.32855	0.125179	-2.62465	0.00867382	0.0429103
RAB30	297.571	-0.329357	0.125335	-2.62782	0.0085934	0.0426333
CHD6	1401.31	-0.329596	0.115243	-2.86	0.00423638	0.0259673
CKAP5	565.729	-0.330514	0.118487	-2.78946	0.00527958	0.0302633
N4BP1	624.924	-0.331365	0.122605	-2.70271	0.00687773	0.0365538
HELZ	1367.4	-0.333644	0.0970486	-3.43791	0.000586233	0.00663184
ANKRD17	4285.7	-0.336133	0.0891334	-3.77112	0.000162514	0.00275695
NUFIP2	816.867	-0.34051	0.121912	-2.79307	0.00522096	0.0300177
CERS6	5216.83	-0.341688	0.109863	-3.11013	0.00187005	0.0147125
HMG20A	895.331	-0.343777	0.114635	-2.9989	0.0027096	0.0191109
KLHL7	3160.79	-0.344821	0.12129	-2.84296	0.0044697	0.0270649
KIF16B	459.024	-0.347765	0.117825	-2.95153	0.00316207	0.0212471
PAK2	610.262	-0.347775	0.117195	-2.9675	0.00300236	0.0204894
VWA8	5626.68	-0.348294	0.100623	-3.46138	0.00053742	0.00626322
POLR3B	307.824	-0.349851	0.120983	-2.89174	0.00383119	0.0243775
PLGRKT	346.056	-0.350936	0.1352	-2.59568	0.00944034	0.0455725
JMJD1C	5088.38	-0.351911	0.101033	-3.48313	0.00049559	0.00590285
SAR1B	291.453	-0.352243	0.114627	-3.07294	0.00211959	0.0161114
TTI1	230.288	-0.352547	0.120601	-2.92326	0.00346383	0.0226925
LAMC1	849.831	-0.353671	0.0883279	-4.00407	6.22613e-05	0.00142095
CNOT4	1027.91	-0.353946	0.102745	-3.44489	0.000571289	0.00650417
ATP6V1A	498.615	-0.354636	0.112393	-3.15532	0.00160324	0.0133291
GORASP2	206.946	-0.356535	0.131075	-2.72009	0.00652637	0.0352135
TMEM68	149.404	-0.357066	0.134337	-2.65799	0.00786076	0.0400221
FAM13B	2053.92	-0.357242	0.117568	-3.03861	0.00237672	0.017429
RPRD1A	704.215	-0.360845	0.125823	-2.86788	0.00413238	0.0256164
AKAP1	755.003	-0.360873	0.11478	-3.14403	0.00166637	0.0136353
INTS6	653.595	-0.36104	0.131476	-2.74605	0.00603184	0.0332736
ICE2	634.174	-0.362153	0.11221	-3.22745	0.001249	0.0111971
HIKESHI	298.718	-0.363679	0.12747	-2.85306	0.00433005	0.0263871
IGF2R	596.543	-0.367201	0.119725	-3.06703	0.00216194	0.0162989
HEATR5B	1037.1	-0.367441	0.139088	-2.64178	0.00824711	0.0414153
SUGT1	253.619	-0.368161	0.113546	-3.24238	0.00118536	0.0108023
NEK9	464.324	-0.369946	0.10781	-3.43145	0.00060036	0.00673177
CBX5	282.21	-0.37194	0.13394	-2.77692	0.00548759	0.0311026
CAMSAP2	814.923	-0.372144	0.145784	-2.5527	0.0106891	0.0498417
OXNAD1	659.703	-0.372249	0.112121	-3.32007	0.000899957	0.00897002
GDI2	303.558	-0.373175	0.124062	-3.00796	0.00263005	0.0186914
MKKS	117.133	-0.373901	0.140075	-2.66929	0.00760116	0.039186
FARS2	1763.27	-0.374499	0.107852	-3.47235	0.000515932	0.00610005
CIAPIN1	197.627	-0.374602	0.145411	-2.57616	0.00999032	0.0475252
SNX24	587.205	-0.375908	0.11725	-3.20604	0.00134578	0.0117677
FBXO11	1369.8	-0.376432	0.0955726	-3.9387	8.19227e-05	0.00169434
SLTM	1292.79	-0.377298	0.134536	-2.80445	0.00504031	0.0293493
VAPB	388.134	-0.37848	0.12501	-3.0276	0.00246508	0.0178767
TMCC1	2331.29	-0.379115	0.134174	-2.82555	0.00471989	0.0281081
NOL10	626.946	-0.380226	0.118182	-3.21729	0.00129406	0.0114589
SFXN1	585.155	-0.381741	0.117323	-3.25376	0.00113889	0.0104975
SPECC1L	1564.49	-0.382603	0.127991	-2.98931	0.00279611	0.0195141
AKAP10	789.685	-0.384031	0.136583	-2.81171	0.00492795	0.0289203
PTPN4	1456.02	-0.384946	0.146228	-2.6325	0.0084758	0.0422098
THAP12	113.137	-0.386033	0.144949	-2.66324	0.00773918	0.0396439
UBR3	3840.42	-0.389577	0.106009	-3.67493	0.000237912	0.00354785
TRIM37	315.755	-0.390785	0.147591	-2.64775	0.00810288	0.0409167
DCAF17	177.001	-0.394863	0.141048	-2.7995	0.0051182	0.0295816
HNRNPD	591.806	-0.398853	0.14564	-2.73863	0.00616966	0.0337936
NCOA1	2455.58	-0.399599	0.0953575	-4.19054	2.78296e-05	0.000794905
AKAP9	3179.25	-0.399654	0.136442	-2.92911	0.00339932	0.0223889
USP10	519.388	-0.400518	0.107988	-3.70891	0.000208157	0.00326919
SFSWAP	616.742	-0.400637	0.130348	-3.07359	0.00211502	0.0160841
VTI1A	1641.83	-0.401534	0.118069	-3.40083	0.000671825	0.00729683
WWP1	1758.86	-0.402056	0.149292	-2.69309	0.0070793	0.0373446
PTK2	2295.5	-0.402482	0.119905	-3.35668	0.00078884	0.00819016
ARIH1	1646.86	-0.402727	0.148536	-2.71131	0.00670185	0.0358464
ABCC5	1539.61	-0.403056	0.0919136	-4.38517	1.15898e-05	0.000435906
PRDM2	919.542	-0.403084	0.0770381	-5.23227	1.67444e-07	2.16551e-05
FKBP3	262.666	-0.403684	0.127461	-3.16713	0.00153953	0.0129433
MED27	757.103	-0.403749	0.118554	-3.40562	0.000660134	0.00721464
IMMT	970.004	-0.40408	0.145425	-2.77862	0.0054591	0.030968
UMAD1	1966.52	-0.405171	0.156193	-2.59404	0.00948559	0.0457698
H2AFY	550.316	-0.407281	0.137216	-2.96818	0.0029957	0.0204651
AGO3	1160.75	-0.407585	0.15335	-2.65786	0.00786374	0.0400275
SYNRG	687.006	-0.40793	0.133402	-3.0579	0.00222895	0.0166556
UBE2V1	548.263	-0.4092	0.150838	-2.71284	0.00667092	0.0357266
SYNPO2	7422.9	-0.40976	0.153983	-2.66108	0.00778915	0.039822
SSH2	3304.09	-0.409764	0.142035	-2.88496	0.00391464	0.0247631
NUDC	141.781	-0.41004	0.148554	-2.7602	0.00577665	0.0322393
NR6A1	1348.11	-0.41043	0.120893	-3.39499	0.00068632	0.00738811
ADIPOR2	405.76	-0.411311	0.124389	-3.30666	0.000944151	0.0092883
ERCC6	378.9	-0.413211	0.127629	-3.2376	0.00120538	0.010911
MTG1	238.986	-0.41341	0.137915	-2.99757	0.00272138	0.0191477
TNRC6C	1806.14	-0.413509	0.150729	-2.74339	0.00608088	0.0334384
FOCAD	2616.93	-0.41439	0.099632	-4.15921	3.19356e-05	0.000876131
PHC2	1968.16	-0.414669	0.130224	-3.18426	0.00145123	0.0124202
DPP8	450.375	-0.416062	0.148986	-2.79263	0.0052282	0.030051
AQR	394.336	-0.417566	0.100426	-4.15795	3.21117e-05	0.000878291
TBC1D5	3969.38	-0.418297	0.127244	-3.28735	0.00101134	0.00967959
MAP3K13	678.066	-0.418747	0.115277	-3.63254	0.000280644	0.00397282
AGK	493.711	-0.41882	0.110732	-3.78228	0.000155401	0.00267307
NAA25	876.959	-0.420658	0.148983	-2.82354	0.00474966	0.0282298
CLN8	314.097	-0.421483	0.136213	-3.0943	0.00197279	0.0153195
QSER1	305.184	-0.422111	0.126626	-3.33354	0.000857497	0.00866657
UFD1	118.775	-0.424725	0.138996	-3.05565	0.0022457	0.0167377
USP8	656.774	-0.424806	0.120046	-3.53868	0.000402127	0.00511534
SMC1A	179.718	-0.425848	0.140831	-3.02382	0.00249602	0.0180063
DCAF10	822.442	-0.426323	0.13068	-3.26233	0.001105	0.0102748
DYNC1I2	474.92	-0.428092	0.165841	-2.58134	0.00984169	0.0470117
ZNF235	534.397	-0.429226	0.131373	-3.26723	0.00108605	0.0101508
CTNNBL1	460.139	-0.429577	0.133227	-3.22439	0.00126241	0.0112836
ASH2L	258.804	-0.429648	0.16484	-2.60645	0.00914865	0.0445648
ANO5	2932.16	-0.429649	0.145972	-2.94335	0.00324676	0.021622
FAM20B	189.454	-0.43055	0.162873	-2.64346	0.00820625	0.0412993
EIF4B	392.316	-0.430959	0.140396	-3.0696	0.00214348	0.0162064
ABCB10	259.39	-0.432377	0.141347	-3.05898	0.00222095	0.0166064
CLTC	1035.8	-0.432873	0.128375	-3.37194	0.000746414	0.0078623
TMOD3	402.225	-0.432894	0.104928	-4.12562	3.69744e-05	0.000973179
TRAPPC12	761.386	-0.435467	0.163342	-2.66598	0.00767635	0.0394088
ZFYVE9	620.584	-0.43605	0.132218	-3.29797	0.000973877	0.00942434
ME2	446.535	-0.436294	0.139492	-3.12774	0.00176156	0.0141232
SPOP	1156.04	-0.437094	0.129865	-3.36575	0.000763365	0.00798864
INTS8	361.681	-0.437821	0.124589	-3.51412	0.000441221	0.00545015
RLF	807.987	-0.438953	0.157321	-2.79017	0.00526799	0.0302134
NFIA	6141.78	-0.439968	0.131988	-3.3334	0.000857928	0.00866657
SLCO3A1	3535.73	-0.440043	0.16257	-2.70678	0.00679383	0.0361998
IREB2	504.666	-0.440492	0.099929	-4.40806	1.04303e-05	0.000410483
WAC	1320.5	-0.440892	0.0821978	-5.36379	8.1494e-08	1.30334e-05
TRIO	3707.88	-0.441892	0.12755	-3.46447	0.000531273	0.00621479
ATG7	1074.46	-0.44212	0.147414	-2.99917	0.00270716	0.0191033
GPAT4	135.911	-0.443092	0.159328	-2.781	0.00541912	0.030802
HEATR5A	863.041	-0.443744	0.157931	-2.80973	0.00495826	0.0290642
PWWP2A	527.116	-0.443812	0.126012	-3.52198	0.000428333	0.00533849
LARP1B	1104.35	-0.44481	0.157606	-2.8223	0.0047681	0.0283187
FGFR1	1112.62	-0.444814	0.172177	-2.58347	0.00978108	0.0467541
TIMM23	304.738	-0.448144	0.139508	-3.21231	0.00131671	0.0116043
TTYH2	216.331	-0.44859	0.175371	-2.55795	0.0105291	0.0493247
HNRNPC	1801.02	-0.448711	0.131959	-3.40039	0.000672895	0.00729683
RAP1A	1242.29	-0.448834	0.127161	-3.52965	0.000416105	0.00523593
ZBTB43	1071.55	-0.449148	0.147806	-3.03876	0.00237557	0.017429
NCOR1	1445.34	-0.44971	0.14741	-3.05075	0.00228268	0.0169489
STXBP4	401.347	-0.45022	0.15956	-2.82163	0.00477801	0.0283501
LARS	462.125	-0.450294	0.149772	-3.00652	0.00264255	0.0187484
YIPF6	280.048	-0.450356	0.123634	-3.64264	0.000269852	0.00387503
TFRC	340.619	-0.450475	0.156342	-2.88134	0.00395983	0.0249511
RAD17	264.173	-0.450674	0.153303	-2.93976	0.00328466	0.0218196
YY1	440.016	-0.450796	0.159481	-2.82664	0.00470396	0.0280298
CTNNB1	609.105	-0.45129	0.149756	-3.01349	0.00258259	0.0184858
CSPP1	839.062	-0.451583	0.121153	-3.72738	0.00019348	0.00309198
PRKAA1	348.526	-0.453585	0.175818	-2.57986	0.00988413	0.0471696
CEP104	201.88	-0.454091	0.177671	-2.55579	0.0105948	0.0495802
ST7L	613.327	-0.457176	0.124933	-3.65936	0.000252844	0.00369926
STRADA	419.624	-0.457238	0.174646	-2.61809	0.00884232	0.043477
CHMP4B	177.41	-0.457532	0.147451	-3.10293	0.00191615	0.0149851
ABCD4	133.402	-0.458965	0.157998	-2.90488	0.00367397	0.0236696
ZNF445	185.872	-0.460315	0.158653	-2.9014	0.00371495	0.0238364
BIVM	198.917	-0.461786	0.144794	-3.18926	0.00142635	0.0122678
PDS5B	752.566	-0.462527	0.175735	-2.63195	0.00848964	0.0422485
MEAK7	91.0953	-0.462927	0.172231	-2.68783	0.00719189	0.0377227
ATL2	481.711	-0.463059	0.131308	-3.5265	0.000421087	0.00527328
EWSR1	518.888	-0.463388	0.161215	-2.87435	0.00404866	0.0252827
ZMYM5	365.921	-0.463891	0.160472	-2.89078	0.00384284	0.0244344
GPATCH8	2605.79	-0.464718	0.146028	-3.18238	0.00146069	0.0124706
CSAD	393.048	-0.466116	0.171688	-2.7149	0.00662954	0.0355778
PARL	430.856	-0.466801	0.163926	-2.84762	0.00440472	0.0267488
STAG1	2476.36	-0.467491	0.150304	-3.1103	0.001869	0.0147098
RBFOX2	2929.46	-0.467875	0.180559	-2.59125	0.00956267	0.0460146
ARHGAP32	371.459	-0.468106	0.161838	-2.89243	0.0038227	0.0243581
ZNF292	2029.07	-0.468227	0.0919542	-5.09195	3.54391e-07	3.61634e-05
ABLIM1	31914.4	-0.468647	0.162336	-2.8869	0.00389054	0.0246554
ARFGEF2	1650.74	-0.469291	0.17363	-2.70282	0.00687531	0.0365503
2022-03-05	437.851	-0.470247	0.175763	-2.67547	0.00746251	0.0387189
PPM1G	162.617	-0.472374	0.17178	-2.74987	0.00596189	0.0330181
RAPGEF1	652.982	-0.472568	0.172424	-2.74073	0.0061302	0.0336302
RNF138	207.467	-0.47266	0.136746	-3.45649	0.000547267	0.00632421
UBAP1	1256.65	-0.473768	0.168939	-2.80437	0.00504144	0.0293493
ZHX3	616.428	-0.474599	0.116757	-4.06485	4.80629e-05	0.0011805
SND1	1005.88	-0.474646	0.165721	-2.86413	0.0041816	0.0257672
PRDM11	177.826	-0.475218	0.172426	-2.75608	0.00584989	0.0325527
SEC23B	114.364	-0.475413	0.154093	-3.08523	0.00203396	0.0156553
KCMF1	771.88	-0.476016	0.170669	-2.78912	0.0052852	0.0302872
YAP1	1384.68	-0.476037	0.18651	-2.55233	0.0107004	0.0498739
ANKRD26	1097.14	-0.476665	0.123426	-3.86196	0.00011248	0.00213845
HNRNPM	530.644	-0.476788	0.145397	-3.27922	0.00104095	0.00987554
YAE1	142.497	-0.477086	0.165514	-2.88244	0.00394604	0.0249006
TAB2	693.548	-0.478089	0.116005	-4.12128	3.76769e-05	0.000985479
CCDC69	361.678	-0.480812	0.187692	-2.56171	0.0104159	0.0489686
ARV1	93.5505	-0.481366	0.16328	-2.94809	0.0031974	0.0214158
GNE	186.667	-0.48164	0.153399	-3.1398	0.00169066	0.0137388
LYRM1	169.123	-0.482069	0.157719	-3.05651	0.0022393	0.0167078
ZCCHC8	326.158	-0.483118	0.174286	-2.77198	0.00557157	0.0314044
MGST2	852.029	-0.483931	0.165557	-2.92305	0.00346618	0.0226937
FAM156A	209.189	-0.48418	0.162334	-2.98261	0.00285799	0.0197682
NFAT5	2359.72	-0.484516	0.121754	-3.97948	6.9067e-05	0.0014964
SBNO1	408.16	-0.484722	0.166224	-2.91608	0.00354461	0.0230488
BTBD9	3157.71	-0.485218	0.146063	-3.32197	0.000893835	0.00893025
DNAJC16	273.069	-0.485489	0.181724	-2.67157	0.00754975	0.0389785
PDSS2	1343.49	-0.486114	0.112087	-4.33692	1.44495e-05	0.000515727
UBXN2A	612.735	-0.486677	0.181532	-2.68095	0.00734134	0.0382989
LYPLA1	413.843	-0.487253	0.12266	-3.97238	7.11594e-05	0.00153539
CTDSPL2	631.251	-0.487392	0.141049	-3.45548	0.000549318	0.00634441
AFF1	2122.88	-0.488308	0.116062	-4.20729	2.58452e-05	0.000764806
DIP2C	3670.5	-0.489387	0.170965	-2.8625	0.00420317	0.02587
C20orf194	2404.53	-0.49009	0.177547	-2.76034	0.00577404	0.0322334
ITSN1	1025.8	-0.490732	0.177683	-2.76185	0.00574755	0.0321369
NAA16	561.531	-0.492367	0.117125	-4.20376	2.6252e-05	0.000771967
ZNF638	5589.28	-0.493026	0.141385	-3.48712	0.000488261	0.00583085
MBTPS1	588.375	-0.493047	0.180732	-2.72805	0.00637096	0.0346302
OTUD7B	763.362	-0.494619	0.152435	-3.24478	0.0011754	0.0107209
RFT1	111.363	-0.49472	0.171074	-2.89185	0.00382978	0.0243775
PPP2R5E	1080.27	-0.495508	0.168873	-2.9342	0.00334404	0.0221178
METTL8	147.448	-0.496587	0.185156	-2.68199	0.00731858	0.0382087
RINT1	163.405	-0.497179	0.185364	-2.68217	0.0073146	0.0381991
COPS3	155.635	-0.4976	0.143054	-3.47841	0.000504389	0.00599062
ZC3H7A	324.276	-0.497919	0.118509	-4.20154	2.65101e-05	0.000775711
AREL1	297.057	-0.498499	0.169005	-2.94961	0.00318171	0.021338
FXN	427.197	-0.498501	0.179718	-2.7738	0.00554063	0.0312889
SAMM50	181.216	-0.49863	0.187425	-2.66043	0.00780415	0.0398792
KCNH2	359.639	-0.499148	0.164047	-3.04271	0.00234458	0.0172719
ATPAF1	353.529	-0.501893	0.140115	-3.58202	0.000340952	0.00454408
ZC3H14	500.508	-0.501972	0.140756	-3.56626	0.000362113	0.00474757
CTPS2	365.246	-0.502146	0.182786	-2.74717	0.00601116	0.0332069
CASK	611.615	-0.502183	0.109483	-4.58687	4.49936e-06	0.000219224
CACNA1C	45834.1	-0.502316	0.174994	-2.87047	0.00409863	0.0254985
XPO5	191.04	-0.502542	0.182569	-2.75262	0.00591208	0.0327943
DENND1A	1323.5	-0.502635	0.152037	-3.30601	0.000946342	0.00929063
ZNF236	424.809	-0.503536	0.173405	-2.90382	0.00368642	0.023706
RBM23	337.77	-0.503778	0.167437	-3.00877	0.00262308	0.0186608
PLEKHA1	993.704	-0.503908	0.126327	-3.98892	6.6375e-05	0.00147468
AP1B1	206.737	-0.504022	0.16412	-3.07105	0.00213306	0.0161483
HECTD4	1242.96	-0.504213	0.195736	-2.57598	0.00999568	0.0475305
PTPRA	1114.17	-0.504225	0.160899	-3.1338	0.0017256	0.0139211
ZMPSTE24	246.881	-0.504258	0.176287	-2.86044	0.00423055	0.0259554
CARD8	197.924	-0.50435	0.174605	-2.88851	0.00387067	0.0245815
PLEKHH3	109.271	-0.505352	0.193233	-2.61525	0.00891622	0.0437172
EDC3	182.693	-0.50539	0.161829	-3.12299	0.00179022	0.0142721
NLK	1371.79	-0.505646	0.182847	-2.7654	0.00568525	0.0318907
USP49	456.661	-0.505706	0.180498	-2.80173	0.005083	0.0294916
ZSCAN5A	616.179	-0.507197	0.173539	-2.92267	0.0034705	0.0227118
ZNF891	96.4861	-0.507482	0.188946	-2.68586	0.00723425	0.0378814
AFTPH	516.561	-0.507752	0.123568	-4.1091	3.97206e-05	0.00102234
KLHDC10	534.972	-0.511685	0.150276	-3.40497	0.000661721	0.00722445
POLR2D	62.3677	-0.511693	0.177326	-2.8856	0.00390663	0.0247274
PAIP2	429.167	-0.511945	0.173028	-2.95873	0.00308906	0.0208771
MSANTD2	198.986	-0.512097	0.134166	-3.81689	0.000135143	0.00242412
DESI2	492.514	-0.512325	0.171665	-2.98445	0.00284092	0.0196842
JOSD1	134.378	-0.513036	0.187745	-2.73262	0.00628335	0.034273
HIPK3	2503.27	-0.513803	0.105203	-4.8839	1.04007e-06	7.68417e-05
SHOC2	665.239	-0.514363	0.174358	-2.95004	0.00317736	0.0213225
PEX14	804.308	-0.514466	0.173738	-2.96116	0.00306484	0.0207804
AIFM1	286.483	-0.514852	0.187404	-2.74728	0.00600914	0.0332069
JPH1	360.762	-0.515519	0.19494	-2.6445	0.0081811	0.0412421
MPP7	1037.6	-0.515706	0.146402	-3.52254	0.000427427	0.00533622
ZNF91	2746.17	-0.516616	0.129405	-3.99224	6.54525e-05	0.0014635
SYNE1	2688.38	-0.517242	0.101043	-5.11905	3.07081e-07	3.31631e-05
NAT10	181.403	-0.518226	0.183631	-2.8221	0.00477097	0.0283187
APPBP2	645.908	-0.518281	0.170129	-3.0464	0.00231601	0.017132
NAXD	106.378	-0.519152	0.193008	-2.68979	0.00714961	0.0376266
OLA1	706.29	-0.520145	0.110251	-4.71782	2.3838e-06	0.000138346
AMD1	311.307	-0.521414	0.138737	-3.75829	0.000171077	0.00285473
USH2A	863.258	-0.521479	0.199085	-2.61938	0.00880894	0.0433434
OCRL	203.544	-0.52241	0.180136	-2.90009	0.00373059	0.0239049
GMCL1	233.863	-0.522549	0.20194	-2.58764	0.00966349	0.0463401
SOS1	1745.91	-0.522944	0.171188	-3.0548	0.0022521	0.0167735
EIF4E	418.588	-0.523345	0.153504	-3.40933	0.000651238	0.00715474
AHCTF1	677.501	-0.523508	0.13784	-3.79794	0.000145903	0.002558
LRIG2	597.754	-0.525039	0.162192	-3.23715	0.00120728	0.0109213
LIN52	751.679	-0.526865	0.190048	-2.77228	0.00556659	0.0313936
UBXN7	611.351	-0.528964	0.179821	-2.94162	0.00326505	0.0217282
PRKG1	18295.9	-0.529117	0.189251	-2.79585	0.00517628	0.0298263
TEX2	617.538	-0.530851	0.179516	-2.95712	0.00310525	0.0209594
BAG4	163.059	-0.531057	0.171639	-3.09404	0.00197453	0.0153273
ACTR1A	160.904	-0.531076	0.190934	-2.78146	0.00541151	0.0307837
TRAPPC9	1964.95	-0.531988	0.135407	-3.9288	8.53724e-05	0.00175185
EIPR1	192.868	-0.532524	0.198148	-2.6875	0.00719888	0.0377248
GPBP1	1027.24	-0.537415	0.143817	-3.73679	0.000186383	0.00301538
HERC2	2418.79	-0.537648	0.147686	-3.64049	0.000272117	0.00389687
RBM28	581.377	-0.537658	0.159394	-3.37315	0.000743145	0.00783575
MAOB	950.683	-0.538296	0.135509	-3.97239	7.11557e-05	0.00153539
RASGRP3	1695.79	-0.538795	0.182993	-2.94434	0.0032364	0.0215804
AMN1	327.011	-0.539276	0.134061	-4.02262	5.75551e-05	0.00133833
GAPVD1	626.585	-0.539764	0.199186	-2.70985	0.00673132	0.0359559
ARFGAP3	216.315	-0.539981	0.154171	-3.50248	0.000460951	0.00561149
PSMD4	231.265	-0.540474	0.152916	-3.53445	0.000408618	0.00516966
KANK1	9438.03	-0.541248	0.18443	-2.93471	0.00333855	0.0220928
IFT172	383.375	-0.542144	0.191021	-2.83814	0.00453776	0.0273427
TM9SF4	446.108	-0.54251	0.194773	-2.78535	0.00534702	0.0305338
POMGNT2	62.2389	-0.543107	0.206672	-2.62786	0.0085923	0.0426333
TAF15	1133.87	-0.543291	0.15516	-3.50148	0.00046268	0.005626
ZNF248	510.111	-0.543468	0.139109	-3.90677	9.35367e-05	0.00187172
RPRD2	1111.23	-0.543869	0.206488	-2.6339	0.00844105	0.0420767
PTGR2	262.046	-0.545714	0.205241	-2.6589	0.00783974	0.0399733
TATDN1	481.694	-0.545919	0.148302	-3.68114	0.000232195	0.00350989
PLOD2	641.972	-0.545945	0.142363	-3.83487	0.000125629	0.00229668
TNRC6B	4683.25	-0.546921	0.201699	-2.71157	0.00669654	0.0358272
CAPRIN1	540.62	-0.547428	0.12498	-4.38012	1.18612e-05	0.000443759
WDR33	1256.45	-0.547489	0.150157	-3.64611	0.000266235	0.00383888
NOP58	294.975	-0.5476	0.20277	-2.70059	0.00692157	0.036731
RSPRY1	300.74	-0.548747	0.16568	-3.31209	0.000926022	0.00914283
NUP98	824.192	-0.549048	0.199895	-2.74668	0.0060202	0.0332444
PPA1	92.7765	-0.549228	0.206525	-2.65937	0.0078286	0.0399465
MTG2	307.434	-0.54975	0.207271	-2.65233	0.0079939	0.0405129
MCPH1	990.871	-0.550843	0.13491	-4.08305	4.44483e-05	0.00111126
ZNF699	49.6713	-0.551157	0.200743	-2.74558	0.00604037	0.0332944
ABHD17B	225.295	-0.551632	0.189858	-2.9055	0.00366662	0.0236513
ZNF202	49.8045	-0.551663	0.213132	-2.58836	0.00964328	0.0462644
CYTH1	560.854	-0.551857	0.186235	-2.96322	0.00304436	0.0206817
DHX9	292.11	-0.552324	0.135259	-4.08346	4.43706e-05	0.00111064
PPP6R3	2787.55	-0.55291	0.167587	-3.29923	0.00096949	0.00940738
GOSR2	183.531	-0.553009	0.201031	-2.75086	0.00594389	0.0329494
HM13	383.822	-0.553311	0.20937	-2.64274	0.00822378	0.0413479
PAAF1	511.632	-0.553735	0.184449	-3.0021	0.00268121	0.0189428
TBC1D14	407.285	-0.554881	0.206771	-2.68355	0.00728441	0.0380778
EXD2	211.032	-0.555416	0.163666	-3.39359	0.000689818	0.00740009
TIMMDC1	380.497	-0.555506	0.137662	-4.03531	5.45314e-05	0.00129095
DDX46	593.702	-0.556576	0.1935	-2.87637	0.00402283	0.0252091
FAM133B	399.632	-0.556701	0.195699	-2.84469	0.0044455	0.0269573
ELF2	1825.32	-0.557265	0.155099	-3.59297	0.000326934	0.00439358
CDC14B	1116.23	-0.559554	0.218855	-2.55673	0.0105661	0.0494683
UBE3C	1080.64	-0.559704	0.140531	-3.98279	6.81107e-05	0.00148336
WWC3	421.911	-0.559992	0.19722	-2.83942	0.00451956	0.0272722
PARVA	1467.68	-0.56026	0.2012	-2.7846	0.00535943	0.030576
PILRB	247.961	-0.561053	0.146766	-3.82278	0.000131956	0.0023751
RBPJ	967.872	-0.561912	0.132995	-4.22505	2.38892e-05	0.00072746
URGCP	897.918	-0.56211	0.177619	-3.16469	0.00155246	0.0130002
RPAP1	100.593	-0.562869	0.200862	-2.80227	0.00507441	0.0294734
CDC27	678.384	-0.562886	0.13074	-4.30538	1.66702e-05	0.000575381
CREBBP	1283.43	-0.563373	0.198493	-2.83826	0.00453606	0.0273404
TIAM2	2057.03	-0.56431	0.201648	-2.79849	0.00513421	0.0296164
PRPF18	224.088	-0.565167	0.191845	-2.94596	0.00321955	0.0215092
MITF	5488.2	-0.566509	0.210513	-2.69109	0.00712187	0.0374994
ABL2	649.565	-0.566943	0.201628	-2.81183	0.004926	0.028917
LTV1	50.9938	-0.567637	0.216637	-2.62023	0.00878717	0.0432769
DLAT	437.005	-0.568516	0.136919	-4.15222	3.29266e-05	0.000893431
TENT4B	295.971	-0.569463	0.190473	-2.98973	0.00279225	0.0194936
ZNF354B	102.677	-0.570192	0.18616	-3.06291	0.00219195	0.0164615
SNX4	559.515	-0.570406	0.157699	-3.61707	0.00029796	0.00413738
UBAC1	493.87	-0.570634	0.122784	-4.64747	3.36028e-06	0.000181446
RERE	4892.17	-0.570966	0.204228	-2.79573	0.00517822	0.0298292
INTS7	228.608	-0.571232	0.149066	-3.83207	0.000127071	0.00231703
SETD2	1610.99	-0.571619	0.167016	-3.42254	0.0006204	0.00688299
GOLPH3L	221.193	-0.572631	0.174315	-3.28504	0.00101967	0.00972815
CHKA	1073.84	-0.572655	0.189817	-3.01688	0.00255393	0.0183622
AKIRIN1	350.503	-0.575229	0.205844	-2.79449	0.00519823	0.0299034
GIT2	473.963	-0.576674	0.198576	-2.90405	0.00368368	0.0237032
LMNA	329.681	-0.577315	0.190764	-3.02633	0.00247541	0.0179206
PAFAH1B2	625.306	-0.577344	0.205485	-2.80966	0.0049594	0.0290642
CS	646.285	-0.577693	0.16325	-3.5387	0.000402101	0.00511534
MACO1	507.844	-0.578125	0.15921	-3.6312	0.000282102	0.00398442
LIMK2	188.124	-0.578134	0.217189	-2.66189	0.00777024	0.0397449
ITCH	1242.53	-0.578767	0.166258	-3.48114	0.000499283	0.00594008
MAPRE3	165.149	-0.578818	0.214936	-2.69298	0.00708166	0.0373446
BDP1	909.328	-0.579002	0.193159	-2.99754	0.00272168	0.0191477
TMX2	503.144	-0.579911	0.165965	-3.49417	0.00047554	0.00571603
PPIP5K2	745.442	-0.580111	0.158639	-3.65681	0.000255371	0.00372064
GIGYF2	1441.5	-0.580322	0.164475	-3.52834	0.000418177	0.00524624
ADAM23	2260.63	-0.582654	0.159198	-3.65994	0.000252277	0.00369525
NUMB	741.534	-0.582742	0.15882	-3.6692	0.000243307	0.00360294
EYA3	1060.25	-0.582844	0.119347	-4.88359	1.04171e-06	7.68417e-05
EMC3	308.557	-0.583981	0.194303	-3.00551	0.00265134	0.0187988
SF3B3	286.598	-0.584621	0.136578	-4.2805	1.86478e-05	0.000622571
MPP2	111.965	-0.586807	0.22234	-2.63923	0.00830938	0.0416284
DIS3L	298.597	-0.587114	0.147226	-3.98784	6.66764e-05	0.00147719
AFG1L	829.241	-0.589113	0.128079	-4.59959	4.23319e-06	0.00021072
MCCC2	555.941	-0.59008	0.205328	-2.87384	0.00405511	0.0253025
CIZ1	136.867	-0.5902	0.227548	-2.59373	0.009494	0.0457914
EPS15	2074.85	-0.590559	0.1233	-4.7896	1.67117e-06	0.000110103
VRK3	149.346	-0.591357	0.217271	-2.72175	0.00649375	0.0350827
WDR78	181.353	-0.591591	0.224191	-2.63878	0.00832052	0.0416643
ZNF562	279.394	-0.592661	0.174193	-3.40233	0.000668134	0.00727172
FBXO28	420.842	-0.592825	0.165937	-3.57258	0.000353477	0.00466354
DEGS1	118.7	-0.59294	0.192972	-3.07268	0.00212147	0.0161114
WDR92	152.444	-0.59329	0.179087	-3.31286	0.000923457	0.00912181
ATP6V0D1	144.075	-0.593727	0.218634	-2.71562	0.00661515	0.035546
PARP6	249.08	-0.593911	0.208996	-2.84174	0.00448681	0.0271356
ZFX	554.526	-0.593997	0.168338	-3.5286	0.000417769	0.00524426
STRBP	1314.66	-0.594376	0.129812	-4.57875	4.67773e-06	0.000224263
LIFR	737.199	-0.596969	0.149836	-3.98414	6.77238e-05	0.00147954
MED9	263.311	-0.598204	0.206699	-2.89408	0.00380271	0.0242455
GTF2I	1957.85	-0.598434	0.121688	-4.91776	8.75397e-07	6.83449e-05
ATPAF2	132.578	-0.598539	0.216523	-2.76433	0.00570406	0.0319705
DOCK9	352.44	-0.599813	0.233217	-2.57191	0.010114	0.0479085
PARP16	143.161	-0.599956	0.224564	-2.67166	0.00754781	0.0389781
DPH5	312.19	-0.600107	0.168716	-3.55691	0.000375241	0.00488303
HMBOX1	1705.63	-0.600486	0.209205	-2.87032	0.0041006	0.0254985
WDR44	405.506	-0.600788	0.190849	-3.14797	0.00164409	0.0135345
PPP2R2D	835.184	-0.601181	0.153188	-3.92447	8.69198e-05	0.00176956
UBE2G1	1448.95	-0.601397	0.171797	-3.50062	0.000464172	0.00563434
AEBP2	840.009	-0.602441	0.21087	-2.85693	0.00427758	0.0261434
ZBTB26	107.141	-0.60261	0.185492	-3.24872	0.00115926	0.0106143
SAFB	413.728	-0.602828	0.216474	-2.78476	0.0053567	0.030576
TBC1D1	2207.74	-0.602924	0.233988	-2.57673	0.00997404	0.0474599
KIF1B	2236.23	-0.603084	0.175452	-3.43732	0.000587499	0.00663184
NRF1	1523.45	-0.603549	0.130997	-4.60734	4.07852e-06	0.000206399
MAP2K1	346.022	-0.603567	0.222427	-2.71356	0.00665655	0.0356953
ZNF566	273.246	-0.604902	0.225729	-2.67977	0.00736734	0.0384154
STK40	210.766	-0.605764	0.178146	-3.40038	0.000672928	0.00729683
MFSD14C	1032.03	-0.60584	0.179314	-3.37866	0.00072841	0.00771435
SRPK1	244.19	-0.607338	0.128481	-4.72705	2.27806e-06	0.000133732
DEPDC5	241.133	-0.608029	0.214123	-2.83963	0.0045166	0.02727
YTHDF2	289.238	-0.608383	0.142216	-4.27787	1.88694e-05	0.000626248
SF3A1	54.4773	-0.608408	0.224669	-2.70802	0.00676856	0.0360835
VPS37B	248.607	-0.608553	0.212692	-2.8612	0.00422046	0.0259304
PPFIA1	736.602	-0.608929	0.193848	-3.14127	0.00168216	0.0136972
PPTC7	771.046	-0.609907	0.176138	-3.46266	0.000534856	0.00624538
NXF1	84.7893	-0.610565	0.200505	-3.04514	0.00232573	0.0171632
FIGN	1944.05	-0.611199	0.21043	-2.90453	0.00367808	0.0236888
TUBGCP5	204.17	-0.611318	0.176488	-3.4638	0.0005326	0.00622337
ZNF142	103.916	-0.611576	0.20708	-2.95333	0.00314366	0.0211581
G3BP2	493.919	-0.61174	0.145933	-4.19193	2.76586e-05	0.000793802
PRELID3A	66.3726	-0.611906	0.210998	-2.90005	0.00373105	0.0239049
TAB1	205.862	-0.612289	0.150464	-4.06934	4.71457e-05	0.00116343
INO80	786.38	-0.612877	0.201946	-3.03486	0.00240647	0.0175905
GRAMD1A	101.227	-0.613618	0.188115	-3.26193	0.00110655	0.0102748
TCF20	326.701	-0.616362	0.179516	-3.43346	0.00059592	0.00670247
GLYR1	806.826	-0.616798	0.226919	-2.71814	0.00656496	0.0353664
KLHL42	183.473	-0.617668	0.20312	-3.0409	0.0023587	0.0173489
TLK2	1018.72	-0.618541	0.185584	-3.33295	0.000859306	0.0086763
ZNF250	97.7535	-0.618579	0.17414	-3.5522	0.000382026	0.00492589
IDH3A	545.662	-0.618606	0.168511	-3.671	0.000241603	0.00358994
THRAP3	1462.76	-0.619038	0.227998	-2.71511	0.0066254	0.0355737
TRIT1	317.169	-0.619869	0.156851	-3.95196	7.75152e-05	0.00163218
MLH1	441.711	-0.620685	0.202363	-3.06719	0.00216083	0.0162965
LSS	230.336	-0.622116	0.20686	-3.00742	0.00263476	0.018709
GALNT2	472.361	-0.622613	0.225775	-2.75767	0.00582148	0.032438
KATNBL1	634.156	-0.622632	0.0966928	-6.43928	1.20044e-10	9.31499e-08
METTL9	139.312	-0.624162	0.151957	-4.10749	3.99985e-05	0.00102823
ZBTB40	252.236	-0.625419	0.138964	-4.50058	6.7769e-06	0.000293353
SLC25A17	355.696	-0.625541	0.217532	-2.87563	0.00403218	0.02524
PAPOLA	987.448	-0.62566	0.126228	-4.9566	7.17392e-07	5.91735e-05
SRR	57.4212	-0.625826	0.233812	-2.67662	0.00743688	0.0386434
PARD3	4801.11	-0.625936	0.148293	-4.22093	2.43297e-05	0.000737573
FAM168B	656.034	-0.626021	0.208994	-2.9954	0.00274083	0.0192631
MTOR	458.111	-0.626307	0.205078	-3.054	0.00225812	0.0168016
TBC1D20	187.85	-0.626749	0.178447	-3.51224	0.000444352	0.00547714
DNMBP	184.167	-0.627042	0.197865	-3.16903	0.00152946	0.0128742
BRAF	2358.2	-0.627239	0.11863	-5.28736	1.24098e-07	1.77364e-05
BCL11A	1096.36	-0.628261	0.22218	-2.82771	0.0046882	0.0279676
PIP5K1B	3555.79	-0.628419	0.190488	-3.29899	0.000970328	0.00940738
BAHCC1	63.2978	-0.628819	0.231781	-2.71299	0.00666797	0.0357229
CAPN1	186.123	-0.629047	0.211897	-2.96865	0.00299112	0.0204527
GANAB	211.427	-0.629386	0.234072	-2.68885	0.00716978	0.037676
PHACTR4	1377.85	-0.629648	0.183415	-3.43292	0.000597124	0.00670312
POP1	122.759	-0.629718	0.160969	-3.91206	9.15137e-05	0.00184156
IQSEC1	312.658	-0.629989	0.199673	-3.1551	0.00160442	0.0133295
XPNPEP3	482.274	-0.630432	0.228278	-2.76168	0.00575043	0.0321444
NBPF9	57.5895	-0.631322	0.208029	-3.03478	0.00240713	0.0175905
ADPRH	35.1831	-0.631525	0.23494	-2.68803	0.00718756	0.0377227
AP3S2	547.36	-0.632137	0.214744	-2.94368	0.0032434	0.0216065
HACD1	2557.59	-0.632158	0.184078	-3.43418	0.000594346	0.0066911
ZNF652	626.163	-0.632398	0.215885	-2.92933	0.00339698	0.0223805
RAB10	1113.83	-0.632502	0.166698	-3.79429	0.000148065	0.00257864
RIMKLA	76.3984	-0.632737	0.241985	-2.61478	0.00892856	0.0437571
MBD2	446.235	-0.632812	0.168337	-3.75919	0.000170465	0.0028504
BCL2L13	1161.93	-0.632825	0.228404	-2.77064	0.00559457	0.0315001
NCOA6	921.109	-0.632872	0.148164	-4.27144	1.94219e-05	0.000632827
TFDP1	148.261	-0.633358	0.243632	-2.59965	0.00933196	0.0451952
SZRD1	212.576	-0.633391	0.185886	-3.40742	0.000655808	0.0071861
GNA12	526.548	-0.634331	0.152779	-4.15196	3.29637e-05	0.000893431
SMAP2	102.3	-0.634879	0.184028	-3.44991	0.000560769	0.0064341
SNRNP48	293.905	-0.634988	0.115651	-5.49057	4.00629e-08	7.91847e-06
SPTY2D1OS	238.497	-0.635365	0.158792	-4.00123	6.30129e-05	0.00143032
CEP112	943.525	-0.636652	0.169943	-3.74626	0.000179491	0.0029425
ZSWIM6	1296.76	-0.636739	0.174555	-3.64779	0.000264509	0.00382715
ZNF573	305.715	-0.637813	0.207174	-3.07864	0.00207951	0.0159239
AP2A1	185.833	-0.637985	0.227273	-2.80713	0.00499855	0.0292445
PPP6C	307.36	-0.638239	0.225308	-2.83274	0.00461513	0.0276183
UBR4	782.884	-0.638389	0.196902	-3.24218	0.00118621	0.0108053
CAPZB	911.241	-0.638773	0.215706	-2.96132	0.00306328	0.0207766
PDZRN3	12471.4	-0.638802	0.159835	-3.99663	6.42513e-05	0.00144434
MVB12B	337.709	-0.640645	0.186373	-3.43744	0.000587232	0.00663184
ERI3	478.9	-0.64283	0.204346	-3.1458	0.00165634	0.0135873
AGAP5	117.815	-0.642939	0.199741	-3.21885	0.00128704	0.011416
TSEN2	415.965	-0.643684	0.201285	-3.19787	0.00138446	0.0120206
FAM131A	83.6704	-0.643771	0.221842	-2.90194	0.00370856	0.0238047
MCU	604.953	-0.643806	0.122758	-5.2445	1.56706e-07	2.09112e-05
ZSCAN25	114.492	-0.64419	0.170964	-3.76799	0.000164564	0.00278272
[truncated: 1,054 more rows]

## Sheet: FB
gene	baseMean	log2FoldChange	lfcSE	stat	pvalue	padj
OPALIN	13.0743	6.60185	1.68718	3.91294	9.11779e-05	0.00135609
CST2	8.12851	5.89226	1.71845	3.42882	0.000606213	0.00541706
NPPB	48.2052	5.65713	1.6508	3.42691	0.000610495	0.00544082
TNMD	6.61374	5.60882	1.97167	2.84471	0.00444519	0.0225399
ARR3	5.91379	5.43472	1.50566	3.60953	0.000306756	0.0033025
COMP	67.086	5.4312	1.43585	3.78258	0.000155214	0.00201467
MYH2	28.3185	5.42895	1.22219	4.44198	8.91348e-06	0.000255647
CSNKA2IP	6.03121	5.41599	1.58231	3.42284	0.000619708	0.00549751
FAM180B	5.49727	5.37449	1.53874	3.49279	0.000478008	0.00454427
LYPD1	23.6137	5.21741	1.4123	3.69426	0.00022053	0.00259093
AC015802.6	4.90541	5.21102	1.5215	3.42493	0.000614957	0.00547316
HBB	4.92816	5.16962	1.66469	3.10546	0.00189986	0.0121793
SLC24A5	12.4766	5.1507	1.36833	3.76423	0.000167066	0.00212591
LEF1	408.252	5.0981	0.919885	5.5421	2.98865e-08	2.97878e-06
NXPE4	4.50966	5.03348	1.64196	3.06553	0.00217286	0.0134442
TDRD15	4.47257	5.03299	1.95378	2.57603	0.00999414	0.0403115
GNRHR	37.1921	5.01686	1.04174	4.81584	1.46585e-06	6.53609e-05
TMEM72	4.29274	5.00095	1.5747	3.17582	0.00149416	0.0103431
RASEF	90.7296	4.97851	0.82243	6.05341	1.41811e-09	2.39952e-07
LAMP5	4.15825	4.92558	1.61734	3.04548	0.00232305	0.0141119
LRRN4	3.90523	4.84062	1.57515	3.07312	0.00211834	0.0131773
SLC28A2	20.3505	4.83742	1.13748	4.25274	2.11175e-05	0.000482026
SIX1	3.89864	4.82016	1.87784	2.56687	0.0102622	0.0410768
PRB2	10.5824	4.81488	1.46928	3.27703	0.00104905	0.00802305
TMPRSS11D	50.9625	4.80984	1.02435	4.69552	2.65933e-06	0.000102051
CCN6	3.77101	4.80637	1.57273	3.05606	0.00224268	0.013768
DNAJB7	10.0976	4.79088	1.39161	3.44269	0.00057595	0.00520576
THY1	23.2854	4.7567	1.30091	3.65645	0.000255735	0.0028858
ECRG4	33.0091	4.70274	1.00787	4.66604	3.07056e-06	0.000112914
APOBEC4	3.41304	4.7013	1.52399	3.08487	0.00203643	0.0128308
BTN1A1	3.35724	4.67688	1.59842	2.92595	0.00343409	0.0187327
OR2A1	3.26515	4.6463	1.61142	2.88336	0.00393452	0.0206425
GDF7	42.4072	4.64522	0.98058	4.73722	2.16671e-06	8.83816e-05
KCNK17	51.7927	4.58378	0.895282	5.11993	3.05657e-07	1.86573e-05
GPR87	3.16628	4.54097	1.53562	2.95709	0.00310559	0.0174327
TMEM191B	3.11188	4.53259	1.72744	2.62388	0.00869337	0.0364949
REM2	2.96405	4.51656	1.63093	2.76932	0.00561726	0.0266662
FCER1A	3.14556	4.47569	1.71858	2.6043	0.0092063	0.0379906
CDKN2B	7.87541	4.45395	1.47575	3.0181	0.00254368	0.0150901
MSTN	29.4625	4.43271	1.01385	4.37216	1.23025e-05	0.00032649
GDF10	29.637	4.43066	0.932169	4.75307	2.00353e-06	8.32677e-05
PENK	63.2838	4.42943	0.886625	4.99584	5.85815e-07	3.17045e-05
F2RL2	54.954	4.42522	0.763823	5.79352	6.89253e-09	8.82685e-07
OR10A2	2.99128	4.4158	1.57685	2.80039	0.00510403	0.0249559
MYH1	75.7649	4.38683	0.832838	5.26733	1.38423e-07	1.00297e-05
C2orf91	15.1178	4.36387	1.09828	3.97337	7.08627e-05	0.00113355
ARHGEF28	606.628	4.36355	0.720689	6.05469	1.40685e-09	2.39952e-07
CLEC3B	7.37603	4.33873	1.45417	2.98364	0.0028484	0.0163774
FGFBP2	44.8812	4.33797	1.11256	3.89909	9.65567e-05	0.0014179
RGL4	15.1684	4.32256	1.10318	3.91827	8.91885e-05	0.00133566
CD14	53.6396	4.29036	0.870379	4.9293	8.25241e-07	4.16917e-05
ARL13A	7.43728	4.27457	1.37757	3.10297	0.00191588	0.0122393
RNF32	23.0799	4.21948	1.00123	4.21431	2.50548e-05	0.00054706
ERVW-1	6.65221	4.21058	1.38616	3.03758	0.00238486	0.0143803
AMBN	2.59483	4.19373	1.58095	2.65267	0.00798588	0.0343564
SEZ6L	1538.01	4.14368	0.649961	6.37528	1.82627e-10	4.14715e-08
OR52I1	2.42385	4.14294	1.54145	2.68769	0.00719475	0.0317911
AMELX	2.38374	4.12183	1.65268	2.49402	0.0126305	0.0479841
ARPP21	6.17127	4.11508	1.643	2.50461	0.0122587	0.0468625
KCNJ13	24.6412	4.10735	0.827323	4.96463	6.88313e-07	3.63584e-05
CCN3	18.7715	4.09737	0.906493	4.52002	6.18327e-06	0.000193192
TMEM92	2.47821	4.09491	1.55388	2.63529	0.00840661	0.0355964
BTNL2	6.36545	4.08537	1.4506	2.81634	0.00485742	0.0240653
FSIP2	136.524	4.05323	0.735762	5.50888	3.61115e-08	3.50409e-06
CPXM2	196.308	4.03988	0.646618	6.24772	4.16492e-10	8.49452e-08
COL17A1	5.99846	4.02951	1.39275	2.8932	0.00381341	0.0202064
ADH1A	11.1887	3.98543	1.13683	3.50574	0.000455332	0.00437401
FLG	20.9712	3.97732	1.11088	3.58033	0.000343165	0.00358072
DUXB	25.024	3.97194	0.936054	4.24329	2.20271e-05	0.000498655
PRSS12	5.71547	3.92771	1.52513	2.57533	0.0100144	0.0403641
MYH4	65.4295	3.91211	0.789913	4.95258	7.32353e-07	3.78674e-05
KCNK12	20.547	3.9113	0.887018	4.40949	1.03614e-05	0.000286267
ANGPTL3	5.36956	3.89883	1.40732	2.77039	0.00559897	0.0266145
CALB1	5.79092	3.86287	1.50161	2.57248	0.0100972	0.040549
NIPAL4	5.37027	3.8608	1.45694	2.64995	0.00805046	0.0345399
SHISA2	17.9081	3.84267	1.02237	3.75858	0.000170877	0.00216815
DEFB131B	9.84671	3.81207	1.10283	3.45661	0.000547017	0.00502257
CPHXL	21.7175	3.79125	0.901429	4.20583	2.60131e-05	0.000560657
AMBP	5.04843	3.78163	1.4395	2.62705	0.00861295	0.036227
EDN3	16.8351	3.75614	1.16394	3.2271	0.00125053	0.00907293
PRDX2	8.8279	3.73695	1.14069	3.27604	0.00105274	0.0080349
PYCARD	4.79748	3.71867	1.42827	2.60362	0.00922456	0.0380433
COL10A1	109.963	3.7177	0.687981	5.40378	6.52516e-08	5.48587e-06
KLHDC9	4.67651	3.70144	1.39985	2.64417	0.00818909	0.0349364
SLC4A8	152.945	3.69166	1.22238	3.02006	0.00252722	0.0150316
FAT2	27.7022	3.6606	0.836046	4.37847	1.19515e-05	0.000319099
CXCR6	4.59912	3.64662	1.41447	2.57808	0.00993521	0.0401694
TLL2	4379.17	3.63886	0.531942	6.8407	7.88068e-12	2.71231e-09
MEP1B	13.0921	3.63555	0.976792	3.72193	0.000197705	0.00239805
LRRC19	22.1985	3.61938	0.724321	4.99693	5.8251e-07	3.16033e-05
ALKAL2	4.4525	3.60454	1.41153	2.55363	0.0106605	0.0422869
TNFRSF17	4.4684	3.6039	1.41278	2.55093	0.0107437	0.0424791
ANO1	827.184	3.59971	0.540617	6.65853	2.76576e-11	8.10591e-09
CLIC3	4.27647	3.58826	1.3808	2.59868	0.00935841	0.0384737
WEE2	9.57082	3.58435	1.13707	3.15226	0.00162012	0.010958
KIAA1211	658.416	3.57513	0.375293	9.52625	1.63068e-21	3.02623e-17
NPPA	41.7143	3.56249	0.758205	4.69858	2.61976e-06	0.000100884
GLIS1	457.813	3.5618	0.448823	7.93587	2.09017e-15	2.09273e-12
L1TD1	16.3476	3.56146	1.12565	3.16391	0.00155663	0.010655
CCDC196	37.3385	3.5526	0.627479	5.6617	1.49877e-08	1.73755e-06
CAPN9	12.8664	3.50137	1.00838	3.47228	0.00051606	0.00482276
APOB	18.8104	3.4899	1.12389	3.10519	0.00190158	0.0121845
HTR4	753.587	3.48516	0.415325	8.39141	4.8033e-17	8.13864e-14
R3HDML	55.9712	3.47131	0.677428	5.12424	2.98741e-07	1.83297e-05
CBLN1	8.12872	3.47052	1.24426	2.78922	0.00528348	0.0255947
RBP2	25.1922	3.41873	0.979404	3.49062	0.000481897	0.00457532
TYR	66.7008	3.41309	0.880743	3.87523	0.000106522	0.00152163
CD5	7.62149	3.40749	1.12302	3.03423	0.00241153	0.0144856
C12orf74	25.533	3.40353	1.04638	3.25268	0.00114321	0.00851676
FAM155A	958.405	3.37933	0.882781	3.82805	0.000129163	0.00175405
PLPPR4	49.7301	3.3681	0.827538	4.07002	4.70087e-05	0.000846657
NXPE1	21.6582	3.3567	0.692713	4.84573	1.26144e-06	5.84962e-05
AGTR2	16.792	3.33357	1.14894	2.90143	0.00371463	0.0198791
THBD	117.676	3.32392	0.409391	8.11919	4.69315e-16	5.44084e-13
FGF14	9315.2	3.3156	0.482597	6.87032	6.40559e-12	2.39146e-09
FMOD	214.934	3.29922	0.705679	4.67524	2.93609e-06	0.000109061
LRATD1	16.71	3.28813	0.785121	4.18805	2.81366e-05	0.000594215
LIPI	40.8317	3.28172	0.733127	4.47634	7.59348e-06	0.000225895
KCNMB1	238.565	3.28049	0.720641	4.55218	5.30924e-06	0.000173723
ADH4	22.3252	3.25627	0.774021	4.20696	2.5883e-05	0.000559468
SLC44A5	473.497	3.24538	0.70883	4.57851	4.68304e-06	0.000157556
TMEM30B	32.4301	3.24249	0.796488	4.07098	4.68152e-05	0.000844553
AKAP5	17.5238	3.2418	0.770272	4.20865	2.569e-05	0.000556414
DCDC2C	142.651	3.23787	0.853861	3.79204	0.000149416	0.00196137
THBS4	2312.8	3.23615	0.580648	5.57335	2.49894e-08	2.57215e-06
ACMSD	19.4816	3.23506	0.86488	3.74047	0.000183677	0.00227172
FRZB	363.588	3.22054	0.392923	8.19637	2.47764e-16	3.21029e-13
NAA11	104.107	3.21221	0.799554	4.01751	5.88173e-05	0.000992012
ENTPD3	35.9726	3.20583	0.648657	4.94225	7.72264e-07	3.95597e-05
NRXN3	6069.01	3.20447	0.66804	4.79682	1.61201e-06	7.01735e-05
MRLN	6.77806	3.20113	1.13631	2.81712	0.00484566	0.0240232
CPB2	18.5105	3.19101	0.75275	4.23913	2.24383e-05	0.000506763
GRM3	30.0295	3.15897	0.732882	4.31034	1.63e-05	0.000398491
ARL14EPL	6.3179	3.14516	1.18944	2.64423	0.00818776	0.0349364
OR51I2	6.36905	3.14438	1.15543	2.72139	0.00650077	0.029671
GRIA1	105.211	3.1387	0.96333	3.25818	0.00112129	0.00840376
NUF2	81.723	3.13818	0.881969	3.55816	0.000373467	0.00380322
F8A1	6.631	3.13491	1.11638	2.80811	0.00498339	0.0245184
SATL1	34.1744	3.12927	0.772932	4.04858	5.15303e-05	0.000905149
CYP3A5	51.2697	3.11073	0.544225	5.71589	1.09129e-08	1.31485e-06
CLEC20A	8.22961	3.10835	1.25095	2.4848	0.0129625	0.0488162
PHYHIPL	35.4734	3.08899	0.703239	4.39251	1.12049e-05	0.000305614
TRPA1	173.934	3.08067	1.13425	2.71605	0.00660666	0.0299866
MYEF2	126.843	3.08026	0.497597	6.19026	6.00647e-10	1.13927e-07
MYH8	39.204	3.07867	0.709511	4.33915	1.43035e-05	0.000362975
PCDHB7	9.11308	3.06705	0.943459	3.25085	0.0011506	0.00854586
TUBB2A	15.606	3.063	0.756672	4.04799	5.16586e-05	0.000906151
EVI2A	15.2377	3.05938	0.886525	3.45097	0.000558566	0.00509674
KCNV2	10.1485	3.05242	0.961051	3.17612	0.00149258	0.0103354
GML	9.41492	3.03033	0.917721	3.30201	0.000959931	0.0075408
BMP8B	19.6375	3.02283	0.846439	3.57123	0.000355312	0.00366922
SFRP4	355.762	3.01691	0.560401	5.38348	7.30577e-08	5.93817e-06
C11orf42	9.67037	3.01176	0.961423	3.1326	0.00173263	0.0114712
CDH17	9.75963	3.00442	1.03752	2.89577	0.0037823	0.0200996
PLET1	21.1404	2.99217	0.725285	4.1255	3.69923e-05	0.000716019
MYOZ1	8.08039	2.98295	1.05478	2.82803	0.00468352	0.023441
S100A1	56.365	2.96558	0.679558	4.36399	1.27714e-05	0.000334502
DGAT2L6	15.1127	2.96028	0.896206	3.30312	0.000956146	0.00751911
ITIH2	16.7381	2.95926	0.674682	4.38615	1.15373e-05	0.000310297
CHRDL1	108.24	2.95304	0.382901	7.7123	1.23571e-14	1.13412e-11
MROH9	192.681	2.93798	0.851263	3.45131	0.000557869	0.00509627
CLU	147.778	2.93707	0.62617	4.69053	2.72499e-06	0.000103311
PP2D1	33.3047	2.93387	0.737283	3.97929	6.91205e-05	0.00111676
LHX4	19.7801	2.9308	0.66103	4.43368	9.26365e-06	0.000261939
GLIPR1L1	191.361	2.91763	0.777873	3.75078	0.000176286	0.00221113
TMEM196	11.4031	2.91083	1.03271	2.81864	0.00482282	0.0239356
C6orf201	21.443	2.88491	0.582836	4.94979	7.42945e-07	3.82837e-05
MEST	23.4661	2.87601	0.640111	4.49298	7.02329e-06	0.000212795
ACTA1	417.474	2.87103	0.529773	5.41936	5.98117e-08	5.08676e-06
LRRTM4	2696.67	2.87091	0.490767	5.84984	4.92054e-09	6.8598e-07
ISLR2	27.4392	2.86278	0.687462	4.16427	3.12355e-05	0.000635882
SLC7A14	12.2768	2.85652	0.781418	3.65556	0.000256622	0.00289137
MEGF10	19.9052	2.85104	0.984246	2.89668	0.00377136	0.0200657
DLK1	221.248	2.83922	0.904005	3.14071	0.00168539	0.0112622
C9orf131	5.39567	2.83675	1.09247	2.59664	0.00941413	0.0386154
MSMP	5.21712	2.83446	1.09144	2.59699	0.00940456	0.0385963
TIGIT	12.2447	2.82919	0.922838	3.06575	0.00217123	0.0134417
UTS2	10.715	2.82628	0.926965	3.04897	0.00229631	0.0139842
TMPRSS11A	23.9782	2.81246	0.833016	3.37624	0.000734851	0.00624241
PTHLH	11.2281	2.80993	0.895321	3.13846	0.0016984	0.011319
GNAT2	4.87664	2.80834	1.09953	2.55413	0.0106452	0.0422415
RGS5	700.272	2.80248	0.519747	5.392	6.96778e-08	5.79167e-06
PRB1	16.3132	2.79908	0.97471	2.87171	0.00408261	0.0211994
PDC	11.9643	2.79888	0.904915	3.09297	0.00198163	0.012579
COL9A2	22.4062	2.78744	0.797491	3.49526	0.000473593	0.00451203
FLG2	14.1277	2.7865	0.76027	3.66515	0.000247192	0.00282266
APOE	859.657	2.76245	0.515631	5.35742	8.44197e-08	6.6889e-06
SPINK5	12.5427	2.75865	0.995278	2.77174	0.00557574	0.0265565
LRRN1	21.4721	2.75653	0.573504	4.80646	1.53623e-06	6.77705e-05
GPR22	17.1478	2.75496	0.640433	4.30172	1.6948e-05	0.000409042
COL22A1	63.5422	2.74149	1.05859	2.58976	0.00960423	0.0392054
ZNF750	7.53556	2.74072	0.900561	3.04335	0.00233961	0.0141803
STX19	67.9705	2.73677	0.519221	5.27091	1.35751e-07	9.90132e-06
CLDN14	22.7759	2.7358	0.808267	3.38477	0.000712369	0.00609136
ACKR4	132.262	2.73018	0.55307	4.93642	7.95707e-07	4.05939e-05
NODAL	19.8478	2.71774	0.673081	4.03776	5.39639e-05	0.000939654
ADGRE2	97.0932	2.71769	0.911853	2.9804	0.00287873	0.0165086
GRIN2C	24.6512	2.71392	0.574229	4.7262	2.28763e-06	9.12857e-05
PI15	32.0628	2.71275	0.899297	3.01653	0.0025569	0.0151404
GPR82	26.0149	2.70617	0.607834	4.45216	8.50108e-06	0.000245739
LRRC53	9.53614	2.70089	0.778623	3.4688	0.000522785	0.00485939
NRG3	885.195	2.63912	0.575613	4.58489	4.54216e-06	0.000153923
C12orf40	220.869	2.63528	0.647768	4.06824	4.73686e-05	0.000851745
INSYN2A	251.994	2.62734	0.625951	4.19735	2.70054e-05	0.000578645
NAP1L3	8.40479	2.62427	0.886434	2.96049	0.00307155	0.0172903
AC025287.4	48.3172	2.62413	0.653881	4.01315	5.99131e-05	0.00100818
SPIN2A	9.77715	2.61895	0.867591	3.01864	0.0025391	0.015079
ITPRID1	25.764	2.61873	0.7218	3.62805	0.000285567	0.00312168
CNMD	15.5947	2.61518	0.787952	3.31896	0.000903537	0.00724353
TPD52	323.507	2.58861	0.41789	6.19449	5.84739e-10	1.12e-07
LDHAL6A	37.0702	2.58599	0.568187	4.5513	5.33148e-06	0.000173723
C12orf81	6.57596	2.58559	0.954756	2.70812	0.00676661	0.0304544
FAM9B	53.9428	2.5759	0.709249	3.63187	0.000281374	0.00309118
ENKUR	43.5957	2.5758	0.430681	5.98077	2.22081e-09	3.35053e-07
CEMIP	590.179	2.57553	0.881341	2.92229	0.00347473	0.0188749
NPFFR2	43.4399	2.5721	0.702148	3.66319	0.000249091	0.00283181
MTCP1	82.997	2.56272	0.730688	3.50728	0.000452719	0.00435549
TSBP1	75.307	2.56143	0.885416	2.89291	0.00381692	0.0202104
PLPP4	18.8712	2.56123	0.701888	3.64905	0.000263211	0.00295201
SHOC1	603.023	2.5555	0.705491	3.6223	0.000291998	0.00317707
C1orf105	20.7492	2.54808	0.739314	3.44655	0.000567802	0.00515539
DGKB	1380.99	2.54779	0.435516	5.85005	4.9142e-09	6.8598e-07
SLC3A1	80.5259	2.54753	0.565532	4.50467	6.64759e-06	0.000204157
SMTNL1	6.49756	2.54047	0.918345	2.76636	0.00566865	0.0268235
LHFPL5	27.3964	2.53479	0.60399	4.19674	2.70779e-05	0.000579635
COL9A3	35.2667	2.52525	0.709915	3.55712	0.000374943	0.00380956
TSTD1	18.9317	2.52515	0.807497	3.12713	0.00176521	0.0116074
CA1	22.6804	2.51272	0.666623	3.76933	0.000163684	0.00209651
GABRR1	13.8097	2.50674	0.610795	4.10406	4.05954e-05	0.000763617
INSL6	51.7004	2.5048	0.718218	3.48752	0.000487531	0.00461489
CC2D2B	126.872	2.50245	0.520716	4.80579	1.54143e-06	6.77705e-05
KLHL10	7.81068	2.49984	0.796763	3.1375	0.00170394	0.0113324
EVI2B	70.97	2.49899	0.698551	3.57739	0.000347046	0.00361266
SCRG1	79.5617	2.4982	0.533952	4.6787	2.887e-06	0.000107419
SEMA3D	88.052	2.49636	0.93829	2.66054	0.00780159	0.033768
IL7	361.154	2.49511	0.706823	3.53003	0.000415507	0.00409502
DDI1	8.6109	2.4936	0.832689	2.99464	0.00274771	0.0159609
FAM217A	72.4865	2.48576	0.80254	3.09737	0.00195248	0.0124263
GPR18	15.3439	2.47787	0.827192	2.99552	0.00273975	0.0159315
CYP3A7	22.4581	2.47544	0.700287	3.5349	0.000407926	0.00403837
TACR1	164.804	2.47309	0.728628	3.39417	0.000688359	0.00594141
HSD17B8	5.89551	2.46349	0.93681	2.62966	0.00854709	0.0360113
C4BPA	22.3742	2.46026	0.633916	3.88104	0.000104009	0.00149511
CD27	8.19644	2.45707	0.828326	2.96631	0.00301399	0.0170578
CLDN18	61.6772	2.45366	0.804337	3.05054	0.00228433	0.0139498
CLEC14A	280.085	2.45084	0.648685	3.77816	0.000157992	0.00204231
SLC38A4	25.2253	2.44978	0.738125	3.31892	0.000903673	0.00724353
SMLR1	6.74258	2.44245	0.969007	2.52057	0.0117166	0.0452538
CRABP2	8.14796	2.44237	0.986668	2.47537	0.0133097	0.0497325
C6orf226	14.8706	2.44102	0.656231	3.71975	0.00019942	0.00241486
OMG	112.617	2.43902	0.748046	3.26053	0.00111206	0.00835471
SMOC1	32.9784	2.42772	0.686343	3.53719	0.000404415	0.00401759
FAM133A	11.7934	2.42707	0.880527	2.75638	0.00584448	0.0274374
CRYBA1	5.90618	2.42293	0.911762	2.65742	0.00787424	0.0340023
GAPDHS	20.1878	2.42054	0.677173	3.57448	0.00035092	0.00363925
POSTN	2674.8	2.41314	0.910033	2.65171	0.00800863	0.0344229
AOC3	17.8503	2.40398	0.731967	3.28427	0.00102247	0.00788543
CLDN20	37.6891	2.39479	0.557554	4.29518	1.74556e-05	0.000417474
OR2A42	7.59273	2.38276	0.901026	2.64449	0.00818138	0.0349314
STAR	8.33529	2.37212	0.837799	2.83138	0.00463483	0.0232767
IL5	16.7456	2.35698	0.797242	2.95642	0.00311233	0.017453
SLC16A9	284.652	2.35576	0.427362	5.51232	3.54125e-08	3.45146e-06
HR	17.572	2.3554	0.584698	4.0284	5.61577e-05	0.000964888
MYL2	945.702	2.35157	0.518914	4.53171	5.85072e-06	0.000187317
ITGA2	69.4442	2.33698	0.544584	4.29131	1.77622e-05	0.000422972
PDE6C	18.4831	2.32756	0.662451	3.51355	0.000442159	0.00429428
OPN1SW	21.5152	2.32169	0.856215	2.71158	0.00669637	0.0302815
RPA3	188.799	2.3119	0.620895	3.7235	0.00019648	0.00238713
C16orf89	17.4319	2.30985	0.697853	3.30994	0.000933167	0.00740183
CLUL1	5.36544	2.30928	0.923459	2.50068	0.0123954	0.0472132
SLC26A5	48.9965	2.30429	0.446127	5.1651	2.4031e-07	1.53875e-05
MRAP	13.3069	2.29961	0.643193	3.5753	0.000349826	0.00363376
C4orf45	58.1241	2.29798	0.484563	4.74239	2.11211e-06	8.67974e-05
BCL2L14	308.584	2.29518	0.674381	3.40339	0.000665556	0.00580136
CD160	15.4975	2.29419	0.657811	3.48761	0.000487361	0.00461489
ADGRE3	24.5884	2.29178	0.507028	4.52002	6.18334e-06	0.000193192
ZNF831	21.1718	2.2792	0.543446	4.19397	2.74111e-05	0.000582803
ANXA10	14.1495	2.27427	0.700533	3.24648	0.00116841	0.00864224
SLC26A4	172.239	2.27335	0.34911	6.51185	7.4229e-11	1.92358e-08
PTGFR	214.477	2.26798	0.693483	3.27042	0.00107387	0.00813694
FGL2	71.2307	2.26757	0.562658	4.0301	5.57525e-05	0.000960621
CRISPLD1	275.815	2.26684	0.34767	6.52009	7.02658e-11	1.86475e-08
ID3	143.496	2.26493	0.596174	3.79911	0.000145219	0.00192116
SLC6A1	386.211	2.26008	0.435851	5.18544	2.15501e-07	1.40856e-05
C2orf66	9.84365	2.25972	0.886063	2.55029	0.0107632	0.0425183
SLC14A1	30.4596	2.25807	0.489736	4.61078	4.01156e-06	0.000138677
PTPN7	12.4661	2.25763	0.880432	2.56424	0.0103403	0.0412779
GDAP1L1	65.8917	2.257	0.609113	3.70538	0.000211074	0.00251315
TMEM184A	14.6082	2.256	0.678237	3.32627	0.000880164	0.00710421
RPS10	28.5995	2.25539	0.554268	4.06913	4.71885e-05	0.0008492
CTXND2	11.0363	2.25138	0.691229	3.25708	0.00112566	0.00842507
KCNMA1	358.751	2.24828	0.617022	3.64376	0.000268681	0.0029922
TRIL	179.873	2.24558	0.832796	2.69643	0.0070087	0.0312069
SPDYE3	113.386	2.24141	0.487432	4.59842	4.25716e-06	0.000145158
DDX43	26.6611	2.23279	0.776629	2.87498	0.00404051	0.0210552
ZNF804B	234.873	2.23254	0.717454	3.11175	0.00185979	0.0120046
MTMR7	26.1792	2.23192	0.561246	3.97673	6.98689e-05	0.00112254
IFI27	190.402	2.22887	0.385616	5.78002	7.46937e-09	9.45563e-07
TEX52	8.6191	2.22598	0.737157	3.01968	0.00253044	0.015044
PRSS48	77.0778	2.22254	0.653711	3.39988	0.000674143	0.0058462
C3orf49	45.1886	2.2148	0.683291	3.24137	0.00118958	0.00874305
KIAA1549L	64.8836	2.21185	0.610616	3.62233	0.000291965	0.00317707
SPATA22	36.6093	2.20703	0.478694	4.61052	4.0167e-06	0.000138677
SLC12A1	20.2544	2.20641	0.502458	4.39123	1.12712e-05	0.000306727
UGT2B7	6.51773	2.20508	0.856847	2.57348	0.0100682	0.0404867
NNAT	7.9153	2.20495	0.87697	2.51428	0.0119275	0.0458334
ISLR	275.209	2.2018	0.465736	4.72757	2.27221e-06	9.11656e-05
UBB	149.189	2.20125	0.602258	3.65499	0.000257189	0.00289627
LAYN	17.3381	2.20048	0.641584	3.42977	0.000604102	0.00540039
REN	15.0275	2.19988	0.691359	3.18197	0.00146278	0.0101868
FOXO6	61.2528	2.19422	0.663889	3.3051	0.000949437	0.0074931
JAKMIP2	163.164	2.19293	0.791201	2.77165	0.00557727	0.0265565
CDKN2D	6.90546	2.18531	0.857563	2.54828	0.0108255	0.0426573
CNBD1	787.414	2.18473	0.344623	6.33948	2.30542e-10	5.07816e-08
LRRC3B	77.99	2.18416	0.627426	3.48115	0.000499263	0.00469367
G0S2	85.9541	2.17954	0.797821	2.73186	0.00629772	0.0290357
FREM3	16.1757	2.17861	0.769749	2.83029	0.00465064	0.023327
TMEM17	10.3118	2.17794	0.6911	3.15141	0.00162483	0.0109685
RHD	305.077	2.17733	0.548725	3.96797	7.24866e-05	0.00114868
FZD2	88.9736	2.17506	0.506124	4.29749	1.72741e-05	0.000413583
NTM	856.676	2.16659	0.385993	5.61303	1.98819e-08	2.18969e-06
SPINK9	17.3321	2.16628	0.583962	3.70962	0.000207574	0.00248139
HSD11B1	167.439	2.16425	0.387383	5.58685	2.31227e-08	2.47245e-06
TYMS	25.7208	2.1626	0.572697	3.77617	0.000159259	0.00205146
ADH6	10.229	2.16239	0.814026	2.65641	0.00789773	0.0340771
THUMPD1	978.65	2.15747	0.526934	4.09438	4.23305e-05	0.000789511
CYP8B1	5.8301	2.15547	0.837124	2.57485	0.0100284	0.040398
MLANA	19.9085	2.14303	0.747019	2.86877	0.00412068	0.0213317
MEIOC	21.7463	2.13532	0.486654	4.38775	1.14528e-05	0.000309156
ZBTB32	25.5857	2.13526	0.747267	2.85742	0.00427095	0.0218934
GPX2	15.0048	2.13438	0.729633	2.92527	0.00344154	0.0187622
S100A6	681.529	2.13255	0.625898	3.40719	0.000656364	0.00573947
CCN2	927.291	2.13033	0.42848	4.97182	6.63259e-07	3.55465e-05
KCNIP1	2856.84	2.12722	0.335978	6.33142	2.42919e-10	5.2978e-08
AEBP1	862.064	2.12631	0.542462	3.91974	8.86433e-05	0.00133462
RXRG	252.461	2.10819	0.384346	5.48514	4.13153e-08	3.80775e-06
UBL5	71.1389	2.10603	0.521917	4.03517	5.45621e-05	0.000945586
NGEF	14.5333	2.09622	0.723123	2.89884	0.00374543	0.0200001
ERCC6L	29.6835	2.09591	0.682557	3.07068	0.00213573	0.0132705
RSPO2	71.7367	2.09414	0.70161	2.98476	0.00283802	0.0163505
GUCY2C	25.2756	2.09324	0.591631	3.53808	0.000403051	0.00400813
AK5	149.152	2.09033	0.515922	4.05165	5.08586e-05	0.000896928
RPL19	185.729	2.08905	0.519619	4.02035	5.8111e-05	0.000984625
PDE8B	156.444	2.08234	0.691587	3.01096	0.00260423	0.0153419
CD63	628.947	2.08194	0.544609	3.82282	0.000131935	0.001784
ERI2	339.331	2.08169	0.574838	3.62134	0.000293076	0.00318637
SERPINE3	19.7918	2.08084	0.639971	3.25146	0.00114813	0.00853808
SLC9C1	114.575	2.07521	0.544209	3.81326	0.000137144	0.00183863
IMPG1	8.2112	2.07335	0.775068	2.67505	0.00747181	0.0327135
TM4SF1	227.468	2.07085	0.441142	4.6943	2.67521e-06	0.000102324
CFAP100	23.1761	2.06917	0.68414	3.02449	0.00249054	0.014867
LYG2	24.2785	2.06589	0.662729	3.11725	0.0018255	0.0118531
PDE5A	6348.55	2.06567	0.308879	6.68764	2.26797e-11	6.93841e-09
ZNF365	258.341	2.0655	0.537615	3.84197	0.00012205	0.00168446
FAM151A	5.72792	2.06464	0.820976	2.51487	0.0119078	0.0457912
ATP5MF	24.4038	2.06159	0.561512	3.67149	0.000241143	0.00277227
DUSP28	15.0685	2.06088	0.542915	3.79596	0.000147075	0.00193641
AQP11	59.6554	2.06068	0.382749	5.38389	7.28913e-08	5.93817e-06
LCA5L	92.4261	2.05892	0.513304	4.01112	6.04319e-05	0.00101381
ANGPTL7	15.874	2.05686	0.66629	3.08703	0.0020217	0.0127749
CD9	305.695	2.05148	0.46296	4.43122	9.37012e-06	0.000264271
CDH7	12.3644	2.05112	0.74113	2.76756	0.00564782	0.0267675
KCNC1	62.9268	2.047	0.694035	2.94942	0.00318373	0.017745
STEAP1	8.40446	2.04632	0.779852	2.62398	0.0086908	0.0364949
PIRT	7.09541	2.04324	0.779355	2.62171	0.00874892	0.0366443
QPCT	46.7157	2.03567	0.529747	3.84271	0.000121683	0.00168149
PODXL	158.516	2.03092	0.490034	4.14444	3.40641e-05	0.000672338
PCDH12	25.9564	2.0278	0.61088	3.31947	0.000901881	0.00723443
MKRN2OS	79.8267	2.02665	0.450882	4.49486	6.96165e-06	0.000211218
SMC1B	50.0758	2.02514	0.619036	3.27143	0.00107003	0.00812451
NRIP2	23.9061	2.02417	0.555125	3.64633	0.000266008	0.00297506
AGT	115.904	2.02185	0.4617	4.37913	1.19152e-05	0.000318514
GPR183	10.7029	2.01839	0.672076	3.00321	0.00267145	0.0156331
CHAD	15.7096	2.01826	0.631888	3.19401	0.00140309	0.00986462
FAM90A1	11.6498	2.01412	0.661951	3.04271	0.00234457	0.0142035
PSG8	7.30258	2.01308	0.7455	2.70031	0.0069275	0.0309832
PRSS51	17.2579	2.01121	0.608172	3.30698	0.000943092	0.00745907
NDN	53.1554	2.01119	0.556557	3.61362	0.000301955	0.00326357
FAU	168.391	2.00721	0.579229	3.46531	0.000529623	0.00489962
C5orf67	10.0136	2.00631	0.791098	2.53611	0.011209	0.0437846
CDH12	226.242	2.00521	0.589574	3.40111	0.000671117	0.00582624
C10orf90	50.2992	2.00428	0.746752	2.684	0.00727467	0.0320607
CADM2	295.659	2.00238	0.580827	3.44746	0.000565882	0.00514453
SLC10A1	29.3994	1.99636	0.585026	3.41243	0.000643858	0.00566442
PGLYRP1	7.80531	1.99458	0.758244	2.63053	0.00852511	0.035972
PIK3C2G	52.1738	1.99399	0.599899	3.32387	0.000887771	0.00716036
A2ML1	24.9057	1.9918	0.498818	3.99304	6.52309e-05	0.00107099
SLC16A6	15.093	1.9881	0.622958	3.19139	0.00141589	0.00993245
KCNH8	42.2029	1.98733	0.417062	4.76507	1.88791e-06	7.94309e-05
F2R	980.492	1.98578	0.370733	5.35637	8.49122e-08	6.70381e-06
PLEKHG6	16.9152	1.98454	0.717243	2.7669	0.00565924	0.0267965
XG	245.052	1.97982	0.759431	2.60698	0.00913448	0.0377889
PODNL1	44.3324	1.97635	0.597565	3.30734	0.000941857	0.00745465
ID4	159.764	1.97492	0.586561	3.36694	0.000760079	0.00638774
CNGB3	64.5129	1.97307	0.405594	4.86465	1.1466e-06	5.38509e-05
C21orf62	59.1987	1.97116	0.602638	3.27089	0.0010721	0.00813193
ITGBL1	1761.35	1.96932	0.637935	3.08702	0.00202176	0.0127749
SPACA5	19.3172	1.96514	0.711787	2.76086	0.00576502	0.0271454
BTBD18	21.5221	1.96197	0.615054	3.18991	0.00142316	0.00997709
PYHIN1	11.9332	1.95639	0.767152	2.5502	0.010766	0.0425216
AMZ1	230.884	1.95628	0.569031	3.43791	0.000586225	0.00527483
MIF4GD	17.4104	1.95092	0.542524	3.59601	0.000323138	0.00343853
CHAC2	23.9045	1.94587	0.491587	3.95834	7.54715e-05	0.00118153
INHBA	455.527	1.94375	0.268657	7.23507	4.65286e-13	2.69706e-10
CST3	1340.06	1.94074	0.49864	3.89208	9.93893e-05	0.00144791
TMEM266	51.2136	1.94043	0.321539	6.03481	1.59148e-09	2.57761e-07
ARG1	17.3628	1.93993	0.653517	2.96844	0.00299315	0.0169792
LZTS1	78.3489	1.9387	0.494441	3.921	8.81809e-05	0.0013313
CD200	97.6132	1.93809	0.35233	5.50077	3.78144e-08	3.63729e-06
APCDD1L	182.452	1.93777	0.531439	3.64627	0.000266077	0.00297506
AC119396.1	53.3369	1.93688	0.474107	4.08532	4.40153e-05	0.000809963
C2orf73	37.1643	1.93545	0.392084	4.93631	7.9614e-07	4.05939e-05
DEFB124	8.66458	1.93262	0.765483	2.52471	0.0115794	0.0448968
ANKUB1	724.587	1.9243	0.566108	3.39917	0.000675907	0.00585722
C16orf91	10.3629	1.9226	0.684449	2.80898	0.00496981	0.0244575
SFTPD	27.9073	1.92236	0.499814	3.84615	0.000119987	0.00166576
CRMP1	218.145	1.91836	0.526158	3.64597	0.000266382	0.00297696
ITM2A	96.0043	1.91569	0.579703	3.30461	0.000951096	0.0075035
MFAP4	297.459	1.91474	0.605894	3.16019	0.00157668	0.0107422
RNASE1	53.9602	1.91307	0.604875	3.16275	0.00156286	0.0106778
HAPLN1	646.504	1.90927	0.488165	3.91111	9.18722e-05	0.00136366
GRIK1	83.6115	1.90919	0.503622	3.79093	0.000150087	0.00196549
C1GALT1C1	78.2682	1.909	0.410267	4.65305	3.27057e-06	0.000119256
RASGRF2	405.132	1.90075	0.452054	4.2047	2.61423e-05	0.00056234
ACSM6	27.4683	1.8983	0.518152	3.6636	0.000248695	0.00283085
GRIA3	34.993	1.89746	0.517899	3.66376	0.000248539	0.00283085
KLHL35	16.0586	1.89515	0.599062	3.16352	0.00155871	0.0106626
RRAGA	38.5072	1.89404	0.612062	3.09452	0.00197134	0.012521
PPDPF	87.2377	1.8933	0.414866	4.56365	5.02721e-06	0.000167272
RGS20	28.2911	1.89067	0.441417	4.28319	1.84231e-05	0.000434016
TRIM5	263.128	1.88056	0.567194	3.31555	0.000914628	0.00730475
CCDC144NL	51.1301	1.87457	0.724209	2.58843	0.00964137	0.0392988
C12orf57	70.6363	1.87149	0.40107	4.66624	3.06767e-06	0.000112914
MRPL51	43.7828	1.86926	0.482925	3.8707	0.000108524	0.00154223
ZC2HC1C	33.5086	1.86828	0.425305	4.39281	1.11897e-05	0.000305614
ANKRD29	114.541	1.86816	0.487095	3.8353	0.000125409	0.00172005
CELA2B	8.88158	1.8651	0.714992	2.60856	0.00909252	0.037668
VWA1	65.4383	1.86365	0.3991	4.66962	3.01756e-06	0.000111523
SYTL2	482.485	1.86157	0.341705	5.44788	5.09736e-08	4.54573e-06
NDUFAF3	32.5747	1.85987	0.517906	3.59113	0.000329246	0.00348334
NDUFA4L2	46.8482	1.85766	0.59149	3.14065	0.00168573	0.0112622
IFIT2	32.5677	1.85692	0.426273	4.35617	1.32356e-05	0.000345428
SCG5	26.7512	1.85462	0.443505	4.18174	2.89283e-05	0.000603173
RPS27	226.337	1.85293	0.537297	3.44862	0.00056346	0.00513087
PROX2	11.2009	1.84784	0.742086	2.49007	0.0127718	0.0483363
MASP2	30.721	1.84615	0.627419	2.94245	0.00325629	0.0180625
MYO1H	52.7325	1.84281	0.565951	3.25613	0.0011294	0.00844732
TPPP3	8.95947	1.84181	0.74018	2.48833	0.0128343	0.048466
SNTG1	70.108	1.83976	0.677821	2.71423	0.00664302	0.0301082
RFX4	16.5087	1.83774	0.64462	2.85089	0.00435965	0.0222372
CAVIN3	67.0766	1.83322	0.52152	3.51515	0.0004395	0.00428168
IGFBP5	1714.13	1.83246	0.429604	4.26546	1.99494e-05	0.000461096
FJX1	6.92628	1.83162	0.7282	2.51527	0.011894	0.0457912
GRM6	8.215	1.83146	0.719976	2.54378	0.010966	0.0430829
DEGS2	20.4797	1.83052	0.581148	3.14984	0.0016336	0.0110007
MYL12A	271.613	1.82896	0.40087	4.56247	5.05553e-06	0.000167673
GALR1	122.399	1.8236	0.732012	2.49122	0.0127306	0.048223
ACSM1	932.43	1.82291	0.486588	3.74631	0.000179457	0.00223834
MMP21	45.8836	1.82264	0.633474	2.87721	0.00401207	0.0209367
P2RY1	160.704	1.82186	0.304769	5.97785	2.26104e-09	3.38802e-07
ARRDC4	85.2971	1.82039	0.330986	5.49991	3.79992e-08	3.63917e-06
PRMT8	10.295	1.82007	0.674331	2.69907	0.00695331	0.0310608
TSACC	10.8464	1.81874	0.613462	2.96472	0.00302961	0.0171286
PI16	706.573	1.81861	0.461579	3.93998	8.14887e-05	0.00125171
TTC23L	47.5603	1.81823	0.431425	4.21447	2.50367e-05	0.00054706
TCF24	26.1389	1.80835	0.423367	4.27136	1.94288e-05	0.00045191
SLC5A9	116.647	1.80628	0.708137	2.55075	0.0107492	0.0424857
RAMP2	38.7596	1.80618	0.489151	3.69248	0.000222075	0.00260471
CRYAB	208.568	1.8034	0.474809	3.79815	0.000145778	0.00192509
MUC6	21.8483	1.80256	0.52231	3.45113	0.000558254	0.00509627
SLC18A2	20.143	1.80219	0.575575	3.13111	0.00174149	0.0115125
PEAK3	11.9215	1.79992	0.575608	3.12699	0.00176604	0.0116086
PKD2L2	87.5212	1.79971	0.483142	3.72501	0.000195308	0.00237908
DKK2	44.5927	1.79519	0.452006	3.97162	7.13854e-05	0.00113828
SAMD5	378.754	1.79267	0.503887	3.55769	0.000374131	0.00380822
TRABD2B	448.714	1.79138	0.352377	5.08371	3.70135e-07	2.21548e-05
RPL7A	200.192	1.78978	0.526862	3.39706	0.000681128	0.00589285
ENPP2	205.175	1.78938	0.360978	4.95703	7.15776e-07	3.72728e-05
ADAMTS8	11.9371	1.78874	0.648874	2.75669	0.00583898	0.0274233
BAIAP2L2	145.343	1.78849	0.424167	4.21647	2.48156e-05	0.000545227
ARFGEF3	76.7547	1.78529	0.482499	3.70009	0.000215526	0.00255438
AATK	17.9452	1.77791	0.581792	3.05592	0.00224368	0.0137703
LRRN3	132.327	1.77587	0.472958	3.75481	0.00017347	0.00219095
BTBD11	108.456	1.77298	0.480673	3.68854	0.000225545	0.00263419
MEOX2	2494.26	1.76331	0.22346	7.89094	2.99921e-15	2.87233e-12
OGN	611.596	1.76317	0.607999	2.89995	0.00373226	0.019954
TCF7	87.1857	1.76252	0.581411	3.03146	0.00243378	0.0145874
EDDM13	145.439	1.75824	0.623344	2.82066	0.00479245	0.0238304
COL8A2	34.1876	1.75743	0.389128	4.51632	6.29245e-06	0.000195768
MFSD4A	14.3664	1.75603	0.513522	3.41959	0.000627164	0.00555471
TRPC6	144.68	1.75383	0.528505	3.31847	0.000905105	0.0072472
SERPIND1	18.6864	1.74945	0.606748	2.88332	0.00393507	0.0206425
MARCOL	9.13915	1.74865	0.664847	2.63016	0.00853452	0.0359789
GLIPR1L2	72.5879	1.74722	0.452098	3.86468	0.000111234	0.0015706
COX5B	114.8	1.74715	0.457185	3.82153	0.000132627	0.00179226
HCRTR2	15.2032	1.74348	0.515644	3.38117	0.000721783	0.00616229
RPS23	263.147	1.74122	0.488391	3.56523	0.000363541	0.00372799
ZNF213	199.512	1.74051	0.428826	4.05877	4.93311e-05	0.000875597
RSPO3	38.9031	1.7366	0.474196	3.6622	0.000250056	0.0028377
PLP1	18.9694	1.73131	0.500384	3.45997	0.000540243	0.00497697
SLC16A13	9.11995	1.73081	0.692325	2.5	0.0124194	0.0472789
PSENEN	18.5545	1.7294	0.662762	2.60939	0.00907044	0.0375907
CSTB	106.091	1.72807	0.461692	3.7429	0.000181909	0.00225833
DEUP1	45.3866	1.72715	0.434106	3.97865	6.93081e-05	0.00111761
GABRA2	15.7407	1.7269	0.506714	3.40805	0.000654292	0.00572589
CABCOCO1	33.3729	1.72459	0.546541	3.15546	0.00160243	0.0108672
ZNF154	95.875	1.72257	0.411392	4.18719	2.82433e-05	0.000594988
NCBP2AS2	22.8411	1.72147	0.565284	3.04532	0.00232432	0.0141157
TP53TG5	56.1309	1.71958	0.371773	4.62534	3.73987e-06	0.000131384
RNF181	16.6009	1.71874	0.594962	2.88882	0.00386695	0.0203969
ABCG5	14.9662	1.71725	0.591097	2.90518	0.00367038	0.0197093
ERP27	20.6752	1.71638	0.510252	3.36378	0.000768828	0.00643426
EDNRA	827.574	1.71239	0.551513	3.1049	0.00190344	0.0121881
P3H2	88.4665	1.71195	0.501767	3.41184	0.000645261	0.00566985
CRIP1	80.0336	1.71098	0.508501	3.36475	0.000766122	0.00641893
LRRN4CL	65.3327	1.70921	0.529324	3.22904	0.00124209	0.00902653
SCARA3	99.0605	1.70419	0.560722	3.03928	0.00237144	0.0143387
FLRT1	24.6487	1.70344	0.494162	3.44713	0.000566572	0.00514846
MT2A	41.3167	1.70267	0.532819	3.19559	0.00139545	0.00983602
NLRC4	19.1848	1.70197	0.682348	2.49429	0.012621	0.0479565
SRP14	171.29	1.70146	0.510502	3.33292	0.000859403	0.00696727
RPS15	200.527	1.70057	0.513687	3.31052	0.000931243	0.00739722
FZD6	102.113	1.70049	0.381435	4.45814	8.26731e-06	0.000241517
SDK2	309.093	1.695	0.457774	3.7027	0.000213321	0.00253442
RTL8A	23.5006	1.69479	0.525976	3.22218	0.00127217	0.00919362
CHST14	24.2928	1.69332	0.620653	2.72829	0.00636643	0.0292397
FGF9	52.8768	1.69209	0.606997	2.78764	0.0053094	0.0256712
STXBP5L	41.8029	1.68906	0.41133	4.10633	4.02001e-05	0.000759424
CCN5	102.9	1.68867	0.490086	3.44566	0.00056966	0.00516375
PDZK1	46.3016	1.68822	0.426808	3.95545	7.63895e-05	0.00119336
ID1	65.754	1.68597	0.389508	4.32845	1.50162e-05	0.000376723
LGALS1	281.729	1.68428	0.644934	2.61155	0.00901329	0.0374613
ENO4	150.946	1.6823	0.423921	3.96843	7.23472e-05	0.00114768
PRSS23	917.903	1.68224	0.498127	3.37713	0.000732472	0.00623258
UQCR10	67.6754	1.68153	0.424802	3.95838	7.5461e-05	0.00118153
GRIN2B	31.9489	1.68138	0.482229	3.48668	0.000489055	0.00462214
GATM	176.172	1.68115	0.300287	5.59849	2.16223e-08	2.34618e-06
DBNDD2	38.6132	1.67781	0.480852	3.48924	0.000484395	0.00459508
CATSPER2	138.899	1.67204	0.468466	3.56918	0.000358102	0.00369111
AUNIP	11.6043	1.66366	0.571838	2.90931	0.00362227	0.0194889
AGMO	1236.07	1.66343	0.207653	8.01061	1.14137e-15	1.19719e-12
DCTN3	30.0654	1.65955	0.379808	4.36944	1.24564e-05	0.000327811
H3F3B	456.326	1.65908	0.510232	3.25162	0.00114749	0.00853623
PCDHB4	28.3483	1.65808	0.472112	3.51206	0.000444655	0.00431282
DNAH6	99.8675	1.65626	0.333988	4.95903	7.08445e-07	3.70714e-05
OR2A7	65.6147	1.65555	0.302632	5.47051	4.48738e-08	4.10139e-06
TIMM10	13.4259	1.65373	0.55476	2.98098	0.00287332	0.0164905
MROH2B	34.8813	1.65268	0.540393	3.0583	0.00222596	0.0136959
SMOC2	9353.21	1.65171	0.376713	4.38453	1.16236e-05	0.000311854
LOXL4	59.3122	1.65012	0.404598	4.07841	4.53438e-05	0.00082887
CXCL16	9.33399	1.6486	0.608272	2.7103	0.00672232	0.0303574
SPDYE21P	66.095	1.64663	0.524436	3.13981	0.0016906	0.0112879
PLLP	10.8274	1.63915	0.578889	2.83155	0.0046323	0.0232767
C9orf129	19.7208	1.63834	0.457613	3.58018	0.000343356	0.00358101
OVOL2	61.684	1.63648	0.34314	4.76914	1.85016e-06	7.82217e-05
SPC25	25.5048	1.63636	0.507544	3.22408	0.00126376	0.00914784
RGS17	692.269	1.63623	0.625921	2.61412	0.0089458	0.0372494
COX4I1	132.163	1.63547	0.452235	3.61643	0.000298699	0.00323155
FAM20A	729.337	1.6322	0.357301	4.56815	4.92058e-06	0.000163972
BDNF	35.5316	1.6318	0.540815	3.01731	0.00255032	0.0151132
DOLK	13.3824	1.63167	0.582021	2.80345	0.00505588	0.0248031
FAM184B	81.4149	1.63025	0.367512	4.4359	9.16876e-06	0.000260594
IFITM3	184.7	1.62527	0.554207	2.93261	0.00336131	0.0184545
IFI6	98.3944	1.6239	0.364642	4.45339	8.45239e-06	0.000244975
MAK	373.824	1.62081	0.508699	3.18618	0.00144165	0.0100683
SRSF12	71.7755	1.62029	0.440497	3.67833	0.000234763	0.00271308
PTCH2	297.787	1.61668	0.517482	3.12413	0.0017833	0.0116526
FAM186A	59.5123	1.61625	0.404407	3.99659	6.42618e-05	0.00106029
MYOT	38.4427	1.61045	0.400816	4.01794	5.87102e-05	0.000990966
TRIAP1	8.85983	1.60927	0.606886	2.65168	0.00800915	0.0344229
RPL15	241.031	1.60868	0.493532	3.25952	0.00111599	0.00837544
DIO1	36.0297	1.60796	0.484522	3.31864	0.000904569	0.0072472
RPS13	176.443	1.60516	0.512033	3.13488	0.00171922	0.011403
MRPL40	26.8441	1.59447	0.485228	3.28602	0.00101613	0.00784793
CFTR	23.0322	1.59107	0.473185	3.36247	0.000772474	0.00645496
LUM	2795.95	1.58989	0.634971	2.50388	0.0122841	0.0469327
S100A11	222.475	1.58338	0.486811	3.25256	0.00114371	0.00851676
SLCO4C1	43.2475	1.58272	0.557165	2.84068	0.00450181	0.0227643
TIMP1	825.189	1.5824	0.555802	2.84706	0.00441244	0.0224153
MYO3B	90.8593	1.58172	0.275875	5.73346	9.84012e-09	1.21088e-06
FGF1	259.518	1.57674	0.329157	4.79024	1.66584e-06	7.19478e-05
SEMA4G	46.7979	1.57601	0.524245	3.00625	0.00264494	0.0155278
TMEM107	38.5342	1.57586	0.345989	4.55465	5.24741e-06	0.000172514
RPL10	453.327	1.57516	0.458327	3.43675	0.000588735	0.00528567
NFE2L3	35.4686	1.57479	0.628673	2.50494	0.0122473	0.0468272
SPINT2	30.5733	1.57275	0.45714	3.44042	0.000580821	0.00523475
SLC51A	24.5223	1.57021	0.587465	2.67285	0.00752094	0.0328562
C17orf64	15.5787	1.57008	0.527815	2.97468	0.00293298	0.0167197
SGIP1	5774.08	1.56069	0.371003	4.20667	2.59159e-05	0.000559468
COCH	45.4705	1.55795	0.528505	2.94785	0.0031999	0.0178216
RAET1E	26.3808	1.55752	0.537314	2.89872	0.00374692	0.0200003
RPS2	209.326	1.55414	0.520558	2.98552	0.00283096	0.0163197
TRIM17	49.6285	1.55231	0.536107	2.89552	0.0037853	0.0201042
CHODL	116.825	1.54396	0.35475	4.35226	1.34742e-05	0.000348353
THNSL1	32.975	1.54373	0.370815	4.16307	3.1399e-05	0.000636991
SYCP2L	153.609	1.54334	0.393011	3.92695	8.60289e-05	0.00130417
MRPL36	19.1845	1.54314	0.62048	2.48701	0.0128823	0.0486054
FTL	308.668	1.53894	0.611948	2.51483	0.0119091	0.0457912
MB	266.509	1.53007	0.413873	3.69696	0.000218197	0.00257445
TIMM8B	41.0348	1.52766	0.430532	3.54832	0.000387703	0.0038924
REEP2	22.6733	1.52692	0.4582	3.33243	0.0008609	0.00697684
AIPL1	31.2057	1.52457	0.396262	3.84738	0.00011939	0.00166023
BTBD6	36.0419	1.52202	0.407105	3.73864	0.000185015	0.00227965
REC114	52.6083	1.52049	0.529266	2.87283	0.00406808	0.0211539
KCNIP4	180.631	1.51946	0.467516	3.25008	0.00115373	0.00855948
NUDT17	15.6697	1.51915	0.476445	3.18851	0.00143007	0.0100033
NPC2	106.234	1.51611	0.314236	4.82474	1.40184e-06	6.36665e-05
SLC35B2	34.3544	1.51597	0.512986	2.95519	0.0031248	0.0175095
C1orf56	38.4276	1.51593	0.432037	3.50879	0.000450146	0.00434313
RAB26	15.0165	1.51489	0.460774	3.28771	0.00101005	0.00781471
RSAD2	62.6445	1.51375	0.473621	3.19612	0.00139287	0.00982726
NDUFA4	171.486	1.51341	0.382223	3.9595	7.51063e-05	0.00117748
KAZALD1	35.8211	1.51266	0.555048	2.72528	0.00642477	0.0294401
C1orf198	119.658	1.51157	0.336076	4.49769	6.86962e-06	0.000209002
ABHD14A	62.7081	1.50961	0.429484	3.51494	0.000439861	0.00428329
C11orf80	1713.43	1.50944	0.536218	2.81498	0.00487802	0.0241374
ZSCAN31	194.259	1.50903	0.546243	2.76255	0.00573512	0.0270508
BLOC1S4	22.4785	1.509	0.508616	2.96687	0.00300844	0.0170349
MRPL17	21.3085	1.5062	0.465335	3.23681	0.00120873	0.00885423
DOK5	976.422	1.50581	0.365302	4.12211	3.75416e-05	0.000724105
ACAP1	30.8333	1.50556	0.417412	3.60689	0.00030989	0.00332487
MEA1	17.7533	1.50337	0.579195	2.59561	0.00944221	0.0386874
CD81	620.702	1.50179	0.447426	3.35652	0.000789313	0.00653862
IL1RAPL2	173.305	1.50051	0.477514	3.14234	0.00167603	0.0112182
LGALS3BP	190.433	1.49867	0.407918	3.67395	0.000238826	0.00275281
RYR3	453.14	1.49786	0.599999	2.49644	0.0125445	0.0476987
HLA-C	134.129	1.49781	0.54237	2.76161	0.00575168	0.0271115
OSBPL10	916.565	1.49541	0.385908	3.87503	0.000106612	0.00152194
COX6A1	57.2404	1.49462	0.547926	2.72777	0.00637636	0.0292792
TEX9	272.531	1.49128	0.20781	7.17616	7.16982e-13	3.85194e-10
POLR2I	23.3745	1.49033	0.426099	3.49761	0.000469446	0.00448029
A1BG	35.514	1.48908	0.443553	3.35717	0.000787436	0.00653044
GHRL	34.9834	1.48893	0.413668	3.59934	0.000319029	0.00339974
SLC16A3	82.6987	1.48878	0.470653	3.16323	0.0015603	0.0106636
C1orf185	17.0613	1.48604	0.530206	2.80275	0.00506683	0.0248347
GLRA3	12.8141	1.48274	0.589832	2.51384	0.0119426	0.045869
RPL18	204.659	1.48258	0.511999	2.89566	0.0037836	0.0201016
LRRC9	29.6175	1.4812	0.500847	2.9574	0.00310248	0.0174244
ADGRG2	217.199	1.47918	0.371895	3.97742	6.9667e-05	0.00112035
ITIH5	3051.51	1.47845	0.284942	5.18859	2.11887e-07	1.39737e-05
COL24A1	2858.16	1.47792	0.339667	4.35109	1.35463e-05	0.000349395
RPS21	125.209	1.47663	0.576497	2.56138	0.0104256	0.0415571
DDAH1	1557.51	1.47593	0.483742	3.05106	0.00228034	0.0139331
HYDIN	452.596	1.47514	0.578401	2.55038	0.0107606	0.0425183
MAP3K19	14.4729	1.47444	0.524183	2.81284	0.00491064	0.0242489
UQCRQ	72.8401	1.47104	0.440221	3.34159	0.000832997	0.00680832
TRPM3	138.984	1.46821	0.359436	4.08475	4.41237e-05	0.000811279
RPS18	289.656	1.46685	0.500315	2.93185	0.00336954	0.0184905
SCN9A	241.877	1.46511	0.448392	3.26748	0.00108508	0.00819934
RNF212B	34.6833	1.46448	0.42562	3.44082	0.000579959	0.0052305
TOB1	87.2486	1.46271	0.45741	3.1978	0.0013848	0.00977689
PLEKHH2	2349.85	1.46234	0.228067	6.41191	1.43707e-10	3.36749e-08
MYO5B	167.616	1.46087	0.577263	2.53068	0.0113843	0.0442966
RGCC	65.9099	1.4586	0.489107	2.98218	0.00286208	0.0164432
COX7C	144.348	1.45765	0.478773	3.04455	0.00233027	0.0141462
NSUN7	15.1247	1.45754	0.475893	3.06275	0.00219316	0.0135356
FBN3	39.1238	1.45693	0.436058	3.34114	0.00083435	0.00681436
IFITM2	92.2228	1.45585	0.46092	3.15857	0.00158546	0.0107787
TRMT112	41.3482	1.45496	0.585676	2.48424	0.0129829	0.0488594
RPS12	231.074	1.45294	0.501627	2.89647	0.00377392	0.0200696
TMEM35B	71.5382	1.44946	0.40321	3.5948	0.000324638	0.0034495
C4orf47	75.6174	1.44927	0.270425	5.35923	8.35772e-08	6.64605e-06
ABCA4	33.0169	1.44779	0.426136	3.39749	0.000680061	0.00588593
NEURL1	55.3211	1.44705	0.499551	2.8967	0.00377113	0.0200657
ASB14	83.6859	1.44115	0.442953	3.2535	0.00113993	0.0085087
ARHGEF38	26.0107	1.4393	0.543193	2.6497	0.00805638	0.0345541
ZNF575	13.3018	1.43742	0.490179	2.93244	0.00336309	0.0184597
KIF6	46.9342	1.43673	0.42148	3.40878	0.000652535	0.00571507
RPL27A	244.609	1.43581	0.441726	3.25047	0.00115215	0.00855357
FERMT1	92.0915	1.43547	0.431986	3.32296	0.000890689	0.00717218
MOAP1	18.5363	1.43473	0.457755	3.13428	0.00172279	0.0114208
C4orf19	52.6463	1.43307	0.462837	3.09627	0.00195969	0.0124613
ROMO1	32.4815	1.43204	0.568465	2.51913	0.0117644	0.0453746
SLC25A5	22.1775	1.43131	0.548276	2.61057	0.00903919	0.0375177
MRFAP1	79.6236	1.43107	0.575404	2.48706	0.0128803	0.0486054
ABHD12B	16.6714	1.43045	0.524012	2.72981	0.00633708	0.0291474
WDFY4	74.9656	1.42924	0.320559	4.45859	8.24988e-06	0.000241488
FAM227B	425.769	1.42786	0.330373	4.32196	1.54652e-05	0.000382755
EIF1	386.5	1.42581	0.550482	2.59011	0.00959449	0.0391802
RPS27A	205.285	1.41775	0.485434	2.92057	0.00349389	0.0189603
MIF	93.6203	1.41702	0.549315	2.57961	0.00989112	0.0400393
SPAG8	15.6667	1.41455	0.472391	2.99444	0.00274948	0.015967
CCDC148	159.352	1.4144	0.280909	5.03509	4.7762e-07	2.66342e-05
IGSF1	12.3056	1.41421	0.527887	2.67901	0.00738403	0.0324323
HLA-B	183.569	1.41225	0.510771	2.76495	0.00569323	0.0268936
BMP6	1096.15	1.40676	0.324763	4.33166	1.47987e-05	0.000373393
EPSTI1	176.222	1.40676	0.362249	3.88341	0.000103003	0.00148583
SPATA1	271.382	1.40576	0.493101	2.85085	0.00436021	0.0222372
TMEM109	59.8969	1.40532	0.351625	3.99664	6.42483e-05	0.00106029
SHROOM3	1337.94	1.40252	0.26091	5.37548	7.63768e-08	6.11764e-06
NRK	3401.85	1.40239	0.28555	4.91118	9.05288e-07	4.47103e-05
IGSF8	49.8348	1.40212	0.453889	3.08914	0.0020074	0.012706
DNPH1	12.8332	1.39802	0.514537	2.71704	0.0065869	0.0299401
GOLGA8H	15.3989	1.39786	0.512111	2.72961	0.006341	0.029152
TNNC1	244.379	1.39782	0.4408	3.17109	0.00151869	0.0104669
MPPED1	29.0884	1.39691	0.517047	2.70171	0.00689831	0.030884
C2orf88	221.9	1.3943	0.36042	3.86854	0.00010949	0.00155096
CASC1	32.4913	1.39097	0.474559	2.93108	0.00337782	0.0185221
PRRT3	31.1987	1.38971	0.369934	3.75665	0.000172204	0.00217997
MALL	16.6206	1.38938	0.506205	2.74469	0.00605678	0.0281652
SMIM18	17.659	1.38891	0.55517	2.50178	0.012357	0.0471077
CFAP43	37.6018	1.3889	0.391641	3.54635	0.000390611	0.00391624
SCIMP	62.543	1.38865	0.510885	2.71812	0.0065655	0.0298798
P2RY14	204.595	1.38702	0.478831	2.89668	0.00377134	0.0200657
MED12L	276.35	1.38378	0.260897	5.30394	1.13327e-07	8.54879e-06
SPATA21	47.1239	1.38366	0.306726	4.51106	6.45045e-06	0.000199556
SSPN	542.368	1.38331	0.330339	4.18753	2.82001e-05	0.000594984
COL4A6	162.815	1.3809	0.30618	4.51008	6.48021e-06	0.000200196
GRM5	181.362	1.37991	0.47083	2.9308	0.00338088	0.0185305
RPL9	178.156	1.36412	0.481576	2.83262	0.00461677	0.0232371
PPIC	126.437	1.3621	0.404567	3.36681	0.000760432	0.00638826
MTLN	94.5879	1.36086	0.517194	2.63124	0.00850727	0.0359138
MT-ND6	229.516	1.36077	0.288459	4.71736	2.3892e-06	9.44827e-05
B2M	887.324	1.35932	0.33352	4.07567	4.58827e-05	0.00083324
C16orf71	11.2896	1.35612	0.542473	2.49988	0.0124234	0.0472789
NHP2	27.377	1.35409	0.420128	3.22303	0.00126841	0.00917246
TXNDC17	27.2484	1.34883	0.469722	2.87155	0.0040846	0.0211997
CCND1	88.3149	1.34832	0.381018	3.53873	0.000402051	0.0040018
ACSBG2	19.9632	1.3475	0.395346	3.4084	0.000653454	0.00572083
SMIM10	13.2263	1.34607	0.48365	2.78315	0.00538339	0.0259135
UQCRB	146.073	1.34559	0.46594	2.8879	0.00387822	0.0204367
COLGALT2	1822.72	1.34277	0.449183	2.98937	0.00279555	0.0161494
ATP6V0E2	27.9089	1.34207	0.495181	2.71027	0.0067228	0.0303574
POLE2	151.749	1.34164	0.314017	4.2725	1.93297e-05	0.000451129
CRLF1	276.241	1.34112	0.386628	3.46877	0.000522847	0.00485939
AGBL5	154.758	1.34	0.449776	2.97926	0.00288942	0.0165398
C11orf65	225.886	1.33985	0.338155	3.96223	7.42528e-05	0.00116576
RBM4B	199.248	1.33784	0.402843	3.321	0.000896967	0.00720425
GADD45A	44.4979	1.33716	0.456302	2.93042	0.003385	0.0185476
MME	1330.36	1.33686	0.304491	4.39046	1.13111e-05	0.000306727
NDUFA6	40.6174	1.33528	0.305677	4.36829	1.25225e-05	0.000329156
MFSD5	21.1662	1.33459	0.524241	2.54576	0.0109041	0.0428927
CIT	36.7891	1.32858	0.4398	3.02088	0.00252045	0.0150089
CYS1	301.453	1.32498	0.338425	3.91512	9.03585e-05	0.00134755
PCDHB14	70.1747	1.32291	0.337083	3.92456	8.6887e-05	0.00131356
VIM	1160.39	1.32235	0.477234	2.77087	0.00559074	0.0265919
MDK	38.6918	1.32204	0.435457	3.03598	0.00239758	0.0144333
CACNA1D	86.0577	1.32131	0.419765	3.14774	0.00164541	0.01107
HIGD1B	12.7418	1.32109	0.50359	2.62334	0.00870717	0.0365389
HLA-F	60.4486	1.32049	0.337604	3.91136	9.17777e-05	0.00136366
SLAIN1	80.6353	1.3202	0.344291	3.83455	0.000125794	0.00172317
DUOX1	123.92	1.31807	0.36177	3.64339	0.000269073	0.00299478
OLFML2A	40.9435	1.31673	0.362497	3.6324	0.000280799	0.00308761
LTBP4	2512.05	1.31334	0.204914	6.4092	1.46288e-10	3.39189e-08
ACTC1	323.78	1.31283	0.383098	3.42686	0.0006106	0.00544082
FBXL13	327.407	1.31088	0.361298	3.62826	0.000285338	0.00312072
ST8SIA4	352.232	1.30924	0.246021	5.32165	1.02829e-07	7.91965e-06
SOD3	216.342	1.30514	0.419395	3.11195	0.00185854	0.0120046
USP51	36.1602	1.30486	0.418905	3.11494	0.00183982	0.0119193
ALG1L2	26.4944	1.30176	0.450092	2.89222	0.00382534	0.0202313
ATP5MC3	90.4554	1.29886	0.395886	3.2809	0.00103477	0.00794191
SLC44A3	45.4219	1.29833	0.365608	3.55116	0.000383533	0.00387165
ANKRD10	2413.34	1.29827	0.29541	4.39479	1.1088e-05	0.000303775
TM2D2	35.0483	1.2976	0.3989	3.25294	0.00114219	0.00851676
ATP5IF1	148.712	1.29627	0.28951	4.47746	7.55371e-06	0.00022515
ATRAID	104.503	1.29433	0.408268	3.17029	0.00152287	0.0104877
RPLP1	483.135	1.29263	0.504878	2.56029	0.0104586	0.0416435
PDE3B	1447.12	1.29213	0.235525	5.48615	4.10782e-08	3.8018e-06
TSPAN16	12.875	1.29157	0.52201	2.47422	0.0133528	0.0498452
CKS1B	24.7097	1.29067	0.458502	2.81497	0.00487813	0.0241374
PSRC1	14.7205	1.2905	0.519432	2.48445	0.0129751	0.0488426
SLC9A7	96.0702	1.29004	0.344437	3.74535	0.000180142	0.00224306
ANKRD53	24.4535	1.28774	0.464866	2.77013	0.00560336	0.026629
PLEKHG1	801.031	1.28706	0.360826	3.56697	0.00036113	0.00370844
CCDC158	45.6126	1.28439	0.454559	2.82558	0.00471951	0.0235943
C1QTNF7	1225.76	1.28354	0.185638	6.91417	4.70602e-12	1.88472e-09
USP6	12.8163	1.28338	0.494517	2.59522	0.00945298	0.0387171
CETN2	12.7029	1.27507	0.486136	2.62287	0.00871924	0.0365826
ZNF671	41.431	1.27433	0.460148	2.7694	0.0056159	0.0266656
FAT1	528.169	1.27278	0.402327	3.16355	0.00155859	0.0106626
MMRN2	36.9392	1.27191	0.418607	3.03842	0.00237818	0.0143577
HUNK	61.984	1.26513	0.441974	2.86245	0.00420377	0.0216044
B3GNT9	26.4685	1.26496	0.453912	2.78679	0.00532333	0.025704
PCDHB10	23.2592	1.26378	0.418658	3.01865	0.00253907	0.015079
XAF1	922.142	1.26269	0.308724	4.09002	4.31333e-05	0.000800836
B3GNT5	67.0496	1.26239	0.425321	2.96809	0.00299652	0.0169939
TAGLN	174.547	1.2614	0.358408	3.51944	0.000432458	0.00423179
TMEM54	18.4828	1.26074	0.503028	2.50631	0.0121998	0.0466861
PRKAG3	26.3606	1.25956	0.414562	3.0383	0.00237915	0.0143577
MXRA8	492.556	1.257	0.277891	4.52336	6.08647e-06	0.000191798
GLS2	35.4295	1.257	0.438093	2.86926	0.00411437	0.021309
CCDC28B	40.5659	1.25407	0.460597	2.72272	0.00647478	0.0296112
RPL23	184.54	1.25191	0.419683	2.983	0.00285438	0.0164032
ESR1	3187	1.25181	0.164813	7.59533	3.07016e-14	2.50468e-11
SMAD9	299.818	1.24733	0.395274	3.15561	0.00160163	0.0108652
ZNF441	117.54	1.24625	0.226318	5.50662	3.65795e-08	3.53394e-06
HINT3	64.9838	1.24402	0.253852	4.90059	9.55491e-07	4.67702e-05
TP63	725.911	1.24278	0.273445	4.5449	5.49617e-06	0.000177774
INKA2	126.005	1.24158	0.498695	2.48965	0.012787	0.0483637
WNT9A	195.819	1.24081	0.345276	3.59368	0.000326045	0.00345944
GJB7	29.913	1.23328	0.439384	2.80683	0.00500317	0.0246035
SEC14L2	178.587	1.23215	0.430366	2.86302	0.00419621	0.0215806
CHRNB1	14.5757	1.23206	0.481151	2.56065	0.0104477	0.0416149
DUSP6	219.829	1.22971	0.350561	3.50784	0.000451756	0.00435177
POP5	101.609	1.22829	0.40826	3.0086	0.00262452	0.0154325
CCDC173	23.598	1.2255	0.451747	2.7128	0.00667168	0.0302008
NMNAT2	103.51	1.22284	0.434182	2.81643	0.00485607	0.024064
ICMT	54.0481	1.22272	0.39649	3.08386	0.00204337	0.0128708
PRUNE2	59.5963	1.21863	0.44854	2.71689	0.00658993	0.0299477
EML5	37.9549	1.21741	0.405139	3.00492	0.00265647	0.0155705
PDLIM3	1149.23	1.21638	0.469252	2.59217	0.00953728	0.0389917
C4orf51	16.4942	1.21129	0.459867	2.634	0.00843858	0.0356807
FZD1	36.0587	1.2104	0.408844	2.96055	0.00307088	0.0172903
GAPDH	155.388	1.20623	0.443914	2.71727	0.00658229	0.0299315
RPL24	197.853	1.20474	0.455292	2.64608	0.00814295	0.0348146
RPL21	207.057	1.20468	0.336077	3.58453	0.000337686	0.00354707
SOX8	38.1293	1.20121	0.350469	3.42744	0.000609306	0.00543368
DPM3	40.292	1.19944	0.383736	3.12568	0.00177393	0.0116292
SLC30A1	44.9017	1.19773	0.463371	2.58482	0.00974311	0.0395889
CFAP206	36.863	1.197	0.389562	3.07268	0.00212145	0.01319
RPL10A	177.244	1.19669	0.469588	2.54839	0.0108223	0.0426573
SERPINF1	1222.34	1.19651	0.362456	3.30113	0.000962959	0.0075592
NRG4	30.0916	1.19464	0.369854	3.23002	0.00123783	0.00900199
UACA	4908.47	1.1919	0.393656	3.02777	0.00246364	0.0147344
CCDC15	53.1242	1.19101	0.353036	3.37363	0.000741845	0.00627879
IQGAP2	470.349	1.18811	0.298671	3.978	6.94979e-05	0.00111985
ZNF404	51.5562	1.18637	0.282801	4.19505	2.72814e-05	0.000582803
MALRD1	885.064	1.1854	0.21031	5.63643	1.73607e-08	1.96105e-06
KCNH1	53.3642	1.18201	0.378158	3.12571	0.00177376	0.0116292
RAB11A	696.962	1.18152	0.437948	2.69786	0.0069786	0.0311169
DLEU7	16.8318	1.1781	0.43673	2.69756	0.00698505	0.0311394
NBPF26	309.117	1.17736	0.190272	6.18777	6.10199e-10	1.13927e-07
CHN1	739.66	1.17732	0.215478	5.46375	4.66177e-08	4.20839e-06
ALKBH7	25.8284	1.17693	0.379167	3.10399	0.00190932	0.0122115
NEK5	117.006	1.17224	0.285928	4.09976	4.13586e-05	0.000775664
EDIL3	2212	1.17137	0.444723	2.63392	0.00844043	0.0356807
EDA	2749.14	1.16942	0.314477	3.7186	0.000200328	0.00241798
SP140	26.6941	1.16755	0.412553	2.83007	0.00465379	0.023327
RPL38	131.577	1.16615	0.404914	2.87999	0.00397692	0.0207779
DPCD	54.9433	1.16557	0.252576	4.61474	3.93592e-06	0.00013653
MYRIP	206.2	1.16207	0.430856	2.69711	0.00699431	0.0311681
FSD1L	665.609	1.16191	0.192588	6.03314	1.60799e-09	2.58535e-07
LYRM2	272.956	1.16124	0.384099	3.02329	0.00250043	0.0149139
RPL27	111.308	1.15884	0.455135	2.54615	0.0108918	0.0428725
COL4A5	1404.06	1.15663	0.312614	3.69985	0.000215724	0.00255447
CTSK	161.02	1.15571	0.250422	4.61503	3.9303e-06	0.00013653
GADD45GIP1	48.9157	1.15471	0.442483	2.60963	0.00906411	0.0375852
AGA	40.3895	1.1537	0.301629	3.82491	0.000130821	0.0017722
COX7A1	126.764	1.15224	0.402404	2.8634	0.00419119	0.0215649
B4GAT1	45.1916	1.15135	0.336782	3.4187	0.000629219	0.00556842
FREM1	4512.04	1.14702	0.275345	4.16575	3.1033e-05	0.000633517
DMAC1	108.963	1.14689	0.425682	2.69425	0.00705482	0.0313173
RPL26	233.767	1.14608	0.443573	2.58374	0.00977344	0.0396829
HSPA4L	175.885	1.14581	0.178551	6.41726	1.38749e-10	3.28627e-08
GUCY1A2	485.84	1.14547	0.434813	2.6344	0.00842857	0.035662
FAP	1578.96	1.14436	0.321723	3.55698	0.000375144	0.00380972
STPG4	83.7454	1.14386	0.364223	3.14055	0.00168631	0.0112627
NDUFA2	54.4199	1.14385	0.351852	3.25093	0.00115027	0.00854586
ETV4	87.4912	1.14129	0.389597	2.92942	0.00339595	0.0185938
FAM107B	616.097	1.14126	0.224145	5.09159	3.55077e-07	2.13696e-05
RPS14	276.729	1.13758	0.415256	2.73947	0.00615375	0.0284936
NIBAN3	15.6597	1.13742	0.425737	2.67164	0.00754818	0.0329431
DNAH11	26.4918	1.13698	0.440618	2.58042	0.00986791	0.0399854
CADM1	1264.41	1.13615	0.448464	2.53343	0.0112953	0.0440357
METTL24	116.002	1.13569	0.316938	3.58332	0.000339255	0.00356016
TSPAN7	35.5354	1.13557	0.415819	2.73093	0.00631555	0.0290787
TMED1	24.0522	1.13371	0.443893	2.55401	0.0106491	0.0422492
HIST1H1E	53.698	1.13346	0.429768	2.63737	0.00835525	0.035447
PLCB4	5376.8	1.13074	0.325937	3.46919	0.00052203	0.00485589
COL21A1	735.244	1.12899	0.231032	4.88672	1.02531e-06	4.95272e-05
GABARAPL2	231.513	1.12514	0.33491	3.35952	0.000780777	0.00650365
RPL35A	192.059	1.12169	0.429818	2.60969	0.00906246	0.0375852
HEATR4	75.9164	1.12103	0.290626	3.85729	0.000114652	0.00160753
PSTK	103.49	1.1197	0.28907	3.87343	0.000107312	0.00152797
MCF2L2	709.81	1.11921	0.30825	3.63085	0.000282486	0.00309877
NT5E	162.327	1.11882	0.359136	3.1153	0.0018376	0.0119109
RPL30	367.461	1.11853	0.369485	3.02727	0.00246771	0.0147507
VSTM5	24.0565	1.11742	0.422662	2.64377	0.00819888	0.0349587
C4orf3	65.8418	1.11661	0.42381	2.6347	0.00842126	0.0356447
LBH	333.406	1.11661	0.37852	2.94993	0.00317843	0.0177244
DONSON	128.5	1.11403	0.31299	3.55931	0.000371836	0.00379186
MYH3	49.7605	1.11331	0.263895	4.21877	2.45643e-05	0.000541079
CP	146.216	1.11252	0.443712	2.5073	0.0121656	0.0465874
CCDC18	374.832	1.11126	0.279859	3.9708	7.16321e-05	0.00114088
DDIT3	46.4339	1.10736	0.362885	3.05154	0.00227671	0.0139187
OXSM	26.239	1.10412	0.33654	3.2808	0.00103515	0.00794191
MTMR8	276.303	1.10332	0.217108	5.08192	3.73641e-07	2.23041e-05
IQSEC3	68.755	1.10258	0.403605	2.73183	0.0062983	0.0290357
ZDHHC21	1233.14	1.10078	0.170659	6.45014	1.11746e-10	2.70487e-08
SH3D21	78.4445	1.10051	0.354558	3.1039	0.00190988	0.0122116
NRXN2	58.4834	1.09875	0.371575	2.95701	0.00310634	0.0174327
TMEM231	127.478	1.09837	0.370673	2.96316	0.00304494	0.01718
CMPK2	15.626	1.09825	0.44106	2.49002	0.0127737	0.0483363
GEN1	202.045	1.09795	0.277407	3.95791	7.56074e-05	0.00118281
LRRC37A2	134.901	1.09724	0.286476	3.83013	0.000128073	0.00174248
ICOSLG	27.995	1.09541	0.408348	2.68253	0.0073068	0.0321701
EPHA3	7771.96	1.09517	0.24331	4.50112	6.75948e-06	0.000206793
HLA-A	299.15	1.09324	0.439665	2.48653	0.0128994	0.0486367
RPL7	146.215	1.09238	0.436554	2.50227	0.01234	0.0470672
ZBTB14	36.904	1.09203	0.360573	3.0286	0.00245687	0.0147047
HTRA1	303.236	1.09136	0.333469	3.27274	0.00106512	0.00811123
TSPO	72.1095	1.09128	0.40949	2.66498	0.00769927	0.0334633
C11orf58	1537.83	1.09111	0.239542	4.555	5.23863e-06	0.000172483
GLI1	38.2545	1.09007	0.391984	2.7809	0.00542083	0.0260424
ICAM2	23.725	1.08988	0.380591	2.86366	0.00418775	0.0215522
RPL34	267.805	1.0897	0.378728	2.87725	0.00401153	0.0209367
MYH10	1856.02	1.088	0.335785	3.24017	0.00119457	0.00876505
PTPRF	63.1502	1.08778	0.325867	3.3381	0.000843535	0.00687405
ASTE1	63.1004	1.08754	0.264585	4.11038	3.95011e-05	0.000750078
EIF2B2	94.7739	1.08689	0.344863	3.15165	0.0016235	0.0109682
RPP21	31.1228	1.08514	0.408607	2.65569	0.0079146	0.0341245
SHROOM2	51.5	1.08426	0.430087	2.52102	0.0117014	0.0452266
CTSF	114.46	1.08419	0.409591	2.647	0.00812086	0.0347606
NDUFA1	87.9561	1.08109	0.379594	2.84802	0.00439923	0.0223688
SLC25A4	142.285	1.07932	0.262906	4.10534	4.03726e-05	0.000761376
RPS16	199.183	1.07425	0.348875	3.07918	0.0020757	0.0130038
MARVELD1	130.628	1.07409	0.304286	3.52986	0.000415782	0.0040959
KDM4D	31.3352	1.07404	0.375118	2.86322	0.00419361	0.0215723
MNS1	135.276	1.07196	0.336321	3.18733	0.00143593	0.0100347
DNAJC30	36.0753	1.06989	0.302486	3.53698	0.000404732	0.00401759
ORMDL2	25.9564	1.06964	0.380042	2.81454	0.00488477	0.0241519
IFI44L	385.695	1.06658	0.346809	3.07541	0.0021021	0.0131021
ABCG2	83.8067	1.06601	0.379444	2.80941	0.00496325	0.0244412
TCEAL3	93.7728	1.06594	0.410302	2.59794	0.00937848	0.0385482
HAX1	70.1853	1.06585	0.26013	4.09739	4.17832e-05	0.000779966
CYSLTR2	1157.47	1.06234	0.412505	2.57534	0.0100143	0.0403641
BYSL	15.5269	1.05873	0.420786	2.51609	0.0118665	0.0456965
SLC25A15	30.1784	1.05867	0.32843	3.22341	0.00126675	0.00916646
NDUFB10	63.1571	1.05746	0.406639	2.6005	0.00930893	0.0383267
CPNE9	24.7044	1.05714	0.356915	2.96189	0.00305756	0.0172248
CIP2A	53.3056	1.057	0.31269	3.38033	0.000723993	0.00617877
RASGEF1B	282.186	1.05541	0.383229	2.75401	0.00588706	0.0275961
HLA-E	211.594	1.05289	0.351744	2.99334	0.00275945	0.0160038
TAX1BP3	50.6479	1.05234	0.4083	2.57737	0.00995562	0.0402076
TMEM232	435.871	1.05067	0.250296	4.19773	2.69609e-05	0.000578255
PLEKHG5	81.7399	1.04784	0.369585	2.83517	0.0045801	0.0230966
SLFN12L	119.179	1.04524	0.353146	2.95981	0.00307832	0.0173196
HINT2	30.3008	1.04256	0.419381	2.48594	0.012921	0.0487095
SEMA3C	1179.99	1.04119	0.402138	2.58913	0.00962187	0.0392338
CENPV	33.3169	1.04096	0.373319	2.78838	0.00529718	0.0256385
LEAP2	15.7174	1.03744	0.412146	2.51717	0.0118302	0.0455805
SMDT1	45.6516	1.03638	0.327081	3.16858	0.00153184	0.0105345
ZC3H12B	592.117	1.0354	0.257073	4.02764	5.63404e-05	0.000966274
CHCHD2	138.492	1.03503	0.395898	2.61439	0.00893871	0.0372401
ALG10B	60.4794	1.0344	0.229399	4.50916	6.50834e-06	0.000200628
VAMP1	33.6644	1.02886	0.313425	3.28264	0.0010284	0.0079078
MMP24	178.083	1.02847	0.40036	2.56885	0.0102036	0.0409018
EIF1B	88.2582	1.02549	0.296589	3.45761	0.000544986	0.00500601
ZNF519	466.426	1.02491	0.213526	4.79993	1.58722e-06	6.94414e-05
MSH2	380.175	1.02439	0.244974	4.18162	2.89442e-05	0.000603173
ZMAT1	482.17	1.0241	0.255487	4.00843	6.11234e-05	0.0010223
GM2A	38.493	1.02359	0.308802	3.31472	0.000917363	0.00731762
RHOBTB1	843.005	1.02341	0.244975	4.17761	2.94595e-05	0.00061102
CHMP2A	58.1903	1.02293	0.399285	2.56191	0.0104097	0.0415014
ITM2B	2591.26	1.02221	0.237764	4.29927	1.71358e-05	0.000411615
EML6	37.6586	1.01617	0.363025	2.79918	0.00512319	0.0250163
PCBP1	104.063	1.01457	0.402868	2.51837	0.0117899	0.045457
STK17A	298.054	1.01444	0.342873	2.95863	0.00309007	0.0173724
TAF9B	31.5421	1.01375	0.332479	3.04907	0.00229551	0.0139842
TSPYL1	71.0767	1.01325	0.282396	3.58805	0.000333163	0.00351297
ATP2A1	27.4245	1.01319	0.40126	2.52503	0.0115689	0.044864
PLCE1	1398.08	1.01228	0.380433	2.66085	0.00779434	0.0337447
SAMD13	27.9017	1.01156	0.388	2.60712	0.00913064	0.0377833
HMCN1	3257.23	1.01026	0.308131	3.27867	0.00104297	0.00798074
LRRC7	71.3709	1.00906	0.395534	2.55113	0.0107376	0.0424743
CHPF	112.929	1.00901	0.332088	3.03837	0.00237858	0.0143577
ZNF215	54.2817	1.00825	0.370373	2.72226	0.00648375	0.0296382
LRP2BP	88.4011	1.00528	0.303701	3.31009	0.00093265	0.0074011
PHLDA3	48.7817	1.00192	0.39686	2.52462	0.0115824	0.0449005
SPATA18	197.611	1.00146	0.240687	4.16085	3.17063e-05	0.000641317
CD44	581.543	0.991804	0.392553	2.52655	0.0115188	0.0447014
FOXC2	103.906	0.989143	0.367054	2.69481	0.00704277	0.0312991
TAFA2	358.109	0.988926	0.199002	4.96941	6.71556e-07	3.58169e-05
STAT1	355.413	0.988565	0.341195	2.89736	0.00376319	0.0200543
LY6E	82.182	0.988371	0.366076	2.6999	0.00693594	0.0310146
AHR	445.813	0.98773	0.366723	2.69339	0.00707284	0.0313822
SLC9B1	184.967	0.987599	0.210071	4.70126	2.58564e-06	9.99193e-05
RBKS	200.745	0.98745	0.20739	4.76133	1.92322e-06	8.05377e-05
PDE4B	296.633	0.986939	0.340218	2.9009	0.00372092	0.0199031
NEK11	638.303	0.986347	0.133813	7.37111	1.69218e-13	1.06496e-10
ZNF483	406.943	0.985905	0.194371	5.07228	3.93081e-07	2.3089e-05
CCDC171	1469.39	0.985245	0.108573	9.07452	1.14175e-19	5.92695e-16
IGFBP6	215.05	0.983123	0.350556	2.80447	0.00503997	0.0247479
SYCP3	41.9571	0.981452	0.384114	2.55511	0.0106155	0.0421538
CCDC102B	4407.12	0.980923	0.273555	3.58583	0.000336007	0.00353576
SOX6	6636.76	0.980278	0.24529	3.99641	6.43095e-05	0.00106029
CSRNP3	1713.18	0.979082	0.300742	3.25556	0.00113171	0.00845881
SBDS	79.8632	0.978226	0.28418	3.44228	0.00057683	0.00521158
CALR	249.021	0.978216	0.383329	2.5519	0.0107137	0.0424369
HYAL2	24.1222	0.977942	0.37494	2.60826	0.00910031	0.0376849
DNASE2	51.4315	0.974259	0.37568	2.59332	0.00950535	0.0389099
SLC39A6	86.1443	0.972925	0.271407	3.58475	0.000337406	0.00354582
TSPAN31	84.3809	0.972748	0.390397	2.49169	0.0127137	0.0481889
SNRPF	85.8201	0.971504	0.251367	3.86488	0.000111143	0.00157033
BOLA1	24.0676	0.971438	0.359675	2.70088	0.00691573	0.0309494
TSEN34	20.4329	0.97103	0.363023	2.67484	0.00747648	0.0327215
BDH2	277.264	0.969226	0.381712	2.53916	0.0111119	0.0434824
CENPP	3466.85	0.967615	0.266042	3.63708	0.000275744	0.0030537
IL3RA	120.944	0.967183	0.300958	3.21368	0.00131048	0.00939338
HMGN1	226.535	0.966859	0.325208	2.97305	0.00294858	0.0167815
YIF1A	58.9379	0.964047	0.313151	3.07854	0.0020802	0.0130098
FIBP	20.6779	0.963868	0.372835	2.58524	0.00973121	0.0395624
HVCN1	119.879	0.962367	0.226198	4.25454	2.09478e-05	0.000478649
TLR3	33.4486	0.961386	0.368855	2.60641	0.00914967	0.0378233
TES	162.437	0.960115	0.357337	2.68686	0.00721274	0.0318642
SCART1	127.073	0.958673	0.302002	3.17439	0.00150152	0.0103778
LXN	122.267	0.958363	0.329135	2.91176	0.00359396	0.0193792
PKD1L3	43.3922	0.95774	0.299226	3.20072	0.00137084	0.00971083
C9orf16	32.5348	0.949238	0.356403	2.66338	0.00773593	0.0335564
SYNPO2L	47.3316	0.948548	0.338034	2.80607	0.00501496	0.0246517
RPL36	185.841	0.944038	0.356876	2.64528	0.00816228	0.0348775
VAT1	41.0391	0.942964	0.31437	2.99953	0.00270394	0.0157732
DRC3	73.3338	0.942441	0.258796	3.64163	0.000270917	0.00300932
SRPRA	124.638	0.942297	0.284114	3.31662	0.00091115	0.0072849
FHL1	1267.32	0.942198	0.276609	3.40624	0.000658631	0.00575701
PIGO	29.4332	0.941153	0.317725	2.96216	0.00305484	0.0172213
CCDC191	304.735	0.939509	0.122036	7.69861	1.37549e-14	1.21192e-11
XRCC3	48.5205	0.938858	0.323221	2.9047	0.00367608	0.0197213
PSMB4	53.904	0.93796	0.341215	2.74889	0.00597983	0.0278983
HSPA2	25.0998	0.937568	0.36663	2.55726	0.01055	0.0419392
RERGL	107.297	0.936422	0.319028	2.93524	0.00333293	0.0183536
RAB7B	111.251	0.934733	0.264636	3.53214	0.00041221	0.00407163
ANKRD36	1058	0.934422	0.179534	5.2047	1.94314e-07	1.31293e-05
FAAH2	143.238	0.93405	0.358704	2.60396	0.00921534	0.0380151
MYADM	208.299	0.933245	0.3196	2.92004	0.00349986	0.018988
OIP5	49.8728	0.932722	0.350115	2.66404	0.00772079	0.0335303
TCTE3	44.0895	0.932523	0.369272	2.5253	0.01156	0.0448374
SLC25A6	87.3732	0.932478	0.316083	2.9501	0.00317669	0.0177191
KBTBD7	37.8713	0.929164	0.359747	2.58282	0.00979952	0.0397668
HACD4	57.3358	0.929081	0.343418	2.7054	0.00682232	0.0306422
TMEM25	31.5089	0.927271	0.319858	2.89901	0.0037434	0.019999
RRAS	80.2004	0.924596	0.279869	3.30367	0.000954285	0.00750984
CCNJ	58.8283	0.923107	0.226543	4.07475	4.60641e-05	0.000835394
MRPL16	86.0079	0.922505	0.354467	2.60251	0.00925441	0.0381521
ECM2	1304.81	0.9225	0.308583	2.98947	0.00279464	0.0161489
TMEM106C	50.2583	0.922386	0.302489	3.04932	0.00229358	0.0139791
CALCB	97.9071	0.921934	0.31873	2.89252	0.00382164	0.0202257
MRPL34	41.0998	0.921366	0.352282	2.61542	0.00891172	0.0371679
IGIP	80.1235	0.919985	0.219107	4.19879	2.6834e-05	0.000576094
PAPPA2	37.6078	0.919786	0.358354	2.56669	0.0102673	0.0410823
RPS11	242.199	0.917722	0.364477	2.51791	0.0118052	0.0455082
SIPA1L1	942.083	0.916937	0.334738	2.73927	0.00615765	0.0285006
SLC1A1	104.123	0.915005	0.362974	2.52086	0.011707	0.0452323
HCFC1R1	42.2488	0.914014	0.365617	2.49992	0.0124221	0.0472789
MMP16	1900.37	0.911307	0.311958	2.92124	0.00348638	0.0189242
EPDR1	235.283	0.910554	0.342341	2.65978	0.00781911	0.0338173
ANKRD23	257.394	0.909375	0.231956	3.92047	8.83777e-05	0.00133335
RFK	88.5979	0.906353	0.334446	2.71001	0.00672806	0.0303672
B3GAT2	31.2278	0.905349	0.301521	3.0026	0.00267682	0.0156523
CALM1	571.976	0.905148	0.312529	2.8962	0.00377706	0.0200814
TAF10	33.5058	0.900091	0.316228	2.84634	0.00442251	0.022451
NCKAP5	1247.4	0.897799	0.24584	3.65196	0.000260245	0.00292619
ATP6AP2	195.016	0.897651	0.255242	3.51686	0.000436678	0.00426172
IQCH	246.686	0.892904	0.280856	3.17922	0.00147671	0.0102677
SLC46A3	202.547	0.892647	0.176288	5.06358	4.1145e-07	2.38627e-05
TNFSF12	70.096	0.892346	0.239669	3.72325	0.000196677	0.0023882
FAM3C	538.442	0.892253	0.193213	4.61796	3.87524e-06	0.000135277
C2CD6	417.23	0.891216	0.29928	2.97787	0.00290262	0.0165852
RPS9	269.347	0.890894	0.346369	2.57209	0.0101086	0.0405874
HMGN2	232.547	0.890695	0.190943	4.66471	3.09058e-06	0.00011346
NUDT12	105.32	0.890402	0.293522	3.03351	0.00241727	0.0145083
OMD	536.581	0.889736	0.351805	2.52906	0.0114367	0.0444533
DEPDC4	57.3016	0.889437	0.357274	2.48951	0.0127919	0.0483637
EMD	39.0322	0.889204	0.315003	2.82285	0.00475993	0.0237157
CNP	47.5562	0.88682	0.309647	2.86397	0.00418362	0.021536
GCLM	111.65	0.886772	0.267024	3.32094	0.000897138	0.00720425
BTD	355.452	0.886695	0.27561	3.21721	0.00129444	0.00930572
ZNF382	105.486	0.886254	0.282981	3.13185	0.0017371	0.0114913
CCDC170	330.89	0.885391	0.239733	3.69324	0.000221415	0.00259836
SYT11	119.129	0.884672	0.347984	2.54227	0.0110134	0.0432272
SPAG1	160.555	0.884663	0.222084	3.98346	6.7918e-05	0.00110245
VKORC1	92.4526	0.884008	0.317157	2.78729	0.00531507	0.0256834
DNAH7	93.776	0.883404	0.350376	2.5213	0.0116922	0.0452068
MRPS26	63.9197	0.883052	0.329363	2.68109	0.00733828	0.0322829
ZNF396	23.0257	0.882698	0.350771	2.51645	0.0118544	0.0456577
CCDC73	34.9556	0.882156	0.331066	2.66459	0.00770816	0.0334887
STAMBPL1	1120.5	0.879835	0.271678	3.23852	0.00120153	0.00881031
PPP1R3C	46.7617	0.876048	0.34545	2.53596	0.0112139	0.0437912
ZNF714	385.948	0.875783	0.328521	2.66584	0.00767966	0.0334044
CDK8	4283.34	0.875583	0.34561	2.53344	0.0112948	0.0440357
TMED9	116.282	0.87538	0.303594	2.88339	0.00393424	0.0206425
ANXA1	407.452	0.873109	0.186582	4.67948	2.87598e-06	0.000107195
ENDOD1	134.858	0.870793	0.230203	3.78272	0.000155124	0.00201467
KIAA1324L	493.358	0.867641	0.237925	3.64671	0.000265623	0.00297301
SVIP	133.935	0.867021	0.296645	2.92276	0.00346946	0.0188556
ZKSCAN4	36.577	0.86645	0.31234	2.77406	0.00553618	0.0264466
ADAMTSL3	8619.44	0.865997	0.245229	3.53137	0.000413408	0.00408142
APH1A	50.7713	0.864608	0.309381	2.79464	0.0051958	0.0252846
LRRC34	135.755	0.861849	0.212697	4.05199	5.07829e-05	0.000896928
XYLT1	1040.7	0.861121	0.335628	2.5657	0.0102967	0.041185
ITGA9	814.418	0.860841	0.253561	3.395	0.000686274	0.00592806
MAP3K1	708.49	0.859895	0.211442	4.06681	4.76611e-05	0.000853522
ILK	416.403	0.859853	0.138051	6.22853	4.70819e-10	9.51443e-08
SERPINB1	159.86	0.855306	0.272506	3.13867	0.00169715	0.011319
COX20	193.944	0.854558	0.2909	2.93763	0.0033073	0.0182718
MFSD10	77.6394	0.85425	0.284522	3.0024	0.00267861	0.0156586
PELI1	493.06	0.853701	0.268782	3.17618	0.00149228	0.0103354
PDCD2	111.853	0.852645	0.330898	2.57676	0.00997321	0.0402492
PKIB	58.9219	0.85263	0.332257	2.56618	0.0102827	0.0411362
TENM1	466.287	0.852049	0.301753	2.82367	0.00474778	0.0236712
ARL1	169.132	0.849987	0.245341	3.46452	0.000531182	0.00490787
GPLD1	96.8795	0.8486	0.247819	3.42427	0.000616457	0.00547966
FMO5	200.695	0.848057	0.246101	3.44597	0.000569005	0.00516206
PCED1B	1035.73	0.847631	0.312762	2.71015	0.00672534	0.0303626
KIF3A	302.372	0.846711	0.186978	4.52839	5.94335e-06	0.000188909
LAPTM4A	558.027	0.846393	0.275776	3.06913	0.00214682	0.0133243
OAS1	58.5246	0.845548	0.303446	2.78648	0.00532834	0.0257046
CC2D2A	1030.19	0.843228	0.148599	5.6745	1.39094e-08	1.63841e-06
NTN4	2117.91	0.840797	0.20563	4.08888	4.33454e-05	0.000802327
CPED1	2559.01	0.839358	0.126234	6.6492	2.94693e-11	8.43013e-09
CLN5	279.298	0.83612	0.288559	2.89757	0.00376062	0.0200488
OSGEPL1	107.976	0.835624	0.262577	3.1824	0.00146062	0.0101749
NMD3	751.286	0.833157	0.254929	3.26819	0.00108236	0.00818161
BST1	61.7295	0.832698	0.286033	2.9112	0.00360043	0.0194008
C3orf62	121.22	0.832146	0.291034	2.85927	0.00424612	0.0217916
AGBL3	284.404	0.827675	0.304456	2.71854	0.00655715	0.0298552
DLD	334.45	0.827439	0.261002	3.17024	0.00152314	0.0104877
GCA	88.5945	0.826637	0.285493	2.89547	0.00378591	0.0201042
GMPR2	45.3398	0.824562	0.300563	2.74339	0.00608086	0.0282521
BTN3A1	121.752	0.823569	0.30662	2.68596	0.00723216	0.0319436
DKK3	508.472	0.822833	0.265427	3.10004	0.00193496	0.0123326
LRRC4C	805.399	0.822419	0.274887	2.99185	0.00277296	0.0160568
LNP1	86.8078	0.822167	0.218837	3.75698	0.000171974	0.00217831
CCDC107	78.0137	0.821433	0.289994	2.83258	0.00461734	0.0232371
TBC1D32	848.013	0.814298	0.193365	4.21119	2.54027e-05	0.000552013
IFI44	310.41	0.813713	0.276356	2.94443	0.00323545	0.0179753
TAP2	45.0739	0.813251	0.254085	3.2007	0.00137093	0.00971083
ZNF385D	3165.52	0.81213	0.260696	3.11524	0.00183797	0.0119109
PODN	1636.18	0.811211	0.173967	4.66301	3.11621e-06	0.000114021
TTC8	523.457	0.8106	0.124476	6.51208	7.41168e-11	1.92358e-08
SFT2D3	37.6301	0.80938	0.297226	2.72311	0.00646699	0.0295905
ITGB1	1183.68	0.807607	0.239976	3.36536	0.000764432	0.00641209
VWA5A	53.696	0.807442	0.313758	2.57346	0.0100688	0.0404867
SMC6	694.405	0.807159	0.20344	3.96755	7.26163e-05	0.00114991
GLIPR1	91.9764	0.806651	0.325854	2.47549	0.0133052	0.049724
MAP9	125.341	0.804222	0.217813	3.69225	0.000222277	0.00260569
LRRC6	192.028	0.800513	0.193956	4.12728	3.67081e-05	0.000712558
MCM6	81.9813	0.797918	0.242457	3.29097	0.000998417	0.00775463
LIG3	74.1821	0.796903	0.294584	2.70518	0.00682673	0.0306422
KLF11	50.3385	0.796383	0.304587	2.61464	0.00893228	0.0372212
STPG2	141.288	0.79272	0.288357	2.74909	0.00597612	0.0278949
RBIS	136.867	0.792333	0.265875	2.9801	0.00288153	0.0165158
NDUFA13	181.974	0.79153	0.27626	2.86516	0.00416792	0.0214803
ALDH5A1	133.478	0.790866	0.225044	3.51428	0.000440948	0.00429009
UPP2	166.719	0.78974	0.260338	3.03352	0.00241721	0.0145083
ORMDL1	367.218	0.78966	0.297309	2.65602	0.00790681	0.0341028
CAV2	178.658	0.789627	0.266285	2.96535	0.00302342	0.017098
TMEM14A	105.688	0.789351	0.223158	3.53719	0.000404412	0.00401759
ZNF302	480.016	0.78917	0.302353	2.6101	0.00905171	0.0375555
MICOS10	101.701	0.78844	0.228625	3.44861	0.000563471	0.00513087
CTSO	246.182	0.787733	0.300159	2.62438	0.00868062	0.0364748
DNAJC9	411.798	0.786674	0.220162	3.57316	0.000352696	0.00365076
LRRC37A	44.3888	0.785953	0.311052	2.52675	0.0115122	0.0446837
TMEM237	136.019	0.785723	0.192776	4.07584	4.58481e-05	0.00083324
PPIP5K1	131.578	0.783132	0.253407	3.09041	0.00199879	0.012671
CYP4V2	491.142	0.78311	0.262405	2.98435	0.0028418	0.0163607
PARP2	62.21	0.781153	0.258326	3.02391	0.00249532	0.0148875
TIMM10B	52.0377	0.780278	0.303693	2.5693	0.0101904	0.0408636
FPGT	398.263	0.780151	0.191411	4.07579	4.5858e-05	0.00083324
ABCA2	60.9558	0.779973	0.229334	3.40103	0.000671313	0.00582624
NMNAT3	375.106	0.777472	0.205173	3.78935	0.000151039	0.00197327
PROCR	344.53	0.777003	0.278313	2.79183	0.00524105	0.0254403
ERLIN2	108.709	0.773757	0.184019	4.20477	2.61351e-05	0.00056234
REX1BD	137.098	0.773159	0.25322	3.05331	0.00226331	0.0138579
CISD3	34.93	0.772916	0.284565	2.71614	0.00660486	0.0299846
ARMCX3	148.943	0.77182	0.287131	2.68804	0.00718724	0.0317643
HERC6	192.379	0.771399	0.256965	3.00197	0.00268242	0.0156684
GNPDA1	98.7676	0.771054	0.248566	3.10201	0.00192213	0.0122686
SERPINI1	79.5961	0.770986	0.297561	2.59102	0.0095692	0.0390841
SPEF2	361.405	0.76793	0.13609	5.64281	1.67298e-08	1.91931e-06
MTBP	209.488	0.766141	0.236189	3.24376	0.00117962	0.00869074
CD47	657.184	0.765607	0.141237	5.42071	5.93635e-08	5.06822e-06
RAVER2	554.467	0.765131	0.261625	2.92454	0.00344966	0.0187851
PYCR2	37.3934	0.763794	0.287786	2.65403	0.00795364	0.0342244
PLA2R1	1043.47	0.762299	0.208127	3.66266	0.000249612	0.00283413
ALCAM	184.409	0.762262	0.192056	3.96897	7.21844e-05	0.00114636
TRPV2	52.5796	0.761962	0.278213	2.73877	0.00616694	0.0285197
PAICS	107.037	0.75784	0.296919	2.55234	0.0107001	0.0423958
GSN	9323.76	0.755675	0.303687	2.48834	0.0128342	0.048466
ZBED8	88.7935	0.753565	0.193484	3.89471	9.83168e-05	0.00143609
GRN	136.076	0.751573	0.278803	2.69572	0.00702372	0.0312547
ITGB8	738.369	0.750393	0.251847	2.97956	0.00288664	0.0165357
NOTCH2	1487.04	0.747005	0.16843	4.4351	9.20282e-06	0.000260889
MYLIP	316.378	0.746645	0.250912	2.97573	0.00292295	0.0166794
FBXL14	112.89	0.745688	0.250274	2.97949	0.00288725	0.0165357
COX7B	106.097	0.74443	0.259791	2.8655	0.00416355	0.0214712
DCLK2	463.224	0.740954	0.267493	2.77	0.00560563	0.026634
SERPINB9	121.755	0.74029	0.267944	2.76285	0.00572984	0.0270318
UPRT	192.867	0.739451	0.20427	3.61997	0.000294638	0.00320019
DDHD1	1128.8	0.739095	0.206001	3.58782	0.000333455	0.00351436
RNASET2	113.713	0.738794	0.269198	2.74443	0.00606167	0.0281748
NHS	724.895	0.738051	0.264606	2.78924	0.00528313	0.0255947
GLT8D1	158.357	0.737342	0.269078	2.74025	0.00613918	0.0284466
CD226	70.6945	0.736565	0.207827	3.54413	0.000393914	0.00394218
PSMA1	485.263	0.736425	0.183825	4.00612	6.17239e-05	0.00102999
PKP4	1623.25	0.736141	0.206451	3.56569	0.000362899	0.00372314
RIC8A	40.6702	0.734665	0.281223	2.61239	0.0089911	0.0374026
NUDT3	74.9116	0.733236	0.22994	3.18882	0.00142856	0.00999582
KCNC4	94.7938	0.731353	0.273629	2.67279	0.0075223	0.0328562
ZNF300	44.2092	0.729802	0.287567	2.53785	0.0111535	0.0435985
HFE	72.0886	0.727862	0.248822	2.92523	0.00344205	0.0187622
HMGN5	260.134	0.726659	0.19981	3.63675	0.000276101	0.00305612
TMED4	159.966	0.723519	0.25084	2.88439	0.00392177	0.020612
COMMD2	147.147	0.722641	0.232177	3.11246	0.00185534	0.0119952
DIPK2A	443.031	0.719984	0.200509	3.59078	0.000329693	0.00348639
HEPH	309.826	0.718729	0.18493	3.8865	0.000101702	0.00147344
NIT1	133.375	0.718252	0.218086	3.29344	0.00098971	0.00770653
STRADB	367.391	0.717232	0.285197	2.51487	0.0119078	0.0457912
ZNF229	77.7763	0.717104	0.235164	3.04938	0.00229311	0.0139791
CPEB2	457.962	0.716159	0.2444	2.93027	0.00338665	0.018552
DDAH2	120.163	0.713595	0.256232	2.78495	0.00535358	0.0257982
HIBCH	1111.12	0.713161	0.158077	4.51149	6.4374e-06	0.000199433
DDX60	332.176	0.71305	0.183631	3.88305	0.000103154	0.00148702
TMEM9	61.5298	0.712078	0.247202	2.88056	0.00396973	0.0207452
AMACR	59.2752	0.711249	0.254091	2.79919	0.0051231	0.0250163
DYNC2LI1	617.285	0.708198	0.194743	3.63658	0.000276285	0.0030566
CTSA	122.36	0.708011	0.240217	2.94738	0.00320481	0.0178444
CDK6	867.205	0.707513	0.23001	3.07601	0.00209788	0.013088
C3orf70	462.562	0.701962	0.205729	3.41207	0.000644704	0.00566902
TERF2IP	1107.93	0.700649	0.199095	3.51916	0.000432908	0.0042343
MAP6	116.036	0.700287	0.188581	3.71345	0.000204451	0.00245687
MCC	3464.57	0.699181	0.243377	2.87283	0.0040681	0.0211539
EAF1	47.9292	0.69848	0.272765	2.56074	0.0104451	0.0416122
LRIG1	1138.52	0.696995	0.269894	2.58248	0.00980929	0.0397991
GBP4	98.5527	0.693296	0.278454	2.4898	0.0127814	0.0483571
ATL1	292.071	0.692688	0.130409	5.31167	1.08624e-07	8.22218e-06
CD3EAP	48.7947	0.691881	0.267637	2.58515	0.00973365	0.0395643
NIPSNAP3B	113.979	0.691315	0.226352	3.05417	0.00225687	0.0138358
EMP1	1040.61	0.690389	0.224221	3.07905	0.0020766	0.0130058
B3GALT4	63.2235	0.688242	0.246925	2.78725	0.00531578	0.0256834
KIF22	61.9994	0.686286	0.26607	2.57934	0.00989892	0.0400594
FBXO22	347.764	0.684948	0.124747	5.49068	4.00382e-08	3.76889e-06
ERP29	108.129	0.682924	0.261251	2.61405	0.00894767	0.0372501
ATP6V1D	252.439	0.682922	0.223022	3.06213	0.00219765	0.013552
C1QTNF3	64.7589	0.679801	0.258883	2.6259	0.00864202	0.0363348
SAMD9L	306.179	0.678066	0.224677	3.01795	0.00254488	0.0150932
IRF2BP2	229.248	0.676616	0.226766	2.98376	0.00284726	0.0163774
CYREN	187.198	0.674901	0.201301	3.35269	0.0008003	0.00661329
TSR2	45.4692	0.672741	0.266002	2.52908	0.0114361	0.0444533
ETFBKMT	73.3829	0.671755	0.219268	3.06362	0.00218674	0.0135074
EXOSC8	138.14	0.669823	0.252769	2.64995	0.00805047	0.0345399
HLTF	476.776	0.669492	0.137237	4.87835	1.06977e-06	5.1004e-05
JAM2	529.85	0.66911	0.24734	2.70523	0.00682572	0.0306422
CCDC7	1485.24	0.668918	0.204331	3.27369	0.00106152	0.00808788
ZDHHC15	172.638	0.668507	0.184297	3.62733	0.000286368	0.00312578
KLHL28	491.508	0.668139	0.208065	3.2112	0.00132182	0.00946119
NME3	162.584	0.667962	0.260463	2.56452	0.010332	0.041266
MATN2	1233.83	0.666676	0.21688	3.07393	0.00211256	0.0131554
KHDC1	180.001	0.6632	0.203307	3.26206	0.00110604	0.00832756
RAI14	721.52	0.661575	0.196969	3.35877	0.000782897	0.00651241
ZNF821	187.154	0.660763	0.166752	3.96255	7.41522e-05	0.00116502
CLEC2D	471.607	0.660494	0.167695	3.93866	8.19363e-05	0.00125683
LONRF1	374.011	0.658955	0.162135	4.06422	4.81924e-05	0.000859241
CFAP300	123.66	0.658884	0.201117	3.27613	0.00105242	0.0080349
DHRS1	44.4148	0.657456	0.265553	2.4758	0.0132939	0.0497008
ZNF181	83.1307	0.656485	0.236765	2.77273	0.00555879	0.0265201
CD109	268.323	0.654597	0.227231	2.88075	0.00396725	0.0207372
KCNT2	3373.5	0.652231	0.257403	2.53389	0.0112804	0.0440085
SMC4	320.243	0.652149	0.169151	3.85543	0.000115525	0.0016171
PRTG	505.193	0.651809	0.206754	3.15259	0.00161831	0.0109528
HNRNPA0	116.681	0.650581	0.214445	3.03379	0.00241503	0.0145027
NBN	420.372	0.650274	0.109648	5.93056	3.01902e-09	4.43333e-07
CYSTM1	827.464	0.64936	0.185119	3.5078	0.000451831	0.00435177
MPC2	72.9645	0.646642	0.26114	2.47622	0.0132781	0.0496874
POLR1C	192.413	0.645773	0.171867	3.7574	0.000171688	0.00217594
RPE	271.491	0.640376	0.186089	3.44124	0.000579054	0.00522525
PARPBP	59.7938	0.639545	0.249859	2.55963	0.0104784	0.0417073
HEXB	234.387	0.638577	0.161825	3.94609	7.94378e-05	0.00122791
DDX58	476.829	0.635384	0.184085	3.45158	0.00055731	0.00509584
TRIM22	671.692	0.632787	0.233885	2.70555	0.00681918	0.0306422
DNAH9	54.0003	0.631983	0.24267	2.60429	0.00920661	0.0379906
INTU	429.143	0.631165	0.241543	2.61305	0.0089737	0.0373444
LEPR	602.664	0.630421	0.218206	2.88911	0.00386339	0.020383
SAXO2	93.5311	0.625119	0.219535	2.84747	0.00440676	0.0223968
GPCPD1	481.743	0.622129	0.182092	3.41656	0.000634178	0.0056033
BRCA1	208.567	0.622122	0.202941	3.06553	0.00217284	0.0134442
SLC38A6	644.759	0.62186	0.152064	4.08946	4.32373e-05	0.000801674
SLFN13	125.865	0.618919	0.217279	2.84851	0.00439252	0.0223456
RPS3	220.674	0.618101	0.224478	2.7535	0.00589611	0.0276327
EMC7	113.369	0.617845	0.246567	2.50579	0.012218	0.0467312
UBE2D4	89.3973	0.617711	0.187696	3.29102	0.000998244	0.00775463
ZMAT3	439.596	0.617446	0.214045	2.88465	0.00391848	0.0206045
EXOC6	556.089	0.614692	0.206771	2.97282	0.00295075	0.0167819
PRKD3	879.612	0.613346	0.206266	2.97357	0.00294354	0.0167625
EFCAB11	392.357	0.612683	0.160469	3.81808	0.000134496	0.00181307
WDR41	552.142	0.611174	0.135266	4.51832	6.23319e-06	0.000194474
MBOAT2	430.764	0.610199	0.222011	2.74851	0.00598663	0.0279203
ZNF814	528.444	0.609407	0.153318	3.97478	7.04445e-05	0.0011285
RNH1	195.408	0.608748	0.20976	2.90212	0.00370649	0.0198499
IFIH1	116.033	0.607707	0.203384	2.98798	0.00280829	0.0162102
ANK2	2905.58	0.604412	0.184125	3.28262	0.00102847	0.0079078
GOLM1	257.745	0.604196	0.164632	3.66998	0.000242574	0.00278435
COG6	814.606	0.601716	0.194385	3.09549	0.00196489	0.0124872
ADGRA3	923.831	0.600709	0.229675	2.61548	0.0089103	0.0371679
BPHL	151.464	0.599896	0.182749	3.28261	0.00102849	0.0079078
ZSCAN26	198.107	0.598419	0.217753	2.74815	0.00599325	0.0279334
GLT8D2	668.291	0.597416	0.189615	3.15067	0.00162895	0.0109862
NHLRC3	291.01	0.597276	0.171448	3.48371	0.000494509	0.00466291
NDUFC1	119.683	0.596916	0.216665	2.75502	0.00586884	0.0275342
KPNA5	558.242	0.596309	0.198999	2.99654	0.00273059	0.0158912
WDR78	344.419	0.596203	0.185221	3.21888	0.00128693	0.00926684
MTERF4	397.677	0.593648	0.240043	2.47309	0.013395	0.0499663
ZNF749	57.3638	0.592715	0.236001	2.5115	0.0120221	0.0461068
CHRD	80.9756	0.592529	0.204831	2.89277	0.00381863	0.0202146
MYL6B	49.7677	0.592492	0.238265	2.48669	0.0128937	0.0486234
MX2	280.468	0.589743	0.201798	2.92244	0.00347304	0.0188704
MMUT	166.987	0.589512	0.143301	4.1138	3.89198e-05	0.00074255
SAMD9	95.9916	0.589413	0.220451	2.67367	0.00750272	0.0328037
PAM	3578.56	0.588672	0.16965	3.46993	0.000520593	0.00484662
JAM3	822.363	0.585508	0.164145	3.56702	0.000361068	0.00370844
IKZF2	370.131	0.585375	0.184804	3.16755	0.00153729	0.0105521
CEP78	166.224	0.583281	0.179963	3.24112	0.00119062	0.00874481
RWDD1	128.998	0.581185	0.22843	2.54426	0.010951	0.0430486
SCRN3	148.468	0.581147	0.213818	2.71796	0.00656861	0.0298878
IDS	482.783	0.580614	0.131468	4.4164	1.00359e-05	0.000278825
PGR	689.771	0.580461	0.205463	2.82514	0.00472603	0.0236162
NPHP1	231.444	0.579979	0.164468	3.52639	0.000421267	0.00413699
SLC39A10	733.259	0.578269	0.186347	3.10317	0.00191457	0.0122381
ARMC10	263.089	0.575357	0.197271	2.91658	0.00353887	0.0191701
NCBP1	355.583	0.574452	0.226624	2.53482	0.0112506	0.043908
RASA1	1811.53	0.572942	0.149519	3.83191	0.000127154	0.00173287
FZD4	444.378	0.569852	0.122999	4.63298	3.60447e-06	0.000127851
UCHL3	195.291	0.569486	0.194127	2.93357	0.00335084	0.0184154
CRYZ	143.963	0.567486	0.18321	3.09746	0.00195187	0.012426
NKAIN2	101.473	0.566247	0.207266	2.73199	0.00629539	0.0290344
ZNF736	277.533	0.566037	0.129986	4.3546	1.3331e-05	0.000346684
CRLF3	554.444	0.56019	0.221626	2.52764	0.0114831	0.0445942
PLAGL1	3045.98	0.560184	0.179084	3.12806	0.00175965	0.0115908
ENG	1443.12	0.556704	0.191676	2.9044	0.00367962	0.0197349
NUDT6	103.712	0.550162	0.173712	3.1671	0.00153967	0.010556
SERP1	473.027	0.548889	0.148547	3.69505	0.000219844	0.00258681
ZEB1	13171.1	0.548861	0.21396	2.56525	0.0103103	0.0412168
LAMTOR1	110.926	0.548728	0.166589	3.2939	0.000988085	0.00770426
CPQ	4120.76	0.54663	0.160778	3.3999	0.000674117	0.0058462
APLP2	426.541	0.545746	0.207742	2.62704	0.00861309	0.036227
PLCD1	91.2216	0.545138	0.198135	2.75134	0.00593517	0.0277567
RCBTB2	528.889	0.544041	0.151479	3.59153	0.000328739	0.00347965
NDUFB9	120.306	0.543808	0.211341	2.57313	0.0100784	0.0404956
CSGALNACT2	521.3	0.538512	0.209396	2.57174	0.0101189	0.0406072
COQ6	115.756	0.535928	0.211261	2.5368	0.011187	0.0437062
RIMKLB	623.325	0.535765	0.141516	3.7859	0.000153155	0.00199736
GALNT10	1778.59	0.533695	0.17151	3.11175	0.00185981	0.0120046
NAALADL2	9095.34	0.533075	0.178068	2.99366	0.00275654	0.0159911
DZIP3	447.224	0.531934	0.202727	2.62389	0.00869311	0.0364949
SENP7	1235	0.531852	0.0912937	5.82573	5.68644e-09	7.61644e-07
PROS1	810.458	0.52908	0.128549	4.11579	3.85847e-05	0.000739048
FUT8	1572.46	0.528508	0.173933	3.03857	0.00237707	0.0143569
SPAG16	797.408	0.528161	0.196344	2.68997	0.00714582	0.0316193
ARL6	227.978	0.526039	0.203585	2.58388	0.00976954	0.0396744
TCHP	359.627	0.525842	0.209229	2.51323	0.0119632	0.0459107
PIGB	367.439	0.524338	0.185418	2.82787	0.00468584	0.0234455
NR3C1	2608.26	0.523877	0.171742	3.05038	0.00228555	0.0139534
NUCB2	250.078	0.522812	0.205161	2.54831	0.0108247	0.0426573
ANKRD36C	919.121	0.521019	0.10023	5.19825	2.01177e-07	1.34282e-05
IFNAR2	606.077	0.518161	0.203466	2.54667	0.0108756	0.0428161
EFHC1	673.609	0.514459	0.134368	3.82872	0.000128811	0.00175035
CD164	293.564	0.513566	0.177661	2.89071	0.00384367	0.0203094
FAT4	1910.02	0.513168	0.184256	2.78509	0.00535131	0.0257928
CNIH1	172.969	0.512735	0.143725	3.56747	0.000360446	0.0037066
PMP22	1426.13	0.510371	0.172832	2.95298	0.00314721	0.0175814
LRRCC1	143.666	0.508455	0.174744	2.90971	0.0036176	0.0194686
ARMCX4	1430.68	0.507922	0.127492	3.98396	6.7776e-05	0.00110096
AZI2	344.081	0.506266	0.176881	2.86218	0.00420735	0.0216177
FRMD4B	3645.63	0.505716	0.171196	2.95402	0.00313659	0.0175577
ARHGAP29	2457.17	0.505652	0.172725	2.92751	0.00341691	0.018667
VAMP4	227.034	0.504792	0.13029	3.87436	0.000106907	0.00152515
PROSER1	119.622	0.504483	0.186986	2.69797	0.00697628	0.0311129
PSD3	5005.82	0.504424	0.178338	2.82847	0.00467711	0.0234142
AC024558.2	191.011	0.504046	0.197071	2.55769	0.0105371	0.0418954
CBR4	1401.6	0.503855	0.168161	2.99628	0.00273299	0.0159006
GVQW3	96.5567	0.502359	0.200602	2.50426	0.0122709	0.046893
RALGPS1	335.615	0.502148	0.179215	2.80194	0.0050797	0.0248535
TMEM126B	104.601	0.50167	0.172947	2.90071	0.00372317	0.0199102
MGST3	471.629	0.501219	0.163334	3.06868	0.0021501	0.0133328
METTL15	1687.06	0.500487	0.0901735	5.55027	2.85228e-08	2.88198e-06
LIMCH1	3692.92	0.499692	0.177285	2.81858	0.00482364	0.0239356
BCAP29	886.786	0.499192	0.171118	2.91723	0.0035315	0.0191361
MYDGF	151.364	0.498633	0.201242	2.47778	0.0132202	0.049524
TRMT11	1349.73	0.496726	0.152656	3.25388	0.00113839	0.00850012
RAD51B	2591.21	0.496572	0.18531	2.67969	0.00736913	0.0323862
CCDC90B	154.889	0.496366	0.195096	2.54422	0.0109522	0.0430486
PYROXD1	216.445	0.495636	0.161818	3.06293	0.00219182	0.0135312
TVP23C	946.69	0.493426	0.129898	3.79856	0.000145537	0.00192306
NR3C2	2877.54	0.493122	0.175816	2.80477	0.00503525	0.0247349
ZNF544	625.356	0.49078	0.152094	3.22681	0.00125179	0.00907907
ERMARD	198.015	0.490761	0.141254	3.47431	0.00051216	0.00479075
MMS22L	328.82	0.487382	0.190206	2.56239	0.0103955	0.041467
NAB1	841.433	0.48696	0.166255	2.92899	0.00340064	0.0186101
ZNF540	199.78	0.485402	0.18573	2.61348	0.00896259	0.0373052
RFC3	419.019	0.485094	0.189623	2.5582	0.0105215	0.0418485
GOLIM4	1459.28	0.483468	0.139392	3.4684	0.000523573	0.00486204
ACAD11	806.15	0.483291	0.124414	3.88453	0.000102527	0.00148284
IFT88	778.961	0.482737	0.118718	4.06626	4.77734e-05	0.000854837
FANCL	555.352	0.48219	0.143799	3.35322	0.000798777	0.00660708
M6PR	133.556	0.480861	0.167636	2.86849	0.00412439	0.0213435
GATAD1	400.238	0.47971	0.161298	2.97406	0.00293884	0.0167444
DNAJA2	101.081	0.47898	0.188353	2.54299	0.0109907	0.0431691
TMEM184C	213.813	0.478629	0.188509	2.53903	0.011116	0.0434907
LANCL1	286.902	0.478134	0.14367	3.328	0.000874727	0.00707328
SLC35A1	415.92	0.477455	0.134802	3.5419	0.000397256	0.00396482
REEP5	520.227	0.476131	0.182793	2.60475	0.00919417	0.0379728
RBM45	244.05	0.474408	0.175789	2.69873	0.00696039	0.0310735
OARD1	160.679	0.47158	0.168414	2.80013	0.00510823	0.0249709
ANTXR1	1871.21	0.471508	0.139055	3.39079	0.00069691	0.00599642
DENND1B	1020.02	0.470603	0.150539	3.12612	0.00177129	0.0116215
LYPLAL1	1082.33	0.47013	0.158441	2.96721	0.00300511	0.0170251
EFCAB6	309.064	0.466295	0.156563	2.97832	0.00289831	0.0165778
ACOT13	179.382	0.465425	0.16209	2.8714	0.00408664	0.0212005
ZNF704	3560.38	0.464153	0.170915	2.71569	0.00661386	0.0300078
WDPCP	2003.81	0.464027	0.114433	4.05501	5.01312e-05	0.000887653
ZNF790	303.919	0.461807	0.123799	3.7303	0.000191249	0.00233906
TPTE2	125.403	0.459977	0.171467	2.68259	0.00730537	0.0321701
ZC4H2	758.859	0.454106	0.166263	2.73126	0.00630931	0.0290621
TCF4	14375.4	0.453312	0.115161	3.93632	8.27403e-05	0.00126564
UFL1	423.399	0.453167	0.163698	2.76831	0.00563479	0.0267265
GNPDA2	207.503	0.453113	0.167784	2.70057	0.00692202	0.0309677
FAM111A	260.769	0.447263	0.180068	2.48386	0.0129968	0.0488699
RFC1	467.551	0.446338	0.136416	3.27189	0.0010683	0.00812403
GALC	362.769	0.444614	0.168097	2.64499	0.00816934	0.0348868
CFAP44	524.702	0.439207	0.14115	3.11162	0.00186061	0.0120046
BBS2	385.974	0.43772	0.149148	2.9348	0.00333759	0.0183655
DOK6	2074.43	0.437578	0.158075	2.76817	0.00563724	0.0267265
RNF169	927.871	0.435865	0.159738	2.72863	0.00635984	0.0292216
BBS9	4014.43	0.434423	0.115348	3.7662	0.000165751	0.0021104
ELMOD2	244.172	0.434078	0.146748	2.95799	0.00309654	0.0174037
GCFC2	689.222	0.431619	0.145979	2.95673	0.00310918	0.0174442
CCDC88A	1125.11	0.426969	0.126663	3.37091	0.000749204	0.00632046
KIAA1109	1860.09	0.425801	0.0831961	5.11804	3.08723e-07	1.87852e-05
FAS	276.46	0.4244	0.158131	2.68385	0.00727793	0.0320686
SARAF	299.955	0.423554	0.1657	2.55616	0.0105835	0.042042
MAX	732.112	0.413789	0.141227	2.92995	0.00339011	0.0185664
PPWD1	405.417	0.41375	0.1273	3.2502	0.00115324	0.00855879
TBC1D19	1053.85	0.404765	0.11361	3.56276	0.00036698	0.00375277
ZNF630	252.032	0.404297	0.157648	2.56455	0.0103311	0.041266
LRRC37A3	745.225	0.40137	0.157485	2.54862	0.0108149	0.0426381
UBA5	327.371	0.40053	0.155426	2.57699	0.00996643	0.0402439
CMTM6	170.82	0.399562	0.138667	2.88144	0.00395857	0.0207115
PEX3	366.404	0.396766	0.130601	3.038	0.00238155	0.0143682
ATP6AP1L	263.241	0.394588	0.142081	2.7772	0.00548301	0.0262781
SCAMP1	495.631	0.393744	0.0995713	3.9544	7.67277e-05	0.00119664
CD2AP	667.524	0.390738	0.106888	3.65556	0.000256617	0.00289137
CEP120	384.973	0.385885	0.15205	2.53789	0.0111523	0.0435985
C3orf38	209.072	0.383525	0.146906	2.61069	0.00903604	0.0375117
ANKMY2	297.98	0.38307	0.154121	2.48551	0.0129366	0.0487603
STXBP5	1851.5	0.381442	0.145609	2.61963	0.00880253	0.0368129
ANGEL2	464.805	0.379585	0.112709	3.36783	0.000757618	0.00637679
PIGK	291.35	0.378237	0.148371	2.54926	0.0107951	0.0425906
RHBDD1	755.603	0.377054	0.12589	2.99511	0.00274343	0.0159429
EFR3A	922.525	0.374932	0.107503	3.48765	0.000487278	0.00461489
ZNF529	311.043	0.374434	0.103912	3.60337	0.00031412	0.00336206
CCDC6	574.407	0.372495	0.129895	2.86766	0.00413522	0.0213727
VPS13A	822.305	0.371925	0.121767	3.0544	0.00225511	0.0138289
PTS	433.706	0.37178	0.146628	2.53554	0.0112275	0.0438256
BRCC3	206.093	0.371382	0.115174	3.22452	0.00126182	0.00914281
EMC2	435.538	0.37008	0.135925	2.72268	0.00647556	0.0296112
KIFAP3	1320.89	0.367814	0.123954	2.96735	0.00300378	0.0170219
APLF	547.588	0.365344	0.117136	3.11898	0.00181476	0.011796
AKAP11	567.104	0.36473	0.121065	3.01268	0.00258951	0.0152797
ZFP30	293.212	0.36375	0.12098	3.00668	0.00264114	0.0155179
ZNF354C	188.736	0.358417	0.120923	2.964	0.00303664	0.0171471
FGFR1OP	390.037	0.357333	0.103064	3.46711	0.000526083	0.00487712
CWC22	282.635	0.356001	0.134506	2.64672	0.00812755	0.0347825
MBD5	4707.23	0.355396	0.104741	3.39309	0.000691079	0.00595343
GOPC	540.99	0.347836	0.102041	3.40879	0.000652515	0.00571507
DCP1B	385.992	0.344397	0.136484	2.52336	0.011624	0.0450224
NEK1	1323.14	0.343717	0.131437	2.61507	0.00892087	0.0371807
MCM9	625.287	0.341298	0.0911166	3.74573	0.000179871	0.00224112
TMX3	551.84	0.337748	0.120947	2.79253	0.00522974	0.025407
PPIP5K2	884.595	0.332018	0.106196	3.12645	0.00176932	0.0116198
SLK	563.707	0.330406	0.102637	3.21917	0.00128563	0.0092605
ZNF280D	1572.14	0.328104	0.119797	2.73884	0.0061656	0.0285195
CCDC14	685.577	0.325317	0.117007	2.78031	0.00543063	0.0260839
ZNF577	304.469	0.323663	0.111078	2.91384	0.00357015	0.0192839
PDHX	478.986	0.320411	0.103299	3.10178	0.00192363	0.0122717
RASA2	1362.95	0.308254	0.116533	2.64521	0.008164	0.0348775
CEP112	2496.84	0.305123	0.101358	3.01036	0.0026094	0.0153607
RFX7	1363.06	0.299931	0.115806	2.58994	0.00959928	0.0391925
RELCH	808.938	0.294979	0.0991074	2.97635	0.00291698	0.0166551
CAPN7	880.47	0.290011	0.109388	2.65121	0.00802036	0.0344577
NECTIN3	838.672	0.286591	0.115831	2.47421	0.0133532	0.0498452
POLA1	797.564	0.282138	0.113183	2.49276	0.0126756	0.0481056
TM9SF2	457.532	0.27976	0.103678	2.69836	0.00696812	0.0310954
LRBA	2330.75	0.275305	0.100583	2.7371	0.00619827	0.0286585
FBXL5	893.287	0.268622	0.105299	2.55103	0.0107405	0.0424743
RAB11FIP2	463.534	0.261683	0.0970759	2.69565	0.0070251	0.0312547
APPL1	724.078	0.25685	0.0965297	2.66084	0.00779466	0.0337447
PHKB	1473.15	0.255099	0.0901134	2.83087	0.00464214	0.0232974
FER	3584.24	0.254698	0.0959584	2.65426	0.00794833	0.0342083
COG5	2259.7	0.234609	0.0788563	2.97515	0.00292847	0.0167026
GNPTAB	491.94	0.234086	0.0921794	2.53946	0.0111023	0.0434601
DST	7414.3	0.190362	0.0731954	2.60073	0.00930257	0.0383077
CDC42BPA	3196.94	0.134654	0.053035	2.53896	0.0111184	0.0434921
CASC4	1406.36	-0.215973	0.0844859	-2.55632	0.0105786	0.04203
ATM	1528.15	-0.234748	0.0841478	-2.78971	0.00527555	0.0255732
HNRNPD	755.22	-0.239368	0.0869149	-2.75406	0.00588616	0.0275961
ZMYM4	1657.17	-0.249167	0.0941036	-2.64779	0.00810194	0.0347066
ARMC8	815.602	-0.251193	0.0938693	-2.67599	0.00745087	0.032638
GOSR1	576.379	-0.252965	0.0944623	-2.67795	0.00740743	0.0324962
RSF1	1441.23	-0.253117	0.0764231	-3.31204	0.000926178	0.00737294
HECTD1	1469.71	-0.255576	0.0843178	-3.0311	0.00243662	0.0146005
KDM5B	665.518	-0.261901	0.0975159	-2.68572	0.00723727	0.0319534
ZNF506	590.728	-0.264195	0.0999088	-2.64436	0.00818446	0.0349364
CLINT1	839.012	-0.264866	0.0826862	-3.20326	0.0013588	0.00965491
NCOR1	1958.81	-0.268603	0.104323	-2.57473	0.0100319	0.0404044
UBXN4	677.546	-0.269991	0.0735068	-3.673	0.000239716	0.0027589
ZFC3H1	830.267	-0.271265	0.0874951	-3.10035	0.00193294	0.0123268
THOC2	962.339	-0.273937	0.1005	-2.72574	0.00641582	0.0294144
BRAF	2092.31	-0.276238	0.107211	-2.57657	0.00997858	0.0402582
MRPS27	465.886	-0.276274	0.110221	-2.50656	0.0121912	0.0466695
HUWE1	986.484	-0.276773	0.0932878	-2.96688	0.00300842	0.0170349
MTDH	1244.6	-0.278276	0.0952316	-2.9221	0.00347677	0.0188767
KHDRBS1	653.067	-0.278992	0.103664	-2.69131	0.00711728	0.0315178
TOP1	816.986	-0.280484	0.0955293	-2.9361	0.00332364	0.0183162
WDR70	2143.67	-0.280858	0.0999679	-2.80948	0.00496214	0.0244412
SEC24B	1075.32	-0.283698	0.091251	-3.10899	0.00187729	0.0120745
RALA	471.452	-0.284872	0.103565	-2.75065	0.00594769	0.0278093
CSNK2A1	675.418	-0.28559	0.101922	-2.80204	0.005078	0.0248507
EWSR1	721.654	-0.286013	0.108854	-2.62749	0.00860166	0.0362065
ADNP	992.954	-0.28638	0.0978585	-2.92647	0.00342837	0.0187061
RIF1	980.087	-0.28824	0.104215	-2.76582	0.00567791	0.0268551
RAB5A	540.534	-0.289056	0.0934818	-3.09211	0.00198737	0.0126082
DYNC1LI2	608.563	-0.290776	0.0922352	-3.15255	0.00161852	0.0109528
NAA16	413.124	-0.294903	0.104167	-2.83106	0.00463943	0.0232892
YLPM1	1079.64	-0.295849	0.103235	-2.86579	0.00415966	0.0214628
CNOT1	759.505	-0.29645	0.111083	-2.66874	0.00761375	0.0331964
PUM2	1854.96	-0.29722	0.101413	-2.93079	0.00338104	0.0185305
ZBTB11	232.186	-0.298592	0.113142	-2.63909	0.00831278	0.0352979
USP34	3138.59	-0.299223	0.0735133	-4.07033	4.69468e-05	0.000846234
SMC1A	235.071	-0.300926	0.112308	-2.67946	0.00737414	0.0324018
MCPH1	1142.72	-0.302185	0.112122	-2.69514	0.00703592	0.0312839
KMT5B	1053.2	-0.302676	0.116395	-2.60042	0.00931108	0.0383284
GLG1	1811.25	-0.303223	0.089365	-3.39308	0.000691103	0.00595343
DDX42	457.801	-0.307111	0.120229	-2.55439	0.0106375	0.0422238
SREK1	954.378	-0.307422	0.112643	-2.72916	0.00634952	0.0291802
PSMD5	317.436	-0.309282	0.109737	-2.81838	0.00482669	0.0239454
OSBP	317.524	-0.310529	0.112375	-2.76333	0.00572147	0.026998
SMC5	1799.25	-0.312296	0.124258	-2.51329	0.011961	0.0459107
HOOK3	1348.32	-0.312636	0.085281	-3.66595	0.000246423	0.0028168
MOB4	283.546	-0.313368	0.101635	-3.08327	0.00204738	0.0128837
MGA	901.705	-0.31386	0.119449	-2.62758	0.00859958	0.0362047
GTF2F2	495.604	-0.316193	0.119314	-2.65009	0.00804714	0.0345399
USP48	1131.3	-0.31712	0.12239	-2.59107	0.0095678	0.0390841
PDSS2	1324.96	-0.317164	0.104429	-3.03711	0.0023886	0.014395
ZMYM5	406.755	-0.318749	0.120715	-2.6405	0.00827843	0.0351821
DHX32	390.554	-0.319438	0.103759	-3.07866	0.00207931	0.013008
ARHGEF11	657.35	-0.319638	0.126705	-2.52269	0.0116459	0.0450681
LARP4B	1005.94	-0.321188	0.118935	-2.70054	0.00692263	0.0309677
XPO6	382.819	-0.32134	0.112065	-2.86744	0.0041381	0.0213727
DIS3L2	1466.36	-0.322008	0.118607	-2.71492	0.00662924	0.0300581
CHD2	2170.3	-0.325183	0.110115	-2.95312	0.00314575	0.0175778
BMPR1A	2059.92	-0.328021	0.0895349	-3.66361	0.000248681	0.00283085
FDPS	239.417	-0.32892	0.118541	-2.77475	0.00552448	0.0264022
DROSHA	454.392	-0.32992	0.126353	-2.61109	0.00902538	0.0374745
NUP214	675.838	-0.330249	0.125552	-2.63038	0.00852883	0.035972
GPBP1L1	1037.14	-0.330452	0.129513	-2.55149	0.0107262	0.0424635
SCAF4	494.084	-0.330543	0.115106	-2.87163	0.00408364	0.0211997
UBR4	643.878	-0.331287	0.0939103	-3.52769	0.000419196	0.00412216
DYNC1I2	812.453	-0.332412	0.120689	-2.75428	0.00588206	0.0275845
MIB1	1271.89	-0.332448	0.125357	-2.65201	0.00800135	0.0344028
DVL3	173.194	-0.332917	0.133362	-2.49635	0.012548	0.0477038
ARIH1	1681.92	-0.336758	0.130239	-2.58569	0.00971851	0.0395254
TASOR2	1447.18	-0.337188	0.08716	-3.86861	0.000109457	0.00155096
FBXO11	1753.72	-0.337215	0.0953041	-3.53831	0.0004027	0.00400645
GDI2	567.7	-0.337596	0.122425	-2.75757	0.00582322	0.0273668
N4BP1	527.585	-0.338186	0.13246	-2.55312	0.0106762	0.0423416
ATP2C1	880.663	-0.338621	0.11955	-2.83245	0.0046193	0.023241
OSBPL5	440.436	-0.341485	0.137045	-2.49177	0.0127108	0.0481889
CLCN6	232.923	-0.342278	0.131952	-2.59396	0.00948786	0.0388481
NCOA6	843.061	-0.342629	0.137518	-2.49152	0.0127196	0.0481898
SF3B1	1124.2	-0.342947	0.138195	-2.48162	0.0130787	0.0491111
ANP32B	203.453	-0.3456	0.122759	-2.81527	0.00487364	0.0241294
CLASP1	2743.8	-0.346986	0.139373	-2.48962	0.0127879	0.0483637
FNDC3B	8410.92	-0.347885	0.126497	-2.75016	0.00595668	0.0278277
TMCO3	464.002	-0.348169	0.129694	-2.68455	0.00726271	0.0320302
LRCH3	1929.81	-0.349047	0.140364	-2.48673	0.0128925	0.0486234
BMS1	246.197	-0.350323	0.133882	-2.61665	0.00887961	0.0370687
ELOC	192.423	-0.351782	0.132527	-2.65442	0.00794446	0.0342026
ECPAS	1027.16	-0.352717	0.107791	-3.27222	0.00106705	0.00812162
GNA13	438.625	-0.353936	0.12696	-2.78777	0.00530729	0.0256708
DIP2C	2053.11	-0.354067	0.119878	-2.95356	0.00314127	0.017565
FAM133B	460.302	-0.354434	0.127184	-2.78678	0.00532354	0.025704
NUFIP2	688.788	-0.355232	0.110294	-3.22077	0.00127845	0.00922691
TMEM165	1179.8	-0.3554	0.118212	-3.00646	0.00264307	0.015525
WAC	1876.07	-0.355494	0.113227	-3.13965	0.00169151	0.0112905
CDC27	1042.34	-0.355733	0.100598	-3.5362	0.000405931	0.00402768
UBE2V1	397.142	-0.356202	0.120774	-2.94932	0.00318473	0.017746
AP3M1	164.79	-0.356465	0.135475	-2.63123	0.00850766	0.0359138
NCOA1	4914.43	-0.356551	0.140061	-2.54568	0.0109064	0.0428927
ATXN2	1893.88	-0.35795	0.137866	-2.59637	0.00942141	0.0386309
ZC3H7A	606.649	-0.358491	0.104309	-3.43681	0.000588614	0.00528567
SDAD1	257.879	-0.359114	0.127161	-2.82408	0.00474167	0.0236621
GGT7	283.427	-0.359134	0.141884	-2.53118	0.0113681	0.0442647
ENTPD4	381.831	-0.361975	0.112386	-3.22081	0.00127829	0.00922691
NUDCD3	646.355	-0.362956	0.127296	-2.85129	0.00435427	0.0222172
RC3H1	1078.2	-0.363389	0.0963022	-3.77343	0.00016102	0.00206689
TARDBP	235.67	-0.364572	0.144549	-2.52214	0.0116643	0.0451151
DDX50	423.391	-0.364581	0.127807	-2.85258	0.0043366	0.0221526
TRAPPC12	855.81	-0.364623	0.116838	-3.12075	0.00180393	0.0117455
TRIOBP	556.805	-0.366608	0.140388	-2.61138	0.00901772	0.0374639
HECTD4	1470.49	-0.368095	0.144794	-2.5422	0.0110158	0.043229
CHD8	595.263	-0.369759	0.109555	-3.3751	0.000737899	0.00625383
MLLT3	2055.48	-0.370669	0.139174	-2.66335	0.0077366	0.0335564
GGA2	417.357	-0.372914	0.143364	-2.60118	0.00929042	0.0382719
RANBP2	574.313	-0.373628	0.124377	-3.00399	0.00266464	0.0156031
SPOP	927.432	-0.373877	0.148209	-2.52263	0.0116481	0.0450681
FBXW8	641.662	-0.374552	0.14421	-2.59726	0.0093971	0.0385809
FAM13B	1071.14	-0.374594	0.129728	-2.88753	0.00388285	0.0204562
AP1G1	682.548	-0.375219	0.115772	-3.24101	0.00119106	0.00874518
DHX9	516.521	-0.375696	0.118659	-3.16617	0.00154461	0.0105826
MLH3	678.582	-0.375702	0.121912	-3.08175	0.00205787	0.0129179
XPNPEP1	280.772	-0.3761	0.150119	-2.50535	0.0122331	0.046781
COQ9	109.563	-0.376102	0.144729	-2.59867	0.00935862	0.0384737
ZC3H14	603.753	-0.377848	0.0912092	-4.14265	3.43322e-05	0.000675813
MFSD14A	351.859	-0.377933	0.150822	-2.50582	0.0122166	0.0467312
SOCS6	272.941	-0.380543	0.14418	-2.63936	0.0083062	0.0352819
DHX15	738.411	-0.380711	0.141258	-2.69515	0.00703578	0.0312839
PRKDC	916.901	-0.383039	0.132852	-2.8832	0.00393653	0.0206452
WDR44	605.541	-0.383571	0.144887	-2.64738	0.00811179	0.0347353
WAPL	682.911	-0.38726	0.11879	-3.26003	0.00111401	0.00836345
PIK3C2A	873.937	-0.388203	0.13788	-2.8155	0.00487011	0.0241173
ZDHHC5	184.821	-0.38829	0.111609	-3.47903	0.000503239	0.00472174
UBAP2L	473.269	-0.388421	0.123766	-3.13835	0.00169902	0.011319
PPP4R3A	672.245	-0.389499	0.117818	-3.30594	0.000946592	0.00748137
SRPK1	261.854	-0.389677	0.13361	-2.91653	0.00353952	0.0191701
PRDM10	301.319	-0.390058	0.123442	-3.15985	0.0015785	0.010748
PPP6R3	2315.08	-0.390098	0.139214	-2.80215	0.00507631	0.0248507
ANKRD13A	211.759	-0.390193	0.149251	-2.61433	0.00894019	0.0372401
ITGAV	706.378	-0.390615	0.136229	-2.86735	0.00413927	0.0213727
DNAJC16	302.122	-0.391032	0.148695	-2.62975	0.00854478	0.0360084
RANBP3	230.37	-0.391936	0.157442	-2.48941	0.0127956	0.0483695
SAMD4B	482.853	-0.392529	0.141493	-2.77419	0.00553397	0.0264418
NAA25	535.984	-0.392764	0.144349	-2.72093	0.00650981	0.0296728
PPP2CB	630.056	-0.39323	0.153297	-2.56515	0.010313	0.0412203
CNOT9	251.092	-0.39326	0.149189	-2.63599	0.00838933	0.0355574
EIF2S3	254.86	-0.394572	0.155916	-2.53067	0.0113843	0.0442966
NEK9	455.357	-0.394644	0.138649	-2.84635	0.00442229	0.022451
ZNF410	311.638	-0.39521	0.136395	-2.89755	0.00376092	0.0200488
MED13	1731.01	-0.39612	0.128487	-3.08296	0.0020495	0.0128837
ILKAP	462.119	-0.396456	0.136998	-2.89387	0.0038052	0.020192
PARVA	1186.36	-0.39667	0.13286	-2.98562	0.00283007	0.0163188
TXNRD3	187.403	-0.396957	0.145144	-2.73491	0.00623978	0.0288262
PNPT1	338.727	-0.397172	0.155345	-2.55671	0.0105667	0.0419904
UBXN2A	683.227	-0.397364	0.140777	-2.82265	0.00476282	0.0237247
DARS	453.492	-0.397799	0.160779	-2.4742	0.0133534	0.0498452
WDR26	835.017	-0.399361	0.149931	-2.66363	0.00773022	0.0335564
NUP155	221.514	-0.399719	0.155261	-2.5745	0.0100386	0.0404241
KCTD13	206.168	-0.400799	0.146308	-2.73942	0.00615484	0.0284936
RNPS1	251.742	-0.400899	0.153785	-2.60688	0.00913713	0.0377889
GPBP1	1289.35	-0.4009	0.141309	-2.83704	0.00455332	0.022981
CNOT10	497.567	-0.400925	0.158847	-2.52397	0.0116037	0.0449674
RALB	218.98	-0.401472	0.143345	-2.80073	0.00509871	0.0249355
ASCC2	233.072	-0.401476	0.157895	-2.54268	0.0110005	0.0431924
HNRNPC	1854.16	-0.40246	0.138311	-2.90982	0.00361635	0.0194666
HNRNPM	687.411	-0.403396	0.119227	-3.38343	0.000715854	0.00611641
ZRSR2	140.975	-0.403716	0.160905	-2.50904	0.0121061	0.046384
CTNNBL1	376.868	-0.403772	0.106906	-3.77688	0.000158806	0.00204682
ICE2	425.882	-0.403905	0.151142	-2.67235	0.00753215	0.0328861
TBC1D14	242.312	-0.407354	0.155512	-2.61943	0.00880756	0.0368269
LRRC58	221.526	-0.409748	0.161911	-2.53069	0.0113838	0.0442966
CCT6A	119.261	-0.410008	0.164716	-2.48917	0.012804	0.0483823
DPP8	571.96	-0.41007	0.128053	-3.20235	0.00136311	0.00967478
SCLY	150.652	-0.4104	0.146812	-2.79542	0.00518328	0.0252451
TMEM181	338.413	-0.411317	0.143193	-2.87246	0.0040729	0.0211639
STAG1	5591.58	-0.412497	0.149891	-2.75198	0.00592365	0.0277205
ATN1	245.599	-0.412597	0.117962	-3.4977	0.000469285	0.00448029
SEC11A	393.269	-0.412608	0.126489	-3.262	0.0011063	0.00832756
PAK2	675.713	-0.412854	0.0873145	-4.72835	2.2635e-06	9.11484e-05
KIAA0556	354.628	-0.413746	0.15628	-2.64747	0.00810971	0.0347332
UBE2W	750.868	-0.414467	0.158989	-2.60689	0.00913686	0.0377889
POLB	98.0592	-0.415005	0.161306	-2.57277	0.0100887	0.0405296
NFIA	12783.2	-0.415224	0.164921	-2.51771	0.0118119	0.045526
SUZ12	671.38	-0.415316	0.16077	-2.58329	0.0097863	0.0397278
TRIO	3421.36	-0.416348	0.116492	-3.57403	0.000351526	0.00364209
COL5A2	4618.75	-0.416722	0.157361	-2.64818	0.00809257	0.0346814
TBC1D2B	632.201	-0.4171	0.136626	-3.05287	0.00226665	0.0138649
MTCH2	189.148	-0.417256	0.165798	-2.51664	0.0118479	0.0456406
RORA	32296.5	-0.418148	0.15314	-2.73049	0.00632405	0.0290996
MESD	289.974	-0.418246	0.133058	-3.14333	0.00167037	0.011197
SRSF6	422.365	-0.418882	0.118497	-3.53495	0.000407851	0.00403837
SIN3A	359.889	-0.418887	0.128815	-3.25184	0.00114661	0.0085326
CCDC32	308.478	-0.419243	0.127297	-3.29342	0.000989775	0.00770653
ERC1	3135.13	-0.419619	0.0965848	-4.34457	1.39548e-05	0.000356451
CCNT1	219.113	-0.41962	0.15512	-2.70514	0.00682761	0.0306422
FGFR1	1268.97	-0.420205	0.101878	-4.12459	3.71399e-05	0.000718244
DNAL1	175.531	-0.420221	0.129419	-3.24699	0.00116631	0.00863251
NCK1	530.657	-0.420287	0.16818	-2.49903	0.0124534	0.0473685
GSPT1	426.628	-0.42059	0.132801	-3.16708	0.00153976	0.010556
SEC24C	241.589	-0.422702	0.123995	-3.40903	0.000651946	0.00571445
DENND10	134.191	-0.423221	0.151718	-2.78953	0.00527848	0.0255818
MTF1	137.792	-0.42344	0.135649	-3.12158	0.00179883	0.0117215
RAF1	855.179	-0.423499	0.162174	-2.61138	0.0090177	0.0374639
CHMP4B	197.274	-0.423526	0.147554	-2.87031	0.00410067	0.021248
YY1	503.978	-0.423696	0.107713	-3.93355	8.36992e-05	0.00127588
SARS	199.439	-0.42439	0.164441	-2.5808	0.00985713	0.0399491
C18orf25	387.078	-0.424922	0.15349	-2.76841	0.00563306	0.0267265
COPG1	260.332	-0.425044	0.162298	-2.61892	0.00882093	0.0368758
TBC1D9B	255.462	-0.425512	0.133918	-3.1774	0.001486	0.0103093
DCAF7	441.745	-0.425673	0.163779	-2.59906	0.00934792	0.0384513
SPTY2D1OS	149.487	-0.426367	0.132983	-3.20618	0.00134509	0.00958049
C8orf76	203.778	-0.426475	0.147902	-2.88349	0.00393295	0.0206425
DDX6	769.999	-0.426545	0.169236	-2.52042	0.0117216	0.0452572
MARK4	331.337	-0.426781	0.163406	-2.61178	0.0090072	0.0374554
DYNC1H1	961.971	-0.427701	0.115571	-3.70077	0.000214948	0.00255101
RBM5	827.479	-0.428152	0.158093	-2.70823	0.00676428	0.030451
ARHGAP5	1028.34	-0.428911	0.142275	-3.01466	0.0025727	0.0151968
SEC23IP	321.542	-0.429148	0.103285	-4.155	3.25294e-05	0.000651978
ZNF680	908.27	-0.429427	0.113008	-3.79997	0.000144714	0.00191873
TBC1D22A	1688.58	-0.431088	0.1652	-2.60949	0.00906779	0.0375868
KATNBL1	893.808	-0.432059	0.116184	-3.71874	0.000200223	0.00241798
MALT1	302.978	-0.432726	0.166931	-2.59224	0.00953541	0.0389917
UBE2G2	534.556	-0.432734	0.134969	-3.20617	0.00134515	0.00958049
SRSF3	319.679	-0.433875	0.117347	-3.69737	0.000217846	0.0025743
HELZ	1284.63	-0.434658	0.163067	-2.66551	0.00768708	0.0334169
TENT4B	415.298	-0.435288	0.161575	-2.69403	0.00705928	0.0313308
RNF216	1274.93	-0.435353	0.113095	-3.84946	0.000118381	0.00165036
LRRC23	143.066	-0.435358	0.16475	-2.64254	0.00822866	0.0350247
OSBPL11	205.98	-0.435373	0.159236	-2.73413	0.00625444	0.0288832
GRAMD1A	189.595	-0.4357	0.14381	-3.02968	0.0024481	0.0146573
USP8	777.209	-0.435826	0.154274	-2.82501	0.00472792	0.0236203
HERC2	1680.84	-0.435865	0.120803	-3.60806	0.000308498	0.00331477
GNE	309.871	-0.436412	0.175144	-2.49173	0.0127121	0.0481889
URB1	185.212	-0.436882	0.1419	-3.07879	0.00207842	0.0130061
CUL4A	691.058	-0.437026	0.157235	-2.77945	0.00544514	0.0261326
NDUFS1	621.019	-0.437455	0.110316	-3.96546	7.32543e-05	0.00115575
SOCS7	239.028	-0.437589	0.150052	-2.91625	0.00354264	0.0191823
TRPM7	1568.53	-0.437827	0.154629	-2.83146	0.00463356	0.0232767
GASK1B	1238.28	-0.438047	0.154628	-2.83291	0.00461265	0.0232341
SCRN1	307.822	-0.43945	0.15111	-2.90816	0.00363568	0.0195515
TMOD3	761.903	-0.440051	0.163442	-2.6924	0.00709405	0.0314418
AFF4	1476.17	-0.440454	0.163251	-2.69801	0.00697549	0.0311129
ZNF354B	115.541	-0.44133	0.146424	-3.01405	0.00257785	0.015219
HEATR1	296.637	-0.441723	0.173519	-2.54567	0.0109067	0.0428927
H6PD	338.3	-0.442198	0.165087	-2.67857	0.00739372	0.0324619
TAF15	1189.57	-0.442434	0.170315	-2.59774	0.00938402	0.0385592
GUSB	138.587	-0.443139	0.167813	-2.64067	0.00827414	0.0351707
UPF2	896.145	-0.443311	0.112853	-3.92821	8.55791e-05	0.00129914
PTPRA	1885.94	-0.44356	0.172379	-2.57316	0.0100775	0.0404956
RNF114	274.666	-0.444856	0.177681	-2.50368	0.012291	0.0469327
FOXN2	295.304	-0.444911	0.149642	-2.97317	0.00294745	0.0167804
TTI1	165.34	-0.444931	0.131036	-3.3955	0.000685042	0.00591974
ANKRD17	2831.66	-0.445134	0.10315	-4.31539	1.59323e-05	0.000392112
SLC33A1	324.923	-0.445368	0.112299	-3.96592	7.31122e-05	0.00115463
IMMT	488.297	-0.446594	0.136951	-3.26096	0.00111034	0.00835013
TRPC4AP	1158.26	-0.447329	0.14543	-3.07591	0.00209864	0.013088
METAP2	388.769	-0.447735	0.157425	-2.84412	0.00445337	0.0225504
ACVR1B	236.762	-0.447746	0.133338	-3.35798	0.000785147	0.00651834
CLPB	167.051	-0.447749	0.135389	-3.30712	0.000942599	0.00745784
PSMD11	316.574	-0.448377	0.163517	-2.74208	0.00610515	0.028347
SS18L1	188.808	-0.44984	0.181403	-2.47977	0.0131465	0.0492984
PANK2	560.4	-0.449937	0.149679	-3.00602	0.00264688	0.015535
NSD1	1902.04	-0.451322	0.175486	-2.57184	0.010116	0.0406072
TRAPPC6B	302.022	-0.451764	0.151792	-2.97621	0.00291834	0.0166578
TRA2B	620.921	-0.453154	0.145118	-3.12267	0.00179221	0.0116969
WDR82	288.734	-0.453354	0.166728	-2.71912	0.00654564	0.0298202
EYA3	586.405	-0.453694	0.130048	-3.48867	0.000485429	0.00460291
EGLN2	77.4931	-0.453934	0.167937	-2.703	0.00687169	0.0307951
KLHL21	198.848	-0.454394	0.128613	-3.53303	0.00041082	0.00405972
BACE2	590.275	-0.454665	0.182651	-2.48925	0.0128012	0.0483823
C1RL	467.636	-0.454684	0.183014	-2.48442	0.0129762	0.0488426
SETD2	1900.13	-0.455022	0.126034	-3.61032	0.000305822	0.00329567
OAZ2	130.335	-0.455558	0.158687	-2.8708	0.00409433	0.0212252
NDUFA10	556.261	-0.455837	0.133525	-3.41386	0.0006405	0.00564558
RSPRY1	372.973	-0.456072	0.108884	-4.18862	2.80659e-05	0.000593289
CSNK1D	344.671	-0.456472	0.137578	-3.31791	0.000906931	0.00725908
C7orf50	268.916	-0.457499	0.114258	-4.00407	6.22622e-05	0.00103741
PDE6D	191.785	-0.457599	0.164462	-2.7824	0.00539577	0.0259547
ZNF638	3881.64	-0.457933	0.0984223	-4.65274	3.27552e-06	0.000119256
APPBP2	1071.9	-0.458744	0.141812	-3.23488	0.00121694	0.00888172
BECN1	112.712	-0.45902	0.171873	-2.67069	0.00756956	0.0330233
JADE2	255.844	-0.459546	0.176957	-2.59694	0.00940595	0.0385963
DGCR2	484.815	-0.460549	0.144214	-3.19352	0.00140549	0.00987522
TM2D1	764.594	-0.460996	0.176642	-2.60978	0.00906002	0.0375829
MPHOSPH8	1254.8	-0.461206	0.156664	-2.94391	0.00324089	0.0179952
RBM39	2111.2	-0.461344	0.115713	-3.98696	6.69257e-05	0.00109036
ZNF557	105.298	-0.462985	0.160034	-2.89304	0.00381538	0.0202104
CCT3	143.043	-0.463362	0.142206	-3.25839	0.00112047	0.0084005
UBE2J1	244.735	-0.464039	0.181997	-2.54971	0.0107812	0.0425588
LCORL	685.183	-0.464041	0.165082	-2.81097	0.00493916	0.0243607
EBPL	120.593	-0.464132	0.181955	-2.55081	0.0107474	0.0424857
USP22	693.077	-0.464789	0.124166	-3.74328	0.00018163	0.0022565
HNRNPUL1	360.962	-0.465236	0.148351	-3.13605	0.00171241	0.0113681
IRF2	567.242	-0.465267	0.141408	-3.29024	0.00100101	0.00776652
ARCN1	332.073	-0.467296	0.126981	-3.68004	0.000233198	0.00269783
SBNO1	470.262	-0.467957	0.126109	-3.71075	0.000206649	0.00247849
PPARD	296.249	-0.468179	0.127127	-3.68276	0.000230724	0.00268176
RAE1	98.8658	-0.468342	0.154338	-3.03452	0.00240916	0.0144753
PRRC2A	182.413	-0.468455	0.134996	-3.47016	0.000520157	0.00484662
UPF1	176.564	-0.468684	0.140865	-3.32719	0.00087726	0.00708596
ARPC4	128.148	-0.469404	0.164483	-2.85381	0.00431981	0.0220925
PAFAH1B1	2034.8	-0.469588	0.161666	-2.90469	0.00367621	0.0197213
ADAM10	894.989	-0.469892	0.129245	-3.63566	0.000277272	0.00305833
POMT2	162.202	-0.470387	0.161339	-2.91552	0.00355092	0.0191989
NUDC	151.804	-0.470765	0.134404	-3.50261	0.000460729	0.00441622
RUSC2	862.018	-0.470854	0.148108	-3.17913	0.0014772	0.0102677
NADSYN1	156.911	-0.471101	0.136764	-3.44462	0.000571867	0.00517736
USP7	383.777	-0.471296	0.11167	-4.22045	2.4382e-05	0.0005376
MAP2K1	424.361	-0.471384	0.189661	-2.4854	0.0129404	0.0487663
PRDM15	120.347	-0.471766	0.14743	-3.19992	0.00137465	0.00972991
NOL10	608.782	-0.472223	0.16043	-2.94348	0.00324544	0.0180159
CDC42SE2	550.934	-0.472237	0.172057	-2.74466	0.00605733	0.0281652
RRP1B	187.157	-0.472578	0.190363	-2.4825	0.0130463	0.0490142
THOC7	176.746	-0.472642	0.165516	-2.85556	0.00429608	0.0219967
AREL1	337.964	-0.473182	0.10778	-4.39027	1.13211e-05	0.000306727
MBNL1	7073.1	-0.474059	0.165111	-2.87116	0.00408975	0.0212114
BCL2L2-PABPN1	186.342	-0.474158	0.181312	-2.61515	0.00891884	0.0371793
KCTD20	424.128	-0.474838	0.151338	-3.13759	0.00170342	0.0113323
NFYB	157.34	-0.474981	0.147907	-3.21134	0.00132117	0.00946081
AGPAT3	593.237	-0.475021	0.12145	-3.91124	9.18249e-05	0.00136366
MECP2	815.259	-0.475806	0.191336	-2.48675	0.0128915	0.0486234
GIGYF2	1503.75	-0.476027	0.16881	-2.81989	0.00480394	0.0238645
MTG1	287.153	-0.476132	0.12304	-3.86974	0.000108952	0.00154588
SSU72	212.796	-0.476512	0.119323	-3.99345	6.51191e-05	0.00107043
RESF1	379.9	-0.476527	0.154083	-3.09267	0.00198366	0.0125883
STARD13	4784.85	-0.476545	0.179068	-2.66126	0.00778498	0.033716
PARL	392.827	-0.476642	0.1778	-2.68078	0.00734501	0.032306
HPS1	117.476	-0.477084	0.154418	-3.08957	0.00200444	0.012691
TIMM23	197.431	-0.477238	0.140306	-3.40141	0.000670386	0.00582509
DNASE1	435.955	-0.477583	0.180287	-2.64902	0.00807253	0.0346143
DNAJC1	1766	-0.477619	0.147339	-3.24165	0.00118842	0.0087374
BRD2	289.03	-0.478185	0.165757	-2.88485	0.00391598	0.0206003
ABHD12	244.408	-0.478283	0.156192	-3.06215	0.00219753	0.013552
ZNF783	220.861	-0.478892	0.150922	-3.17311	0.00150815	0.0104105
ZNF146	389.015	-0.479154	0.182468	-2.62596	0.00864041	0.0363348
HNRNPF	338.167	-0.479172	0.118521	-4.04292	5.27903e-05	0.000922866
RRP15	161.88	-0.480175	0.178023	-2.69727	0.00699112	0.0311601
SLC35E2B	281.997	-0.480903	0.179247	-2.68291	0.00729841	0.0321524
ARHGEF10L	438.83	-0.481155	0.192245	-2.50283	0.0123205	0.0470106
CTDSP2	512.249	-0.48154	0.123487	-3.89952	9.63827e-05	0.00141629
TBC1D22B	296.647	-0.48155	0.163972	-2.93679	0.00331626	0.0182917
MYO1B	1377.51	-0.481792	0.163538	-2.94606	0.00321845	0.0179079
SLC25A53	207.252	-0.482484	0.143193	-3.36946	0.000753153	0.00634405
MADD	253.731	-0.482867	0.188025	-2.56811	0.0102255	0.0409673
METTL8	462.644	-0.483319	0.126093	-3.83302	0.000126578	0.0017264
GTF3C1	501.929	-0.483666	0.139692	-3.46238	0.000535427	0.00494294
NFU1	259.013	-0.484053	0.167985	-2.88153	0.0039575	0.0207115
SNAP23	491.886	-0.485409	0.167462	-2.89862	0.00374815	0.0200003
ZNF566	310.656	-0.48553	0.17257	-2.81352	0.00490016	0.024213
SDHAF2	217.856	-0.485594	0.143792	-3.37706	0.000732659	0.00623258
STAU1	585.877	-0.485931	0.138108	-3.51849	0.000434009	0.00424319
SETX	1318.94	-0.486554	0.1224	-3.97511	7.03463e-05	0.00112774
TAB1	203.277	-0.487149	0.126243	-3.85883	0.000113933	0.00159949
CAPZB	1128.2	-0.488278	0.142117	-3.43574	0.000590939	0.00530208
RCL1	388.281	-0.48832	0.191325	-2.5523	0.0107014	0.0423958
XPO5	207.001	-0.488393	0.154968	-3.15157	0.00162398	0.0109682
CAB39	702.317	-0.488468	0.11723	-4.16674	3.08991e-05	0.000633129
VDAC1	202.545	-0.488675	0.157493	-3.10283	0.00191677	0.0122414
BIN3	243.094	-0.488845	0.162841	-3.00197	0.00268237	0.0156684
LIMK2	178.939	-0.488884	0.173755	-2.81364	0.00489847	0.024213
INO80	797.826	-0.489236	0.182943	-2.67426	0.00748947	0.0327583
KANSL2	162.054	-0.489456	0.180115	-2.71746	0.00657849	0.0299204
NAPA	155.239	-0.489721	0.160231	-3.05635	0.00224051	0.0137585
UBE2Z	274.606	-0.490451	0.16124	-3.04174	0.00235216	0.0142377
SURF6	70.3124	-0.490545	0.182132	-2.69335	0.00707372	0.0313822
KLHL12	143.257	-0.49097	0.192323	-2.55284	0.0106849	0.0423682
TAOK3	1266.62	-0.491341	0.174547	-2.81495	0.00487855	0.0241374
NIPA2	154.231	-0.491499	0.14984	-3.28015	0.00103751	0.00795449
P4HA1	886.061	-0.491622	0.144178	-3.40983	0.000650041	0.00570229
RNF40	131.031	-0.492049	0.190042	-2.58916	0.00962105	0.0392338
MRPL37	93.4457	-0.492056	0.170284	-2.88962	0.00385705	0.0203593
ZNF562	284.741	-0.492354	0.141807	-3.47201	0.000516586	0.00482563
SFSWAP	917.613	-0.492845	0.137773	-3.57723	0.000347261	0.00361319
CUL9	177.568	-0.493172	0.172135	-2.86503	0.00416976	0.0214848
UTP23	186.146	-0.493202	0.158499	-3.1117	0.00186014	0.0120046
PEPD	208.107	-0.493609	0.190748	-2.58775	0.00966038	0.03936
SIRT2	208.918	-0.494318	0.183463	-2.69438	0.00705198	0.0313173
ARID1B	6487.12	-0.494918	0.162835	-3.03938	0.00237062	0.0143376
TBC1D20	207.74	-0.49498	0.15802	-3.1324	0.00173383	0.0114757
ZDHHC18	107.654	-0.496359	0.183575	-2.70385	0.00685415	0.0307362
GLYR1	452.137	-0.496599	0.118888	-4.17702	2.95348e-05	0.000612007
STX2	445.803	-0.496923	0.174124	-2.85385	0.00431929	0.0220925
TAB2	1080.02	-0.497175	0.112089	-4.43555	9.18375e-06	0.000260684
EIF4G1	214.772	-0.497905	0.144496	-3.44582	0.000569337	0.00516294
MTCH1	287.15	-0.498108	0.136159	-3.65827	0.000253921	0.00287121
NAGLU	203.68	-0.498639	0.198576	-2.51107	0.0120367	0.0461421
ADD1	1454.55	-0.499074	0.18882	-2.64311	0.00821475	0.0349993
ZBTB44	724.498	-0.499485	0.19241	-2.59595	0.00943308	0.0386716
VPS9D1	127.623	-0.50117	0.193017	-2.5965	0.00941785	0.0386235
IDE	434.924	-0.50304	0.18391	-2.73525	0.00623328	0.0288023
ZNF329	193.159	-0.504214	0.194872	-2.58742	0.00966989	0.0393786
OTUB1	75.3551	-0.504842	0.183899	-2.74521	0.00604717	0.028143
DNMT3A	635.374	-0.505018	0.14286	-3.53505	0.000407702	0.00403837
NEMF	996.302	-0.505374	0.168556	-2.99826	0.00271523	0.0158265
ZBTB43	267.679	-0.505524	0.121307	-4.16733	3.0819e-05	0.000632077
SPEN	983.218	-0.506608	0.168699	-3.00303	0.00267306	0.0156345
TBL2	81.5798	-0.506725	0.171077	-2.96197	0.00305673	0.0172245
TMEM41B	443.916	-0.50673	0.179808	-2.81818	0.00482974	0.0239551
STK24	928.012	-0.506884	0.14996	-3.38012	0.000724535	0.006181
ANKRD52	154.686	-0.507059	0.184596	-2.74686	0.00601681	0.0280254
IGF2R	855.81	-0.507615	0.158769	-3.19719	0.00138775	0.00979431
THRB	1602.32	-0.507777	0.14826	-3.42492	0.000614983	0.00547316
C19orf25	238.368	-0.507924	0.155245	-3.27175	0.00106884	0.00812403
SPG11	999.479	-0.508511	0.155772	-3.26445	0.00109677	0.0082736
CPSF2	274.451	-0.508521	0.162123	-3.13664	0.00170897	0.0113624
CAMKMT	1906.81	-0.508807	0.134242	-3.79023	0.000150506	0.00196864
NECTIN2	165.766	-0.509093	0.191794	-2.65438	0.00794545	0.0342026
UBE3C	1413.83	-0.50956	0.116489	-4.37432	1.21814e-05	0.000324057
LRRC41	310.625	-0.509649	0.107318	-4.74898	2.04448e-06	8.48092e-05
MPZL1	878.931	-0.510202	0.121648	-4.19408	2.73985e-05	0.000582803
PLOD3	144.447	-0.51022	0.186891	-2.73004	0.00633272	0.0291334
DPY19L4	439.17	-0.510228	0.168942	-3.02013	0.00252669	0.0150316
ZBED4	232.356	-0.510364	0.162212	-3.14627	0.00165367	0.0111087
GPN2	95.9148	-0.510382	0.179895	-2.83711	0.00455238	0.022981
HDAC4	1528.49	-0.510991	0.17553	-2.91113	0.00360127	0.0194008
ZCCHC8	378.015	-0.511244	0.137274	-3.72426	0.000195886	0.00238254
TFRC	74.0683	-0.51245	0.177784	-2.88242	0.00394629	0.0206718
NAXD	106.932	-0.512474	0.157705	-3.24957	0.0011558	0.00856914
DCTN1	158.46	-0.512864	0.200559	-2.55717	0.0105527	0.0419425
PRDM4	192.936	-0.513164	0.206311	-2.48733	0.0128707	0.0485781
LBR	91.2626	-0.513235	0.206845	-2.48125	0.0130922	0.0491452
PLEKHM2	362.595	-0.513295	0.159984	-3.20841	0.0013347	0.00952363
PTBP2	2351.36	-0.513822	0.203111	-2.52976	0.0114142	0.0443893
PHF2	314.183	-0.514015	0.155355	-3.30865	0.000937483	0.00742803
MAPK3	89.9879	-0.516146	0.205213	-2.51517	0.0118974	0.0457912
HDLBP	1032.17	-0.516158	0.134769	-3.82994	0.000128175	0.00174278
LAMB2	239.335	-0.516433	0.182581	-2.82852	0.00467638	0.0234142
SRR	69.541	-0.516452	0.197033	-2.62114	0.00876374	0.0366854
PCYT1A	329.641	-0.516575	0.157769	-3.27425	0.00105943	0.00807474
SND1	1500.61	-0.51699	0.172893	-2.99024	0.00278761	0.0161194
EHMT2	116.409	-0.518462	0.192543	-2.6927	0.00708755	0.0314304
TTLL4	242.034	-0.518857	0.155034	-3.34674	0.000817684	0.00671658
PYM1	86.4662	-0.520265	0.188427	-2.7611	0.00576073	0.0271368
ITPR1	5055.03	-0.520755	0.197051	-2.64274	0.00822377	0.0350106
SRRM1	553.598	-0.521178	0.180088	-2.89402	0.00380338	0.0201872
POM121C	459.431	-0.521423	0.165985	-3.14139	0.00168146	0.0112405
RAC1	571.556	-0.521629	0.200201	-2.60553	0.00917327	0.0379099
SMARCC1	960.901	-0.5221	0.190957	-2.73412	0.00625472	0.0288832
ATF7	1968.47	-0.522208	0.167898	-3.11027	0.00186919	0.0120388
UPF3A	651.267	-0.522443	0.206618	-2.52854	0.0114536	0.0444876
ZNF234	134.24	-0.522776	0.211231	-2.4749	0.0133273	0.0497813
ATG4B	305.888	-0.522875	0.171237	-3.05352	0.00226176	0.0138579
VPS37C	129.494	-0.523059	0.147386	-3.5489	0.000386839	0.00388905
ARFGEF2	752.064	-0.523225	0.191766	-2.72845	0.00636334	0.0292315
ANKS3	289.674	-0.523462	0.147598	-3.54653	0.000390343	0.00391618
PTER	254.394	-0.523901	0.162005	-3.23385	0.00122133	0.00890214
TTLL1	90.7904	-0.524064	0.211644	-2.47615	0.0132806	0.0496874
TUBGCP5	350.665	-0.524085	0.123122	-4.25663	2.07528e-05	0.000475673
COQ8B	140.416	-0.524131	0.188034	-2.78743	0.00531284	0.0256805
CAMKK2	257.673	-0.524728	0.194899	-2.69231	0.00709581	0.0314423
NDUFA8	67.2323	-0.525118	0.189765	-2.7672	0.005654	0.0267829
DKC1	70.1612	-0.525347	0.199275	-2.63629	0.00838172	0.0355388
VPS13D	1468.22	-0.526089	0.151152	-3.48053	0.000500417	0.0047005
GNL2	109.257	-0.526175	0.162649	-3.23503	0.00121629	0.00888172
PRCC	277.031	-0.526189	0.160451	-3.27945	0.00104011	0.0079689
MAPKAPK2	252.548	-0.528154	0.185346	-2.84955	0.00437806	0.0223124
LARP6	247.725	-0.528864	0.159507	-3.31561	0.000914417	0.00730475
RHBDD3	65.3035	-0.528952	0.179725	-2.94312	0.00324927	0.0180327
USP31	342.709	-0.529111	0.185566	-2.85134	0.00435357	0.0222172
MSL2	587.284	-0.53023	0.137237	-3.8636	0.000111726	0.00157655
PTDSS1	101.364	-0.530689	0.208086	-2.55034	0.0107618	0.0425183
LCMT1	364.208	-0.530836	0.201124	-2.63934	0.00830671	0.0352819
HCFC1	65.5034	-0.530849	0.196977	-2.69498	0.00703932	0.0312927
TKT	89.1662	-0.531494	0.177536	-2.99373	0.0027559	0.0159911
GCLC	153.724	-0.531783	0.1923	-2.76539	0.00568551	0.0268744
ANKFY1	747.958	-0.531793	0.201554	-2.63846	0.00832839	0.0353535
SRP72	276.429	-0.531866	0.103362	-5.14567	2.66568e-07	1.66276e-05
ZNF652	792.973	-0.532549	0.164205	-3.2432	0.00118194	0.0087014
AP1B1	134.953	-0.532706	0.139578	-3.81654	0.000135333	0.0018199
STAT3	1233.69	-0.532728	0.204013	-2.61125	0.00902129	0.037469
HAVCR2	87.421	-0.532797	0.213521	-2.49529	0.0125855	0.047838
MAPKBP1	231.386	-0.532824	0.191073	-2.7886	0.00529369	0.0256321
RBX1	315.019	-0.533135	0.206819	-2.57779	0.00994344	0.0401879
SEC24A	431.055	-0.533584	0.19548	-2.72961	0.00634086	0.029152
RTF1	361.61	-0.533604	0.126779	-4.20893	2.56588e-05	0.000556287
ARL6IP4	169.02	-0.534139	0.154936	-3.44748	0.000565841	0.00514453
WASHC2C	204.224	-0.534176	0.175609	-3.04186	0.00235122	0.0142359
FAM210A	159.132	-0.534278	0.187259	-2.85315	0.00432883	0.0221283
MRPL48	197.994	-0.534421	0.162208	-3.29467	0.000985366	0.00768578
SUPT6H	332.491	-0.534624	0.204974	-2.60825	0.00910059	0.0376849
CA13	64.9568	-0.535113	0.183065	-2.92308	0.00346593	0.0188451
CTTN	775.561	-0.535114	0.115122	-4.64821	3.34825e-06	0.000121192
FOXJ2	78.7272	-0.535182	0.202405	-2.64411	0.00819048	0.0349364
JOSD1	189.22	-0.535761	0.126768	-4.2263	2.3756e-05	0.000526433
SLC12A9	110.433	-0.535799	0.165899	-3.22966	0.00123936	0.0090097
SP2	157.628	-0.53598	0.204359	-2.62274	0.0087227	0.0365902
NUP153	665.76	-0.53617	0.171606	-3.12443	0.0017815	0.0116526
MAPK1IP1L	373.254	-0.536289	0.130813	-4.09965	4.13767e-05	0.000775664
B3GNTL1	115.479	-0.53714	0.206698	-2.59867	0.00935854	0.0384737
DPF2	198.016	-0.537198	0.205702	-2.61153	0.0090137	0.0374613
RHOA	685.003	-0.537261	0.199602	-2.69166	0.0071098	0.0314916
RUNDC1	64.7122	-0.537364	0.191577	-2.80495	0.00503243	0.0247266
UEVLD	382.591	-0.538016	0.171933	-3.12921	0.00175275	0.0115627
ESF1	326.777	-0.538183	0.208628	-2.57963	0.0098906	0.0400393
HNRNPH1	1370.77	-0.539399	0.138532	-3.89367	9.87394e-05	0.00144131
SUPV3L1	179.509	-0.539727	0.201255	-2.6818	0.00732269	0.0322271
ZYG11B	629.551	-0.53973	0.187311	-2.88147	0.00395824	0.0207115
DCP1A	620.075	-0.540029	0.154116	-3.50405	0.000458234	0.00439614
TCF7L1	2143.98	-0.54025	0.147669	-3.65852	0.000253676	0.00286992
RPTOR	985.631	-0.540297	0.195931	-2.75758	0.00582303	0.0273668
CEP104	255.926	-0.541507	0.195359	-2.77186	0.0055737	0.0265565
PKN1	180.462	-0.541545	0.173441	-3.12236	0.0017941	0.0117029
DDX23	109.679	-0.542313	0.188419	-2.87823	0.00399908	0.0208788
AKT1	92.0573	-0.542375	0.206987	-2.62033	0.00878436	0.0367508
TSC2	263.517	-0.542898	0.1809	-3.0011	0.00269006	0.0157006
WDR20	842.642	-0.543163	0.164395	-3.30401	0.000953123	0.00750605
DNAJB12	192.622	-0.543316	0.158969	-3.41775	0.000631407	0.0055833
RAD54L2	450.528	-0.544734	0.184949	-2.94532	0.00322624	0.017932
ZFY	539.837	-0.54474	0.16446	-3.31229	0.00092535	0.00737167
TNPO2	252.47	-0.545091	0.210504	-2.58946	0.00961279	0.0392133
ZNF425	90.1373	-0.545288	0.189849	-2.87222	0.00407601	0.0211701
GBE1	1612.56	-0.545374	0.183514	-2.97183	0.00296026	0.0168229
FAM193B	589.758	-0.545591	0.14672	-3.71859	0.000200336	0.00241798
SGSM2	162.931	-0.545659	0.195553	-2.79034	0.00526534	0.0255293
RNF19A	805.935	-0.546024	0.14989	-3.64282	0.000269668	0.00299791
CARS	247.076	-0.546697	0.162351	-3.36738	0.00075887	0.00638035
SHPK	131.489	-0.546697	0.210904	-2.59215	0.00953772	0.0389917
ZNF343	118.475	-0.546706	0.165131	-3.31073	0.000930517	0.00739412
SDHB	226.123	-0.546849	0.183472	-2.98057	0.00287717	0.0165083
ITCH	1562.88	-0.546923	0.153989	-3.5517	0.000382755	0.00386563
ACACA	1108.64	-0.547278	0.135789	-4.03037	5.56883e-05	0.000960621
[truncated: 2,054 more rows]

## Sheet: vEC
gene	baseMean	log2FoldChange	lfcSE	stat	pvalue	padj
NPPB	42.4053	5.98375	1.70494	3.50965	0.000448694	0.00682933
C16orf78	15.381	5.94089	1.54572	3.84344	0.000121323	0.00281264
THY1	40.7444	5.92207	1.56152	3.79252	0.000149128	0.00325342
GNRHR	13.5935	5.73794	1.61429	3.55447	0.000378741	0.00606805
SMLR1	8.54242	5.07768	1.63709	3.10165	0.00192445	0.0172019
DEFB131B	7.50539	4.92008	1.56297	3.14791	0.00164444	0.0155567
ADH6	7.45236	4.89148	1.56961	3.11636	0.00183096	0.0166658
C11orf42	20.0189	4.87735	1.517	3.21513	0.00130385	0.0136425
CXCL9	6.92043	4.79213	1.66096	2.88515	0.00391225	0.0272906
PMP2	5.92641	4.57285	1.55983	2.93163	0.00337189	0.0247925
ESM1	60.2251	4.56652	1.0303	4.43221	9.3274e-06	0.000479887
ADAD2	5.96461	4.55031	1.6533	2.75226	0.00591853	0.035824
CRYBA1	5.77187	4.51457	1.60696	2.80938	0.00496365	0.032015
OVOL3	5.44994	4.46681	1.51379	2.95074	0.00317009	0.0238556
PDE6C	15.1893	4.45669	1.43951	3.09598	0.00196166	0.0174267
PRSS51	29.3987	4.42835	1.16531	3.80015	0.00014461	0.00318374
ERVW-1	5.31666	4.38857	1.51173	2.90302	0.00369588	0.0262131
TFAP2C	5.29549	4.38028	1.58558	2.76258	0.00573462	0.035086
MCHR2	5.10947	4.36116	1.51216	2.88406	0.00392579	0.0273102
PCSK1	4.90179	4.32163	1.56658	2.75864	0.00580428	0.0353213
GNAT2	4.68589	4.26175	1.52262	2.79895	0.00512687	0.0327093
STRA6	4.75567	4.23386	1.55546	2.72194	0.00648997	0.0382481
HBB	12.8358	4.23086	1.55332	2.72375	0.0064545	0.0381091
OTUB2	4.48566	4.21675	1.56947	2.68673	0.0072155	0.0410043
CMTM2	4.54272	4.20538	1.52692	2.75415	0.00588447	0.0356739
KCNRG	4.38956	4.17969	1.54195	2.71065	0.00671513	0.0390017
BTNL3	55.0512	4.13983	1.08865	3.80272	0.000143114	0.00315441
LRATD1	26.6152	4.13053	1.46911	2.81159	0.0049297	0.0319072
LRRTM2	11.4198	4.08344	1.46287	2.7914	0.00524811	0.033153
ANKRD53	11.459	4.07225	1.46525	2.77922	0.005449	0.0340532
ERCC6L	33.5125	4.04417	1.05024	3.85072	0.000117769	0.00276018
DOK5	445.236	4.02652	0.770708	5.22445	1.74678e-07	2.07479e-05
KLHL14	11.0527	4.01467	1.44927	2.77013	0.0056034	0.0346135
FBXL16	3.84233	3.98777	1.52238	2.61943	0.00880762	0.0472605
GRM3	103.59	3.82653	0.763583	5.01129	5.40662e-07	5.16115e-05
NPPA	36.4203	3.77387	0.965245	3.90975	9.23909e-05	0.00234227
SERPINE3	18.1324	3.75642	1.14074	3.29296	0.000991379	0.0114636
RASSF10	18.1762	3.7541	1.07227	3.50106	0.000463403	0.00698262
ADH4	17.5697	3.74957	1.27334	2.94468	0.00323284	0.0242142
LHX4	15.8596	3.58945	1.15416	3.11001	0.00187081	0.0169164
FSIP2	63.1857	3.57147	0.79539	4.49021	7.1152e-06	0.000380308
CCDC196	46.0062	3.49608	0.853743	4.09501	4.22151e-05	0.00138649
DUSP4	15.7632	3.48254	1.06266	3.27721	0.0010484	0.0118596
SYT1	222.406	3.46711	0.728092	4.76191	1.91769e-06	0.000139773
KCNJ13	28.9762	3.43355	0.987423	3.47728	0.000506531	0.00736154
RPS10	37.1505	3.43001	0.953544	3.59712	0.000321758	0.00546551
RNF32	57.5294	3.36867	0.926869	3.63446	0.000278565	0.00495394
SLC5A4	455.134	3.35742	0.471539	7.12015	1.07813e-12	6.91514e-10
APCDD1L	20.7693	3.34101	0.96316	3.4688	0.000522785	0.00751072
ARG1	19.6301	3.32824	1.08008	3.08147	0.0020598	0.0179749
INHBB	61.809	3.30223	0.780569	4.23054	2.33129e-05	0.000934558
ENPP2	418.664	3.28117	0.742288	4.42034	9.85467e-06	0.000496397
PP2D1	32.0745	3.26167	0.830794	3.92596	8.63836e-05	0.00223409
TSBP1	45.7873	3.23577	0.843667	3.83537	0.000125377	0.00286181
INSYN2A	365.26	3.19603	0.76561	4.17448	2.98662e-05	0.00110943
RGL4	11.9087	3.17451	1.12969	2.81008	0.00495292	0.0319984
SMIM18	22.7247	3.11749	0.945636	3.29671	0.000978242	0.0113554
EVI2A	11.5767	3.11342	1.18343	2.63084	0.00851741	0.0461278
DLEU7	111.75	3.03281	0.840624	3.60781	0.000308793	0.00534829
STX19	45.9092	3.02673	0.881083	3.43524	0.000592029	0.00819556
ATG9B	35.2111	2.94844	0.741867	3.97435	7.05729e-05	0.00196521
CDH12	222.684	2.94256	0.653753	4.50102	6.76279e-06	0.000369189
BTBD18	19.6947	2.90944	0.97472	2.9849	0.00283675	0.0221619
CD200	1438.64	2.90199	0.755198	3.84269	0.000121694	0.00281574
KIT	292.005	2.89317	0.614308	4.70964	2.48149e-06	0.00016813
CLVS1	581.125	2.87625	0.506676	5.6767	1.37321e-08	2.56538e-06
CLEC9A	19.5181	2.82959	0.889545	3.18094	0.00146796	0.0146497
C3orf49	27.9054	2.80897	0.85945	3.26833	0.00108182	0.0120885
MOV10L1	60.3023	2.80643	1.01377	2.76831	0.00563486	0.0347519
SFTPD	18.7262	2.80503	0.886599	3.16381	0.0015572	0.0150973
SPINK9	14.1415	2.79917	0.948771	2.95031	0.00317451	0.0238702
MKRN2OS	65.4667	2.7931	0.655929	4.25823	2.06051e-05	0.000860052
CLDN20	31.6374	2.77504	0.811327	3.42037	0.000625364	0.00849458
CLEC3B	30.4048	2.76741	0.768382	3.60161	0.000316248	0.00544297
LGALS2	22.8679	2.76309	0.75578	3.65594	0.000256237	0.0046868
APLN	44.3311	2.73451	0.670146	4.08047	4.4945e-05	0.00143023
CEMIP	209.232	2.72472	0.866433	3.14476	0.00166224	0.0156789
GPR18	21.2641	2.71264	0.922947	2.93911	0.00329159	0.0245301
KCNA5	33.7423	2.71174	0.756664	3.58381	0.000338624	0.00562671
RGS13	29.728	2.70146	0.920283	2.93546	0.00333051	0.0246389
PGF	96.5538	2.69501	0.713486	3.77725	0.000158572	0.00338527
C12orf40	82.3678	2.68556	0.667816	4.02141	5.78513e-05	0.00171954
ACMSD	20.8865	2.66521	0.868497	3.06876	0.00214947	0.0184643
CTHRC1	101.531	2.65878	0.583394	4.55744	5.17819e-06	0.00030314
FAM228A	19.0916	2.64676	0.916745	2.88713	0.00388773	0.0271633
AC025287.4	16.7816	2.63019	0.84045	3.1295	0.00175103	0.0161944
SMTNL1	21.2012	2.62011	0.790237	3.3156	0.000914458	0.0108856
MTCP1	80.3452	2.61533	0.751218	3.48145	0.000498698	0.00727516
PCNX2	293.476	2.58047	0.482675	5.34619	8.98237e-08	1.24422e-05
EDNRB	584.994	2.5792	0.645202	3.99751	6.40122e-05	0.00183292
FAU	220.304	2.57908	0.647612	3.98244	6.82109e-05	0.00191608
MGP	671.374	2.57735	0.534406	4.82283	1.41537e-06	0.000111094
NEURL1	52.4981	2.57229	0.505881	5.08477	3.68078e-07	3.84921e-05
LEAP2	12.3157	2.57054	0.91709	2.80293	0.0050641	0.0324379
EVI2B	54.5278	2.55577	0.782216	3.26734	0.00108564	0.0121124
SPA17	15.9686	2.55194	0.784924	3.2512	0.0011492	0.0125642
TTC6	50.1811	2.54818	0.658358	3.87051	0.000108608	0.00261024
OMG	87.756	2.52576	0.663452	3.807	0.000140662	0.00312181
NODAL	26.9736	2.52288	0.747377	3.37564	0.000736432	0.00946588
OR51E1	138.573	2.48601	0.414357	5.99969	1.97691e-09	5.43425e-07
RPA3	234.054	2.477	0.672183	3.685	0.000228702	0.00431831
GABRP	93.7748	2.45861	0.888054	2.76854	0.00563078	0.0347379
GJA9	11.3005	2.45758	0.91117	2.69717	0.00699323	0.0401084
IQCA1	95.3235	2.45613	0.533834	4.60093	4.20615e-06	0.00026024
COL10A1	61.3183	2.45603	0.728505	3.37133	0.00074805	0.00953965
PTPRT	417.23	2.45012	0.76922	3.1852	0.00144656	0.0145427
P4HA3	81.2148	2.44337	0.644091	3.79352	0.000148527	0.00325007
TACR1	193.184	2.44245	0.599589	4.07355	4.63022e-05	0.00146297
SCD5	225.96	2.434	0.635867	3.82784	0.000129272	0.00292641
CXCL17	32.1197	2.4262	0.714648	3.39495	0.000686405	0.0089906
SHOC1	495.159	2.42076	0.756665	3.19925	0.00137787	0.014028
RPL19	242.524	2.41703	0.55273	4.37289	1.2261e-05	0.000595775
CLEC20A	28.0923	2.41587	0.847017	2.85221	0.00434165	0.0292617
LGALS1	264.723	2.40126	0.606192	3.96122	7.45693e-05	0.00203816
ACTA1	406.059	2.39513	0.539853	4.43664	9.1374e-06	0.000472639
NPR3	62.3688	2.39079	0.700048	3.41517	0.000637411	0.008595
KCNE3	38.9722	2.37681	0.574689	4.13583	3.53673e-05	0.00121525
B3GALT2	30.9998	2.37594	0.650961	3.64989	0.000262352	0.00475794
CDH8	28.382	2.35659	0.819365	2.87612	0.00402598	0.0277464
XKR4	594.038	2.34629	0.690755	3.39671	0.000682014	0.00897628
S100A1	59.1382	2.33549	0.773003	3.02132	0.00251678	0.0204769
NUF2	65.0166	2.33531	0.867933	2.69065	0.00713123	0.0406548
IL7	170.005	2.33162	0.736978	3.16376	0.00155744	0.0150973
PRSS48	134.928	2.32718	0.791066	2.94183	0.00326278	0.0243626
C21orf62	24.0439	2.31677	0.741839	3.123	0.00179017	0.0164344
CCDC39	54.3947	2.31275	0.665894	3.47315	0.000514392	0.00743088
DIO1	16.7357	2.30619	0.761349	3.02908	0.00245297	0.0201366
SLFNL1	13.3356	2.30248	0.853801	2.69674	0.0070021	0.0401473
CRISPLD1	84.7152	2.29718	0.766073	2.99864	0.00271187	0.0215182
RPL18	262.613	2.29447	0.567616	4.0423	5.29304e-05	0.00160603
SPDYE3	108.609	2.28402	0.577848	3.95264	7.72945e-05	0.00209241
CRIP1	194.358	2.28324	0.495574	4.60725	4.08024e-06	0.000254909
GUCY1A1	912.94	2.27942	0.517207	4.40718	1.04724e-05	0.000519356
ISLR	91.9344	2.27256	0.622449	3.65099	0.000261232	0.00474597
SLC45A4	416.182	2.2712	0.56075	4.05029	5.11552e-05	0.0015699
ARHGAP20	68.702	2.26107	0.690095	3.27647	0.00105115	0.0118838
LETM2	16.3707	2.25728	0.713574	3.16334	0.00155971	0.0151117
MLANA	25.5079	2.25458	0.722637	3.11994	0.0018089	0.0165259
RPS23	350.268	2.25125	0.565153	3.98343	6.79267e-05	0.00191368
ACE	564.058	2.24254	0.506826	4.42467	9.65883e-06	0.000491681
SHANK2	152.904	2.24092	0.682739	3.28224	0.00102984	0.0117395
MYCN	22.3173	2.2331	0.650334	3.43378	0.00059523	0.00822803
DKK2	307.773	2.21969	0.555556	3.99544	6.45753e-05	0.00184431
EPHB1	268.721	2.21633	0.585488	3.78544	0.000153436	0.00331365
C10orf105	18.7446	2.21264	0.786924	2.81175	0.00492725	0.0319072
MTMR7	32.5689	2.21101	0.717126	3.08315	0.00204821	0.0179177
CCDC60	224.496	2.19352	0.76055	2.88412	0.00392508	0.0273102
TMEFF2	159.192	2.19299	0.555736	3.94611	7.94324e-05	0.00211168
LRRN3	54.5197	2.17792	0.760015	2.86563	0.00416178	0.0284107
ACKR4	67.5192	2.17372	0.625074	3.47754	0.000506044	0.00736002
FAM217A	68.8429	2.17071	0.72633	2.98861	0.00280253	0.0219659
C12orf57	55.8912	2.1536	0.539075	3.99499	6.46976e-05	0.00184431
RPS27A	329.96	2.15187	0.551703	3.90041	9.60286e-05	0.00239972
ADGRG2	105.607	2.13982	0.437587	4.89004	1.00817e-06	8.32584e-05
CYP3A5	38.7924	2.1388	0.795357	2.68911	0.00716421	0.0407851
ZC2HC1C	18.0041	2.13638	0.728053	2.93437	0.00334225	0.0246661
LCA5L	76.3066	2.12591	0.611537	3.47633	0.00050832	0.00738196
LRRC3B	263.455	2.10893	0.430989	4.89323	9.91959e-07	8.29642e-05
PKD2L2	68.1959	2.106	0.628043	3.35327	0.000798621	0.00997862
ACSM6	47.4587	2.10313	0.748442	2.81002	0.00495391	0.0319984
FBXO39	21.4622	2.10296	0.614325	3.4232	0.000618884	0.00844579
GDAP1L1	55.7995	2.10227	0.562458	3.73765	0.000185749	0.00375439
CXCR4	57.6265	2.0984	0.718388	2.92099	0.00348923	0.0252541
SLC3A1	31.6719	2.09142	0.649579	3.21966	0.00128343	0.0134876
APLNR	170.16	2.0881	0.66994	3.11685	0.00182797	0.0166464
KANK4	75.5959	2.08327	0.685546	3.03885	0.00237485	0.0197088
UBB	156.615	2.0789	0.607816	3.42029	0.000625549	0.00849458
SEMA4G	33.1436	2.078	0.743304	2.79563	0.00517988	0.0328948
MMP21	40.5564	2.07267	0.764142	2.71242	0.00667944	0.0389022
MYL2	891.34	2.06969	0.5098	4.0598	4.91149e-05	0.00152185
PLET1	15.2166	2.06784	0.758875	2.72487	0.00643267	0.0380152
GRIK1	60.3596	2.06292	0.611819	3.37179	0.000746826	0.00953965
ENTPD3	41.7031	2.05925	0.496474	4.14775	3.35752e-05	0.0011876
RPS15	258.624	2.04755	0.558361	3.66708	0.000245338	0.00453052
RPS18	411.852	2.04746	0.57055	3.58857	0.000332503	0.00554943
INSL6	56.8015	2.0461	0.700272	2.92186	0.00347947	0.0252212
HES5	20.1874	2.04439	0.697944	2.92916	0.00339878	0.0249046
EDA2R	48.8367	2.03934	0.780764	2.61199	0.00900181	0.0478779
ALOX12	27.1954	2.02973	0.714522	2.84068	0.00450181	0.0300108
NAV3	5228.41	2.02918	0.43248	4.69196	2.70598e-06	0.000181423
RPL18A	157.467	2.0249	0.540859	3.74386	0.000181217	0.0037056
ITM2A	442.42	2.01156	0.502929	3.99969	6.34256e-05	0.00182366
B2M	5143.66	2.00911	0.43069	4.66487	3.08808e-06	0.00020143
SAXO1	37.2605	2.00666	0.512277	3.91714	8.96068e-05	0.00228676
REC114	55.0876	2.00202	0.62976	3.17903	0.00147769	0.0146793
COX4I2	46.0298	2.00127	0.588191	3.40241	0.000667932	0.00885758
SLC35F2	56.4143	1.99607	0.422933	4.71957	2.36339e-06	0.000163584
VIM	976.772	1.98924	0.492104	4.04233	5.29238e-05	0.00160603
UBL5	75.6037	1.97982	0.634437	3.12059	0.00180488	0.0164986
RPL7A	239.566	1.9764	0.541036	3.65299	0.000259203	0.00472309
RPL10	567.952	1.97551	0.502671	3.93003	8.49362e-05	0.00221156
PRUNE2	39.2222	1.97539	0.440784	4.48154	7.41069e-06	0.000391749
SGCE	231.689	1.97496	0.56094	3.5208	0.000430244	0.00660715
RPL41	263.911	1.97304	0.554766	3.55653	0.000375792	0.0060529
RPS2	246.355	1.97042	0.528482	3.72846	0.000192653	0.00386954
FRZB	13.7261	1.96634	0.744364	2.64164	0.0082505	0.0452297
RPL15	273.681	1.95565	0.53019	3.68859	0.000225498	0.00428758
C4orf45	90.5946	1.95156	0.53994	3.61441	0.000301034	0.00525158
FAM184B	71.3201	1.95033	0.522701	3.73125	0.000190533	0.00384302
RP1	62.1368	1.94504	0.463651	4.19505	2.72811e-05	0.00103735
CP	41.4762	1.94439	0.597828	3.25242	0.00114427	0.0125464
AMZ1	163.769	1.93076	0.579477	3.3319	0.000862556	0.0104715
C1orf56	35.7639	1.92729	0.642873	2.99793	0.00271823	0.0215332
RPS27	263.333	1.92424	0.574061	3.35197	0.000802384	0.0099902
GPR162	15.7782	1.91857	0.69829	2.74753	0.00600464	0.036168
SLC1A4	102.114	1.91371	0.5668	3.37634	0.000734564	0.00946355
RHD	149.142	1.9135	0.583709	3.27817	0.00104481	0.011826
IFITM3	555.482	1.90947	0.5776	3.30587	0.000946811	0.011177
TNFRSF4	114.626	1.90802	0.629567	3.03069	0.00243993	0.0200551
EDDM13	76.5694	1.90421	0.596983	3.18972	0.00142409	0.0143768
HHIP	31.2822	1.90183	0.653959	2.90818	0.00363542	0.0259424
BTNL8	163.945	1.89759	0.598067	3.17287	0.00150942	0.0148549
SLC9C1	4368.12	1.89518	0.46934	4.03797	5.39164e-05	0.0016185
SLC5A9	22.5587	1.89247	0.705327	2.68311	0.00729405	0.0413043
C1QTNF2	56.9356	1.88995	0.499051	3.78708	0.000152426	0.00329919
MAK	240.881	1.8879	0.49335	3.82669	0.000129879	0.00293324
CUZD1	17.8379	1.88688	0.683805	2.75939	0.00579097	0.0352932
TCF7	64.8792	1.8863	0.671944	2.80723	0.00499688	0.0321465
RAMP2	502.384	1.87979	0.473654	3.9687	7.22663e-05	0.00199791
TAC4	29.8043	1.87698	0.619853	3.02811	0.00246092	0.0201931
ADAMTSL1	624.987	1.87033	0.275091	6.79897	1.05373e-11	5.47994e-09
SPDYE21P	43.1114	1.86766	0.666313	2.80297	0.00506336	0.0324379
RPS12	311.416	1.86201	0.580483	3.20769	0.00133806	0.0138201
NDUFAF3	31.0645	1.85721	0.656468	2.82909	0.00466806	0.0307296
DBP	17.7973	1.85657	0.669022	2.77506	0.0055192	0.0342789
MDK	28.6001	1.85202	0.489941	3.78009	0.000156773	0.00337052
ANGPTL2	123.016	1.84764	0.524218	3.52456	0.000424188	0.00653263
RASGRP1	58.6815	1.847	0.69967	2.63982	0.00829511	0.0453579
HLA-B	1733.8	1.84581	0.480056	3.84499	0.000120556	0.00280162
PER3	845.229	1.84293	0.667904	2.75927	0.00579304	0.0352932
DUOX1	73.7979	1.83429	0.547068	3.35295	0.000799545	0.00998368
FABP4	826.016	1.82988	0.598767	3.05608	0.00224255	0.0190345
KLHL4	703.856	1.82948	0.419544	4.36064	1.2968e-05	0.000623828
BCL2L14	302.917	1.82908	0.661414	2.7654	0.00568524	0.0349233
NME9	89.8235	1.82875	0.580274	3.15153	0.0016242	0.015464
SF3B5	25.1524	1.82411	0.661727	2.75659	0.00584082	0.0354875
OST4	59.1983	1.81955	0.666505	2.73	0.00633351	0.0375792
GPR22	16.6681	1.81294	0.687368	2.63752	0.00835157	0.0455177
HAS3	22.2474	1.81124	0.606921	2.9843	0.00284227	0.022196
SV2C	132.508	1.80589	0.663886	2.72019	0.0065245	0.0383407
VAX2	65.7672	1.78432	0.476898	3.74152	0.000182914	0.0037283
NOX4	352.84	1.78084	0.539342	3.30188	0.000960396	0.0112547
PTPRR	191.858	1.77515	0.413918	4.28865	1.79759e-05	0.000782561
RPL26	354.906	1.76681	0.524959	3.36562	0.000763708	0.0096861
KCNH8	89.2418	1.76538	0.48504	3.63965	0.000273005	0.00490034
CLEC4F	33.108	1.76419	0.623364	2.83011	0.00465325	0.0306636
SSR4	91.0397	1.76173	0.558705	3.15324	0.00161469	0.015404
RPL29	203.966	1.75111	0.489432	3.57784	0.000346448	0.00571239
RPS21	145.656	1.75074	0.590082	2.96695	0.00300769	0.0229933
KCNK10	76.3751	1.75008	0.533189	3.28229	0.00102969	0.0117395
RPLP1	552.527	1.74798	0.539717	3.23869	0.0012008	0.0129279
ESR2	394.768	1.74632	0.592298	2.94838	0.00319443	0.0239825
HLA-C	1040.01	1.74589	0.581075	3.00459	0.00265941	0.0212864
TCF24	19.0703	1.74264	0.597122	2.91839	0.00351844	0.025366
PCSK5	4078.76	1.74086	0.409967	4.24634	2.17295e-05	0.000893419
BBS10	16.5401	1.73977	0.633966	2.74426	0.00606467	0.0364107
CATSPER2	159.731	1.73772	0.38194	4.54972	5.3717e-06	0.000310318
GABRA3	21.5819	1.73359	0.596955	2.90405	0.00368363	0.0261745
S100A6	300.33	1.72694	0.540613	3.19441	0.00140119	0.0142053
RNASE1	527.24	1.72588	0.490378	3.5195	0.000432364	0.00662912
MYADM	96.7605	1.72542	0.422145	4.08727	4.36476e-05	0.00140917
RPL24	223.15	1.72502	0.506236	3.40754	0.000655505	0.00875918
TP53I11	384.017	1.72222	0.37858	4.54914	5.38645e-06	0.000310318
PLK2	606.783	1.71837	0.4728	3.63446	0.000278566	0.00495394
SCUBE2	79.1254	1.7163	0.552017	3.10914	0.00187633	0.0169446
RPS3A	199.692	1.7093	0.560843	3.04773	0.00230579	0.0193747
GRIN2B	48.1106	1.70862	0.583012	2.93067	0.00338231	0.0248311
RPS13	208.87	1.70462	0.538345	3.16641	0.00154331	0.015059
FTL	147.503	1.69598	0.572251	2.9637	0.00303966	0.0231393
RPL27A	290.471	1.69296	0.479134	3.53337	0.000410295	0.00639781
SCRN1	171.739	1.68742	0.59461	2.83785	0.00454179	0.0301981
ANOS1	303.913	1.68194	0.389597	4.31713	1.58071e-05	0.000714735
PSTK	50.9577	1.67854	0.503968	3.33066	0.000866408	0.010505
MTLN	45.9849	1.67196	0.551508	3.03161	0.00243251	0.0200226
RPL10A	161.363	1.67069	0.619067	2.69872	0.00696074	0.0400002
RPS28	390.245	1.66479	0.452888	3.67594	0.000236972	0.00442843
MEGF11	72.222	1.65398	0.585789	2.8235	0.0047502	0.0310411
RPL9	215.409	1.64714	0.548839	3.00113	0.00268982	0.0214494
COX7C	122.344	1.64466	0.525335	3.13069	0.00174394	0.0161486
UQCRB	141.778	1.64229	0.512041	3.20734	0.00133968	0.0138275
TRMT112	35.6207	1.64111	0.605615	2.70982	0.00673189	0.0390754
FBXL2	192.008	1.63834	0.413	3.96693	7.28054e-05	0.00200705
BRSK2	22.3944	1.63314	0.548643	2.97668	0.00291385	0.0225809
PHYHIPL	23.2543	1.63229	0.596631	2.73585	0.00622193	0.0371009
MOAP1	15.532	1.62988	0.603634	2.70011	0.00693172	0.0399461
PDE5A	257.388	1.62729	0.485589	3.35116	0.00080474	0.0099902
NME2	90.403	1.6256	0.560173	2.90196	0.00370834	0.0262724
CCN3	91.6849	1.62465	0.61464	2.64326	0.0082113	0.0450919
MRFAP1	67.4402	1.6246	0.526298	3.08685	0.00202291	0.0177901
SERTAD4	24.939	1.62384	0.571651	2.84061	0.00450271	0.0300108
LURAP1L	594.755	1.62379	0.443405	3.6621	0.000250157	0.00459234
CIP2A	29.7084	1.62373	0.505956	3.20922	0.00133094	0.0137836
MAGEH1	24.0207	1.62	0.608188	2.66365	0.00772988	0.0431001
CRYAB	175.047	1.61737	0.533444	3.03194	0.00242989	0.0200226
EYS	201.15	1.61206	0.425541	3.78825	0.000151711	0.00328742
GRPEL2	287.463	1.60983	0.321328	5.00993	5.44493e-07	5.16115e-05
MYO1H	82.8777	1.59957	0.604228	2.6473	0.00811367	0.044696
HIST1H1E	88.3062	1.59937	0.538857	2.96808	0.00299665	0.0229635
ANKUB1	702.172	1.59534	0.59502	2.68116	0.00733684	0.0414491
FAM107B	196.53	1.58537	0.453384	3.49675	0.000470961	0.007036
SYT17	108.22	1.58262	0.595491	2.65768	0.00786813	0.0437518
ATL1	62.4917	1.57936	0.41392	3.81561	0.000135849	0.00304663
HDDC2	84.4496	1.57352	0.489726	3.21306	0.00131327	0.0137039
HLA-A	1395.53	1.57299	0.396015	3.97203	7.12615e-05	0.00197866
OVOL2	64.8498	1.56393	0.497003	3.14673	0.0016511	0.0156043
NREP	1379.05	1.56156	0.339655	4.59749	4.27615e-06	0.000262043
UQCRQ	71.0917	1.56069	0.483344	3.22894	0.0012425	0.0132016
RPS14	347.46	1.55826	0.485857	3.20723	0.00134021	0.0138275
PCDH17	1804.55	1.55442	0.418352	3.71557	0.000202745	0.00397273
NDUFB11	38.8191	1.54779	0.523847	2.95466	0.0031301	0.0236565
ERICH4	76.9227	1.54503	0.58154	2.65679	0.0078888	0.0438211
PRR26	24.1158	1.54331	0.594771	2.59479	0.00946483	0.0495436
C4orf19	56.909	1.54306	0.560192	2.75452	0.00587781	0.0356461
STMN1	73.2051	1.54094	0.390179	3.94931	7.83777e-05	0.00209464
NDUFA4	177.589	1.53944	0.488975	3.14829	0.0016423	0.0155518
TMEM163	974.904	1.53691	0.424156	3.62346	0.000290687	0.0051128
MCAM	262.717	1.53594	0.373275	4.11477	3.87564e-05	0.0013024
ATP5MC3	76.7613	1.53587	0.497512	3.0871	0.00202121	0.0177901
ECM2	87.9378	1.53566	0.530533	2.89455	0.00379699	0.0267038
KCNJ3	180.33	1.53031	0.553784	2.76337	0.00572075	0.0350681
ARRDC3	162.27	1.5279	0.373606	4.08961	4.32103e-05	0.0014004
IFI27	1105.44	1.52611	0.492038	3.10161	0.0019247	0.0172019
TMSB4X	844.798	1.52377	0.531633	2.86621	0.00415425	0.0283763
AQP11	42.6035	1.51954	0.544131	2.7926	0.00522862	0.033106
POLR2L	69.3448	1.51926	0.515634	2.94639	0.00321507	0.0241093
TMEM147	29.1804	1.51922	0.54463	2.78946	0.0052796	0.0333082
UNC5B	1576.54	1.51298	0.399992	3.78251	0.000155253	0.00334466
CPNE9	24.2955	1.51128	0.458451	3.29648	0.000979032	0.0113554
HES4	196.113	1.50907	0.298524	5.05511	4.30151e-07	4.3563e-05
RPS9	267.463	1.49891	0.413118	3.62827	0.000285324	0.00504615
RPL32	307.988	1.49848	0.494623	3.02954	0.00244927	0.0201148
COX4I1	160.607	1.49708	0.476191	3.14387	0.00166729	0.0157027
CCL14	44.3754	1.49381	0.51156	2.92011	0.00349908	0.0253015
CD81	499.036	1.49247	0.436273	3.42095	0.000624034	0.00848598
RPL27	146.704	1.49023	0.481941	3.09215	0.00198711	0.0175636
GJA4	95.2037	1.48916	0.51735	2.87844	0.00399649	0.0275925
CCDC115	20.3285	1.48356	0.542679	2.73377	0.00626147	0.0373013
DEPDC4	34.8502	1.48087	0.456776	3.24201	0.0011869	0.0128306
RPL35A	238.555	1.4801	0.492839	3.00321	0.00267152	0.0213655
RPL30	352.68	1.47916	0.42402	3.48841	0.000485894	0.00715299
ACTC1	313.444	1.47806	0.389647	3.79334	0.000148636	0.00325007
RPS7	271.345	1.47665	0.454138	3.25154	0.0011478	0.012556
BEAN1	60.9835	1.47643	0.44715	3.30187	0.000960414	0.0112547
H3F3B	806.163	1.4761	0.450986	3.27305	0.00106393	0.0119441
ZNF730	61.6408	1.47562	0.354583	4.16158	3.16059e-05	0.00114836
EXOC3L1	97.5161	1.47286	0.398439	3.69658	0.000218523	0.00419747
C1orf54	439.623	1.47252	0.327747	4.49285	7.02772e-06	0.00037773
MCF2L2	136.467	1.47153	0.335923	4.38056	1.18374e-05	0.00058106
SPATA21	48.2024	1.47148	0.484947	3.03432	0.00241079	0.0199075
NDUFB9	260.94	1.46822	0.422826	3.4724	0.000515831	0.00743947
S100A11	201.856	1.46541	0.518401	2.82678	0.0047018	0.0308462
F2R	194.817	1.4646	0.382015	3.83387	0.000126144	0.00287591
NEXMIF	23.9423	1.45987	0.541956	2.69371	0.00706623	0.0404185
RPL7	144.432	1.45902	0.553901	2.63409	0.00843642	0.0457794
C1QTNF9	75.5027	1.45697	0.465201	3.13191	0.00173671	0.0161049
CD63	310.242	1.45501	0.514605	2.82743	0.00469238	0.030816
ARHGAP28	723.197	1.45134	0.367933	3.94457	7.9942e-05	0.00211879
RPL11	448.177	1.44791	0.477692	3.03106	0.00243695	0.0200392
PROCR	221.628	1.44701	0.368711	3.92452	8.69046e-05	0.00223858
RPL34	356.899	1.44666	0.523688	2.76246	0.00573684	0.0350885
CFAP43	31.6724	1.44603	0.473375	3.05472	0.00225268	0.0190867
RPS16	235.438	1.44582	0.404503	3.57432	0.000351136	0.00575335
NDUFA1	86.0534	1.4418	0.513243	2.8092	0.00496646	0.032015
TNFSF10	957.623	1.438	0.328425	4.37849	1.19507e-05	0.000585032
NEMP2	91.7254	1.43662	0.319867	4.49129	7.07932e-06	0.000379444
DHH	47.0474	1.43021	0.538401	2.65641	0.00789782	0.0438404
SLC16A4	106.938	1.42798	0.386304	3.69652	0.000218577	0.00419747
CTSO	145.994	1.42538	0.285963	4.98449	6.21267e-07	5.69869e-05
DONSON	92.422	1.42383	0.370676	3.84117	0.00012245	0.00282515
EIF1	449.414	1.42202	0.528332	2.69153	0.00711241	0.0405863
APEX1	47.9785	1.41371	0.509706	2.77358	0.00554434	0.0343921
RPL3	281.792	1.40551	0.516159	2.72303	0.00646868	0.0381694
RPS6	279.769	1.40476	0.518089	2.71142	0.00669953	0.0389464
SNTB1	1668.03	1.40143	0.303837	4.61245	3.97945e-06	0.000251058
GASK1B	1393.54	1.40003	0.336694	4.15816	3.20828e-05	0.00115606
TMEM35B	61.7106	1.39801	0.481569	2.90303	0.00369574	0.0262131
STX10	25.5408	1.39605	0.452767	3.08336	0.00204675	0.0179177
ARHGEF28	766.761	1.39542	0.521467	2.67595	0.00745176	0.0419505
ANKRD29	609.581	1.39392	0.360149	3.8704	0.000108658	0.00261024
S100A16	76.0908	1.39124	0.500047	2.78222	0.00539877	0.0338309
ENC1	93.2458	1.3881	0.386674	3.58984	0.000330878	0.00553344
CSMD1	124.386	1.38656	0.426323	3.25237	0.00114445	0.0125464
ATP5MC1	46.1112	1.38514	0.509219	2.72013	0.00652555	0.0383407
RPL21	224.659	1.38394	0.514775	2.68844	0.00717858	0.0408549
SEMA6D	678.077	1.38358	0.323236	4.28042	1.86542e-05	0.000801216
MMP24	164.763	1.38214	0.419644	3.29361	0.00098911	0.0114447
PRDX5	55.2063	1.37381	0.428024	3.20966	0.00132893	0.0137836
AGBL5	107.386	1.36917	0.364752	3.75371	0.000174236	0.00359725
EEF1A1	392.991	1.36372	0.458964	2.97129	0.00296552	0.0228259
RPL23A	229.145	1.36251	0.454966	2.99474	0.00274677	0.021638
SYNC	113.018	1.35401	0.438437	3.08828	0.00201322	0.0177536
RPL17	284.934	1.34901	0.494779	2.72649	0.00640128	0.0379112
PKD1L1	8344.96	1.34849	0.283688	4.75344	1.99985e-06	0.000143052
PAICS	74.3691	1.34587	0.350148	3.84372	0.000121185	0.00281264
CCDC85B	192.092	1.33981	0.39717	3.37338	0.000742511	0.00952611
PIGC	338.145	1.33898	0.327345	4.09044	4.30562e-05	0.00139947
TRAF3IP2	146.065	1.33561	0.254127	5.25567	1.47484e-07	1.86704e-05
C12orf60	65.3898	1.33528	0.477277	2.7977	0.00514685	0.0327933
SPINT2	110.257	1.33463	0.408116	3.27022	0.00107463	0.0120221
RPS8	255.158	1.33273	0.436311	3.05455	0.00225396	0.0190868
RPL13A	369.647	1.33235	0.40412	3.29692	0.000977527	0.0113554
RPS4X	179.258	1.33012	0.485793	2.73803	0.00618087	0.0369011
BCL2	765.395	1.32969	0.44072	3.01708	0.00255223	0.0206605
KRTCAP2	135.631	1.328	0.403497	3.29124	0.000997482	0.0115069
RNF212B	26.8428	1.32042	0.497073	2.65639	0.00789824	0.0438404
TRPM3	97.285	1.31689	0.35216	3.73947	0.000184405	0.00373508
PPDPF	50.2859	1.31587	0.422294	3.11599	0.00183327	0.0166789
RPS20	226.885	1.31497	0.461563	2.84895	0.00438644	0.0294868
TMC1	201.559	1.31496	0.394099	3.33662	0.000848047	0.0103209
MAGED2	70.9534	1.31433	0.424154	3.0987	0.00194371	0.0173232
TNNC1	230.546	1.31271	0.438398	2.99432	0.00275057	0.0216411
FAM24B	41.6026	1.31255	0.477732	2.74747	0.00600571	0.036168
RPS17	154.34	1.31029	0.441414	2.96839	0.00299368	0.0229591
SLC25A4	133.347	1.30972	0.403424	3.24651	0.00116829	0.0127079
MATN2	150.307	1.30959	0.454858	2.87911	0.00398804	0.0275738
TGFB2	261.05	1.30935	0.271802	4.81728	1.45525e-06	0.000113368
CUBN	185.143	1.30728	0.378063	3.45785	0.000544508	0.00773813
RBM4B	134.334	1.30719	0.433036	3.01867	0.00253886	0.0205806
GPX8	39.1546	1.307	0.457659	2.85583	0.00429245	0.0289987
RPL36	296.839	1.30407	0.428614	3.04254	0.00234592	0.0195496
PSME1	74.9158	1.30308	0.469072	2.778	0.00546947	0.0340845
MRPS26	30.5074	1.3029	0.436243	2.98664	0.00282059	0.0220715
STRADB	274.525	1.29519	0.426545	3.03647	0.00239368	0.0198019
CLIC1	138.056	1.29108	0.488931	2.64062	0.00827545	0.0453148
KCNN3	924.021	1.28882	0.399636	3.22498	0.00125983	0.0133269
RPL23	232.185	1.28859	0.487059	2.64566	0.00815323	0.0448626
TTC8	101.323	1.28512	0.267196	4.80966	1.51184e-06	0.000116831
MYL12A	361.143	1.28247	0.369339	3.47235	0.000515932	0.00743947
CLEC14A	680.089	1.28029	0.49082	2.60846	0.00909495	0.0481444
FBXL13	150.882	1.27922	0.297184	4.30446	1.67393e-05	0.000742159
ACAA2	76.7916	1.27896	0.305135	4.19147	2.77147e-05	0.00104566
RHBDL2	63.7431	1.2776	0.295864	4.31818	1.5732e-05	0.000714735
ELOB	76.0962	1.27723	0.480833	2.6563	0.00790044	0.0438404
GPSM2	174.286	1.27142	0.46552	2.73118	0.0063108	0.0375045
IL34	173.789	1.27104	0.437771	2.90344	0.00369089	0.026197
KIF11	34.2805	1.26732	0.461313	2.74721	0.00601054	0.0361761
UBA52	172.01	1.2659	0.418539	3.02456	0.00248994	0.0203379
TNFRSF19	401.292	1.2611	0.478522	2.63541	0.0084036	0.0456528
MORN3	26.4687	1.26044	0.445636	2.8284	0.00467815	0.030754
CMTM1	60.4886	1.26	0.390882	3.22347	0.00126647	0.0133677
EFNA1	307.911	1.25965	0.26496	4.7541	1.99337e-06	0.000143052
IFIT1	200.924	1.25762	0.349744	3.59582	0.00032337	0.0054723
RPS19	433.377	1.256	0.402442	3.12095	0.00180268	0.0164921
CCDC15	42.4828	1.25123	0.390753	3.2021	0.00136427	0.0139858
LXN	170.392	1.24929	0.420304	2.97236	0.00295522	0.0227822
LONRF3	116.83	1.24562	0.334619	3.72251	0.000197249	0.00392499
CAPN12	84.0872	1.24556	0.469483	2.65304	0.00797708	0.0441056
SOX7	787.33	1.24481	0.405597	3.06908	0.00214716	0.0184527
TIMM10B	60.1908	1.24277	0.320828	3.87363	0.000107225	0.00258548
CC2D2A	390.197	1.24205	0.272109	4.56452	5.00628e-06	0.000297954
NEK11	121.153	1.23984	0.37662	3.29203	0.000994683	0.0114815
MYO1B	1047.67	1.23952	0.375809	3.29827	0.00097283	0.0113212
GJA5	288.652	1.23633	0.419273	2.94875	0.00319058	0.023963
RPL13	614.294	1.23114	0.44837	2.74581	0.00603618	0.0362963
MFSD4A	101.442	1.22787	0.334501	3.67076	0.000241833	0.00448732
CYB561	140.102	1.22588	0.383353	3.19779	0.00138484	0.0140766
ATP5PF	375.664	1.2257	0.364321	3.36433	0.000767285	0.00970789
TMEM178A	172.208	1.22183	0.462128	2.64393	0.00819504	0.0450282
EFHC1	319.322	1.21701	0.281597	4.3218	1.54759e-05	0.00071241
LAMA3	651.175	1.21599	0.340258	3.57374	0.000351923	0.00575335
STXBP5L	28.1762	1.21587	0.452406	2.68757	0.00719744	0.0409138
TP63	368.154	1.21262	0.320955	3.77815	0.000157995	0.00338527
ANKH	2742.75	1.20279	0.209946	5.72906	1.00987e-08	2.02416e-06
KAZALD1	43.0728	1.20231	0.451359	2.66375	0.0077275	0.0430993
SH3TC2	349.687	1.19993	0.299919	4.00086	6.31133e-05	0.001818
ADAM22	359.811	1.19772	0.37765	3.17152	0.00151641	0.0149018
SUV39H2	26.1418	1.19768	0.436748	2.74227	0.00610162	0.0365186
MAP2K6	564.844	1.19539	0.183729	6.50627	7.70381e-11	3.15397e-08
PTPRN2	446.333	1.1932	0.335504	3.55643	0.000375924	0.0060529
RPS3	228.356	1.19158	0.377943	3.15279	0.00161718	0.0154201
CCT6B	41.0859	1.18914	0.340161	3.49581	0.000472623	0.007036
CNTNAP3B	2999.49	1.1884	0.282275	4.21007	2.55296e-05	0.000992404
EEF2	169.653	1.18565	0.380601	3.1152	0.00183823	0.0167003
APOD	155.324	1.18441	0.360167	3.28851	0.00100718	0.0115587
BDH2	63.8312	1.18296	0.442961	2.67057	0.00757231	0.0424552
STAT1	776.704	1.18111	0.320538	3.68477	0.00022891	0.00431831
ZDHHC13	214.703	1.17997	0.193557	6.09626	1.08582e-09	3.31641e-07
ASB9	60.7662	1.17751	0.353841	3.32781	0.00087532	0.0105797
FAM184A	192.995	1.17685	0.386326	3.04625	0.00231711	0.0194444
TTPAL	70.1283	1.17323	0.410501	2.85805	0.00426259	0.0288907
FAM78B	111.506	1.17307	0.315511	3.718	0.000200803	0.00395772
TMEM107	36.0447	1.17282	0.393741	2.97865	0.00289523	0.0224728
SOX18	332.971	1.16891	0.341121	3.42667	0.000611039	0.00837537
CLDN5	516.302	1.16739	0.389201	2.99945	0.00270466	0.0214877
NAA38	345.032	1.16706	0.271554	4.29772	1.72563e-05	0.000758097
PRSS23	933.49	1.16705	0.400426	2.91453	0.00356227	0.0256003
ST8SIA4	2092.48	1.16533	0.393135	2.96419	0.00303479	0.0231269
AGBL3	292.543	1.16484	0.32885	3.54216	0.000396859	0.00626444
TANC2	2042.8	1.16316	0.239932	4.84785	1.24806e-06	0.000100063
WDR83OS	53.962	1.16171	0.447578	2.59553	0.0094444	0.0494777
ID3	488.087	1.16135	0.430281	2.69905	0.00695382	0.0400002
ARRDC4	36.5795	1.15362	0.422566	2.73004	0.0063327	0.0375792
PARPBP	32.8404	1.14768	0.441579	2.59903	0.00934884	0.049137
HEATR4	41.0094	1.14558	0.389163	2.94369	0.00324326	0.0242545
TUBB	179.794	1.14492	0.350165	3.26966	0.00107675	0.0120389
TOMM7	121.971	1.14151	0.399586	2.85674	0.0042801	0.0289664
ZNRD1	25.8825	1.14044	0.435249	2.6202	0.00878792	0.0472075
FAM227B	222.295	1.14027	0.392089	2.9082	0.00363521	0.0259424
RASSF9	508.645	1.13895	0.292106	3.89911	9.65472e-05	0.00240955
DRC3	39.815	1.13732	0.394101	2.88585	0.00390357	0.0272482
RPL38	184.532	1.13355	0.426529	2.65762	0.00786951	0.0437518
CYREN	247.594	1.13148	0.371603	3.04485	0.00232799	0.0194593
TTC39C	234.733	1.13147	0.190166	5.94991	2.68282e-09	6.8965e-07
ERAP1	344.767	1.13146	0.39959	2.83155	0.00463225	0.0305776
TSPAN2	208.425	1.13086	0.288536	3.91932	8.88003e-05	0.0022722
CFAP20	105.868	1.12745	0.399844	2.81973	0.00480643	0.0313281
IFI6	292.461	1.12714	0.322523	3.49476	0.000474487	0.00705025
LRRC37A2	110.826	1.12623	0.381303	2.95365	0.00314041	0.0237149
HLA-E	1506.15	1.12606	0.356614	3.15765	0.00159047	0.0152357
RSAD2	415.17	1.1246	0.287319	3.9141	9.07429e-05	0.00231268
PIK3CG	117.298	1.12311	0.36059	3.11465	0.00184165	0.0167235
HESX1	40.6877	1.12305	0.394797	2.84463	0.00444627	0.029748
REX1BD	87.1297	1.1225	0.365918	3.06764	0.0021576	0.0185176
MET	667.01	1.11937	0.317619	3.52425	0.000424686	0.00653263
HELLS	38.9082	1.11906	0.364007	3.07429	0.00211006	0.0182644
GMNN	66.0387	1.11084	0.340153	3.2657	0.00109192	0.0121371
ZNF519	216.419	1.10897	0.27343	4.05576	4.99708e-05	0.00154159
IGFBP7	3540.71	1.10287	0.393123	2.80539	0.00502554	0.0322553
ERG28	39.4545	1.10266	0.375219	2.93871	0.00329587	0.0245525
ARSG	65.1366	1.10145	0.383157	2.87466	0.0040446	0.0278448
RPS11	294.064	1.09445	0.400953	2.72962	0.00634071	0.0376103
CGGBP1	614.271	1.09295	0.402258	2.71703	0.00658713	0.0385726
SQLE	47.5335	1.09092	0.408444	2.67092	0.00756434	0.0424229
RPLP2	289.54	1.08812	0.399448	2.72406	0.00644853	0.0380855
CYP46A1	56.4339	1.08628	0.387494	2.80335	0.00505745	0.0324276
JAM2	3105.97	1.08419	0.22657	4.78522	1.708e-06	0.000129063
RBP1	72.1948	1.08404	0.401697	2.69865	0.00696204	0.0400002
IQCH	100.533	1.08093	0.320034	3.37754	0.000731379	0.00943877
ID1	1501.53	1.07959	0.291057	3.70922	0.0002079	0.00404082
FAM171B	236.412	1.07638	0.328579	3.27587	0.00105337	0.0118879
TRDMT1	211.94	1.07098	0.26867	3.98621	6.71372e-05	0.00189979
GDPD5	100.674	1.06872	0.366779	2.9138	0.00357059	0.0256363
ISG15	104.012	1.06804	0.410168	2.60391	0.00921662	0.048628
TRIM13	785.124	1.06746	0.332431	3.21108	0.00132236	0.0137466
MRPL16	77.4236	1.0672	0.332223	3.2123	0.00131679	0.0137207
ZNF880	60.4247	1.06197	0.403458	2.63218	0.00848396	0.0459725
VWA1	90.9288	1.05939	0.405352	2.61351	0.00896182	0.0477947
GEN1	127.346	1.05849	0.346465	3.05512	0.00224968	0.0190782
GRN	146.071	1.05384	0.298075	3.53548	0.000407037	0.00635731
GABARAPL2	124.565	1.05214	0.335211	3.13875	0.0016967	0.0158948
SLC50A1	74.2953	1.05204	0.350723	2.99962	0.00270319	0.021486
SNCAIP	769.667	1.04923	0.303053	3.4622	0.000535772	0.0076422
SESN3	372.26	1.0485	0.2265	4.62915	3.67163e-06	0.000233167
CALM1	1124.9	1.04317	0.293402	3.55541	0.000377387	0.00605923
DAPK2	644.027	1.04222	0.247071	4.21828	2.46169e-05	0.000970653
DYNC2H1	457.537	1.04066	0.143311	7.26151	3.82792e-13	2.90168e-10
GMFB	85.1785	1.03532	0.399604	2.59086	0.00957377	0.0499508
EMC4	54.751	1.03414	0.357908	2.88939	0.00385988	0.0270546
CACNG8	47.8516	1.03142	0.371982	2.77278	0.00555792	0.0344541
TEX9	99.4904	1.02778	0.285658	3.59794	0.000320751	0.00546551
TMEM266	62.5856	1.02722	0.372007	2.7613	0.00575719	0.0351682
CHST15	615.128	1.02544	0.360869	2.84159	0.00448898	0.02994
ATP5IF1	144.719	1.02403	0.341546	2.99821	0.00271566	0.0215246
BST2	466.003	1.02371	0.377412	2.71245	0.00667874	0.0389022
XYLB	64.1783	1.02122	0.340695	2.99746	0.00272243	0.0215487
RPL5	279.081	1.01847	0.389824	2.61265	0.00898432	0.0478352
SLC12A2	1249.76	1.0146	0.309488	3.27831	0.00104431	0.011826
FMO5	145.413	1.0145	0.365469	2.77589	0.00550514	0.0342261
SLC16A14	233.325	1.01134	0.228959	4.41712	1.00023e-05	0.000502516
GNPDA1	77.9079	1.01121	0.373283	2.70897	0.00674923	0.0391525
TCHP	464.479	1.01024	0.374502	2.69756	0.00698497	0.0400969
LRP2BP	107.701	1.0077	0.364247	2.76652	0.00566577	0.0348457
ENPP3	33.9611	0.997625	0.358193	2.78516	0.00535009	0.0336426
RPL28	350.692	0.997386	0.383457	2.60104	0.00929421	0.0489328
NR5A2	1006.6	0.989419	0.21229	4.66071	3.15126e-06	0.000204853
REC8	37.7331	0.989378	0.367451	2.69254	0.00709097	0.0405
CARD19	34.9079	0.986726	0.367895	2.68208	0.00731651	0.0414072
SCART1	88.6713	0.986003	0.307104	3.21065	0.00132436	0.0137525
PCDH12	241.486	0.982498	0.320652	3.06406	0.00218353	0.0186985
MYO7B	93.2672	0.982342	0.364005	2.6987	0.00696101	0.0400002
PMVK	37.6392	0.975548	0.360321	2.70744	0.00678039	0.0393095
OAS1	118.467	0.972618	0.307245	3.16561	0.00154758	0.0150854
CCDC148	125.888	0.971004	0.334144	2.90594	0.00366148	0.0260652
FSCN1	152.248	0.970835	0.356714	2.72161	0.00649653	0.0382516
COX7B	91.8325	0.968665	0.327757	2.95544	0.00312222	0.0236155
NRP2	805.037	0.967077	0.341832	2.8291	0.00466794	0.0307296
CCDC191	196.461	0.964323	0.257927	3.73874	0.000184942	0.00374202
PPAT	71.0219	0.963496	0.275059	3.50288	0.000460262	0.00695162
MTBP	152.401	0.956397	0.258144	3.7049	0.000211475	0.00408964
LAMA4	2378.07	0.954367	0.280074	3.40755	0.000655478	0.00875918
BTN3A1	401.456	0.952398	0.31772	2.9976	0.00272111	0.0215472
MMP15	163.871	0.95172	0.317919	2.99359	0.00275714	0.0216631
MYH11	134.209	0.948647	0.365778	2.59351	0.00950024	0.0496614
IFI44L	1388.79	0.943322	0.333505	2.82851	0.00467648	0.0307535
ST3GAL6	1161.18	0.942798	0.160564	5.87178	4.31138e-09	1.0117e-06
TRABD2B	215.573	0.93745	0.301088	3.11354	0.00184858	0.0167706
SCOC	83.5689	0.936642	0.304627	3.07472	0.002107	0.0182543
ARL15	28610.7	0.934995	0.303315	3.08258	0.00205213	0.0179242
ZDHHC15	126.831	0.934926	0.226801	4.12223	3.75228e-05	0.00127564
ZNF618	384.03	0.931451	0.247544	3.76277	0.000168043	0.00353068
TAFA2	143.435	0.930371	0.313342	2.96918	0.00298594	0.0229271
ANXA1	214.685	0.927413	0.265534	3.49263	0.000478286	0.00709575
EXOSC8	125.632	0.925657	0.291546	3.175	0.00149839	0.0148008
HLA-F	356.24	0.916924	0.298957	3.06708	0.0021616	0.0185437
ZC4H2	227.384	0.914787	0.231567	3.95042	7.80129e-05	0.00209449
ZDHHC21	841.454	0.913923	0.213965	4.27136	1.94282e-05	0.000825246
UXS1	212.203	0.910099	0.231706	3.92783	8.57172e-05	0.00222287
VEGFC	4535.74	0.909208	0.323379	2.81158	0.00492985	0.0319072
CALCRL	7056.54	0.906796	0.279362	3.24595	0.00117058	0.0127256
PRRG3	90.8919	0.904701	0.327345	2.76375	0.00571411	0.0350385
HMCN2	207.547	0.904509	0.313695	2.8834	0.00393409	0.0273581
AMOT	59.4559	0.89931	0.300345	2.99426	0.00275114	0.0216411
MALL	412.406	0.895476	0.283096	3.16315	0.00156072	0.015114
EML4	1392.54	0.892189	0.24508	3.6404	0.000272218	0.00489534
PACRGL	289.724	0.890451	0.177224	5.02443	5.04924e-07	4.93185e-05
AFAP1L1	3753.04	0.889414	0.180067	4.93936	7.8381e-07	6.85549e-05
CYSTM1	526.136	0.888413	0.287963	3.08516	0.00203441	0.0178587
TET1	334.383	0.887254	0.186603	4.75478	1.98663e-06	0.000143052
MDFIC	2442.09	0.886463	0.175036	5.06445	4.09586e-07	4.21457e-05
TARBP1	346.087	0.884842	0.157486	5.61853	1.92584e-08	3.46328e-06
DIPK2A	156.543	0.880466	0.237774	3.70296	0.000213101	0.00410871
PPM1H	1821.47	0.875041	0.251272	3.48245	0.000496847	0.00725798
TRIM22	479.399	0.873699	0.264488	3.30336	0.000955337	0.0112363
CCDC171	317.653	0.871578	0.271709	3.20776	0.00133775	0.0138201
LRIG1	755.201	0.86878	0.216808	4.00714	6.14597e-05	0.00178912
MMAA	60.2835	0.866108	0.303088	2.85761	0.00426838	0.0289054
KCTD18	76.7391	0.860898	0.284442	3.02662	0.00247305	0.0202668
LMO2	199.24	0.855888	0.255768	3.34635	0.00081883	0.0100824
LRRC6	89.3214	0.852923	0.325502	2.62033	0.00878451	0.0472023
FZD6	720.618	0.851928	0.208086	4.09411	4.23788e-05	0.00138649
CLEC2D	466.857	0.851866	0.24429	3.4871	0.00048828	0.00717212
IMPACT	66.7406	0.85133	0.245676	3.46525	0.000529739	0.00757861
MMS22L	317.822	0.849698	0.219885	3.86428	0.000111419	0.0026501
PRPF40B	535.788	0.848943	0.322043	2.63612	0.00838612	0.0456046
NOS1AP	441.548	0.845464	0.259928	3.25268	0.00114322	0.0125464
TMEM39A	266.695	0.843591	0.228499	3.69188	0.000222602	0.00425354
RAPGEF5	4340.54	0.838375	0.2864	2.92728	0.00341937	0.0249666
SEMA3G	204.415	0.833125	0.300749	2.77017	0.00560273	0.0346135
SGCB	122.219	0.831341	0.316228	2.62893	0.00856534	0.0463352
ENAH	2279.21	0.827115	0.224348	3.68675	0.000227136	0.00430874
PIGB	215.972	0.826451	0.211766	3.90266	9.5141e-05	0.00238684
MT-ND6	137.735	0.825741	0.292883	2.81936	0.00481196	0.0313339
PRICKLE2	1652.85	0.822304	0.243864	3.37198	0.000746297	0.00953965
MAML3	4025.26	0.821243	0.247288	3.32099	0.000896984	0.0107605
C11orf65	87.8592	0.820221	0.268025	3.06024	0.00221163	0.0188719
GABPA	434.901	0.819871	0.194523	4.21479	2.50016e-05	0.000977807
TMLHE	688.901	0.816907	0.245177	3.33191	0.000862519	0.0104715
REV3L	1334.32	0.816007	0.165553	4.92899	8.26571e-07	7.13224e-05
CSGALNACT1	5552.83	0.815655	0.176111	4.63147	3.63071e-06	0.000231385
MAMLD1	1365.28	0.808797	0.243657	3.31941	0.000902085	0.0107813
CNTNAP3	207.298	0.805744	0.296643	2.71621	0.00660347	0.0386565
DPYSL3	1546.35	0.80387	0.298022	2.69735	0.00698931	0.040105
RAB11A	781.985	0.802999	0.278389	2.88445	0.00392103	0.0273067
SERHL2	72.0732	0.801523	0.272228	2.94431	0.00323673	0.0242262
ITGA1	6311.98	0.801336	0.248397	3.22602	0.00125523	0.0132929
SEL1L3	440.465	0.801262	0.229879	3.48559	0.000491061	0.00720197
GDAP1	233.074	0.800986	0.26184	3.05907	0.00222025	0.0189119
CHSY3	3341.42	0.798416	0.292992	2.72505	0.00642926	0.0380067
FAM81A	116.962	0.797304	0.263011	3.03144	0.00243388	0.0200226
INSIG1	73.4111	0.795706	0.281998	2.82168	0.00477733	0.0311929
EPSTI1	1044.85	0.794928	0.269231	2.95258	0.00315129	0.0237792
PGM2L1	222.5	0.794591	0.224687	3.53643	0.000405567	0.0063395
DHRS12	147.782	0.792018	0.190914	4.14855	3.34588e-05	0.00118566
CDH13	10986.2	0.787356	0.265788	2.96235	0.003053	0.0232105
MFSD4B	605.79	0.786088	0.247001	3.18252	0.00145998	0.0146317
ARMC10	175.099	0.784812	0.203736	3.8521	0.000117109	0.00275142
RASGRP3	2744.12	0.784579	0.298626	2.6273	0.0086066	0.0465311
IL33	404.877	0.784344	0.263199	2.98004	0.00288211	0.0223981
BTD	380.882	0.783509	0.166866	4.69544	2.66034e-06	0.000178987
LEO1	140.998	0.780483	0.292331	2.66986	0.0075883	0.0424975
SLC24A1	131.504	0.777721	0.254183	3.05969	0.00221565	0.0188921
VANGL1	140.999	0.775385	0.279731	2.77189	0.00557315	0.034493
FMNL3	1863.33	0.774367	0.24683	3.13726	0.00170538	0.0159522
GPATCH2	453.093	0.77404	0.297909	2.59824	0.00937027	0.0492227
PPIL6	53.9031	0.770576	0.275975	2.79219	0.0052352	0.033115
THSD1	750.86	0.769765	0.177836	4.32852	1.50118e-05	0.000697775
PELI1	996.423	0.769589	0.164865	4.66798	3.04169e-06	0.000200439
SH3BP5	461.211	0.769197	0.266892	2.88205	0.00395098	0.0274062
TRERF1	1003.49	0.76871	0.252965	3.0388	0.00237526	0.0197088
AC025283.2	181.876	0.767937	0.243878	3.14885	0.00163913	0.0155294
LOXHD1	427.422	0.763734	0.284406	2.68537	0.00724506	0.0411602
BZW1	115.305	0.762164	0.260357	2.92738	0.00341834	0.0249666
ATG10	699.393	0.758795	0.193399	3.92346	8.72866e-05	0.00224364
BACH2	822.064	0.75732	0.187446	4.04021	5.34042e-05	0.00161319
SERP1	229.568	0.757149	0.243527	3.1091	0.00187657	0.0169446
KLF8	350.737	0.756618	0.200331	3.77685	0.000158826	0.00338527
PLCB1	17916.6	0.752	0.247216	3.04187	0.00235113	0.0195761
ECHDC1	339.264	0.751206	0.175213	4.28739	1.80786e-05	0.000784615
ANKRD36	674.358	0.747922	0.192629	3.8827	0.000103302	0.00251702
CTNNB1	3863.88	0.747636	0.138341	5.40431	6.50569e-08	9.77988e-06
INTU	151.546	0.746929	0.207768	3.59502	0.000324366	0.00547976
TAP2	218.056	0.745237	0.268647	2.77403	0.00553661	0.0343552
FBLN2	309.002	0.742153	0.260702	2.84675	0.00441686	0.0296147
MBOAT2	332.869	0.741814	0.261365	2.83823	0.00453641	0.0301832
FARSB	186.03	0.740987	0.241385	3.06974	0.00214248	0.0184207
TBC1D32	424.901	0.740422	0.240682	3.07635	0.00209555	0.0181715
ITPR1	2074.25	0.740361	0.20328	3.64208	0.000270449	0.00487298
APLP2	629.562	0.737541	0.187499	3.93358	8.36891e-05	0.002185
ZNF75D	809.886	0.736805	0.253078	2.91137	0.00359844	0.0257767
FAM3C	300.852	0.735253	0.227014	3.2388	0.00120035	0.0129279
PRKRA	248.455	0.734518	0.267262	2.74831	0.00599032	0.0361108
KIAA1324L	909.464	0.734417	0.229085	3.20587	0.00134656	0.0138708
JAG1	1173.4	0.733951	0.190281	3.85719	0.000114698	0.00270468
KCNT2	284.305	0.727377	0.275072	2.64431	0.00818566	0.0450153
PCED1B	2196.9	0.725408	0.248594	2.91805	0.00352229	0.0253842
RPS6KA5	424.513	0.724587	0.216462	3.3474	0.00081572	0.010082
COBLL1	4234.81	0.723808	0.213212	3.39478	0.00068684	0.0089906
CAT	280.852	0.722896	0.260506	2.77497	0.00552074	0.0342789
FAM185A	375.992	0.722424	0.212507	3.39952	0.000675031	0.00891984
CAV2	811.791	0.720657	0.234468	3.07358	0.00211505	0.0182912
ECSCR	492.147	0.716183	0.155986	4.59133	4.40427e-06	0.000268186
SEMA6C	290.303	0.712159	0.225338	3.1604	0.00157551	0.0151883
SCLT1	1284.89	0.712108	0.220616	3.22781	0.00124742	0.0132393
PSMA2	103.207	0.711861	0.262284	2.71409	0.00664586	0.0388237
SMAD1	1773.17	0.711008	0.23551	3.01902	0.00253593	0.0205805
EMC7	86.5194	0.710795	0.251659	2.82444	0.00473637	0.0310096
CRIPT	137.574	0.710356	0.240121	2.95833	0.00309314	0.0234324
MTAP	772.815	0.704722	0.214325	3.28809	0.00100868	0.0115599
GNG10	82.3728	0.702365	0.258723	2.71474	0.00663274	0.0387807
CBWD1	85.5723	0.699456	0.264254	2.64691	0.00812312	0.0447339
PLS3	1577.5	0.695662	0.143614	4.84398	1.27262e-06	0.000101189
ZNF33B	386.353	0.686515	0.206069	3.33148	0.00086386	0.0104807
ARHGEF3	2924.15	0.68627	0.120078	5.71522	1.09562e-08	2.12949e-06
ZNF449	94.1704	0.686021	0.245558	2.79372	0.00521055	0.0330242
GTF2A1	242.775	0.685981	0.169432	4.04871	5.14999e-05	0.00157295
ITM2B	1380.2	0.681072	0.228314	2.98305	0.00285393	0.0222599
PREX2	6762.26	0.680962	0.199108	3.42006	0.000626083	0.00849583
IFI44	901.452	0.678233	0.219685	3.08729	0.00201988	0.0177901
ULK4	948.274	0.677901	0.145754	4.65099	3.30346e-06	0.000213306
BRCC3	194.268	0.672252	0.205427	3.27246	0.00106617	0.0119552
NCBP1	232.366	0.671725	0.215389	3.11866	0.00181675	0.0165677
NRP1	10625.7	0.671085	0.203954	3.29037	0.00100056	0.0115355
COX6C	188.494	0.66963	0.236182	2.83523	0.00457925	0.0303521
SEMA6A	3136.62	0.669623	0.217173	3.08337	0.00204673	0.0179177
NDUFAF6	667.668	0.667044	0.155346	4.29392	1.7555e-05	0.000769309
ERGIC2	298.501	0.665256	0.184867	3.59857	0.000319972	0.00546309
CCDC82	326.483	0.663963	0.202043	3.28624	0.00101535	0.0116155
SLC49A4	210.232	0.658691	0.208615	3.15745	0.00159158	0.0152357
INTS13	97.1535	0.658288	0.224197	2.9362	0.00332255	0.0246389
LDAH	325.989	0.653573	0.217887	2.9996	0.00270334	0.021486
NTHL1	183.002	0.652403	0.2193	2.97493	0.00293058	0.0226458
DPH6	954.235	0.650824	0.203295	3.20138	0.00136769	0.0139868
PLCB4	6156.26	0.649141	0.197322	3.28976	0.00100274	0.0115399
DDX60L	974.939	0.648789	0.195145	3.32465	0.000885304	0.0106803
TMEM173	196.581	0.647939	0.217593	2.97775	0.00290372	0.0225296
SCCPDH	92.3869	0.645667	0.246804	2.61611	0.00889384	0.047543
NUDT3	168.504	0.645466	0.195455	3.30238	0.000958672	0.0112547
TBC1D19	664.136	0.643458	0.165538	3.88708	0.000101457	0.00249328
MIS18BP1	469.001	0.643184	0.237968	2.70282	0.0068754	0.0397167
ERH	130.565	0.637917	0.20959	3.04364	0.00233732	0.0195033
AHR	851.706	0.637827	0.227812	2.79979	0.00511361	0.0326418
WDPCP	1869.13	0.633973	0.108868	5.82331	5.76929e-09	1.30603e-06
PI4K2B	278.841	0.633503	0.241443	2.62382	0.00869504	0.046891
MAPK8	2244.11	0.633123	0.165697	3.82097	0.000132929	0.00298462
STXBP4	304.403	0.63028	0.160562	3.92546	8.65625e-05	0.00223409
FAM135A	940.536	0.629623	0.226356	2.78156	0.00540975	0.0338849
GPCPD1	671.591	0.62921	0.175349	3.58832	0.000332816	0.00554943
SNX16	232.219	0.626584	0.230542	2.71788	0.00657024	0.0385089
APLF	354.663	0.624837	0.185045	3.37667	0.000733687	0.0094622
AMMECR1	280.04	0.624366	0.21959	2.84332	0.0044646	0.0298394
SRFBP1	278.937	0.622043	0.228629	2.72075	0.00651337	0.0383156
RPE	232.029	0.622036	0.213897	2.90812	0.00363614	0.0259424
RNF169	751.477	0.622035	0.219401	2.83516	0.0045803	0.0303521
SUCO	469.688	0.62066	0.196966	3.1511	0.00162659	0.0154698
CEP57	337.849	0.620279	0.15699	3.95108	7.77997e-05	0.00209449
FAM204A	331.905	0.619217	0.162446	3.81185	0.000137933	0.00307481
USP45	438.216	0.618932	0.216288	2.86161	0.004215	0.028659
GSTCD	133.856	0.61874	0.218558	2.83101	0.0046401	0.0305915
LCA5	176.725	0.617859	0.230202	2.68398	0.00727508	0.041209
GCC2	839.042	0.614816	0.156274	3.93422	8.34679e-05	0.00218219
VAMP4	233.416	0.614629	0.22153	2.77447	0.00552918	0.0343201
ZNF565	255.457	0.614213	0.205872	2.98348	0.00284994	0.0222379
AGPS	565.745	0.613924	0.187078	3.28164	0.00103206	0.0117577
RO60	459.624	0.613762	0.227402	2.69902	0.00695446	0.0400002
ALG6	180.831	0.611623	0.182896	3.3441	0.00082549	0.0101237
ZNF462	771.14	0.611354	0.185332	3.2987	0.00097132	0.0113136
BCAM	678.348	0.61118	0.209777	2.91348	0.0035743	0.0256533
STS	255.423	0.611134	0.231247	2.64277	0.00822303	0.0451178
PAXIP1	149.276	0.609833	0.193474	3.15202	0.00162145	0.0154455
NPHP1	104.244	0.606624	0.226189	2.68194	0.00731972	0.0414132
WDR78	186.464	0.606283	0.187547	3.2327	0.00122628	0.0131016
MTMR2	579.373	0.605618	0.153309	3.95032	7.80453e-05	0.00209449
PDCD4	681.385	0.601903	0.209803	2.86889	0.00411913	0.0281948
BBS9	3149.34	0.601196	0.142597	4.21605	2.48618e-05	0.000976699
NSMAF	246.827	0.597735	0.229455	2.60503	0.00918675	0.0485103
MRPS22	73.7566	0.597429	0.228933	2.60962	0.00906436	0.0480735
CCNC	435.776	0.595278	0.218683	2.7221	0.00648686	0.0382415
LRRC8B	327.835	0.593493	0.196565	3.01932	0.00253342	0.0205768
SPAG16	204.551	0.593108	0.191256	3.10112	0.00192787	0.017222
REXO2	113.238	0.592607	0.218987	2.70612	0.0068074	0.0394076
SAMD9L	499.02	0.590566	0.200376	2.94729	0.00320571	0.0240578
SCP2	384.886	0.59014	0.19523	3.0228	0.00250449	0.0204243
EIF2A	260.804	0.586787	0.184242	3.18488	0.00144815	0.014549
TYW5	182.274	0.586165	0.218883	2.67799	0.00740657	0.0417817
GHITM	98.3814	0.584473	0.221936	2.63352	0.00845051	0.0458429
ILK	465.293	0.583777	0.196983	2.96359	0.00304072	0.0231393
TBCEL	331.413	0.583106	0.177528	3.28459	0.00102131	0.0116698
PNKD	120.468	0.582577	0.213324	2.73095	0.00631512	0.0375119
MAP3K1	1741.17	0.582134	0.165131	3.52528	0.000423028	0.00652236
CBR4	658.903	0.581865	0.1437	4.04916	5.14026e-05	0.00157248
POLR1D	262.743	0.580057	0.182734	3.17432	0.00150186	0.0148248
HS2ST1	771.012	0.577754	0.196781	2.93602	0.00332457	0.0246389
EBAG9	113.497	0.576066	0.20823	2.76649	0.00566637	0.0348457
TCF4	15367.6	0.575651	0.19907	2.89171	0.00383153	0.0269074
MTERF1	367.31	0.575241	0.201211	2.85889	0.00425124	0.0288341
NR3C1	2463.05	0.575001	0.220074	2.61277	0.00898128	0.0478322
RPAIN	147.177	0.574673	0.19634	2.92694	0.0034232	0.0249788
DDX58	841.802	0.574613	0.20681	2.77846	0.00546179	0.0340845
RASA1	1803.5	0.572439	0.173651	3.29649	0.000978999	0.0113554
PGGT1B	318.307	0.569492	0.18649	3.05373	0.00226014	0.0191201
KLF13	809.601	0.569355	0.179093	3.17909	0.00147737	0.0146793
KRAS	480.361	0.564443	0.150224	3.75733	0.000171736	0.00356477
LTA4H	322.635	0.564348	0.178725	3.15763	0.0015906	0.0152357
FANCC	753.676	0.558562	0.203154	2.74946	0.00596944	0.0360578
PHF14	2016.11	0.558391	0.120923	4.61775	3.87919e-06	0.000245537
ERCC8	336.532	0.557919	0.200866	2.77757	0.00547676	0.0341158
FAM117B	382.554	0.55594	0.164802	3.37338	0.000742512	0.00952611
MMRN2	711.189	0.555296	0.167205	3.32105	0.00089678	0.0107605
CASD1	545.206	0.553079	0.203525	2.7175	0.00657766	0.0385406
CPEB2	720.865	0.552852	0.148634	3.71955	0.000199576	0.00395772
EFCAB14	426.365	0.552149	0.210675	2.62086	0.00877083	0.0471683
FKTN	338.514	0.550816	0.16024	3.43745	0.000587214	0.00814648
USP46	204.402	0.549702	0.208183	2.64048	0.00827896	0.0453211
NME7	401.234	0.548241	0.133487	4.10707	4.00712e-05	0.00133734
RFX7	1096.71	0.54778	0.150045	3.65078	0.000261445	0.00474597
GOPC	418.028	0.539014	0.136568	3.94685	7.91853e-05	0.00211168
GFM1	341.736	0.535865	0.19465	2.75297	0.00590581	0.0357697
FPGT	195.468	0.532101	0.187875	2.83221	0.00462275	0.0305358
LYPLAL1	667.458	0.529743	0.158285	3.34676	0.000817609	0.0100824
ARHGAP29	5945.82	0.527311	0.128065	4.11751	3.82989e-05	0.00129516
ELK3	4293.35	0.526109	0.17912	2.93719	0.00331199	0.0246116
PPA1	307.413	0.525863	0.182089	2.88795	0.00387766	0.0271162
STX6	280.195	0.525862	0.159915	3.28838	0.00100765	0.0115587
ELK4	388.492	0.525207	0.19151	2.74245	0.00609828	0.0365186
HERPUD1	290.336	0.521616	0.155626	3.35173	0.000803077	0.0099902
FBXO25	508.684	0.52074	0.163184	3.19113	0.00141718	0.0143372
GPD2	664.408	0.520087	0.152577	3.40867	0.000652793	0.00875039
ATP2B4	2834.64	0.519297	0.180876	2.87101	0.00409157	0.0280478
CPT1A	658.649	0.518868	0.177561	2.9222	0.00347567	0.0252169
SENP7	1684.91	0.516507	0.123103	4.19572	2.72007e-05	0.00103643
ANKRD28	832.757	0.514416	0.114423	4.49575	6.93265e-06	0.000375769
ZNF641	135.993	0.513861	0.173982	2.95354	0.00314153	0.0237149
GBP3	187.166	0.51318	0.192214	2.66984	0.00758869	0.0424975
ZDHHC17	1110.41	0.512141	0.120698	4.24316	2.20395e-05	0.000902307
SH3BGRL	788.73	0.506211	0.18804	2.69204	0.00710157	0.0405365
KLHL3	452.091	0.505556	0.140059	3.60959	0.000306679	0.00532591
DGKH	3291.73	0.504703	0.158797	3.17828	0.0014815	0.0146943
MYO1E	3914.12	0.503725	0.158376	3.18057	0.00146985	0.0146543
ZNF821	120.374	0.50347	0.179221	2.80921	0.00496628	0.032015
ZNF37A	548.035	0.502989	0.138376	3.63495	0.000278038	0.00495371
UBE2E3	936.742	0.49815	0.167655	2.97128	0.00296564	0.0228259
XAF1	2395.52	0.498069	0.183534	2.71378	0.00665212	0.0388332
NUBPL	798.141	0.49609	0.158306	3.13374	0.00172593	0.0160436
WASHC3	328.847	0.496018	0.15448	3.21088	0.00132329	0.0137488
FBXO7	301.93	0.494461	0.128503	3.84787	0.000119152	0.00277905
DDX60	647.645	0.493532	0.151293	3.2621	0.0011059	0.0122403
RTN4	1280.88	0.493509	0.144201	3.42236	0.000620805	0.00846001
MRE11	324.412	0.492912	0.151907	3.24484	0.00117518	0.0127514
KIFAP3	739.371	0.491961	0.147335	3.33906	0.000840632	0.0102506
ZRANB3	504.578	0.491267	0.181691	2.70386	0.00685389	0.0396163
SUCLA2	504.164	0.490857	0.171866	2.85604	0.00428955	0.0289987
SSBP4	238.891	0.48986	0.165151	2.96613	0.00301575	0.0230365
TMEM117	839.97	0.487932	0.151227	3.22649	0.00125318	0.0132858
UBA6	487.913	0.482372	0.137486	3.50851	0.000450631	0.00683911
COPG2	290.947	0.478945	0.159709	2.99886	0.00270996	0.021512
C3orf38	126.774	0.478609	0.174227	2.74705	0.00601341	0.036182
TAF1B	242.565	0.478327	0.175166	2.73071	0.00631979	0.0375209
KLHL5	2017.81	0.474077	0.164864	2.87557	0.00403293	0.0277744
EHBP1	2024.06	0.471886	0.119586	3.94599	7.94705e-05	0.00211168
NEDD1	234.614	0.469984	0.158915	2.95745	0.00310194	0.0234898
UBE3D	448.977	0.46841	0.122898	3.81137	0.0001382	0.00307481
WDR48	298.288	0.466744	0.147385	3.16683	0.0015411	0.0150528
URI1	704.736	0.466538	0.146137	3.19248	0.00141058	0.014293
ITGB1BP1	381.05	0.465207	0.135213	3.44054	0.000580564	0.00808337
DST	4198.11	0.464723	0.15388	3.02004	0.00252743	0.0205462
CNIH3	331.309	0.464052	0.163859	2.83202	0.00462551	0.0305436
RLIM	197.899	0.462206	0.175367	2.63565	0.00839757	0.0456458
HIBCH	994.65	0.460472	0.14882	3.09416	0.00197372	0.0175016
ZNHIT6	431.738	0.458177	0.172453	2.65682	0.00788819	0.0438211
LRRC8C	2246.55	0.455661	0.153913	2.9605	0.00307141	0.0233044
MBD5	4162.95	0.455004	0.126319	3.60203	0.000315742	0.00544261
LMBRD1	660.015	0.453841	0.122857	3.69406	0.000220704	0.0042255
FOXO1	3274.49	0.452048	0.137867	3.27886	0.00104228	0.0118252
ALG14	190.812	0.451375	0.172754	2.61282	0.00897984	0.0478322
FAT4	2352.73	0.450877	0.160261	2.81339	0.00490223	0.0317819
WDR41	328.559	0.450222	0.157174	2.86449	0.00417684	0.0284498
FANCL	588.492	0.44948	0.143704	3.12781	0.00176113	0.0162531
TEK	3460.13	0.44877	0.16905	2.65466	0.00793881	0.0439466
IPO11	430.482	0.448066	0.170945	2.62112	0.00876415	0.0471683
TASP1	563.366	0.446526	0.135263	3.30116	0.00096287	0.0112698
TM9SF2	529.351	0.444811	0.118266	3.7611	0.000169169	0.00354206
NBN	272.312	0.444655	0.163314	2.72269	0.00647526	0.0381848
ACBD6	893.621	0.443618	0.13636	3.2533	0.00114074	0.012543
NHSL2	781.645	0.443169	0.123096	3.60019	0.000317989	0.00545862
GAB2	1722.9	0.442855	0.118239	3.74541	0.000180102	0.0036938
SH3KBP1	1024.47	0.440173	0.137788	3.19456	0.00140043	0.0142051
PHF21A	2102.69	0.439135	0.113116	3.88216	0.000103535	0.0025186
SS18	708.314	0.438136	0.149155	2.93744	0.00330931	0.0246116
LMCD1	1222.5	0.436612	0.148998	2.93033	0.00338603	0.024836
MGMT	1995.27	0.436377	0.105319	4.1434	3.42191e-05	0.00120154
PGAP1	323.57	0.434053	0.163031	2.66239	0.00775874	0.0432359
SWT1	390.214	0.433372	0.123943	3.49654	0.000471339	0.007036
MINDY3	640.989	0.432298	0.138519	3.12086	0.00180323	0.0164921
RSRC1	1176.08	0.430275	0.126165	3.41042	0.000648621	0.00870347
ATF2	857.389	0.426906	0.11043	3.86586	0.000110697	0.00264216
ABI2	972.674	0.426621	0.140084	3.04546	0.00232321	0.0194459
CCNT2	587.968	0.426251	0.148767	2.86522	0.00416713	0.028416
CLYBL	456.45	0.424599	0.146467	2.89894	0.00374426	0.026449
PARG	804.604	0.422796	0.13865	3.04938	0.00229316	0.0193023
CD34	2792.56	0.422181	0.148824	2.83678	0.00455703	0.0302471
MYH10	878.326	0.42174	0.123602	3.41209	0.000644659	0.00866376
BBX	1505.49	0.421052	0.128317	3.28135	0.00103312	0.0117628
PDCD10	545.745	0.416186	0.14526	2.8651	0.00416874	0.028416
ATF7IP	1941.15	0.413401	0.106538	3.88033	0.000104316	0.00253121
CD164	247.324	0.413173	0.143253	2.88421	0.00392391	0.0273102
PRDM5	598.61	0.410063	0.142824	2.8711	0.00409047	0.0280478
CDC73	1020.37	0.408608	0.113826	3.58975	0.000330994	0.00553344
G2E3	376.692	0.399307	0.153033	2.60929	0.00907303	0.0480735
OXR1	1184.63	0.397624	0.112331	3.53975	0.000400512	0.00630143
TM7SF3	487.163	0.395857	0.120934	3.27333	0.00106286	0.0119441
PROS1	650.188	0.394838	0.114775	3.44011	0.000581479	0.00808441
MPP5	414.38	0.394052	0.117726	3.34718	0.000816371	0.0100824
TSC22D1	2198.39	0.390074	0.146071	2.67043	0.00757536	0.04246
PIAS2	837.633	0.388199	0.129395	3.0001	0.00269894	0.0214714
STX7	707.237	0.382407	0.131696	2.90372	0.00368763	0.02619
COMMD10	2695.18	0.38142	0.111799	3.41165	0.000645721	0.0086706
APC	1127.64	0.378687	0.0900764	4.20407	2.62162e-05	0.00100689
METTL15	1203.34	0.378685	0.119657	3.16476	0.00155211	0.0150907
EMC2	361.749	0.378183	0.128452	2.94417	0.00323821	0.0242262
TNPO1	811.286	0.37561	0.119492	3.1434	0.00166997	0.0157132
RAP1B	2261.33	0.374306	0.106147	3.52628	0.000421439	0.00650594
ZNF626	403.071	0.365481	0.131303	2.7835	0.00537764	0.0337731
ATG5	809.713	0.365125	0.121672	3.00089	0.00269193	0.0214574
TSTD3	506.067	0.363691	0.134919	2.69563	0.00702566	0.0402704
HBP1	441.03	0.360411	0.126828	2.84172	0.00448706	0.0299376
LRPPRC	534.353	0.358368	0.112152	3.19539	0.00139643	0.0141795
CHM	605.867	0.349674	0.10366	3.37329	0.000742749	0.00952611
PEX3	234.946	0.348567	0.131371	2.6533	0.00797082	0.0440858
FOXN2	515.113	0.346246	0.0928037	3.73095	0.000190758	0.00384352
TMEM168	524.994	0.345196	0.112379	3.07171	0.00212837	0.0183595
CAMKMT	2053.47	0.342416	0.110628	3.0952	0.00196681	0.0174564
MRPS28	793.252	0.340818	0.125234	2.72144	0.00649978	0.038259
AGPAT4	687.57	0.34036	0.124217	2.74005	0.00614298	0.0367205
CENPC	614.072	0.33532	0.0954124	3.51442	0.000440711	0.00673563
C9orf85	566.237	0.334852	0.128863	2.59852	0.00936276	0.0491967
ODF2L	857.155	0.332049	0.127473	2.60487	0.00919096	0.0485186
USP3	713.935	0.329487	0.117589	2.80202	0.00507832	0.0324965
LRRC28	519.001	0.327063	0.125108	2.61425	0.00894226	0.0477433
ACAD11	406.741	0.32422	0.118971	2.72521	0.00642614	0.0380057
TTC19	1409.79	0.3222	0.0995666	3.23602	0.00121208	0.0130005
FBXL4	720.513	0.320083	0.114484	2.79586	0.00517614	0.0328895
NEK7	2136.16	0.310816	0.116083	2.67754	0.00741657	0.0418135
PTK2	8589.18	0.307472	0.102065	3.01252	0.00259091	0.0208751
HDAC8	1709.42	0.304867	0.111579	2.73229	0.00628952	0.0374452
USP12	830.495	0.304568	0.0988278	3.08181	0.00205747	0.0179627
MGST2	1149.35	0.303483	0.103707	2.92635	0.00342968	0.0250071
ASB3	901.569	0.300246	0.113719	2.64025	0.00828441	0.0453251
MSH3	763.893	0.299834	0.102081	2.93722	0.00331166	0.0246116
PPP1R12A	2284.39	0.290611	0.0810077	3.58746	0.000333921	0.00556304
STX18	531.288	0.284562	0.103871	2.73958	0.00615185	0.0367621
EXOC4	4317.87	0.277254	0.0834087	3.32404	0.00088722	0.01069
ERBIN	2303.26	0.270993	0.091071	2.97562	0.00292396	0.0226228
UBE2Q2	630.413	0.269121	0.100357	2.68162	0.00732661	0.0414178
FAM172A	2925.77	0.266833	0.0660153	4.04199	5.30002e-05	0.00160603
RPS6KC1	1124.83	0.249984	0.0833143	3.00049	0.00269545	0.0214714
COA1	1008.69	0.236145	0.0743277	3.17708	0.00148766	0.0147326
PCCA	2175.98	0.222069	0.0719523	3.08634	0.00202638	0.0177962
ANKIB1	1277.17	0.212474	0.0812223	2.61596	0.00889777	0.0475454
ARHGEF12	2789.1	0.201185	0.0647583	3.10671	0.00189181	0.0170263
SETD5	1977.7	-0.237011	0.0758854	-3.12328	0.00178847	0.0164266
TAB2	757.676	-0.255672	0.0823522	-3.10462	0.00190526	0.0171153
ZNF638	2502.09	-0.261203	0.0999297	-2.61386	0.00895247	0.0477649
KATNBL1	783.354	-0.274423	0.0972603	-2.82153	0.00477953	0.0311966
HTT	733.764	-0.27738	0.0947778	-2.92664	0.00342649	0.0249933
EP400	619.698	-0.279544	0.0998297	-2.8002	0.00510703	0.0326368
SNAP23	588.36	-0.285166	0.0932889	-3.05681	0.00223708	0.0190036
DCAF5	819.59	-0.297526	0.0847356	-3.51123	0.000446033	0.00680076
ANKFY1	629.936	-0.312409	0.119802	-2.60771	0.00911502	0.0482241
TANC1	2921.14	-0.32057	0.123498	-2.59575	0.00943851	0.0494777
UBE3C	1225.15	-0.322397	0.0876268	-3.67921	0.000233962	0.00439639
KDM5A	850.185	-0.324292	0.121145	-2.6769	0.00743078	0.0418691
MORC3	469.176	-0.324836	0.106541	-3.04894	0.00229651	0.019322
STAT5B	854.169	-0.325673	0.0974105	-3.3433	0.000827888	0.0101337
ANKRD13C	708.426	-0.327317	0.123596	-2.64828	0.00809026	0.0446054
RC3H2	822.73	-0.329811	0.109563	-3.01024	0.00261042	0.0210079
SFSWAP	814.348	-0.333949	0.104843	-3.18523	0.0014464	0.0145427
GRAMD1A	427.764	-0.335878	0.126546	-2.65421	0.00794949	0.0439931
YY1	484.341	-0.342123	0.129646	-2.63891	0.0083174	0.0454539
TATDN1	208.78	-0.342395	0.116045	-2.95054	0.00317223	0.0238624
LYST	1519.76	-0.349822	0.11815	-2.96084	0.00306804	0.0232972
CTTNBP2NL	1225.91	-0.350705	0.131303	-2.67097	0.00756333	0.0424229
RBM17	629.38	-0.354349	0.131571	-2.69321	0.00707667	0.0404543
SGK3	1003.26	-0.355601	0.125891	-2.82467	0.0047329	0.0309974
RABEP1	957.768	-0.355912	0.121362	-2.93265	0.0033608	0.0247454
NEK9	310.699	-0.356396	0.12198	-2.92176	0.00348065	0.0252212
ANKRD46	209.946	-0.358291	0.131966	-2.71504	0.00662684	0.038767
RHOT1	614.551	-0.359085	0.138051	-2.60111	0.0092922	0.0489328
EBF3	1642.91	-0.362563	0.116239	-3.11912	0.00181395	0.01655
SDHAF2	223.866	-0.364086	0.139933	-2.60186	0.00927187	0.0488793
MKLN1	2748.95	-0.364145	0.0894979	-4.06875	4.72652e-05	0.00148123
UBAP1	603.754	-0.367507	0.122577	-2.99817	0.00271602	0.0215246
PICALM	3526.83	-0.368561	0.124573	-2.9586	0.00309036	0.0234208
OTULIN	272.742	-0.376188	0.12678	-2.96726	0.00300466	0.0229792
ZC3H7A	517.45	-0.376819	0.0990281	-3.80517	0.000141704	0.00313076
RPTOR	964.646	-0.379281	0.132729	-2.85755	0.00426927	0.0289054
TMEM165	1251.43	-0.381447	0.129209	-2.95217	0.0031555	0.0237912
RAB7A	1149.44	-0.381671	0.125512	-3.04091	0.00235861	0.0196171
SSBP3	862.952	-0.383294	0.137047	-2.79681	0.00516104	0.0328619
SETX	1421.77	-0.383876	0.105518	-3.63801	0.000274756	0.00491801
TTBK2	714.937	-0.385677	0.131422	-2.93464	0.00333931	0.0246661
IDE	443.295	-0.387144	0.139151	-2.78219	0.00539936	0.0338309
HK1	486.974	-0.388224	0.12602	-3.08066	0.0020654	0.0180156
SMARCA2	2631.84	-0.388906	0.136654	-2.84592	0.00442835	0.0296604
GNE	272.624	-0.38935	0.146611	-2.65566	0.00791522	0.0438811
HNRNPUL1	304.666	-0.391351	0.124919	-3.13283	0.00173129	0.0160779
ZNF106	504.872	-0.392882	0.12643	-3.10752	0.00188664	0.0170045
FYTTD1	232.652	-0.394873	0.137822	-2.86509	0.00416892	0.028416
NIPSNAP2	364.52	-0.396799	0.130671	-3.03662	0.00239249	0.0198006
SLTM	982.444	-0.398811	0.13248	-3.01035	0.00260946	0.0210079
ABCC5	321.789	-0.399732	0.118313	-3.37859	0.000728574	0.00940887
TRPM7	1123.61	-0.401085	0.10908	-3.677	0.000235997	0.00442438
ARHGEF1	326.604	-0.406184	0.15564	-2.60976	0.00906054	0.0480735
ATN1	278.271	-0.406556	0.135676	-2.99652	0.0027308	0.0215707
PALM2-AKAP2	5545.61	-0.407304	0.150659	-2.70348	0.00686178	0.03965
TSC1	259.517	-0.41016	0.15819	-2.59283	0.00951903	0.0496921
EP300	884.188	-0.410294	0.100444	-4.08481	4.41125e-05	0.00141942
ACACA	667.349	-0.410766	0.135083	-3.04085	0.0023591	0.0196171
NRF1	1006.46	-0.41164	0.121433	-3.38986	0.000699278	0.00909771
WDR37	678.471	-0.413664	0.152949	-2.7046	0.00683874	0.0395532
NBR1	330.538	-0.415028	0.159958	-2.5946	0.00947011	0.0495497
ZNF562	278.109	-0.416128	0.157746	-2.63797	0.00834042	0.0454894
EIF3A	487.661	-0.41677	0.107237	-3.88643	0.00010173	0.00249571
KLHL7	406.396	-0.417249	0.147596	-2.82695	0.0046993	0.0308403
SPEN	832.607	-0.419087	0.116533	-3.5963	0.000322775	0.00546729
DDX42	327.986	-0.419761	0.132908	-3.15828	0.00158703	0.0152357
KCTD20	376.56	-0.419976	0.129442	-3.2445	0.00117656	0.0127545
DDX46	714.743	-0.420503	0.118089	-3.56089	0.000369595	0.00598128
NFIB	8012.5	-0.421609	0.134135	-3.14316	0.00167134	0.0157184
PHC2	567.427	-0.421711	0.115471	-3.65208	0.000260121	0.00473533
NUP98	732.561	-0.422254	0.150817	-2.79977	0.00511395	0.0326418
SBNO1	446.585	-0.42383	0.127798	-3.3164	0.000911852	0.010871
WDR1	223.824	-0.426553	0.147683	-2.8883	0.00387326	0.0271052
PARP6	252.761	-0.428471	0.164746	-2.60079	0.00930089	0.0489518
PLEKHM1	346.096	-0.429929	0.146534	-2.934	0.00334628	0.0246796
CBFB	626.838	-0.431355	0.153708	-2.80633	0.00501086	0.0321933
MAP3K14	319.72	-0.431408	0.16185	-2.66549	0.00768768	0.0429145
NDUFS1	490.374	-0.433429	0.112925	-3.83819	0.000123946	0.00284341
PSME4	631.042	-0.43512	0.145193	-2.99683	0.002728	0.0215706
KDM3A	571.953	-0.435462	0.156597	-2.78078	0.00542289	0.033923
YTHDF2	323.105	-0.43866	0.165674	-2.64773	0.0081035	0.0446656
XPO5	176.299	-0.439072	0.146931	-2.98829	0.00280542	0.0219696
TRA2A	1351.89	-0.439575	0.160225	-2.74349	0.00607901	0.0364399
RFTN1	4428.5	-0.440676	0.158946	-2.7725	0.00556281	0.0344733
GPBP1L1	1076.16	-0.442817	0.141545	-3.12846	0.00175723	0.0162327
SRRM1	448.421	-0.443273	0.165729	-2.67469	0.00747978	0.0420467
STARD13	3083.1	-0.443503	0.125364	-3.53772	0.0004036	0.00632931
ZMYM1	246.744	-0.444806	0.152865	-2.9098	0.00361656	0.0258698
KIAA0232	677.819	-0.445713	0.145168	-3.07032	0.00213829	0.0183929
PDLIM1	657.996	-0.446748	0.158754	-2.81408	0.00489166	0.0317396
ANKRD13D	147.358	-0.446927	0.154162	-2.89908	0.00374262	0.0264471
PPP6C	414.562	-0.448671	0.156666	-2.86388	0.00418492	0.0284948
SYAP1	145.447	-0.45011	0.160412	-2.80596	0.00501663	0.0322089
TRAPPC6B	205.197	-0.450352	0.132865	-3.38955	0.000700063	0.00910176
LATS1	566.607	-0.450818	0.100326	-4.49352	7.00539e-06	0.000377584
NKTR	3239.78	-0.454824	0.175272	-2.59497	0.00945999	0.0495318
MPHOSPH8	687.085	-0.454927	0.132951	-3.42176	0.00062218	0.00847275
AIG1	536.676	-0.457733	0.147885	-3.0952	0.0019668	0.0174564
DDX19A	130.258	-0.45774	0.15732	-2.90961	0.00361884	0.0258698
ZBED4	224.634	-0.458921	0.176878	-2.59456	0.00947114	0.0495497
SAFB	448.467	-0.459312	0.133302	-3.44565	0.000569681	0.00797221
SSU72	218.242	-0.461643	0.128258	-3.59933	0.000319044	0.00545862
CCNL2	516.521	-0.462178	0.153951	-3.00211	0.00268118	0.021416
PPP2R5B	95.5818	-0.463151	0.175808	-2.63441	0.00842827	0.045748
RNF10	445.269	-0.463212	0.160663	-2.88313	0.00393751	0.027372
RNF138	380.191	-0.463915	0.172154	-2.69477	0.00704373	0.0403259
HAUS1	161.586	-0.464359	0.1579	-2.94084	0.00327323	0.0244311
NOL11	107.423	-0.464943	0.177473	-2.6198	0.00879809	0.0472489
ETF1	172.284	-0.46546	0.135831	-3.42677	0.00061081	0.00837537
ANKLE2	353.196	-0.469326	0.139366	-3.36758	0.00075832	0.00964388
MCM3AP	441.064	-0.46945	0.160161	-2.93112	0.00337744	0.0248143
PTGES3	570.457	-0.471427	0.13591	-3.46867	0.000523041	0.00751072
FAM192A	323.142	-0.473405	0.135167	-3.50236	0.000461153	0.00695961
PNISR	1492.84	-0.475369	0.159384	-2.98254	0.00285865	0.0222697
MYH9	1809.42	-0.476287	0.163572	-2.9118	0.00359356	0.0257532
AKAP1	91.9516	-0.477718	0.184212	-2.59331	0.00950573	0.0496631
ATP11A	1165.15	-0.478773	0.144852	-3.30526	0.000948898	0.011186
USF2	137.856	-0.479999	0.168621	-2.84662	0.00441866	0.0296147
TNIP1	285.182	-0.480025	0.183972	-2.60923	0.00907464	0.0480735
EEFSEC	361.77	-0.481911	0.135229	-3.56366	0.000365724	0.0059434
TM9SF4	302.554	-0.482426	0.174848	-2.75912	0.0057958	0.0352932
ZNF765	211.235	-0.484123	0.160996	-3.00705	0.00263799	0.0211765
ATF1	286.476	-0.485204	0.171539	-2.82854	0.0046761	0.0307535
EHMT1	1761.27	-0.485905	0.167905	-2.89393	0.00380457	0.0267474
IST1	482.01	-0.488459	0.160447	-3.04437	0.00233166	0.0194814
NDUFB1	150.206	-0.48859	0.187062	-2.61191	0.00900376	0.0478779
CNOT8	291.841	-0.488654	0.126397	-3.86603	0.000110623	0.00264216
SLC20A2	578.433	-0.488982	0.15633	-3.12788	0.00176069	0.0162531
ELOA	126.044	-0.489077	0.164399	-2.97493	0.00293051	0.0226458
ISY1	148.405	-0.489492	0.181402	-2.69838	0.00696782	0.0400104
SGPP1	259.987	-0.48983	0.185935	-2.63441	0.00842827	0.045748
GTF2H1	260.934	-0.490552	0.153721	-3.19118	0.00141692	0.0143372
PI4KA	898.727	-0.490628	0.176715	-2.77638	0.00549671	0.0341958
CTTN	490.388	-0.490859	0.103153	-4.75856	1.94981e-06	0.000141578
GLG1	1390.61	-0.492815	0.171035	-2.88136	0.00395959	0.027456
CLK3	136.795	-0.49301	0.180049	-2.73819	0.00617781	0.0368943
ZDHHC7	168.338	-0.493126	0.156185	-3.15732	0.00159224	0.0152357
DCP1A	561.96	-0.493448	0.165091	-2.98894	0.00279949	0.021951
AKIRIN1	185.273	-0.494106	0.175953	-2.80817	0.00498242	0.0320749
FAM177A1	521.813	-0.49431	0.187101	-2.64194	0.00824331	0.0452031
SOS2	1233.5	-0.494728	0.177376	-2.78914	0.00528474	0.0333297
USP42	324.878	-0.494945	0.150139	-3.29658	0.000978708	0.0113554
CPEB4	677.805	-0.495913	0.1854	-2.67483	0.00747673	0.0420419
NR2C1	444.616	-0.495916	0.14983	-3.30986	0.000933431	0.011053
DNASE1	331.23	-0.496082	0.17737	-2.79688	0.00515994	0.0328619
RNF149	505.923	-0.496779	0.170585	-2.91221	0.00358884	0.0257289
SETD1B	108.739	-0.497078	0.18202	-2.73089	0.00631632	0.0375119
MTG2	165.135	-0.497437	0.157438	-3.15958	0.00157997	0.0152162
LRCH1	3016.5	-0.497448	0.183385	-2.71258	0.00667613	0.0389022
WDR82	315.123	-0.498719	0.171643	-2.90555	0.00366605	0.0260881
MARK2	498.565	-0.502009	0.170033	-2.95243	0.00315285	0.0237817
NBPF9	155.564	-0.502428	0.171143	-2.93572	0.0033277	0.0246389
ASH1L	2480.59	-0.502517	0.159333	-3.15388	0.00161114	0.0153853
POM121C	354.872	-0.502708	0.190344	-2.64104	0.00826512	0.0452947
SNX1	497.425	-0.502745	0.0988613	-5.08536	3.66929e-07	3.84921e-05
XRCC6	311.641	-0.503539	0.188313	-2.67394	0.00749654	0.0421286
SZRD1	234.371	-0.505076	0.131156	-3.85094	0.000117665	0.00276018
EIF4G1	196.866	-0.505446	0.185535	-2.72426	0.0064446	0.038074
AAK1	1548.87	-0.50581	0.114391	-4.42176	9.79006e-06	0.000495738
SLBP	99.0915	-0.50724	0.180738	-2.80649	0.00500843	0.0321933
PRRC2A	150.736	-0.510791	0.184327	-2.77111	0.00558656	0.0345426
ZNF398	227.453	-0.512135	0.184759	-2.7719	0.00557295	0.034493
PILRB	274.434	-0.512218	0.140461	-3.64668	0.000265648	0.00480865
FAM156A	129.036	-0.513343	0.180751	-2.84005	0.00451065	0.0300429
XRCC1	101.572	-0.514223	0.179104	-2.87109	0.00409054	0.0280478
TMPO	551.075	-0.514534	0.124097	-4.14623	3.37987e-05	0.00119331
TXNDC11	358.133	-0.515115	0.187174	-2.75206	0.00592213	0.0358345
CEP350	1301.68	-0.515364	0.159353	-3.2341	0.00122028	0.0130541
CLEC16A	1008.42	-0.515751	0.177885	-2.89936	0.00373929	0.026443
PHLPP2	196.458	-0.516793	0.15834	-3.26382	0.00109919	0.0121976
LARP1B	379.87	-0.520417	0.19325	-2.69297	0.00708184	0.0404719
CLK2	127.896	-0.520824	0.17774	-2.93026	0.00338684	0.024836
TAB1	169.096	-0.521597	0.168968	-3.08695	0.0020222	0.0177901
TMCO3	367.674	-0.522434	0.17594	-2.96938	0.00298399	0.0229213
FAM193B	516.632	-0.523669	0.156203	-3.3525	0.000800862	0.0099902
ZNF652	692.377	-0.524142	0.190687	-2.74869	0.00598332	0.0361016
ZNF655	356.023	-0.526426	0.185345	-2.84025	0.00450787	0.0300348
ANAPC5	577.111	-0.528115	0.171488	-3.07961	0.00207275	0.0180552
CDC42SE1	260.652	-0.528409	0.164047	-3.22108	0.00127709	0.013443
PPP2R2D	587.792	-0.529158	0.113118	-4.67793	2.89786e-06	0.000191617
SEC24A	256.012	-0.532866	0.167636	-3.1787	0.00147935	0.0146882
URGCP	333.826	-0.534086	0.192205	-2.77873	0.00545715	0.0340819
RBMS3	9887.8	-0.536236	0.188055	-2.85149	0.00435155	0.0293181
JOSD1	224.462	-0.537221	0.138608	-3.87583	0.000106263	0.00256552
SNAPC4	73.221	-0.538638	0.202149	-2.66457	0.00770878	0.0430073
PAFAH1B2	280.766	-0.538889	0.179955	-2.99457	0.00274832	0.021638
INTS3	360.225	-0.540083	0.175129	-3.08393	0.00204289	0.0179085
FOXK2	772.542	-0.541793	0.187298	-2.89268	0.00381973	0.0268442
TCF3	202.342	-0.542637	0.176669	-3.07149	0.00212992	0.0183595
SLC37A3	215.496	-0.543315	0.17326	-3.13585	0.00171359	0.0159985
TCEA2	200.213	-0.546328	0.196264	-2.78363	0.00537537	0.0337731
CPSF2	221.532	-0.546597	0.192533	-2.83898	0.00452586	0.0301338
CUEDC1	750.815	-0.547241	0.18277	-2.99415	0.0027521	0.0216411
UTP6	186.402	-0.54734	0.173373	-3.15702	0.00159392	0.0152436
HPS1	77.8946	-0.54814	0.211095	-2.59665	0.00941384	0.0493842
PIN1	82.6245	-0.548248	0.207475	-2.64248	0.0082301	0.0451436
NELFA	161.257	-0.549632	0.194556	-2.82505	0.00472728	0.0309712
PLEKHM2	314.15	-0.549996	0.185327	-2.96771	0.00300031	0.0229787
RIT1	147.537	-0.550287	0.16113	-3.41519	0.000637381	0.008595
KCNMB3	200.809	-0.551293	0.182837	-3.01521	0.00256804	0.0207449
METTL2B	189.13	-0.552831	0.179817	-3.07441	0.0021092	0.0182644
CTC1	129.746	-0.553649	0.164321	-3.36931	0.000753565	0.00959636
COQ10B	162.03	-0.553719	0.175961	-3.14683	0.00165052	0.0156043
GFOD1	3845.71	-0.554243	0.156051	-3.55167	0.000382794	0.00611972
TMEM184B	638.873	-0.554982	0.190099	-2.91944	0.0035066	0.0253281
MBNL1	5901.37	-0.555049	0.183516	-3.02453	0.00249023	0.0203379
BRD2	239.981	-0.555491	0.198227	-2.80229	0.00507405	0.03248
WASHC1	657.65	-0.555561	0.19291	-2.8799	0.00397796	0.0275239
ATG4B	266.547	-0.557478	0.195763	-2.84771	0.00440344	0.0295539
ANKS3	160.846	-0.557511	0.167841	-3.32166	0.000894839	0.0107481
GTF3C5	99.1004	-0.558596	0.174083	-3.20879	0.00133297	0.0137972
BSDC1	332.969	-0.559374	0.208367	-2.68457	0.00726238	0.041182
ARSB	238.628	-0.559735	0.186642	-2.99897	0.00270895	0.021512
BAG4	120.528	-0.560342	0.210887	-2.65707	0.00788225	0.04381
GOLPH3L	311.405	-0.561876	0.187217	-3.00121	0.00268911	0.0214494
ZNF41	214.335	-0.562273	0.160818	-3.49632	0.000471716	0.007036
BCL2L13	440.729	-0.562637	0.202134	-2.78348	0.00537786	0.0337731
FGFR1	651.219	-0.562979	0.173141	-3.25157	0.0011477	0.012556
KMT2D	258.858	-0.563518	0.145387	-3.87598	0.000106198	0.00256552
CDC42EP1	167.942	-0.566376	0.185405	-3.05481	0.00225207	0.0190867
ADGRG1	410.018	-0.566988	0.208906	-2.71408	0.00664591	0.0388237
TSPAN9	3310.48	-0.568153	0.179708	-3.16153	0.00156942	0.0151525
FBH1	507.549	-0.56877	0.180921	-3.14374	0.00166803	0.0157027
ZKSCAN1	538.793	-0.570293	0.205345	-2.77725	0.00548208	0.0341159
RNF135	91.8258	-0.571079	0.189828	-3.0084	0.00262624	0.0211018
UGCG	278.465	-0.571316	0.212069	-2.694	0.00705996	0.0403948
CHFR	526.846	-0.571611	0.184603	-3.09643	0.00195863	0.0174239
VPS13D	1590.15	-0.571945	0.108859	-5.254	1.48834e-07	1.87181e-05
ZRANB1	341.829	-0.573039	0.188518	-3.0397	0.00236811	0.0196665
POLA2	168.995	-0.573502	0.20899	-2.74416	0.0060666	0.0364109
TALDO1	72.3033	-0.573593	0.204387	-2.8064	0.00500977	0.0321933
TBC1D22A	2728.28	-0.575243	0.179246	-3.20924	0.00133087	0.0137836
VAC14	152.517	-0.576375	0.216783	-2.65877	0.00784267	0.0436278
CTDSP2	378.475	-0.57709	0.150347	-3.83838	0.000123846	0.00284341
PML	592.534	-0.577893	0.162085	-3.56537	0.000363338	0.00591985
TFRC	64.3023	-0.578387	0.209787	-2.75702	0.00583306	0.0354587
STAT3	1606.42	-0.578428	0.12333	-4.69009	2.73086e-06	0.000182456
SLC25A37	445.339	-0.579737	0.165361	-3.5059	0.000455068	0.00689481
DNAJC8	159.783	-0.57996	0.201345	-2.88043	0.00397131	0.0275061
ACLY	210.915	-0.580953	0.221845	-2.61873	0.0088257	0.0473179
PTPN9	699.47	-0.581825	0.203593	-2.85779	0.00426604	0.0289039
DCUN1D1	377.717	-0.581969	0.144087	-4.03901	5.36769e-05	0.00161635
HSF1	249.545	-0.582756	0.19407	-3.00282	0.00267493	0.021375
NADSYN1	179.223	-0.582789	0.202916	-2.87208	0.00407784	0.0280035
PITPNM2	1473.57	-0.585282	0.15049	-3.88918	0.000100582	0.00247811
NEK4	176.612	-0.585459	0.174972	-3.34602	0.000819809	0.0100824
AGL	109.98	-0.589904	0.219972	-2.68172	0.00732446	0.0414178
CWC25	145.701	-0.589962	0.166686	-3.53936	0.000401101	0.00630555
DRG2	66.3389	-0.591608	0.198344	-2.98273	0.00285687	0.0222649
BFAR	220.967	-0.592594	0.159395	-3.71777	0.000200986	0.00395772
PTP4A2	165.133	-0.59386	0.182496	-3.25409	0.00113755	0.0125222
ADGRF5	4822.65	-0.594434	0.155971	-3.81117	0.000138311	0.00307481
DNAJB6	803.976	-0.595338	0.103618	-5.74549	9.16559e-09	1.93598e-06
PPFIA1	795.245	-0.596305	0.166617	-3.57889	0.000345057	0.00570405
OPA3	199.571	-0.597122	0.198466	-3.00868	0.00262385	0.0210983
LARP4	507.913	-0.597395	0.209968	-2.84517	0.00443883	0.0297085
TNS1	2526.29	-0.598194	0.228096	-2.62256	0.00872725	0.0469996
PLD3	409.572	-0.598197	0.220567	-2.71209	0.00668599	0.0389082
BAIAP2L1	588.395	-0.598483	0.204419	-2.92773	0.00341441	0.024962
CYP20A1	634.036	-0.598849	0.202313	-2.96001	0.00307627	0.0233321
SMARCB1	228.893	-0.599686	0.216669	-2.76775	0.0056444	0.0347884
RNF185	293.35	-0.600903	0.230014	-2.61247	0.00898916	0.0478477
NOP58	250.92	-0.600947	0.174502	-3.44378	0.000573652	0.00800923
MAPRE3	62.7772	-0.601262	0.215723	-2.7872	0.00531663	0.0335037
FLNB	1870.1	-0.602696	0.200488	-3.00615	0.00264581	0.0212216
IKBKB	746.66	-0.60272	0.200702	-3.00306	0.00267281	0.0213669
UPF1	153.843	-0.603457	0.143814	-4.1961	2.71548e-05	0.00103643
UBE2O	305.275	-0.603898	0.188172	-3.20929	0.00133063	0.0137836
ZNF778	60.0132	-0.604106	0.205878	-2.93429	0.00334316	0.0246661
LARGE1	2052.2	-0.604857	0.185413	-3.26221	0.00110547	0.0122403
HERC2	2494.76	-0.604972	0.111628	-5.41951	5.9761e-08	9.12636e-06
SPRYD7	87.8021	-0.605537	0.203721	-2.97238	0.00295502	0.0227822
ZNF415	56.2124	-0.605925	0.233134	-2.59904	0.00934842	0.049137
SNX33	69.9582	-0.606714	0.223711	-2.71205	0.0066869	0.0389082
VPS33A	174.617	-0.606877	0.176761	-3.43332	0.000596229	0.00823592
JMJD6	65.5328	-0.606966	0.210113	-2.88876	0.0038676	0.0270915
DAP3	346.911	-0.607071	0.180923	-3.35541	0.000792481	0.00992768
ZNF347	399.429	-0.608453	0.234341	-2.59644	0.00941957	0.0494008
OSBPL2	269.831	-0.610902	0.207004	-2.95115	0.00316588	0.0238398
ZNF329	153.224	-0.610997	0.170916	-3.57483	0.000350455	0.00575335
PIP4K2A	1028.87	-0.611072	0.156146	-3.91346	9.09823e-05	0.00231356
TMEM51	167.438	-0.61148	0.229173	-2.6682	0.00762588	0.0426437
TNFRSF10D	485.89	-0.612122	0.172548	-3.54755	0.000388836	0.00617095
GLYR1	480.188	-0.612471	0.176648	-3.46719	0.000525929	0.00754655
KRCC1	364.995	-0.612478	0.129892	-4.71529	2.41366e-06	0.000164508
HP1BP3	1005.26	-0.612652	0.158686	-3.86078	0.000113025	0.00267836
YY1AP1	361.563	-0.613299	0.205242	-2.98818	0.00280643	0.0219696
JPT2	118.008	-0.614767	0.174161	-3.52987	0.000415761	0.00644578
CPSF7	299.463	-0.614886	0.12896	-4.76803	1.86034e-06	0.000136739
PHF2	345.957	-0.615323	0.209492	-2.93721	0.00331177	0.0246116
RBM3	169.468	-0.615563	0.221115	-2.7839	0.00537094	0.0337627
ABLIM1	11859.4	-0.617481	0.173704	-3.55478	0.000378293	0.00606593
CCDC126	183.827	-0.617814	0.188748	-3.27322	0.00106329	0.0119441
PPIL2	187.711	-0.618054	0.21383	-2.89039	0.0038476	0.0269907
TRIOBP	688.89	-0.618532	0.225449	-2.74355	0.00607781	0.0364399
ACTR5	73.1344	-0.619495	0.192789	-3.21333	0.00131204	0.0137039
MAPK1IP1L	329.884	-0.619557	0.11701	-5.29488	1.19092e-07	1.52771e-05
MRTFA	1858.45	-0.619957	0.221389	-2.80031	0.00510537	0.0326368
ZNF143	246.007	-0.621328	0.201791	-3.07906	0.00207654	0.0180718
AKT1	99.0462	-0.621435	0.217239	-2.8606	0.00422837	0.0287093
PRRC2C	1577.32	-0.62192	0.23041	-2.69918	0.006951	0.0400002
ENSA	724.156	-0.622406	0.212106	-2.93442	0.00334175	0.0246661
RBPJ	917.547	-0.623017	0.123985	-5.02493	5.03614e-07	4.93185e-05
DOCK9	7414.79	-0.623595	0.21422	-2.911	0.00360269	0.0257898
RPAP1	75.5171	-0.624123	0.225774	-2.76437	0.00570322	0.034994
ZC3HC1	182.339	-0.624166	0.218634	-2.85485	0.00430573	0.0290487
TXLNA	126.505	-0.625463	0.146193	-4.27834	1.88293e-05	0.000806933
TAF8	231.13	-0.625634	0.202273	-3.09301	0.00198136	0.0175369
ABCF1	108.165	-0.626233	0.172715	-3.62582	0.000288045	0.00508492
ANP32B	223.037	-0.626452	0.191281	-3.27504	0.00105647	0.011909
EDC3	206.399	-0.62677	0.235049	-2.66655	0.00766353	0.0427921
PTPN23	95.5221	-0.626976	0.239046	-2.62282	0.00872055	0.0469767
AKAP8	242.048	-0.627467	0.225639	-2.78085	0.00542172	0.033923
DDX27	96.6229	-0.628052	0.190192	-3.3022	0.000959289	0.0112547
LDLRAP1	87.9312	-0.628243	0.229529	-2.7371	0.0061983	0.0369822
NPDC1	618.425	-0.628353	0.177512	-3.53977	0.000400476	0.00630143
EBF4	234.448	-0.628498	0.203867	-3.08288	0.00205005	0.0179224
FOPNL	86.2397	-0.628705	0.210556	-2.98593	0.00282714	0.0221048
ABHD3	276.729	-0.628938	0.227648	-2.76276	0.00573143	0.035086
LRSAM1	202.755	-0.629935	0.15158	-4.15578	3.24179e-05	0.0011655
PIP5K1A	637.347	-0.630378	0.234822	-2.68449	0.00726399	0.041182
CYFIP1	1573.66	-0.630702	0.117457	-5.36963	7.88991e-08	1.15013e-05
PHF20	722.875	-0.630826	0.243295	-2.59285	0.00951851	0.0496921
KLHL18	201.965	-0.631876	0.174784	-3.61519	0.000300132	0.00524061
DBF4B	88.5801	-0.632835	0.218313	-2.89874	0.00374662	0.026456
ZC3H18	325.228	-0.633869	0.15035	-4.21596	2.48718e-05	0.000976699
KXD1	76.4017	-0.634331	0.200193	-3.1686	0.00153176	0.0149947
DDX23	106.519	-0.634976	0.203034	-3.12743	0.00176339	0.0162661
DHX30	185.285	-0.635116	0.232247	-2.73466	0.00624442	0.0372228
SF3A2	70.5762	-0.635148	0.225544	-2.81607	0.00486154	0.0316033
VPS9D1	71.6908	-0.635549	0.233115	-2.72634	0.00640416	0.0379166
PRKRIP1	671.797	-0.637775	0.220633	-2.89066	0.00384428	0.0269773
MARS	114.199	-0.63808	0.217341	-2.93585	0.0033264	0.0246389
FRMD4A	3334.75	-0.638429	0.188536	-3.38624	0.00070857	0.00919994
MT-ND4L	91.6224	-0.638698	0.204131	-3.12887	0.00175481	0.0162181
CASC3	326.194	-0.638852	0.217626	-2.93555	0.00332959	0.0246389
TAF4	266.928	-0.639911	0.190915	-3.35181	0.000802851	0.0099902
ZNF609	1898.02	-0.640306	0.235395	-2.72013	0.00652562	0.0383407
PEPD	196.689	-0.641561	0.201447	-3.18477	0.0014487	0.014549
TMEM183A	63.0431	-0.642096	0.209481	-3.06518	0.00217541	0.0186539
CHST11	1070.01	-0.643908	0.192206	-3.3501	0.000807828	0.0100121
IRAK3	1391.21	-0.644237	0.248197	-2.59567	0.00944065	0.0494777
C19orf25	221.676	-0.645972	0.2311	-2.79521	0.00518661	0.032905
SUPT5H	191.511	-0.646334	0.183681	-3.51879	0.000433523	0.0066416
ZHX2	877.073	-0.647139	0.159212	-4.06464	4.81068e-05	0.00149752
KLHL22	283.235	-0.647985	0.236287	-2.74237	0.00609978	0.0365186
EAF2	61.8134	-0.648445	0.248177	-2.61283	0.00897969	0.0478322
SPG7	645.252	-0.649018	0.229866	-2.82346	0.00475086	0.0310411
BRD4	1018.12	-0.650428	0.226991	-2.86544	0.00416428	0.0284146
RBMS2	1970.94	-0.651154	0.242579	-2.6843	0.00726825	0.0411825
IL1RAP	139.786	-0.652294	0.234608	-2.78036	0.0054299	0.0339558
PPARGC1B	320.101	-0.652311	0.249348	-2.61607	0.00889486	0.047543
IL15RA	309.725	-0.652839	0.167758	-3.89155	9.96054e-05	0.00246351
CHTOP	191.997	-0.65366	0.148165	-4.41169	1.02566e-05	0.00051129
KLF7	2411.77	-0.653951	0.163782	-3.99281	6.52941e-05	0.00185582
SMARCA4	492.438	-0.654188	0.227117	-2.8804	0.00397176	0.0275061
NDRG3	292.642	-0.654432	0.240626	-2.71971	0.00653393	0.0383428
PDPK1	535.497	-0.655112	0.21862	-2.99658	0.00273028	0.0215707
KEAP1	74.1717	-0.655565	0.226073	-2.8998	0.00373405	0.0264159
MRPL20	172.844	-0.655901	0.198627	-3.30218	0.000959367	0.0112547
STK24	975.174	-0.6579	0.190755	-3.44893	0.000562814	0.00790842
ARID1A	1071.89	-0.65915	0.201938	-3.26412	0.00109806	0.0121921
MAEA	243.472	-0.659262	0.180747	-3.64743	0.00026488	0.00479926
VRK3	204.76	-0.659561	0.181096	-3.64206	0.000270468	0.00487298
LARP1	393.625	-0.660466	0.188081	-3.5116	0.00044541	0.00679666
CLIP1	847.942	-0.660733	0.189406	-3.48845	0.000485838	0.00715299
HIPK3	2118.22	-0.661545	0.172607	-3.83266	0.000126765	0.00288356
JDP2	201.574	-0.661624	0.181026	-3.65485	0.000257328	0.00470228
ELMSAN1	502.287	-0.663577	0.247156	-2.68485	0.00725627	0.041182
UTP23	89.5215	-0.665069	0.203297	-3.27142	0.0010701	0.0119853
SLC41A1	81.8453	-0.66714	0.191058	-3.49182	0.000479742	0.00710639
ASL	172.937	-0.667385	0.252532	-2.64277	0.00822307	0.0451178
TNRC18	1040.67	-0.668088	0.228917	-2.91848	0.00351744	0.025366
TGIF1	51.3092	-0.669189	0.245366	-2.72731	0.00638537	0.0378365
ZBTB17	112.18	-0.671456	0.182685	-3.67549	0.000237398	0.00443066
AASS	442.152	-0.672543	0.196696	-3.41921	0.000628043	0.00851642
ANO2	9737.11	-0.673193	0.24001	-2.80486	0.00503384	0.0322871
PRR12	327.866	-0.674642	0.208816	-3.2308	0.00123445	0.0131574
AP1B1	204.939	-0.674888	0.159613	-4.22829	2.35475e-05	0.000940044
GCNA	123.257	-0.675951	0.238159	-2.83823	0.00453639	0.0301832
PRUNE1	74.7179	-0.676069	0.240888	-2.80656	0.0050073	0.0321933
TRMT9B	279.318	-0.677064	0.228566	-2.96222	0.00305426	0.0232109
POLR3C	140.319	-0.677887	0.242283	-2.79791	0.0051434	0.0327821
SAFB2	316.265	-0.678161	0.173845	-3.90095	9.58178e-05	0.00239756
SLC17A5	241.03	-0.679918	0.167912	-4.04925	5.1382e-05	0.00157248
TAOK2	347.053	-0.680304	0.223181	-3.04822	0.00230199	0.0193512
TANGO6	674.56	-0.680879	0.208097	-3.27192	0.00106819	0.0119709
NMNAT1	171.986	-0.681134	0.183886	-3.70411	0.000212134	0.00409827
PARP16	102.118	-0.681154	0.252239	-2.70043	0.00692497	0.0399269
ABHD12	313.781	-0.681233	0.180307	-3.77818	0.000157979	0.00338527
ELAVL1	314.917	-0.68242	0.184499	-3.69877	0.000216644	0.00416866
DNAJC11	308.127	-0.683729	0.193538	-3.5328	0.00041119	0.00640658
B4GALT1	752.43	-0.684114	0.2441	-2.8026	0.0050693	0.0324604
C6orf62	370.463	-0.68459	0.252594	-2.71023	0.00672356	0.0390389
UBE2D2	1057.71	-0.685816	0.238171	-2.87951	0.00398289	0.0275481
PES1	278.427	-0.686158	0.229975	-2.98361	0.00284865	0.0222368
DAB2IP	2058.1	-0.686377	0.19933	-3.44342	0.000574407	0.00800923
CARHSP1	502.633	-0.686872	0.152382	-4.50757	6.55756e-06	0.000359489
USP36	232.512	-0.68699	0.200517	-3.4261	0.000612319	0.00837537
STRN4	105.785	-0.688489	0.218402	-3.15239	0.0016194	0.0154336
MED1	223.535	-0.688922	0.162154	-4.24857	2.15141e-05	0.000889901
RRBP1	506.946	-0.689405	0.218607	-3.15363	0.00161251	0.0153909
UBXN2A	388.674	-0.689482	0.183244	-3.76265	0.000168122	0.00353068
MED24	143.387	-0.690152	0.195528	-3.52969	0.000416051	0.00644578
ARIH2	546.882	-0.690487	0.241711	-2.85666	0.00428128	0.0289664
ABHD18	671.018	-0.690965	0.22837	-3.02564	0.00248105	0.020315
PTPRG	19248.7	-0.691397	0.220147	-3.14061	0.00168597	0.0158251
TRIM14	65.6221	-0.691492	0.241592	-2.86223	0.00420669	0.0286127
ST6GAL1	3092.8	-0.692353	0.220315	-3.14256	0.00167476	0.0157429
ZNF366	1661.39	-0.693537	0.184181	-3.76552	0.000166204	0.0035067
WDR45	74.1796	-0.694352	0.255123	-2.72164	0.00649587	0.0382516
FAM3A	45.8046	-0.695017	0.233152	-2.98096	0.00287343	0.0223668
ILF3	299.208	-0.695276	0.188717	-3.68423	0.000229397	0.00432328
ACO2	275.67	-0.696057	0.208136	-3.34425	0.000825058	0.0101237
DDX56	89.8418	-0.696333	0.250185	-2.78327	0.00538134	0.0337792
DDR2	101.199	-0.696604	0.237102	-2.938	0.00330341	0.0245897
ZBTB2	77.9727	-0.697416	0.179273	-3.89024	0.000100145	0.0024705
MKRN1	142.843	-0.697701	0.20999	-3.32255	0.000892	0.0107269
WWTR1	2100.74	-0.698098	0.252009	-2.77013	0.00560342	0.0346135
TATDN2	123.566	-0.69823	0.212445	-3.28664	0.00101389	0.0116058
ZNF763	76.0421	-0.698326	0.257136	-2.71578	0.00661201	0.0386948
TAZ	174.501	-0.698894	0.237747	-2.93965	0.0032858	0.0244965
CDK9	127.68	-0.699397	0.246849	-2.8333	0.00460706	0.0304636
TLR4	273.269	-0.699483	0.231452	-3.02215	0.00250984	0.0204377
RHOQ	230.601	-0.700162	0.171563	-4.08108	4.48266e-05	0.00143023
EGFL7	2662.14	-0.702157	0.269113	-2.60916	0.00907655	0.0480735
MARK3	1872.79	-0.703555	0.214987	-3.27254	0.00106587	0.0119552
TOM1	133.064	-0.704434	0.252436	-2.79055	0.00526189	0.0332292
NBEAL2	108.505	-0.704981	0.215856	-3.26598	0.00109084	0.0121371
ARPC1A	322.243	-0.705427	0.212287	-3.32299	0.000890593	0.0107239
ZNRF3	133.362	-0.705618	0.265713	-2.65557	0.00791751	0.0438811
PPP1R10	454.219	-0.705628	0.179855	-3.92333	8.73345e-05	0.00224364
TRIM56	663.331	-0.706244	0.236038	-2.99207	0.0027709	0.0217357
ATP6V0D1	125.713	-0.706564	0.190514	-3.70871	0.000208314	0.00404478
TNFRSF10B	633.079	-0.707875	0.223625	-3.16546	0.00154839	0.0150857
WDR6	97.6544	-0.707987	0.26527	-2.66893	0.00760933	0.0425759
PKN3	476.975	-0.708074	0.260057	-2.72276	0.00647384	0.0381848
RUFY1	401.796	-0.710981	0.225964	-3.14644	0.00165272	0.0156081
CSNK1E	371.53	-0.711477	0.200664	-3.54562	0.000391693	0.00619306
MLLT1	196.688	-0.712742	0.229669	-3.10334	0.00191347	0.017157
MFSD11	406.765	-0.712962	0.245916	-2.89921	0.00374108	0.026446
SYBU	303.513	-0.713019	0.242503	-2.94024	0.00327956	0.0244689
GSDMD	90.5668	-0.71397	0.21451	-3.32838	0.000873518	0.0105675
PRR14L	594.598	-0.714101	0.201086	-3.55123	0.000383438	0.00611972
ACVRL1	233.675	-0.714141	0.26599	-2.68484	0.00725641	0.041182
UBE2V2	281.214	-0.714155	0.259189	-2.75535	0.005863	0.0356111
IDH3A	97.6219	-0.714625	0.187364	-3.81409	0.000136684	0.00305633
GBA	39.8317	-0.714654	0.247433	-2.88828	0.00387361	0.0271052
SMARCD2	64.1275	-0.715058	0.272486	-2.6242	0.00868537	0.0468659
RPN1	208.35	-0.715193	0.252098	-2.83696	0.00455448	0.0302406
LMOD2	99.7007	-0.715528	0.271374	-2.63669	0.00837198	0.0455839
FGD4	3680.61	-0.71574	0.204724	-3.49612	0.000472071	0.007036
ABAT	109.303	-0.716246	0.258772	-2.76786	0.0056425	0.0347879
CGAS	133.507	-0.716727	0.206346	-3.47342	0.000513869	0.0074289
EIF2B4	89.634	-0.717706	0.220855	-3.24967	0.00115539	0.0126096
GTF3C1	308.444	-0.717738	0.165345	-4.34086	1.41929e-05	0.00066936
STK32C	83.3792	-0.718984	0.196342	-3.66189	0.000250357	0.00459234
ARHGAP42	210.114	-0.719843	0.237356	-3.03276	0.00242329	0.0199781
ELMOD3	251.979	-0.720006	0.158214	-4.55083	5.34339e-06	0.000309692
RCC1	53.9157	-0.720283	0.264107	-2.72724	0.00638671	0.0378365
TICAM2	67.4456	-0.720532	0.220646	-3.26556	0.00109248	0.0121371
SYNE2	6293.72	-0.722807	0.201421	-3.58853	0.000332545	0.00554943
KIAA1211L	329.368	-0.724866	0.241937	-2.99609	0.00273462	0.0215831
PIK3R3	4525.94	-0.725047	0.207216	-3.49898	0.000467035	0.00701537
CCS	87.1427	-0.725222	0.260205	-2.78711	0.00531797	0.0335037
ELF1	1592.73	-0.727814	0.152285	-4.77929	1.75915e-06	0.000130693
RMND5B	193.999	-0.728192	0.25796	-2.82289	0.00475924	0.0310853
ZNF791	271.913	-0.728638	0.173097	-4.20943	2.56021e-05	0.000993216
KPNA6	428.127	-0.728774	0.27595	-2.64096	0.00826706	0.0452947
OGDH	562.619	-0.72948	0.158811	-4.59338	4.36124e-06	0.00026641
UBE2L3	334.411	-0.731142	0.230436	-3.17287	0.00150941	0.0148549
SUGP2	356.41	-0.7315	0.172857	-4.23182	2.31804e-05	0.000931184
FAM120AOS	121.171	-0.734068	0.252451	-2.90776	0.0036403	0.0259555
ZNF600	106.197	-0.7347	0.279732	-2.62644	0.00862828	0.0466101
COQ8B	107.136	-0.735266	0.247999	-2.9648	0.00302881	0.0231002
CLTB	158.306	-0.735297	0.270832	-2.71496	0.00662839	0.038767
METTL23	62.5003	-0.736518	0.199817	-3.68596	0.000227846	0.00431093
PPTC7	164.74	-0.738099	0.201832	-3.657	0.00025518	0.00467191
PYM1	69.3692	-0.738581	0.280034	-2.63747	0.00835271	0.0455177
DPP9	342.006	-0.738694	0.219492	-3.36547	0.000764135	0.0096861
TSC22D3	522.981	-0.739117	0.224804	-3.28782	0.00100965	0.0115641
BRD3	131.827	-0.73918	0.242989	-3.04203	0.00234988	0.0195742
PSMD4	155.856	-0.739703	0.164964	-4.48403	7.32471e-06	0.000389343
EEF1D	291.451	-0.739714	0.248176	-2.9806	0.00287687	0.0223845
AAAS	50.2076	-0.739816	0.267361	-2.76711	0.00565559	0.0348128
TTC38	97.24	-0.740221	0.20964	-3.53092	0.000414119	0.00643122
NSUN6	347.199	-0.740661	0.242485	-3.05446	0.00225466	0.0190868
CEP250	96.7003	-0.740844	0.230508	-3.21397	0.00130914	0.013683
PDK1	138.92	-0.742455	0.247468	-3.00021	0.00269794	0.0214714
CLCN7	104.543	-0.742643	0.248668	-2.98649	0.00282201	0.0220736
SYTL4	181.197	-0.744177	0.163281	-4.55766	5.17277e-06	0.00030314
SF3A1	83.1854	-0.744353	0.25343	-2.93712	0.00331275	0.0246116
CNN3	526.196	-0.745775	0.189991	-3.92532	8.66141e-05	0.00223409
TCIRG1	79.7138	-0.748017	0.254063	-2.94422	0.00323768	0.0242262
CCDC142	87.9531	-0.74826	0.237558	-3.1498	0.00163382	0.0154956
FAM174B	762.321	-0.750075	0.225764	-3.32239	0.000892512	0.0107269
PAN2	101.502	-0.750101	0.238855	-3.1404	0.00168717	0.0158287
SEC31B	93.5397	-0.750362	0.260128	-2.88459	0.00391921	0.0273047
KIAA1217	14256.3	-0.751919	0.193494	-3.886	0.000101908	0.00249571
ZMAT5	53.1343	-0.752269	0.234697	-3.20528	0.00134931	0.0138841
ADSL	106.466	-0.753024	0.246794	-3.05122	0.00227913	0.0192262
TADA2B	38.4539	-0.753628	0.287463	-2.62165	0.00875047	0.0471115
SIN3B	267.936	-0.754596	0.225092	-3.35239	0.000801173	0.0099902
CECR2	220.475	-0.754738	0.278255	-2.7124	0.00667981	0.0389022
ZNF701	186.805	-0.754991	0.225616	-3.34635	0.000818818	0.0100824
EXD3	579.974	-0.755242	0.222726	-3.3909	0.000696628	0.0090764
XIAP	622.259	-0.755467	0.273009	-2.76719	0.00565426	0.0348128
TOLLIP	84.1983	-0.755524	0.209912	-3.59925	0.000319142	0.00545862
LETM1	90.3082	-0.756369	0.231778	-3.26334	0.00110107	0.0122114
NSMCE1	105.899	-0.756862	0.272452	-2.77797	0.00546996	0.0340845
PPM1D	577.193	-0.756911	0.196739	-3.84727	0.000119439	0.00278238
ZSWIM3	62.6161	-0.757032	0.227326	-3.33016	0.000867963	0.0105166
SHMT1	90.8927	-0.757315	0.289252	-2.61818	0.00883997	0.0473548
DMPK	118.719	-0.757328	0.212132	-3.57008	0.000356867	0.00582429
CDC25B	108.717	-0.757832	0.231528	-3.27318	0.00106346	0.0119441
SNRNP70	485.744	-0.757905	0.225146	-3.36628	0.0007619	0.00967689
WDTC1	288.005	-0.759742	0.269008	-2.82423	0.00473937	0.0310154
OSBPL5	517.431	-0.761386	0.252478	-3.01566	0.00256424	0.0207228
NUTF2	69.2269	-0.761397	0.28248	-2.6954	0.00703041	0.0402736
FAM193A	855.703	-0.761466	0.235202	-3.2375	0.00120583	0.0129566
TMEM104	74.0926	-0.761815	0.269059	-2.8314	0.00463444	0.0305816
RNF215	108.633	-0.763731	0.25748	-2.96618	0.00301528	0.0230365
DNAJA3	97.983	-0.764116	0.212668	-3.593	0.000326888	0.00549824
PRDX6	106.63	-0.764596	0.27675	-2.76277	0.00573137	0.035086
PATJ	396.184	-0.765894	0.212807	-3.59901	0.000319426	0.00545862
MYO15B	886.552	-0.765965	0.248479	-3.08261	0.00205192	0.0179242
PWWP3A	215.99	-0.766194	0.193951	-3.95046	7.80015e-05	0.00209449
NEK6	265.335	-0.76625	0.219589	-3.48948	0.000483968	0.00714697
EPB41	526.659	-0.767184	0.278043	-2.75923	0.00579371	0.0352932
MFAP1	88.4593	-0.76747	0.229275	-3.34738	0.000815804	0.010082
BRPF1	48.5739	-0.76757	0.239344	-3.20697	0.0013414	0.0138324
CDK14	1207.6	-0.768125	0.278804	-2.75507	0.00586794	0.0356208
VCL	883.995	-0.768257	0.181175	-4.2404	2.23119e-05	0.000907664
BCAT2	82.0485	-0.771112	0.267989	-2.8774	0.0040097	0.0276541
CHMP6	62.9791	-0.771976	0.279434	-2.76264	0.00573361	0.035086
LUC7L	643.69	-0.772264	0.274738	-2.81091	0.00494021	0.0319528
SAE1	355.794	-0.772663	0.287835	-2.6844	0.00726603	0.041182
LGMN	105.744	-0.772795	0.233199	-3.31388	0.000920094	0.0109422
SLC35D2	180.579	-0.772815	0.269477	-2.86783	0.00413296	0.028261
PRPSAP1	303.673	-0.773207	0.226992	-3.40632	0.000658444	0.00877408
CDC42EP3	446.392	-0.773771	0.185959	-4.16097	3.169e-05	0.00114836
MFN2	113.729	-0.77467	0.237999	-3.25492	0.00113423	0.0124999
PPP5C	317.799	-0.774721	0.282688	-2.74055	0.00613369	0.0366764
CNOT3	62.1667	-0.775105	0.239643	-3.23442	0.0012189	0.0130518
ARID3B	125.23	-0.775482	0.26673	-2.90736	0.00364491	0.0259761
MGAT5	1930.54	-0.776393	0.259364	-2.99345	0.0027584	0.0216641
ST6GALNAC3	15273.5	-0.776813	0.264624	-2.93553	0.00332979	0.0246389
CTBP2	2730.72	-0.777412	0.207846	-3.74032	0.000183784	0.00373036
HID1	214.021	-0.777696	0.266037	-2.92326	0.00346387	0.0251706
CYBC1	92.0398	-0.778392	0.216402	-3.59697	0.00032195	0.00546551
MTO1	196.314	-0.780499	0.249752	-3.12509	0.0017775	0.0163493
SH3RF1	801.136	-0.781087	0.123261	-6.33684	2.34518e-10	8.73843e-08
RASGEF1B	45.4952	-0.781472	0.292453	-2.67213	0.0075371	0.0423195
MFHAS1	395.187	-0.781851	0.223516	-3.49796	0.00046883	0.007036
COX19	206.92	-0.78323	0.205773	-3.80628	0.000141075	0.00312379
PXYLP1	66.2278	-0.783269	0.232333	-3.37132	0.000748097	0.00953965
PCDH1	521.58	-0.786345	0.233238	-3.37142	0.000747811	0.00953965
FAM53B	1208.42	-0.788158	0.292469	-2.69484	0.00704227	0.0403259
SENP3	85.7366	-0.78841	0.274449	-2.8727	0.00406983	0.0279684
PSD3	1504.81	-0.788991	0.273924	-2.88033	0.00397254	0.0275061
ZNF585B	311.463	-0.789236	0.228547	-3.45328	0.000553817	0.00781844
FLT1	10453.3	-0.789705	0.241165	-3.27455	0.00105831	0.0119227
TNS2	701.94	-0.790426	0.210332	-3.75799	0.000171283	0.00356243
SLC7A6	498.147	-0.792174	0.256526	-3.08808	0.00201452	0.0177569
IRF3	232.765	-0.793624	0.190597	-4.16389	3.12871e-05	0.00114454
POFUT2	48.3659	-0.793909	0.299959	-2.64673	0.00812752	0.0447339
WNK1	3425.28	-0.794476	0.259827	-3.05771	0.00223036	0.0189645
CORO7	134.435	-0.796629	0.295192	-2.69868	0.00696155	0.0400002
NMT1	391.997	-0.797577	0.184713	-4.31793	1.57498e-05	0.000714735
GOLGA3	248.915	-0.798233	0.166525	-4.79348	1.63913e-06	0.000124665
NDUFV3	247.474	-0.801005	0.186332	-4.2988	1.71722e-05	0.000756126
MBOAT7	69.2573	-0.801543	0.273825	-2.92721	0.00342022	0.0249666
TCF25	903.272	-0.803654	0.250517	-3.20798	0.00133671	0.0138201
ZC3H4	205.011	-0.803827	0.197474	-4.07054	4.69036e-05	0.00147712
TMEM161A	51.7063	-0.807212	0.293227	-2.75286	0.0059077	0.0357697
TMEM214	62.1359	-0.807954	0.259954	-3.10807	0.00188314	0.016988
TMEM192	104.575	-0.808619	0.182582	-4.4288	9.47606e-06	0.000486236
PDE7A	602.153	-0.808696	0.145723	-5.54954	2.86428e-08	5.0104e-06
MCRIP1	78.6415	-0.809173	0.249565	-3.24233	0.00118557	0.0128306
MAP3K10	116.986	-0.810761	0.238712	-3.3964	0.000682779	0.0089802
SCAMP2	135.742	-0.812673	0.271378	-2.99462	0.00274788	0.021638
ANKRD11	2371.2	-0.812795	0.242197	-3.35592	0.000791004	0.00991563
PNPLA6	109.128	-0.813281	0.204987	-3.96749	7.2635e-05	0.00200523
KIAA0930	32.0698	-0.81356	0.295949	-2.74898	0.00597806	0.0360935
PLEKHO1	71.0713	-0.814098	0.24328	-3.34634	0.000818854	0.0100824
IGFBP4	1373.83	-0.814471	0.235912	-3.45243	0.000555556	0.00783714
TMEM116	95.63	-0.81462	0.312741	-2.60478	0.00919336	0.0485186
INTS11	95.7704	-0.816956	0.262338	-3.11414	0.00184481	0.0167443
ZNF611	405.222	-0.816963	0.266708	-3.06314	0.00219028	0.0187479
INPP5E	45.7221	-0.817403	0.253146	-3.22898	0.00124234	0.0132016
SGF29	85.3072	-0.817759	0.264328	-3.09373	0.0019766	0.0175102
HEXD	129.911	-0.81786	0.261797	-3.12403	0.00178395	0.0164007
ING5	175.883	-0.818002	0.218463	-3.74434	0.000180866	0.00370237
ZNF845	64.4736	-0.818021	0.24944	-3.27943	0.00104016	0.0118081
USP4	470.608	-0.818747	0.269615	-3.03673	0.00239163	0.0198006
IL17RA	254.916	-0.818849	0.196786	-4.16111	3.16706e-05	0.00114836
FMNL1	47.0267	-0.819042	0.297287	-2.75505	0.0058683	0.0356208
PKD1	413.893	-0.819998	0.246949	-3.32051	0.000898518	0.0107654
GMEB2	155.662	-0.821189	0.262187	-3.13208	0.00173575	0.0161038
TMEM38A	124.561	-0.82145	0.304292	-2.69954	0.00694345	0.0400002
ARHGAP26	5012.66	-0.821595	0.312538	-2.62878	0.00856919	0.046343
HDHD5	149.465	-0.822858	0.224247	-3.66942	0.000243099	0.0044978
RHBDD2	79.5677	-0.823018	0.19417	-4.23865	2.2487e-05	0.000909021
PRKCA	411.612	-0.823169	0.241533	-3.40811	0.000654155	0.00875918
ARHGAP1	146.846	-0.823503	0.282523	-2.91482	0.00355899	0.0255912
FBXO42	779.369	-0.823764	0.2858	-2.88231	0.00394773	0.0273935
SMAP2	138.795	-0.824199	0.210628	-3.91305	9.11381e-05	0.00231356
ADCY6	197.131	-0.825656	0.263203	-3.13695	0.00170713	0.0159522
AVIL	249.775	-0.826362	0.24477	-3.37608	0.000735267	0.00946355
NFIC	584.143	-0.826577	0.308836	-2.67643	0.00744119	0.0419033
NOSIP	182.228	-0.826701	0.220715	-3.74556	0.000179993	0.0036938
L3MBTL2	75.9944	-0.827627	0.243707	-3.39599	0.000683804	0.00898141
SEMA3F	199.284	-0.827997	0.294152	-2.81486	0.0048799	0.0317012
C12orf73	126.153	-0.828341	0.17569	-4.7148	2.41949e-06	0.000164508
JADE2	233.274	-0.828964	0.238583	-3.47453	0.000511753	0.00740944
SLC25A42	153.559	-0.830221	0.284207	-2.92119	0.003487	0.0252528
STX11	40.5192	-0.8303	0.297904	-2.78714	0.00531756	0.0335037
PPP6R2	1054	-0.831534	0.253832	-3.27592	0.00105319	0.0118879
AGPAT3	620.789	-0.833356	0.260679	-3.19686	0.00138932	0.0141147
EPS15L1	510.987	-0.833369	0.234972	-3.54668	0.000390124	0.00617731
DEF8	71.4366	-0.833592	0.303253	-2.74883	0.00598088	0.0360991
TNFRSF1B	548.121	-0.834378	0.247358	-3.37316	0.000743098	0.00952611
IL6ST	1404.18	-0.835361	0.211364	-3.95224	7.74241e-05	0.00209241
KLHDC3	99.5616	-0.837324	0.263521	-3.17745	0.00148577	0.0147215
FBRSL1	251.062	-0.837433	0.28106	-2.97956	0.00288665	0.0224243
PLEKHA7	321.608	-0.838307	0.246014	-3.40756	0.000655454	0.00875918
PRKAR1B	269.958	-0.839118	0.199071	-4.21518	2.49582e-05	0.000977807
PLBD2	82.5289	-0.839439	0.215006	-3.90425	9.45169e-05	0.00237738
LTO1	158.316	-0.839718	0.202613	-4.14444	3.40642e-05	0.00120048
TBC1D8	699.189	-0.839755	0.2826	-2.97153	0.00296323	0.0228259
OSBPL1A	1531.68	-0.839943	0.171165	-4.90722	9.23742e-07	7.86489e-05
MAN2B1	89.6562	-0.840336	0.225777	-3.72198	0.000197669	0.00392929
GIGYF1	280.511	-0.840935	0.287969	-2.92023	0.00349773	0.0253015
CCDC124	34.5096	-0.841131	0.266274	-3.15889	0.00158372	0.0152294
ZNF844	55.9583	-0.842413	0.317288	-2.65504	0.00792985	0.0439224
GATA6	141.854	-0.842609	0.306385	-2.75016	0.00595657	0.0360202
GMEB1	195.308	-0.84326	0.270291	-3.11983	0.00180958	0.0165259
SYTL3	44.1662	-0.843752	0.27082	-3.11554	0.00183606	0.0166953
RHOT2	88.8474	-0.843939	0.294193	-2.86865	0.00412223	0.0281977
ZNF358	68.2678	-0.847666	0.301686	-2.80976	0.00495782	0.0320129
ZDHHC18	138.877	-0.849218	0.202755	-4.1884	2.80928e-05	0.00105578
MGRN1	266.881	-0.849307	0.227016	-3.74118	0.00018316	0.0037283
ZC3H3	202.219	-0.849378	0.27058	-3.1391	0.00169467	0.0158912
LHFPL6	5356.53	-0.85081	0.203896	-4.17278	3.00911e-05	0.00111563
PPP6R1	148.894	-0.852121	0.26863	-3.17209	0.00151344	0.0148808
TYK2	195.104	-0.852216	0.327606	-2.60134	0.00928599	0.0489269
ZNF526	37.1231	-0.852337	0.310227	-2.74746	0.00600587	0.036168
NIPA1	219.256	-0.852949	0.234594	-3.63585	0.000277066	0.00494554
ZNF212	106.488	-0.853578	0.264567	-3.22632	0.00125392	0.0132863
SRRM2	1239.02	-0.854099	0.176014	-4.85245	1.21944e-06	9.859e-05
ZNF787	131.34	-0.855193	0.317847	-2.69058	0.00713287	0.0406548
UBE2I	294.736	-0.855629	0.246533	-3.47065	0.000519208	0.00747239
C16orf70	101.38	-0.856091	0.281293	-3.04342	0.00233908	0.0195096
RNF31	151.556	-0.856319	0.310406	-2.75871	0.00580306	0.0353213
AHNAK	1429.93	-0.857487	0.284496	-3.01406	0.0025778	0.0208062
CYHR1	77.3328	-0.857616	0.326849	-2.62389	0.00869323	0.046891
TAL1	194.355	-0.858563	0.145884	-5.88523	3.97502e-09	9.56092e-07
ACER2	465.104	-0.858705	0.172315	-4.98336	6.24896e-07	5.69869e-05
PTPRS	47.8116	-0.858889	0.236925	-3.62514	0.000288802	0.00509295
STX5	356.149	-0.861373	0.318885	-2.7012	0.00690892	0.0398744
SEC22C	328.902	-0.861778	0.252147	-3.41776	0.000631399	0.0085557
GAK	506.303	-0.863215	0.237551	-3.6338	0.000279274	0.00496196
FBXL12	65.1915	-0.863297	0.321835	-2.68242	0.00730916	0.0413777
ZMYND8	703.977	-0.86364	0.323623	-2.66866	0.00761555	0.0425984
FEM1A	25.5348	-0.86364	0.292742	-2.95017	0.00317597	0.0238718
MAPK8IP3	340.648	-0.865088	0.29781	-2.90483	0.00367454	0.0261388
ZNF200	59.769	-0.86613	0.318614	-2.71843	0.00655923	0.0384677
AUP1	93.5071	-0.866508	0.252894	-3.42637	0.000611696	0.00837537
MAFG	64.0641	-0.866581	0.311935	-2.77808	0.0054681	0.0340845
TOB2	238.59	-0.866813	0.2301	-3.76712	0.000165143	0.00349197
ANAPC16	466.88	-0.867135	0.184289	-4.7053	2.53489e-06	0.000171145
CANT1	65.8242	-0.868275	0.220045	-3.94589	7.95044e-05	0.00211168
SAMHD1	495.068	-0.868499	0.269258	-3.22552	0.00125742	0.0133088
FBXO46	100.502	-0.869111	0.332507	-2.61381	0.00895375	0.0477649
PPP1R12B	1609.43	-0.869212	0.207945	-4.18002	2.91488e-05	0.00108802
MRPS18A	83.4836	-0.869457	0.33553	-2.5913	0.00956152	0.0499004
PLOD1	118.302	-0.869991	0.28964	-3.0037	0.00266719	0.0213397
GPI	198.83	-0.871317	0.315084	-2.76535	0.00568624	0.0349233
DTX2	251.74	-0.87208	0.195786	-4.45425	8.41854e-06	0.000438996
KAT8	117.817	-0.872314	0.200712	-4.3461	1.38579e-05	0.000656784
RABL6	270.432	-0.872771	0.242647	-3.59687	0.000322065	0.00546551
CSNK1G2	160.249	-0.872864	0.245278	-3.55867	0.000372744	0.00601202
MYPOP	67.9524	-0.873483	0.288995	-3.02248	0.00250713	0.0204243
AP2A1	265.277	-0.874153	0.298866	-2.9249	0.00344568	0.0250953
TTN	3581.83	-0.874472	0.318164	-2.7485	0.00598692	0.0361016
SH3GL1	305.501	-0.876734	0.254423	-3.44597	0.00056902	0.00797019
C19orf47	43.4408	-0.877378	0.283594	-3.09378	0.00197623	0.0175102
EPHA4	2905.2	-0.877379	0.260263	-3.37113	0.000748616	0.00953965
DMWD	171.544	-0.877488	0.287563	-3.05146	0.0022773	0.0192262
MLEC	454.331	-0.878155	0.233258	-3.76474	0.000166724	0.00351381
HPCAL1	1568.73	-0.878318	0.245859	-3.57245	0.000353661	0.00577686
TPK1	770.875	-0.878408	0.26211	-3.35129	0.000804361	0.0099902
PREX1	809.614	-0.879129	0.284293	-3.09234	0.00198589	0.0175609
TMEM120B	105.769	-0.882648	0.274971	-3.20997	0.00132747	0.0137773
UBE2J2	222.544	-0.883129	0.203952	-4.33007	1.4906e-05	0.000696167
STIP1	86.5442	-0.884966	0.183965	-4.81052	1.50535e-06	0.000116798
CIAO3	55.9243	-0.885798	0.312895	-2.83097	0.00464071	0.0305915
TGFBR3	556.608	-0.88679	0.282969	-3.13388	0.00172514	0.0160436
RRNAD1	56.6672	-0.887134	0.230507	-3.84861	0.000118788	0.00277905
GOLGA8M	72.0274	-0.887139	0.300847	-2.9488	0.00319009	0.023963
ATP13A1	43.9208	-0.887726	0.326571	-2.71832	0.00656137	0.0384686
KLF9	607.487	-0.887938	0.317907	-2.79307	0.00522101	0.0330687
PLEKHA2	443.657	-0.888172	0.214794	-4.135	3.54956e-05	0.00121748
KHSRP	108.144	-0.888949	0.335133	-2.65252	0.00798928	0.0441498
PRICKLE3	47.5305	-0.889757	0.259701	-3.42608	0.000612359	0.00837537
ITPR3	556.991	-0.890093	0.288094	-3.08959	0.00200431	0.0176912
ZBTB4	270.802	-0.890811	0.241055	-3.69546	0.000219486	0.00421071
ORAI2	60.0816	-0.890903	0.260806	-3.41596	0.000635579	0.00858835
VAMP2	197.252	-0.891356	0.31732	-2.80901	0.00496934	0.0320228
MAP3K8	289.064	-0.891788	0.246241	-3.62161	0.000292779	0.00514019
PHRF1	211.509	-0.892479	0.235459	-3.79037	0.000150421	0.0032705
PRDM11	168.1	-0.893702	0.253902	-3.51987	0.000431758	0.00662512
SPRED2	1484.88	-0.894111	0.207317	-4.31278	1.61215e-05	0.000719744
D2HGDH	133.998	-0.894217	0.29473	-3.03402	0.00241321	0.0199121
CAND2	52.5468	-0.894586	0.28895	-3.09599	0.00196155	0.0174267
MIB2	70.5187	-0.894764	0.304993	-2.93372	0.00334924	0.0246825
N4BP3	131.078	-0.896682	0.309223	-2.89979	0.00373409	0.0264159
CUX1	1919.77	-0.897186	0.250721	-3.57842	0.000345672	0.00570448
RNF144B	1604.64	-0.897841	0.241834	-3.71263	0.000205115	0.00400839
RAB5C	259.037	-0.898559	0.246955	-3.63855	0.000274175	0.00491218
TRIB2	210.354	-0.898763	0.230039	-3.907	9.34482e-05	0.00235974
RAB20	57.3739	-0.899005	0.280987	-3.19946	0.00137686	0.014028
ZMIZ2	202.953	-0.900101	0.172398	-5.22107	1.77893e-07	2.10001e-05
SLC12A9	231.424	-0.901286	0.271697	-3.31725	0.000909083	0.0108447
TPM1	1913.84	-0.902727	0.184334	-4.89724	9.7194e-07	8.20266e-05
PIK3C2A	2248.77	-0.902835	0.197324	-4.57539	4.75336e-06	0.000285826
ZNF444	141.573	-0.906023	0.262087	-3.45695	0.000546316	0.007752
POLR3GL	78.5501	-0.906625	0.318328	-2.84809	0.0043983	0.0295297
RAB35	159.367	-0.906735	0.289647	-3.13048	0.00174519	0.0161524
HIP1	2964.82	-0.907078	0.326842	-2.77528	0.00551544	0.0342681
TGIF2	147.369	-0.909802	0.30562	-2.9769	0.00291175	0.0225737
LYRM1	115.134	-0.909888	0.245407	-3.70766	0.000209182	0.00405345
PGPEP1	91.8273	-0.910347	0.337833	-2.69467	0.00704593	0.0403265
KCNQ5	25.0342	-0.910959	0.313366	-2.90701	0.00364903	0.0259958
MVD	43.5667	-0.912049	0.314464	-2.90033	0.00372772	0.0263903
PUS1	63.1141	-0.914254	0.266621	-3.42904	0.000605731	0.00833129
GMPPA	23.2561	-0.914808	0.295197	-3.09897	0.00194192	0.0173232
PRR14	46.7895	-0.915096	0.276511	-3.30944	0.000934841	0.0110629
WNT2B	676.792	-0.915854	0.30777	-2.97577	0.00292252	0.0226228
MKNK2	113.843	-0.915874	0.313159	-2.92463	0.00344865	0.0251074
GK	43.9889	-0.916983	0.302485	-3.0315	0.00243343	0.0200226
CRKL	125.205	-0.921972	0.266119	-3.46452	0.000531185	0.00758802
SLC38A7	59.8945	-0.923911	0.304498	-3.03422	0.00241161	0.0199075
ODF2	201.898	-0.924172	0.298233	-3.09882	0.00194291	0.0173232
AMOTL2	116.796	-0.924535	0.186041	-4.96953	6.71144e-07	6.06299e-05
NCAPH2	38.5463	-0.926772	0.322784	-2.87118	0.00408941	0.0280478
LMNB2	37.99	-0.927761	0.2712	-3.42095	0.000624022	0.00848598
MAN2C1	218.031	-0.928254	0.237607	-3.90669	9.35706e-05	0.00235974
NACC1	48.9831	-0.93228	0.255789	-3.64472	0.000267685	0.00483643
ZNF623	132.535	-0.932614	0.20805	-4.48264	7.37246e-06	0.000390801
ANKRD49	47.3166	-0.932618	0.303673	-3.07113	0.0021325	0.0183595
DCAKD	183.461	-0.934233	0.290602	-3.21482	0.00130526	0.0136499
GMFG	78.1166	-0.934512	0.257801	-3.62494	0.000289029	0.00509295
CC2D1A	130.89	-0.93479	0.168651	-5.54273	2.97785e-08	5.1074e-06
WDR13	122.497	-0.936111	0.28195	-3.32013	0.000899756	0.0107736
RFC2	57.8794	-0.937185	0.294575	-3.18148	0.00146523	0.0146497
DGKZ	292.854	-0.937784	0.277762	-3.37622	0.000734896	0.00946355
LIN37	32.1853	-0.939382	0.322457	-2.9132	0.00357746	0.0256569
RDH13	108.448	-0.940672	0.307338	-3.06071	0.00220814	0.0188505
UBL7	27.6744	-0.940741	0.333617	-2.81982	0.00480502	0.0313281
EGLN3	101.957	-0.942243	0.353006	-2.6692	0.00760327	0.0425668
SLC26A6	23.9177	-0.942378	0.299201	-3.14965	0.00163465	0.0154956
ZNF189	227.572	-0.943105	0.247417	-3.81181	0.000137955	0.00307481
AFF1	3267.66	-0.944562	0.2369	-3.98718	6.68639e-05	0.00189484
PSMD9	129.387	-0.945719	0.289472	-3.26705	0.00108674	0.0121153
PTPRD	110.814	-0.945885	0.304026	-3.11119	0.00186333	0.0168725
MIER2	220.561	-0.94695	0.349586	-2.70877	0.00675328	0.0391641
KIF26B	67.459	-0.947231	0.270506	-3.5017	0.0004623	0.00697146
ADA	114.459	-0.94729	0.329195	-2.8776	0.00400715	0.0276541
SUMO2	126.892	-0.947695	0.294124	-3.22209	0.00127258	0.0134175
KLHL21	56.9847	-0.948258	0.207567	-4.56845	4.91339e-06	0.000293613
COPE	146.188	-0.948525	0.316557	-2.99638	0.00273209	0.021572
GTPBP6	132.197	-0.949148	0.293791	-3.23069	0.00123492	0.0131574
MYO9B	885.16	-0.949397	0.282659	-3.3588	0.000782814	0.00983219
FOXC1	91.2791	-0.950754	0.299663	-3.17275	0.00151004	0.0148549
TCN2	157.926	-0.951461	0.224463	-4.23884	2.24677e-05	0.000909021
CHERP	90.2291	-0.954794	0.221176	-4.3169	1.58236e-05	0.000714735
TRMT1	41.2062	-0.955095	0.366198	-2.60814	0.0091036	0.048177
GDI1	101.256	-0.95526	0.300053	-3.18363	0.00145439	0.014591
LIMK1	51.1722	-0.956029	0.265814	-3.59661	0.000322386	0.00546551
CBFA2T3	364.243	-0.956192	0.357231	-2.67668	0.00743556	0.0418838
ITPRIP	211.788	-0.956198	0.266367	-3.58978	0.000330963	0.00553344
VCPKMT	120.988	-0.956609	0.236558	-4.04387	5.2576e-05	0.00160074
NFATC2IP	482.981	-0.958667	0.268004	-3.57706	0.000347479	0.00572448
BANP	480.771	-0.962009	0.179818	-5.34991	8.79997e-08	1.24422e-05
HSPB8	30.3352	-0.962861	0.339386	-2.83707	0.00455294	0.0302406
MOCS1	34.2726	-0.964103	0.277903	-3.4692	0.000522009	0.0075071
LMNB1	33.6624	-0.96476	0.343219	-2.81092	0.00494002	0.0319528
NELFB	156.433	-0.969914	0.313992	-3.08898	0.00200846	0.0177197
GIT1	276.659	-0.971811	0.245222	-3.96298	7.40193e-05	0.00203124
MASP1	30.6617	-0.97385	0.37458	-2.59985	0.00932655	0.04906
MEPCE	32.3832	-0.974609	0.268436	-3.63069	0.000282659	0.00500822
PLA2G4B	34.4811	-0.978085	0.362327	-2.69945	0.0069454	0.0400002
SLC38A10	234.345	-0.978319	0.233553	-4.18885	2.80377e-05	0.00105578
PPFIBP1	4886.99	-0.979034	0.301146	-3.25103	0.00114989	0.0125645
CCNY	5934.38	-0.981632	0.251425	-3.90427	9.45107e-05	0.00237738
PPFIBP2	86.1065	-0.98282	0.28798	-3.41281	0.000642968	0.00865174
IL13RA1	215.858	-0.983198	0.223575	-4.39762	1.09445e-05	0.000541372
TMEM143	66.7412	-0.9864	0.378498	-2.60609	0.00915818	0.0483987
AARS	109.627	-0.987034	0.207902	-4.7476	2.05849e-06	0.000145623
STK17B	219.576	-0.987398	0.290415	-3.39995	0.000673973	0.00891312
PWWP2B	21.2151	-0.990612	0.361814	-2.7379	0.00618325	0.0369039
ELL	244.693	-0.990658	0.287091	-3.45068	0.000559175	0.00787675
TMEM44	620.552	-0.990744	0.27367	-3.62021	0.000294362	0.00515858
PDXK	95.5672	-0.991715	0.27746	-3.57426	0.000351224	0.00575335
TRIM5	355.873	-0.993978	0.268083	-3.70773	0.000209129	0.00405345
LIMS2	2568.48	-0.994245	0.329356	-3.01876	0.00253813	0.0205806
DOCK10	41.9928	-0.995537	0.292436	-3.40429	0.000663366	0.00881526
DAZAP1	290.694	-0.996153	0.284617	-3.49997	0.000465303	0.00700028
MAP2K2	172.71	-0.996374	0.321041	-3.10357	0.00191202	0.017152
SYT15	52.0864	-0.997208	0.301227	-3.31049	0.000931324	0.0110386
STK11	115.411	-0.997469	0.338991	-2.94247	0.00325607	0.024322
TRIP10	176.17	-0.998276	0.28099	-3.55271	0.000381285	0.00610373
MTUS1	1728.74	-0.998287	0.257465	-3.87737	0.00010559	0.00255569
ADD1	2588.21	-1.00004	0.333903	-2.99499	0.00274451	0.0216345
NACC2	423.364	-1.00097	0.289857	-3.45334	0.000553687	0.00781844
BTBD2	136.801	-1.00452	0.35065	-2.86473	0.00417369	0.0284384
MAU2	422.362	-1.00462	0.352595	-2.84922	0.00438272	0.0294765
ARID3A	108.486	-1.00512	0.361601	-2.77965	0.00544177	0.034019
XBP1	66.1751	-1.00542	0.295886	-3.39799	0.000678823	0.00894039
ACSS2	221.671	-1.00592	0.311391	-3.23041	0.00123611	0.0131611
PRKX	497.253	-1.00742	0.348628	-2.88968	0.00385632	0.027042
DENND3	1040.91	-1.00917	0.336753	-2.99677	0.00272855	0.0215706
NEURL4	35.447	-1.01048	0.357587	-2.82584	0.00471572	0.0309226
CD82	494.688	-1.0112	0.310519	-3.25648	0.00112803	0.0124387
COQ5	85.0349	-1.016	0.334491	-3.03746	0.00238579	0.0197626
CDIP1	166.075	-1.01634	0.277478	-3.66279	0.000249483	0.00458506
FBXO31	224.184	-1.01647	0.367127	-2.76871	0.0056278	0.0347306
ARFRP1	72.6845	-1.01701	0.214904	-4.73241	2.21869e-06	0.00015581
KAZN	510.262	-1.01829	0.339287	-3.00127	0.00268853	0.0214494
BCAR1	352.719	-1.02128	0.254308	-4.01593	5.92113e-05	0.00174746
ZNF808	147.374	-1.02142	0.277065	-3.68659	0.000227282	0.00430874
CRK	869.454	-1.02389	0.276593	-3.70178	0.00021409	0.00412364
RGPD8	72.5952	-1.0243	0.29858	-3.43057	0.000602323	0.00830223
PARD3	914.335	-1.02442	0.275607	-3.71698	0.000201622	0.00395772
TGM2	725.498	-1.02569	0.256267	-4.0024	6.27022e-05	0.00181704
DHTKD1	170.955	-1.02615	0.330702	-3.10294	0.00191608	0.0171645
PLXNB1	32.7312	-1.02679	0.359679	-2.85475	0.00430703	0.0290487
ZER1	419.947	-1.02697	0.36671	-2.80049	0.00510246	0.0326293
ABI3BP	123.125	-1.02793	0.265825	-3.86693	0.000110215	0.00264103
TAF12	149.682	-1.02912	0.272757	-3.77304	0.000161273	0.00341765
STARD8	276.413	-1.03012	0.244861	-4.20695	2.58843e-05	0.00100013
BCO2	70.7462	-1.03068	0.386365	-2.66763	0.00763873	0.0427032
CDC42EP5	175.75	-1.03238	0.381018	-2.70952	0.00673799	0.039099
RAPGEFL1	36.9943	-1.03369	0.298261	-3.46572	0.000528813	0.00757395
ADCY7	20.1053	-1.03373	0.363136	-2.84666	0.00441799	0.0296147
SAMD4A	954.25	-1.03393	0.216321	-4.7796	1.75642e-06	0.000130693
SBF1	45.0145	-1.03572	0.237671	-4.35779	1.31382e-05	0.000630438
C9orf64	26.5669	-1.03668	0.310023	-3.34389	0.000826129	0.0101251
CPVL	67.1354	-1.03708	0.362265	-2.86276	0.00419974	0.0285754
PSKH1	131.845	-1.0377	0.243307	-4.26497	1.99926e-05	0.000843636
KLHL25	37.1668	-1.03835	0.297547	-3.48971	0.00048354	0.00714614
ARMC7	64.1436	-1.03858	0.374631	-2.77226	0.00556677	0.034485
MAPK12	45.651	-1.03941	0.264152	-3.9349	8.32329e-05	0.002179
PRKAR2A	768.676	-1.03974	0.323052	-3.2185	0.00128864	0.0135128
EVA1C	2538.37	-1.04031	0.299335	-3.47542	0.000510063	0.00739054
ENGASE	67.994	-1.04173	0.354751	-2.93652	0.00331917	0.0246389
DMTN	58.8411	-1.0425	0.324457	-3.21307	0.00131325	0.0137039
CAMTA2	149.794	-1.04398	0.229563	-4.54767	5.42419e-06	0.000311512
SLC43A1	27.0603	-1.04469	0.324042	-3.22394	0.00126439	0.0133531
MITF	428.737	-1.04523	0.354066	-2.95206	0.00315658	0.0237912
GP6	32.9647	-1.04602	0.338902	-3.08648	0.00202542	0.017796
DPP7	79.765	-1.0463	0.370349	-2.82516	0.0047257	0.0309712
SLC2A9	97.6126	-1.04775	0.205831	-5.09034	3.57418e-07	3.77882e-05
CDS1	12.3533	-1.04829	0.388422	-2.69884	0.00695808	0.0400002
IL1R1	318.218	-1.04849	0.294352	-3.56202	0.000368017	0.00596578
PLSCR2	41.6997	-1.04881	0.38369	-2.73348	0.0062668	0.0373215
TRIM7	31.8629	-1.04882	0.357788	-2.9314	0.0033744	0.0248015
WDR74	37.9326	-1.04989	0.285032	-3.6834	0.000230145	0.00433312
RTEL1	75.5095	-1.05224	0.27274	-3.85803	0.000114305	0.00270173
RAVER1	54.2624	-1.053	0.337555	-3.11948	0.00181169	0.0165372
GCOM1	27.3051	-1.05373	0.377444	-2.79175	0.00524246	0.0331391
EML1	2324.01	-1.0543	0.329127	-3.20333	0.00135851	0.0139639
WDR60	1277.39	-1.05456	0.284529	-3.70635	0.000210268	0.0040704
AP3D1	297.247	-1.05635	0.365607	-2.88931	0.00386092	0.0270546
TIMM29	51.3251	-1.05649	0.359883	-2.93565	0.00332854	0.0246389
CHST3	275.292	-1.05909	0.310274	-3.41342	0.000641536	0.00863852
ALDH1A1	15.4501	-1.06294	0.39268	-2.70688	0.00679196	0.039341
SBNO2	141.366	-1.06333	0.18103	-5.87379	4.25953e-09	1.0117e-06
FAM50A	66.1188	-1.06378	0.302549	-3.51605	0.000438011	0.00670502
SEC14L1	4505.51	-1.06587	0.231619	-4.60182	4.18821e-06	0.000259966
MPP1	93.0033	-1.066	0.313188	-3.40372	0.000664741	0.00882743
ENTPD6	106.268	-1.06625	0.328077	-3.25001	0.00115401	0.0126024
WDR81	57.0421	-1.06769	0.347614	-3.07148	0.00212999	0.0183595
SORBS2	3655.17	-1.06845	0.299833	-3.56347	0.000365984	0.0059434
DNAJC5	488.972	-1.06891	0.324411	-3.29491	0.000984538	0.0113986
ATP2A2	650.801	-1.06975	0.22637	-4.72568	2.29346e-06	0.000159702
HYAL1	258.152	-1.06976	0.38065	-2.81035	0.00494872	0.0319863
EPAS1	5705.86	-1.07005	0.213016	-5.02336	5.07761e-07	4.93452e-05
RPS6KA4	59.787	-1.07093	0.390462	-2.74273	0.00609304	0.0365127
NPIPB2	95.0186	-1.07156	0.32684	-3.27853	0.00104348	0.011826
NUCB2	520.223	-1.07577	0.298123	-3.60847	0.000308007	0.00534416
LHFPL2	639.42	-1.07589	0.247107	-4.35394	1.33715e-05	0.000638449
SYNE3	73.3365	-1.07599	0.354464	-3.03554	0.00240107	0.0198545
RASSF1	357.021	-1.07669	0.369574	-2.91334	0.0035759	0.0256553
NBPF20	28.7156	-1.07726	0.369455	-2.91582	0.00354757	0.0255378
B3GAT3	72.7175	-1.07795	0.389743	-2.76581	0.00567823	0.0349075
DPF3	335.283	-1.07907	0.340999	-3.16443	0.00155387	0.0150907
MEIS1	229.767	-1.0807	0.393633	-2.74544	0.00604292	0.0363142
MYL3	189.782	-1.08273	0.305784	-3.54083	0.000398865	0.0062858
GYS1	201.626	-1.08299	0.38984	-2.77803	0.00546898	0.0340845
SMPD4	230.67	-1.08333	0.381052	-2.84299	0.00446927	0.0298603
TUBGCP6	72.5383	-1.08366	0.34873	-3.10744	0.00188714	0.0170045
ATP1B1	60.4595	-1.08496	0.335481	-3.23405	0.00122047	0.0130541
CASQ2	108.67	-1.08514	0.40863	-2.65555	0.00791785	0.0438811
GNA11	196.678	-1.08598	0.381292	-2.84816	0.00439732	0.0295297
LRCH4	33.6574	-1.08622	0.2848	-3.81396	0.000136758	0.00305633
TMEM259	212.632	-1.08915	0.39537	-2.75476	0.0058735	0.0356411
RANGAP1	94.3952	-1.09061	0.343448	-3.17546	0.00149599	0.0147906
ATAD3A	38.1052	-1.09151	0.287778	-3.79288	0.000148911	0.00325237
SNAP29	179.523	-1.09209	0.288519	-3.78516	0.000153611	0.00331365
AK4	86.8978	-1.09356	0.385706	-2.83522	0.00457941	0.0303521
ULK3	28.4571	-1.09825	0.288621	-3.80515	0.000141716	0.00313076
KLHL36	122.402	-1.09946	0.268511	-4.09466	4.22793e-05	0.00138649
SLC1A1	862.694	-1.10007	0.344783	-3.19061	0.00141974	0.0143556
SLC38A1	57.517	-1.10294	0.36591	-3.01423	0.00257635	0.0208033
CLUH	39.5899	-1.10298	0.36911	-2.98822	0.00280605	0.0219696
ZBTB8OS	386.897	-1.10554	0.313122	-3.53071	0.000414443	0.00643122
RPH3AL	791.184	-1.1058	0.271742	-4.06932	4.71505e-05	0.00148005
AMDHD2	41.7562	-1.10729	0.348117	-3.18081	0.00146863	0.0146497
RAB40C	201.668	-1.10824	0.40751	-2.71953	0.00653751	0.0383521
KDM4B	708.434	-1.10883	0.304257	-3.64438	0.000268034	0.00483819
POLD1	31.1163	-1.11028	0.411435	-2.69856	0.00696398	0.0400002
PAPPA	20.4144	-1.11325	0.416146	-2.67514	0.00746987	0.0420279
CXADR	14.3635	-1.11369	0.378805	-2.94002	0.00328194	0.0244772
PARVB	954.885	-1.11414	0.245728	-4.53402	5.78717e-06	0.000326991
ABCA7	25.8908	-1.11564	0.362598	-3.07681	0.0020923	0.0181645
ATAD3B	91.4703	-1.11627	0.381332	-2.92729	0.00341931	0.0249666
KIF17	180.718	-1.11638	0.412709	-2.705	0.00683041	0.0395281
MINDY2	900.298	-1.11797	0.346755	-3.22408	0.00126379	0.0133531
WASF1	28.3418	-1.12629	0.31801	-3.54168	0.000397589	0.00627083
REXO1	144.279	-1.1278	0.294439	-3.83033	0.000127973	0.00290385
MACROD1	173.054	-1.12867	0.250306	-4.50917	6.50807e-06	0.000357795
LRP4	15.3975	-1.12962	0.431688	-2.61674	0.0088773	0.0474756
LPL	564.974	-1.13056	0.380292	-2.97287	0.00295034	0.0227628
CD300LG	266.838	-1.13067	0.310588	-3.64042	0.000272197	0.00489534
ADAMTS2	25.5192	-1.13218	0.282328	-4.01016	6.06789e-05	0.00177444
PPP3CC	2547.1	-1.13435	0.346437	-3.27432	0.00105916	0.0119253
IL27RA	136.527	-1.13498	0.250038	-4.53923	5.64595e-06	0.000321418
NDUFAF1	57.7966	-1.13556	0.252989	-4.48858	7.16983e-06	0.000382166
HILPDA	12.5343	-1.13562	0.393248	-2.8878	0.00387944	0.0271162
ESYT2	2823.44	-1.13637	0.322123	-3.52775	0.000419111	0.00648795
C15orf41	717.3	-1.13684	0.30253	-3.75776	0.000171438	0.00356243
ERRFI1	40.0983	-1.13794	0.295924	-3.84539	0.000120362	0.00280049
GLIS3	742.227	-1.1388	0.347605	-3.27614	0.00105235	0.0118879
SH3BGRL2	615.478	-1.1391	0.24958	-4.56408	5.017e-06	0.000297954
CHSY1	629.898	-1.13913	0.222144	-5.12789	2.93005e-07	3.20341e-05
C2CD6	39.1571	-1.13953	0.310952	-3.66466	0.000247668	0.00456477
NABP1	26.2113	-1.14013	0.303467	-3.75702	0.000171949	0.00356535
MAP2K7	122.796	-1.14019	0.370294	-3.07915	0.00207591	0.0180718
POPDC2	104.676	-1.14066	0.322987	-3.53161	0.000413033	0.00642489
PDPR	374.277	-1.14511	0.404493	-2.83098	0.00464056	0.0305915
ACSF2	65.3345	-1.14536	0.390872	-2.93027	0.00338667	0.024836
IFNGR1	723.834	-1.15036	0.28682	-4.01075	6.05272e-05	0.00177444
TENT5A	154.346	-1.15308	0.31857	-3.61954	0.000295132	0.00516736
UNC13B	1552.64	-1.15485	0.329951	-3.50006	0.000465153	0.00700028
RAB31	89.5196	-1.15573	0.299673	-3.85664	0.000114955	0.00270743
ARHGAP15	89.4046	-1.15659	0.359219	-3.21974	0.00128308	0.0134876
CORO2B	438.003	-1.15666	0.323053	-3.58041	0.000343053	0.00567586
ALDH6A1	58.3493	-1.1587	0.330705	-3.50373	0.000458792	0.00693486
HIPK2	3332.9	-1.16053	0.218584	-5.3093	1.10046e-07	1.45034e-05
SCARF2	59.3212	-1.16138	0.364064	-3.19006	0.00142246	0.0143679
RRAGD	25.7418	-1.16335	0.445407	-2.61187	0.00900479	0.0478779
ZNF653	33.2745	-1.16341	0.358026	-3.24953	0.00115598	0.0126096
IL6R	54.7704	-1.1638	0.309511	-3.76012	0.000169831	0.00354821
TNKS1BP1	228.845	-1.16687	0.422889	-2.75928	0.00579281	0.0352932
MPP2	37.714	-1.16824	0.356043	-3.28118	0.00103372	0.0117628
RPS6KB2	43.8059	-1.17054	0.380406	-3.07709	0.00209033	0.018159
RAB3IP	36.1568	-1.17215	0.421151	-2.78321	0.00538235	0.0337792
ITGA11	23.8283	-1.17258	0.360281	-3.25462	0.00113545	0.0125062
SKAP1	30.7045	-1.17351	0.301331	-3.89441	9.84392e-05	0.00244432
KHDRBS2	19.868	-1.17649	0.42918	-2.74126	0.00612044	0.0366199
TUBD1	180.561	-1.17893	0.31958	-3.68901	0.000225129	0.0042857
TPM2	108.692	-1.1813	0.346567	-3.40858	0.000653028	0.00875039
NASP	530.992	-1.18284	0.349475	-3.38461	0.0007128	0.00924862
C19orf12	74.7178	-1.18299	0.318282	-3.71679	0.000201773	0.00395772
TACC1	8079.91	-1.18326	0.31735	-3.72857	0.00019257	0.00386954
GSE1	2550.14	-1.18917	0.383084	-3.10421	0.00190789	0.0171266
IL4R	335.813	-1.18918	0.268888	-4.42259	9.75244e-06	0.000495136
MAOA	189.975	-1.1929	0.454707	-2.62345	0.00870433	0.0469024
SPRY2	46.3647	-1.19704	0.358013	-3.34357	0.000827081	0.0101303
KAT2A	72.8122	-1.19913	0.379474	-3.15998	0.0015778	0.0152028
STAB1	101.164	-1.20125	0.276598	-4.34293	1.40592e-05	0.000664686
SCN9A	27.8236	-1.20164	0.398843	-3.01281	0.0025884	0.0208742
DNAJB1	25.1102	-1.20324	0.282928	-4.2528	2.1111e-05	0.000875471
LNX1	3796.44	-1.20386	0.403972	-2.98005	0.002882	0.0223981
DUSP5	97.2534	-1.20458	0.416007	-2.89557	0.0037847	0.0266508
ACOT7	85.3707	-1.20482	0.369914	-3.25703	0.00112583	0.0124215
ASPSCR1	115.945	-1.20598	0.335752	-3.59189	0.000328288	0.0055104
GAREM1	110.143	-1.20774	0.356482	-3.38793	0.000704218	0.0091496
PPP1R13L	188.356	-1.21294	0.393417	-3.0831	0.00204859	0.0179177
PDLIM7	128.867	-1.21317	0.447498	-2.71101	0.00670786	0.038983
PIP5K1C	503.456	-1.21331	0.380551	-3.1883	0.00143112	0.0144403
AHDC1	555.973	-1.21358	0.36085	-3.36312	0.000770657	0.00973669
NANS	70.1041	-1.21369	0.276787	-4.38494	1.16017e-05	0.000570948
PEBP4	61.8082	-1.21417	0.400319	-3.03299	0.0024214	0.0199711
TPCN2	127.774	-1.21645	0.337334	-3.60607	0.000310871	0.00537447
PKNOX1	286.564	-1.21824	0.304247	-4.00413	6.2247e-05	0.00180657
MEF2B	154.162	-1.2183	0.366231	-3.32658	0.000879198	0.0106199
PLAG1	105.651	-1.21962	0.469575	-2.59729	0.00939629	0.0493184
RHOD	13.3421	-1.22201	0.470507	-2.59722	0.00939829	0.0493184
MIGA2	112.32	-1.22222	0.391629	-3.12085	0.00180331	0.0164921
PXN	1327.66	-1.22283	0.30459	-4.01467	5.95298e-05	0.00175273
RGS7BP	12.0174	-1.22286	0.445101	-2.74738	0.00600732	0.036168
ZGPAT	121.417	-1.22852	0.348614	-3.52402	0.000425052	0.00653263
TMUB1	26.254	-1.23002	0.397931	-3.09104	0.00199458	0.0176134
C19orf54	16.4996	-1.23045	0.423166	-2.90773	0.00364067	0.0259555
SNX8	193.538	-1.23211	0.43297	-2.84572	0.00443106	0.0296668
ATAD2	92.943	-1.23558	0.312214	-3.95748	7.5745e-05	0.00206443
GRIN2A	11.764	-1.2378	0.404811	-3.05773	0.00223023	0.0189645
GATA2	249.65	-1.23863	0.271476	-4.5626	5.05237e-06	0.000298214
STK25	201.222	-1.2393	0.348945	-3.55156	0.00038295	0.00611972
ACBD4	56.5938	-1.23934	0.387329	-3.19972	0.00137562	0.014028
SRL	132.541	-1.24089	0.383434	-3.23626	0.00121108	0.012997
AFF3	139.213	-1.24178	0.347467	-3.57381	0.000351822	0.00575335
NOVA2	1069.4	-1.24615	0.419914	-2.96763	0.00300101	0.0229787
LRRC32	171.781	-1.2465	0.35223	-3.53887	0.000401842	0.00631204
SDK1	94.6401	-1.2481	0.416259	-2.99837	0.00271425	0.0215246
FRMD5	76.1166	-1.24835	0.445884	-2.79973	0.00511459	0.0326418
ABCA10	104.809	-1.24921	0.477102	-2.61832	0.00883626	0.0473482
RASSF4	88.2466	-1.25121	0.431227	-2.9015	0.00371376	0.0263011
UNC13D	26.2829	-1.25145	0.398952	-3.13685	0.00170774	0.0159522
NEXN	356.13	-1.25368	0.414272	-3.02622	0.00247634	0.0202851
SLC2A3	366.767	-1.25369	0.463579	-2.70436	0.00684354	0.0395683
RHOBTB3	135.903	-1.25449	0.218545	-5.74016	9.45853e-09	1.93598e-06
EIF4EBP1	23.626	-1.25467	0.368819	-3.40187	0.000669269	0.0088692
ZNF691	20.6549	-1.25503	0.363331	-3.45424	0.000551846	0.00780207
OSMR	1304.73	-1.25626	0.24454	-5.13725	2.78794e-07	3.08308e-05
PYGM	13.6887	-1.25735	0.45571	-2.75911	0.00579599	0.0352932
TANGO2	183.466	-1.25774	0.386582	-3.25348	0.00114	0.012542
LAMA5	382.768	-1.26011	0.292113	-4.31379	1.60479e-05	0.000718127
SYNE1	9105.24	-1.26196	0.283091	-4.45779	8.28094e-06	0.000434174
VWF	10994.8	-1.26755	0.276759	-4.57997	4.65032e-06	0.000280506
ABCD1	18.8112	-1.27338	0.446764	-2.85023	0.00436876	0.0294049
FAM20A	70.4741	-1.27553	0.352649	-3.617	0.000298039	0.00521352
SH3RF3	2213.38	-1.27617	0.370578	-3.44373	0.000573757	0.00800923
MTFR1L	42.6874	-1.27661	0.351182	-3.63517	0.000277798	0.00495371
NALCN	30.5645	-1.28369	0.466829	-2.74981	0.00596292	0.0360473
SLCO5A1	44.1478	-1.28493	0.486064	-2.64353	0.00820461	0.045068
DRICH1	18.6458	-1.28677	0.387004	-3.32496	0.000884301	0.0106749
[truncated: 652 more rows]

## Sheet: Pericyte
gene	baseMean	log2FoldChange	lfcSE	stat	pvalue	padj
NPPB	17.2078	6.74046	1.94073	3.47316	0.00051437	0.00673064
NETO1	14.8262	6.5632	1.69634	3.86904	0.000109265	0.00224244
MASP2	10.3357	6.04874	1.49013	4.05919	4.92431e-05	0.00127145
SLC38A4	24.4893	5.80602	1.51621	3.82929	0.000128516	0.00253881
SLC18A2	7.87824	5.65208	1.54244	3.66438	0.000247941	0.00398357
LRRN1	7.33979	5.5713	1.54129	3.61471	0.000300684	0.00456845
LRRC19	7.05683	5.53016	1.51792	3.64324	0.000269227	0.00420086
MEP1B	5.73799	5.23996	1.52313	3.44026	0.000581164	0.00734594
BTBD18	5.9123	5.19441	1.52258	3.41159	0.000645853	0.00793079
MROH9	5.51908	5.18826	1.60055	3.24155	0.00118881	0.012278
RNF32	14.796	5.17997	1.39698	3.70797	0.000208931	0.00350596
ANKRD31	5.7234	5.17727	1.48693	3.48186	0.000497937	0.00657287
GAPDHS	4.82652	4.99951	1.52458	3.27928	0.00104074	0.0111952
SFRP4	4.88956	4.99206	1.59186	3.136	0.00171269	0.0158744
TSPAN16	5.00178	4.93616	1.49536	3.30099	0.000963443	0.0106003
PRB1	4.6623	4.92316	1.64141	2.99935	0.00270559	0.0216534
APOBEC4	4.45939	4.883	1.51429	3.2246	0.00126149	0.0128225
SLC28A2	4.24537	4.78559	1.58106	3.02681	0.00247146	0.0203792
SPINK9	4.00564	4.7511	1.50095	3.16539	0.00154873	0.0147892
GLRA1	4.05573	4.74071	1.59804	2.96659	0.00301125	0.0231289
PLCXD2	3.72491	4.62389	1.59804	2.89348	0.00380997	0.0272112
HRNR	3.70033	4.5965	1.67933	2.7371	0.00619835	0.0378822
KCNIP4	408.365	4.54287	0.533111	8.52144	1.57578e-17	3.41767e-14
CD200	3.57218	4.49081	1.64557	2.72902	0.00635222	0.0385029
PP2D1	8.90906	4.46773	1.41701	3.15292	0.00161647	0.0152183
PLP1	3.12414	4.40057	1.54714	2.84432	0.0044506	0.0303128
OPN1SW	3.20987	4.38568	1.525	2.87585	0.00402936	0.028202
CYP3A5	17.1921	4.37694	1.11215	3.93556	8.30033e-05	0.00182566
NTSR1	3.39142	4.37237	1.53645	2.84577	0.00443046	0.0302054
MRPL17	3.63139	4.35856	1.53714	2.8355	0.00457533	0.0309018
SFTPD	2.94807	4.33613	1.5356	2.82374	0.00474666	0.0316445
IFIT2	16.2311	4.30001	1.08304	3.97031	7.17802e-05	0.0016518
CCDC196	15.9441	4.27069	1.12662	3.79072	0.000150212	0.00282683
HSD11B1	7.99185	4.25043	1.41452	3.00487	0.00265694	0.0213924
GRM8	96.8405	4.22006	1.33507	3.16092	0.0015727	0.0149523
TMEM200C	3.10005	4.2198	1.57978	2.67113	0.00755953	0.0430332
LHX4	7.6207	4.20966	1.43598	2.93156	0.00337267	0.0250508
LOXL4	2.83054	4.19477	1.53528	2.73225	0.00629029	0.038242
PEAK3	2.75536	4.18011	1.51588	2.75754	0.00582384	0.0364965
CPHXL	2.69874	4.14653	1.54963	2.67582	0.00745474	0.0426326
C1orf105	7.16506	4.09841	1.40504	2.91693	0.003535	0.0258908
PRSS51	7.00202	4.06432	1.42485	2.85245	0.00433838	0.029729
SPATA22	7.15959	4.05015	1.37641	2.94254	0.00325527	0.0244089
ADH4	6.77129	4.03759	1.48504	2.71884	0.00655122	0.0392915
CYP3A7	6.78014	4.0111	1.41948	2.82576	0.00471684	0.0316085
NPPA	13.4959	3.9767	1.21443	3.27455	0.00105831	0.0113019
LIPI	11.6536	3.91868	1.21779	3.21787	0.00129145	0.0129977
GRM3	12.3409	3.90434	1.14169	3.41979	0.000626687	0.00776015
PMP2	6.24961	3.8815	1.46076	2.65719	0.0078796	0.0444325
SPA17	30.5421	3.83083	0.753319	5.08526	3.6712e-07	3.68202e-05
VSIG10L2	6.06101	3.8265	1.43072	2.67453	0.00748332	0.0427537
PPP1R17	18.6612	3.81956	0.926146	4.12414	3.72115e-05	0.00104985
PLET1	5.41582	3.7594	1.39113	2.70241	0.00688387	0.0404614
PIEZO2	83.6889	3.75642	1.12517	3.33855	0.000842166	0.0096388
SLC35F4	5.95869	3.75404	1.38198	2.71642	0.00659914	0.0394024
GNRHR	11.9417	3.75258	1.1391	3.29435	0.00098649	0.0107937
TMPRSS11D	11.813	3.74429	1.13659	3.29432	0.000986617	0.0107937
GPR18	5.51969	3.71917	1.42206	2.61535	0.00891373	0.0483168
GJB7	10.9107	3.69654	1.07551	3.43701	0.00058817	0.0074059
GPR82	5.47058	3.67795	1.40114	2.62496	0.00866584	0.0472388
SCRG1	5.21266	3.655	1.38537	2.63829	0.00833264	0.0461768
STX19	17.1751	3.62213	0.998921	3.62604	0.000287798	0.00442694
GFRAL	21.831	3.58315	0.939202	3.8151	0.000136127	0.00263904
CC2D2B	66.1375	3.56475	0.633081	5.63079	1.79385e-08	3.6192e-06
PHYHIPL	21.1645	3.54306	0.925979	3.82628	0.000130092	0.00255631
CEMIP	76.438	3.53938	0.650956	5.4372	5.41257e-08	8.38514e-06
FSIP2	21.1592	3.48175	0.879632	3.95819	7.55192e-05	0.00169868
SPC25	29.1984	3.46817	0.722964	4.79716	1.60932e-06	0.000106986
TMEFF2	96.1425	3.39598	0.576393	5.89178	3.82059e-09	1.05224e-06
SLC51A	8.45326	3.38618	1.1178	3.02933	0.00245095	0.0202603
DEFB131B	8.80562	3.35686	1.09991	3.05194	0.00227365	0.019291
CCDC39	21.8622	3.35621	0.775229	4.32932	1.49571e-05	0.000540669
ZC2HC1C	31.083	3.33117	0.656825	5.07162	3.94438e-07	3.83216e-05
NDN	16.1677	3.32502	0.906119	3.66951	0.000243012	0.00394066
TCTE3	11.7918	3.29867	0.942353	3.50046	0.000464453	0.00624707
ACKR4	34.4906	3.27718	0.678184	4.83228	1.34979e-06	9.44119e-05
PAX8	18.6192	3.27461	1.07392	3.04922	0.00229435	0.0193813
TRPA1	131.565	3.24951	1.02461	3.17146	0.00151672	0.0145557
CFAP100	8.71621	3.2315	1.14871	2.81315	0.00490591	0.0323456
ANGPTL8	7.85629	3.21844	1.07241	3.00112	0.00268986	0.0215673
ALOX12	7.35065	3.20229	1.08476	2.95208	0.00315642	0.0239053
LRTM1	19.0548	3.2016	0.722206	4.43308	9.28959e-06	0.000381718
KCNJ13	12.1767	3.19868	0.924146	3.46123	0.000537716	0.0069213
ATP5MF	7.86841	3.18266	1.10237	2.88711	0.00388799	0.0275574
THY1	46.7787	3.1492	0.796086	3.95585	7.62626e-05	0.0017052
GRIN2C	17.2016	3.13438	0.96092	3.26186	0.00110685	0.011689
GALNT14	103.328	3.12548	0.595735	5.24642	1.55085e-07	1.90997e-05
C3orf49	14.2784	3.12263	0.778037	4.01347	5.98329e-05	0.0014684
SOX10	7.52357	3.09981	1.07995	2.87033	0.00410046	0.0285731
ITPRID1	82.9434	3.08388	1.03547	2.97823	0.00289918	0.0226407
DBP	12.8936	3.08018	0.946327	3.25488	0.00113441	0.0118573
INSYN2A	75.3327	3.03815	1.03042	2.94847	0.00319355	0.0240839
LRRC36	6.61985	3.00739	1.09715	2.74108	0.00612367	0.0376112
GRM5	6.47339	2.99974	1.08801	2.75709	0.00583183	0.0365168
COL9A1	85.5429	2.99938	0.556994	5.38493	7.24716e-08	1.01516e-05
MPIG6B	10.23	2.98493	0.906662	3.29222	0.000994011	0.0108379
RPA3	58.5843	2.96955	0.703364	4.22192	2.42234e-05	0.00076697
FAM217A	27.945	2.96459	0.685945	4.3219	1.54693e-05	0.000552299
INSL6	14.3133	2.95578	0.850153	3.47677	0.000507498	0.00667091
SHOC1	185.527	2.95538	0.886124	3.33518	0.000852436	0.00971789
AMELX	9.73416	2.95307	0.923338	3.19826	0.0013826	0.0135994
CDH20	51.0529	2.95297	0.75227	3.92542	8.65794e-05	0.00189199
ACTA1	154.147	2.94365	0.5445	5.40615	6.43942e-08	9.31086e-06
C12orf40	34.9313	2.9234	0.521398	5.60686	2.06032e-08	3.88572e-06
ALX4	10.5753	2.91198	1.10742	2.62953	0.00855037	0.0468437
SMIM18	6.37084	2.88407	1.10353	2.61348	0.00896246	0.0485203
RPS10	9.59377	2.87745	0.957836	3.00412	0.00266351	0.0214281
MED12L	187.825	2.87383	0.503642	5.7061	1.15596e-08	2.6391e-06
COL10A1	40.1642	2.85788	0.824947	3.46432	0.000531582	0.00686862
ACSM6	6.30922	2.8549	1.07039	2.66715	0.00764975	0.0434471
NEURL1	26.5639	2.85221	0.663369	4.29959	1.71118e-05	0.000597029
CD37	18.0437	2.83352	0.690922	4.10107	4.11251e-05	0.00112111
PRSS48	34.323	2.83167	0.658706	4.29883	1.717e-05	0.000597029
OGN	35.1601	2.83138	0.633531	4.4692	7.85144e-06	0.000334718
RAB15	9.18017	2.82974	0.905454	3.12522	0.00177674	0.0163198
PAMR1	354.577	2.80706	0.450636	6.2291	4.69126e-10	1.89298e-07
CDH8	74.2432	2.80628	1.01519	2.76428	0.00570483	0.0359214
PLD5	133.125	2.804	1.01017	2.77576	0.00550725	0.0350537
WDR17	85.2485	2.803	0.381157	7.35392	1.92473e-13	1.85534e-10
TSHR	82.33	2.79411	0.956708	2.92055	0.00349419	0.0257134
SLC51B	32.1058	2.79247	0.770744	3.62309	0.00029111	0.00445812
P4HA3	28.6365	2.78517	0.55888	4.98349	6.24486e-07	5.44495e-05
PCDH12	9.40451	2.78441	0.951595	2.92604	0.00343304	0.0253691
FOXO6	15.0298	2.78291	0.731806	3.8028	0.000143069	0.00273693
GRIK1	56.0101	2.77945	0.536174	5.18386	2.17336e-07	2.4647e-05
EVI2B	37.1449	2.75922	0.683545	4.03663	5.42237e-05	0.00135959
OMG	53.2842	2.75762	0.659973	4.17839	2.93585e-05	0.000882532
TCEAL3	22.5771	2.74802	0.601001	4.57241	4.82156e-06	0.000239561
AIPL1	34.8547	2.72374	0.540603	5.03834	4.69589e-07	4.38105e-05
ENO4	12.7135	2.72237	0.901902	3.01848	0.00254045	0.020753
TRIM17	8.52624	2.71584	0.907125	2.9939	0.0027544	0.0218726
KIF4A	14.3499	2.71198	0.715368	3.79102	0.000150028	0.00282643
ZBTB14	8.94504	2.71149	0.949411	2.85597	0.00429062	0.0294488
S100A1	20.2759	2.70839	0.798572	3.39154	0.000695014	0.00832242
ABCG2	42.7437	2.70715	0.473879	5.71274	1.11169e-08	2.60662e-06
LCA5L	20.6696	2.70173	0.697575	3.87303	0.00010749	0.00222031
LHFPL5	11.4318	2.68929	0.864237	3.11175	0.00185979	0.0167459
C4orf19	56.0525	2.68002	0.549964	4.87308	1.09874e-06	8.14709e-05
TCF7	26.6791	2.67941	0.592176	4.52469	6.04833e-06	0.00028417
FRZB	73.6264	2.66233	0.388574	6.85152	7.30678e-12	5.2825e-09
CXCR4	15.9492	2.66059	0.800605	3.32322	0.000889843	0.0100128
CDH12	73.6033	2.6575	0.640773	4.14734	3.36357e-05	0.000968741
PRR26	7.37768	2.64533	0.987634	2.67845	0.00739641	0.0424389
ZNF215	12.9991	2.6322	0.741136	3.55158	0.000382928	0.00542826
ERCC6L	13.498	2.62746	0.713359	3.68322	0.000230306	0.00377698
CP	11.0574	2.59297	0.841027	3.0831	0.00204858	0.0179519
SLC3A1	23.336	2.59172	0.696482	3.72116	0.000198308	0.00339333
MTCP1	33.0957	2.58601	0.595409	4.34326	1.40386e-05	0.000516067
NDC80	10.5283	2.57615	0.78592	3.27787	0.00104593	0.0112114
VEPH1	7.1522	2.57526	0.940549	2.73804	0.00618066	0.0378007
CCDC152	7.15464	2.55599	0.936505	2.72928	0.00634724	0.0385029
PDCD1LG2	26.879	2.54998	0.523026	4.87543	1.08573e-06	8.08519e-05
NME9	36.4899	2.53329	0.686338	3.69102	0.000223353	0.00369085
IL7	84.2818	2.52678	0.709182	3.56295	0.000366717	0.00528481
GRM7	12.9581	2.51193	0.745806	3.36808	0.000756935	0.00888004
COX5B	67.0666	2.51178	0.53812	4.66769	3.046e-06	0.000175639
CLDN18	13.3041	2.5048	0.731413	3.4246	0.000615697	0.00765255
SYT2	17.6199	2.50304	0.683985	3.6595	0.000252712	0.00403016
CTHRC1	7.52973	2.49159	0.935396	2.66368	0.00772919	0.0437979
MMP21	19.2373	2.49027	0.761857	3.26868	0.00108049	0.0114805
SPACA5	7.36794	2.47574	0.909959	2.72072	0.00651409	0.0391627
CLEC2B	6.82378	2.4719	0.921223	2.68328	0.00729038	0.0419693
ELOVL4	11.4097	2.45325	0.715043	3.43091	0.000601557	0.00754163
PKD2L2	26.6789	2.45271	0.559978	4.38001	1.18676e-05	0.000448617
KCNC1	17.756	2.45053	0.680286	3.6022	0.000315532	0.00472372
ZNF154	36.8484	2.45011	0.577472	4.24281	2.20735e-05	0.000721275
PLAU	12.9105	2.44806	0.843471	2.90237	0.00370353	0.026686
RGL4	7.13176	2.44704	0.920388	2.6587	0.00784424	0.0442907
RBP2	10.2396	2.44047	0.875147	2.78864	0.00529303	0.0341919
MLANA	10.0573	2.43898	0.840245	2.90271	0.00369955	0.0266795
SPDYE5	27.5615	2.4318	0.59857	4.06268	4.85121e-05	0.00125888
TSBP1	24.217	2.43104	0.806365	3.01481	0.00257138	0.0209563
CCDC144NL	6.76794	2.42912	0.909704	2.67023	0.00758	0.0431215
MAK	123.5	2.41861	0.475958	5.08157	3.74326e-07	3.72993e-05
GLIPR1L1	62.8895	2.41674	0.74909	3.22624	0.00125428	0.0127867
BANF1	11.5248	2.41533	0.792605	3.04734	0.00230878	0.0194182
RHD	75.5388	2.40964	0.6223	3.87214	0.000107883	0.00222577
CDRT1	6.5843	2.40724	0.899032	2.67759	0.00741543	0.0424849
SYNC	39.1382	2.40148	0.445256	5.39348	6.91064e-08	9.82841e-06
TP63	82.7244	2.3794	0.742956	3.20262	0.00136185	0.0134614
ANKS1B	1665.68	2.37261	0.250225	9.48188	2.49754e-21	1.08337e-17
CNGB3	16.2297	2.3699	0.679068	3.48993	0.000483143	0.00643857
SPATA21	16.8111	2.35733	0.579875	4.06524	4.79821e-05	0.00125194
MTMR7	12.8263	2.34163	0.864173	2.70967	0.00673492	0.0399376
MYRIP	37.5317	2.33263	0.442495	5.27155	1.35276e-07	1.72587e-05
CCDC181	8.59827	2.33078	0.833702	2.7957	0.00517871	0.0336665
DOK6	1264.63	2.31211	0.280325	8.24794	1.61154e-16	3.10688e-13
SAXO2	12.7095	2.30214	0.654727	3.51618	0.000437804	0.00598607
AMZ1	98.719	2.29998	0.43898	5.23938	1.6112e-07	1.94138e-05
TCTEX1D1	32.5163	2.28978	0.510319	4.48696	7.22459e-06	0.000318157
SLC5A9	14.4335	2.27644	0.608487	3.74116	0.000183175	0.00319188
S100A6	22.0442	2.26761	0.682099	3.32446	0.000885902	0.00998135
ALG10B	13.687	2.25805	0.626941	3.6017	0.000316144	0.0047288
STXBP5L	12.153	2.23531	0.728874	3.06679	0.00216369	0.018715
RGS4	8.71814	2.23226	0.852663	2.61799	0.00884499	0.0480192
MYO1H	16.6574	2.22682	0.593185	3.754	0.000174037	0.00310794
ZNF213	54.0713	2.22483	0.395724	5.62218	1.8856e-08	3.7289e-06
APOE	10.3215	2.21196	0.729632	3.03161	0.00243249	0.0201558
FAU	57.1781	2.21131	0.592918	3.72954	0.000191833	0.00330207
BMX	55.0216	2.20943	0.703959	3.13859	0.00169766	0.0157688
COX4I1	63.6865	2.2085	0.44426	4.97119	6.65428e-07	5.68761e-05
PRSS23	317.139	2.19405	0.480023	4.57072	4.86057e-06	0.000240273
CHST2	15.3744	2.18575	0.679516	3.21662	0.00129709	0.0130392
ANGPTL4	9.13179	2.18508	0.773298	2.82566	0.00471839	0.0316085
GCNT7	12.3163	2.17956	0.684817	3.1827	0.00145911	0.0141278
NECAB1	27.4042	2.17818	0.584325	3.72769	0.000193245	0.00332308
AC119396.1	17.4437	2.14924	0.615578	3.49141	0.000480472	0.00640789
SSPN	46.636	2.14733	0.478314	4.48939	7.14291e-06	0.00031536
EYS	85.3158	2.12681	0.392616	5.41704	6.05945e-08	9.06358e-06
RGS7BP	73.4696	2.12311	0.736249	2.88368	0.00393061	0.0277348
MYL2	351.258	2.11618	0.506716	4.17626	2.9634e-05	0.000887971
LRRN3	60.4426	2.11309	0.68951	3.06462	0.00217946	0.0187951
NDUFA4	33.2895	2.1085	0.518123	4.06949	4.71156e-05	0.00123304
IFI6	15.6702	2.10775	0.64052	3.29069	0.000999417	0.0108788
DPCD	14.0902	2.0895	0.648282	3.22313	0.00126796	0.0128507
IFIT1	45.851	2.08032	0.48391	4.29898	1.71585e-05	0.000597029
MYL12A	112.264	2.07992	0.351671	5.9144	3.3308e-09	9.63213e-07
MYH11	52.2581	2.07532	0.609755	3.40353	0.000665206	0.00806005
EDDM13	42.7703	2.07213	0.647249	3.20144	0.00136742	0.0134961
ORMDL3	9.32506	2.06939	0.732993	2.82321	0.00475461	0.0316445
RASGRP1	22.6429	2.05762	0.577634	3.56215	0.000367828	0.0052858
RPS27	78.8862	2.05338	0.596884	3.44018	0.000581337	0.00734594
LRP2BP	40.4425	2.05208	0.393334	5.21714	1.81712e-07	2.10192e-05
SNTG1	9.4053	2.029	0.709237	2.86082	0.00422551	0.0291983
B3GAT2	8.40604	2.02433	0.742938	2.72476	0.0064348	0.0387944
NDUFB11	15.9849	2.02429	0.720236	2.81059	0.00494512	0.0325134
GPSM2	81.7335	2.01734	0.449783	4.48513	7.28698e-06	0.000320092
RAB7B	16.1113	2.01473	0.627713	3.20964	0.001329	0.013245
ADGRE3	16.7498	2.01428	0.599345	3.3608	0.000777174	0.00907453
PLAT	65.7297	2.01326	0.43731	4.60375	4.14959e-06	0.000215567
METTL24	12.1838	2.00649	0.755155	2.65706	0.00788266	0.0444353
SLC1A2	120.37	2.00648	0.600325	3.34233	0.000830793	0.00952749
COX6A1	22.4521	2.00487	0.633184	3.16633	0.00154374	0.0147579
SGK1	80.5394	2.00051	0.673519	2.97023	0.00297572	0.0229781
C2orf88	39.273	1.99803	0.542309	3.68431	0.000229326	0.00376802
HES1	82.3049	1.99134	0.469662	4.23995	2.23573e-05	0.000725087
TRIM5	71.1514	1.97599	0.518672	3.8097	0.000139133	0.00267936
PDZK1	11.7042	1.97272	0.633506	3.11397	0.0018459	0.01669
ADGRG2	54.6319	1.96913	0.479011	4.11084	3.94228e-05	0.00109795
CD63	185.322	1.96326	0.558133	3.51755	0.000435558	0.00597183
OMD	30.3372	1.9593	0.431539	4.54027	5.61824e-06	0.000270784
KPNA5	393.494	1.95632	0.450546	4.34212	1.41114e-05	0.000516295
ITM2C	62.2357	1.94991	0.582839	3.34554	0.000821226	0.00945527
AKR1C3	12.0828	1.94949	0.617057	3.15933	0.00158132	0.0150178
RPS27A	71.5066	1.94512	0.501174	3.88112	0.000103976	0.00216318
SLC26A5	15.7925	1.94089	0.569147	3.41017	0.000649228	0.00794103
ANGPTL2	47.7412	1.9307	0.623334	3.09737	0.00195243	0.0173905
CLDN20	13.2738	1.93055	0.68295	2.82678	0.00470187	0.0315354
SLC16A3	29.3252	1.92475	0.550353	3.4973	0.00047	0.00628756
RPL18	66.6609	1.92311	0.480916	3.99886	6.36488e-05	0.00152748
GLIPR1	17.7964	1.91657	0.665494	2.87993	0.00397768	0.0279647
TM4SF1	22.788	1.91354	0.508969	3.75964	0.000170161	0.00308191
C1QTNF7	195.668	1.90246	0.395294	4.81276	1.48857e-06	0.000100522
P3H2	111.479	1.90085	0.729338	2.60626	0.0091536	0.0491744
COL14A1	177.724	1.89881	0.622469	3.05045	0.002285	0.0193306
H3F3B	187.076	1.89752	0.460917	4.11683	3.84111e-05	0.00107669
ITGA10	39.1163	1.8907	0.423044	4.46926	7.84899e-06	0.000334718
B2M	314.931	1.89007	0.347567	5.43799	5.38836e-08	8.38514e-06
RBKS	32.971	1.8809	0.487105	3.86137	0.000112752	0.00228546
ZNF441	49.9572	1.88013	0.347532	5.40996	6.30375e-08	9.19129e-06
FAM184B	29.3852	1.87723	0.537179	3.49461	0.000474756	0.00634141
FZD1	11.1107	1.86814	0.68747	2.71742	0.0065794	0.0393788
UQCRB	56.432	1.86764	0.446077	4.1868	2.82913e-05	0.000864229
CCDC3	150.35	1.86546	0.490236	3.80523	0.00014167	0.00271916
CRYAB	78.3618	1.86291	0.453469	4.10814	3.98861e-05	0.00110663
OVOL2	17.912	1.86152	0.550845	3.37939	0.000726468	0.00860406
ESR1	66.1566	1.85668	0.627709	2.95787	0.00309771	0.0235523
BCL2L14	61.3844	1.84808	0.639968	2.88777	0.00387981	0.0275219
DUOX1	20.117	1.8434	0.593513	3.10591	0.00189696	0.0170187
LDHAL6A	12.2516	1.8426	0.631682	2.91697	0.00353452	0.0258908
SNTB1	1145.38	1.83772	0.340075	5.40387	6.52195e-08	9.35226e-06
RPS12	65.8995	1.83692	0.462825	3.96892	7.21978e-05	0.00165416
TEX9	46.9064	1.82577	0.493755	3.69772	0.000217541	0.00361547
RARRES1	29.4988	1.82499	0.413873	4.40953	1.03594e-05	0.0004132
TNNC1	90.613	1.81771	0.435599	4.17289	3.00759e-05	0.000895108
HLA-B	144.071	1.81184	0.548377	3.304	0.00095316	0.0105138
ATP5MC3	41.8661	1.8097	0.369842	4.89317	9.92245e-07	7.58434e-05
ARMC4	13.6388	1.80056	0.578802	3.11084	0.00186556	0.0167823
SPDYE3	31.7023	1.79923	0.611332	2.94314	0.00324906	0.0243834
VAX2	11.2759	1.79906	0.662846	2.71414	0.00664483	0.0395929
CD44	352.525	1.79676	0.305232	5.88655	3.9435e-09	1.06912e-06
UQCRQ	21.7925	1.79655	0.503156	3.57056	0.000356221	0.00517799
AOC3	61.609	1.79581	0.541289	3.31765	0.000907784	0.0101292
SSR4	27.6844	1.79511	0.558524	3.21403	0.00130888	0.013122
SVEP1	368.292	1.79414	0.428902	4.18311	2.87551e-05	0.000872256
C1orf122	12.9832	1.78872	0.568701	3.14527	0.00165932	0.0155039
TMEM266	17.3338	1.77422	0.543959	3.26168	0.00110753	0.011689
DHFR2	11.4468	1.77334	0.610995	2.90238	0.00370344	0.026686
FAM81A	31.0971	1.76926	0.41229	4.2913	1.77632e-05	0.000609108
TPPP3	32.3782	1.76687	0.510132	3.46355	0.0005331	0.00688231
FRAS1	242.7	1.76594	0.31069	5.68394	1.31624e-08	2.8919e-06
CCDC18	88.4021	1.76435	0.397491	4.4387	9.05039e-06	0.000374781
TMEM237	10.2501	1.75856	0.632971	2.77827	0.00546497	0.0348666
NBPF26	109.155	1.75395	0.296246	5.92059	3.20794e-09	9.43408e-07
SCUBE3	34.596	1.75128	0.556947	3.14442	0.00166414	0.0155294
SPDYE1	24.3456	1.74543	0.502836	3.47117	0.000518202	0.00676548
RPS13	52.5267	1.74426	0.43734	3.98835	6.65352e-05	0.00156882
RPS26	24.5333	1.74197	0.61193	2.84667	0.00441786	0.030167
SELENOM	29.5767	1.74193	0.537339	3.24177	0.00118789	0.0122758
NREP	503.818	1.74129	0.397798	4.37733	1.20141e-05	0.000453165
GDAP1L1	11.9573	1.73693	0.651537	2.66589	0.0076785	0.0435533
ADAM22	52.2512	1.73123	0.585218	2.95826	0.00309378	0.0235523
RPS18	91.6732	1.72713	0.474863	3.6371	0.00027572	0.00427144
RNF212B	9.83691	1.72617	0.642936	2.68483	0.00725671	0.0418941
C1orf56	11.9385	1.72448	0.648089	2.66087	0.0077939	0.0440838
STRADB	100.856	1.72437	0.43044	4.00606	6.17411e-05	0.00149828
SELENOK	17.8036	1.72299	0.532146	3.23781	0.0012045	0.0123761
CDNF	12.3055	1.72044	0.61747	2.78627	0.00533178	0.0343654
ACTC1	122.776	1.72029	0.355174	4.84352	1.27561e-06	8.99719e-05
RPS23	75.3586	1.72025	0.501845	3.42785	0.000608387	0.00759433
C11orf65	58.6972	1.71944	0.410827	4.1853	2.84788e-05	0.000868427
SEC14L2	55.8306	1.70757	0.487147	3.50525	0.000456185	0.00617415
SRSF12	27.4158	1.70293	0.466214	3.65269	0.000259509	0.00410606
ADAMTS6	545.873	1.70204	0.628249	2.70917	0.00674512	0.0399686
CCN2	39.3403	1.70177	0.650002	2.6181	0.00884209	0.0480192
C19orf53	11.2355	1.70105	0.62412	2.72551	0.00642018	0.0387197
GLRX	63.1465	1.69989	0.447927	3.79501	0.000147639	0.00279661
ID3	125.997	1.69941	0.515077	3.29933	0.000969146	0.0106428
PDLIM3	132.932	1.69477	0.380424	4.45496	8.39095e-06	0.000354237
LXN	17.6911	1.69036	0.476971	3.54395	0.000394174	0.00552287
CATSPER2	62.5201	1.68777	0.421862	4.00076	6.3138e-05	0.00151943
CNTN4	633.319	1.684	0.54312	3.1006	0.00193129	0.0172555
OPCML	54.7229	1.68143	0.523749	3.21038	0.00132558	0.0132185
MPV17L	11.4492	1.67869	0.604925	2.77504	0.00551955	0.0350926
TRPC6	437.147	1.67407	0.487741	3.4323	0.000598481	0.00752482
SLCO1C1	127.456	1.6731	0.334053	5.00848	5.48617e-07	4.95784e-05
PEX5L	11.719	1.66833	0.595361	2.80221	0.00507531	0.0331433
TRPM3	33.1974	1.66533	0.491298	3.38965	0.000699815	0.00834536
MKRN2OS	21.1236	1.6645	0.448328	3.7127	0.000205064	0.00346115
SMIM26	12.2204	1.6573	0.632906	2.61856	0.00883011	0.0479985
MRPL16	34.5298	1.6566	0.609736	2.71691	0.0065895	0.0393945
SULT1C4	26.6878	1.65638	0.451018	3.67254	0.000240152	0.0039089
CD248	39.3555	1.64917	0.502971	3.27887	0.00104225	0.0111976
ANKUB1	223.518	1.64578	0.515707	3.19132	0.00141627	0.0137822
CHRM5	32.8362	1.64319	0.486518	3.37745	0.000731612	0.00865908
PLXDC2	1510.35	1.64217	0.228	7.20253	5.91034e-13	5.39739e-10
MKRN3	23.9777	1.6366	0.495913	3.30017	0.000966258	0.0106245
HLA-C	125.552	1.63443	0.511161	3.19749	0.00138628	0.0136125
KHDC1	41.4665	1.62647	0.395136	4.11622	3.85132e-05	0.00107781
FTL	56.5918	1.62615	0.451838	3.59896	0.000319487	0.00476239
RPS28	60.6282	1.62575	0.479004	3.39403	0.000688716	0.00826411
NUF2	20.5068	1.6235	0.577694	2.81032	0.00494924	0.0325158
PER3	461.773	1.6222	0.578334	2.80495	0.00503244	0.0329433
LPAR6	117.85	1.6218	0.507882	3.19327	0.00140672	0.0137355
RPL10	146.304	1.60794	0.50754	3.16809	0.00153443	0.014685
RPL19	60.1685	1.60333	0.5134	3.12297	0.00179034	0.01641
FMO5	25.3444	1.59936	0.407987	3.92014	8.84993e-05	0.00192184
ZNF727	64.7167	1.59699	0.354271	4.50781	6.55015e-06	0.00029768
FOXS1	31.9121	1.59244	0.489232	3.25499	0.00113397	0.0118573
SLC16A4	74.9038	1.58333	0.317031	4.99426	5.90624e-07	5.22853e-05
IQCH	55.9785	1.58098	0.411463	3.84233	0.000121873	0.0024306
THBS4	1429.61	1.57452	0.325804	4.83272	1.3468e-06	9.44119e-05
MAP3K7CL	44.8114	1.56863	0.502673	3.12058	0.00180494	0.0164656
UBL5	20.9491	1.56782	0.574535	2.72886	0.00635538	0.0385029
RPS21	30.315	1.56669	0.441958	3.5449	0.000392765	0.00551364
TMEM232	96.0535	1.56637	0.416846	3.75768	0.000171499	0.00308877
EIF1B	32.8022	1.56557	0.387514	4.04004	5.3442e-05	0.00134778
AGBL5	53.5677	1.56117	0.353365	4.418	9.96174e-06	0.000401968
NDUFA4L2	165.334	1.55773	0.495138	3.14606	0.00165488	0.0154714
CSRNP3	342.806	1.55111	0.394131	3.93552	8.3018e-05	0.00182566
SMDT1	18.3042	1.54774	0.486075	3.18417	0.00145172	0.0140641
RPS15	67.8868	1.54573	0.470998	3.28182	0.0010314	0.0111292
USHBP1	26.0633	1.54126	0.430677	3.57869	0.000345326	0.00506061
FBXL13	96.1562	1.5408	0.36111	4.26684	1.98266e-05	0.000662833
ZNF334	20.1811	1.53766	0.448883	3.42553	0.000613599	0.00763194
ANKRD1	160.457	1.5346	0.383663	3.99985	6.33823e-05	0.00152319
RGS17	12.3952	1.53185	0.556673	2.75179	0.00592701	0.0369262
TSR2	11.4926	1.52324	0.569467	2.67485	0.00747631	0.0427277
NRIP2	14.9615	1.52167	0.509867	2.98444	0.00284095	0.0223755
UBB	39.8255	1.52051	0.553115	2.74899	0.00597798	0.0370707
CENPO	18.6563	1.52021	0.539785	2.81633	0.0048576	0.0321327
CARD19	11.3136	1.51509	0.57536	2.63328	0.00845635	0.0466029
SURF1	19.8269	1.51419	0.459703	3.29384	0.000988285	0.0107983
RPS15A	53.5816	1.50544	0.412905	3.64597	0.000266387	0.00418287
DRAP1	14.9248	1.50248	0.550161	2.73098	0.00631469	0.0383367
EIF1	104.767	1.50023	0.444793	3.37286	0.000743908	0.00877468
CTSO	45.4445	1.50012	0.346585	4.32829	1.50272e-05	0.000542073
RPL36AL	15.8011	1.49773	0.571716	2.61971	0.00880043	0.0478649
RPL41	75.1769	1.49571	0.45902	3.25849	0.00112006	0.0117926
CCDC15	16.1287	1.48738	0.518525	2.86848	0.00412453	0.0286948
CYSLTR2	872.108	1.48519	0.16126	9.20991	3.26406e-20	9.43911e-17
KITLG	464.459	1.4847	0.369233	4.02104	5.79421e-05	0.00142806
SLC13A4	33.6823	1.48428	0.521711	2.84502	0.00444093	0.0302649
SRP14	43.1994	1.48157	0.481221	3.07876	0.00207861	0.018151
ESR2	66.589	1.47566	0.55592	2.65445	0.00794377	0.0446782
FNDC5	21.2387	1.46381	0.531738	2.75287	0.00590747	0.0368517
RPL35A	59.2447	1.46345	0.487882	2.9996	0.00270332	0.0216453
SPDYE21P	21.1358	1.46256	0.532764	2.74522	0.00604702	0.0373787
SLC24A1	32.7489	1.45376	0.33612	4.32512	1.52448e-05	0.00054878
CD81	156.351	1.44998	0.475985	3.04627	0.00231699	0.0194778
ATP8B1	318.576	1.44898	0.44535	3.25358	0.00113962	0.0118903
COX8A	24.295	1.42397	0.453206	3.14199	0.00167805	0.0156285
REC114	18.4056	1.42371	0.532989	2.67118	0.00755847	0.0430332
CCDC85B	33.4965	1.42277	0.521557	2.72793	0.00637341	0.0385736
COX7C	48.2637	1.41098	0.541192	2.60717	0.00912945	0.0491179
PGRMC1	19.0621	1.41024	0.460589	3.06182	0.00219994	0.0188857
OLFML1	51.1987	1.40933	0.333996	4.21961	2.44728e-05	0.00077205
SEMA4G	23.3521	1.408	0.474554	2.96701	0.00300713	0.023128
IFIH1	21.2117	1.40677	0.438893	3.20527	0.00134937	0.0133941
MTBP	67.7145	1.40393	0.273118	5.14039	2.74174e-07	2.97324e-05
CDH6	822.433	1.39857	0.426142	3.28194	0.00103097	0.0111292
PHGDH	13.2677	1.39742	0.522682	2.67356	0.007505	0.0428494
SYNJ2	70.1137	1.39734	0.443001	3.15425	0.00160909	0.0152183
POU6F2	180.099	1.39385	0.435441	3.20101	0.00136947	0.0135087
CRIP1	59.3339	1.38818	0.418773	3.31488	0.000916825	0.0102104
[truncated: 1,870 more rows]

## Sheet: macrophage
gene	baseMean	log2FoldChange	lfcSE	stat	pvalue	padj
[truncated: 3,699 more rows]

[truncated: 2 more sheets: SMC, Neuronal]
