# Supplementary material for: Lineage-specific regulatory changes in hypertrophic cardiomyopathy unraveled by single-nucleus RNA-seq and spatial transcriptomics
Source: Cell Discov. 2023 Jan 17;9:6. doi: 10.1038/s41421-022-00490-3 (PMC9842679; doi:10.1038/s41421-022-00490-3)
Supplement: Supplementary file 12 — Table S11 [file 41421_2022_490_MOESM12_ESM.xlsx]

## Sheet: Fibroblast_Regulon_Activity
Table S11. Regulons in cardiomyocytes and fibroblasts predicted by SCENIC and their mean activity scores in HCM and HEALTHY (multiple sheets).
regulonID	TF	targerGeneNumber	regulonMeanActivity_HCM	regulonMeanActivity_HEALTHY	RegulonActivity_log2FC	pValue	adj.Pvalue
GTF2F1 (60g)	GTF2F1	60	0.0533318	0.0199575	1.41807	0	0
HOMEZ (17g)	HOMEZ	17	0.131272	0.059792	1.13454	0	0
TEAD2 (92g)	TEAD2	92	0.0845357	0.0448914	0.913122	0	0
ZNF182 (27g)	ZNF182	27	0.0537922	0.0287488	0.903894	0	0
TPI1 (77g)	TPI1	77	0.076042	0.041175	0.885028	0	0
HMGN3_extended (14g)	HMGN3	14	0.0329057	0.0180839	0.863628	0	0
ZSCAN21 (53g)	ZSCAN21	53	0.0529175	0.0293307	0.85133	0	0
ZBTB17_extended (50g)	ZBTB17	50	0.0663197	0.0369675	0.843181	0	0
NELFE_extended (135g)	NELFE	135	0.0416637	0.0236372	0.817729	0	0
JUND (65g)	JUND	65	0.0345798	0.019743	0.808592	0	0
IRF3_extended (253g)	IRF3	253	0.11523	0.0658588	0.807071	0	0
ZFHX2_extended (16g)	ZFHX2	16	0.012881	0.00739095	0.80141	0	0
NR2F2_extended (119g)	NR2F2	119	0.102334	0.0587724	0.800073	0	0
PKNOX2_extended (23g)	PKNOX2	23	0.0944122	0.0543582	0.796475	0	0
CREB3L1 (431g)	CREB3L1	431	0.0843085	0.0486003	0.794712	0	0
ADARB1 (164g)	ADARB1	164	0.128477	0.0740694	0.794563	0	0
MEF2A (56g)	MEF2A	56	0.0663564	0.0383348	0.791581	0	0
NR1D1 (12g)	NR1D1	12	0.0189664	0.0110101	0.784618	0	0
SP1_extended (535g)	SP1	535	0.118945	0.0692681	0.780034	0	0
ESRRA_extended (75g)	ESRRA	75	0.0537328	0.031459	0.772329	0	0
TFDP1 (359g)	TFDP1	359	0.106295	0.062345	0.769733	0	0
RARG (15g)	RARG	15	0.0292949	0.0172179	0.766739	0	0
MAFK (17g)	MAFK	17	0.0306054	0.0180049	0.765392	0	0
CEBPG (63g)	CEBPG	63	0.0620711	0.0366497	0.760121	0	0
HCFC1_extended (236g)	HCFC1	236	0.0438371	0.0259008	0.759153	0	0
GATA6 (51g)	GATA6	51	0.0963979	0.0580962	0.730559	0	0
ZNF79 (21g)	ZNF79	21	0.0320257	0.0208712	0.617716	0	0
RFX2 (20g)	RFX2	20	0.034089	0.0222227	0.617275	0	0
REL (19g)	REL	19	0.0230195	0.015026	0.615394	0	0
CTCF_extended (546g)	CTCF	546	0.122259	0.0806666	0.5999	0	0
PUM3_extended (18g)	PUM3	18	0.0773498	0.0510515	0.599445	0	0
FOXO6 (87g)	FOXO6	87	0.0236466	0.0156433	0.596092	0	0
ETV1_extended (22g)	ETV1	22	0.0280949	0.018755	0.583037	0	0
ELK1 (103g)	ELK1	103	0.0298356	0.0199953	0.577371	0	0
POLR2A (677g)	POLR2A	677	0.129562	0.0875627	0.565259	0	0
ZCCHC14 (36g)	ZCCHC14	36	0.0597946	0.0405079	0.561814	0	0
ZNF274 (30g)	ZNF274	30	0.0405493	0.0274714	0.561749	0	0
PRRX2 (24g)	PRRX2	24	0.0628749	0.0432466	0.539898	0	0
FOS_extended (25g)	FOS	25	0.0459025	0.0319007	0.524983	0	0
YY1 (17g)	YY1	17	0.0630682	0.0439397	0.521386	0	0
KLF2 (174g)	KLF2	174	0.0569956	0.0397202	0.520978	0	0
POU2F1 (32g)	POU2F1	32	0.165091	0.11599	0.509265	0	0
NR3C1 (479g)	NR3C1	479	0.106979	0.0757343	0.498306	0	0
TEF (79g)	TEF	79	0.0904119	0.0644716	0.487849	0	0
TCF4 (15g)	TCF4	15	0.43482	0.310744	0.484691	0	0
ATF2 (28g)	ATF2	28	0.0928177	0.0663507	0.484289	0	0
ZMIZ1 (276g)	ZMIZ1	276	0.10072	0.0732267	0.459913	0	0
NFYC_extended (13g)	NFYC	13	0.0551172	0.0417993	0.399022	0	0
ZNF441 (26g)	ZNF441	26	0.00730559	0.00557686	0.389548	0	0
UBTF_extended (13g)	UBTF	13	0.0147194	0.0112528	0.387445	0	0
SMAD5 (168g)	SMAD5	168	0.0488638	0.0373564	0.387413	0	0
RB1_extended (49g)	RB1	49	0.0823721	0.0630359	0.385982	0	0
RELB (119g)	RELB	119	0.0381614	0.0293208	0.38019	0	0
ETV5_extended (171g)	ETV5	171	0.067316	0.0519055	0.375063	0	0
NR2F6_extended (21g)	NR2F6	21	0.0221439	0.0171955	0.364882	0	0
MAFB_extended (24g)	MAFB	24	0.0125371	0.0098242	0.351795	0	0
KDM5B_extended (137g)	KDM5B	137	0.0643206	0.0505896	0.34644	0	0
SETBP1_extended (93g)	SETBP1	93	0.0886649	0.0698904	0.343268	0	0
KLF8 (95g)	KLF8	95	0.0521511	0.0412886	0.336955	0	0
CHD2 (129g)	CHD2	129	0.106403	0.0847998	0.327403	0	0
RAD21 (22g)	RAD21	22	0.0366389	0.0293417	0.320421	0	0
NR2C1_extended (19g)	NR2C1	19	0.124269	0.0997014	0.317778	0	0
GTF2A1 (14g)	GTF2A1	14	0.0109037	0.0087777	0.312905	0	0
NFATC2 (15g)	NFATC2	15	0.0673127	0.0543326	0.309062	0	0
NFYB (17g)	NFYB	17	0.08097	0.0654613	0.306745	0	0
BACH1 (11g)	BACH1	11	0.225691	0.183947	0.295056	0	0
SMAD1 (12g)	SMAD1	12	0.255891	0.208775	0.293576	0	0
MEF2C_extended (44g)	MEF2C	44	0.0182928	0.0149573	0.29043	0	0
BCLAF1 (172g)	BCLAF1	172	0.0430831	0.0353942	0.283607	0	0
ZBTB18_extended (17g)	ZBTB18	17	0.0231829	0.0191902	0.272688	0	0
ZNF26 (15g)	ZNF26	15	0.0287033	0.0241301	0.25038	0	0
MAX (51g)	MAX	51	0.018248	0.0153902	0.245726	0	0
ZNF471_extended (11g)	ZNF471	11	0.0738466	0.0622832	0.245688	0	0
FOXP2_extended (42g)	FOXP2	42	0.329397	0.281086	0.228818	0	0
KLF3 (52g)	KLF3	52	0.0663028	0.0570192	0.217622	0	0
TBX18_extended (14g)	TBX18	14	0.0760486	0.065821	0.208372	0	0
FOXC2_extended (27g)	FOXC2	27	0.0149709	0.0131777	0.184068	0	0
KLF10_extended (122g)	KLF10	122	0.0114683	0.0100968	0.183746	0	0
SETDB1 (13g)	SETDB1	13	0.031229	0.027706	0.17269	0	0
E2F6 (15g)	E2F6	15	0.0349792	0.0312331	0.163419	0	0
BRF1 (162g)	BRF1	162	0.0536956	0.0481604	0.156958	0	0
BACH2_extended (13g)	BACH2	13	0.212674	0.191479	0.151456	0	0
ATF1_extended (22g)	ATF1	22	0.0441085	0.0397968	0.148405	0	0
XBP1 (79g)	XBP1	79	0.0209815	0.0189626	0.145958	0	0
SP3 (117g)	SP3	117	0.0585557	0.0534528	0.131546	0	0
IRF2_extended (38g)	IRF2	38	0.0407704	0.0373555	0.126202	0	0
FOXL1_extended (18g)	FOXL1	18	0.0618767	0.0567861	0.12386	0	0
NR2C2 (30g)	NR2C2	30	0.0294869	0.0272715	0.112684	0	0
ZNF91_extended (51g)	ZNF91	51	0.0729757	0.0676248	0.109863	0	0
BRCA1_extended (34g)	BRCA1	34	0.0203712	0.0189062	0.107667	0	0
ELK4 (98g)	ELK4	98	0.016442	0.0152727	0.106428	0	0
GABPA (126g)	GABPA	126	0.0141748	0.0131753	0.105485	0	0
HLF (28g)	HLF	28	0.0722203	0.0672865	0.102087	0	0
RCOR1 (54g)	RCOR1	54	0.0512934	0.0478188	0.101196	0	0
LMX1A (37g)	LMX1A	37	0.121327	0.113639	0.0944439	0	0
HBP1 (13g)	HBP1	13	0.16067	0.151208	0.0875651	0	0
NPDC1_extended (37g)	NPDC1	37	0.0126939	0.0121308	0.0654583	0	0
ZBTB7A (16g)	ZBTB7A	16	0.0997687	0.096403	0.0495087	0	0
EP300_extended (31g)	EP300	31	0.0681809	0.0670583	0.0239513	0	0
KLF12_extended (13g)	KLF12	13	0.153881	0.151858	0.0190966	0	0
CREBZF (40g)	CREBZF	40	0.016219	0.0160422	0.0158132	0	0
SP2 (24g)	SP2	24	0.0110993	0.0109875	0.0146078	0	0
ZNF454 (10g)	ZNF454	10	0.00657645	0.00686561	-0.0620808	0	0
SMARCA4 (35g)	SMARCA4	35	0.0597361	0.0695638	-0.219733	0	0
ACO1 (17g)	ACO1	17	0.0526777	0.040006	0.396977	2.82611e-306	7.23484e-304
SOX9_extended (36g)	SOX9	36	0.0933865	0.0586117	0.672024	2.01952e-305	5.16996e-303
TCF3 (31g)	TCF3	31	0.01963	0.0205204	-0.0639968	4.77258e-299	1.22178e-296
SUPT20H_extended (816g)	SUPT20H	816	0.179614	0.11725	0.615312	1.00026e-294	2.56067e-292
PHF8 (36g)	PHF8	36	0.045729	0.0440931	0.0525582	1.47103e-284	3.76584e-282
STAT1 (59g)	STAT1	59	0.0170264	0.0100418	0.76176	1.01223e-272	2.5913e-270
ETV6 (16g)	ETV6	16	0.0774552	0.0391606	0.98396	2.49756e-267	6.39376e-265
CREB5_extended (74g)	CREB5	74	0.17874	0.135917	0.395136	1.97025e-242	5.04384e-240
ERG (18g)	ERG	18	0.127534	0.0649045	0.974485	7.20972e-237	1.84569e-234
NFKB2 (101g)	NFKB2	101	0.0597929	0.02704	1.14488	1.53621e-222	3.93271e-220
TRPS1 (51g)	TRPS1	51	0.305551	0.184196	0.730172	1.61505e-218	4.13452e-216
TAF7_extended (317g)	TAF7	317	0.0875611	0.0545554	0.682569	2.3966e-212	6.13529e-210
PATZ1_extended (11g)	PATZ1	11	0.0310611	0.0212305	0.54897	2.84806e-206	7.29103e-204
RBBP5 (30g)	RBBP5	30	0.0125488	0.0145115	-0.209647	8.90872e-206	2.28063e-203
LEF1_extended (23g)	LEF1	23	0.160473	0.0742929	1.11103	4.47638e-203	1.14595e-200
JUN (46g)	JUN	46	0.0290872	0.0173359	0.746621	7.2825e-193	1.86432e-190
PAX8_extended (40g)	PAX8	40	0.0170259	0.00769022	1.14664	5.45506e-184	1.3965e-181
GMEB2_extended (66g)	GMEB2	66	0.0863371	0.0358331	1.26869	2.97053e-181	7.60456e-179
MECOM_extended (16g)	MECOM	16	0.297188	0.24229	0.294644	1.24633e-177	3.19062e-175
PBX1 (19g)	PBX1	19	0.244901	0.183352	0.417586	4.58481e-176	1.17371e-173
PPARD_extended (15g)	PPARD	15	0.0229564	0.0239417	-0.0606306	1.55472e-175	3.98008e-173
E2F4_extended (32g)	E2F4	32	0.0154722	0.00960927	0.687182	3.95254e-170	1.01185e-167
RUNX2_extended (30g)	RUNX2	30	0.101923	0.0365893	1.47799	1.96894e-164	5.04049e-162
RARA_extended (10g)	RARA	10	0.0221202	0.0249569	-0.17407	4.7788e-162	1.22337e-159
HNRNPLL (18g)	HNRNPLL	18	0.045131	0.0293526	0.620627	2.76919e-161	7.08912e-159
HMGB2_extended (21g)	HMGB2	21	0.0279518	0.012652	1.14358	1.30584e-156	3.34295e-154
TBL1XR1_extended (112g)	TBL1XR1	112	0.211942	0.126278	0.747069	1.13614e-151	2.90852e-149
TP53 (12g)	TP53	12	0.0181684	0.0208236	-0.19679	5.2356e-149	1.34031e-146
YEATS4 (32g)	YEATS4	32	0.0857404	0.0406456	1.07688	8.32679e-146	2.13166e-143
OVOL2 (170g)	OVOL2	170	0.0382645	0.0193544	0.983341	6.97691e-141	1.78609e-138
MYEF2 (11g)	MYEF2	11	0.0419921	0.0136632	1.61983	5.98142e-139	1.53124e-136
ZNF333 (17g)	ZNF333	17	0.0367037	0.0279536	0.392889	1.89181e-138	4.84304e-136
TWIST2 (12g)	TWIST2	12	0.130399	0.172165	-0.400863	2.035e-138	5.2096e-136
RREB1_extended (857g)	RREB1	857	0.184061	0.119628	0.621626	2.22639e-134	5.69957e-132
DBP (22g)	DBP	22	0.0179225	0.00867396	1.04701	7.47829e-128	1.91444e-125
ETV4 (15g)	ETV4	15	0.0205013	0.0130331	0.65354	5.90942e-124	1.51281e-121
SREBF2 (457g)	SREBF2	457	0.0936107	0.0710577	0.397684	2.78944e-122	7.14097e-120
GLIS2_extended (39g)	GLIS2	39	0.0312367	0.0202261	0.627023	4.05616e-117	1.03838e-114
STAT2 (30g)	STAT2	30	0.0436909	0.0319053	0.453536	1.58923e-115	4.06842e-113
POLR3G_extended (35g)	POLR3G	35	0.0693216	0.0306286	1.17843	1.4125e-114	3.61601e-112
RORA_extended (11g)	RORA	11	0.602928	0.61599	-0.0309213	3.80358e-111	9.73717e-109
CEBPB_extended (23g)	CEBPB	23	0.00844924	0.00959749	-0.183836	1.61965e-109	4.14632e-107
CREB3L2 (121g)	CREB3L2	121	0.102802	0.0666786	0.624573	5.8691e-106	1.50249e-103
STAU2 (664g)	STAU2	664	0.181599	0.113171	0.682256	1.47476e-103	3.77537e-101
SREBF1 (59g)	SREBF1	59	0.0586711	0.0589163	-0.00601742	5.13581e-98	1.31477e-95
ATF6B_extended (18g)	ATF6B	18	0.0279755	0.0301923	-0.110018	7.42454e-95	1.90068e-92
ZEB1_extended (305g)	ZEB1	305	0.158014	0.0962232	0.715598	2.36597e-90	6.05689e-88
ZNF84_extended (521g)	ZNF84	521	0.152687	0.0937481	0.703715	5.79626e-89	1.48384e-86
SOX6 (13g)	SOX6	13	0.23242	0.122128	0.928338	7.42022e-86	1.89958e-83
MEIS2_extended (16g)	MEIS2	16	0.223355	0.248369	-0.15315	4.68333e-83	1.19893e-80
ATF6_extended (111g)	ATF6	111	0.0566939	0.0407327	0.477007	9.43839e-77	2.41623e-74
AR (14g)	AR	14	0.0736372	0.0530017	0.474396	4.18527e-76	1.07143e-73
XRCC4_extended (531g)	XRCC4	531	0.116698	0.0690549	0.756971	1.90058e-75	4.86549e-73
HIC1_extended (10g)	HIC1	10	0.010153	0.00538748	0.914222	8.75854e-75	2.24219e-72
FLI1_extended (304g)	FLI1	304	0.130648	0.0843703	0.630877	1.09438e-74	2.80162e-72
HSF1_extended (14g)	HSF1	14	0.0242661	0.0269603	-0.151895	1.65944e-71	4.24818e-69
NR1H2_extended (11g)	NR1H2	11	0.00770704	0.00868543	-0.17242	3.00418e-71	7.6907e-69
TEAD1 (20g)	TEAD1	20	0.0970691	0.0697748	0.476306	5.827e-67	1.49171e-64
SMC3 (11g)	SMC3	11	0.0130653	0.0130343	0.00342694	5.03479e-66	1.28891e-63
GABPB1 (12g)	GABPB1	12	0.0263771	0.0286115	-0.117306	9.43061e-66	2.41424e-63
BHLHE40 (11g)	BHLHE40	11	0.0436996	0.022319	0.969346	1.88868e-65	4.83501e-63
KLF13 (125g)	KLF13	125	0.0402193	0.0328503	0.291983	3.25103e-64	8.32264e-62
ATOH8_extended (13g)	ATOH8	13	0.0920658	0.0982179	-0.0933195	8.51971e-60	2.18105e-57
SIN3A (70g)	SIN3A	70	0.0739384	0.0475575	0.63665	6.21597e-59	1.59129e-56
MAZ_extended (216g)	MAZ	216	0.0792358	0.0374958	1.07942	8.38976e-59	2.14778e-56
EGR1 (452g)	EGR1	452	0.0773702	0.048181	0.683315	2.3528e-54	6.02318e-52
ZNF785 (16g)	ZNF785	16	0.0122272	0.0125315	-0.0354629	1.08668e-47	2.78191e-45
MAFG_extended (12g)	MAFG	12	0.00684441	0.00991488	-0.534668	1.60128e-47	4.09927e-45
ZNF362 (11g)	ZNF362	11	0.0102618	0.0201713	-0.975029	5.98892e-47	1.53316e-44
MEF2D_extended (22g)	MEF2D	22	0.0351687	0.0400222	-0.186507	3.24904e-44	8.31754e-42
CLOCK_extended (63g)	CLOCK	63	0.0449599	0.0391901	0.19815	7.01181e-39	1.79502e-36
TCF21_extended (20g)	TCF21	20	0.0503673	0.0472111	0.0933604	1.92272e-37	4.92216e-35
JUNB (18g)	JUNB	18	0.0185558	0.00900727	1.04271	1.40347e-35	3.59289e-33
BDP1_extended (71g)	BDP1	71	0.100724	0.22576	-1.16439	2.99171e-35	7.65877e-33
TGIF2 (19g)	TGIF2	19	0.123683	0.0918164	0.429827	3.0133e-34	7.71405e-32
SOX5 (322g)	SOX5	322	0.202268	0.217923	-0.107552	8.62679e-34	2.20846e-31
MAP4K2 (25g)	MAP4K2	25	0.209796	0.0818327	1.35824	1.88391e-32	4.82282e-30
ZNF549 (12g)	ZNF549	12	0.00737844	0.00840426	-0.187803	5.38336e-32	1.37814e-29
NFIC_extended (42g)	NFIC	42	0.0535604	0.0971614	-0.859218	5.55252e-32	1.42145e-29
BHLHE41_extended (25g)	BHLHE41	25	0.00593665	0.00461099	0.364575	1.0281e-29	2.63195e-27
NFIB (15g)	NFIB	15	0.314665	0.199099	0.660328	1.49007e-29	3.81458e-27
HDAC2_extended (895g)	HDAC2	895	0.176772	0.107076	0.723249	6.87826e-29	1.76084e-26
MEF2B_extended (35g)	MEF2B	35	0.169707	0.353497	-1.05865	2.24806e-26	5.75505e-24
KDM5A (11g)	KDM5A	11	0.0483444	0.0554962	-0.199038	9.07122e-26	2.32223e-23
FOXO3 (484g)	FOXO3	484	0.198829	0.311715	-0.648699	5.78669e-24	1.48139e-21
VEZF1_extended (26g)	VEZF1	26	0.00540293	0.00619632	-0.19767	7.78091e-23	1.99191e-20
ZNF23_extended (12g)	ZNF23	12	0.0141877	0.0124707	0.18609	1.56438e-21	4.00482e-19
SUZ12_extended (74g)	SUZ12	74	0.0326102	0.0350066	-0.102302	2.46002e-21	6.29765e-19
ZNF263 (16g)	ZNF263	16	0.185476	0.335607	-0.85554	7.06759e-19	1.8093e-16
KLF6 (49g)	KLF6	49	0.0924031	0.0990413	-0.100089	8.69131e-18	2.22498e-15
NRF1 (21g)	NRF1	21	0.0393594	0.0426521	-0.115909	9.28427e-18	2.37677e-15
FOXO1 (412g)	FOXO1	412	0.182232	0.288936	-0.664974	1.35654e-17	3.47273e-15
TBP (349g)	TBP	349	0.0710923	0.0458503	0.632761	7.37341e-17	1.88759e-14
TBX15_extended (90g)	TBX15	90	0.0840504	0.174173	-1.05119	1.27956e-16	3.27567e-14
TGIF1_extended (10g)	TGIF1	10	0.0353799	0.0964868	-1.4474	1.45224e-16	3.71775e-14
HINFP (15g)	HINFP	15	0.00968	0.0097605	-0.0119482	2.78538e-16	7.13057e-14
ELF1 (31g)	ELF1	31	0.166801	0.272567	-0.708481	1.34198e-15	3.43546e-13
KDM2B (10g)	KDM2B	10	0.0147909	0.00777845	0.927158	2.41073e-15	6.17147e-13
PBX3 (12g)	PBX3	12	0.0947286	0.0666475	0.507249	3.12822e-15	8.00824e-13
IRF1 (24g)	IRF1	24	0.0154338	0.011776	0.39024	3.26511e-15	8.35868e-13
GATA4_extended (16g)	GATA4	16	0.148468	0.174072	-0.229533	1.45912e-14	3.73534e-12
FOSL2_extended (39g)	FOSL2	39	0.0661434	0.174801	-1.40204	1.89304e-14	4.84618e-12
MTA3_extended (29g)	MTA3	29	0.10891	0.0705712	0.625985	3.42123e-14	8.75836e-12
STAT3 (90g)	STAT3	90	0.068379	0.0598656	0.191826	3.90356e-14	9.99312e-12
ELK3 (64g)	ELK3	64	0.0181291	0.0193642	-0.0950846	5.419e-14	1.38726e-11
TCF7L2 (23g)	TCF7L2	23	0.33807	0.388296	-0.199837	5.42573e-14	1.38899e-11
CREM_extended (86g)	CREM	86	0.0897611	0.042641	1.07385	9.36417e-14	2.39723e-11
NFYA_extended (16g)	NFYA	16	0.0139735	0.0146538	-0.0685759	2.00408e-13	5.13045e-11
ZNF143 (26g)	ZNF143	26	0.0132509	0.0193715	-0.547843	2.35547e-13	6.02999e-11
FOXK1_extended (12g)	FOXK1	12	0.0354107	0.0534287	-0.593429	1.26835e-11	3.24697e-09
CUX1 (167g)	CUX1	167	0.150088	0.262283	-0.805322	1.82683e-10	4.67669e-08
IRX3 (11g)	IRX3	11	0.040828	0.105519	-1.36987	2.9506e-09	7.55353e-07
USF2_extended (29g)	USF2	29	0.00577245	0.00735766	-0.350064	5.00521e-09	1.28133e-06
MXI1_extended (354g)	MXI1	354	0.175719	0.277376	-0.658576	5.53496e-09	1.41695e-06
SP4_extended (41g)	SP4	41	0.0288724	0.0227555	0.343475	7.77978e-09	1.99162e-06
FOXJ2_extended (15g)	FOXJ2	15	0.00960823	0.0145689	-0.600545	2.36077e-08	6.04358e-06
ZNF502_extended (16g)	ZNF502	16	0.0798	0.0238649	1.7415	5.79888e-08	1.48451e-05
JDP2_extended (29g)	JDP2	29	0.0106325	0.0124664	-0.229558	6.9466e-08	1.77833e-05
EZH2 (65g)	EZH2	65	0.0749635	0.0368261	1.02546	2.93403e-07	7.51112e-05
IRF9 (25g)	IRF9	25	0.00965956	0.00869912	0.151087	2.66824e-06	0.000683068
CREB1_extended (116g)	CREB1	116	0.0307018	0.026423	0.216525	6.77712e-06	0.00173494
HES4_extended (16g)	HES4	16	0.0460643	0.0215269	1.09751	3.03208e-05	0.00776211
FOXN3 (42g)	FOXN3	42	0.152189	0.303023	-0.993565	7.29268e-05	0.0186693
PKNOX1 (13g)	PKNOX1	13	0.0312207	0.060707	-0.959362	7.33398e-05	0.018775
ATF7_extended (13g)	ATF7	13	0.129851	0.206962	-0.672511	9.99293e-05	0.0255819
ZKSCAN8_extended (17g)	ZKSCAN8	17	0.00779217	0.0110846	-0.50846	0.000174541	0.0446824
PPARA_extended (11g)	PPARA	11	0.0424335	0.0686936	-0.694972	0.000266736	0.0682845
KLF15_extended (80g)	KLF15	80	0.214179	0.335806	-0.648811	0.000688279	0.1762
PML_extended (52g)	PML	52	0.0176906	0.0213711	-0.272682	0.00315662	0.808096
ETS1 (11g)	ETS1	11	0.0076679	0.00807926	-0.0753901	0.0052911	1
ZNF697 (11g)	ZNF697	11	0.00511945	0.00537678	-0.0707531	0.00560265	1
TCF7L1 (15g)	TCF7L1	15	0.204567	0.230544	-0.172468	0.00723586	1
ZNF16_extended (149g)	ZNF16	149	0.0920546	0.0442774	1.05592	0.00837546	1
BPTF (43g)	BPTF	43	0.244979	0.386049	-0.656129	0.00979203	1
ETV3 (193g)	ETV3	193	0.0477728	0.0246009	0.957478	0.0268843	1
FOXJ3 (18g)	FOXJ3	18	0.0293898	0.0347689	-0.242481	0.0272072	1
ZNF121 (13g)	ZNF121	13	0.0144804	0.0206038	-0.50881	0.0372002	1
FOXP1 (311g)	FOXP1	311	0.229061	0.226981	0.0131589	0.0401474	1
BCL6_extended (21g)	BCL6	21	0.11141	0.176804	-0.666263	0.0464966	1
ARID3A_extended (12g)	ARID3A	12	0.0243854	0.028987	-0.249389	0.114744	1
TP63 (21g)	TP63	21	0.100791	0.0408085	1.30443	0.149717	1
ZNF229 (13g)	ZNF229	13	0.00716881	0.0083141	-0.213825	0.184154	1
RXRA (39g)	RXRA	39	0.070845	0.161929	-1.19263	0.208979	1
NFKB1 (23g)	NFKB1	23	0.0238705	0.0238086	0.00374632	0.354211	1
TAF1 (21g)	TAF1	21	0.0562287	0.059311	-0.076993	0.425658	1
SOX13 (63g)	SOX13	63	0.131335	0.236953	-0.851347	0.464024	1
REST (13g)	REST	13	0.0192738	0.0212798	-0.142844	0.482485	1
ABL1 (32g)	ABL1	32	0.225296	0.350585	-0.637943	0.683494	1
RELA_extended (74g)	RELA	74	0.00723301	0.00676408	0.0967023	0.692822	1
NFATC1 (16g)	NFATC1	16	0.0232962	0.0197041	0.241597	0.739893	1
CEBPD (132g)	CEBPD	132	0.101226	0.108406	-0.0988654	0.810428	1
PPARG (30g)	PPARG	30	0.0368674	0.0674409	-0.871276	0.866471	1
			1.24222	0.942859		4.69038e-292	1.20074e-289

## Sheet: Fibroblast_Regulon_Target
TF	targerGene
ABL1	AKAP13
ABL1	CBLB
ABL1	CDH19
ABL1	COL5A2
ABL1	COL6A3
ABL1	CREB5
ABL1	CREBBP
ABL1	DDR2
ABL1	FAXDC2
ABL1	FBXL20
ABL1	FOXO3
ABL1	IGF1R
ABL1	IP6K1
ABL1	KDM2A
ABL1	MAP3K3
ABL1	NCOA2
ABL1	PAPPA
ABL1	PIK3CA
ABL1	PITPNC1
ABL1	RBFOX1
ABL1	RERE
ABL1	SYBU
ABL1	SYNPO2
ABL1	TACC1
ABL1	TBC1D4
ABL1	TMEM50A
ABL1	TNRC6B
ABL1	UBE4B
ABL1	USP24
ABL1	UST
ABL1	ZBTB16
ACO1	AIF1L
ACO1	AQP11
ACO1	CSRP1
ACO1	DACT1
ACO1	DMTF1
ACO1	FANCC
ACO1	HNRNPL
ACO1	KLF11
ACO1	MIPOL1
ACO1	NEURL1
ACO1	RGS10
ACO1	SH2B3
ACO1	TBC1D14
ACO1	USP24
ACO1	VPS13B
ACO1	WTAP
ADARB1	ABCA9
ADARB1	ABCB10
ADARB1	ACTB
ADARB1	ACTN1
ADARB1	ACVR2A
ADARB1	ADAM12
ADARB1	ADAMTS3
ADARB1	ADAMTSL3
ADARB1	AHDC1
ADARB1	ANK3
ADARB1	ANKH
ADARB1	ANO1
ADARB1	ARMCX3
ADARB1	ARMCX4
ADARB1	ATP2B4
ADARB1	BMI1
ADARB1	BNC2
ADARB1	C1GALT1
ADARB1	C1QTNF7
ADARB1	CADM1
ADARB1	CCDC80
ADARB1	CCDC88A
ADARB1	CDC42EP5
ADARB1	CDK2AP1
ADARB1	CDK6
ADARB1	CDYL
ADARB1	CHD7
ADARB1	CHSY3
ADARB1	CNOT2
ADARB1	CRIM1
ADARB1	CSRNP3
ADARB1	CTIF
ADARB1	CUL2
ADARB1	CYLD
ADARB1	DHRS3
ADARB1	DIO2
ADARB1	DOK5
ADARB1	DPYSL3
ADARB1	DYRK2
ADARB1	ELMO1
ADARB1	EP300
ADARB1	ETV6
ADARB1	FAM49B
ADARB1	FANCC
ADARB1	FER
ADARB1	FLI1
ADARB1	FRYL
ADARB1	GAS1
ADARB1	GAS2
ADARB1	GJA1
ADARB1	GLI3
ADARB1	GPC3
ADARB1	GPR180
ADARB1	GSE1
ADARB1	HEY1
ADARB1	HMGB1
ADARB1	HSPB1
ADARB1	ID3
ADARB1	IGF1
ADARB1	IGFBP4
ADARB1	IGFBP5
ADARB1	INHBA
ADARB1	IQCJ-SCHIP1
ADARB1	IQGAP2
ADARB1	ISLR
ADARB1	ITPKB
ADARB1	JAM2
ADARB1	JMJD1C
ADARB1	JUND
ADARB1	KCNMA1
ADARB1	KCNT2
ADARB1	KIFC3
ADARB1	KIRREL3
ADARB1	LMBRD2
ADARB1	LMF1
ADARB1	LMNA
ADARB1	LMO7
ADARB1	LRRC1
ADARB1	LUC7L2
ADARB1	MAGI1
ADARB1	MAN1C1
ADARB1	MB21D2
ADARB1	MDGA1
ADARB1	MED12L
ADARB1	MN1
ADARB1	MRC2
ADARB1	MSRA
ADARB1	MTMR2
ADARB1	MYO1E
ADARB1	NAV3
ADARB1	NECTIN3
ADARB1	NHS
ADARB1	NLK
ADARB1	NR2F2
ADARB1	NR3C1
ADARB1	NREP
ADARB1	NRG1
ADARB1	NRP1
ADARB1	NTM
ADARB1	NTRK2
ADARB1	ORC4
ADARB1	OSMR
ADARB1	PCBP1
ADARB1	PCDH9
ADARB1	PDE1C
ADARB1	PDZRN3
ADARB1	PIK3C3
ADARB1	PLEC
ADARB1	POMZP3
ADARB1	PPFIBP1
ADARB1	PRKCE
ADARB1	PRRX1
ADARB1	PRTG
ADARB1	RIN2
ADARB1	RNF146
ADARB1	RUNX1
ADARB1	SATB2
ADARB1	SCARA3
ADARB1	SEC22B
ADARB1	SERPINE2
ADARB1	SFMBT2
ADARB1	SGIP1
ADARB1	SGMS2
ADARB1	SH3BGRL
ADARB1	SIL1
ADARB1	SLC20A2
ADARB1	SMARCA2
ADARB1	SNED1
ADARB1	SPACA6
ADARB1	SPATS2L
ADARB1	SPON1
ADARB1	STAMBPL1
ADARB1	STEAP2
ADARB1	SVEP1
ADARB1	SYNPO
ADARB1	SYTL2
ADARB1	TBL1X
ADARB1	TBX18
ADARB1	TCEAL9
ADARB1	TCF4
ADARB1	TDRD3
ADARB1	TFEB
ADARB1	TNPO1
ADARB1	TNRC6C
ADARB1	TPM1
ADARB1	TRA2B
ADARB1	TRIB2
ADARB1	TRPS1
ADARB1	TSC22D1
ADARB1	TTC39B
ADARB1	TUBB
ADARB1	UBQLN1
ADARB1	USF2
ADARB1	USP46
ADARB1	WIPF1
ADARB1	YAP1
ADARB1	YWHAB
ADARB1	ZCCHC24
ADARB1	ZEB1
ADARB1	ZFHX2
ADARB1	ZMIZ1
ADARB1	ZNF148
ADARB1	ZNF521
AR	ADGRL2
AR	AK4
AR	BCL9
AR	GAS1
AR	LRRC4C
AR	NADK2
AR	ORC4
AR	PLCB1
AR	SRGAP2
AR	SRGAP2B
AR	ST8SIA1
AR	USP9X
AR	AR
AR	PDE1C
ARID3A	ARID3A
ARID3A	CPEB2
ARID3A	CYP46A1
ARID3A	DNAJC1
ARID3A	ELL
ARID3A	FGGY
ARID3A	FOXP4
ARID3A	OCLN
ARID3A	PTPN14
ARID3A	YY1AP1
ARID3A	VEGFC
ARID3A	DAPK1
ARNTL	HPCAL1
ARNTL	IRS1
ARNTL	MAP1B
ARNTL	NDE1
ARNTL	TNIK
ARNTL	CLSTN2
ARNTL	FOXN3
ARNTL	SLC25A13
ASPSCR1	ACTN1
ASPSCR1	AHDC1
ASPSCR1	CUEDC1
ASPSCR1	CYFIP1
ASPSCR1	GSE1
ASPSCR1	LIMA1
ASPSCR1	TRAF5
ASPSCR1	TRIB2
ASPSCR1	ZSWIM6
ATF1	ACBD3
ATF1	ELP2
ATF1	GPATCH2L
ATF1	MFN1
ATF1	OVOL2
ATF1	SEC14L1
ATF1	SEC24C
ATF1	SECISBP2
ATF1	SFSWAP
ATF1	ARID1A
ATF1	FAIM2
ATF1	RAB30
ATF1	RNF14
ATF1	ARFGEF2
ATF1	BAZ2B
ATF1	CAMK1
ATF1	GPNMB
ATF1	KLF3
ATF1	SNAP29
ATF1	SREK1
ATF1	ESYT2
ATF2	ZNF292
ATF2	ANAPC10
ATF2	BRAF
ATF2	NR1D2
ATF2	PDE1A
ATF2	RALGAPA1
ATF2	TMEM39A
ATF2	ATF2
ATF2	CCDC146
ATF2	HELZ
ATF2	NRAS
ATF2	PREPL
ATF2	WDR47
ATF2	WIPF2
ATF2	USO1
ATF2	CNOT6L
ATF2	CDKL5
ATF2	CNN2
ATF2	MAPKAPK5
ATF2	RAB22A
ATF2	LAMP2
ATF2	ZNF407
ATF2	BMI1
ATF2	CLCN5
ATF2	FMR1
ATF2	GIT2
ATF2	METAP1D
ATF2	NOL8
ATF2	VPS41
ATF2	GUF1
ATF2	CSNK1G3
ATF2	AP3S1
ATF2	H2AFV
ATF2	FHL1
ATF2	COG6
ATF2	DNAJB11
ATF2	PAPOLA
ATF2	MRPL35
ATF2	TOPORS
ATF2	RECK
ATF2	ADARB1
ATF2	CCND2
ATF2	CREBRF
ATF2	DHX35
ATF2	DVL2
ATF2	FSHR
ATF2	NPTN
ATF2	POLR3C
ATF2	RC3H2
ATF2	RNLS
ATF2	SPG21
ATF2	SREK1
ATF2	STT3A
ATF2	STX6
ATF2	SUMF1
ATF2	THUMPD2
ATF2	USP12
ATF2	USP9X
ATF2	GYG1
ATF2	AEBP2
ATF2	AFTPH
ATF2	ARHGAP32
ATF2	CENPC
ATF2	EPHA5
ATF2	FAR1
ATF2	KATNAL1
ATF2	MBD5
ATF2	NBEAL1
ATF2	PHF3
ATF2	PLPP5
ATF2	PNPLA8
ATF2	RAB3GAP2
ATF2	VPS50
ATF6	NNT
ATF6	PPIL4
ATF6	RNF145
ATF6	SAR1A
ATF6	TOP1
ATF6	AHCYL1
ATF6	BOD1
ATF6	CEP170
ATF6	CLCN3
ATF6	FYN
ATF6	MED27
ATF6	MTCP1
ATF6	PPP2R2A
ATF6	RAB30
ATF6	RNF122
ATF6	THUMPD2
ATF6	UBQLN1
ATF6	ZDHHC17
ATF6	ZNF292
ATF6	ZNF410
ATF6	ACAD11
ATF6	AMOTL1
ATF6	C1orf198
ATF6	CALU
ATF6	CHD7
ATF6	CHPF
ATF6	CLINT1
ATF6	CNOT4
ATF6	COG3
ATF6	COMMD3
ATF6	DYM
ATF6	FAM114A1
ATF6	FAM168A
ATF6	FANCC
ATF6	FGF14
ATF6	GFPT1
ATF6	GOLIM4
ATF6	GOLT1B
ATF6	GTF2A1
ATF6	GUCY1A2
ATF6	HCFC2
ATF6	HMGB1
ATF6	LCORL
ATF6	LONRF3
ATF6	MBTD1
ATF6	MFSD4B
ATF6	MIA3
ATF6	MON2
ATF6	MORF4L2
ATF6	MTDH
ATF6	MYDGF
ATF6	NDEL1
ATF6	OSBP
ATF6	P4HB
ATF6	PJA2
ATF6	PLAGL1
ATF6	PLCG2
ATF6	PRRC1
ATF6	RCN1
ATF6	RLF
ATF6	RREB1
ATF6	SDK2
ATF6	SEC24A
ATF6	SEC24D
ATF6	SEC63
ATF6	SEMA5A
ATF6	SLC30A5
ATF6	SMARCA2
ATF6	SSR1
ATF6	SSR3
ATF6	STT3B
ATF6	TCERG1
ATF6	TGFB3
ATF6	TLN1
ATF6	TM9SF3
ATF6	TMED2
ATF6	TMED3
ATF6	TMEM263
ATF6	TMEM39A
ATF6	TRAM1
ATF6	TTC7A
ATF6	TXNDC5
ATF6	USO1
ATF6	YTHDF3
ATF6	ZCCHC7
ATF6	ZNF565
ATF6	ETNK1
ATF6	MED12L
ATF6	AASDHPPT
ATF6	BTAF1
ATF6	CEP83
ATF6	HERC1
ATF6	NEK1
ATF6	PINX1
ATF6	RBBP6
ATF6	RING1
ATF6	SRSF1
ATF6	SYNCRIP
ATF6	HEATR5A
ATF6	ATF6
ATF6	CCNH
ATF6	CCPG1
ATF6	CHMP2B
ATF6	CSDE1
ATF6	E2F5
ATF6	PRDM2
ATF6	SCYL3
ATF6	ITGB8
ATF6	MKRN2OS
ATF6	SOX9
ATF6	BBX
ATF6B	ATP10D
ATF6B	BDH2
ATF6B	CCT4
ATF6B	DNMT3A
ATF6B	EIF4EBP2
ATF6B	KDM3A
ATF6B	LMO4
ATF6B	MGA
ATF6B	MIS18BP1
ATF6B	MTDH
ATF6B	PANK3
ATF6B	PAPSS1
ATF6B	PJA2
ATF6B	PLEKHM1
ATF6B	RPL6
ATF6B	SEC63
ATF6B	VPS50
ATF7	FAM214A
ATF7	FBXL3
ATF7	FOXO3
ATF7	PLD3
ATF7	RAB1A
ATF7	RHOQ
ATF7	SPRED2
ATF7	ARHGAP26
ATF7	RBMS2
ATF7	TAB2
ATF7	UTY
ATF7	ZFHX3
ATOH8	ATOH8
ATOH8	BCAR3
ATOH8	DAPK1
ATOH8	DHRS3
ATOH8	EHBP1
ATOH8	FBXL7
ATOH8	GSE1
ATOH8	KLHL23
ATOH8	MAN1C1
ATOH8	PPARG
ATOH8	TJP2
ATOH8	TRHDE
ATOH8	TRPM3
BACH1	RLF
BACH1	ATP2B1
BACH1	SLC13A4
BACH1	BACH1
BACH1	MAP3K7CL
BACH1	RUNX2
BACH1	SH3KBP1
BACH1	SRSF7
BACH1	OSBP2
BACH1	BICC1
BACH1	FYN
BACH1	KCNIP4
BACH1	PRKG1
BACH1	WNT9A
BACH1	C4orf19
BACH1	TNC
BACH1	CADM1
BACH1	CLTA
BACH1	NDUFC1
BACH1	NRIP1
BACH1	PDCD6IP
BACH1	PPARD
BACH1	RAPGEF2
BACH1	ZDHHC24
BACH1	ABCG1
BACH1	ANKRD28
BACH1	BLVRA
BACH1	CPEB2
BACH1	DCLK2
BACH1	DNAJA2
BACH1	DNAJC24
BACH1	EVA1A
BACH1	GRK3
BACH1	HTR4
BACH1	KLHL5
BACH1	LRRFIP1
BACH1	OSER1
BACH1	PACSIN2
BACH1	PALM2-AKAP2
BACH1	PDE8A
BACH1	SAMD5
BACH1	SGMS2
BACH1	SLC33A1
BACH1	SLC4A7
BACH1	SPECC1L
BACH1	SSH1
BACH1	ZC3HAV1
BACH1	ZFYVE28
BACH1	ZNF407
BACH1	PDGFC
BACH1	CLCN3
BACH1	RARG
BACH1	RCAN1
BACH1	SLC3A2
BACH1	TMEM209
BACH1	PPP1R18
BACH1	MICAL2
BACH1	SMC4
BACH2	BACH2
BACH2	CREB5
BACH2	CUL4B
BACH2	FYN
BACH2	SPRED2
BACH2	STARD13
BACH2	ANKRD28
BACH2	ETV5
BACH2	ITGB8
BACH2	DYNLT1
BACH2	FOXP1
BACH2	LTBP1
BACH2	TNFRSF19
BCL6	ADA
BCL6	GABBR1
BCL6	HDAC4
BCL6	SRPX
BCL6	LSAMP
BCL6	PLA2G5
BCL6	SLC25A27
BCL6	AASS
BCL6	ADCY5
BCL6	PTPRS
BCL6	RNF217
BCL6	TC2N
BCL6	ANTXR2
BCL6	BCL6
BCL6	CACHD1
BCL6	EPAS1
BCL6	EYA2
BCL6	GHR
BCL6	PITPNC1
BCL6	SLC9A9
BCL6	SSBP2
BCLAF1	PAK4
BCLAF1	LPCAT3
BCLAF1	TTC12
BCLAF1	SNX14
BCLAF1	ECHDC1
BCLAF1	LONP2
BCLAF1	SNX17
BCLAF1	KDM5B
BCLAF1	UQCC2
BCLAF1	EMSY
BCLAF1	BPHL
BCLAF1	EWSR1
BCLAF1	NPHP3
BCLAF1	CDH26
BCLAF1	RFX7
BCLAF1	FAM174A
BCLAF1	IFI16
BCLAF1	CAPRIN2
BCLAF1	CTTN
BCLAF1	DCHS2
BCLAF1	DMXL2
BCLAF1	ERCC4
BCLAF1	FKBP1A
BCLAF1	HNRNPC
BCLAF1	KDM5C
BCLAF1	LAMA4
BCLAF1	LSM8
BCLAF1	LYPLAL1
BCLAF1	MMADHC
BCLAF1	PREPL
BCLAF1	RNF10
BCLAF1	SDHAF3
BCLAF1	SLC46A3
BCLAF1	TBC1D15
BCLAF1	ZBTB18
BCLAF1	ZNF594
BCLAF1	ZNF644
BCLAF1	MSH3
BCLAF1	AVL9
BCLAF1	BRWD3
BCLAF1	CBFA2T3
BCLAF1	HERC1
BCLAF1	NONO
BCLAF1	PDCD6IP
BCLAF1	SNTB2
BCLAF1	SP3
BCLAF1	TRAF3IP2
BCLAF1	ZFYVE27
BCLAF1	B4GALT1
BCLAF1	TIAL1
BCLAF1	AKR1A1
BCLAF1	COPB1
BCLAF1	KAT2B
BCLAF1	KIF3B
BCLAF1	PTPN2
BCLAF1	ZC4H2
BCLAF1	ZNF652
BCLAF1	ZMYM6
BCLAF1	APBB3
BCLAF1	APH1B
BCLAF1	B4GALT7
BCLAF1	BCLAF1
BCLAF1	CIR1
BCLAF1	COA5
BCLAF1	COQ6
BCLAF1	CSAD
BCLAF1	ESCO1
BCLAF1	FAM91A1
BCLAF1	NAA35
BCLAF1	NME7
BCLAF1	NUP214
BCLAF1	ORC2
BCLAF1	PPIH
BCLAF1	RPE
BCLAF1	SFT2D2
BCLAF1	SORBS3
BCLAF1	SPICE1
BCLAF1	SRSF4
BCLAF1	SSR2
BCLAF1	STK4
BCLAF1	SUB1
BCLAF1	SWT1
BCLAF1	TIMMDC1
BCLAF1	TMEM161B
BCLAF1	TMEM30A
BCLAF1	TRIM33
BCLAF1	YIPF3
BCLAF1	ZFY
BCLAF1	AMOT
BCLAF1	ANKMY1
BCLAF1	ANKMY2
BCLAF1	ANKRD13D
BCLAF1	ANKRD50
BCLAF1	AQR
BCLAF1	ARRDC3
BCLAF1	ASB3
BCLAF1	ATP2C1
BCLAF1	ATP6V1D
BCLAF1	BIRC6
BCLAF1	CCDC137
BCLAF1	CCNG1
BCLAF1	CCP110
BCLAF1	CD164
BCLAF1	CEP44
BCLAF1	CEP85L
BCLAF1	CRIPT
BCLAF1	CSNK1G1
BCLAF1	CTCF
BCLAF1	CTDSP2
BCLAF1	DHX8
BCLAF1	DMTF1
BCLAF1	DR1
BCLAF1	EDEM3
BCLAF1	ERP44
BCLAF1	EXOC1
BCLAF1	EYA3
BCLAF1	FAM120A
BCLAF1	FLI1
BCLAF1	FYN
BCLAF1	GNAI3
BCLAF1	GNG12
BCLAF1	GPC4
BCLAF1	HES1
BCLAF1	HNRNPU
BCLAF1	KANSL3
BCLAF1	LATS2
BCLAF1	LINGO2
BCLAF1	LNPEP
BCLAF1	LRRC49
BCLAF1	MARK2
BCLAF1	MECOM
BCLAF1	MFSD4B
BCLAF1	MIA3
BCLAF1	MSRA
BCLAF1	MTIF3
BCLAF1	MTX2
BCLAF1	NBPF12
BCLAF1	NECAP2
BCLAF1	NSA2
BCLAF1	PER2
BCLAF1	PFDN5
BCLAF1	PGR
BCLAF1	PIGT
BCLAF1	PIH1D1
BCLAF1	PLXNB2
BCLAF1	PNPLA8
BCLAF1	POLR3B
BCLAF1	PPCDC
BCLAF1	PPID
BCLAF1	PRPH2
BCLAF1	PSMB7
BCLAF1	RAB11FIP2
BCLAF1	RAD50
BCLAF1	RALGAPB
BCLAF1	RASA1
BCLAF1	RBBP6
BCLAF1	RGMB
BCLAF1	RHBDD1
BCLAF1	RHEB
BCLAF1	RIC8B
BCLAF1	RPL8
BCLAF1	RPS2
BCLAF1	SAP30BP
BCLAF1	SBNO2
BCLAF1	SGMS1
BCLAF1	SLC16A3
BCLAF1	SLC35E2B
BCLAF1	SLF1
BCLAF1	SMAD4
BCLAF1	SMCHD1
BCLAF1	SMYD2
BCLAF1	SORT1
BCLAF1	SPPL3
BCLAF1	SPRY4
BCLAF1	TADA3
BCLAF1	TBRG1
BCLAF1	TCAF1
BCLAF1	THOC2
BCLAF1	TMA7
BCLAF1	TOPBP1
BCLAF1	TPP2
BCLAF1	TRA2B
BCLAF1	UBA5
BCLAF1	UBE4A
BCLAF1	VTI1A
BCLAF1	WTAP
BCLAF1	ZBTB1
BCLAF1	ZBTB17
BCLAF1	ZDHHC17
BCLAF1	ZDHHC6
BCLAF1	ZEB1
BCLAF1	ZNF197
BCLAF1	ZNF35
BCLAF1	ZNF518A
BCLAF1	ZNF75D
BCLAF1	ZNF780B
BCLAF1	ZNF84
BCLAF1	ZNHIT1
BCLAF1	ZRANB3
BCLAF1	IGIP
BCLAF1	DZIP1
BCLAF1	RP2
BCLAF1	DDX3Y
BCLAF1	EIF3H
BCLAF1	FUS
BCLAF1	NEDD8
BCLAF1	NSRP1
BCLAF1	GCC2
BCLAF1	ATF7IP
BCLAF1	DDHD1
BCLAF1	NR3C2
BCLAF1	RAB18
BCLAF1	ARL6IP6
BCLAF1	ATP6V0A2
BCLAF1	CEBPZ
BCLAF1	CWF19L2
BCLAF1	DCAF5
BCLAF1	DET1
BCLAF1	FAM104A
BCLAF1	FAM204A
BCLAF1	FAU
BCLAF1	GARS
BCLAF1	HNRNPA2B1
BCLAF1	LRBA
BCLAF1	MAN1A2
BCLAF1	NAF1
BCLAF1	NDUFB9
BCLAF1	PDCD2
BCLAF1	PGK1
BCLAF1	RNF111
BCLAF1	RNPC3
BCLAF1	RUVBL1
BCLAF1	SNW1
BCLAF1	SUCO
BCLAF1	TSTD3
BCLAF1	UBR2
BCLAF1	UBXN4
BCLAF1	UFM1
BCLAF1	ZNF251
BCLAF1	ZNF773
BCLAF1	ALS2
BCLAF1	CCNC
BCLAF1	EDF1
BCLAF1	FARS2
BCLAF1	LDB2
BCLAF1	LYSMD4
BCLAF1	NUP58
BCLAF1	ORC5
BCLAF1	PEX3
BCLAF1	RICTOR
BCLAF1	SECISBP2L
BCLAF1	SNX13
BCLAF1	SRSF7
BCLAF1	SNTB1
BCLAF1	ESR1
BCLAF1	C9orf85
BCLAF1	EFHC1
BCLAF1	FASTKD1
BCLAF1	HDAC3
BCLAF1	HEMK1
BCLAF1	HEPH
BCLAF1	HIVEP1
BCLAF1	LMO4
BCLAF1	NUDT6
BCLAF1	REV3L
BCLAF1	RGL3
BCLAF1	RPL36
BCLAF1	USP48
BCLAF1	DNM1L
BCLAF1	HACE1
BCLAF1	YIPF6
BCLAF1	FAM234B
BCLAF1	RALGPS1
BCLAF1	ARL1
BCLAF1	CYP46A1
BCLAF1	FAM184B
BCLAF1	HMGB1
BCLAF1	HSD17B4
BCLAF1	MAGI3
BCLAF1	SYNCRIP
BCLAF1	ADAM22
BCLAF1	EFCAB14
BCLAF1	FGL2
BCLAF1	GNA13
BCLAF1	MMS22L
BCLAF1	PGM2L1
BCLAF1	RNF169
BCLAF1	MOCS2
BCLAF1	ARHGAP21
BCLAF1	CMSS1
BCLAF1	ETNK1
BCLAF1	PCBD2
BCLAF1	PHLPP1
BCLAF1	RLF
BCLAF1	SLC11A2
BCLAF1	SMARCA5
BCLAF1	TOR1AIP2
BCLAF1	XBP1
BCLAF1	ZWILCH
BCLAF1	NDUFS4
BCLAF1	CTPS2
BCLAF1	PEX14
BCLAF1	ZNF483
BCLAF1	CEBPZOS
BCLAF1	HBS1L
BCLAF1	VPS26B
BCLAF1	FASTKD2
BCLAF1	KPNA5
BCLAF1	RPL5
BCLAF1	USP22
BCLAF1	SEL1L
BCLAF1	LRIG2
BCLAF1	ITPKB
BCLAF1	A2M
BCLAF1	ABCA1
BCLAF1	CCDC88A
BCLAF1	CENPJ
BCLAF1	DENND1B
BCLAF1	ERAP1
BCLAF1	ID4
BCLAF1	ITFG1
BCLAF1	ITGA8
BCLAF1	MAPK9
BCLAF1	MCTS1
BCLAF1	MTX3
BCLAF1	NEK7
BCLAF1	NUDT12
BCLAF1	PHACTR2
BCLAF1	PLXND1
BCLAF1	POM121
BCLAF1	PTBP3
BCLAF1	RNF13
BCLAF1	SCRN3
BCLAF1	SUCLG2
BCLAF1	TJAP1
BCLAF1	TMX2
BCLAF1	TPM1
BCLAF1	UQCRC2
BCLAF1	XRRA1
BCLAF1	ZNF22
BCLAF1	DLD
BCLAF1	AKR1B1
BCLAF1	SMAD5
BCLAF1	USP10
BCLAF1	UBA3
BCLAF1	LANCL1
BCLAF1	TNKS1BP1
BCLAF1	ATAD5
BCLAF1	CCDC180
BCLAF1	CHM
BCLAF1	EXOG
BCLAF1	FAM185A
BCLAF1	GORAB
BCLAF1	PHC3
BCLAF1	PPP2R1B
BCLAF1	ZGRF1
BCLAF1	ZMYM4
BCLAF1	ZNF782
BCLAF1	GGA2
BCLAF1	LSM6
BCLAF1	SH3D21
BCLAF1	BBS5
BCLAF1	ABCE1
BCLAF1	IREB2
BCLAF1	KIF1BP
BCLAF1	PSTK
BCLAF1	SLC17A5
BCLAF1	THOC1
BCLAF1	FPGT
BCLAF1	FGF2
BCLAF1	TRPC1
BCLAF1	ZNF248
BCLAF1	ZNF583
BDP1	ABHD3
BDP1	AFF1
BDP1	AKAP13
BDP1	CACHD1
BDP1	CELF1
BDP1	CUX1
BDP1	DCAKD
BDP1	DDR2
BDP1	DENND2A
BDP1	ECE1
BDP1	EEF2K
BDP1	EHMT1
BDP1	FAXDC2
BDP1	FBXL20
BDP1	FBXO42
BDP1	FBXW4
BDP1	FKBP5
BDP1	HECTD4
BDP1	HIF3A
BDP1	IL6R
BDP1	IMMT
BDP1	KANK1
BDP1	KDM2A
BDP1	KIAA0513
BDP1	LPP
BDP1	MAP1B
BDP1	MAU2
BDP1	NASP
BDP1	NCOA6
BDP1	NID1
BDP1	NSD1
BDP1	NT5C2
BDP1	OPHN1
BDP1	PAFAH1B1
BDP1	PDPK1
BDP1	PLPP7
BDP1	PPP6R2
BDP1	PRRC2C
BDP1	PTPRS
BDP1	PXN
BDP1	RAB11FIP3
BDP1	RADIL
BDP1	RAPGEF4
BDP1	RBM25
BDP1	RBM6
BDP1	SAMHD1
BDP1	SESTD1
BDP1	SLC7A6
BDP1	SLC7A8
BDP1	SPG7
BDP1	STK38
BDP1	TGFBR3
BDP1	TNRC6B
BDP1	TSC22D3
BDP1	TSPAN9
BDP1	UAP1
BDP1	UBAP2
BDP1	UBE2D2
BDP1	UBE4B
BDP1	USP54
BDP1	WDTC1
BDP1	ZER1
BDP1	ZKSCAN1
BDP1	DENND6A
BDP1	KDM4B
BDP1	NCOA2
BDP1	SSH2
BDP1	TNRC18
BDP1	TRIO
BDP1	XRN1
BHLHE40	ADCY2
BHLHE40	ANKH
BHLHE40	BICD2
BHLHE40	CTSD
BHLHE40	DBN1
BHLHE40	FAM177A1
BHLHE40	FAM20B
BHLHE40	FOXC1
BHLHE40	IGFBP6
BHLHE40	KLF2
BHLHE40	NPC2
BHLHE40	RCAN1
BHLHE40	TWF1
BHLHE40	UBTF
BHLHE40	VEGFA
BHLHE40	WNT9A
BHLHE40	ANO2
BHLHE40	BHLHE40
BHLHE40	C2orf88
BHLHE40	IER5L
BHLHE40	MNS1
BHLHE40	NAB2
BHLHE40	PDGFC
BHLHE40	ATL2
BHLHE40	GAS1
BHLHE40	PODXL
BHLHE40	PRDX1
BHLHE40	TRAM1
BHLHE40	ANXA4
BHLHE40	ARHGEF28
BHLHE40	CXXC5
BHLHE40	ITGA11
BHLHE40	JUNB
BHLHE40	KIRREL3
BHLHE40	LMNA
BHLHE40	LMX1A
BHLHE40	ZBTB7C
BHLHE40	ZMIZ1
BHLHE41	ARL4A
BHLHE41	BHLHE40
BHLHE41	BHLHE41
BHLHE41	ELOVL4
BHLHE41	GK
BHLHE41	PER2
BHLHE41	PRPF19
BHLHE41	PTCH1
BHLHE41	RPL23
BHLHE41	TP53INP1
BHLHE41	CRY2
BHLHE41	CSTB
BHLHE41	DDX18
BHLHE41	AP1B1
BHLHE41	ASS1
BHLHE41	GHDC
BHLHE41	QRICH2
BHLHE41	GEM
BHLHE41	SLC12A4
BHLHE41	TESK2
BHLHE41	FOXS1
BHLHE41	RPS8
BHLHE41	DPT
BHLHE41	LENG9
BHLHE41	SAYSD1
BPTF	ABCA6
BPTF	ADAMTS5
BPTF	AKAP13
BPTF	APBB2
BPTF	BOC
BPTF	BPTF
BPTF	CREBBP
BPTF	FAM214A
BPTF	FAXDC2
BPTF	FBXL20
BPTF	FBXO42
BPTF	FKBP5
BPTF	IGF1R
BPTF	OSBPL9
BPTF	PLEKHA5
BPTF	RERE
BPTF	RORA
BPTF	RPTOR
BPTF	SH3D19
BPTF	STAT5B
BPTF	TGFBR3
BPTF	ZBTB16
BPTF	HERC1
BPTF	NPEPPS
BPTF	SPAG9
BPTF	TBC1D4
BPTF	UBE4B
BPTF	FOXO3
BPTF	KDM4B
BPTF	AKT3
BPTF	ADGRD1
BPTF	CBLB
BPTF	MBTD1
BPTF	FOXO1
BPTF	PTPRG
BPTF	RILPL1
BPTF	ADRA1A
BPTF	CFH
BPTF	DDX17
BPTF	GHR
BPTF	SESN3
BPTF	TOM1L2
BPTF	ZER1
BRCA1	NRXN2
BRCA1	PSMA3
BRCA1	RCOR1
BRCA1	SPOP
BRCA1	ANKRD13C
BRCA1	CD302
BRCA1	HSPA4L
BRCA1	MMS22L
BRCA1	NEURL1
BRCA1	RARG
BRCA1	SMARCA1
BRCA1	WDR7
BRCA1	YPEL5
BRCA1	ACTR6
BRCA1	ASAH1
BRCA1	BRCA1
BRCA1	COX6A2
BRCA1	DPH6
BRCA1	FANCC
BRCA1	HNRNPAB
BRCA1	MAP7D3
BRCA1	MGAT4B
BRCA1	P4HB
BRCA1	PHF20L1
BRCA1	PIP4K2B
BRCA1	PYGL
BRCA1	RFC3
BRCA1	RRM2B
BRCA1	SGPL1
BRCA1	ST8SIA4
BRCA1	SUPT16H
BRCA1	TMBIM4
BRCA1	TPM3
BRCA1	TTBK2
BRF1	ABHD17B
BRF1	ATG2A
BRF1	BRF1
BRF1	NEMP1
BRF1	RPRD1A
BRF1	SPCS3
BRF1	ZC3H13
BRF1	ALDH18A1
BRF1	CCM2
BRF1	CDC42BPB
BRF1	CDH11
BRF1	CHSY3
BRF1	DOCK7
BRF1	ERBIN
BRF1	FUBP1
BRF1	HIF1A
BRF1	LOXL1
BRF1	MAP3K4
BRF1	MSANTD2
BRF1	SNX27
BRF1	TMCC1
BRF1	UBR4
BRF1	USP6NL
BRF1	ZNF326
BRF1	OLA1
BRF1	PBLD
BRF1	CAMTA1
BRF1	CYP4V2
BRF1	CYSTM1
BRF1	DHX9
BRF1	FMNL3
BRF1	GDPD5
BRF1	LYST
BRF1	PCED1B
BRF1	TP53BP1
BRF1	TPST1
BRF1	VMP1
BRF1	CCDC50
BRF1	TOB2
BRF1	FAM120A
BRF1	GALNT11
BRF1	KAZN
BRF1	LDLRAD3
BRF1	LOXL2
BRF1	LRRFIP1
BRF1	NMT2
BRF1	SMAD5
BRF1	SNX4
BRF1	SUPT20H
BRF1	ANKRD50
BRF1	EVC
BRF1	ITGA9
BRF1	TPP2
BRF1	UBP1
BRF1	CTNND1
BRF1	KMT2D
BRF1	PTPN21
BRF1	RXRA
BRF1	ADARB1
BRF1	BMT2
BRF1	DIDO1
BRF1	EWSR1
BRF1	FAM118A
BRF1	FGD1
BRF1	IL4R
BRF1	JAZF1
BRF1	KDM4B
BRF1	KLHL22
BRF1	LMX1B
BRF1	MCMBP
BRF1	MORC2
BRF1	NINL
BRF1	PARG
BRF1	RNASEH2B
BRF1	SFXN1
BRF1	SNX25
BRF1	ZNF592
BRF1	CCNL2
BRF1	CLTC
BRF1	FAM168A
BRF1	HMCN2
BRF1	PRPF3
BRF1	ZNF25
BRF1	CAPN2
BRF1	SNX19
BRF1	TUBGCP3
BRF1	YTHDC2
BRF1	ABCD3
BRF1	ACVR1
BRF1	ADAMTS2
BRF1	AGFG1
BRF1	AGO2
BRF1	ALG13
BRF1	ANKRD13D
BRF1	AR
BRF1	ARID1A
BRF1	ARID2
BRF1	ATRN
BRF1	AVEN
BRF1	CACNB4
BRF1	CAMK2G
BRF1	CAPN7
BRF1	CBFA2T3
BRF1	CCDC102B
BRF1	CDC40
BRF1	CDC42EP5
BRF1	CDK17
BRF1	CHD7
BRF1	CHIC2
BRF1	CLEC16A
BRF1	CNOT4
BRF1	COLGALT1
BRF1	CPEB1
BRF1	CPSF6
BRF1	CRISPLD2
BRF1	CSGALNACT2
BRF1	CSNK2A2
BRF1	CTIF
BRF1	CUEDC1
BRF1	DCTN4
BRF1	DCUN1D1
BRF1	DDHD1
BRF1	DIP2B
BRF1	DISC1
BRF1	DLGAP4
BRF1	DMXL1
BRF1	DNAJB14
BRF1	DONSON
BRF1	DSE
BRF1	DYNC1LI2
BRF1	ELMSAN1
BRF1	EML4
BRF1	EMSY
BRF1	FAM107B
BRF1	FAM120C
BRF1	FAM135A
BRF1	FAM177A1
BRF1	FRA10AC1
BRF1	FRMD4A
BRF1	GALNT2
BRF1	GARS
BRF1	GDI2
BRF1	GNA13
BRF1	GNG12
BRF1	GPR180
BRF1	GTF2A1
BRF1	GUCY1A2
BRF1	HECTD1
BRF1	HIVEP2
BRF1	HP1BP3
BRF1	IDE
BRF1	IGFBP4
BRF1	IPO9
BRF1	KCMF1
BRF1	KDM3A
BRF1	KLF10
BRF1	KREMEN1
BRF1	LATS2
BRF1	LHFPL2
BRF1	LMAN1
BRF1	LRRC8D
BRF1	MAP4K5
BRF1	MAPK6
BRF1	MLLT3
BRF1	MRI1
BRF1	MRPL4
BRF1	MSL2
BRF1	MTA3
BRF1	MTHFD1L
BRF1	MYO18A
BRF1	MYO1D
BRF1	NEURL1B
BRF1	NPEPPS
BRF1	NR2F2
BRF1	NREP
BRF1	PDZD8
BRF1	PKNOX1
BRF1	PMEPA1
BRF1	PNPLA8
BRF1	PPP3R1
BRF1	PRICKLE1
BRF1	PTP4A2
BRF1	RAI14
BRF1	RARA
BRF1	RASSF8
BRF1	RAVER2
BRF1	RIMKLB
BRF1	RREB1
BRF1	RUNX1
BRF1	SAP130
BRF1	SCMH1
BRF1	SH3PXD2A
BRF1	SH3RF1
BRF1	SLC35F5
BRF1	SMG6
BRF1	SNX24
BRF1	SNX30
BRF1	SPECC1
BRF1	SPSB1
BRF1	SS18
BRF1	ST3GAL4
BRF1	SUSD6
BRF1	TBC1D23
BRF1	TGFB3
BRF1	TGFBR1
BRF1	THBS2
BRF1	TLK1
BRF1	TNC
BRF1	TOX2
BRF1	TRAF3
BRF1	UGGT2
BRF1	UNC5B
BRF1	USP25
BRF1	WHRN
BRF1	WWC2
BRF1	ZFY
BRF1	ZFYVE9
BRF1	ZNF254
BRF1	ZNF423
BRF1	ZSWIM4
BRF1	GNAL
BRF1	KALRN
BRF1	KLHDC1
BRF1	MPP5
BRF1	PAXBP1
BRF1	SPATA13
BRF1	SPECC1L
BRF1	SPON1
BRF1	TBC1D19
BRF1	TMEM168
BRF1	TMEM39A
BRF1	TNKS2
BRF1	TOP1
BRF1	ULK1
BRF1	ZFC3H1
BRF1	ZFYVE16
BRF1	ZNF407
BRF1	ACOX3
BRF1	CSRNP2
BRF1	MYOF
BRF1	PGAP1
BRF1	SRP54
BRF1	STT3B
BRF1	TTC33
BRF1	ZNF248
BRF1	ACCS
BRF1	CEP44
BRF1	CYP7B1
BRF1	DGKI
BRF1	DNM2
BRF1	ELAVL1
BRF1	FARP2
BRF1	FOXJ3
BRF1	GFOD1
BRF1	GPATCH2L
BRF1	HNRNPAB
BRF1	ICE1
BRF1	LUC7L
BRF1	NPAS2
BRF1	PCNX4
BRF1	POLG
BRF1	PPP1R10
BRF1	PTBP1
BRF1	R3HDM1
BRF1	RAB31
BRF1	RAB5B
BRF1	RBM4B
BRF1	RNF152
BRF1	SNX13
BRF1	SUCLG2
BRF1	SVIL
BRF1	TCERG1
BRF1	TCF20
BRF1	TMED10
BRF1	USP45
BRF1	VAV2
CARF	CARF
CARF	CHST15
CARF	COLQ
CARF	PDXK
CARF	WDR12
CAT	ELOVL6
CAT	KLF8
CAT	MORC4
CAT	NAALAD2
CBX3	CREB3L1
CBX3	KMT2D
CBX3	PRELP
CEBPB	C5orf51
CEBPB	CHID1
CEBPB	DBNL
CEBPB	DDX52
CEBPB	EIF3M
CEBPB	MRPS36
CEBPB	OSBPL2
CEBPB	RPS4X
CEBPB	SLC39A1
CEBPB	STX12
CEBPB	TNPO3
CEBPB	SECISBP2
CEBPB	MYO5B
CEBPB	RPS12
CEBPB	SUDS3
CEBPB	USP6NL
CEBPB	WDR41
CEBPB	FOS
CEBPB	IFNGR1
CEBPB	RPL24
CEBPB	UNC119B
CEBPB	CDK2AP1
CEBPB	CEBPB
CEBPD	GPC4
CEBPD	H3F3B
CEBPD	IFITM3
CEBPD	SPARCL1
CEBPD	A2M
CEBPD	PLTP
CEBPD	C1R
CEBPD	C1S
CEBPD	C3
CEBPD	CES1
CEBPD	MMP2
CEBPD	PRNP
CEBPD	ADH1B
CEBPD	SERPING1
CEBPD	ADGRB3
CEBPD	ANTXR2
CEBPD	CD81
CEBPD	DCN
CEBPD	MARCKS
CEBPD	NR1D1
CEBPD	PRELP
CEBPD	SBDS
CEBPD	SERPINF1
CEBPD	STEAP4
CEBPD	SPRY1
CEBPD	GBP2
CEBPD	TRIM8
CEBPD	CLEC14A
CEBPD	IRF2BPL
CEBPD	RPL23
CEBPD	SYT11
CEBPD	TXNIP
CEBPD	ADAR
CEBPD	ADGRL3
CEBPD	AKAP12
CEBPD	APOD
CEBPD	ATP6V0E1
CEBPD	ATXN7L3B
CEBPD	BMPER
CEBPD	C18orf25
CEBPD	CCL2
CEBPD	CDIP1
CEBPD	CHST9
CEBPD	CXCL12
CEBPD	DAP
CEBPD	DCLK1
CEBPD	ESD
CEBPD	FAM49B
CEBPD	FGF7
CEBPD	FTH1
CEBPD	HARS
CEBPD	HAS2
CEBPD	HERPUD1
CEBPD	HNRNPA0
CEBPD	HSPA8
CEBPD	LAMA4
CEBPD	MCFD2
CEBPD	MRPS30
CEBPD	NDUFA4L2
CEBPD	PGBD1
CEBPD	PSMB4
CEBPD	RGS2
CEBPD	ROBO2
CEBPD	RPA3
CEBPD	RPL32
CEBPD	SERPINA3
CEBPD	SLC38A2
CEBPD	SSX2IP
CEBPD	TM4SF1
CEBPD	TMEM123
CEBPD	UBC
CEBPD	VIM
CEBPD	AAMDC
CEBPD	ACER3
CEBPD	ACKR3
CEBPD	AFTPH
CEBPD	AGTR1
CEBPD	AHNAK
CEBPD	ALPK1
CEBPD	AMMECR1
CEBPD	AMZ1
CEBPD	ANXA11
CEBPD	ANXA2
CEBPD	APBA1
CEBPD	APCDD1
CEBPD	ARF1
CEBPD	ARF4
CEBPD	ARPC5
CEBPD	ATRAID
CEBPD	B4GALT1
CEBPD	BTG1
CEBPD	C11orf74
CEBPD	C12orf60
CEBPD	CALM1
CEBPD	CALR
CEBPD	CCDC186
CEBPD	CD14
CEBPD	CD164
CEBPD	CD34
CEBPD	CDKN1B
CEBPD	CEP44
CEBPD	COBLL1
CEBPD	CORO2B
CEBPD	CRYBG3
CEBPD	CTSD
CEBPD	CYSLTR2
CEBPD	DBP
CEBPD	DCHS2
CEBPD	DHRS3
CEBPD	DIXDC1
CEBPD	DKK3
CEBPD	DUSP6
CEBPD	EDNRB
CEBPD	EFEMP1
CEBPD	EID1
CEBPD	EIF1
CEBPD	EIF4E
CEBPD	EIF4G2
CEBPD	ELK4
CEBPD	EMP2
CEBPD	EPHA6
CEBPD	FAM13C
CEBPD	FAM163A
CEBPD	FBLN5
CEBPD	FIGN
CEBPD	FILIP1L
CEBPD	FNDC3B
CEBPD	FOXO3
CEBPD	FRMPD4
CEBPD	G0S2
CEBPD	GLRX5
CEBPD	GLUL
CEBPD	GNAI2
CEBPD	GNAS
CEBPD	GPC3
CEBPD	GPX3
CEBPD	GUK1
CEBPD	HLF
CEBPD	HMGN2
CEBPD	HSP90B1
CEBPD	HSPA5
CEBPD	IGFBP4
CEBPD	IGFBP6
CEBPD	IGFBP7
CEBPD	IL1R1
CEBPD	IL33
CEBPD	IL6ST
CEBPD	IRS1
CEBPD	IRS2
CEBPD	ITGB8
CEBPD	ITM2A
CEBPD	ITM2B
CEBPD	JAG1
CEBPD	JUN
CEBPD	KANK1
CEBPD	KATNAL1
CEBPD	KPNA1
CEBPD	LGR4
CEBPD	LIFR
CEBPD	LPCAT2
CEBPD	LRRC8D
CEBPD	MAN1A1
CEBPD	MAVS
CEBPD	MGST1
CEBPD	MR1
CEBPD	MTMR6
CEBPD	NAA50
CEBPD	NAV3
CEBPD	NCOA7
CEBPD	NID1
CEBPD	ORMDL1
CEBPD	PAG1
CEBPD	PCBP1
CEBPD	PDK4
CEBPD	PHC2
CEBPD	PID1
CEBPD	PIK3R1
CEBPD	PITPNC1
CEBPD	PLAC9
CEBPD	PLCG2
CEBPD	PLSCR1
CEBPD	PPP1R10
CEBPD	PPP4R2
CEBPD	PRKAR1A
CEBPD	PROS1
CEBPD	PTGDS
CEBPD	PTGFRN
CEBPD	PTGIR
CEBPD	PTH1R
CEBPD	PTN
CEBPD	PTPRD
CEBPD	RAB11FIP2
CEBPD	RAB30
CEBPD	RAD21
CEBPD	RAP2A
CEBPD	RBM27
CEBPD	RDX
CEBPD	RET
CEBPD	RPL17
CEBPD	RPL34
CEBPD	RPP30
CEBPD	RPS19
CEBPD	RPS6KA3
CEBPD	RTN4
CEBPD	S100A10
CEBPD	S100A13
CEBPD	SCARA5
CEBPD	SCN7A
CEBPD	SDCBP
CEBPD	SDK1
CEBPD	SEC62
CEBPD	SEMA6D
CEBPD	SFMBT2
CEBPD	SLC1A2
CEBPD	SLCO2B1
CEBPD	SMS
CEBPD	SNTB1
CEBPD	SPOCK1
CEBPD	SPRY2
CEBPD	SPRY4
CEBPD	SURF4
CEBPD	TACC1
CEBPD	TBC1D9
CEBPD	TBX15
CEBPD	TFPI
CEBPD	TIMP3
CEBPD	TMBIM6
CEBPD	TMEM33
CEBPD	TMSB4X
CEBPD	TOM1L1
CEBPD	TPM4
CEBPD	TPT1
CEBPD	TRHDE
CEBPD	TSC22D3
CEBPD	TSTD3
CEBPD	TUBA1A
CEBPD	UAP1
CEBPD	UBE2E3
CEBPD	UNC5C
CEBPD	USP54
CEBPD	VSTM4
CEBPD	WNT5B
CEBPD	YBX3
CEBPD	ZC3H12C
CEBPD	ZFP36L2
CEBPD	ZFYVE9
CEBPD	ZNF124
CEBPD	ZNF516
CEBPD	TNPO1
CEBPD	TUBB
CEBPD	ARL8B
CEBPD	BIRC2
CEBPD	C8orf34
CEBPD	H2AFV
CEBPD	KCND3
CEBPD	NEK6
CEBPD	RBFOX1
CEBPD	SIMC1
CEBPD	ABCA6
CEBPD	CPNE3
CEBPD	CRISPLD2
CEBPD	HINT1
CEBPD	HTRA3
CEBPD	PGRMC1
CEBPD	CFD
CEBPD	RPL3
CEBPD	ABCA8
CEBPD	ABCA9
CEBPD	ACTA2
CEBPD	ACTG1
CEBPD	AHCTF1
CEBPD	ALDH1A1
CEBPD	ANGPT1
CEBPD	ANXA1
CEBPD	AR
CEBPD	ARID5B
CEBPD	BCL6
CEBPD	C1orf21
CEBPD	CALCRL
CEBPD	CANX
CEBPD	COL1A1
CEBPD	CYBRD1
CEBPD	DTX4
CEBPD	EEF1A1
CEBPD	EGFR
CEBPD	ELF2
CEBPD	EPAS1
CEBPD	FAIM2
CEBPD	FOSL2
CEBPD	FSTL1
CEBPD	GAS1
CEBPD	GLIS3
CEBPD	GNPNAT1
CEBPD	HNRNPU
CEBPD	HSD11B1
CEBPD	HTRA1
CEBPD	IER2
CEBPD	IL6R
CEBPD	KCNMB2
CEBPD	KIAA0040
CEBPD	KLF9
CEBPD	MORF4L2
CEBPD	NAA20
CEBPD	NDRG1
CEBPD	NEURL1B
CEBPD	NFE2L2
CEBPD	NR1D2
CEBPD	NUFIP2
CEBPD	OSMR
CEBPD	PARP8
CEBPD	PDE1A
CEBPD	PDGFRA
CEBPD	PHF3
CEBPD	PLCB1
CEBPD	PLD1
CEBPD	PRKG1
CEBPD	PTGIS
CEBPD	PTMA
CEBPD	PTPN12
CEBPD	RAD23B
CEBPD	RCBTB2
CEBPD	SETD7
CEBPD	SH3PXD2B
CEBPD	SMAD1
CEBPD	SMAD3
CEBPD	SPATA6
CEBPD	SRP14
CEBPD	STAT3
CEBPD	STAT6
CEBPD	TGFBR2
CEBPD	TGFBR3
CEBPD	TMEM30A
CEBPD	TMTC2
CEBPD	TNFAIP2
CEBPD	TOR1AIP2
CEBPD	UBB
CEBPD	UGP2
CEBPD	XRN2
CEBPD	ZNF518A
CEBPD	RFX3
CEBPD	ALDH1A2
CEBPD	ANGPTL2
CEBPD	ASPH
CEBPD	ATMIN
CEBPD	CBR3
CEBPD	CCDC80
CEBPD	DOCK4
CEBPD	EEF2
CEBPD	FAM214A
CEBPD	GNG12
CEBPD	JUND
CEBPD	2021-03-03
CEBPD	MFAP5
CEBPD	RAB18
CEBPD	RFTN1
CEBPD	TM9SF3
CEBPD	TNS2
CEBPD	UBN2
CEBPD	XPO7
CEBPD	ZFP91
CEBPD	APC
CEBPD	USP7
CEBPD	ADAMTS5
CEBPD	ANGPTL5
CEBPD	BCHE
CEBPD	CBX5
CEBPD	DICER1
CEBPD	EPHX1
CEBPD	FIBIN
CEBPD	FTL
CEBPD	GLRX
CEBPD	GSN
CEBPD	HGF
CEBPD	IL15RA
CEBPD	KCNS3
CEBPD	LAMC1
CEBPD	LRP10
CEBPD	LUM
CEBPD	MATN2
CEBPD	MBP
CEBPD	MMP16
CEBPD	MYO10
CEBPD	PAMR1
CEBPD	PCYOX1
CEBPD	PTEN
CEBPD	SACS
CEBPD	SH3RF1
CEBPD	SHISA3
CEBPD	SLC2A3
CEBPD	SLIT2
CEBPD	SYN3
CEBPD	SYTL4
CEBPD	TCEAL4
CEBPD	TCF21
CEBPD	TMEM248
CEBPD	TRAM1
CEBPD	COL15A1
CEBPD	CSTF3
CEBPD	EGR1
CEBPD	GABARAPL2
CEBPD	MME
CEBPD	NEGR1
CEBPD	NOVA1
CEBPD	SECISBP2L
CEBPG	B4GALT6
CEBPG	NOC3L
CEBPG	ADAR
CEBPG	CAMKK2
CEBPG	CFAP36
CEBPG	DAB1
CEBPG	ENO4
CEBPG	FAM234A
CEBPG	GNAI2
CEBPG	GSTA4
CEBPG	MYNN
CEBPG	NUCB2
CEBPG	PLGLB1
CEBPG	TMEM233
CEBPG	URB1
CEBPG	WDR61
CEBPG	XPO6
CEBPG	CEBPG
CEBPG	PALMD
CEBPG	ARMCX4
CEBPG	CAV2
CEBPG	CXXC5
CEBPG	DBP
CEBPG	HLCS
CEBPG	KLF2
CEBPG	MEOX1
CEBPG	PBX3
CEBPG	PDE4B
CEBPG	PRTG
CEBPG	TENM4
CEBPG	PCMT1
CEBPG	ANO1
CEBPG	APC
CEBPG	EIF2B3
CEBPG	FGF14
CEBPG	G2E3
CEBPG	PDE5A
CEBPG	PKP4
CEBPG	PLXNC1
CEBPG	PTGIS
CEBPG	RHOB
CEBPG	SERPINE2
CEBPG	SPATA13
CEBPG	SRP14
CEBPG	STEAP2
CEBPG	TMEM263
CEBPG	TRIB2
CEBPG	CTDSP1
CEBPG	GALM
CEBPG	MTM1
CEBPG	POLR3D
CEBPG	ACTG1
CEBPG	ADAMTSL2
CEBPG	ALKBH5
CEBPG	ANP32A
CEBPG	BHLHE40
CEBPG	BICC1
CEBPG	CCNI
CEBPG	DUSP16
CEBPG	DYRK1A
CEBPG	EIF4E
CEBPG	ERH
CEBPG	ETF1
CEBPG	FAM107B
CEBPG	FN1
CEBPG	HIC1
CEBPG	HMGB1
CEBPG	HTRA1
CEBPG	NIN
CEBPG	PAK3
CEBPG	PER3
CEBPG	PHGDH
CEBPG	PLEKHH2
CEBPG	PTGFRN
CEBPG	RHEB
CEBPG	SLC20A1
CEBPG	SMAD6
CEBPG	SRGAP2C
CEBPG	TFEB
CEBPG	UBB
CEBPG	VPS13A
CEBPG	ZBTB25
CEBPG	ZBTB7C
CEBPG	ZNF706
CEBPG	ACACA
CEBPG	ANO6
CEBPG	ATP1B1
CEBPG	ATP6V1B2
CEBPG	AZIN2
CEBPG	CEP112
CEBPG	INSIG2
CEBPG	LOXL2
CEBPG	NRG3
CEBPG	PLPP5
CEBPG	PMEPA1
CEBPG	POLR3B
CEBPG	RAPH1
CEBPG	RGMB
CEBPG	RIMKLB
CEBPG	SMCO4
CEBPG	SNTB2
CEBPG	SYNCRIP
CEBPG	TRAM2
CEBPG	VCAN
CEBPG	ZNF618
CEBPG	ZNF800
CEBPG	ANKH
CEBPG	ANXA2
CEBPG	ARF4
[truncated: 38,458 more rows]

## Sheet: Cardiomyocyte_Regulon_Activity
regulonID	TF	targerGeneNumber	regulonMeanActivity_HCM	regulonMeanActivity_HEALTHY	RegulonActivity_log2FC	pValue	adj.Pvalue
TAF7 (13g)	TAF7	0.0339011	0.00828193	2.03329	13	0	0
IRF6 (12g)	IRF6	0.0267196	0.0078219	1.77231	12	0	0
SAP30 (13g)	SAP30	0.00751929	0.00242119	1.63488	13	0	0
XBP1 (12g)	XBP1	0.0191149	0.0100574	0.926441	12	0	0
ZFHX3_extended (20g)	ZFHX3	0.085542	0.0454894	0.911102	20	0	0
JUN (57g)	JUN	0.0641894	0.0341689	0.909651	57	0	0
MYBL1_extended (53g)	MYBL1	0.0741108	0.0447384	0.728168	53	0	0
ETS2 (25g)	ETS2	0.0113853	0.00702193	0.697235	25	0	0
CREB5_extended (63g)	CREB5	0.19943	0.128302	0.636338	63	0	0
REST_extended (14g)	REST	0.0110001	0.00716934	0.617606	14	0	0
POLR2A (361g)	POLR2A	0.10174	0.0664421	0.61471	361	0	0
SIX5 (22g)	SIX5	0.01479	0.00978132	0.596522	22	0	0
HMGN3 (82g)	HMGN3	0.127729	0.0851916	0.584305	82	0	0
ZNF768_extended (23g)	ZNF768	0.0300762	0.020319	0.565791	23	0	0
STAT1 (44g)	STAT1	0.0940289	0.0695597	0.434854	44	0	0
HMGB2_extended (22g)	HMGB2	0.0583931	0.0434325	0.427026	22	0	0
RUNX2 (20g)	RUNX2	0.115138	0.085685	0.426253	20	0	0
E2F3 (29g)	E2F3	0.0417874	0.0311007	0.426119	29	0	0
MAX_extended (801g)	MAX	0.122129	0.0918849	0.410504	801	0	0
NR3C1 (250g)	NR3C1	0.117866	0.0887116	0.409951	250	0	0
FLI1_extended (10g)	FLI1	0.0584048	0.0459997	0.344462	10	0	0
NR2C1 (13g)	NR2C1	0.0457198	0.0364067	0.328616	13	0	0
ELK4_extended (498g)	ELK4	0.0678302	0.0547777	0.30834	498	0	0
BRCA1 (590g)	BRCA1	0.0960068	0.0782113	0.29576	590	0	0
FOXN2 (22g)	FOXN2	0.084958	0.0703777	0.271631	22	0	0
SRF (84g)	SRF	0.0836656	0.0695398	0.266795	84	0	0
SETDB1_extended (13g)	SETDB1	0.0143134	0.011943	0.261193	13	0	0
NFYB_extended (259g)	NFYB	0.0658519	0.0555564	0.245271	259	0	0
POU6F2 (28g)	POU6F2	0.0890339	0.0765178	0.21856	28	0	0
TBP_extended (13g)	TBP	0.0237181	0.0204239	0.215735	13	0	0
SMAD9 (45g)	SMAD9	0.0825804	0.0718085	0.201646	45	0	0
IRF2_extended (18g)	IRF2	0.0904211	0.079758	0.181031	18	0	0
MXI1 (16g)	MXI1	0.136457	0.121151	0.171644	16	0	0
SP3_extended (47g)	SP3	0.0650021	0.0579116	0.166635	47	0	0
NFIB (14g)	NFIB	0.449569	0.416359	0.110715	14	0	0
PPARD (17g)	PPARD	0.0466011	0.0434333	0.101565	17	0	0
CHD2 (23g)	CHD2	0.0587797	0.0551043	0.0931539	23	0	0
TBL1XR1 (17g)	TBL1XR1	0.308489	0.289462	0.0918452	17	0	0
ZEB1_extended (120g)	ZEB1	0.209785	0.198388	0.080583	120	0	0
SP4_extended (33g)	SP4	0.189688	0.183158	0.0505415	33	0	0
ELF2 (12g)	ELF2	0.217002	0.209874	0.0481853	12	0	0
CNOT4 (21g)	CNOT4	0.177696	0.187609	-0.0783151	21	0	0
ZKSCAN7 (16g)	ZKSCAN7	0.0199268	0.0211153	-0.0835747	16	0	0
MEF2A_extended (11g)	MEF2A	0.376885	0.402255	-0.0939863	11	0	0
NFATC2 (10g)	NFATC2	0.0825771	0.0884101	-0.0984688	10	0	0
CREBL2_extended (79g)	CREBL2	0.0818063	0.0877125	-0.100571	79	0	0
PPARG_extended (42g)	PPARG	0.103636	0.114152	-0.139427	42	0	0
FOXO3 (87g)	FOXO3	0.217421	0.239528	-0.1397	87	0	0
TAF1 (1059g)	TAF1	0.187228	0.233475	-0.31847	1059	0	0
ZFX_extended (756g)	ZFX	0.169657	0.211775	-0.319908	756	0	0
ESRRA (61g)	ESRRA	0.0915919	0.114741	-0.325084	61	0	0
ZNF384 (157g)	ZNF384	0.0381757	0.0480526	-0.331963	157	0	0
ZNF233 (41g)	ZNF233	0.0801468	0.101162	-0.335947	41	0	0
NFIA (731g)	NFIA	0.212529	0.2686	-0.337801	731	0	0
TGIF2_extended (15g)	TGIF2	0.0114307	0.0148051	-0.373186	15	0	0
ZNF121 (34g)	ZNF121	0.0220897	0.0287713	-0.381255	34	0	0
BPTF (408g)	BPTF	0.13982	0.182153	-0.381575	408	0	0
ZMIZ1 (848g)	ZMIZ1	0.190121	0.24822	-0.384701	848	0	0
YY1 (907g)	YY1	0.151557	0.199526	-0.396714	907	0	0
TFE3_extended (16g)	TFE3	0.0846014	0.111386	-0.396819	16	0	0
CUX1 (782g)	CUX1	0.162645	0.214567	-0.399706	782	0	0
MXD1_extended (55g)	MXD1	0.0774108	0.102969	-0.411597	55	0	0
HIF3A_extended (105g)	HIF3A	0.074142	0.098714	-0.412963	105	0	0
ZNF358 (466g)	ZNF358	0.119096	0.158827	-0.415328	466	0	0
EP300_extended (868g)	EP300	0.179659	0.240683	-0.421875	868	0	0
MEF2D_extended (903g)	MEF2D	0.178579	0.239635	-0.424279	903	0	0
POLR3A (588g)	POLR3A	0.105778	0.141985	-0.424706	588	0	0
E4F1_extended (10g)	E4F1	0.00555821	0.00746904	-0.426303	10	0	0
ZNF568 (45g)	ZNF568	0.0247103	0.033219	-0.426896	45	0	0
BDP1 (667g)	BDP1	0.137585	0.186061	-0.435455	667	0	0
E2F5_extended (42g)	E2F5	0.0480151	0.0650611	-0.438307	42	0	0
MAFG_extended (26g)	MAFG	0.0126077	0.0171307	-0.442272	26	0	0
SMARCA4 (728g)	SMARCA4	0.141593	0.192798	-0.445343	728	0	0
CTCF (593g)	CTCF	0.138035	0.18802	-0.445848	593	0	0
USF2 (62g)	USF2	0.0360437	0.0491325	-0.446929	62	0	0
NFE2L1 (32g)	NFE2L1	0.109601	0.149626	-0.449101	32	0	0
ZBTB17_extended (69g)	ZBTB17	0.0785516	0.10854	-0.466514	69	0	0
BRF1_extended (1377g)	BRF1	0.216289	0.298936	-0.466874	1377	0	0
GBX1_extended (75g)	GBX1	0.153295	0.211908	-0.467124	75	0	0
GTF3C2 (844g)	GTF3C2	0.136942	0.189458	-0.468307	844	0	0
ATF7 (28g)	ATF7	0.0787787	0.109363	-0.473248	28	0	0
RXRA (661g)	RXRA	0.151057	0.211478	-0.485411	661	0	0
NFYC (35g)	NFYC	0.146051	0.20536	-0.49168	35	0	0
RFX1_extended (587g)	RFX1	0.102695	0.145405	-0.501708	587	0	0
NR2F6_extended (287g)	NR2F6	0.102922	0.145831	-0.502744	287	0	0
IRF3 (250g)	IRF3	0.0966113	0.138323	-0.517776	250	0	0
TFAP4 (29g)	TFAP4	0.0109187	0.0156755	-0.521711	29	0	0
PML_extended (246g)	PML	0.0570682	0.0819726	-0.522455	246	0	0
ARID3A (351g)	ARID3A	0.0809974	0.116968	-0.530173	351	0	0
SREBF1 (390g)	SREBF1	0.0994073	0.144203	-0.536676	390	0	0
NFIC (617g)	NFIC	0.119063	0.17281	-0.537465	617	0	0
NELFE_extended (141g)	NELFE	0.0306526	0.0444945	-0.537616	141	0	0
NFATC1 (12g)	NFATC1	0.00723949	0.0105224	-0.539509	12	0	0
ZBTB7A (46g)	ZBTB7A	0.0452729	0.0658323	-0.540147	46	0	0
BANP (71g)	BANP	0.0881966	0.128677	-0.544961	71	0	0
SP2 (58g)	SP2	0.0492667	0.0724698	-0.556767	58	0	0
RARA (208g)	RARA	0.104274	0.15537	-0.575327	208	0	0
HDAC6 (317g)	HDAC6	0.0808475	0.121016	-0.581921	317	0	0
GTF2IRD1 (546g)	GTF2IRD1	0.105469	0.158847	-0.590814	546	0	0
TCF3_extended (22g)	TCF3	0.0151849	0.0229447	-0.595523	22	0	0
NR4A1 (12g)	NR4A1	0.0418946	0.0641201	-0.614011	12	0	0
SREBF2 (231g)	SREBF2	0.111554	0.171429	-0.619863	231	0	0
TFEB_extended (25g)	TFEB	0.044738	0.0695164	-0.635852	25	0	0
PPARA_extended (76g)	PPARA	0.156034	0.24271	-0.637375	76	0	0
SP1 (11g)	SP1	0.012821	0.0202884	-0.662149	11	0	0
TEAD2_extended (188g)	TEAD2	0.0570127	0.093343	-0.711259	188	0	0
ERF (59g)	ERF	0.0220863	0.0396562	-0.844395	59	0	0
KLF15 (26g)	KLF15	0.0408215	0.0912784	-1.16095	26	0	0
HCFC1 (15g)	HCFC1	0.0105521	0.0237584	-1.1709	15	0	0
CREB3L2 (11g)	CREB3L2	0.119315	0.149335	-0.323781	11	8.90585e-294	2.18193e-291
AHCTF1 (581g)	AHCTF1	0.16075	0.20915	-0.379719	581	4.28331e-291	1.04941e-288
ETV6_extended (25g)	ETV6	0.177102	0.183957	-0.0547885	25	1.76844e-279	4.33268e-277
MAFK_extended (13g)	MAFK	0.0661628	0.0418135	0.66205	13	1.53964e-271	3.77212e-269
ZNF76 (28g)	ZNF76	0.0147631	0.0132273	0.15848	28	6.16684e-267	1.51088e-264
ETV3 (65g)	ETV3	0.0337618	0.0356295	-0.0776798	65	1.11413e-264	2.72961e-262
RORA (10g)	RORA	0.264941	0.195754	0.43663	10	5.55261e-259	1.36039e-256
FOXP2 (125g)	FOXP2	0.194831	0.168659	0.208119	125	1.82726e-244	4.47678e-242
CREB3L1 (63g)	CREB3L1	0.0514569	0.0191758	1.42408	63	1.81925e-242	4.45715e-240
THRA (12g)	THRA	0.00641216	0.00830872	-0.373816	12	1.09698e-237	2.68761e-235
ZNF671 (18g)	ZNF671	0.0112442	0.0125265	-0.155807	18	8.41771e-234	2.06234e-231
CUX2 (14g)	CUX2	0.0525041	0.0110698	2.2458	14	1.44778e-233	3.54707e-231
DDIT3_extended (45g)	DDIT3	0.0366202	0.023391	0.646685	45	1.60712e-232	3.93745e-230
MLX (16g)	MLX	0.012338	0.0050752	1.28157	16	2.7479e-221	6.73236e-219
ZNF484 (13g)	ZNF484	0.00484689	0.00269701	0.845697	13	4.50175e-218	1.10293e-215
E2F6 (49g)	E2F6	0.0728021	0.0940366	-0.369242	49	1.92992e-207	4.72829e-205
SUPT20H_extended (701g)	SUPT20H	0.158208	0.142085	0.155071	701	1.06992e-199	2.6213e-197
ZBTB7B_extended (54g)	ZBTB7B	0.0128007	0.0165232	-0.368277	54	1.54753e-196	3.79146e-194
KLF6_extended (60g)	KLF6	0.0424517	0.018085	1.23103	60	3.41961e-180	8.37804e-178
TCF7 (12g)	TCF7	0.00818063	0.00139808	2.54876	12	2.23893e-177	5.48538e-175
HSF1 (35g)	HSF1	0.0334075	0.0104899	1.67117	35	7.38362e-176	1.80899e-173
GMEB1_extended (143g)	GMEB1	0.0512602	0.0473732	0.113767	143	1.23061e-169	3.015e-167
IRX6 (29g)	IRX6	0.128434	0.0642272	0.999773	29	3.48174e-167	8.53027e-165
UBE2K (25g)	UBE2K	0.116167	0.129074	-0.152	25	8.23494e-164	2.01756e-161
ESRRG_extended (35g)	ESRRG	0.361985	0.386429	-0.0942729	35	1.12241e-154	2.7499e-152
CREM_extended (47g)	CREM	0.197784	0.212749	-0.105227	47	1.64596e-149	4.03261e-147
FOXP4_extended (32g)	FOXP4	0.0882743	0.0860807	0.0363041	32	1.79756e-144	4.40402e-142
STAT3 (35g)	STAT3	0.0934067	0.106731	-0.192386	35	4.23331e-143	1.03716e-140
RFX3_extended (12g)	RFX3	0.240303	0.217045	0.146859	12	1.41255e-141	3.46075e-139
SIN3A (24g)	SIN3A	0.0199561	0.0174817	0.190982	24	1.04425e-140	2.55841e-138
ELK3 (16g)	ELK3	0.0170185	0.00918689	0.889456	16	1.81761e-139	4.45315e-137
PUM3_extended (28g)	PUM3	0.0926477	0.0829628	0.159291	28	2.44212e-130	5.98319e-128
RAD21_extended (450g)	RAD21	0.0851551	0.0578925	0.556717	450	3.61983e-123	8.86859e-121
KLF3_extended (20g)	KLF3	0.0165583	0.00770571	1.10355	20	4.40315e-122	1.07877e-119
JUND (120g)	JUND	0.0522291	0.0208072	1.32777	120	2.69201e-120	6.59541e-118
SMAD1 (15g)	SMAD1	0.0905798	0.0635871	0.510455	15	7.45068e-117	1.82542e-114
ZNF614 (18g)	ZNF614	0.0234351	0.0214032	0.130842	18	6.7363e-114	1.65039e-111
HINFP (29g)	HINFP	0.00962138	0.00682	0.496472	29	1.40855e-109	3.45095e-107
NFE2L3_extended (18g)	NFE2L3	0.00878873	0.00131297	2.74282	18	7.8919e-109	1.93352e-106
AR_extended (13g)	AR	0.15634	0.174024	-0.154602	13	2.2014e-107	5.39342e-105
CEBPD_extended (110g)	CEBPD	0.0436691	0.0169775	1.36299	110	2.79887e-101	6.85724e-99
POU2F1 (19g)	POU2F1	0.208177	0.181359	0.198958	19	7.25785e-97	1.77817e-94
PBX1 (797g)	PBX1	0.206578	0.265647	-0.362823	797	3.98068e-95	9.75268e-93
ZNF362 (302g)	ZNF362	0.0747405	0.0896134	-0.261824	302	5.00549e-93	1.22635e-90
OVOL2 (36g)	OVOL2	0.0235947	0.00691114	1.77146	36	4.79257e-92	1.17418e-89
HIST1H2BN_extended (155g)	HIST1H2BN	0.0346899	0.0149586	1.21354	155	1.76386e-87	4.32145e-85
TBX5_extended (12g)	TBX5	0.384157	0.453351	-0.238932	12	1.84412e-87	4.51808e-85
JDP2_extended (183g)	JDP2	0.096039	0.118996	-0.309217	183	1.63664e-85	4.00977e-83
TIMM8A (28g)	TIMM8A	0.0154955	0.00239133	2.69597	28	1.0591e-84	2.5948e-82
TBX3_extended (14g)	TBX3	0.0213914	0.0102891	1.05592	14	2.75716e-84	6.75504e-82
PGR (18g)	PGR	0.143647	0.100207	0.519548	18	1.59489e-79	3.90749e-77
XRCC4_extended (575g)	XRCC4	0.161543	0.11831	0.449351	575	1.86022e-79	4.55755e-77
ZNF91_extended (693g)	ZNF91	0.180077	0.233006	-0.371754	693	5.21677e-76	1.27811e-73
HDAC2_extended (328g)	HDAC2	0.0731344	0.0509038	0.522778	328	4.19606e-74	1.02804e-71
TRPS1_extended (12g)	TRPS1	0.092257	0.102516	-0.152124	12	1.6531e-69	4.05008e-67
FOXJ3 (22g)	FOXJ3	0.110777	0.105723	0.0673657	22	2.13122e-69	5.22149e-67
CEBPB (17g)	CEBPB	0.0224342	0.00172442	3.70152	17	9.39947e-66	2.30287e-63
JAZF1 (836g)	JAZF1	0.215795	0.254184	-0.236212	836	5.83246e-64	1.42895e-61
FOXK1_extended (649g)	FOXK1	0.164091	0.209473	-0.352264	649	1.62455e-63	3.98014e-61
GABPB1_extended (26g)	GABPB1	0.0102475	0.012085	-0.237946	26	2.54671e-63	6.23945e-61
CBFB_extended (17g)	CBFB	0.0604233	0.0674832	-0.159422	17	6.87741e-63	1.68497e-60
NRF1_extended (841g)	NRF1	0.184157	0.22729	-0.303594	841	2.81457e-62	6.8957e-60
FOXO1 (644g)	FOXO1	0.164924	0.201067	-0.285873	644	4.95216e-62	1.21328e-59
BHLHE40_extended (265g)	BHLHE40	0.0503583	0.0218846	1.20231	265	1.40968e-60	3.4537e-58
ZNF780B (13g)	ZNF780B	0.0370822	0.0336197	0.141417	13	1.63285e-60	4.00047e-58
ZFY_extended (786g)	ZFY	0.169932	0.219255	-0.367656	786	5.28908e-57	1.29582e-54
TEAD3 (18g)	TEAD3	0.0944991	0.0848093	0.156078	18	5.89114e-56	1.44333e-53
GABPA (46g)	GABPA	0.0157546	0.0141798	0.15194	46	7.03953e-56	1.72468e-53
BCL11A_extended (21g)	BCL11A	0.144302	0.166777	-0.208828	21	8.60846e-56	2.10907e-53
BACH1_extended (52g)	BACH1	0.189814	0.149948	0.340121	52	1.46735e-54	3.595e-52
E2F4 (21g)	E2F4	0.0614473	0.0248072	1.30859	21	1.53096e-54	3.75086e-52
TCF7L1 (220g)	TCF7L1	0.117779	0.140187	-0.251278	220	1.61967e-52	3.96818e-50
RBBP5 (37g)	RBBP5	0.0185862	0.0191913	-0.0462214	37	1.25208e-51	3.06761e-49
AHR (12g)	AHR	0.0494839	0.0339527	0.54343	12	4.48023e-48	1.09766e-45
ZNF274_extended (928g)	ZNF274	0.120721	0.116759	0.0481428	928	7.13577e-46	1.74826e-43
CLOCK_extended (184g)	CLOCK	0.0970611	0.115308	-0.248533	184	6.38941e-43	1.56541e-40
SOX6_extended (55g)	SOX6	0.25938	0.236442	0.133578	55	2.54574e-41	6.23707e-39
CREB1_extended (525g)	CREB1	0.151825	0.13254	0.195984	525	5.1325e-41	1.25746e-38
HESX1_extended (11g)	HESX1	0.017748	0.00972195	0.868335	11	4.62743e-38	1.13372e-35
ELF1_extended (162g)	ELF1	0.130482	0.126973	0.0393361	162	2.26768e-35	5.55582e-33
MGA (471g)	MGA	0.161054	0.199839	-0.311294	471	7.77578e-35	1.90507e-32
KDM5A (239g)	KDM5A	0.0914743	0.117152	-0.356946	239	2.97036e-31	7.27739e-29
IRF1_extended (241g)	IRF1	0.0535777	0.0281889	0.926504	241	7.00566e-31	1.71639e-28
SOX5 (103g)	SOX5	0.194904	0.23726	-0.283704	103	2.3375e-29	5.72689e-27
RB1_extended (12g)	RB1	0.102219	0.0912335	0.164021	12	4.20846e-29	1.03107e-26
ZBTB37 (39g)	ZBTB37	0.0131328	0.00898157	0.548135	39	1.40483e-27	3.44184e-25
SMARCA5 (13g)	SMARCA5	0.0621405	0.0429831	0.531765	13	2.29703e-27	5.62772e-25
PBX3_extended (811g)	PBX3	0.229013	0.258915	-0.17705	811	1.01036e-26	2.47538e-24
ESRRB (14g)	ESRRB	0.155337	0.197575	-0.347	14	1.27577e-25	3.12564e-23
KDM5B_extended (752g)	KDM5B	0.139695	0.176942	-0.340996	752	5.11029e-25	1.25202e-22
HLF (47g)	HLF	0.137814	0.136587	0.0129016	47	1.03707e-24	2.54083e-22
KAT2A_extended (30g)	KAT2A	0.0623843	0.0670609	-0.104287	30	2.97037e-24	7.27742e-22
MEF2B (12g)	MEF2B	0.0211844	0.0246305	-0.217446	12	9.1062e-22	2.23102e-19
ARID5B (17g)	ARID5B	0.238589	0.237002	0.00962766	17	3.72146e-21	9.11759e-19
MAZ_extended (140g)	MAZ	0.0420248	0.0475113	-0.177029	140	4.06077e-21	9.94888e-19
BHLHE41 (11g)	BHLHE41	0.0107684	0.0025796	2.06159	11	2.8742e-20	7.04179e-18
ZNF143 (125g)	ZNF143	0.0483642	0.0596743	-0.303171	125	1.23019e-19	3.01397e-17
NR1H3_extended (21g)	NR1H3	0.0139342	0.0161849	-0.216018	21	7.41811e-18	1.81744e-15
ZNF263_extended (175g)	ZNF263	0.0942718	0.10649	-0.175823	175	4.3527e-17	1.06641e-14
TGIF1 (10g)	TGIF1	0.0130829	0.0160336	-0.293417	10	4.27658e-16	1.04776e-13
RCOR1_extended (965g)	RCOR1	0.194598	0.249099	-0.356226	965	8.60497e-16	2.10822e-13
BBX_extended (78g)	BBX	0.206715	0.186158	0.151113	78	2.28267e-15	5.59255e-13
ATF4_extended (244g)	ATF4	0.0577504	0.0515794	0.163036	244	3.56346e-15	8.73047e-13
RREB1_extended (749g)	RREB1	0.211658	0.245893	-0.216298	749	4.78697e-15	1.17281e-12
ZNF713 (91g)	ZNF713	0.11737	0.137482	-0.228171	91	1.36517e-14	3.34467e-12
ZNF84_extended (25g)	ZNF84	0.0247758	0.028173	-0.185384	25	1.4205e-14	3.48021e-12
ETS1 (24g)	ETS1	0.0836775	0.0993607	-0.247836	24	7.32046e-14	1.79351e-11
ATF2 (24g)	ATF2	0.0831546	0.0751316	0.146375	24	9.1644e-14	2.24528e-11
ENO1_extended (13g)	ENO1	0.0215573	0.0260608	-0.273704	13	3.43536e-13	8.41664e-11
FOSL2_extended (19g)	FOSL2	0.0439491	0.0496624	-0.176319	19	9.80964e-13	2.40336e-10
FOXN3_extended (275g)	FOXN3	0.225608	0.26234	-0.217621	275	1.36838e-12	3.35254e-10
NR2C2_extended (84g)	NR2C2	0.0375149	0.0337115	0.154221	84	4.75521e-12	1.16503e-09
BCLAF1 (43g)	BCLAF1	0.0170459	0.0132259	0.366065	43	1.10268e-10	2.70156e-08
PHF8 (103g)	PHF8	0.131875	0.160374	-0.282275	103	4.69604e-10	1.15053e-07
TBX20_extended (11g)	TBX20	0.371139	0.429429	-0.210459	11	7.20046e-10	1.76411e-07
JUNB (90g)	JUNB	0.0380078	0.012884	1.56071	90	2.16235e-09	5.29776e-07
MEIS2 (11g)	MEIS2	0.538323	0.55395	-0.0412848	11	6.09159e-09	1.49244e-06
ZNF148_extended (23g)	ZNF148	0.31397	0.307412	0.0304501	23	1.97497e-08	4.83867e-06
NFYA (15g)	NFYA	0.00606386	0.0069747	-0.201893	15	4.68456e-08	1.14772e-05
PPARGC1A_extended (31g)	PPARGC1A	0.279075	0.323848	-0.214667	31	2.23638e-07	5.47914e-05
KLF13 (62g)	KLF13	0.0278248	0.03127	-0.168406	62	3.37036e-07	8.25738e-05
RARB_extended (28g)	RARB	0.347601	0.346394	0.00501489	28	5.40732e-07	0.000132479
ARNT (85g)	ARNT	0.0545472	0.0650781	-0.254666	85	7.83484e-07	0.000191954
RXRB_extended (25g)	RXRB	0.00887898	0.00342011	1.37635	25	2.31839e-06	0.000568005
TEF_extended (103g)	TEF	0.0818598	0.0949219	-0.213587	103	1.40683e-05	0.00344672
FOXJ2_extended (49g)	FOXJ2	0.116083	0.133268	-0.19918	49	1.47049e-05	0.00360269
ATF1 (135g)	ATF1	0.0658458	0.0768336	-0.222646	135	1.89635e-05	0.00464606
ATF6B (18g)	ATF6B	0.0356841	0.041799	-0.228187	18	2.45265e-05	0.006009
MEIS1 (69g)	MEIS1	0.30904	0.365721	-0.24295	69	4.85539e-05	0.0118957
RFX2_extended (12g)	RFX2	0.0611566	0.0704839	-0.204785	12	0.000141294	0.0346171
FOXP1 (163g)	FOXP1	0.320215	0.327404	-0.0320277	163	0.000374346	0.0917148
TFDP1_extended (55g)	TFDP1	0.0169205	0.0193221	-0.191481	55	0.00174645	0.42788
MEF2C (62g)	MEF2C	0.253123	0.227513	0.153887	62	0.473625	1
TCF4_extended (72g)	TCF4	0.291002	0.292101	-0.00543906	72	0.128856	1
EZH2 (30g)	EZH2	0.0678283	0.0705479	-0.0567169	30	0.166461	1
TP53_extended (12g)	TP53	0.00680968	0.00770985	-0.179116	12	0.0938768	1

## Sheet: Cardiomyocyte_Regulon_Target
TF	targetGene
AHCTF1	AAK1
AHCTF1	ABL1
AHCTF1	ABLIM1
AHCTF1	ABR
AHCTF1	ACBD5
AHCTF1	ACO2
AHCTF1	ACSL1
AHCTF1	ADAR
AHCTF1	ADGRL2
AHCTF1	ADNP
AHCTF1	AFF1
AHCTF1	AGO3
AHCTF1	AHCTF1
AHCTF1	AHCY
AHCTF1	AHCYL1
AHCTF1	AHCYL2
AHCTF1	AHDC1
AHCTF1	AIFM1
AHCTF1	AK4
AHCTF1	ALG6
AHCTF1	ALPK2
AHCTF1	AMBRA1
AHCTF1	ANAPC16
AHCTF1	ANK1
AHCTF1	ANK2
AHCTF1	ANKRD6
AHCTF1	AP1G1
AHCTF1	AP3S1
AHCTF1	APOLD1
AHCTF1	AQP7
AHCTF1	AQR
AHCTF1	ARCN1
AHCTF1	ARHGAP17
AHCTF1	ARHGAP35
AHCTF1	ARHGEF10L
AHCTF1	ARID1A
AHCTF1	ARL17B
AHCTF1	ARMC1
AHCTF1	ARPC1A
AHCTF1	ASB15
AHCTF1	ASCC1
AHCTF1	ASH1L
AHCTF1	ASTN2
AHCTF1	ASXL2
AHCTF1	ATE1
AHCTF1	ATF2
AHCTF1	ATF7IP
AHCTF1	ATG13
AHCTF1	ATP2A2
AHCTF1	ATXN2
AHCTF1	AUTS2
AHCTF1	B4GALNT3
AHCTF1	BANP
AHCTF1	BCAR1
AHCTF1	BCAR3
AHCTF1	BCL11A
AHCTF1	BCL2L1
AHCTF1	BCL2L13
AHCTF1	BCL9
AHCTF1	BDH1
AHCTF1	BRF1
AHCTF1	BRINP3
AHCTF1	BRMS1L
AHCTF1	BSDC1
AHCTF1	BTRC
AHCTF1	C19orf12
AHCTF1	C1orf21
AHCTF1	C5orf15
AHCTF1	C6
AHCTF1	CACNB2
AHCTF1	CAPZB
AHCTF1	CASZ1
AHCTF1	CBFA2T2
AHCTF1	CCAR1
AHCTF1	CCDC85C
AHCTF1	CCNJL
AHCTF1	CDC27
AHCTF1	CDK12
AHCTF1	CDKL5
AHCTF1	CECR2
AHCTF1	CELSR1
AHCTF1	CEP112
AHCTF1	CEP350
AHCTF1	CEP85
AHCTF1	CEP85L
AHCTF1	CGNL1
AHCTF1	CHD6
AHCTF1	CHD9
AHCTF1	CHP1
AHCTF1	CLIC4
AHCTF1	CLTC
AHCTF1	CLUH
AHCTF1	CNNM2
AHCTF1	CNOT4
AHCTF1	CNST
AHCTF1	COL13A1
AHCTF1	COQ5
AHCTF1	CORO1C
AHCTF1	CPEB3
AHCTF1	CPNE1
AHCTF1	CPNE5
AHCTF1	CPT1A
AHCTF1	CREB3L2
AHCTF1	CRK
AHCTF1	CROCC
AHCTF1	CRTC3
AHCTF1	CRYZL1
AHCTF1	CSDC2
AHCTF1	CSDE1
AHCTF1	CSGALNACT1
AHCTF1	CSNK1A1
AHCTF1	CSNK1G1
AHCTF1	CSNK2A1
AHCTF1	CTCF
AHCTF1	CTNNA1
AHCTF1	CTNNA3
AHCTF1	CTNNB1
AHCTF1	CTNNBIP1
AHCTF1	CTPS2
AHCTF1	CUEDC1
AHCTF1	CYFIP2
AHCTF1	DAAM2
AHCTF1	DAG1
AHCTF1	DAZAP1
AHCTF1	DCAKD
AHCTF1	DDI2
AHCTF1	DDR2
AHCTF1	DDX19A
AHCTF1	DDX46
AHCTF1	DDX6
AHCTF1	DENND3
AHCTF1	DENND4A
AHCTF1	DENND5A
AHCTF1	DESI1
AHCTF1	DHRS3
AHCTF1	DHX8
AHCTF1	DMD
AHCTF1	DNAJB1
AHCTF1	DNAJB6
AHCTF1	DNAJC7
AHCTF1	DPP8
AHCTF1	DPYD
AHCTF1	DPYSL2
AHCTF1	DRG1
AHCTF1	DTX2
AHCTF1	DYNC1I2
AHCTF1	DYNLL1
AHCTF1	DYSF
AHCTF1	ECSIT
AHCTF1	EFCAB2
AHCTF1	EIF2B3
AHCTF1	EIF4EBP1
AHCTF1	EIF4EBP2
AHCTF1	EIF4G3
AHCTF1	ELMSAN1
AHCTF1	ENAH
AHCTF1	EP400
AHCTF1	EPC1
AHCTF1	EPS15
AHCTF1	ERBB4
AHCTF1	ERC1
AHCTF1	ESRRB
AHCTF1	ESRRG
AHCTF1	EVI5
AHCTF1	EXOC6
AHCTF1	EYA3
AHCTF1	EZH1
AHCTF1	FAF1
AHCTF1	FAF2
AHCTF1	FAM117A
AHCTF1	FAM126A
AHCTF1	FAM133B
AHCTF1	FAM135A
AHCTF1	FAM160B1
AHCTF1	FAM168A
AHCTF1	FAM234A
AHCTF1	FAM53B
AHCTF1	FAR1
AHCTF1	FBXL20
AHCTF1	FBXL4
AHCTF1	FBXO40
AHCTF1	FBXO42
AHCTF1	FERMT2
AHCTF1	FGF14
AHCTF1	FHIT
AHCTF1	FIGN
AHCTF1	FKBP5
AHCTF1	FNBP1
AHCTF1	FNBP1L
AHCTF1	FOXO3
AHCTF1	FRK
AHCTF1	FRMD4A
AHCTF1	G3BP2
AHCTF1	GALM
AHCTF1	GAPVD1
AHCTF1	GATAD2B
AHCTF1	GBF1
AHCTF1	GBX1
AHCTF1	GCNT2
AHCTF1	GFOD1
AHCTF1	GGA2
AHCTF1	GIPC2
AHCTF1	GNA13
AHCTF1	GNB1
AHCTF1	GNB4
AHCTF1	GOLPH3
AHCTF1	GOLPH3L
AHCTF1	GOSR1
AHCTF1	GPCPD1
AHCTF1	GRK5
AHCTF1	GSE1
AHCTF1	GTF2H2
AHCTF1	GTF2I
AHCTF1	GTF2IRD1
AHCTF1	H2AFY2
AHCTF1	HACD1
AHCTF1	HAND2
AHCTF1	HDAC5
AHCTF1	HELZ
AHCTF1	HIC2
AHCTF1	HIPK3
AHCTF1	HIVEP1
AHCTF1	HIVEP3
AHCTF1	HK1
AHCTF1	HMOX2
AHCTF1	HNRNPC
AHCTF1	HNRNPM
AHCTF1	HP1BP3
AHCTF1	IGF2BP2
AHCTF1	IGSF3
AHCTF1	IL1RAPL1
AHCTF1	ILF3
AHCTF1	INO80D
AHCTF1	INPP4A
AHCTF1	INPP5B
AHCTF1	IP6K3
AHCTF1	IPO7
AHCTF1	IQGAP1
AHCTF1	IST1
AHCTF1	ITCH
AHCTF1	ITPR1
AHCTF1	JUP
AHCTF1	KANK1
AHCTF1	KANSL1
AHCTF1	KAT6B
AHCTF1	KAT8
AHCTF1	KATNAL1
AHCTF1	KCNMB2
AHCTF1	KDM2A
AHCTF1	KDM4B
AHCTF1	KIF26B
AHCTF1	KLHDC10
AHCTF1	KLHL18
AHCTF1	KLHL8
AHCTF1	KMT2C
AHCTF1	KMT5B
AHCTF1	KRCC1
AHCTF1	LAMP2
AHCTF1	LARP1B
AHCTF1	LATS2
AHCTF1	LIFR
AHCTF1	LIMD1
AHCTF1	LIMS1
AHCTF1	LIMS2
AHCTF1	LIN52
AHCTF1	LMNA
AHCTF1	LRCH1
AHCTF1	LRP5
AHCTF1	LRRC20
AHCTF1	LRRC8D
AHCTF1	LRRFIP2
AHCTF1	LUZP1
AHCTF1	MAML1
AHCTF1	MAN1A1
AHCTF1	MAP3K14
AHCTF1	MAPK8IP3
AHCTF1	MAPKAP1
AHCTF1	2021-03-02
AHCTF1	MARK4
AHCTF1	MAVS
AHCTF1	MDN1
AHCTF1	MED13
AHCTF1	MEF2A
AHCTF1	MEF2B
AHCTF1	MEF2C
AHCTF1	MEF2D
AHCTF1	METTL2B
AHCTF1	MGRN1
AHCTF1	MIA2
AHCTF1	MIDN
AHCTF1	MINK1
AHCTF1	MITF
AHCTF1	MPP3
AHCTF1	MPPED2
AHCTF1	MRPL48
AHCTF1	MRPS35
AHCTF1	MSL1
AHCTF1	MSL2
AHCTF1	MTCH2
AHCTF1	MTIF3
AHCTF1	MTMR3
AHCTF1	MTOR
AHCTF1	MTSS1
AHCTF1	MYH14
AHCTF1	MYL4
AHCTF1	MYO1D
AHCTF1	MYO1E
AHCTF1	NACC2
AHCTF1	NALCN
AHCTF1	NAV1
AHCTF1	NBR1
AHCTF1	NCOA3
AHCTF1	NCOA6
AHCTF1	NCOR1
AHCTF1	NCOR2
AHCTF1	NDE1
AHCTF1	NDRG3
AHCTF1	NDUFAF1
AHCTF1	NEGR1
AHCTF1	NFAT5
AHCTF1	NFATC3
AHCTF1	NFYC
AHCTF1	NINJ2
AHCTF1	NMT1
AHCTF1	NOP58
AHCTF1	NPAS2
AHCTF1	NR1H3
AHCTF1	NR4A1
AHCTF1	NRF1
AHCTF1	NSF
AHCTF1	NUBPL
AHCTF1	NUCKS1
AHCTF1	NUDT4
AHCTF1	NUMB
AHCTF1	NXN
AHCTF1	OBSCN
AHCTF1	OPTN
AHCTF1	ORC4
AHCTF1	OSBPL6
AHCTF1	OTUD7B
AHCTF1	P4HA1
AHCTF1	P4HB
AHCTF1	PACSIN2
AHCTF1	PAFAH1B2
AHCTF1	PAIP2
AHCTF1	PAK4
AHCTF1	PALD1
AHCTF1	PATJ
AHCTF1	PBX1
AHCTF1	PCYT1A
AHCTF1	PDCD4
AHCTF1	PDE4D
AHCTF1	PDE4DIP
AHCTF1	PDS5A
AHCTF1	PDS5B
AHCTF1	PER1
AHCTF1	PEX26
AHCTF1	PEX6
AHCTF1	PHACTR3
AHCTF1	PHACTR4
AHCTF1	PHF2
AHCTF1	PI4KB
AHCTF1	PIK3C2A
AHCTF1	PIK3R1
AHCTF1	PIP5K1A
AHCTF1	PKD1
AHCTF1	PLCB4
AHCTF1	PLCL2
AHCTF1	PLEKHA1
AHCTF1	PLEKHA2
AHCTF1	PLEKHM2
AHCTF1	PLOD1
AHCTF1	PMF1
AHCTF1	POM121
AHCTF1	POR
AHCTF1	POU2F1
AHCTF1	POU6F2
AHCTF1	PPARA
AHCTF1	PPARGC1A
AHCTF1	PPM1D
AHCTF1	PPM1E
AHCTF1	PPM1L
AHCTF1	PPP1CB
AHCTF1	PPP1R13B
AHCTF1	PPP1R1C
AHCTF1	PPP1R8
AHCTF1	PPP2CA
AHCTF1	PPP3CB
AHCTF1	PPP4R2
AHCTF1	PPP6R3
AHCTF1	PRIMPOL
AHCTF1	PRKAR2A
AHCTF1	PRKCE
AHCTF1	PRKG1
AHCTF1	PRPSAP2
AHCTF1	PRRC1
AHCTF1	PSEN1
AHCTF1	PSMD14
AHCTF1	PSMD3
AHCTF1	PTER
AHCTF1	PTP4A2
AHCTF1	PTPN1
AHCTF1	PTPN11
AHCTF1	PTPN14
AHCTF1	PTPN4
AHCTF1	PTPN9
AHCTF1	PTPRK
AHCTF1	PTPRS
AHCTF1	PUM1
AHCTF1	PUM2
AHCTF1	QRICH1
AHCTF1	QTRT1
AHCTF1	RAB10
AHCTF1	RAB3GAP2
AHCTF1	RABGAP1
AHCTF1	RABGEF1
AHCTF1	RABL6
AHCTF1	RAD54L2
AHCTF1	RAI1
AHCTF1	RALGAPA2
AHCTF1	RALGPS2
AHCTF1	RALYL
AHCTF1	RARB
AHCTF1	RASAL2
AHCTF1	RASSF3
AHCTF1	RBFOX1
AHCTF1	RBFOX2
AHCTF1	RBL1
AHCTF1	RBM39
AHCTF1	RBM4
AHCTF1	RBM5
AHCTF1	RBMS2
AHCTF1	RCAN2
AHCTF1	RCOR1
AHCTF1	RERE
AHCTF1	RFX1
AHCTF1	RGS7BP
AHCTF1	RHOA
AHCTF1	RHOT1
AHCTF1	RILPL2
AHCTF1	RNF157
AHCTF1	RNF185
AHCTF1	RPRD2
AHCTF1	RPTOR
AHCTF1	RRAGD
AHCTF1	S100PBP
AHCTF1	SAE1
AHCTF1	SAMHD1
AHCTF1	SAR1B
AHCTF1	SBNO1
AHCTF1	SCAP
AHCTF1	SDHC
AHCTF1	SDK1
AHCTF1	SEC14L1
AHCTF1	SEMA4B
AHCTF1	SFPQ
AHCTF1	SGCA
AHCTF1	SGCD
AHCTF1	SH2B1
AHCTF1	SH3BP2
AHCTF1	SH3KBP1
AHCTF1	SH3PXD2A
AHCTF1	SIK3
AHCTF1	SLC20A2
AHCTF1	SLC25A12
AHCTF1	SLC25A26
AHCTF1	SLC25A42
AHCTF1	SLC27A4
AHCTF1	SLC30A6
AHCTF1	SLC39A14
AHCTF1	SLC44A2
AHCTF1	SMAD4
AHCTF1	SMAD5
AHCTF1	SMG1
AHCTF1	SMG6
AHCTF1	SMO
AHCTF1	SMYD3
AHCTF1	SNX7
AHCTF1	SPECC1L
AHCTF1	SPEN
AHCTF1	SPOP
AHCTF1	SRPK1
AHCTF1	SRSF3
AHCTF1	STAG1
AHCTF1	STARD13
AHCTF1	STAT3
AHCTF1	STAU1
AHCTF1	STIM1
AHCTF1	STK11
AHCTF1	STRBP
AHCTF1	STXBP1
AHCTF1	SUCO
AHCTF1	SYNCRIP
AHCTF1	SYNRG
AHCTF1	SYTL3
AHCTF1	TAB2
AHCTF1	TANK
AHCTF1	TAOK1
AHCTF1	TAOK3
AHCTF1	TBC1D5
AHCTF1	TCF25
AHCTF1	TCF3
AHCTF1	TCF7L2
AHCTF1	TDRD3
AHCTF1	TFCP2
AHCTF1	TGFBR3
AHCTF1	THRAP3
AHCTF1	THRB
AHCTF1	TLK1
AHCTF1	TLK2
AHCTF1	TM7SF3
AHCTF1	TMED10
AHCTF1	TMEM184B
AHCTF1	TMTC1
AHCTF1	TNRC6B
AHCTF1	TOB2
AHCTF1	TOX
AHCTF1	TPST2
AHCTF1	TRAPPC3
AHCTF1	TRIM2
AHCTF1	TRIM44
AHCTF1	TRIP4
AHCTF1	TRMT2B
AHCTF1	TRPS1
AHCTF1	UBAP1
AHCTF1	UBAP2
AHCTF1	UBE2D2
AHCTF1	UBE2E3
AHCTF1	UBE2R2
AHCTF1	UBR2
AHCTF1	UBXN2A
AHCTF1	UNC45B
AHCTF1	UNK
AHCTF1	URGCP
AHCTF1	USP14
AHCTF1	USP32
AHCTF1	USP49
AHCTF1	USP9X
AHCTF1	VGLL4
AHCTF1	VLDLR
AHCTF1	VPS13D
AHCTF1	VPS26A
AHCTF1	VPS45
AHCTF1	VPS53
AHCTF1	VPS54
AHCTF1	WBP1L
AHCTF1	WDR31
AHCTF1	WDTC1
AHCTF1	WWC2
AHCTF1	WWC3
AHCTF1	WWP2
AHCTF1	WWTR1
AHCTF1	YTHDF2
AHCTF1	YWHAG
AHCTF1	YWHAZ
AHCTF1	YY1
AHCTF1	ZBTB16
AHCTF1	ZBTB40
AHCTF1	ZBTB44
AHCTF1	ZBTB7A
AHCTF1	ZC3H6
AHCTF1	ZC3H7A
AHCTF1	ZEB2
AHCTF1	ZFX
AHCTF1	ZFYVE1
AHCTF1	ZFYVE9
AHCTF1	ZHX2
AHCTF1	ZKSCAN1
AHCTF1	ZMIZ1
AHCTF1	ZMYM1
AHCTF1	ZMYND8
AHCTF1	ZNF143
AHCTF1	ZNF146
AHCTF1	ZNF461
AHCTF1	ZNF462
AHCTF1	ZNF493
AHCTF1	ZNF592
AHCTF1	ZNF638
AHCTF1	ZNF652
AHCTF1	ZNF791
AHCTF1	ZNRF1
AHR	ADNP2
AHR	ARL2BP
AHR	DOK6
AHR	EDRF1
AHR	EFCAB13
AHR	EPC2
AHR	ETS2
AHR	ETV1
AHR	HDAC9
AHR	HSPA4
AHR	ICMT
AHR	KATNAL1
AHR	MAP3K1
AHR	2021-03-07
AHR	MLH1
AHR	MSRA
AHR	NAA20
AHR	NUP133
AHR	PDE8A
AHR	PRR16
AHR	SMARCA5
AHR	SPATS2L
AHR	STK38L
AHR	TBC1D9
AHR	TTC23
AHR	ZNF213
AHR	ZNF385D
AHR	C4orf33
AHR	CNOT7
AHR	DDB1
AHR	DDHD1
AHR	DNAJC13
AHR	GTF2A1
AHR	HIVEP2
AHR	ICA1
AHR	MEX3C
AHR	OSBPL8
AHR	SNX13
AR	DMD
AR	DPP4
AR	IL1RAPL1
AR	PRRG1
AR	PTPN4
AR	SPATS2L
AR	TSHZ2
AR	UBE2Q2L
AR	ACER3
AR	AR
AR	CDK6
AR	CEP63
AR	WIPF3
ARID3A	ABL2
ARID3A	AIFM1
ARID3A	ARID3A
ARID3A	BCKDHA
ARID3A	BID
ARID3A	CNN2
ARID3A	DAG1
ARID3A	FAM184A
ARID3A	GDI1
ARID3A	GFOD2
ARID3A	GIPC1
ARID3A	KDM4B
ARID3A	MATR3
ARID3A	MFSD12
ARID3A	NR1H3
ARID3A	NUP85
ARID3A	ODF2
ARID3A	PEX26
ARID3A	PSKH1
ARID3A	QTRT1
ARID3A	RAB11FIP3
ARID3A	SAE1
ARID3A	SH2B1
ARID3A	SIRT4
ARID3A	SMARCB1
ARID3A	STXBP1
ARID3A	SUMO2
ARID3A	USP36
ARID3A	WDR74
ARID3A	YPEL1
ARID3A	ABAT
ARID3A	ABCA1
ARID3A	ABLIM1
ARID3A	ACO2
ARID3A	ACSF2
ARID3A	ADAR
ARID3A	ADGRE5
ARID3A	ADGRL1
ARID3A	AGAP3
ARID3A	AKAP8L
ARID3A	AMBRA1
ARID3A	AP2A1
ARID3A	AP2S1
ARID3A	APPBP2
ARID3A	ARHGAP35
ARID3A	ARHGEF18
ARID3A	ARHGEF6
ARID3A	ARHGEF9
ARID3A	ARL17B
ARID3A	ARNT
ARID3A	ASCC2
ARID3A	ATAD2
ARID3A	ATRN
ARID3A	B4GALNT3
ARID3A	BAZ1B
ARID3A	BAZ2A
ARID3A	BBX
ARID3A	BCL2L13
ARID3A	BDH1
ARID3A	BLCAP
ARID3A	BPTF
ARID3A	C16orf70
ARID3A	C6
ARID3A	CAMK1D
ARID3A	CAP2
ARID3A	CAPNS1
ARID3A	CASP8AP2
ARID3A	CBFA2T2
ARID3A	CDC42EP4
ARID3A	CDK12
ARID3A	CDKL5
ARID3A	CECR2
ARID3A	CELF1
ARID3A	CEP112
ARID3A	CEP250
ARID3A	CHID1
ARID3A	CLUH
ARID3A	CMBL
ARID3A	COQ5
ARID3A	CREBBP
ARID3A	CRTC1
ARID3A	CRTC3
ARID3A	CSDC2
ARID3A	CSGALNACT1
ARID3A	CTBP2
ARID3A	CTNNA2
ARID3A	CTNND1
ARID3A	DAAM2
ARID3A	DCAKD
ARID3A	DDI2
ARID3A	DENND5A
ARID3A	DHRS3
ARID3A	DIP2B
ARID3A	DNAJB2
ARID3A	DPYSL2
ARID3A	DTNB
ARID3A	EARS2
ARID3A	ECE1
ARID3A	ECSIT
ARID3A	EEF2K
ARID3A	EFCAB2
ARID3A	EIF3A
ARID3A	ELMSAN1
ARID3A	EML2
ARID3A	ENAH
ARID3A	EP300
ARID3A	EPB41L4B
ARID3A	EPC1
ARID3A	EXOC6
ARID3A	EYA3
ARID3A	FAF1
ARID3A	FAM117A
ARID3A	FAM53B
ARID3A	FAM78A
ARID3A	FAXDC2
ARID3A	FBXO31
ARID3A	FBXO42
ARID3A	FHL2
ARID3A	FKBP5
ARID3A	FNBP1
ARID3A	FOSL2
ARID3A	FOXO3
ARID3A	GADD45G
ARID3A	GATAD2A
ARID3A	GATAD2B
ARID3A	GIGYF2
ARID3A	GLRX3
ARID3A	GPBP1
ARID3A	GPR155
ARID3A	GRAMD1B
ARID3A	GRAMD4
ARID3A	GRB2
ARID3A	GSAP
ARID3A	GSPT1
ARID3A	GTF2F2
ARID3A	GTF2IRD1
ARID3A	HDAC5
ARID3A	HECTD4
ARID3A	HFM1
ARID3A	HIC2
ARID3A	HLCS
ARID3A	HSPA9
ARID3A	IDH2
ARID3A	INTS1
ARID3A	ITSN2
ARID3A	JAK1
ARID3A	JUP
ARID3A	KANK1
ARID3A	KAT6B
ARID3A	KIAA1217
ARID3A	KLC1
ARID3A	KLF9
ARID3A	KLHL18
ARID3A	KLHL22
ARID3A	KLHL30
ARID3A	KLHL36
ARID3A	LARS2
ARID3A	LAT2
ARID3A	LATS2
ARID3A	LHPP
ARID3A	MACROD1
ARID3A	MAML1
ARID3A	MAP2K2
ARID3A	MAP3K14
ARID3A	MAP3K3
ARID3A	MAPK8IP3
ARID3A	MAPKAP1
ARID3A	MARK4
ARID3A	MAU2
ARID3A	MCU
ARID3A	MED24
ARID3A	METTL2B
ARID3A	MICAL3
ARID3A	MPRIP
ARID3A	MRPL23
ARID3A	MRPL45
ARID3A	MRPL48
ARID3A	MRPS23
ARID3A	MYH14
ARID3A	NAIP
ARID3A	NASP
ARID3A	NCOA3
ARID3A	NECTIN2
ARID3A	NEDD4L
ARID3A	NFATC3
ARID3A	NFE2L1
ARID3A	NFIA
ARID3A	NFIX
ARID3A	NFYC
ARID3A	NMNAT1
ARID3A	NOS1AP
ARID3A	NUAK1
ARID3A	NUMA1
ARID3A	OPTN
ARID3A	OSBP
ARID3A	OTUD7B
ARID3A	PACS2
ARID3A	PAFAH1B2
ARID3A	PALD1
ARID3A	PAM16
ARID3A	PARK7
ARID3A	PCBP2
ARID3A	PDPK1
ARID3A	PDPR
ARID3A	PDS5A
ARID3A	PEX14
ARID3A	PHF12
ARID3A	PHLPP2
ARID3A	PIAS1
ARID3A	PIDD1
ARID3A	PKD1
ARID3A	PKNOX1
ARID3A	PLD1
ARID3A	PLEC
ARID3A	PLEKHA2
ARID3A	PLEKHM3
ARID3A	PLS3
ARID3A	POGZ
ARID3A	POM121
ARID3A	PPIL2
ARID3A	PPP1R3E
ARID3A	PPP1R8
ARID3A	PPP2R5D
ARID3A	PPP6R2
ARID3A	PPP6R3
ARID3A	PRDM2
ARID3A	PRKACA
ARID3A	PRKAG2
ARID3A	PRKCE
ARID3A	PRPSAP1
ARID3A	PRR14L
ARID3A	PTGR2
ARID3A	PTPN11
ARID3A	PTPN9
ARID3A	PUM1
ARID3A	PUS7
ARID3A	QRICH1
ARID3A	RAB40B
ARID3A	RAB5C
ARID3A	RABEPK
ARID3A	RABGEF1
ARID3A	RAD51C
ARID3A	RAD9A
ARID3A	RANGAP1
ARID3A	RASAL2
ARID3A	RBL1
ARID3A	RBM25
ARID3A	RBM4
ARID3A	RBM6
ARID3A	RBMS2
ARID3A	RFX1
ARID3A	RHOA
ARID3A	RLF
ARID3A	RNF185
ARID3A	RNF4
ARID3A	RNPS1
ARID3A	RPN1
ARID3A	RTN3
ARID3A	RWDD3
ARID3A	SAMHD1
ARID3A	SCAMP4
ARID3A	SCAP
ARID3A	SEC24C
ARID3A	SFMBT1
ARID3A	SGF29
ARID3A	SH3KBP1
ARID3A	SHCBP1
ARID3A	SLC10A6
ARID3A	SLC27A1
ARID3A	SLC35D2
ARID3A	SLC44A2
ARID3A	SLC4A5
ARID3A	SMARCA4
ARID3A	SMARCC1
ARID3A	SMG5
ARID3A	SMG6
ARID3A	SMG9
ARID3A	SNX24
ARID3A	SNX27
ARID3A	SNX9
ARID3A	SORT1
ARID3A	SPATS2
ARID3A	SPG7
ARID3A	SRPK2
ARID3A	SSBP3
ARID3A	ST3GAL2
ARID3A	ST3GAL4
ARID3A	ST6GAL1
ARID3A	STAU2
ARID3A	STK38
ARID3A	SUZ12
ARID3A	SYMPK
ARID3A	TAB1
ARID3A	TAOK1
ARID3A	TBC1D1
ARID3A	TBX5
ARID3A	TGIF2
ARID3A	TJP2
ARID3A	TMEM120B
ARID3A	TMEM181
ARID3A	TMEM59
ARID3A	TNS1
ARID3A	TP53BP1
ARID3A	TPCN1
ARID3A	TRAPPC3
ARID3A	TRIM66
ARID3A	TRIOBP
ARID3A	TRIT1
ARID3A	TRMT2B
ARID3A	TSPAN9
ARID3A	TTC7B
ARID3A	TXNRD3
ARID3A	UBE2L3
ARID3A	UBE2O
ARID3A	UBE2R2
ARID3A	UBE4B
ARID3A	UNC13B
ARID3A	URGCP
ARID3A	USP4
ARID3A	USP42
ARID3A	USP8
ARID3A	VPS11
ARID3A	VPS36
ARID3A	VPS45
ARID3A	WASF2
ARID3A	WDR34
ARID3A	WDTC1
ARID3A	WIPF2
ARID3A	WNT9A
ARID3A	WWP2
ARID3A	ZBTB16
ARID3A	ZBTB25
ARID3A	ZBTB7A
ARID3A	ZMPSTE24
ARID3A	ZNF143
ARID3A	ZNF146
ARID3A	ZNF276
ARID3A	ZNF566
ARID3A	ZNF84
ARID3A	ZSCAN18
ARID3A	C19orf12
ARID3A	CCDC130
ARID3A	CRKL
ARID3A	DDX31
ARID3A	KDM1B
ARID3A	LRRC29
ARID3A	NFKBIZ
ARID3A	UBALD2
ARID3A	UBE2I
ARID3A	VAV2
ARID3A	ZNF791
ARID3A	GGA3
ARID3A	MAFG
ARID3A	AGO4
ARID3A	METTL17
ARID3A	PPARD
ARID5B	ANK3
ARID5B	ANKRD28
ARID5B	BDNF
ARID5B	CHM
ARID5B	DMD
ARID5B	DOCK4
ARID5B	EPC1
ARID5B	FOXP1
ARID5B	KLRD1
ARID5B	LDB1
ARID5B	PHACTR1
ARID5B	PPP1R1C
ARID5B	SH3BGRL2
ARID5B	SLC12A6
ARID5B	SNRK
ARID5B	TRMT1L
ARNT	TTC7A
ARNT	PAG1
ARNT	VPS26A
ARNT	VPS37B
ARNT	CDC42EP4
ARNT	COL27A1
ARNT	CYFIP1
ARNT	SECISBP2L
ARNT	TAMM41
ARNT	TARS2
ARNT	ZFC3H1
ARNT	RCSD1
ARNT	TNFAIP8
ARNT	ZBTB7C
ARNT	FAM3C
ARNT	ADARB1
ARNT	ATP6V1G1
ARNT	BCL7A
ARNT	CEP63
ARNT	CHM
ARNT	CYTH3
ARNT	DYRK2
ARNT	ESRRG
ARNT	FAM13B
ARNT	FKBP5
ARNT	FLCN
ARNT	GIGYF1
ARNT	GIT2
ARNT	GLRX3
ARNT	HDAC4
ARNT	KDM4C
ARNT	KLF15
ARNT	KLHL24
ARNT	MFSD11
ARNT	MLPH
ARNT	PEPD
ARNT	PLS3
ARNT	RASAL2
ARNT	RNF115
ARNT	SGMS2
ARNT	SLC38A2
ARNT	SPRED2
ARNT	STAG1
ARNT	STX6
ARNT	TMC6
ARNT	TMEM144
ARNT	TMEM178B
ARNT	USP12
ARNT	VLDLR
ARNT	ACTR3B
ARNT	ATP6V0E1
ARNT	CNOT4
ARNT	CYSTM1
ARNT	DENND5A
ARNT	MXI1
ARNT	NFIX
ARNT	ODF2
ARNT	PDE4DIP
ARNT	PDS5A
ARNT	PLA2G6
ARNT	RAB3GAP2
ARNT	RRAGD
ARNT	TAF8
ARNT	TGFBRAP1
ARNT	TGIF2
ARNT	TP53BP1
ARNT	TRIM63
ARNT	TSC22D2
ARNT	TTC37
ARNT	ZNF438
ARNT	ACSF2
ARNT	ATL2
ARNT	ATXN2
ARNT	CCDC126
ARNT	CPEB4
ARNT	EFTUD2
ARNT	HSF2
ARNT	JMY
ARNT	MYO9A
ARNT	PC
ARNT	RAD50
ARNT	YAF2
ARNT	ZNF131
ARNT	AGAP4
ARNT	AKAP10
ARNT	BCAS3
ARNT	BTF3L4
ARNT	CTIF
ARNT	DHX32
ARNT	DNMT3A
ARNT	EIF3K
ARNT	FBXW4
ARNT	HELQ
ARNT	INTS6
ARNT	JADE1
ARNT	KDM4B
ARNT	KLHL22
ARNT	MAPK1
ARNT	MCRIP1
ARNT	PRKAG2
ARNT	SFMBT1
ARNT	SLC12A7
ARNT	SMG6
ARNT	ARL8B
ARNT	ATP9B
ARNT	BCL11A
ARNT	CEP57
ARNT	CSNK1G2
ARNT	DNAJC27
ARNT	FAM131A
ARNT	FAM50A
ARNT	HM13
ARNT	KIAA0556
ARNT	MLXIP
ARNT	NDUFA10
ARNT	PAFAH1B1
ARNT	PAK1
ARNT	PGAP2
ARNT	RIC8B
ARNT	SCFD1
ARNT	SLC30A5
ARNT	STX5
ARNT	TAF1
ARNT	TBX20
ARNT	TET2
ARNT	TMEM263
ARNT	TRAK1
ARNT	TRAP1
ARNT	UBE2H
ARNT	ABLIM2
ARNT	CD276
ARNT	EDIL3
ARNT	GSE1
ARNT	KCTD1
ARNT	MGA
ARNT	MSRA
ARNT	PLEKHA1
ARNT	SGMS1
ARNT	TACC2
ARNT	TMEM94
ARNT	RNF19A
ARNT	TRAF6
ARNT	XRRA1
ARNT	ARHGEF9
ARNT	AZI2
ARNT	BTRC
ARNT	DMD
ARNT	FBXO38
ARNT	LIMS2
ARNT	PARD6B
ARNT	RAB3IP
ARNT	SLC6A8
ARNT	STAG2
ARNT	SUB1
ARNT	AFF4
ARNT	ARFGEF2
ARNT	ARHGAP12
ARNT	ASPSCR1
ARNT	ATP6V1A
ARNT	BTBD7
ARNT	C19orf47
ARNT	C9orf85
ARNT	CACUL1
ARNT	CCAR1
ARNT	CCDC6
ARNT	CLCN6
ARNT	CLTC
ARNT	DCTN4
ARNT	DDX19B
ARNT	DENND6A
ARNT	DIP2B
ARNT	DNAJC13
ARNT	FAM192A
ARNT	FAXDC2
ARNT	FUBP3
ARNT	GATA4
ARNT	GTF2H1
ARNT	HCFC2
ARNT	HDAC5
ARNT	HNRNPA3
ARNT	HNRNPD
ARNT	HSDL1
ARNT	ILF3
ARNT	KANSL1
ARNT	KHDRBS1
ARNT	KLF3
ARNT	KLHL30
ARNT	LAMP1
ARNT	LIN52
ARNT	LRBA
ARNT	MAEL
ARNT	MAPKAPK3
ARNT	2021-03-08
ARNT	MBTD1
ARNT	MTHFR
ARNT	NAA40
ARNT	NAA50
ARNT	ORC4
ARNT	PHF20
ARNT	PI4KA
ARNT	PIAS2
ARNT	PIP5K1A
ARNT	PPFIA4
ARNT	PPP1R3C
ARNT	PTCH1
ARNT	PTPRS
ARNT	QTRT1
ARNT	RAB21
ARNT	RBBP6
ARNT	RC3H2
ARNT	RCAN1
ARNT	RGL1
ARNT	RIC1
ARNT	RSPRY1
ARNT	RUFY1
ARNT	SAE1
ARNT	SIK3
ARNT	SNX8
ARNT	SUPV3L1
ARNT	SYNRG
ARNT	TEF
ARNT	THUMPD2
ARNT	TNPO2
ARNT	TOM1
ARNT	TRPM7
ARNT	TSC1
ARNT	TTC3
ARNT	USP32
ARNT	UVRAG
ARNT	VAC14
ARNT	WWP2
ARNT	ZBTB16
ARNT	ZBTB25
ARNT	ZBTB40
ARNT	ZFY
ARNT	ZNF507
ARNT	FBXL2
ARNT	MACROD1
ARNT	NCKAP5L
ARNT	PPP1R10
ARNT	PUS7
ARNT	SCAP
ARNT	SLC7A8
ARNT	TBL1X
ARNT	UNK
ARNT	AAMDC
ARNT	ABAT
ARNT	ADAM19
ARNT	ALDH1L1
ARNT	ANKFY1
ARNT	ANKRD16
ARNT	ARIH1
ARNT	ASXL1
ARNT	ASXL3
ARNT	BCL2L1
ARNT	BMPR1A
ARNT	C11orf49
ARNT	C1orf21
ARNT	CAND2
ARNT	CASZ1
ARNT	CCDC36
ARNT	CCND2
ARNT	CDC27
ARNT	CDK12
ARNT	CDK8
ARNT	CEP57L1
ARNT	CEP70
ARNT	COL21A1
ARNT	CPSF6
ARNT	CREB3L2
ARNT	CRY2
ARNT	CYB5A
ARNT	CYB5R1
ARNT	CYFIP2
ARNT	DDAH1
ARNT	DGKZ
ARNT	DNAJB6
ARNT	DPH6
ARNT	DPP8
ARNT	ENAH
ARNT	EPS15
ARNT	ESCO1
ARNT	ETFA
ARNT	EYA3
ARNT	FBXO34
ARNT	FBXW11
ARNT	FDPS
ARNT	FNTB
ARNT	FPGS
ARNT	G3BP2
ARNT	GGA1
ARNT	GNA11
ARNT	GNE
ARNT	GRM1
ARNT	HMG20A
ARNT	HNRNPH1
ARNT	HNRNPU
ARNT	IFT43
ARNT	ILKAP
ARNT	IPO7
ARNT	ITGB3BP
ARNT	KANK2
ARNT	KAT6B
ARNT	KLF7
ARNT	KPNA1
ARNT	LDLRAD4
ARNT	LENG8
ARNT	LMOD1
ARNT	LRCH3
ARNT	ME3
ARNT	MED1
ARNT	MOB1B
ARNT	MPP5
ARNT	MRPL15
ARNT	MRPS9
ARNT	MSI2
ARNT	MTCL1
ARNT	MYBPC3
ARNT	N4BP2L2
ARNT	NARS2
ARNT	PACSIN2
ARNT	PAXBP1
ARNT	PCNT
ARNT	PHF8
ARNT	PLCG1
ARNT	PPP2R1A
ARNT	PPP6R3
ARNT	PRPF40B
ARNT	PSMF1
ARNT	RAPGEF6
ARNT	RPS6KA2
ARNT	RUNX1T1
ARNT	SAP30L
ARNT	SASH1
ARNT	SCML1
ARNT	SEC62
ARNT	SFXN5
ARNT	SLC30A9
ARNT	SMIM7
ARNT	SNX14
ARNT	SPG7
ARNT	SPTBN4
ARNT	SRCAP
ARNT	STXBP4
ARNT	TBCA
ARNT	TIMMDC1
ARNT	TLK1
ARNT	TMEM120B
ARNT	TNIP1
ARNT	TNRC6C
ARNT	TTBK2
ARNT	TXNL1
ARNT	UBR4
ARNT	VMP1
ARNT	VPS45
ARNT	WDR33
ARNT	WDR44
ARNT	ZFAND6
ARNT	ZNF331
ARNT	ZNF564
ARNT	ZNF718
ARNT	ZSCAN5A
ARNT	AP5M1
ARNT	ATF7
ARNT	CADPS2
ARNT	CLASP2
ARNT	DDX42
ARNT	FGF9
ARNT	GIPC1
ARNT	GOLIM4
ARNT	GPR137B
ARNT	MAN1C1
ARNT	MYPN
ARNT	NOS1AP
ARNT	RPS6KA5
ARNT	SCFD2
ATF1	TDG
ATF1	PSMD12
ATF1	TGFBR1
ATF1	TRAF3IP2
ATF1	AP5M1
ATF1	APMAP
ATF1	ARCN1
ATF1	ATG2B
ATF1	ATP13A1
ATF1	BABAM1
ATF1	C6orf89
ATF1	CAPN1
ATF1	CINP
ATF1	CYB5B
ATF1	ERCC5
ATF1	EXTL3
ATF1	FAF2
ATF1	FAM104A
ATF1	FAM122B
ATF1	GIPC2
ATF1	GLE1
ATF1	GTF2A1
ATF1	LARP4
ATF1	LETMD1
ATF1	LMAN2
ATF1	MAEA
ATF1	MCFD2
ATF1	MDM2
ATF1	METTL21A
ATF1	MIER1
ATF1	MLH3
ATF1	MTMR3
ATF1	NFRKB
ATF1	NR1H3
ATF1	NSL1
ATF1	NUDT3
ATF1	NUTF2
ATF1	OFD1
ATF1	PCBP2
ATF1	PDCD11
ATF1	POP1
ATF1	RAB11FIP2
ATF1	RARS
ATF1	RBM45
ATF1	RCOR1
ATF1	RRNAD1
ATF1	RSU1
ATF1	SLC35C2
ATF1	SPTAN1
ATF1	TMEM120A
ATF1	TRAF6
ATF1	TRIM41
ATF1	TXLNA
ATF1	TXNDC9
ATF1	VPS51
ATF1	YKT6
ATF1	YME1L1
ATF1	ZCCHC2
ATF1	ZNF562
ATF1	ZNF776
ATF1	ZSWIM8
ATF1	ARID2
ATF1	CIZ1
ATF1	COX15
ATF1	FAT4
ATF1	MAP9
ATF1	RNF24
ATF1	SHC2
ATF1	TOLLIP
ATF1	ABHD10
ATF1	ABHD18
ATF1	ABI1
ATF1	ACAD9
ATF1	ACSF2
ATF1	ACTN1
ATF1	ACTN4
ATF1	ACTR3B
ATF1	ADAM9
ATF1	ADAR
ATF1	AEBP2
ATF1	AGL
ATF1	AHCTF1
ATF1	AKAP1
ATF1	AKAP10
ATF1	AKAP8L
ATF1	ANKHD1
ATF1	ANKRD11
ATF1	ANKRD13C
ATF1	AP1M1
ATF1	APBB2
ATF1	APC
ATF1	ARHGAP24
ATF1	ARL13B
ATF1	ASH2L
ATF1	ASPSCR1
ATF1	ASXL1
ATF1	ASXL3
ATF1	ATAD2
ATF1	ATF7
ATF1	ATP6V0E1
ATF1	BANP
ATF1	BAZ1B
ATF1	BCL6
ATF1	BCLAF1
ATF1	BMP2K
ATF1	BPTF
ATF1	BTBD7
ATF1	C19orf47
ATF1	CAMTA2
ATF1	CAND1
ATF1	CASC3
ATF1	CCDC47
ATF1	CDC37L1
ATF1	CDK6
ATF1	CDK8
ATF1	CFAP70
ATF1	CFDP1
ATF1	CHD6
ATF1	CLN3
ATF1	CLTC
ATF1	CNNM4
ATF1	CNOT3
ATF1	COMMD1
ATF1	COPS3
ATF1	CPNE1
ATF1	CRADD
ATF1	CRK
ATF1	CRKL
ATF1	CSDC2
ATF1	CWF19L1
ATF1	CYLD
ATF1	CYTH1
ATF1	DARS
ATF1	DBF4B
ATF1	DCTN4
ATF1	DDHD2
ATF1	DDX27
ATF1	DENND5A
ATF1	DHX35
ATF1	DIP2B
ATF1	DNAJC13
ATF1	DOK5
ATF1	DOK7
ATF1	DPM1
ATF1	DTWD2
ATF1	E2F3
ATF1	ECSIT
ATF1	EFCAB2
ATF1	EIF4G3
ATF1	ELMSAN1
ATF1	ELOVL6
ATF1	EMC2
ATF1	EP300
ATF1	EPB41L4B
ATF1	EPN1
ATF1	ERBIN
ATF1	ERGIC2
ATF1	ESCO1
ATF1	ETV1
ATF1	FAF1
ATF1	FAM107A
ATF1	FAM161A
ATF1	FAM184A
ATF1	FARP1
ATF1	FBXL5
ATF1	FBXO11
ATF1	FBXO38
ATF1	FBXW4
ATF1	FLVCR2
ATF1	FNIP1
ATF1	FNIP2
ATF1	FOXO1
ATF1	FUBP1
ATF1	GABPB2
ATF1	GABRA4
ATF1	GART
ATF1	GBF1
ATF1	GBX1
ATF1	GEMIN8
ATF1	GGA3
ATF1	GIGYF2
ATF1	GIT2
ATF1	GLCE
ATF1	GLYR1
ATF1	GNPTG
ATF1	GOLPH3
ATF1	GPATCH3
ATF1	GPS2
ATF1	GRID1
ATF1	GSE1
ATF1	HACD1
ATF1	HAND2
ATF1	HDAC5
ATF1	HERC1
ATF1	HERC2
ATF1	HMGB1
ATF1	HNRNPM
ATF1	ICE1
ATF1	IFT81
ATF1	IGF2R
ATF1	IMMP1L
ATF1	INO80
ATF1	INPP5A
ATF1	INPP5F
ATF1	INTS7
ATF1	IP6K1
ATF1	IWS1
ATF1	JPH1
ATF1	KCNAB2
ATF1	KDM2B
ATF1	KHSRP
ATF1	KIAA0232
ATF1	KIAA0355
ATF1	KIF13B
ATF1	KLC1
ATF1	LARP4B
ATF1	LARS
ATF1	LATS2
ATF1	LEMD3
ATF1	LEO1
ATF1	LIMA1
ATF1	LIN54
ATF1	LMBR1L
ATF1	LRP4
ATF1	LRSAM1
ATF1	MACROD1
ATF1	MAD1L1
ATF1	MADD
ATF1	MAGED1
ATF1	MAML1
ATF1	MAP2K1
ATF1	MAP3K3
ATF1	MAP4
ATF1	MAPK6
ATF1	MAPK8IP3
ATF1	MAPRE2
ATF1	2021-03-08
ATF1	MBTPS1
ATF1	MED1
ATF1	MFSD14C
ATF1	MGA
ATF1	MGRN1
ATF1	MICU1
ATF1	MICU2
ATF1	MINK1
ATF1	MLF1
ATF1	MOB1B
ATF1	MOK
ATF1	MPDZ
ATF1	MPP5
ATF1	MTDH
ATF1	MTERF1
ATF1	MTM1
ATF1	MYO6
ATF1	N4BP1
ATF1	N4BP2L2
ATF1	NAA25
ATF1	NAA40
ATF1	NCOA5
ATF1	NDUFA10
ATF1	NFATC3
ATF1	NFKB1
ATF1	NFX1
ATF1	NFYC
ATF1	NR4A1
ATF1	NR6A1
ATF1	NUDCD3
ATF1	OSBPL8
ATF1	OTUD4
ATF1	OTUD5
ATF1	PAFAH1B1
ATF1	PAM
ATF1	PAN3
ATF1	PARN
ATF1	PAXBP1
ATF1	PCNP
ATF1	PDE11A
ATF1	PDS5A
ATF1	PHF12
ATF1	PHF20L1
ATF1	PIAS1
ATF1	PIBF1
ATF1	PICALM
ATF1	PIK3C2A
ATF1	PIP5K1A
ATF1	PITPNA
ATF1	PLBD2
ATF1	PLK2
ATF1	POGZ
ATF1	PPARG
ATF1	PPP1R3B
ATF1	PPP6R3
ATF1	PRDM2
ATF1	PREPL
ATF1	PRH1
ATF1	PRKAR1A
ATF1	PRKCI
ATF1	PRKCZ
ATF1	PRPF40B
ATF1	PRPF6
ATF1	PSEN1
ATF1	PTGES3
ATF1	PTGR2
ATF1	PUM3
ATF1	QRICH1
ATF1	RAB11FIP3
ATF1	RAB1A
ATF1	RABGAP1
ATF1	RAD50
ATF1	RAD9A
ATF1	RAP1B
ATF1	RBM39
ATF1	RBPJ
ATF1	RBX1
ATF1	RC3H2
ATF1	RNF138
ATF1	RNF145
ATF1	RNF168
ATF1	RNF185
ATF1	RRAGD
ATF1	RRP12
ATF1	RTN3
ATF1	SAMD4B
ATF1	SCFD2
ATF1	SEC22A
ATF1	SEC24A
ATF1	SEC24B
ATF1	SEC24C
ATF1	SEC31A
ATF1	SENP5
ATF1	SF3B3
ATF1	SFMBT2
ATF1	SGPP1
ATF1	SGTA
ATF1	SH3GL1
ATF1	SH3KBP1
ATF1	SIK3
ATF1	SLC13A3
ATF1	SLC15A4
ATF1	SLC20A2
ATF1	SLC25A16
ATF1	SLC35E1
ATF1	SLC7A8
ATF1	SMAD1
ATF1	SMAD9
ATF1	SMARCA4
ATF1	SMG5
ATF1	SMG6
ATF1	SMIM14
ATF1	SNAPC1
ATF1	SNRNP40
ATF1	SNRNP48
ATF1	SNX8
ATF1	SPPL3
ATF1	SPRY2
ATF1	SREBF2
ATF1	SRPK2
ATF1	SRSF3
ATF1	SSR3
ATF1	ST7
ATF1	STOX2
ATF1	STRBP
ATF1	STX12
ATF1	STX5
ATF1	STXBP1
ATF1	STXBP4
ATF1	SUMF1
ATF1	SYNRG
ATF1	TAF11
ATF1	TAF8
ATF1	TBC1D14
ATF1	TBC1D15
ATF1	TBX5
ATF1	TCAIM
ATF1	TFCP2
ATF1	TGFB2
ATF1	TJP2
ATF1	TLK1
ATF1	TMED2
ATF1	TMEM120B
ATF1	TMEM91
ATF1	TNRC18
ATF1	TP53BP1
ATF1	TPCN1
ATF1	TRAP1
ATF1	TRAPPC8
ATF1	TRIOBP
ATF1	TRIP11
ATF1	TSNARE1
ATF1	TSNAX
ATF1	TTC1
ATF1	TTC3
ATF1	TUBE1
ATF1	TUBGCP5
ATF1	UBAC1
ATF1	UBAP1
ATF1	UBE2D3
ATF1	UBE2O
ATF1	UBE2V2
ATF1	UBE4B
ATF1	UBR3
ATF1	UBR4
ATF1	UNK
ATF1	UPF3B
ATF1	UQCC1
ATF1	URI1
ATF1	USP32
ATF1	USP4
ATF1	USP48
ATF1	USP53
ATF1	VAMP2
ATF1	VCPKMT
ATF1	VPS39
ATF1	VPS9D1
ATF1	WBP1L
ATF1	WDFY2
ATF1	WDR33
ATF1	WDR70
ATF1	WEE1
ATF1	XIAP
ATF1	ZBTB16
ATF1	ZBTB25
ATF1	ZBTB4
ATF1	ZBTB5
ATF1	ZBTB8OS
ATF1	ZDHHC14
ATF1	ZEB1
ATF1	ZER1
ATF1	ZFAND3
ATF1	ZFAND6
ATF1	ZFR
ATF1	ZFYVE26
ATF1	ZNF146
ATF1	ZNF248
ATF1	ZNF263
ATF1	ZNF318
ATF1	ZNF346
ATF1	ZNF512B
ATF1	ZNF566
ATF1	ZXDC
ATF1	CDK5RAP2
ATF1	CANX
ATF1	CCDC125
ATF1	QSER1
ATF1	ACOX1
ATF1	AFF4
ATF1	ATP6V0D1
ATF1	ATP6V1A
ATF1	BNIP3L
ATF1	CLCN3
ATF1	FBXO34
ATF1	G3BP2
ATF1	GAK
ATF1	MAFG
ATF1	MAPKAPK5
ATF1	NUP214
ATF1	RAB5A
ATF1	RBMS2
ATF1	RCAN1
ATF1	STAT3
ATF1	TBRG4
ATF1	TMEM165
ATF1	UBAP2L
ATF1	VPS33A
ATF1	YY1
ATF1	NACC2
ATF1	ABAT
ATF1	ACBD4
ATF1	ACBD5
ATF1	ADARB1
ATF1	ADCY9
ATF1	AGPAT2
ATF1	AGPAT3
ATF1	ALPK2
ATF1	ALPK3
ATF1	AMBRA1
ATF1	ANAPC1
ATF1	ANXA6
ATF1	ARHGAP17
ATF1	ARHGEF18
ATF1	ARHGEF2
ATF1	ARID4B
ATF1	ARL10
ATF1	ASAP1
ATF1	ATAD1
ATF1	ATP1A1
ATF1	ATP2B4
ATF1	ATRNL1
ATF1	ATXN1
ATF1	BDH1
ATF1	BMPR1A
ATF1	BMPR2
ATF1	BRF1
ATF1	CAPZA1
ATF1	CASZ1
ATF1	CBY1
ATF1	CCDC146
ATF1	CDC123
ATF1	CDC42EP4
ATF1	CDK18
ATF1	CDKL5
ATF1	CENPP
ATF1	CEP70
ATF1	CERS4
ATF1	CHD1
ATF1	CKAP5
ATF1	CLHC1
ATF1	CLPTM1
ATF1	CLPX
ATF1	CNST
ATF1	COL18A1
ATF1	COMMD7
ATF1	CORO1C
ATF1	CPNE4
ATF1	CRAMP1
ATF1	CREBBP
ATF1	CRTC1
ATF1	CRYZL1
ATF1	CSNK2A1
ATF1	CSPP1
ATF1	CTPS2
ATF1	DIP2C
ATF1	DNASE1L1
ATF1	DOCK9
ATF1	DTX2
ATF1	DYM
ATF1	DYRK1A
ATF1	EIF4A2
ATF1	EPN2
ATF1	ESRRB
ATF1	EXOC4
ATF1	EYA4
ATF1	FAM168A
ATF1	FAM222B
ATF1	FAM234A
ATF1	FAM53B
ATF1	FHL2
ATF1	FKBP5
ATF1	FLCN
ATF1	FNBP1
ATF1	FNDC3B
ATF1	FOXO3
ATF1	FRAS1
ATF1	FSD2
ATF1	FUT8
ATF1	GAPVD1
ATF1	GATAD2B
ATF1	GNG12
ATF1	GPATCH8
ATF1	GPR35
ATF1	GRAMD4
ATF1	GTDC1
ATF1	HDAC7
ATF1	HIVEP1
ATF1	HUWE1
ATF1	IP6K3
ATF1	JUP
ATF1	KANK1
ATF1	KDM4B
ATF1	KDM4C
ATF1	KLHL36
ATF1	KLHL38
ATF1	LCOR
ATF1	LETM1
ATF1	LIMS1
ATF1	LPIN1
ATF1	LRRC1
ATF1	LRRC20
ATF1	MAML3
ATF1	MAP3K14
ATF1	MAPK1IP1L
ATF1	MAPKAPK2
ATF1	MBNL2
ATF1	MBP
ATF1	MED13L
ATF1	MEF2D
ATF1	MFSD8
ATF1	MICAL3
ATF1	MIDN
ATF1	MKLN1
ATF1	MPPED2
ATF1	MSRA
ATF1	MYH9
ATF1	MYO18A
ATF1	MYOM1
ATF1	NCKAP5L
ATF1	NCOR2
ATF1	NDE1
ATF1	NDRG4
ATF1	NECTIN2
ATF1	NEMF
ATF1	NFE2L2
ATF1	NINJ2
ATF1	NMNAT1
ATF1	NPAS2
ATF1	NR2C2
ATF1	NSD1
ATF1	NUDT4
ATF1	NUMB
ATF1	NUP98
ATF1	ORC2
ATF1	OSBPL5
ATF1	OSBPL6
ATF1	OTUD7B
ATF1	PACS2
ATF1	PACSIN1
ATF1	PAFAH2
ATF1	PALD1
ATF1	PALM2-AKAP2
ATF1	PCGF3
ATF1	PDPR
ATF1	PDXK
ATF1	PHACTR1
ATF1	PHRF1
ATF1	PIK3R1
ATF1	PKNOX1
ATF1	PLCG1
ATF1	PLXNA4
ATF1	PPFIA1
[truncated: 66,769 more rows]
