# Supplementary material for: Lineage-specific regulatory changes in hypertrophic cardiomyopathy unraveled by single-nucleus RNA-seq and spatial transcriptomics
Source: Cell Discov. 2023 Jan 17;9:6. doi: 10.1038/s41421-022-00490-3 (PMC9842679; doi:10.1038/s41421-022-00490-3)
Supplement: Supplementary file 13 — Table S12 [file 41421_2022_490_MOESM13_ESM.xlsx]

## Sheet: HCM
Table S12. Ligand-receptor interactions in cardiac tissues of HCM (sheet1) and HEALTHY (sheet2) inferred by CellChat.
source	target	ligand	receptor	communication probability	pvalue	interaction_name	pathway_name	annotation	evidence
capEC1	FB1	TGFB1	TGFbR1_R2	0.00110986	0.02	TGFB1 - (TGFBR1+TGFBR2)	TGFb	Secreted Signaling	KEGG: hsa04350
capEC2	FB1	TGFB1	TGFbR1_R2	0.00114898	0.05	TGFB1 - (TGFBR1+TGFBR2)	TGFb	Secreted Signaling	KEGG: hsa04350
arterialEC2	FB1	TGFB1	TGFbR1_R2	0.00146366	0.03	TGFB1 - (TGFBR1+TGFBR2)	TGFb	Secreted Signaling	KEGG: hsa04350
MAC1	FB1	TGFB1	TGFbR1_R2	0.00148769	0	TGFB1 - (TGFBR1+TGFBR2)	TGFb	Secreted Signaling	KEGG: hsa04350
MAC2	FB1	TGFB1	TGFbR1_R2	0.0016504	0	TGFB1 - (TGFBR1+TGFBR2)	TGFb	Secreted Signaling	KEGG: hsa04350
MAC4	FB1	TGFB1	TGFbR1_R2	0.00175074	0.04	TGFB1 - (TGFBR1+TGFBR2)	TGFb	Secreted Signaling	KEGG: hsa04350
MAC5	FB1	TGFB1	TGFbR1_R2	0.00502279	0	TGFB1 - (TGFBR1+TGFBR2)	TGFb	Secreted Signaling	KEGG: hsa04350
naiveT	FB1	TGFB1	TGFbR1_R2	0.00482963	0	TGFB1 - (TGFBR1+TGFBR2)	TGFb	Secreted Signaling	KEGG: hsa04350
effectorT/NK	FB1	TGFB1	TGFbR1_R2	0.00624411	0	TGFB1 - (TGFBR1+TGFBR2)	TGFb	Secreted Signaling	KEGG: hsa04350
capEC1	FB2	TGFB1	TGFbR1_R2	0.00124283	0	TGFB1 - (TGFBR1+TGFBR2)	TGFb	Secreted Signaling	KEGG: hsa04350
capEC2	FB2	TGFB1	TGFbR1_R2	0.00128662	0	TGFB1 - (TGFBR1+TGFBR2)	TGFb	Secreted Signaling	KEGG: hsa04350
arterialEC1	FB2	TGFB1	TGFbR1_R2	0.00115866	0.03	TGFB1 - (TGFBR1+TGFBR2)	TGFb	Secreted Signaling	KEGG: hsa04350
venousEC	FB2	TGFB1	TGFbR1_R2	0.001279	0.03	TGFB1 - (TGFBR1+TGFBR2)	TGFb	Secreted Signaling	KEGG: hsa04350
arterialEC2	FB2	TGFB1	TGFbR1_R2	0.00163895	0	TGFB1 - (TGFBR1+TGFBR2)	TGFb	Secreted Signaling	KEGG: hsa04350
MAC1	FB2	TGFB1	TGFbR1_R2	0.00166587	0	TGFB1 - (TGFBR1+TGFBR2)	TGFb	Secreted Signaling	KEGG: hsa04350
MAC2	FB2	TGFB1	TGFbR1_R2	0.00184803	0	TGFB1 - (TGFBR1+TGFBR2)	TGFb	Secreted Signaling	KEGG: hsa04350
MAC4	FB2	TGFB1	TGFbR1_R2	0.00196036	0.01	TGFB1 - (TGFBR1+TGFBR2)	TGFb	Secreted Signaling	KEGG: hsa04350
MAC5	FB2	TGFB1	TGFbR1_R2	0.00562208	0	TGFB1 - (TGFBR1+TGFBR2)	TGFb	Secreted Signaling	KEGG: hsa04350
naiveT	FB2	TGFB1	TGFbR1_R2	0.00540599	0	TGFB1 - (TGFBR1+TGFBR2)	TGFb	Secreted Signaling	KEGG: hsa04350
effectorT/NK	FB2	TGFB1	TGFbR1_R2	0.00698814	0	TGFB1 - (TGFBR1+TGFBR2)	TGFb	Secreted Signaling	KEGG: hsa04350
capEC1	FB3	TGFB1	TGFbR1_R2	0.00138384	0	TGFB1 - (TGFBR1+TGFBR2)	TGFb	Secreted Signaling	KEGG: hsa04350
capEC2	FB3	TGFB1	TGFbR1_R2	0.00143262	0	TGFB1 - (TGFBR1+TGFBR2)	TGFb	Secreted Signaling	KEGG: hsa04350
arterialEC1	FB3	TGFB1	TGFbR1_R2	0.00129011	0.01	TGFB1 - (TGFBR1+TGFBR2)	TGFb	Secreted Signaling	KEGG: hsa04350
venousEC	FB3	TGFB1	TGFbR1_R2	0.00142411	0.01	TGFB1 - (TGFBR1+TGFBR2)	TGFb	Secreted Signaling	KEGG: hsa04350
arterialEC2	FB3	TGFB1	TGFbR1_R2	0.00182505	0	TGFB1 - (TGFBR1+TGFBR2)	TGFb	Secreted Signaling	KEGG: hsa04350
MAC1	FB3	TGFB1	TGFbR1_R2	0.00185499	0	TGFB1 - (TGFBR1+TGFBR2)	TGFb	Secreted Signaling	KEGG: hsa04350
MAC2	FB3	TGFB1	TGFbR1_R2	0.00205792	0	TGFB1 - (TGFBR1+TGFBR2)	TGFb	Secreted Signaling	KEGG: hsa04350
MAC3	FB3	TGFB1	TGFbR1_R2	0.00202336	0.03	TGFB1 - (TGFBR1+TGFBR2)	TGFb	Secreted Signaling	KEGG: hsa04350
MAC4	FB3	TGFB1	TGFbR1_R2	0.00218305	0.01	TGFB1 - (TGFBR1+TGFBR2)	TGFb	Secreted Signaling	KEGG: hsa04350
MAC5	FB3	TGFB1	TGFbR1_R2	0.00626532	0	TGFB1 - (TGFBR1+TGFBR2)	TGFb	Secreted Signaling	KEGG: hsa04350
naiveT	FB3	TGFB1	TGFbR1_R2	0.00602425	0	TGFB1 - (TGFBR1+TGFBR2)	TGFb	Secreted Signaling	KEGG: hsa04350
effectorT/NK	FB3	TGFB1	TGFbR1_R2	0.00778981	0	TGFB1 - (TGFBR1+TGFBR2)	TGFb	Secreted Signaling	KEGG: hsa04350
capEC1	FB4	TGFB1	TGFbR1_R2	0.00116328	0	TGFB1 - (TGFBR1+TGFBR2)	TGFb	Secreted Signaling	KEGG: hsa04350
capEC2	FB4	TGFB1	TGFbR1_R2	0.00120427	0.03	TGFB1 - (TGFBR1+TGFBR2)	TGFb	Secreted Signaling	KEGG: hsa04350
arterialEC1	FB4	TGFB1	TGFbR1_R2	0.0010845	0.05	TGFB1 - (TGFBR1+TGFBR2)	TGFb	Secreted Signaling	KEGG: hsa04350
arterialEC2	FB4	TGFB1	TGFbR1_R2	0.00153405	0.02	TGFB1 - (TGFBR1+TGFBR2)	TGFb	Secreted Signaling	KEGG: hsa04350
MAC1	FB4	TGFB1	TGFbR1_R2	0.00155924	0	TGFB1 - (TGFBR1+TGFBR2)	TGFb	Secreted Signaling	KEGG: hsa04350
MAC2	FB4	TGFB1	TGFbR1_R2	0.00172975	0	TGFB1 - (TGFBR1+TGFBR2)	TGFb	Secreted Signaling	KEGG: hsa04350
MAC4	FB4	TGFB1	TGFbR1_R2	0.00183489	0.03	TGFB1 - (TGFBR1+TGFBR2)	TGFb	Secreted Signaling	KEGG: hsa04350
MAC5	FB4	TGFB1	TGFbR1_R2	0.00526229	0	TGFB1 - (TGFBR1+TGFBR2)	TGFb	Secreted Signaling	KEGG: hsa04350
naiveT	FB4	TGFB1	TGFbR1_R2	0.00506003	0	TGFB1 - (TGFBR1+TGFBR2)	TGFb	Secreted Signaling	KEGG: hsa04350
effectorT/NK	FB4	TGFB1	TGFbR1_R2	0.00654095	0	TGFB1 - (TGFBR1+TGFBR2)	TGFb	Secreted Signaling	KEGG: hsa04350
capEC1	CM1	TGFB1	TGFbR1_R2	0.00126484	0	TGFB1 - (TGFBR1+TGFBR2)	TGFb	Secreted Signaling	KEGG: hsa04350
capEC2	CM1	TGFB1	TGFbR1_R2	0.00130953	0	TGFB1 - (TGFBR1+TGFBR2)	TGFb	Secreted Signaling	KEGG: hsa04350
arterialEC1	CM1	TGFB1	TGFbR1_R2	0.00117908	0.02	TGFB1 - (TGFBR1+TGFBR2)	TGFb	Secreted Signaling	KEGG: hsa04350
venousEC	CM1	TGFB1	TGFbR1_R2	0.00130169	0.02	TGFB1 - (TGFBR1+TGFBR2)	TGFb	Secreted Signaling	KEGG: hsa04350
arterialEC2	CM1	TGFB1	TGFbR1_R2	0.00166906	0	TGFB1 - (TGFBR1+TGFBR2)	TGFb	Secreted Signaling	KEGG: hsa04350
MAC1	CM1	TGFB1	TGFbR1_R2	0.00169623	0	TGFB1 - (TGFBR1+TGFBR2)	TGFb	Secreted Signaling	KEGG: hsa04350
MAC2	CM1	TGFB1	TGFbR1_R2	0.00188225	0	TGFB1 - (TGFBR1+TGFBR2)	TGFb	Secreted Signaling	KEGG: hsa04350
MAC4	CM1	TGFB1	TGFbR1_R2	0.00199701	0.01	TGFB1 - (TGFBR1+TGFBR2)	TGFb	Secreted Signaling	KEGG: hsa04350
MAC5	CM1	TGFB1	TGFbR1_R2	0.0057602	0	TGFB1 - (TGFBR1+TGFBR2)	TGFb	Secreted Signaling	KEGG: hsa04350
naiveT	CM1	TGFB1	TGFbR1_R2	0.00553692	0	TGFB1 - (TGFBR1+TGFBR2)	TGFb	Secreted Signaling	KEGG: hsa04350
effectorT/NK	CM1	TGFB1	TGFbR1_R2	0.00717525	0	TGFB1 - (TGFBR1+TGFBR2)	TGFb	Secreted Signaling	KEGG: hsa04350
capEC1	CM2	TGFB1	TGFbR1_R2	0.00104571	0.05	TGFB1 - (TGFBR1+TGFBR2)	TGFb	Secreted Signaling	KEGG: hsa04350
arterialEC2	CM2	TGFB1	TGFbR1_R2	0.00138001	0.05	TGFB1 - (TGFBR1+TGFBR2)	TGFb	Secreted Signaling	KEGG: hsa04350
MAC1	CM2	TGFB1	TGFbR1_R2	0.00140245	0.03	TGFB1 - (TGFBR1+TGFBR2)	TGFb	Secreted Signaling	KEGG: hsa04350
MAC2	CM2	TGFB1	TGFbR1_R2	0.00155631	0	TGFB1 - (TGFBR1+TGFBR2)	TGFb	Secreted Signaling	KEGG: hsa04350
MAC5	CM2	TGFB1	TGFbR1_R2	0.00476653	0	TGFB1 - (TGFBR1+TGFBR2)	TGFb	Secreted Signaling	KEGG: hsa04350
naiveT	CM2	TGFB1	TGFbR1_R2	0.00458156	0	TGFB1 - (TGFBR1+TGFBR2)	TGFb	Secreted Signaling	KEGG: hsa04350
effectorT/NK	CM2	TGFB1	TGFbR1_R2	0.0059392	0	TGFB1 - (TGFBR1+TGFBR2)	TGFb	Secreted Signaling	KEGG: hsa04350
capEC1	capEC1	TGFB1	TGFbR1_R2	0.00358484	0	TGFB1 - (TGFBR1+TGFBR2)	TGFb	Secreted Signaling	KEGG: hsa04350
capEC2	capEC1	TGFB1	TGFbR1_R2	0.00371116	0	TGFB1 - (TGFBR1+TGFBR2)	TGFb	Secreted Signaling	KEGG: hsa04350
arterialEC1	capEC1	TGFB1	TGFbR1_R2	0.00334207	0	TGFB1 - (TGFBR1+TGFBR2)	TGFb	Secreted Signaling	KEGG: hsa04350
venousEC	capEC1	TGFB1	TGFbR1_R2	0.00368916	0	TGFB1 - (TGFBR1+TGFBR2)	TGFb	Secreted Signaling	KEGG: hsa04350
arterialEC2	capEC1	TGFB1	TGFbR1_R2	0.0047274	0	TGFB1 - (TGFBR1+TGFBR2)	TGFb	Secreted Signaling	KEGG: hsa04350
capEC3	capEC1	TGFB1	TGFbR1_R2	0.00355489	0	TGFB1 - (TGFBR1+TGFBR2)	TGFb	Secreted Signaling	KEGG: hsa04350
immuneEC	capEC1	TGFB1	TGFbR1_R2	0.00433345	0	TGFB1 - (TGFBR1+TGFBR2)	TGFb	Secreted Signaling	KEGG: hsa04350
lEC	capEC1	TGFB1	TGFbR1_R2	0.00324472	0	TGFB1 - (TGFBR1+TGFBR2)	TGFb	Secreted Signaling	KEGG: hsa04350
MAC1	capEC1	TGFB1	TGFbR1_R2	0.00480505	0	TGFB1 - (TGFBR1+TGFBR2)	TGFb	Secreted Signaling	KEGG: hsa04350
MAC2	capEC1	TGFB1	TGFbR1_R2	0.00533049	0	TGFB1 - (TGFBR1+TGFBR2)	TGFb	Secreted Signaling	KEGG: hsa04350
MAC3	capEC1	TGFB1	TGFbR1_R2	0.00524093	0	TGFB1 - (TGFBR1+TGFBR2)	TGFb	Secreted Signaling	KEGG: hsa04350
MAC4	capEC1	TGFB1	TGFbR1_R2	0.00565447	0	TGFB1 - (TGFBR1+TGFBR2)	TGFb	Secreted Signaling	KEGG: hsa04350
MAC5	capEC1	TGFB1	TGFbR1_R2	0.016216	0	TGFB1 - (TGFBR1+TGFBR2)	TGFb	Secreted Signaling	KEGG: hsa04350
naiveT	capEC1	TGFB1	TGFbR1_R2	0.0155928	0	TGFB1 - (TGFBR1+TGFBR2)	TGFb	Secreted Signaling	KEGG: hsa04350
effectorT/NK	capEC1	TGFB1	TGFbR1_R2	0.020156	0	TGFB1 - (TGFBR1+TGFBR2)	TGFb	Secreted Signaling	KEGG: hsa04350
Bcell	capEC1	TGFB1	TGFbR1_R2	0.00427912	0	TGFB1 - (TGFBR1+TGFBR2)	TGFb	Secreted Signaling	KEGG: hsa04350
FB2	arterialEC1	TGFB1	TGFbR1_R2	0.0012885	0	TGFB1 - (TGFBR1+TGFBR2)	TGFb	Secreted Signaling	KEGG: hsa04350
capEC1	arterialEC1	TGFB1	TGFbR1_R2	0.00467014	0	TGFB1 - (TGFBR1+TGFBR2)	TGFb	Secreted Signaling	KEGG: hsa04350
capEC2	arterialEC1	TGFB1	TGFbR1_R2	0.00483443	0	TGFB1 - (TGFBR1+TGFBR2)	TGFb	Secreted Signaling	KEGG: hsa04350
arterialEC1	arterialEC1	TGFB1	TGFbR1_R2	0.00435416	0	TGFB1 - (TGFBR1+TGFBR2)	TGFb	Secreted Signaling	KEGG: hsa04350
venousEC	arterialEC1	TGFB1	TGFbR1_R2	0.00480597	0	TGFB1 - (TGFBR1+TGFBR2)	TGFb	Secreted Signaling	KEGG: hsa04350
arterialEC2	arterialEC1	TGFB1	TGFbR1_R2	0.00615597	0	TGFB1 - (TGFBR1+TGFBR2)	TGFb	Secreted Signaling	KEGG: hsa04350
capEC3	arterialEC1	TGFB1	TGFbR1_R2	0.00463095	0	TGFB1 - (TGFBR1+TGFBR2)	TGFb	Secreted Signaling	KEGG: hsa04350
immuneEC	arterialEC1	TGFB1	TGFbR1_R2	0.00564375	0	TGFB1 - (TGFBR1+TGFBR2)	TGFb	Secreted Signaling	KEGG: hsa04350
lEC	arterialEC1	TGFB1	TGFbR1_R2	0.00422757	0	TGFB1 - (TGFBR1+TGFBR2)	TGFb	Secreted Signaling	KEGG: hsa04350
MAC1	arterialEC1	TGFB1	TGFbR1_R2	0.00625768	0	TGFB1 - (TGFBR1+TGFBR2)	TGFb	Secreted Signaling	KEGG: hsa04350
MAC2	arterialEC1	TGFB1	TGFbR1_R2	0.00694064	0	TGFB1 - (TGFBR1+TGFBR2)	TGFb	Secreted Signaling	KEGG: hsa04350
MAC3	arterialEC1	TGFB1	TGFbR1_R2	0.00682375	0	TGFB1 - (TGFBR1+TGFBR2)	TGFb	Secreted Signaling	KEGG: hsa04350
MAC4	arterialEC1	TGFB1	TGFbR1_R2	0.00736162	0	TGFB1 - (TGFBR1+TGFBR2)	TGFb	Secreted Signaling	KEGG: hsa04350
MAC5	arterialEC1	TGFB1	TGFbR1_R2	0.0210313	0	TGFB1 - (TGFBR1+TGFBR2)	TGFb	Secreted Signaling	KEGG: hsa04350
naiveT	arterialEC1	TGFB1	TGFbR1_R2	0.0202275	0	TGFB1 - (TGFBR1+TGFBR2)	TGFb	Secreted Signaling	KEGG: hsa04350
effectorT/NK	arterialEC1	TGFB1	TGFbR1_R2	0.0261042	0	TGFB1 - (TGFBR1+TGFBR2)	TGFb	Secreted Signaling	KEGG: hsa04350
Bcell	arterialEC1	TGFB1	TGFbR1_R2	0.00557381	0	TGFB1 - (TGFBR1+TGFBR2)	TGFb	Secreted Signaling	KEGG: hsa04350
FB2	arterialEC2	TGFB1	TGFbR1_R2	0.00120641	0	TGFB1 - (TGFBR1+TGFBR2)	TGFb	Secreted Signaling	KEGG: hsa04350
capEC1	arterialEC2	TGFB1	TGFbR1_R2	0.00437306	0	TGFB1 - (TGFBR1+TGFBR2)	TGFb	Secreted Signaling	KEGG: hsa04350
capEC2	arterialEC2	TGFB1	TGFbR1_R2	0.00452699	0	TGFB1 - (TGFBR1+TGFBR2)	TGFb	Secreted Signaling	KEGG: hsa04350
arterialEC1	arterialEC2	TGFB1	TGFbR1_R2	0.00407708	0	TGFB1 - (TGFBR1+TGFBR2)	TGFb	Secreted Signaling	KEGG: hsa04350
venousEC	arterialEC2	TGFB1	TGFbR1_R2	0.00450028	0	TGFB1 - (TGFBR1+TGFBR2)	TGFb	Secreted Signaling	KEGG: hsa04350
arterialEC2	arterialEC2	TGFB1	TGFbR1_R2	0.0057653	0	TGFB1 - (TGFBR1+TGFBR2)	TGFb	Secreted Signaling	KEGG: hsa04350
capEC3	arterialEC2	TGFB1	TGFbR1_R2	0.00433642	0	TGFB1 - (TGFBR1+TGFBR2)	TGFb	Secreted Signaling	KEGG: hsa04350
immuneEC	arterialEC2	TGFB1	TGFbR1_R2	0.00528531	0	TGFB1 - (TGFBR1+TGFBR2)	TGFb	Secreted Signaling	KEGG: hsa04350
lEC	arterialEC2	TGFB1	TGFbR1_R2	0.00395846	0	TGFB1 - (TGFBR1+TGFBR2)	TGFb	Secreted Signaling	KEGG: hsa04350
MAC1	arterialEC2	TGFB1	TGFbR1_R2	0.00586034	0	TGFB1 - (TGFBR1+TGFBR2)	TGFb	Secreted Signaling	KEGG: hsa04350
MAC2	arterialEC2	TGFB1	TGFbR1_R2	0.0065004	0	TGFB1 - (TGFBR1+TGFBR2)	TGFb	Secreted Signaling	KEGG: hsa04350
MAC3	arterialEC2	TGFB1	TGFbR1_R2	0.00639102	0	TGFB1 - (TGFBR1+TGFBR2)	TGFb	Secreted Signaling	KEGG: hsa04350
MAC4	arterialEC2	TGFB1	TGFbR1_R2	0.00689498	0	TGFB1 - (TGFBR1+TGFBR2)	TGFb	Secreted Signaling	KEGG: hsa04350
MAC5	arterialEC2	TGFB1	TGFbR1_R2	0.0197264	0	TGFB1 - (TGFBR1+TGFBR2)	TGFb	Secreted Signaling	KEGG: hsa04350
naiveT	arterialEC2	TGFB1	TGFbR1_R2	0.0189709	0	TGFB1 - (TGFBR1+TGFBR2)	TGFb	Secreted Signaling	KEGG: hsa04350
effectorT/NK	arterialEC2	TGFB1	TGFbR1_R2	0.0244975	0	TGFB1 - (TGFBR1+TGFBR2)	TGFb	Secreted Signaling	KEGG: hsa04350
Bcell	arterialEC2	TGFB1	TGFbR1_R2	0.00521953	0	TGFB1 - (TGFBR1+TGFBR2)	TGFb	Secreted Signaling	KEGG: hsa04350
capEC1	capEC3	TGFB1	TGFbR1_R2	0.00377124	0	TGFB1 - (TGFBR1+TGFBR2)	TGFb	Secreted Signaling	KEGG: hsa04350
capEC2	capEC3	TGFB1	TGFbR1_R2	0.00390407	0	TGFB1 - (TGFBR1+TGFBR2)	TGFb	Secreted Signaling	KEGG: hsa04350
arterialEC1	capEC3	TGFB1	TGFbR1_R2	0.00351592	0	TGFB1 - (TGFBR1+TGFBR2)	TGFb	Secreted Signaling	KEGG: hsa04350
venousEC	capEC3	TGFB1	TGFbR1_R2	0.00388097	0	TGFB1 - (TGFBR1+TGFBR2)	TGFb	Secreted Signaling	KEGG: hsa04350
arterialEC2	capEC3	TGFB1	TGFbR1_R2	0.00497264	0	TGFB1 - (TGFBR1+TGFBR2)	TGFb	Secreted Signaling	KEGG: hsa04350
capEC3	capEC3	TGFB1	TGFbR1_R2	0.00373969	0	TGFB1 - (TGFBR1+TGFBR2)	TGFb	Secreted Signaling	KEGG: hsa04350
immuneEC	capEC3	TGFB1	TGFbR1_R2	0.00455842	0	TGFB1 - (TGFBR1+TGFBR2)	TGFb	Secreted Signaling	KEGG: hsa04350
lEC	capEC3	TGFB1	TGFbR1_R2	0.00341355	0	TGFB1 - (TGFBR1+TGFBR2)	TGFb	Secreted Signaling	KEGG: hsa04350
MAC1	capEC3	TGFB1	TGFbR1_R2	0.00505444	0	TGFB1 - (TGFBR1+TGFBR2)	TGFb	Secreted Signaling	KEGG: hsa04350
MAC2	capEC3	TGFB1	TGFbR1_R2	0.00560686	0	TGFB1 - (TGFBR1+TGFBR2)	TGFb	Secreted Signaling	KEGG: hsa04350
MAC3	capEC3	TGFB1	TGFbR1_R2	0.0055126	0	TGFB1 - (TGFBR1+TGFBR2)	TGFb	Secreted Signaling	KEGG: hsa04350
MAC4	capEC3	TGFB1	TGFbR1_R2	0.00594745	0	TGFB1 - (TGFBR1+TGFBR2)	TGFb	Secreted Signaling	KEGG: hsa04350
MAC5	capEC3	TGFB1	TGFbR1_R2	0.0170385	0	TGFB1 - (TGFBR1+TGFBR2)	TGFb	Secreted Signaling	KEGG: hsa04350
naiveT	capEC3	TGFB1	TGFbR1_R2	0.0163847	0	TGFB1 - (TGFBR1+TGFBR2)	TGFb	Secreted Signaling	KEGG: hsa04350
effectorT/NK	capEC3	TGFB1	TGFbR1_R2	0.0211702	0	TGFB1 - (TGFBR1+TGFBR2)	TGFb	Secreted Signaling	KEGG: hsa04350
Bcell	capEC3	TGFB1	TGFbR1_R2	0.00450145	0	TGFB1 - (TGFBR1+TGFBR2)	TGFb	Secreted Signaling	KEGG: hsa04350
FB2	immuneEC	TGFB1	TGFbR1_R2	0.00125698	0	TGFB1 - (TGFBR1+TGFBR2)	TGFb	Secreted Signaling	KEGG: hsa04350
capEC1	immuneEC	TGFB1	TGFbR1_R2	0.00455615	0	TGFB1 - (TGFBR1+TGFBR2)	TGFb	Secreted Signaling	KEGG: hsa04350
capEC2	immuneEC	TGFB1	TGFbR1_R2	0.00471648	0	TGFB1 - (TGFBR1+TGFBR2)	TGFb	Secreted Signaling	KEGG: hsa04350
arterialEC1	immuneEC	TGFB1	TGFbR1_R2	0.00424783	0	TGFB1 - (TGFBR1+TGFBR2)	TGFb	Secreted Signaling	KEGG: hsa04350
venousEC	immuneEC	TGFB1	TGFbR1_R2	0.00468868	0	TGFB1 - (TGFBR1+TGFBR2)	TGFb	Secreted Signaling	KEGG: hsa04350
arterialEC2	immuneEC	TGFB1	TGFbR1_R2	0.0060062	0	TGFB1 - (TGFBR1+TGFBR2)	TGFb	Secreted Signaling	KEGG: hsa04350
capEC3	immuneEC	TGFB1	TGFbR1_R2	0.00451794	0	TGFB1 - (TGFBR1+TGFBR2)	TGFb	Secreted Signaling	KEGG: hsa04350
immuneEC	immuneEC	TGFB1	TGFbR1_R2	0.0055063	0	TGFB1 - (TGFBR1+TGFBR2)	TGFb	Secreted Signaling	KEGG: hsa04350
lEC	immuneEC	TGFB1	TGFbR1_R2	0.00412428	0	TGFB1 - (TGFBR1+TGFBR2)	TGFb	Secreted Signaling	KEGG: hsa04350
MAC1	immuneEC	TGFB1	TGFbR1_R2	0.00610532	0	TGFB1 - (TGFBR1+TGFBR2)	TGFb	Secreted Signaling	KEGG: hsa04350
MAC2	immuneEC	TGFB1	TGFbR1_R2	0.0067719	0	TGFB1 - (TGFBR1+TGFBR2)	TGFb	Secreted Signaling	KEGG: hsa04350
MAC3	immuneEC	TGFB1	TGFbR1_R2	0.0066579	0	TGFB1 - (TGFBR1+TGFBR2)	TGFb	Secreted Signaling	KEGG: hsa04350
MAC4	immuneEC	TGFB1	TGFbR1_R2	0.00718281	0	TGFB1 - (TGFBR1+TGFBR2)	TGFb	Secreted Signaling	KEGG: hsa04350
MAC5	immuneEC	TGFB1	TGFbR1_R2	0.0205353	0	TGFB1 - (TGFBR1+TGFBR2)	TGFb	Secreted Signaling	KEGG: hsa04350
naiveT	immuneEC	TGFB1	TGFbR1_R2	0.0197496	0	TGFB1 - (TGFBR1+TGFBR2)	TGFb	Secreted Signaling	KEGG: hsa04350
effectorT/NK	immuneEC	TGFB1	TGFbR1_R2	0.0254953	0	TGFB1 - (TGFBR1+TGFBR2)	TGFb	Secreted Signaling	KEGG: hsa04350
Bcell	immuneEC	TGFB1	TGFbR1_R2	0.00543791	0	TGFB1 - (TGFBR1+TGFBR2)	TGFb	Secreted Signaling	KEGG: hsa04350
FB2	MAC1	TGFB1	TGFbR1_R2	0.00194317	0	TGFB1 - (TGFBR1+TGFBR2)	TGFb	Secreted Signaling	KEGG: hsa04350
capEC1	MAC1	TGFB1	TGFbR1_R2	0.00704002	0	TGFB1 - (TGFBR1+TGFBR2)	TGFb	Secreted Signaling	KEGG: hsa04350
capEC2	MAC1	TGFB1	TGFbR1_R2	0.00728706	0	TGFB1 - (TGFBR1+TGFBR2)	TGFb	Secreted Signaling	KEGG: hsa04350
arterialEC1	MAC1	TGFB1	TGFbR1_R2	0.0065643	0	TGFB1 - (TGFBR1+TGFBR2)	TGFb	Secreted Signaling	KEGG: hsa04350
venousEC	MAC1	TGFB1	TGFbR1_R2	0.0072446	0	TGFB1 - (TGFBR1+TGFBR2)	TGFb	Secreted Signaling	KEGG: hsa04350
arterialEC2	MAC1	TGFB1	TGFbR1_R2	0.00927407	0	TGFB1 - (TGFBR1+TGFBR2)	TGFb	Secreted Signaling	KEGG: hsa04350
capEC3	MAC1	TGFB1	TGFbR1_R2	0.00698054	0	TGFB1 - (TGFBR1+TGFBR2)	TGFb	Secreted Signaling	KEGG: hsa04350
immuneEC	MAC1	TGFB1	TGFbR1_R2	0.00850409	0	TGFB1 - (TGFBR1+TGFBR2)	TGFb	Secreted Signaling	KEGG: hsa04350
lEC	MAC1	TGFB1	TGFbR1_R2	0.00637398	0	TGFB1 - (TGFBR1+TGFBR2)	TGFb	Secreted Signaling	KEGG: hsa04350
MAC1	MAC1	TGFB1	TGFbR1_R2	0.00942859	0	TGFB1 - (TGFBR1+TGFBR2)	TGFb	Secreted Signaling	KEGG: hsa04350
MAC2	MAC1	TGFB1	TGFbR1_R2	0.0104548	0	TGFB1 - (TGFBR1+TGFBR2)	TGFb	Secreted Signaling	KEGG: hsa04350
MAC3	MAC1	TGFB1	TGFbR1_R2	0.0102781	0	TGFB1 - (TGFBR1+TGFBR2)	TGFb	Secreted Signaling	KEGG: hsa04350
MAC4	MAC1	TGFB1	TGFbR1_R2	0.011087	0	TGFB1 - (TGFBR1+TGFBR2)	TGFb	Secreted Signaling	KEGG: hsa04350
MAC5	MAC1	TGFB1	TGFbR1_R2	0.0315014	0	TGFB1 - (TGFBR1+TGFBR2)	TGFb	Secreted Signaling	KEGG: hsa04350
naiveT	MAC1	TGFB1	TGFbR1_R2	0.0303072	0	TGFB1 - (TGFBR1+TGFBR2)	TGFb	Secreted Signaling	KEGG: hsa04350
effectorT/NK	MAC1	TGFB1	TGFbR1_R2	0.0390206	0	TGFB1 - (TGFBR1+TGFBR2)	TGFb	Secreted Signaling	KEGG: hsa04350
Bcell	MAC1	TGFB1	TGFbR1_R2	0.0084005	0	TGFB1 - (TGFBR1+TGFBR2)	TGFb	Secreted Signaling	KEGG: hsa04350
FB2	MAC2	TGFB1	TGFbR1_R2	0.00231212	0	TGFB1 - (TGFBR1+TGFBR2)	TGFb	Secreted Signaling	KEGG: hsa04350
capEC1	MAC2	TGFB1	TGFbR1_R2	0.00837422	0	TGFB1 - (TGFBR1+TGFBR2)	TGFb	Secreted Signaling	KEGG: hsa04350
capEC2	MAC2	TGFB1	TGFbR1_R2	0.00866754	0	TGFB1 - (TGFBR1+TGFBR2)	TGFb	Secreted Signaling	KEGG: hsa04350
arterialEC1	MAC2	TGFB1	TGFbR1_R2	0.00780886	0	TGFB1 - (TGFBR1+TGFBR2)	TGFb	Secreted Signaling	KEGG: hsa04350
venousEC	MAC2	TGFB1	TGFbR1_R2	0.0086174	0	TGFB1 - (TGFBR1+TGFBR2)	TGFb	Secreted Signaling	KEGG: hsa04350
arterialEC2	MAC2	TGFB1	TGFbR1_R2	0.0110268	0	TGFB1 - (TGFBR1+TGFBR2)	TGFb	Secreted Signaling	KEGG: hsa04350
capEC3	MAC2	TGFB1	TGFbR1_R2	0.00830312	0	TGFB1 - (TGFBR1+TGFBR2)	TGFb	Secreted Signaling	KEGG: hsa04350
immuneEC	MAC2	TGFB1	TGFbR1_R2	0.0101127	0	TGFB1 - (TGFBR1+TGFBR2)	TGFb	Secreted Signaling	KEGG: hsa04350
lEC	MAC2	TGFB1	TGFbR1_R2	0.00758289	0	TGFB1 - (TGFBR1+TGFBR2)	TGFb	Secreted Signaling	KEGG: hsa04350
MAC1	MAC2	TGFB1	TGFbR1_R2	0.0112116	0	TGFB1 - (TGFBR1+TGFBR2)	TGFb	Secreted Signaling	KEGG: hsa04350
MAC2	MAC2	TGFB1	TGFbR1_R2	0.0124294	0	TGFB1 - (TGFBR1+TGFBR2)	TGFb	Secreted Signaling	KEGG: hsa04350
MAC3	MAC2	TGFB1	TGFbR1_R2	0.0122188	0	TGFB1 - (TGFBR1+TGFBR2)	TGFb	Secreted Signaling	KEGG: hsa04350
MAC4	MAC2	TGFB1	TGFbR1_R2	0.0131794	0	TGFB1 - (TGFBR1+TGFBR2)	TGFb	Secreted Signaling	KEGG: hsa04350
MAC5	MAC2	TGFB1	TGFbR1_R2	0.0373012	0	TGFB1 - (TGFBR1+TGFBR2)	TGFb	Secreted Signaling	KEGG: hsa04350
naiveT	MAC2	TGFB1	TGFbR1_R2	0.0358953	0	TGFB1 - (TGFBR1+TGFBR2)	TGFb	Secreted Signaling	KEGG: hsa04350
effectorT/NK	MAC2	TGFB1	TGFbR1_R2	0.0461389	0	TGFB1 - (TGFBR1+TGFBR2)	TGFb	Secreted Signaling	KEGG: hsa04350
Bcell	MAC2	TGFB1	TGFbR1_R2	0.00999103	0	TGFB1 - (TGFBR1+TGFBR2)	TGFb	Secreted Signaling	KEGG: hsa04350
FB2	MAC3	TGFB1	TGFbR1_R2	0.00206346	0	TGFB1 - (TGFBR1+TGFBR2)	TGFb	Secreted Signaling	KEGG: hsa04350
capEC1	MAC3	TGFB1	TGFbR1_R2	0.0074746	0	TGFB1 - (TGFBR1+TGFBR2)	TGFb	Secreted Signaling	KEGG: hsa04350
capEC2	MAC3	TGFB1	TGFbR1_R2	0.00773662	0	TGFB1 - (TGFBR1+TGFBR2)	TGFb	Secreted Signaling	KEGG: hsa04350
arterialEC1	MAC3	TGFB1	TGFbR1_R2	0.00696976	0	TGFB1 - (TGFBR1+TGFBR2)	TGFb	Secreted Signaling	KEGG: hsa04350
venousEC	MAC3	TGFB1	TGFbR1_R2	0.00769172	0	TGFB1 - (TGFBR1+TGFBR2)	TGFb	Secreted Signaling	KEGG: hsa04350
arterialEC2	MAC3	TGFB1	TGFbR1_R2	0.00984418	0	TGFB1 - (TGFBR1+TGFBR2)	TGFb	Secreted Signaling	KEGG: hsa04350
capEC3	MAC3	TGFB1	TGFbR1_R2	0.00741128	0	TGFB1 - (TGFBR1+TGFBR2)	TGFb	Secreted Signaling	KEGG: hsa04350
immuneEC	MAC3	TGFB1	TGFbR1_R2	0.00902756	0	TGFB1 - (TGFBR1+TGFBR2)	TGFb	Secreted Signaling	KEGG: hsa04350
lEC	MAC3	TGFB1	TGFbR1_R2	0.00676789	0	TGFB1 - (TGFBR1+TGFBR2)	TGFb	Secreted Signaling	KEGG: hsa04350
MAC1	MAC3	TGFB1	TGFbR1_R2	0.0100087	0	TGFB1 - (TGFBR1+TGFBR2)	TGFb	Secreted Signaling	KEGG: hsa04350
MAC2	MAC3	TGFB1	TGFbR1_R2	0.0110968	0	TGFB1 - (TGFBR1+TGFBR2)	TGFb	Secreted Signaling	KEGG: hsa04350
MAC3	MAC3	TGFB1	TGFbR1_R2	0.0109091	0	TGFB1 - (TGFBR1+TGFBR2)	TGFb	Secreted Signaling	KEGG: hsa04350
MAC4	MAC3	TGFB1	TGFbR1_R2	0.0117672	0	TGFB1 - (TGFBR1+TGFBR2)	TGFb	Secreted Signaling	KEGG: hsa04350
MAC5	MAC3	TGFB1	TGFbR1_R2	0.0333634	0	TGFB1 - (TGFBR1+TGFBR2)	TGFb	Secreted Signaling	KEGG: hsa04350
naiveT	MAC3	TGFB1	TGFbR1_R2	0.0321026	0	TGFB1 - (TGFBR1+TGFBR2)	TGFb	Secreted Signaling	KEGG: hsa04350
effectorT/NK	MAC3	TGFB1	TGFbR1_R2	0.041295	0	TGFB1 - (TGFBR1+TGFBR2)	TGFb	Secreted Signaling	KEGG: hsa04350
Bcell	MAC3	TGFB1	TGFbR1_R2	0.00891833	0	TGFB1 - (TGFBR1+TGFBR2)	TGFb	Secreted Signaling	KEGG: hsa04350
FB2	MAC4	TGFB1	TGFbR1_R2	0.0013801	0	TGFB1 - (TGFBR1+TGFBR2)	TGFb	Secreted Signaling	KEGG: hsa04350
capEC1	MAC4	TGFB1	TGFbR1_R2	0.00500233	0	TGFB1 - (TGFBR1+TGFBR2)	TGFb	Secreted Signaling	KEGG: hsa04350
capEC2	MAC4	TGFB1	TGFbR1_R2	0.00517834	0	TGFB1 - (TGFBR1+TGFBR2)	TGFb	Secreted Signaling	KEGG: hsa04350
arterialEC1	MAC4	TGFB1	TGFbR1_R2	0.00466383	0	TGFB1 - (TGFBR1+TGFBR2)	TGFb	Secreted Signaling	KEGG: hsa04350
venousEC	MAC4	TGFB1	TGFbR1_R2	0.00514783	0	TGFB1 - (TGFBR1+TGFBR2)	TGFb	Secreted Signaling	KEGG: hsa04350
arterialEC2	MAC4	TGFB1	TGFbR1_R2	0.00659422	0	TGFB1 - (TGFBR1+TGFBR2)	TGFb	Secreted Signaling	KEGG: hsa04350
capEC3	MAC4	TGFB1	TGFbR1_R2	0.00496037	0	TGFB1 - (TGFBR1+TGFBR2)	TGFb	Secreted Signaling	KEGG: hsa04350
immuneEC	MAC4	TGFB1	TGFbR1_R2	0.00604542	0	TGFB1 - (TGFBR1+TGFBR2)	TGFb	Secreted Signaling	KEGG: hsa04350
lEC	MAC4	TGFB1	TGFbR1_R2	0.0045282	0	TGFB1 - (TGFBR1+TGFBR2)	TGFb	Secreted Signaling	KEGG: hsa04350
MAC1	MAC4	TGFB1	TGFbR1_R2	0.00670308	0	TGFB1 - (TGFBR1+TGFBR2)	TGFb	Secreted Signaling	KEGG: hsa04350
MAC2	MAC4	TGFB1	TGFbR1_R2	0.00743484	0	TGFB1 - (TGFBR1+TGFBR2)	TGFb	Secreted Signaling	KEGG: hsa04350
MAC3	MAC4	TGFB1	TGFbR1_R2	0.00730966	0	TGFB1 - (TGFBR1+TGFBR2)	TGFb	Secreted Signaling	KEGG: hsa04350
MAC4	MAC4	TGFB1	TGFbR1_R2	0.00788592	0	TGFB1 - (TGFBR1+TGFBR2)	TGFb	Secreted Signaling	KEGG: hsa04350
MAC5	MAC4	TGFB1	TGFbR1_R2	0.0225405	0	TGFB1 - (TGFBR1+TGFBR2)	TGFb	Secreted Signaling	KEGG: hsa04350
naiveT	MAC4	TGFB1	TGFbR1_R2	0.0216784	0	TGFB1 - (TGFBR1+TGFBR2)	TGFb	Secreted Signaling	KEGG: hsa04350
effectorT/NK	MAC4	TGFB1	TGFbR1_R2	0.0279826	0	TGFB1 - (TGFBR1+TGFBR2)	TGFb	Secreted Signaling	KEGG: hsa04350
Bcell	MAC4	TGFB1	TGFbR1_R2	0.00597039	0	TGFB1 - (TGFBR1+TGFBR2)	TGFb	Secreted Signaling	KEGG: hsa04350
FB2	MAC5	TGFB1	TGFbR1_R2	0.00131661	0	TGFB1 - (TGFBR1+TGFBR2)	TGFb	Secreted Signaling	KEGG: hsa04350
capEC1	MAC5	TGFB1	TGFbR1_R2	0.00477243	0	TGFB1 - (TGFBR1+TGFBR2)	TGFb	Secreted Signaling	KEGG: hsa04350
capEC2	MAC5	TGFB1	TGFbR1_R2	0.00494041	0	TGFB1 - (TGFBR1+TGFBR2)	TGFb	Secreted Signaling	KEGG: hsa04350
arterialEC1	MAC5	TGFB1	TGFbR1_R2	0.00444944	0	TGFB1 - (TGFBR1+TGFBR2)	TGFb	Secreted Signaling	KEGG: hsa04350
venousEC	MAC5	TGFB1	TGFbR1_R2	0.00491126	0	TGFB1 - (TGFBR1+TGFBR2)	TGFb	Secreted Signaling	KEGG: hsa04350
arterialEC2	MAC5	TGFB1	TGFbR1_R2	0.00629164	0	TGFB1 - (TGFBR1+TGFBR2)	TGFb	Secreted Signaling	KEGG: hsa04350
capEC3	MAC5	TGFB1	TGFbR1_R2	0.00473243	0	TGFB1 - (TGFBR1+TGFBR2)	TGFb	Secreted Signaling	KEGG: hsa04350
immuneEC	MAC5	TGFB1	TGFbR1_R2	0.00576789	0	TGFB1 - (TGFBR1+TGFBR2)	TGFb	Secreted Signaling	KEGG: hsa04350
lEC	MAC5	TGFB1	TGFbR1_R2	0.00432	0	TGFB1 - (TGFBR1+TGFBR2)	TGFb	Secreted Signaling	KEGG: hsa04350
MAC1	MAC5	TGFB1	TGFbR1_R2	0.0063954	0	TGFB1 - (TGFBR1+TGFBR2)	TGFb	Secreted Signaling	KEGG: hsa04350
MAC2	MAC5	TGFB1	TGFbR1_R2	0.00709381	0	TGFB1 - (TGFBR1+TGFBR2)	TGFb	Secreted Signaling	KEGG: hsa04350
MAC3	MAC5	TGFB1	TGFbR1_R2	0.00697443	0	TGFB1 - (TGFBR1+TGFBR2)	TGFb	Secreted Signaling	KEGG: hsa04350
MAC4	MAC5	TGFB1	TGFbR1_R2	0.00752436	0	TGFB1 - (TGFBR1+TGFBR2)	TGFb	Secreted Signaling	KEGG: hsa04350
MAC5	MAC5	TGFB1	TGFbR1_R2	0.0215216	0	TGFB1 - (TGFBR1+TGFBR2)	TGFb	Secreted Signaling	KEGG: hsa04350
naiveT	MAC5	TGFB1	TGFbR1_R2	0.0206977	0	TGFB1 - (TGFBR1+TGFBR2)	TGFb	Secreted Signaling	KEGG: hsa04350
effectorT/NK	MAC5	TGFB1	TGFbR1_R2	0.0267245	0	TGFB1 - (TGFBR1+TGFBR2)	TGFb	Secreted Signaling	KEGG: hsa04350
Bcell	MAC5	TGFB1	TGFbR1_R2	0.00569615	0	TGFB1 - (TGFBR1+TGFBR2)	TGFb	Secreted Signaling	KEGG: hsa04350
FB2	naiveT	TGFB1	TGFbR1_R2	0.00256677	0	TGFB1 - (TGFBR1+TGFBR2)	TGFb	Secreted Signaling	KEGG: hsa04350
capEC1	naiveT	TGFB1	TGFbR1_R2	0.00929458	0	TGFB1 - (TGFBR1+TGFBR2)	TGFb	Secreted Signaling	KEGG: hsa04350
capEC2	naiveT	TGFB1	TGFbR1_R2	0.00961974	0	TGFB1 - (TGFBR1+TGFBR2)	TGFb	Secreted Signaling	KEGG: hsa04350
arterialEC1	naiveT	TGFB1	TGFbR1_R2	0.00866748	0	TGFB1 - (TGFBR1+TGFBR2)	TGFb	Secreted Signaling	KEGG: hsa04350
venousEC	naiveT	TGFB1	TGFbR1_R2	0.00956438	0	TGFB1 - (TGFBR1+TGFBR2)	TGFb	Secreted Signaling	KEGG: hsa04350
arterialEC2	naiveT	TGFB1	TGFbR1_R2	0.0122349	0	TGFB1 - (TGFBR1+TGFBR2)	TGFb	Secreted Signaling	KEGG: hsa04350
capEC3	naiveT	TGFB1	TGFbR1_R2	0.00921541	0	TGFB1 - (TGFBR1+TGFBR2)	TGFb	Secreted Signaling	KEGG: hsa04350
immuneEC	naiveT	TGFB1	TGFbR1_R2	0.0112218	0	TGFB1 - (TGFBR1+TGFBR2)	TGFb	Secreted Signaling	KEGG: hsa04350
lEC	naiveT	TGFB1	TGFbR1_R2	0.00841701	0	TGFB1 - (TGFBR1+TGFBR2)	TGFb	Secreted Signaling	KEGG: hsa04350
MAC1	naiveT	TGFB1	TGFbR1_R2	0.0124408	0	TGFB1 - (TGFBR1+TGFBR2)	TGFb	Secreted Signaling	KEGG: hsa04350
MAC2	naiveT	TGFB1	TGFbR1_R2	0.0137902	0	TGFB1 - (TGFBR1+TGFBR2)	TGFb	Secreted Signaling	KEGG: hsa04350
MAC3	naiveT	TGFB1	TGFbR1_R2	0.0135562	0	TGFB1 - (TGFBR1+TGFBR2)	TGFb	Secreted Signaling	KEGG: hsa04350
MAC4	naiveT	TGFB1	TGFbR1_R2	0.0146212	0	TGFB1 - (TGFBR1+TGFBR2)	TGFb	Secreted Signaling	KEGG: hsa04350
MAC5	naiveT	TGFB1	TGFbR1_R2	0.0412716	0	TGFB1 - (TGFBR1+TGFBR2)	TGFb	Secreted Signaling	KEGG: hsa04350
naiveT	naiveT	TGFB1	TGFbR1_R2	0.0397222	0	TGFB1 - (TGFBR1+TGFBR2)	TGFb	Secreted Signaling	KEGG: hsa04350
effectorT/NK	naiveT	TGFB1	TGFbR1_R2	0.0510001	0	TGFB1 - (TGFBR1+TGFBR2)	TGFb	Secreted Signaling	KEGG: hsa04350
Bcell	naiveT	TGFB1	TGFbR1_R2	0.0110879	0	TGFB1 - (TGFBR1+TGFBR2)	TGFb	Secreted Signaling	KEGG: hsa04350
FB2	effectorT/NK	TGFB1	TGFbR1_R2	0.00307319	0	TGFB1 - (TGFBR1+TGFBR2)	TGFb	Secreted Signaling	KEGG: hsa04350
capEC1	effectorT/NK	TGFB1	TGFbR1_R2	0.0111238	0	TGFB1 - (TGFBR1+TGFBR2)	TGFb	Secreted Signaling	KEGG: hsa04350
capEC2	effectorT/NK	TGFB1	TGFbR1_R2	0.011512	0	TGFB1 - (TGFBR1+TGFBR2)	TGFb	Secreted Signaling	KEGG: hsa04350
arterialEC1	effectorT/NK	TGFB1	TGFbR1_R2	0.0103742	0	TGFB1 - (TGFBR1+TGFBR2)	TGFb	Secreted Signaling	KEGG: hsa04350
venousEC	effectorT/NK	TGFB1	TGFbR1_R2	0.0114464	0	TGFB1 - (TGFBR1+TGFBR2)	TGFb	Secreted Signaling	KEGG: hsa04350
arterialEC2	effectorT/NK	TGFB1	TGFbR1_R2	0.0146339	0	TGFB1 - (TGFBR1+TGFBR2)	TGFb	Secreted Signaling	KEGG: hsa04350
capEC3	effectorT/NK	TGFB1	TGFbR1_R2	0.0110285	0	TGFB1 - (TGFBR1+TGFBR2)	TGFb	Secreted Signaling	KEGG: hsa04350
immuneEC	effectorT/NK	TGFB1	TGFbR1_R2	0.0134248	0	TGFB1 - (TGFBR1+TGFBR2)	TGFb	Secreted Signaling	KEGG: hsa04350
lEC	effectorT/NK	TGFB1	TGFbR1_R2	0.0100753	0	TGFB1 - (TGFBR1+TGFBR2)	TGFb	Secreted Signaling	KEGG: hsa04350
MAC1	effectorT/NK	TGFB1	TGFbR1_R2	0.0148822	0	TGFB1 - (TGFBR1+TGFBR2)	TGFb	Secreted Signaling	KEGG: hsa04350
MAC2	effectorT/NK	TGFB1	TGFbR1_R2	0.016492	0	TGFB1 - (TGFBR1+TGFBR2)	TGFb	Secreted Signaling	KEGG: hsa04350
MAC3	effectorT/NK	TGFB1	TGFbR1_R2	0.0162112	0	TGFB1 - (TGFBR1+TGFBR2)	TGFb	Secreted Signaling	KEGG: hsa04350
MAC4	effectorT/NK	TGFB1	TGFbR1_R2	0.0174829	0	TGFB1 - (TGFBR1+TGFBR2)	TGFb	Secreted Signaling	KEGG: hsa04350
MAC5	effectorT/NK	TGFB1	TGFbR1_R2	0.0490895	0	TGFB1 - (TGFBR1+TGFBR2)	TGFb	Secreted Signaling	KEGG: hsa04350
naiveT	effectorT/NK	TGFB1	TGFbR1_R2	0.0472611	0	TGFB1 - (TGFBR1+TGFBR2)	TGFb	Secreted Signaling	KEGG: hsa04350
effectorT/NK	effectorT/NK	TGFB1	TGFbR1_R2	0.0605445	0	TGFB1 - (TGFBR1+TGFBR2)	TGFb	Secreted Signaling	KEGG: hsa04350
Bcell	effectorT/NK	TGFB1	TGFbR1_R2	0.0132674	0	TGFB1 - (TGFBR1+TGFBR2)	TGFb	Secreted Signaling	KEGG: hsa04350
FB2	neuronal	TGFB1	TGFbR1_R2	0.00114552	0.02	TGFB1 - (TGFBR1+TGFBR2)	TGFb	Secreted Signaling	KEGG: hsa04350
capEC1	neuronal	TGFB1	TGFbR1_R2	0.00415254	0	TGFB1 - (TGFBR1+TGFBR2)	TGFb	Secreted Signaling	KEGG: hsa04350
capEC2	neuronal	TGFB1	TGFbR1_R2	0.00429875	0	TGFB1 - (TGFBR1+TGFBR2)	TGFb	Secreted Signaling	KEGG: hsa04350
arterialEC1	neuronal	TGFB1	TGFbR1_R2	0.00387144	0	TGFB1 - (TGFBR1+TGFBR2)	TGFb	Secreted Signaling	KEGG: hsa04350
venousEC	neuronal	TGFB1	TGFbR1_R2	0.00427335	0	TGFB1 - (TGFBR1+TGFBR2)	TGFb	Secreted Signaling	KEGG: hsa04350
arterialEC2	neuronal	TGFB1	TGFbR1_R2	0.00547496	0	TGFB1 - (TGFBR1+TGFBR2)	TGFb	Secreted Signaling	KEGG: hsa04350
capEC3	neuronal	TGFB1	TGFbR1_R2	0.00411777	0	TGFB1 - (TGFBR1+TGFBR2)	TGFb	Secreted Signaling	KEGG: hsa04350
immuneEC	neuronal	TGFB1	TGFbR1_R2	0.00501903	0	TGFB1 - (TGFBR1+TGFBR2)	TGFb	Secreted Signaling	KEGG: hsa04350
lEC	neuronal	TGFB1	TGFbR1_R2	0.00375877	0	TGFB1 - (TGFBR1+TGFBR2)	TGFb	Secreted Signaling	KEGG: hsa04350
MAC1	neuronal	TGFB1	TGFbR1_R2	0.00556513	0	TGFB1 - (TGFBR1+TGFBR2)	TGFb	Secreted Signaling	KEGG: hsa04350
MAC2	neuronal	TGFB1	TGFbR1_R2	0.00617314	0	TGFB1 - (TGFBR1+TGFBR2)	TGFb	Secreted Signaling	KEGG: hsa04350
MAC3	neuronal	TGFB1	TGFbR1_R2	0.00606931	0	TGFB1 - (TGFBR1+TGFBR2)	TGFb	Secreted Signaling	KEGG: hsa04350
MAC4	neuronal	TGFB1	TGFbR1_R2	0.00654799	0	TGFB1 - (TGFBR1+TGFBR2)	TGFb	Secreted Signaling	KEGG: hsa04350
MAC5	neuronal	TGFB1	TGFbR1_R2	0.0187455	0	TGFB1 - (TGFBR1+TGFBR2)	TGFb	Secreted Signaling	KEGG: hsa04350
naiveT	neuronal	TGFB1	TGFbR1_R2	0.0180269	0	TGFB1 - (TGFBR1+TGFBR2)	TGFb	Secreted Signaling	KEGG: hsa04350
effectorT/NK	neuronal	TGFB1	TGFbR1_R2	0.0232849	0	TGFB1 - (TGFBR1+TGFBR2)	TGFb	Secreted Signaling	KEGG: hsa04350
Bcell	neuronal	TGFB1	TGFbR1_R2	0.00495644	0	TGFB1 - (TGFBR1+TGFBR2)	TGFb	Secreted Signaling	KEGG: hsa04350
FB1	FB1	TGFB2	TGFbR1_R2	0.000489785	0	TGFB2 - (TGFBR1+TGFBR2)	TGFb	Secreted Signaling	KEGG: hsa04350
FB2	FB1	TGFB2	TGFbR1_R2	0.000569863	0	TGFB2 - (TGFBR1+TGFBR2)	TGFb	Secreted Signaling	KEGG: hsa04350
FB4	FB1	TGFB2	TGFbR1_R2	0.000281031	0	TGFB2 - (TGFBR1+TGFBR2)	TGFb	Secreted Signaling	KEGG: hsa04350
CM2	FB1	TGFB2	TGFbR1_R2	0.000655331	0	TGFB2 - (TGFBR1+TGFBR2)	TGFb	Secreted Signaling	KEGG: hsa04350
pericyte3	FB1	TGFB2	TGFbR1_R2	0.00127554	0	TGFB2 - (TGFBR1+TGFBR2)	TGFb	Secreted Signaling	KEGG: hsa04350
FB1	FB2	TGFB2	TGFbR1_R2	0.000548434	0	TGFB2 - (TGFBR1+TGFBR2)	TGFb	Secreted Signaling	KEGG: hsa04350
FB2	FB2	TGFB2	TGFbR1_R2	0.000638093	0	TGFB2 - (TGFBR1+TGFBR2)	TGFb	Secreted Signaling	KEGG: hsa04350
FB4	FB2	TGFB2	TGFbR1_R2	0.000314709	0	TGFB2 - (TGFBR1+TGFBR2)	TGFb	Secreted Signaling	KEGG: hsa04350
CM2	FB2	TGFB2	TGFbR1_R2	0.000733855	0	TGFB2 - (TGFBR1+TGFBR2)	TGFb	Secreted Signaling	KEGG: hsa04350
pericyte3	FB2	TGFB2	TGFbR1_R2	0.00142831	0	TGFB2 - (TGFBR1+TGFBR2)	TGFb	Secreted Signaling	KEGG: hsa04350
FB1	FB3	TGFB2	TGFbR1_R2	0.000610721	0	TGFB2 - (TGFBR1+TGFBR2)	TGFb	Secreted Signaling	KEGG: hsa04350
FB2	FB3	TGFB2	TGFbR1_R2	0.000710582	0	TGFB2 - (TGFBR1+TGFBR2)	TGFb	Secreted Signaling	KEGG: hsa04350
FB4	FB3	TGFB2	TGFbR1_R2	0.000350395	0	TGFB2 - (TGFBR1+TGFBR2)	TGFb	Secreted Signaling	KEGG: hsa04350
CM2	FB3	TGFB2	TGFbR1_R2	0.00081709	0	TGFB2 - (TGFBR1+TGFBR2)	TGFb	Secreted Signaling	KEGG: hsa04350
lEC	FB3	TGFB2	TGFbR1_R2	0.0013174	0.05	TGFB2 - (TGFBR1+TGFBR2)	TGFb	Secreted Signaling	KEGG: hsa04350
pericyte3	FB3	TGFB2	TGFbR1_R2	0.00159046	0	TGFB2 - (TGFBR1+TGFBR2)	TGFb	Secreted Signaling	KEGG: hsa04350
FB1	FB4	TGFB2	TGFbR1_R2	0.000513333	0	TGFB2 - (TGFBR1+TGFBR2)	TGFb	Secreted Signaling	KEGG: hsa04350
FB2	FB4	TGFB2	TGFbR1_R2	0.000597253	0	TGFB2 - (TGFBR1+TGFBR2)	TGFb	Secreted Signaling	KEGG: hsa04350
FB4	FB4	TGFB2	TGFbR1_R2	0.000294566	0	TGFB2 - (TGFBR1+TGFBR2)	TGFb	Secreted Signaling	KEGG: hsa04350
CM2	FB4	TGFB2	TGFbR1_R2	0.000686885	0	TGFB2 - (TGFBR1+TGFBR2)	TGFb	Secreted Signaling	KEGG: hsa04350
pericyte3	FB4	TGFB2	TGFbR1_R2	0.0013369	0	TGFB2 - (TGFBR1+TGFBR2)	TGFb	Secreted Signaling	KEGG: hsa04350
FB1	CM1	TGFB2	TGFbR1_R2	0.000558592	0	TGFB2 - (TGFBR1+TGFBR2)	TGFb	Secreted Signaling	KEGG: hsa04350
FB2	CM1	TGFB2	TGFbR1_R2	0.00065005	0	TGFB2 - (TGFBR1+TGFBR2)	TGFb	Secreted Signaling	KEGG: hsa04350
FB4	CM1	TGFB2	TGFbR1_R2	0.000320135	0	TGFB2 - (TGFBR1+TGFBR2)	TGFb	Secreted Signaling	KEGG: hsa04350
CM2	CM1	TGFB2	TGFbR1_R2	0.00074666	0	TGFB2 - (TGFBR1+TGFBR2)	TGFb	Secreted Signaling	KEGG: hsa04350
pericyte3	CM1	TGFB2	TGFbR1_R2	0.00145425	0	TGFB2 - (TGFBR1+TGFBR2)	TGFb	Secreted Signaling	KEGG: hsa04350
FB1	CM2	TGFB2	TGFbR1_R2	0.000461863	0	TGFB2 - (TGFBR1+TGFBR2)	TGFb	Secreted Signaling	KEGG: hsa04350
FB2	CM2	TGFB2	TGFbR1_R2	0.0005375	0	TGFB2 - (TGFBR1+TGFBR2)	TGFb	Secreted Signaling	KEGG: hsa04350
FB4	CM2	TGFB2	TGFbR1_R2	0.000264654	0	TGFB2 - (TGFBR1+TGFBR2)	TGFb	Secreted Signaling	KEGG: hsa04350
CM2	CM2	TGFB2	TGFbR1_R2	0.000617278	0	TGFB2 - (TGFBR1+TGFBR2)	TGFb	Secreted Signaling	KEGG: hsa04350
pericyte3	CM2	TGFB2	TGFbR1_R2	0.00120237	0	TGFB2 - (TGFBR1+TGFBR2)	TGFb	Secreted Signaling	KEGG: hsa04350
FB1	capEC1	TGFB2	TGFbR1_R2	0.00158191	0	TGFB2 - (TGFBR1+TGFBR2)	TGFb	Secreted Signaling	KEGG: hsa04350
FB2	capEC1	TGFB2	TGFbR1_R2	0.00184052	0	TGFB2 - (TGFBR1+TGFBR2)	TGFb	Secreted Signaling	KEGG: hsa04350
FB4	capEC1	TGFB2	TGFbR1_R2	0.000907755	0	TGFB2 - (TGFBR1+TGFBR2)	TGFb	Secreted Signaling	KEGG: hsa04350
CM2	capEC1	TGFB2	TGFbR1_R2	0.00211675	0	TGFB2 - (TGFBR1+TGFBR2)	TGFb	Secreted Signaling	KEGG: hsa04350
lEC	capEC1	TGFB2	TGFbR1_R2	0.00341277	0	TGFB2 - (TGFBR1+TGFBR2)	TGFb	Secreted Signaling	KEGG: hsa04350
pericyte3	capEC1	TGFB2	TGFbR1_R2	0.00411985	0	TGFB2 - (TGFBR1+TGFBR2)	TGFb	Secreted Signaling	KEGG: hsa04350
FB1	arterialEC1	TGFB2	TGFbR1_R2	0.00205974	0	TGFB2 - (TGFBR1+TGFBR2)	TGFb	Secreted Signaling	KEGG: hsa04350
FB2	arterialEC1	TGFB2	TGFbR1_R2	0.00239613	0	TGFB2 - (TGFBR1+TGFBR2)	TGFb	Secreted Signaling	KEGG: hsa04350
FB4	arterialEC1	TGFB2	TGFbR1_R2	0.00118295	0	TGFB2 - (TGFBR1+TGFBR2)	TGFb	Secreted Signaling	KEGG: hsa04350
CM2	arterialEC1	TGFB2	TGFbR1_R2	0.00275808	0	TGFB2 - (TGFBR1+TGFBR2)	TGFb	Secreted Signaling	KEGG: hsa04350
lEC	arterialEC1	TGFB2	TGFbR1_R2	0.00444622	0	TGFB2 - (TGFBR1+TGFBR2)	TGFb	Secreted Signaling	KEGG: hsa04350
pericyte3	arterialEC1	TGFB2	TGFbR1_R2	0.00536558	0	TGFB2 - (TGFBR1+TGFBR2)	TGFb	Secreted Signaling	KEGG: hsa04350
FB1	arterialEC2	TGFB2	TGFbR1_R2	0.0019291	0	TGFB2 - (TGFBR1+TGFBR2)	TGFb	Secreted Signaling	KEGG: hsa04350
FB2	arterialEC2	TGFB2	TGFbR1_R2	0.00224427	0	TGFB2 - (TGFBR1+TGFBR2)	TGFb	Secreted Signaling	KEGG: hsa04350
FB4	arterialEC2	TGFB2	TGFbR1_R2	0.00110757	0	TGFB2 - (TGFBR1+TGFBR2)	TGFb	Secreted Signaling	KEGG: hsa04350
CM2	arterialEC2	TGFB2	TGFbR1_R2	0.00258246	0	TGFB2 - (TGFBR1+TGFBR2)	TGFb	Secreted Signaling	KEGG: hsa04350
lEC	arterialEC2	TGFB2	TGFbR1_R2	0.0041633	0	TGFB2 - (TGFBR1+TGFBR2)	TGFb	Secreted Signaling	KEGG: hsa04350
pericyte3	arterialEC2	TGFB2	TGFbR1_R2	0.0050248	0	TGFB2 - (TGFBR1+TGFBR2)	TGFb	Secreted Signaling	KEGG: hsa04350
FB1	capEC3	TGFB2	TGFbR1_R2	0.00166393	0	TGFB2 - (TGFBR1+TGFBR2)	TGFb	Secreted Signaling	KEGG: hsa04350
FB2	capEC3	TGFB2	TGFbR1_R2	0.00193587	0	TGFB2 - (TGFBR1+TGFBR2)	TGFb	Secreted Signaling	KEGG: hsa04350
FB4	capEC3	TGFB2	TGFbR1_R2	0.000955037	0	TGFB2 - (TGFBR1+TGFBR2)	TGFb	Secreted Signaling	KEGG: hsa04350
CM2	capEC3	TGFB2	TGFbR1_R2	0.00222692	0	TGFB2 - (TGFBR1+TGFBR2)	TGFb	Secreted Signaling	KEGG: hsa04350
lEC	capEC3	TGFB2	TGFbR1_R2	0.00359028	0	TGFB2 - (TGFBR1+TGFBR2)	TGFb	Secreted Signaling	KEGG: hsa04350
pericyte3	capEC3	TGFB2	TGFbR1_R2	0.00433374	0	TGFB2 - (TGFBR1+TGFBR2)	TGFb	Secreted Signaling	KEGG: hsa04350
FB1	immuneEC	TGFB2	TGFbR1_R2	0.00200967	0	TGFB2 - (TGFBR1+TGFBR2)	TGFb	Secreted Signaling	KEGG: hsa04350
FB2	immuneEC	TGFB2	TGFbR1_R2	0.00233794	0	TGFB2 - (TGFBR1+TGFBR2)	TGFb	Secreted Signaling	KEGG: hsa04350
FB4	immuneEC	TGFB2	TGFbR1_R2	0.001154	0	TGFB2 - (TGFBR1+TGFBR2)	TGFb	Secreted Signaling	KEGG: hsa04350
CM2	immuneEC	TGFB2	TGFbR1_R2	0.00269067	0	TGFB2 - (TGFBR1+TGFBR2)	TGFb	Secreted Signaling	KEGG: hsa04350
lEC	immuneEC	TGFB2	TGFbR1_R2	0.00433765	0	TGFB2 - (TGFBR1+TGFBR2)	TGFb	Secreted Signaling	KEGG: hsa04350
pericyte3	immuneEC	TGFB2	TGFbR1_R2	0.0052349	0	TGFB2 - (TGFBR1+TGFBR2)	TGFb	Secreted Signaling	KEGG: hsa04350
FB1	MAC1	TGFB2	TGFbR1_R2	0.0031026	0	TGFB2 - (TGFBR1+TGFBR2)	TGFb	Secreted Signaling	KEGG: hsa04350
FB2	MAC1	TGFB2	TGFbR1_R2	0.00360855	0	TGFB2 - (TGFBR1+TGFBR2)	TGFb	Secreted Signaling	KEGG: hsa04350
FB4	MAC1	TGFB2	TGFbR1_R2	0.00178404	0	TGFB2 - (TGFBR1+TGFBR2)	TGFb	Secreted Signaling	KEGG: hsa04350
CM2	MAC1	TGFB2	TGFbR1_R2	0.00415873	0	TGFB2 - (TGFBR1+TGFBR2)	TGFb	Secreted Signaling	KEGG: hsa04350
lEC	MAC1	TGFB2	TGFbR1_R2	0.006703	0	TGFB2 - (TGFBR1+TGFBR2)	TGFb	Secreted Signaling	KEGG: hsa04350
pericyte3	MAC1	TGFB2	TGFbR1_R2	0.00808498	0	TGFB2 - (TGFBR1+TGFBR2)	TGFb	Secreted Signaling	KEGG: hsa04350
FB1	MAC2	TGFB2	TGFbR1_R2	0.00368859	0	TGFB2 - (TGFBR1+TGFBR2)	TGFb	Secreted Signaling	KEGG: hsa04350
FB2	MAC2	TGFB2	TGFbR1_R2	0.00428946	0	TGFB2 - (TGFBR1+TGFBR2)	TGFb	Secreted Signaling	KEGG: hsa04350
FB4	MAC2	TGFB2	TGFbR1_R2	0.00212283	0	TGFB2 - (TGFBR1+TGFBR2)	TGFb	Secreted Signaling	KEGG: hsa04350
CM2	MAC2	TGFB2	TGFbR1_R2	0.00494777	0	TGFB2 - (TGFBR1+TGFBR2)	TGFb	Secreted Signaling	KEGG: hsa04350
lEC	MAC2	TGFB2	TGFbR1_R2	0.00797377	0	TGFB2 - (TGFBR1+TGFBR2)	TGFb	Secreted Signaling	KEGG: hsa04350
pericyte3	MAC2	TGFB2	TGFbR1_R2	0.00961433	0	TGFB2 - (TGFBR1+TGFBR2)	TGFb	Secreted Signaling	KEGG: hsa04350
FB1	MAC3	TGFB2	TGFbR1_R2	0.00329315	0	TGFB2 - (TGFBR1+TGFBR2)	TGFb	Secreted Signaling	KEGG: hsa04350
FB2	MAC3	TGFB2	TGFbR1_R2	0.00382987	0	TGFB2 - (TGFBR1+TGFBR2)	TGFb	Secreted Signaling	KEGG: hsa04350
FB4	MAC3	TGFB2	TGFbR1_R2	0.0018945	0	TGFB2 - (TGFBR1+TGFBR2)	TGFb	Secreted Signaling	KEGG: hsa04350
CM2	MAC3	TGFB2	TGFbR1_R2	0.00441588	0	TGFB2 - (TGFBR1+TGFBR2)	TGFb	Secreted Signaling	KEGG: hsa04350
lEC	MAC3	TGFB2	TGFbR1_R2	0.00711699	0	TGFB2 - (TGFBR1+TGFBR2)	TGFb	Secreted Signaling	KEGG: hsa04350
pericyte3	MAC3	TGFB2	TGFbR1_R2	0.00858267	0	TGFB2 - (TGFBR1+TGFBR2)	TGFb	Secreted Signaling	KEGG: hsa04350
FB1	MAC4	TGFB2	TGFbR1_R2	0.00220641	0	TGFB2 - (TGFBR1+TGFBR2)	TGFb	Secreted Signaling	KEGG: hsa04350
FB2	MAC4	TGFB2	TGFbR1_R2	0.00256679	0	TGFB2 - (TGFBR1+TGFBR2)	TGFb	Secreted Signaling	KEGG: hsa04350
FB4	MAC4	TGFB2	TGFbR1_R2	0.00126704	0	TGFB2 - (TGFBR1+TGFBR2)	TGFb	Secreted Signaling	KEGG: hsa04350
CM2	MAC4	TGFB2	TGFbR1_R2	0.00295419	0	TGFB2 - (TGFBR1+TGFBR2)	TGFb	Secreted Signaling	KEGG: hsa04350
lEC	MAC4	TGFB2	TGFbR1_R2	0.00476245	0	TGFB2 - (TGFBR1+TGFBR2)	TGFb	Secreted Signaling	KEGG: hsa04350
pericyte3	MAC4	TGFB2	TGFbR1_R2	0.00574745	0	TGFB2 - (TGFBR1+TGFBR2)	TGFb	Secreted Signaling	KEGG: hsa04350
FB1	MAC5	TGFB2	TGFbR1_R2	0.0021052	0	TGFB2 - (TGFBR1+TGFBR2)	TGFb	Secreted Signaling	KEGG: hsa04350
FB2	MAC5	TGFB2	TGFbR1_R2	0.00244912	0	TGFB2 - (TGFBR1+TGFBR2)	TGFb	Secreted Signaling	KEGG: hsa04350
FB4	MAC5	TGFB2	TGFbR1_R2	0.00120874	0	TGFB2 - (TGFBR1+TGFBR2)	TGFb	Secreted Signaling	KEGG: hsa04350
CM2	MAC5	TGFB2	TGFbR1_R2	0.00281834	0	TGFB2 - (TGFBR1+TGFBR2)	TGFb	Secreted Signaling	KEGG: hsa04350
lEC	MAC5	TGFB2	TGFbR1_R2	0.00454353	0	TGFB2 - (TGFBR1+TGFBR2)	TGFb	Secreted Signaling	KEGG: hsa04350
pericyte3	MAC5	TGFB2	TGFbR1_R2	0.00548359	0	TGFB2 - (TGFBR1+TGFBR2)	TGFb	Secreted Signaling	KEGG: hsa04350
FB1	naiveT	TGFB2	TGFbR1_R2	0.00409244	0	TGFB2 - (TGFBR1+TGFBR2)	TGFb	Secreted Signaling	KEGG: hsa04350
FB2	naiveT	TGFB2	TGFbR1_R2	0.00475863	0	TGFB2 - (TGFBR1+TGFBR2)	TGFb	Secreted Signaling	KEGG: hsa04350
FB4	naiveT	TGFB2	TGFbR1_R2	0.00235666	0	TGFB2 - (TGFBR1+TGFBR2)	TGFb	Secreted Signaling	KEGG: hsa04350
CM2	naiveT	TGFB2	TGFbR1_R2	0.00549224	0	TGFB2 - (TGFBR1+TGFBR2)	TGFb	Secreted Signaling	KEGG: hsa04350
lEC	naiveT	TGFB2	TGFbR1_R2	0.00885047	0	TGFB2 - (TGFBR1+TGFBR2)	TGFb	Secreted Signaling	KEGG: hsa04350
pericyte3	naiveT	TGFB2	TGFbR1_R2	0.0106688	0	TGFB2 - (TGFBR1+TGFBR2)	TGFb	Secreted Signaling	KEGG: hsa04350
FB1	effectorT/NK	TGFB2	TGFbR1_R2	0.00489422	0	TGFB2 - (TGFBR1+TGFBR2)	TGFb	Secreted Signaling	KEGG: hsa04350
FB2	effectorT/NK	TGFB2	TGFbR1_R2	0.00568978	0	TGFB2 - (TGFBR1+TGFBR2)	TGFb	Secreted Signaling	KEGG: hsa04350
FB4	effectorT/NK	TGFB2	TGFbR1_R2	0.00282171	0	TGFB2 - (TGFBR1+TGFBR2)	TGFb	Secreted Signaling	KEGG: hsa04350
CM2	effectorT/NK	TGFB2	TGFbR1_R2	0.00657479	0	TGFB2 - (TGFBR1+TGFBR2)	TGFb	Secreted Signaling	KEGG: hsa04350
lEC	effectorT/NK	TGFB2	TGFbR1_R2	0.0105931	0	TGFB2 - (TGFBR1+TGFBR2)	TGFb	Secreted Signaling	KEGG: hsa04350
pericyte3	effectorT/NK	TGFB2	TGFbR1_R2	0.0127633	0	TGFB2 - (TGFBR1+TGFBR2)	TGFb	Secreted Signaling	KEGG: hsa04350
FB1	neuronal	TGFB2	TGFbR1_R2	0.00183198	0	TGFB2 - (TGFBR1+TGFBR2)	TGFb	Secreted Signaling	KEGG: hsa04350
FB2	neuronal	TGFB2	TGFbR1_R2	0.00213133	0	TGFB2 - (TGFBR1+TGFBR2)	TGFb	Secreted Signaling	KEGG: hsa04350
FB4	neuronal	TGFB2	TGFbR1_R2	0.00105166	0	TGFB2 - (TGFBR1+TGFBR2)	TGFb	Secreted Signaling	KEGG: hsa04350
CM2	neuronal	TGFB2	TGFbR1_R2	0.00245216	0	TGFB2 - (TGFBR1+TGFBR2)	TGFb	Secreted Signaling	KEGG: hsa04350
lEC	neuronal	TGFB2	TGFbR1_R2	0.00395332	0	TGFB2 - (TGFBR1+TGFBR2)	TGFb	Secreted Signaling	KEGG: hsa04350
pericyte3	neuronal	TGFB2	TGFbR1_R2	0.00477164	0	TGFB2 - (TGFBR1+TGFBR2)	TGFb	Secreted Signaling	KEGG: hsa04350
FB2	FB1	TGFB1	ACVR1_TGFbR	0.00268453	0	TGFB1 - (ACVR1+TGFBR1)	TGFb	Secreted Signaling	PMID: 29376829
capEC1	FB1	TGFB1	ACVR1_TGFbR	0.00338161	0	TGFB1 - (ACVR1+TGFBR1)	TGFb	Secreted Signaling	PMID: 29376829
capEC2	FB1	TGFB1	ACVR1_TGFbR	0.00352359	0	TGFB1 - (ACVR1+TGFBR1)	TGFb	Secreted Signaling	PMID: 29376829
arterialEC1	FB1	TGFB1	ACVR1_TGFbR	0.00322763	0	TGFB1 - (ACVR1+TGFBR1)	TGFb	Secreted Signaling	PMID: 29376829
venousEC	FB1	TGFB1	ACVR1_TGFbR	0.00342385	0	TGFB1 - (ACVR1+TGFBR1)	TGFb	Secreted Signaling	PMID: 29376829
arterialEC2	FB1	TGFB1	ACVR1_TGFbR	0.00441965	0	TGFB1 - (ACVR1+TGFBR1)	TGFb	Secreted Signaling	PMID: 29376829
capEC3	FB1	TGFB1	ACVR1_TGFbR	0.00347632	0	TGFB1 - (ACVR1+TGFBR1)	TGFb	Secreted Signaling	PMID: 29376829
immuneEC	FB1	TGFB1	ACVR1_TGFbR	0.00408741	0	TGFB1 - (ACVR1+TGFBR1)	TGFb	Secreted Signaling	PMID: 29376829
lEC	FB1	TGFB1	ACVR1_TGFbR	0.00309007	0.04	TGFB1 - (ACVR1+TGFBR1)	TGFb	Secreted Signaling	PMID: 29376829
MAC1	FB1	TGFB1	ACVR1_TGFbR	0.00419014	0	TGFB1 - (ACVR1+TGFBR1)	TGFb	Secreted Signaling	PMID: 29376829
MAC2	FB1	TGFB1	ACVR1_TGFbR	0.00464885	0	TGFB1 - (ACVR1+TGFBR1)	TGFb	Secreted Signaling	PMID: 29376829
MAC3	FB1	TGFB1	ACVR1_TGFbR	0.00474773	0	TGFB1 - (ACVR1+TGFBR1)	TGFb	Secreted Signaling	PMID: 29376829
MAC4	FB1	TGFB1	ACVR1_TGFbR	0.00493174	0	TGFB1 - (ACVR1+TGFBR1)	TGFb	Secreted Signaling	PMID: 29376829
MAC5	FB1	TGFB1	ACVR1_TGFbR	0.014175	0	TGFB1 - (ACVR1+TGFBR1)	TGFb	Secreted Signaling	PMID: 29376829
naiveT	FB1	TGFB1	ACVR1_TGFbR	0.0136284	0	TGFB1 - (ACVR1+TGFBR1)	TGFb	Secreted Signaling	PMID: 29376829
effectorT/NK	FB1	TGFB1	ACVR1_TGFbR	0.0176338	0	TGFB1 - (ACVR1+TGFBR1)	TGFb	Secreted Signaling	PMID: 29376829
FB2	FB2	TGFB1	ACVR1_TGFbR	0.00363346	0	TGFB1 - (ACVR1+TGFBR1)	TGFb	Secreted Signaling	PMID: 29376829
capEC1	FB2	TGFB1	ACVR1_TGFbR	0.00457582	0	TGFB1 - (ACVR1+TGFBR1)	TGFb	Secreted Signaling	PMID: 29376829
capEC2	FB2	TGFB1	ACVR1_TGFbR	0.00476769	0	TGFB1 - (ACVR1+TGFBR1)	TGFb	Secreted Signaling	PMID: 29376829
arterialEC1	FB2	TGFB1	ACVR1_TGFbR	0.0043677	0	TGFB1 - (ACVR1+TGFBR1)	TGFb	Secreted Signaling	PMID: 29376829
venousEC	FB2	TGFB1	ACVR1_TGFbR	0.0046329	0	TGFB1 - (ACVR1+TGFBR1)	TGFb	Secreted Signaling	PMID: 29376829
arterialEC2	FB2	TGFB1	ACVR1_TGFbR	0.00597824	0	TGFB1 - (ACVR1+TGFBR1)	TGFb	Secreted Signaling	PMID: 29376829
capEC3	FB2	TGFB1	ACVR1_TGFbR	0.00470381	0	TGFB1 - (ACVR1+TGFBR1)	TGFb	Secreted Signaling	PMID: 29376829
immuneEC	FB2	TGFB1	ACVR1_TGFbR	0.00552948	0	TGFB1 - (ACVR1+TGFBR1)	TGFb	Secreted Signaling	PMID: 29376829
lEC	FB2	TGFB1	ACVR1_TGFbR	0.00418175	0	TGFB1 - (ACVR1+TGFBR1)	TGFb	Secreted Signaling	PMID: 29376829
MAC1	FB2	TGFB1	ACVR1_TGFbR	0.00566826	0	TGFB1 - (ACVR1+TGFBR1)	TGFb	Secreted Signaling	PMID: 29376829
MAC2	FB2	TGFB1	ACVR1_TGFbR	0.00628776	0	TGFB1 - (ACVR1+TGFBR1)	TGFb	Secreted Signaling	PMID: 29376829
MAC3	FB2	TGFB1	ACVR1_TGFbR	0.00642128	0	TGFB1 - (ACVR1+TGFBR1)	TGFb	Secreted Signaling	PMID: 29376829
MAC4	FB2	TGFB1	ACVR1_TGFbR	0.00666972	0	TGFB1 - (ACVR1+TGFBR1)	TGFb	Secreted Signaling	PMID: 29376829
MAC5	FB2	TGFB1	ACVR1_TGFbR	0.0191077	0	TGFB1 - (ACVR1+TGFBR1)	TGFb	Secreted Signaling	PMID: 29376829
naiveT	FB2	TGFB1	ACVR1_TGFbR	0.0183745	0	TGFB1 - (ACVR1+TGFBR1)	TGFb	Secreted Signaling	PMID: 29376829
effectorT/NK	FB2	TGFB1	ACVR1_TGFbR	0.0237412	0	TGFB1 - (ACVR1+TGFBR1)	TGFb	Secreted Signaling	PMID: 29376829
Bcell	FB2	TGFB1	ACVR1_TGFbR	0.0050481	0.01	TGFB1 - (ACVR1+TGFBR1)	TGFb	Secreted Signaling	PMID: 29376829
FB2	FB3	TGFB1	ACVR1_TGFbR	0.00248941	0	TGFB1 - (ACVR1+TGFBR1)	TGFb	Secreted Signaling	PMID: 29376829
capEC1	FB3	TGFB1	ACVR1_TGFbR	0.00313599	0	TGFB1 - (ACVR1+TGFBR1)	TGFb	Secreted Signaling	PMID: 29376829
capEC2	FB3	TGFB1	ACVR1_TGFbR	0.00326769	0	TGFB1 - (ACVR1+TGFBR1)	TGFb	Secreted Signaling	PMID: 29376829
arterialEC1	FB3	TGFB1	ACVR1_TGFbR	0.00299316	0	TGFB1 - (ACVR1+TGFBR1)	TGFb	Secreted Signaling	PMID: 29376829
venousEC	FB3	TGFB1	ACVR1_TGFbR	0.00317517	0	TGFB1 - (ACVR1+TGFBR1)	TGFb	Secreted Signaling	PMID: 29376829
arterialEC2	FB3	TGFB1	ACVR1_TGFbR	0.00409894	0	TGFB1 - (ACVR1+TGFBR1)	TGFb	Secreted Signaling	PMID: 29376829
capEC3	FB3	TGFB1	ACVR1_TGFbR	0.00322384	0	TGFB1 - (ACVR1+TGFBR1)	TGFb	Secreted Signaling	PMID: 29376829
immuneEC	FB3	TGFB1	ACVR1_TGFbR	0.00379072	0	TGFB1 - (ACVR1+TGFBR1)	TGFb	Secreted Signaling	PMID: 29376829
MAC1	FB3	TGFB1	ACVR1_TGFbR	0.00388602	0	TGFB1 - (ACVR1+TGFBR1)	TGFb	Secreted Signaling	PMID: 29376829
MAC2	FB3	TGFB1	ACVR1_TGFbR	0.00431159	0	TGFB1 - (ACVR1+TGFBR1)	TGFb	Secreted Signaling	PMID: 29376829
MAC3	FB3	TGFB1	ACVR1_TGFbR	0.00440332	0	TGFB1 - (ACVR1+TGFBR1)	TGFb	Secreted Signaling	PMID: 29376829
MAC4	FB3	TGFB1	ACVR1_TGFbR	0.00457405	0	TGFB1 - (ACVR1+TGFBR1)	TGFb	Secreted Signaling	PMID: 29376829
MAC5	FB3	TGFB1	ACVR1_TGFbR	0.0131557	0	TGFB1 - (ACVR1+TGFBR1)	TGFb	Secreted Signaling	PMID: 29376829
naiveT	FB3	TGFB1	ACVR1_TGFbR	0.0126479	0	TGFB1 - (ACVR1+TGFBR1)	TGFb	Secreted Signaling	PMID: 29376829
effectorT/NK	FB3	TGFB1	ACVR1_TGFbR	0.01637	0	TGFB1 - (ACVR1+TGFBR1)	TGFb	Secreted Signaling	PMID: 29376829
FB2	FB4	TGFB1	ACVR1_TGFbR	0.00350408	0	TGFB1 - (ACVR1+TGFBR1)	TGFb	Secreted Signaling	PMID: 29376829
capEC1	FB4	TGFB1	ACVR1_TGFbR	0.00441303	0	TGFB1 - (ACVR1+TGFBR1)	TGFb	Secreted Signaling	PMID: 29376829
capEC2	FB4	TGFB1	ACVR1_TGFbR	0.00459812	0	TGFB1 - (ACVR1+TGFBR1)	TGFb	Secreted Signaling	PMID: 29376829
arterialEC1	FB4	TGFB1	ACVR1_TGFbR	0.00421229	0	TGFB1 - (ACVR1+TGFBR1)	TGFb	Secreted Signaling	PMID: 29376829
venousEC	FB4	TGFB1	ACVR1_TGFbR	0.0044681	0	TGFB1 - (ACVR1+TGFBR1)	TGFb	Secreted Signaling	PMID: 29376829
arterialEC2	FB4	TGFB1	ACVR1_TGFbR	0.00576585	0	TGFB1 - (ACVR1+TGFBR1)	TGFb	Secreted Signaling	PMID: 29376829
capEC3	FB4	TGFB1	ACVR1_TGFbR	0.00453649	0	TGFB1 - (ACVR1+TGFBR1)	TGFb	Secreted Signaling	PMID: 29376829
immuneEC	FB4	TGFB1	ACVR1_TGFbR	0.00533296	0	TGFB1 - (ACVR1+TGFBR1)	TGFb	Secreted Signaling	PMID: 29376829
lEC	FB4	TGFB1	ACVR1_TGFbR	0.00403293	0	TGFB1 - (ACVR1+TGFBR1)	TGFb	Secreted Signaling	PMID: 29376829
MAC1	FB4	TGFB1	ACVR1_TGFbR	0.00546683	0	TGFB1 - (ACVR1+TGFBR1)	TGFb	Secreted Signaling	PMID: 29376829
MAC2	FB4	TGFB1	ACVR1_TGFbR	0.00606445	0	TGFB1 - (ACVR1+TGFBR1)	TGFb	Secreted Signaling	PMID: 29376829
MAC3	FB4	TGFB1	ACVR1_TGFbR	0.00619325	0	TGFB1 - (ACVR1+TGFBR1)	TGFb	Secreted Signaling	PMID: 29376829
MAC4	FB4	TGFB1	ACVR1_TGFbR	0.00643292	0	TGFB1 - (ACVR1+TGFBR1)	TGFb	Secreted Signaling	PMID: 29376829
MAC5	FB4	TGFB1	ACVR1_TGFbR	0.0184376	0	TGFB1 - (ACVR1+TGFBR1)	TGFb	Secreted Signaling	PMID: 29376829
naiveT	FB4	TGFB1	ACVR1_TGFbR	0.0177295	0	TGFB1 - (ACVR1+TGFBR1)	TGFb	Secreted Signaling	PMID: 29376829
effectorT/NK	FB4	TGFB1	ACVR1_TGFbR	0.0229123	0	TGFB1 - (ACVR1+TGFBR1)	TGFb	Secreted Signaling	PMID: 29376829
Bcell	FB4	TGFB1	ACVR1_TGFbR	0.0048686	0.02	TGFB1 - (ACVR1+TGFBR1)	TGFb	Secreted Signaling	PMID: 29376829
FB2	CM1	TGFB1	ACVR1_TGFbR	0.001965	0.02	TGFB1 - (ACVR1+TGFBR1)	TGFb	Secreted Signaling	PMID: 29376829
capEC1	CM1	TGFB1	ACVR1_TGFbR	0.00247571	0	TGFB1 - (ACVR1+TGFBR1)	TGFb	Secreted Signaling	PMID: 29376829
capEC2	CM1	TGFB1	ACVR1_TGFbR	0.00257975	0	TGFB1 - (ACVR1+TGFBR1)	TGFb	Secreted Signaling	PMID: 29376829
arterialEC1	CM1	TGFB1	ACVR1_TGFbR	0.00236288	0.01	TGFB1 - (ACVR1+TGFBR1)	TGFb	Secreted Signaling	PMID: 29376829
venousEC	CM1	TGFB1	ACVR1_TGFbR	0.00250666	0	TGFB1 - (ACVR1+TGFBR1)	TGFb	Secreted Signaling	PMID: 29376829
arterialEC2	CM1	TGFB1	ACVR1_TGFbR	0.00323657	0	TGFB1 - (ACVR1+TGFBR1)	TGFb	Secreted Signaling	PMID: 29376829
immuneEC	CM1	TGFB1	ACVR1_TGFbR	0.002993	0.05	TGFB1 - (ACVR1+TGFBR1)	TGFb	Secreted Signaling	PMID: 29376829
MAC1	CM1	TGFB1	ACVR1_TGFbR	0.00306831	0	TGFB1 - (ACVR1+TGFBR1)	TGFb	Secreted Signaling	PMID: 29376829
MAC2	CM1	TGFB1	ACVR1_TGFbR	0.00340463	0	TGFB1 - (ACVR1+TGFBR1)	TGFb	Secreted Signaling	PMID: 29376829
MAC3	CM1	TGFB1	ACVR1_TGFbR	0.00347714	0	TGFB1 - (ACVR1+TGFBR1)	TGFb	Secreted Signaling	PMID: 29376829
MAC4	CM1	TGFB1	ACVR1_TGFbR	0.00361209	0.01	TGFB1 - (ACVR1+TGFBR1)	TGFb	Secreted Signaling	PMID: 29376829
MAC5	CM1	TGFB1	ACVR1_TGFbR	0.0104078	0	TGFB1 - (ACVR1+TGFBR1)	TGFb	Secreted Signaling	PMID: 29376829
naiveT	CM1	TGFB1	ACVR1_TGFbR	0.010005	0	TGFB1 - (ACVR1+TGFBR1)	TGFb	Secreted Signaling	PMID: 29376829
effectorT/NK	CM1	TGFB1	ACVR1_TGFbR	0.0129595	0	TGFB1 - (ACVR1+TGFBR1)	TGFb	Secreted Signaling	PMID: 29376829
capEC1	CM2	TGFB1	ACVR1_TGFbR	0.00219757	0	TGFB1 - (ACVR1+TGFBR1)	TGFb	Secreted Signaling	PMID: 29376829
capEC2	CM2	TGFB1	ACVR1_TGFbR	0.00228995	0	TGFB1 - (ACVR1+TGFBR1)	TGFb	Secreted Signaling	PMID: 29376829
arterialEC1	CM2	TGFB1	ACVR1_TGFbR	0.00209739	0.02	TGFB1 - (ACVR1+TGFBR1)	TGFb	Secreted Signaling	PMID: 29376829
venousEC	CM2	TGFB1	ACVR1_TGFbR	0.00222505	0.03	TGFB1 - (ACVR1+TGFBR1)	TGFb	Secreted Signaling	PMID: 29376829
arterialEC2	CM2	TGFB1	ACVR1_TGFbR	0.00287319	0	TGFB1 - (ACVR1+TGFBR1)	TGFb	Secreted Signaling	PMID: 29376829
MAC1	CM2	TGFB1	ACVR1_TGFbR	0.00272377	0	TGFB1 - (ACVR1+TGFBR1)	TGFb	Secreted Signaling	PMID: 29376829
MAC2	CM2	TGFB1	ACVR1_TGFbR	0.00302244	0	TGFB1 - (ACVR1+TGFBR1)	TGFb	Secreted Signaling	PMID: 29376829
MAC4	CM2	TGFB1	ACVR1_TGFbR	0.00320668	0.01	TGFB1 - (ACVR1+TGFBR1)	TGFb	Secreted Signaling	PMID: 29376829
MAC5	CM2	TGFB1	ACVR1_TGFbR	0.00924678	0	TGFB1 - (ACVR1+TGFBR1)	TGFb	Secreted Signaling	PMID: 29376829
naiveT	CM2	TGFB1	ACVR1_TGFbR	0.0088885	0	TGFB1 - (ACVR1+TGFBR1)	TGFb	Secreted Signaling	PMID: 29376829
effectorT/NK	CM2	TGFB1	ACVR1_TGFbR	0.0115171	0	TGFB1 - (ACVR1+TGFBR1)	TGFb	Secreted Signaling	PMID: 29376829
FB2	capEC1	TGFB1	ACVR1_TGFbR	0.00253753	0	TGFB1 - (ACVR1+TGFBR1)	TGFb	Secreted Signaling	PMID: 29376829
capEC1	capEC1	TGFB1	ACVR1_TGFbR	0.00319656	0	TGFB1 - (ACVR1+TGFBR1)	TGFb	Secreted Signaling	PMID: 29376829
capEC2	capEC1	TGFB1	ACVR1_TGFbR	0.0033308	0	TGFB1 - (ACVR1+TGFBR1)	TGFb	Secreted Signaling	PMID: 29376829
arterialEC1	capEC1	TGFB1	ACVR1_TGFbR	0.00305098	0	TGFB1 - (ACVR1+TGFBR1)	TGFb	Secreted Signaling	PMID: 29376829
venousEC	capEC1	TGFB1	ACVR1_TGFbR	0.0032365	0	TGFB1 - (ACVR1+TGFBR1)	TGFb	Secreted Signaling	PMID: 29376829
arterialEC2	capEC1	TGFB1	ACVR1_TGFbR	0.00417804	0	TGFB1 - (ACVR1+TGFBR1)	TGFb	Secreted Signaling	PMID: 29376829
capEC3	capEC1	TGFB1	ACVR1_TGFbR	0.0032861	0	TGFB1 - (ACVR1+TGFBR1)	TGFb	Secreted Signaling	PMID: 29376829
immuneEC	capEC1	TGFB1	ACVR1_TGFbR	0.00386389	0	TGFB1 - (ACVR1+TGFBR1)	TGFb	Secreted Signaling	PMID: 29376829
MAC1	capEC1	TGFB1	ACVR1_TGFbR	0.00396103	0	TGFB1 - (ACVR1+TGFBR1)	TGFb	Secreted Signaling	PMID: 29376829
MAC2	capEC1	TGFB1	ACVR1_TGFbR	0.00439477	0	TGFB1 - (ACVR1+TGFBR1)	TGFb	Secreted Signaling	PMID: 29376829
MAC3	capEC1	TGFB1	ACVR1_TGFbR	0.00448827	0	TGFB1 - (ACVR1+TGFBR1)	TGFb	Secreted Signaling	PMID: 29376829
MAC4	capEC1	TGFB1	ACVR1_TGFbR	0.00466227	0	TGFB1 - (ACVR1+TGFBR1)	TGFb	Secreted Signaling	PMID: 29376829
MAC5	capEC1	TGFB1	ACVR1_TGFbR	0.0134072	0	TGFB1 - (ACVR1+TGFBR1)	TGFb	Secreted Signaling	PMID: 29376829
naiveT	capEC1	TGFB1	ACVR1_TGFbR	0.0128898	0	TGFB1 - (ACVR1+TGFBR1)	TGFb	Secreted Signaling	PMID: 29376829
effectorT/NK	capEC1	TGFB1	ACVR1_TGFbR	0.0166819	0	TGFB1 - (ACVR1+TGFBR1)	TGFb	Secreted Signaling	PMID: 29376829
FB2	arterialEC1	TGFB1	ACVR1_TGFbR	0.00282521	0	TGFB1 - (ACVR1+TGFBR1)	TGFb	Secreted Signaling	PMID: 29376829
capEC1	arterialEC1	TGFB1	ACVR1_TGFbR	0.0035587	0	TGFB1 - (ACVR1+TGFBR1)	TGFb	Secreted Signaling	PMID: 29376829
capEC2	arterialEC1	TGFB1	ACVR1_TGFbR	0.00370808	0	TGFB1 - (ACVR1+TGFBR1)	TGFb	Secreted Signaling	PMID: 29376829
arterialEC1	arterialEC1	TGFB1	ACVR1_TGFbR	0.00339669	0	TGFB1 - (ACVR1+TGFBR1)	TGFb	Secreted Signaling	PMID: 29376829
venousEC	arterialEC1	TGFB1	ACVR1_TGFbR	0.00360314	0	TGFB1 - (ACVR1+TGFBR1)	TGFb	Secreted Signaling	PMID: 29376829
arterialEC2	arterialEC1	TGFB1	ACVR1_TGFbR	0.00465084	0	TGFB1 - (ACVR1+TGFBR1)	TGFb	Secreted Signaling	PMID: 29376829
capEC3	arterialEC1	TGFB1	ACVR1_TGFbR	0.00365835	0	TGFB1 - (ACVR1+TGFBR1)	TGFb	Secreted Signaling	PMID: 29376829
immuneEC	arterialEC1	TGFB1	ACVR1_TGFbR	0.0043013	0	TGFB1 - (ACVR1+TGFBR1)	TGFb	Secreted Signaling	PMID: 29376829
lEC	arterialEC1	TGFB1	ACVR1_TGFbR	0.00325194	0.03	TGFB1 - (ACVR1+TGFBR1)	TGFb	Secreted Signaling	PMID: 29376829
MAC1	arterialEC1	TGFB1	ACVR1_TGFbR	0.00440939	0	TGFB1 - (ACVR1+TGFBR1)	TGFb	Secreted Signaling	PMID: 29376829
MAC2	arterialEC1	TGFB1	ACVR1_TGFbR	0.00489198	0	TGFB1 - (ACVR1+TGFBR1)	TGFb	Secreted Signaling	PMID: 29376829
MAC3	arterialEC1	TGFB1	ACVR1_TGFbR	0.00499601	0	TGFB1 - (ACVR1+TGFBR1)	TGFb	Secreted Signaling	PMID: 29376829
MAC4	arterialEC1	TGFB1	ACVR1_TGFbR	0.00518959	0	TGFB1 - (ACVR1+TGFBR1)	TGFb	Secreted Signaling	PMID: 29376829
MAC5	arterialEC1	TGFB1	ACVR1_TGFbR	0.0149088	0	TGFB1 - (ACVR1+TGFBR1)	TGFb	Secreted Signaling	PMID: 29376829
naiveT	arterialEC1	TGFB1	ACVR1_TGFbR	0.0143343	0	TGFB1 - (ACVR1+TGFBR1)	TGFb	Secreted Signaling	PMID: 29376829
effectorT/NK	arterialEC1	TGFB1	ACVR1_TGFbR	0.0185433	0	TGFB1 - (ACVR1+TGFBR1)	TGFb	Secreted Signaling	PMID: 29376829
FB2	arterialEC2	TGFB1	ACVR1_TGFbR	0.00255533	0	TGFB1 - (ACVR1+TGFBR1)	TGFb	Secreted Signaling	PMID: 29376829
capEC1	arterialEC2	TGFB1	ACVR1_TGFbR	0.00321897	0	TGFB1 - (ACVR1+TGFBR1)	TGFb	Secreted Signaling	PMID: 29376829
capEC2	arterialEC2	TGFB1	ACVR1_TGFbR	0.00335414	0	TGFB1 - (ACVR1+TGFBR1)	TGFb	Secreted Signaling	PMID: 29376829
arterialEC1	arterialEC2	TGFB1	ACVR1_TGFbR	0.00307238	0	TGFB1 - (ACVR1+TGFBR1)	TGFb	Secreted Signaling	PMID: 29376829
venousEC	arterialEC2	TGFB1	ACVR1_TGFbR	0.00325918	0	TGFB1 - (ACVR1+TGFBR1)	TGFb	Secreted Signaling	PMID: 29376829
arterialEC2	arterialEC2	TGFB1	ACVR1_TGFbR	0.0042073	0	TGFB1 - (ACVR1+TGFBR1)	TGFb	Secreted Signaling	PMID: 29376829
capEC3	arterialEC2	TGFB1	ACVR1_TGFbR	0.00330914	0	TGFB1 - (ACVR1+TGFBR1)	TGFb	Secreted Signaling	PMID: 29376829
immuneEC	arterialEC2	TGFB1	ACVR1_TGFbR	0.00389096	0	TGFB1 - (ACVR1+TGFBR1)	TGFb	Secreted Signaling	PMID: 29376829
MAC1	arterialEC2	TGFB1	ACVR1_TGFbR	0.00398877	0	TGFB1 - (ACVR1+TGFBR1)	TGFb	Secreted Signaling	PMID: 29376829
MAC2	arterialEC2	TGFB1	ACVR1_TGFbR	0.00442554	0	TGFB1 - (ACVR1+TGFBR1)	TGFb	Secreted Signaling	PMID: 29376829
MAC3	arterialEC2	TGFB1	ACVR1_TGFbR	0.00451969	0	TGFB1 - (ACVR1+TGFBR1)	TGFb	Secreted Signaling	PMID: 29376829
MAC4	arterialEC2	TGFB1	ACVR1_TGFbR	0.0046949	0	TGFB1 - (ACVR1+TGFBR1)	TGFb	Secreted Signaling	PMID: 29376829
MAC5	arterialEC2	TGFB1	ACVR1_TGFbR	0.0135003	0	TGFB1 - (ACVR1+TGFBR1)	TGFb	Secreted Signaling	PMID: 29376829
naiveT	arterialEC2	TGFB1	ACVR1_TGFbR	0.0129793	0	TGFB1 - (ACVR1+TGFBR1)	TGFb	Secreted Signaling	PMID: 29376829
effectorT/NK	arterialEC2	TGFB1	ACVR1_TGFbR	0.0167972	0	TGFB1 - (ACVR1+TGFBR1)	TGFb	Secreted Signaling	PMID: 29376829
FB2	capEC3	TGFB1	ACVR1_TGFbR	0.00260057	0	TGFB1 - (ACVR1+TGFBR1)	TGFb	Secreted Signaling	PMID: 29376829
capEC1	capEC3	TGFB1	ACVR1_TGFbR	0.00327593	0	TGFB1 - (ACVR1+TGFBR1)	TGFb	Secreted Signaling	PMID: 29376829
capEC2	capEC3	TGFB1	ACVR1_TGFbR	0.00341348	0	TGFB1 - (ACVR1+TGFBR1)	TGFb	Secreted Signaling	PMID: 29376829
arterialEC1	capEC3	TGFB1	ACVR1_TGFbR	0.00312675	0	TGFB1 - (ACVR1+TGFBR1)	TGFb	Secreted Signaling	PMID: 29376829
venousEC	capEC3	TGFB1	ACVR1_TGFbR	0.00331685	0	TGFB1 - (ACVR1+TGFBR1)	TGFb	Secreted Signaling	PMID: 29376829
arterialEC2	capEC3	TGFB1	ACVR1_TGFbR	0.00428167	0	TGFB1 - (ACVR1+TGFBR1)	TGFb	Secreted Signaling	PMID: 29376829
capEC3	capEC3	TGFB1	ACVR1_TGFbR	0.00336768	0	TGFB1 - (ACVR1+TGFBR1)	TGFb	Secreted Signaling	PMID: 29376829
immuneEC	capEC3	TGFB1	ACVR1_TGFbR	0.00395976	0	TGFB1 - (ACVR1+TGFBR1)	TGFb	Secreted Signaling	PMID: 29376829
MAC1	capEC3	TGFB1	ACVR1_TGFbR	0.0040593	0	TGFB1 - (ACVR1+TGFBR1)	TGFb	Secreted Signaling	PMID: 29376829
MAC2	capEC3	TGFB1	ACVR1_TGFbR	0.00450375	0	TGFB1 - (ACVR1+TGFBR1)	TGFb	Secreted Signaling	PMID: 29376829
MAC3	capEC3	TGFB1	ACVR1_TGFbR	0.00459955	0	TGFB1 - (ACVR1+TGFBR1)	TGFb	Secreted Signaling	PMID: 29376829
MAC4	capEC3	TGFB1	ACVR1_TGFbR	0.00477785	0	TGFB1 - (ACVR1+TGFBR1)	TGFb	Secreted Signaling	PMID: 29376829
MAC5	capEC3	TGFB1	ACVR1_TGFbR	0.0137366	0	TGFB1 - (ACVR1+TGFBR1)	TGFb	Secreted Signaling	PMID: 29376829
naiveT	capEC3	TGFB1	ACVR1_TGFbR	0.0132067	0	TGFB1 - (ACVR1+TGFBR1)	TGFb	Secreted Signaling	PMID: 29376829
effectorT/NK	capEC3	TGFB1	ACVR1_TGFbR	0.0170903	0	TGFB1 - (ACVR1+TGFBR1)	TGFb	Secreted Signaling	PMID: 29376829
FB2	MAC3	TGFB1	ACVR1_TGFbR	0.00444	0	TGFB1 - (ACVR1+TGFBR1)	TGFb	Secreted Signaling	PMID: 29376829
capEC1	MAC3	TGFB1	ACVR1_TGFbR	0.00559036	0	TGFB1 - (ACVR1+TGFBR1)	TGFb	Secreted Signaling	PMID: 29376829
capEC2	MAC3	TGFB1	ACVR1_TGFbR	0.00582453	0	TGFB1 - (ACVR1+TGFBR1)	TGFb	Secreted Signaling	PMID: 29376829
arterialEC1	MAC3	TGFB1	ACVR1_TGFbR	0.00533635	0	TGFB1 - (ACVR1+TGFBR1)	TGFb	Secreted Signaling	PMID: 29376829
venousEC	MAC3	TGFB1	ACVR1_TGFbR	0.00566003	0	TGFB1 - (ACVR1+TGFBR1)	TGFb	Secreted Signaling	PMID: 29376829
arterialEC2	MAC3	TGFB1	ACVR1_TGFbR	0.00730145	0	TGFB1 - (ACVR1+TGFBR1)	TGFb	Secreted Signaling	PMID: 29376829
capEC3	MAC3	TGFB1	ACVR1_TGFbR	0.00574657	0	TGFB1 - (ACVR1+TGFBR1)	TGFb	Secreted Signaling	PMID: 29376829
immuneEC	MAC3	TGFB1	ACVR1_TGFbR	0.00675404	0	TGFB1 - (ACVR1+TGFBR1)	TGFb	Secreted Signaling	PMID: 29376829
lEC	MAC3	TGFB1	ACVR1_TGFbR	0.00510938	0	TGFB1 - (ACVR1+TGFBR1)	TGFb	Secreted Signaling	PMID: 29376829
MAC1	MAC3	TGFB1	ACVR1_TGFbR	0.00692333	0	TGFB1 - (ACVR1+TGFBR1)	TGFb	Secreted Signaling	PMID: 29376829
MAC2	MAC3	TGFB1	ACVR1_TGFbR	0.00767895	0	TGFB1 - (ACVR1+TGFBR1)	TGFb	Secreted Signaling	PMID: 29376829
MAC3	MAC3	TGFB1	ACVR1_TGFbR	0.00784177	0	TGFB1 - (ACVR1+TGFBR1)	TGFb	Secreted Signaling	PMID: 29376829
MAC4	MAC3	TGFB1	ACVR1_TGFbR	0.00814472	0	TGFB1 - (ACVR1+TGFBR1)	TGFb	Secreted Signaling	PMID: 29376829
MAC5	MAC3	TGFB1	ACVR1_TGFbR	0.023269	0	TGFB1 - (ACVR1+TGFBR1)	TGFb	Secreted Signaling	PMID: 29376829
naiveT	MAC3	TGFB1	ACVR1_TGFbR	0.0223797	0	TGFB1 - (ACVR1+TGFBR1)	TGFb	Secreted Signaling	PMID: 29376829
effectorT/NK	MAC3	TGFB1	ACVR1_TGFbR	0.0288818	0	TGFB1 - (ACVR1+TGFBR1)	TGFb	Secreted Signaling	PMID: 29376829
Bcell	MAC3	TGFB1	ACVR1_TGFbR	0.00616672	0.01	TGFB1 - (ACVR1+TGFBR1)	TGFb	Secreted Signaling	PMID: 29376829
FB2	neuronal	TGFB1	ACVR1_TGFbR	0.00280524	0	TGFB1 - (ACVR1+TGFBR1)	TGFb	Secreted Signaling	PMID: 29376829
capEC1	neuronal	TGFB1	ACVR1_TGFbR	0.00353356	0	TGFB1 - (ACVR1+TGFBR1)	TGFb	Secreted Signaling	PMID: 29376829
capEC2	neuronal	TGFB1	ACVR1_TGFbR	0.0036819	0	TGFB1 - (ACVR1+TGFBR1)	TGFb	Secreted Signaling	PMID: 29376829
arterialEC1	neuronal	TGFB1	ACVR1_TGFbR	0.00337269	0	TGFB1 - (ACVR1+TGFBR1)	TGFb	Secreted Signaling	PMID: 29376829
venousEC	neuronal	TGFB1	ACVR1_TGFbR	0.00357769	0	TGFB1 - (ACVR1+TGFBR1)	TGFb	Secreted Signaling	PMID: 29376829
arterialEC2	neuronal	TGFB1	ACVR1_TGFbR	0.00461803	0	TGFB1 - (ACVR1+TGFBR1)	TGFb	Secreted Signaling	PMID: 29376829
capEC3	neuronal	TGFB1	ACVR1_TGFbR	0.00363251	0	TGFB1 - (ACVR1+TGFBR1)	TGFb	Secreted Signaling	PMID: 29376829
immuneEC	neuronal	TGFB1	ACVR1_TGFbR	0.00427094	0	TGFB1 - (ACVR1+TGFBR1)	TGFb	Secreted Signaling	PMID: 29376829
lEC	neuronal	TGFB1	ACVR1_TGFbR	0.00322897	0.03	TGFB1 - (ACVR1+TGFBR1)	TGFb	Secreted Signaling	PMID: 29376829
MAC1	neuronal	TGFB1	ACVR1_TGFbR	0.00437827	0	TGFB1 - (ACVR1+TGFBR1)	TGFb	Secreted Signaling	PMID: 29376829
MAC2	neuronal	TGFB1	ACVR1_TGFbR	0.00485747	0	TGFB1 - (ACVR1+TGFBR1)	TGFb	Secreted Signaling	PMID: 29376829
MAC3	neuronal	TGFB1	ACVR1_TGFbR	0.00496077	0	TGFB1 - (ACVR1+TGFBR1)	TGFb	Secreted Signaling	PMID: 29376829
MAC4	neuronal	TGFB1	ACVR1_TGFbR	0.005153	0	TGFB1 - (ACVR1+TGFBR1)	TGFb	Secreted Signaling	PMID: 29376829
MAC5	neuronal	TGFB1	ACVR1_TGFbR	0.0148047	0	TGFB1 - (ACVR1+TGFBR1)	TGFb	Secreted Signaling	PMID: 29376829
naiveT	neuronal	TGFB1	ACVR1_TGFbR	0.0142342	0	TGFB1 - (ACVR1+TGFBR1)	TGFb	Secreted Signaling	PMID: 29376829
effectorT/NK	neuronal	TGFB1	ACVR1_TGFbR	0.0184143	0	TGFB1 - (ACVR1+TGFBR1)	TGFb	Secreted Signaling	PMID: 29376829
FB1	FB1	TGFB2	ACVR1_TGFbR	0.00465444	0	TGFB2 - (ACVR1+TGFBR1)	TGFb	Secreted Signaling	PMID: 29376829
FB2	FB1	TGFB2	ACVR1_TGFbR	0.0049998	0	TGFB2 - (ACVR1+TGFBR1)	TGFb	Secreted Signaling	PMID: 29376829
FB4	FB1	TGFB2	ACVR1_TGFbR	0.00263125	0	TGFB2 - (ACVR1+TGFBR1)	TGFb	Secreted Signaling	PMID: 29376829
CM2	FB1	TGFB2	ACVR1_TGFbR	0.00295911	0	TGFB2 - (ACVR1+TGFBR1)	TGFb	Secreted Signaling	PMID: 29376829
lEC	FB1	TGFB2	ACVR1_TGFbR	0.00325024	0	TGFB2 - (ACVR1+TGFBR1)	TGFb	Secreted Signaling	PMID: 29376829
pericyte3	FB1	TGFB2	ACVR1_TGFbR	0.00407989	0	TGFB2 - (ACVR1+TGFBR1)	TGFb	Secreted Signaling	PMID: 29376829
FB1	FB2	TGFB2	ACVR1_TGFbR	0.00629531	0	TGFB2 - (ACVR1+TGFBR1)	TGFb	Secreted Signaling	PMID: 29376829
FB2	FB2	TGFB2	ACVR1_TGFbR	0.00676159	0	TGFB2 - (ACVR1+TGFBR1)	TGFb	Secreted Signaling	PMID: 29376829
FB4	FB2	TGFB2	ACVR1_TGFbR	0.00356142	0	TGFB2 - (ACVR1+TGFBR1)	TGFb	Secreted Signaling	PMID: 29376829
CM2	FB2	TGFB2	ACVR1_TGFbR	0.00400471	0	TGFB2 - (ACVR1+TGFBR1)	TGFb	Secreted Signaling	PMID: 29376829
lEC	FB2	TGFB2	ACVR1_TGFbR	0.00439825	0	TGFB2 - (ACVR1+TGFBR1)	TGFb	Secreted Signaling	PMID: 29376829
pericyte3	FB2	TGFB2	ACVR1_TGFbR	0.00551933	0	TGFB2 - (ACVR1+TGFBR1)	TGFb	Secreted Signaling	PMID: 29376829
FB1	FB3	TGFB2	ACVR1_TGFbR	0.00431677	0	TGFB2 - (ACVR1+TGFBR1)	TGFb	Secreted Signaling	PMID: 29376829
FB2	FB3	TGFB2	ACVR1_TGFbR	0.00463719	0	TGFB2 - (ACVR1+TGFBR1)	TGFb	Secreted Signaling	PMID: 29376829
FB4	FB3	TGFB2	ACVR1_TGFbR	0.00244	0	TGFB2 - (ACVR1+TGFBR1)	TGFb	Secreted Signaling	PMID: 29376829
CM2	FB3	TGFB2	ACVR1_TGFbR	0.00274409	0	TGFB2 - (ACVR1+TGFBR1)	TGFb	Secreted Signaling	PMID: 29376829
lEC	FB3	TGFB2	ACVR1_TGFbR	0.00301413	0	TGFB2 - (ACVR1+TGFBR1)	TGFb	Secreted Signaling	PMID: 29376829
pericyte3	FB3	TGFB2	ACVR1_TGFbR	0.00378374	0	TGFB2 - (ACVR1+TGFBR1)	TGFb	Secreted Signaling	PMID: 29376829
FB1	FB4	TGFB2	ACVR1_TGFbR	0.00607173	0	TGFB2 - (ACVR1+TGFBR1)	TGFb	Secreted Signaling	PMID: 29376829
FB2	FB4	TGFB2	ACVR1_TGFbR	0.00652156	0	TGFB2 - (ACVR1+TGFBR1)	TGFb	Secreted Signaling	PMID: 29376829
FB4	FB4	TGFB2	ACVR1_TGFbR	0.00343459	0	TGFB2 - (ACVR1+TGFBR1)	TGFb	Secreted Signaling	PMID: 29376829
CM2	FB4	TGFB2	ACVR1_TGFbR	0.00386216	0	TGFB2 - (ACVR1+TGFBR1)	TGFb	Secreted Signaling	PMID: 29376829
lEC	FB4	TGFB2	ACVR1_TGFbR	0.00424176	0	TGFB2 - (ACVR1+TGFBR1)	TGFb	Secreted Signaling	PMID: 29376829
pericyte3	FB4	TGFB2	ACVR1_TGFbR	0.00532316	0	TGFB2 - (ACVR1+TGFBR1)	TGFb	Secreted Signaling	PMID: 29376829
FB1	CM1	TGFB2	ACVR1_TGFbR	0.00340873	0	TGFB2 - (ACVR1+TGFBR1)	TGFb	Secreted Signaling	PMID: 29376829
FB2	CM1	TGFB2	ACVR1_TGFbR	0.003662	0	TGFB2 - (ACVR1+TGFBR1)	TGFb	Secreted Signaling	PMID: 29376829
FB4	CM1	TGFB2	ACVR1_TGFbR	0.00192598	0	TGFB2 - (ACVR1+TGFBR1)	TGFb	Secreted Signaling	PMID: 29376829
CM2	CM1	TGFB2	ACVR1_TGFbR	0.00216615	0	TGFB2 - (ACVR1+TGFBR1)	TGFb	Secreted Signaling	PMID: 29376829
lEC	CM1	TGFB2	ACVR1_TGFbR	0.00237945	0.04	TGFB2 - (ACVR1+TGFBR1)	TGFb	Secreted Signaling	PMID: 29376829
pericyte3	CM1	TGFB2	ACVR1_TGFbR	0.00298749	0	TGFB2 - (ACVR1+TGFBR1)	TGFb	Secreted Signaling	PMID: 29376829
FB1	CM2	TGFB2	ACVR1_TGFbR	0.00302608	0	TGFB2 - (ACVR1+TGFBR1)	TGFb	Secreted Signaling	PMID: 29376829
FB2	CM2	TGFB2	ACVR1_TGFbR	0.00325101	0	TGFB2 - (ACVR1+TGFBR1)	TGFb	Secreted Signaling	PMID: 29376829
FB4	CM2	TGFB2	ACVR1_TGFbR	0.00170949	0	TGFB2 - (ACVR1+TGFBR1)	TGFb	Secreted Signaling	PMID: 29376829
CM2	CM2	TGFB2	ACVR1_TGFbR	0.00192271	0	TGFB2 - (ACVR1+TGFBR1)	TGFb	Secreted Signaling	PMID: 29376829
pericyte3	CM2	TGFB2	ACVR1_TGFbR	0.002652	0	TGFB2 - (ACVR1+TGFBR1)	TGFb	Secreted Signaling	PMID: 29376829
FB1	capEC1	TGFB2	ACVR1_TGFbR	0.00440005	0	TGFB2 - (ACVR1+TGFBR1)	TGFb	Secreted Signaling	PMID: 29376829
FB2	capEC1	TGFB2	ACVR1_TGFbR	0.00472662	0	TGFB2 - (ACVR1+TGFBR1)	TGFb	Secreted Signaling	PMID: 29376829
FB4	capEC1	TGFB2	ACVR1_TGFbR	0.00248716	0	TGFB2 - (ACVR1+TGFBR1)	TGFb	Secreted Signaling	PMID: 29376829
CM2	capEC1	TGFB2	ACVR1_TGFbR	0.00279711	0	TGFB2 - (ACVR1+TGFBR1)	TGFb	Secreted Signaling	PMID: 29376829
lEC	capEC1	TGFB2	ACVR1_TGFbR	0.00307236	0	TGFB2 - (ACVR1+TGFBR1)	TGFb	Secreted Signaling	PMID: 29376829
pericyte3	capEC1	TGFB2	ACVR1_TGFbR	0.00385678	0	TGFB2 - (ACVR1+TGFBR1)	TGFb	Secreted Signaling	PMID: 29376829
FB1	arterialEC1	TGFB2	ACVR1_TGFbR	0.00489786	0	TGFB2 - (ACVR1+TGFBR1)	TGFb	Secreted Signaling	PMID: 29376829
FB2	arterialEC1	TGFB2	ACVR1_TGFbR	0.00526118	0	TGFB2 - (ACVR1+TGFBR1)	TGFb	Secreted Signaling	PMID: 29376829
FB4	arterialEC1	TGFB2	ACVR1_TGFbR	0.00276915	0	TGFB2 - (ACVR1+TGFBR1)	TGFb	Secreted Signaling	PMID: 29376829
CM2	arterialEC1	TGFB2	ACVR1_TGFbR	0.00311414	0	TGFB2 - (ACVR1+TGFBR1)	TGFb	Secreted Signaling	PMID: 29376829
lEC	arterialEC1	TGFB2	ACVR1_TGFbR	0.00342047	0	TGFB2 - (ACVR1+TGFBR1)	TGFb	Secreted Signaling	PMID: 29376829
pericyte3	arterialEC1	TGFB2	ACVR1_TGFbR	0.00429339	0	TGFB2 - (ACVR1+TGFBR1)	TGFb	Secreted Signaling	PMID: 29376829
FB1	arterialEC2	TGFB2	ACVR1_TGFbR	0.00443086	0	TGFB2 - (ACVR1+TGFBR1)	TGFb	Secreted Signaling	PMID: 29376829
FB2	arterialEC2	TGFB2	ACVR1_TGFbR	0.0047597	0	TGFB2 - (ACVR1+TGFBR1)	TGFb	Secreted Signaling	PMID: 29376829
FB4	arterialEC2	TGFB2	ACVR1_TGFbR	0.00250461	0	TGFB2 - (ACVR1+TGFBR1)	TGFb	Secreted Signaling	PMID: 29376829
CM2	arterialEC2	TGFB2	ACVR1_TGFbR	0.00281673	0	TGFB2 - (ACVR1+TGFBR1)	TGFb	Secreted Signaling	PMID: 29376829
lEC	arterialEC2	TGFB2	ACVR1_TGFbR	0.0030939	0	TGFB2 - (ACVR1+TGFBR1)	TGFb	Secreted Signaling	PMID: 29376829
pericyte3	arterialEC2	TGFB2	ACVR1_TGFbR	0.0038838	0	TGFB2 - (ACVR1+TGFBR1)	TGFb	Secreted Signaling	PMID: 29376829
FB1	capEC3	TGFB2	ACVR1_TGFbR	0.00450916	0	TGFB2 - (ACVR1+TGFBR1)	TGFb	Secreted Signaling	PMID: 29376829
FB2	capEC3	TGFB2	ACVR1_TGFbR	0.00484379	0	TGFB2 - (ACVR1+TGFBR1)	TGFb	Secreted Signaling	PMID: 29376829
FB4	capEC3	TGFB2	ACVR1_TGFbR	0.00254896	0	TGFB2 - (ACVR1+TGFBR1)	TGFb	Secreted Signaling	PMID: 29376829
CM2	capEC3	TGFB2	ACVR1_TGFbR	0.00286659	0	TGFB2 - (ACVR1+TGFBR1)	TGFb	Secreted Signaling	PMID: 29376829
lEC	capEC3	TGFB2	ACVR1_TGFbR	0.00314865	0	TGFB2 - (ACVR1+TGFBR1)	TGFb	Secreted Signaling	PMID: 29376829
pericyte3	capEC3	TGFB2	ACVR1_TGFbR	0.00395247	0	TGFB2 - (ACVR1+TGFBR1)	TGFb	Secreted Signaling	PMID: 29376829
FB1	MAC3	TGFB2	ACVR1_TGFbR	0.00768815	0	TGFB2 - (ACVR1+TGFBR1)	TGFb	Secreted Signaling	PMID: 29376829
FB2	MAC3	TGFB2	ACVR1_TGFbR	0.00825674	0	TGFB2 - (ACVR1+TGFBR1)	TGFb	Secreted Signaling	PMID: 29376829
FB4	MAC3	TGFB2	ACVR1_TGFbR	0.00435203	0	TGFB2 - (ACVR1+TGFBR1)	TGFb	Secreted Signaling	PMID: 29376829
CM2	MAC3	TGFB2	ACVR1_TGFbR	0.00489325	0	TGFB2 - (ACVR1+TGFBR1)	TGFb	Secreted Signaling	PMID: 29376829
lEC	MAC3	TGFB2	ACVR1_TGFbR	0.00537364	0	TGFB2 - (ACVR1+TGFBR1)	TGFb	Secreted Signaling	PMID: 29376829
pericyte3	MAC3	TGFB2	ACVR1_TGFbR	0.00674165	0	TGFB2 - (ACVR1+TGFBR1)	TGFb	Secreted Signaling	PMID: 29376829
FB1	neuronal	TGFB2	ACVR1_TGFbR	0.00486331	0	TGFB2 - (ACVR1+TGFBR1)	TGFb	Secreted Signaling	PMID: 29376829
FB2	neuronal	TGFB2	ACVR1_TGFbR	0.00522409	0	TGFB2 - (ACVR1+TGFBR1)	TGFb	Secreted Signaling	PMID: 29376829
FB4	neuronal	TGFB2	ACVR1_TGFbR	0.00274958	0	TGFB2 - (ACVR1+TGFBR1)	TGFb	Secreted Signaling	PMID: 29376829
CM2	neuronal	TGFB2	ACVR1_TGFbR	0.00309213	0	TGFB2 - (ACVR1+TGFBR1)	TGFb	Secreted Signaling	PMID: 29376829
lEC	neuronal	TGFB2	ACVR1_TGFbR	0.00339631	0	TGFB2 - (ACVR1+TGFBR1)	TGFb	Secreted Signaling	PMID: 29376829
pericyte3	neuronal	TGFB2	ACVR1_TGFbR	0.00426309	0	TGFB2 - (ACVR1+TGFBR1)	TGFb	Secreted Signaling	PMID: 29376829
FB4	FB1	BMP4	BMPR1A_ACVR2A	0.00285834	0	BMP4 - (BMPR1A+ACVR2A)	BMP	Secreted Signaling	KEGG: hsa04350; PMID:26893264
FB4	FB2	BMP4	BMPR1A_ACVR2A	0.00238681	0	BMP4 - (BMPR1A+ACVR2A)	BMP	Secreted Signaling	KEGG: hsa04350; PMID:26893264
FB4	FB3	BMP4	BMPR1A_ACVR2A	0.00300126	0	BMP4 - (BMPR1A+ACVR2A)	BMP	Secreted Signaling	KEGG: hsa04350; PMID:26893264
FB4	FB4	BMP4	BMPR1A_ACVR2A	0.00271234	0	BMP4 - (BMPR1A+ACVR2A)	BMP	Secreted Signaling	KEGG: hsa04350; PMID:26893264
FB4	CM1	BMP4	BMPR1A_ACVR2A	0.00310099	0	BMP4 - (BMPR1A+ACVR2A)	BMP	Secreted Signaling	KEGG: hsa04350; PMID:26893264
FB4	CM2	BMP4	BMPR1A_ACVR2A	0.0031747	0	BMP4 - (BMPR1A+ACVR2A)	BMP	Secreted Signaling	KEGG: hsa04350; PMID:26893264
FB4	pericyte1	BMP4	BMPR1A_ACVR2A	0.00308071	0	BMP4 - (BMPR1A+ACVR2A)	BMP	Secreted Signaling	KEGG: hsa04350; PMID:26893264
FB4	pericyte2	BMP4	BMPR1A_ACVR2A	0.0030796	0	BMP4 - (BMPR1A+ACVR2A)	BMP	Secreted Signaling	KEGG: hsa04350; PMID:26893264
FB4	pericyte3	BMP4	BMPR1A_ACVR2A	0.00285178	0	BMP4 - (BMPR1A+ACVR2A)	BMP	Secreted Signaling	KEGG: hsa04350; PMID:26893264
FB4	SMC1	BMP4	BMPR1A_ACVR2A	0.00331638	0	BMP4 - (BMPR1A+ACVR2A)	BMP	Secreted Signaling	KEGG: hsa04350; PMID:26893264
FB4	SMC2	BMP4	BMPR1A_ACVR2A	0.00293639	0	BMP4 - (BMPR1A+ACVR2A)	BMP	Secreted Signaling	KEGG: hsa04350; PMID:26893264
FB4	MAC1	BMP4	BMPR1A_ACVR2A	0.00178986	0	BMP4 - (BMPR1A+ACVR2A)	BMP	Secreted Signaling	KEGG: hsa04350; PMID:26893264
FB4	MAC2	BMP4	BMPR1A_ACVR2A	0.00207284	0	BMP4 - (BMPR1A+ACVR2A)	BMP	Secreted Signaling	KEGG: hsa04350; PMID:26893264
FB4	MAC3	BMP4	BMPR1A_ACVR2A	0.00262549	0	BMP4 - (BMPR1A+ACVR2A)	BMP	Secreted Signaling	KEGG: hsa04350; PMID:26893264
FB4	MAC4	BMP4	BMPR1A_ACVR2A	0.00148097	0	BMP4 - (BMPR1A+ACVR2A)	BMP	Secreted Signaling	KEGG: hsa04350; PMID:26893264
FB4	Bcell	BMP4	BMPR1A_ACVR2A	0.00128471	0	BMP4 - (BMPR1A+ACVR2A)	BMP	Secreted Signaling	KEGG: hsa04350; PMID:26893264
FB4	FB1	BMP4	BMPR1A_BMPR2	0.00635827	0	BMP4 - (BMPR1A+BMPR2)	BMP	Secreted Signaling	KEGG: hsa04350; PMID:26893264
FB4	FB2	BMP4	BMPR1A_BMPR2	0.00676699	0	BMP4 - (BMPR1A+BMPR2)	BMP	Secreted Signaling	KEGG: hsa04350; PMID:26893264
FB4	FB3	BMP4	BMPR1A_BMPR2	0.00624297	0	BMP4 - (BMPR1A+BMPR2)	BMP	Secreted Signaling	KEGG: hsa04350; PMID:26893264
FB4	FB4	BMP4	BMPR1A_BMPR2	0.00705602	0	BMP4 - (BMPR1A+BMPR2)	BMP	Secreted Signaling	KEGG: hsa04350; PMID:26893264
FB4	CM1	BMP4	BMPR1A_BMPR2	0.00737851	0	BMP4 - (BMPR1A+BMPR2)	BMP	Secreted Signaling	KEGG: hsa04350; PMID:26893264
FB4	CM2	BMP4	BMPR1A_BMPR2	0.0081501	0	BMP4 - (BMPR1A+BMPR2)	BMP	Secreted Signaling	KEGG: hsa04350; PMID:26893264
FB4	pericyte1	BMP4	BMPR1A_BMPR2	0.00638367	0	BMP4 - (BMPR1A+BMPR2)	BMP	Secreted Signaling	KEGG: hsa04350; PMID:26893264
FB4	pericyte2	BMP4	BMPR1A_BMPR2	0.00649002	0	BMP4 - (BMPR1A+BMPR2)	BMP	Secreted Signaling	KEGG: hsa04350; PMID:26893264
FB4	pericyte3	BMP4	BMPR1A_BMPR2	0.00645893	0	BMP4 - (BMPR1A+BMPR2)	BMP	Secreted Signaling	KEGG: hsa04350; PMID:26893264
FB4	SMC1	BMP4	BMPR1A_BMPR2	0.00924048	0	BMP4 - (BMPR1A+BMPR2)	BMP	Secreted Signaling	KEGG: hsa04350; PMID:26893264
FB4	SMC2	BMP4	BMPR1A_BMPR2	0.00693061	0	BMP4 - (BMPR1A+BMPR2)	BMP	Secreted Signaling	KEGG: hsa04350; PMID:26893264
FB4	MAC1	BMP4	BMPR1A_BMPR2	0.00267101	0	BMP4 - (BMPR1A+BMPR2)	BMP	Secreted Signaling	KEGG: hsa04350; PMID:26893264
FB4	MAC2	BMP4	BMPR1A_BMPR2	0.00296873	0	BMP4 - (BMPR1A+BMPR2)	BMP	Secreted Signaling	KEGG: hsa04350; PMID:26893264
FB4	MAC3	BMP4	BMPR1A_BMPR2	0.00296089	0	BMP4 - (BMPR1A+BMPR2)	BMP	Secreted Signaling	KEGG: hsa04350; PMID:26893264
FB4	MAC4	BMP4	BMPR1A_BMPR2	0.00160414	0	BMP4 - (BMPR1A+BMPR2)	BMP	Secreted Signaling	KEGG: hsa04350; PMID:26893264
FB4	naiveT	BMP4	BMPR1A_BMPR2	0.00185975	0	BMP4 - (BMPR1A+BMPR2)	BMP	Secreted Signaling	KEGG: hsa04350; PMID:26893264
FB4	effectorT/NK	BMP4	BMPR1A_BMPR2	0.00177711	0	BMP4 - (BMPR1A+BMPR2)	BMP	Secreted Signaling	KEGG: hsa04350; PMID:26893264
FB4	Bcell	BMP4	BMPR1A_BMPR2	0.00150171	0	BMP4 - (BMPR1A+BMPR2)	BMP	Secreted Signaling	KEGG: hsa04350; PMID:26893264
FB4	neuronal	BMP4	BMPR1A_BMPR2	0.00544818	0	BMP4 - (BMPR1A+BMPR2)	BMP	Secreted Signaling	KEGG: hsa04350; PMID:26893264
FB4	neuronal	BMP4	BMPR1B_BMPR2	0.00654518	0	BMP4 - (BMPR1B+BMPR2)	BMP	Secreted Signaling	KEGG: hsa04350; PMID:26893264
pericyte1	FB1	BMP5	ACVR1_ACVR2A	0.0223216	0	BMP5 - (ACVR1+ACVR2A)	BMP	Secreted Signaling	KEGG: hsa04350; PMID:26893264
pericyte2	FB1	BMP5	ACVR1_ACVR2A	0.0218236	0	BMP5 - (ACVR1+ACVR2A)	BMP	Secreted Signaling	KEGG: hsa04350; PMID:26893264
pericyte3	FB1	BMP5	ACVR1_ACVR2A	0.0159201	0	BMP5 - (ACVR1+ACVR2A)	BMP	Secreted Signaling	KEGG: hsa04350; PMID:26893264
SMC1	FB1	BMP5	ACVR1_ACVR2A	0.00323736	0	BMP5 - (ACVR1+ACVR2A)	BMP	Secreted Signaling	KEGG: hsa04350; PMID:26893264
SMC2	FB1	BMP5	ACVR1_ACVR2A	0.0197671	0	BMP5 - (ACVR1+ACVR2A)	BMP	Secreted Signaling	KEGG: hsa04350; PMID:26893264
pericyte1	FB2	BMP5	ACVR1_ACVR2A	0.0297713	0	BMP5 - (ACVR1+ACVR2A)	BMP	Secreted Signaling	KEGG: hsa04350; PMID:26893264
pericyte2	FB2	BMP5	ACVR1_ACVR2A	0.0291128	0	BMP5 - (ACVR1+ACVR2A)	BMP	Secreted Signaling	KEGG: hsa04350; PMID:26893264
pericyte3	FB2	BMP5	ACVR1_ACVR2A	0.0212872	0	BMP5 - (ACVR1+ACVR2A)	BMP	Secreted Signaling	KEGG: hsa04350; PMID:26893264
SMC1	FB2	BMP5	ACVR1_ACVR2A	0.00435068	0	BMP5 - (ACVR1+ACVR2A)	BMP	Secreted Signaling	KEGG: hsa04350; PMID:26893264
SMC2	FB2	BMP5	ACVR1_ACVR2A	0.0263909	0	BMP5 - (ACVR1+ACVR2A)	BMP	Secreted Signaling	KEGG: hsa04350; PMID:26893264
pericyte1	FB3	BMP5	ACVR1_ACVR2A	0.0230413	0	BMP5 - (ACVR1+ACVR2A)	BMP	Secreted Signaling	KEGG: hsa04350; PMID:26893264
pericyte2	FB3	BMP5	ACVR1_ACVR2A	0.0225276	0	BMP5 - (ACVR1+ACVR2A)	BMP	Secreted Signaling	KEGG: hsa04350; PMID:26893264
pericyte3	FB3	BMP5	ACVR1_ACVR2A	0.0164368	0	BMP5 - (ACVR1+ACVR2A)	BMP	Secreted Signaling	KEGG: hsa04350; PMID:26893264
SMC1	FB3	BMP5	ACVR1_ACVR2A	0.00334385	0	BMP5 - (ACVR1+ACVR2A)	BMP	Secreted Signaling	KEGG: hsa04350; PMID:26893264
SMC2	FB3	BMP5	ACVR1_ACVR2A	0.0204061	0	BMP5 - (ACVR1+ACVR2A)	BMP	Secreted Signaling	KEGG: hsa04350; PMID:26893264
pericyte1	FB4	BMP5	ACVR1_ACVR2A	0.0319906	0	BMP5 - (ACVR1+ACVR2A)	BMP	Secreted Signaling	KEGG: hsa04350; PMID:26893264
pericyte2	FB4	BMP5	ACVR1_ACVR2A	0.0312837	0	BMP5 - (ACVR1+ACVR2A)	BMP	Secreted Signaling	KEGG: hsa04350; PMID:26893264
pericyte3	FB4	BMP5	ACVR1_ACVR2A	0.022881	0	BMP5 - (ACVR1+ACVR2A)	BMP	Secreted Signaling	KEGG: hsa04350; PMID:26893264
SMC1	FB4	BMP5	ACVR1_ACVR2A	0.00467925	0	BMP5 - (ACVR1+ACVR2A)	BMP	Secreted Signaling	KEGG: hsa04350; PMID:26893264
SMC2	FB4	BMP5	ACVR1_ACVR2A	0.0283616	0	BMP5 - (ACVR1+ACVR2A)	BMP	Secreted Signaling	KEGG: hsa04350; PMID:26893264
pericyte1	CM1	BMP5	ACVR1_ACVR2A	0.0256086	0	BMP5 - (ACVR1+ACVR2A)	BMP	Secreted Signaling	KEGG: hsa04350; PMID:26893264
pericyte2	CM1	BMP5	ACVR1_ACVR2A	0.0250391	0	BMP5 - (ACVR1+ACVR2A)	BMP	Secreted Signaling	KEGG: hsa04350; PMID:26893264
pericyte3	CM1	BMP5	ACVR1_ACVR2A	0.018282	0	BMP5 - (ACVR1+ACVR2A)	BMP	Secreted Signaling	KEGG: hsa04350; PMID:26893264
SMC1	CM1	BMP5	ACVR1_ACVR2A	0.00372479	0	BMP5 - (ACVR1+ACVR2A)	BMP	Secreted Signaling	KEGG: hsa04350; PMID:26893264
SMC2	CM1	BMP5	ACVR1_ACVR2A	0.0226866	0	BMP5 - (ACVR1+ACVR2A)	BMP	Secreted Signaling	KEGG: hsa04350; PMID:26893264
pericyte1	CM2	BMP5	ACVR1_ACVR2A	0.0245425	0	BMP5 - (ACVR1+ACVR2A)	BMP	Secreted Signaling	KEGG: hsa04350; PMID:26893264
pericyte2	CM2	BMP5	ACVR1_ACVR2A	0.0239961	0	BMP5 - (ACVR1+ACVR2A)	BMP	Secreted Signaling	KEGG: hsa04350; PMID:26893264
pericyte3	CM2	BMP5	ACVR1_ACVR2A	0.0175154	0	BMP5 - (ACVR1+ACVR2A)	BMP	Secreted Signaling	KEGG: hsa04350; PMID:26893264
SMC1	CM2	BMP5	ACVR1_ACVR2A	0.00356638	0	BMP5 - (ACVR1+ACVR2A)	BMP	Secreted Signaling	KEGG: hsa04350; PMID:26893264
SMC2	CM2	BMP5	ACVR1_ACVR2A	0.0217394	0	BMP5 - (ACVR1+ACVR2A)	BMP	Secreted Signaling	KEGG: hsa04350; PMID:26893264
pericyte1	capEC1	BMP5	ACVR1_ACVR2A	0.0402708	0	BMP5 - (ACVR1+ACVR2A)	BMP	Secreted Signaling	KEGG: hsa04350; PMID:26893264
pericyte2	capEC1	BMP5	ACVR1_ACVR2A	0.0393883	0	BMP5 - (ACVR1+ACVR2A)	BMP	Secreted Signaling	KEGG: hsa04350; PMID:26893264
pericyte3	capEC1	BMP5	ACVR1_ACVR2A	0.0288736	0	BMP5 - (ACVR1+ACVR2A)	BMP	Secreted Signaling	KEGG: hsa04350; PMID:26893264
SMC1	capEC1	BMP5	ACVR1_ACVR2A	0.0059337	0	BMP5 - (ACVR1+ACVR2A)	BMP	Secreted Signaling	KEGG: hsa04350; PMID:26893264
SMC2	capEC1	BMP5	ACVR1_ACVR2A	0.0357371	0	BMP5 - (ACVR1+ACVR2A)	BMP	Secreted Signaling	KEGG: hsa04350; PMID:26893264
pericyte1	capEC2	BMP5	ACVR1_ACVR2A	0.0411878	0	BMP5 - (ACVR1+ACVR2A)	BMP	Secreted Signaling	KEGG: hsa04350; PMID:26893264
pericyte2	capEC2	BMP5	ACVR1_ACVR2A	0.0402861	0	BMP5 - (ACVR1+ACVR2A)	BMP	Secreted Signaling	KEGG: hsa04350; PMID:26893264
pericyte3	capEC2	BMP5	ACVR1_ACVR2A	0.0295391	0	BMP5 - (ACVR1+ACVR2A)	BMP	Secreted Signaling	KEGG: hsa04350; PMID:26893264
SMC1	capEC2	BMP5	ACVR1_ACVR2A	0.00607377	0	BMP5 - (ACVR1+ACVR2A)	BMP	Secreted Signaling	KEGG: hsa04350; PMID:26893264
SMC2	capEC2	BMP5	ACVR1_ACVR2A	0.0365548	0	BMP5 - (ACVR1+ACVR2A)	BMP	Secreted Signaling	KEGG: hsa04350; PMID:26893264
pericyte1	arterialEC1	BMP5	ACVR1_ACVR2A	0.0196546	0	BMP5 - (ACVR1+ACVR2A)	BMP	Secreted Signaling	KEGG: hsa04350; PMID:26893264
pericyte2	arterialEC1	BMP5	ACVR1_ACVR2A	0.0192149	0	BMP5 - (ACVR1+ACVR2A)	BMP	Secreted Signaling	KEGG: hsa04350; PMID:26893264
pericyte3	arterialEC1	BMP5	ACVR1_ACVR2A	0.0140069	0	BMP5 - (ACVR1+ACVR2A)	BMP	Secreted Signaling	KEGG: hsa04350; PMID:26893264
SMC1	arterialEC1	BMP5	ACVR1_ACVR2A	0.00284392	0	BMP5 - (ACVR1+ACVR2A)	BMP	Secreted Signaling	KEGG: hsa04350; PMID:26893264
SMC2	arterialEC1	BMP5	ACVR1_ACVR2A	0.0173998	0	BMP5 - (ACVR1+ACVR2A)	BMP	Secreted Signaling	KEGG: hsa04350; PMID:26893264
pericyte1	venousEC	BMP5	ACVR1_ACVR2A	0.0228561	0	BMP5 - (ACVR1+ACVR2A)	BMP	Secreted Signaling	KEGG: hsa04350; PMID:26893264
pericyte2	venousEC	BMP5	ACVR1_ACVR2A	0.0223464	0	BMP5 - (ACVR1+ACVR2A)	BMP	Secreted Signaling	KEGG: hsa04350; PMID:26893264
pericyte3	venousEC	BMP5	ACVR1_ACVR2A	0.0163038	0	BMP5 - (ACVR1+ACVR2A)	BMP	Secreted Signaling	KEGG: hsa04350; PMID:26893264
SMC1	venousEC	BMP5	ACVR1_ACVR2A	0.00331643	0	BMP5 - (ACVR1+ACVR2A)	BMP	Secreted Signaling	KEGG: hsa04350; PMID:26893264
SMC2	venousEC	BMP5	ACVR1_ACVR2A	0.0202417	0	BMP5 - (ACVR1+ACVR2A)	BMP	Secreted Signaling	KEGG: hsa04350; PMID:26893264
pericyte1	arterialEC2	BMP5	ACVR1_ACVR2A	0.016364	0	BMP5 - (ACVR1+ACVR2A)	BMP	Secreted Signaling	KEGG: hsa04350; PMID:26893264
pericyte2	arterialEC2	BMP5	ACVR1_ACVR2A	0.0159967	0	BMP5 - (ACVR1+ACVR2A)	BMP	Secreted Signaling	KEGG: hsa04350; PMID:26893264
pericyte3	arterialEC2	BMP5	ACVR1_ACVR2A	0.0116506	0	BMP5 - (ACVR1+ACVR2A)	BMP	Secreted Signaling	KEGG: hsa04350; PMID:26893264
SMC1	arterialEC2	BMP5	ACVR1_ACVR2A	0.00236101	0	BMP5 - (ACVR1+ACVR2A)	BMP	Secreted Signaling	KEGG: hsa04350; PMID:26893264
SMC2	arterialEC2	BMP5	ACVR1_ACVR2A	0.0144811	0	BMP5 - (ACVR1+ACVR2A)	BMP	Secreted Signaling	KEGG: hsa04350; PMID:26893264
pericyte1	capEC3	BMP5	ACVR1_ACVR2A	0.0224385	0	BMP5 - (ACVR1+ACVR2A)	BMP	Secreted Signaling	KEGG: hsa04350; PMID:26893264
pericyte2	capEC3	BMP5	ACVR1_ACVR2A	0.0219379	0	BMP5 - (ACVR1+ACVR2A)	BMP	Secreted Signaling	KEGG: hsa04350; PMID:26893264
pericyte3	capEC3	BMP5	ACVR1_ACVR2A	0.016004	0	BMP5 - (ACVR1+ACVR2A)	BMP	Secreted Signaling	KEGG: hsa04350; PMID:26893264
SMC1	capEC3	BMP5	ACVR1_ACVR2A	0.00325464	0	BMP5 - (ACVR1+ACVR2A)	BMP	Secreted Signaling	KEGG: hsa04350; PMID:26893264
SMC2	capEC3	BMP5	ACVR1_ACVR2A	0.0198708	0	BMP5 - (ACVR1+ACVR2A)	BMP	Secreted Signaling	KEGG: hsa04350; PMID:26893264
pericyte1	lEC	BMP5	ACVR1_ACVR2A	0.0232942	0	BMP5 - (ACVR1+ACVR2A)	BMP	Secreted Signaling	KEGG: hsa04350; PMID:26893264
pericyte2	lEC	BMP5	ACVR1_ACVR2A	0.0227749	0	BMP5 - (ACVR1+ACVR2A)	BMP	Secreted Signaling	KEGG: hsa04350; PMID:26893264
pericyte3	lEC	BMP5	ACVR1_ACVR2A	0.0166184	0	BMP5 - (ACVR1+ACVR2A)	BMP	Secreted Signaling	KEGG: hsa04350; PMID:26893264
SMC1	lEC	BMP5	ACVR1_ACVR2A	0.00338129	0	BMP5 - (ACVR1+ACVR2A)	BMP	Secreted Signaling	KEGG: hsa04350; PMID:26893264
SMC2	lEC	BMP5	ACVR1_ACVR2A	0.0206307	0	BMP5 - (ACVR1+ACVR2A)	BMP	Secreted Signaling	KEGG: hsa04350; PMID:26893264
pericyte1	pericyte1	BMP5	ACVR1_ACVR2A	0.0243955	0	BMP5 - (ACVR1+ACVR2A)	BMP	Secreted Signaling	KEGG: hsa04350; PMID:26893264
pericyte2	pericyte1	BMP5	ACVR1_ACVR2A	0.0238523	0	BMP5 - (ACVR1+ACVR2A)	BMP	Secreted Signaling	KEGG: hsa04350; PMID:26893264
pericyte3	pericyte1	BMP5	ACVR1_ACVR2A	0.0174098	0	BMP5 - (ACVR1+ACVR2A)	BMP	Secreted Signaling	KEGG: hsa04350; PMID:26893264
SMC1	pericyte1	BMP5	ACVR1_ACVR2A	0.00354457	0	BMP5 - (ACVR1+ACVR2A)	BMP	Secreted Signaling	KEGG: hsa04350; PMID:26893264
SMC2	pericyte1	BMP5	ACVR1_ACVR2A	0.0216088	0	BMP5 - (ACVR1+ACVR2A)	BMP	Secreted Signaling	KEGG: hsa04350; PMID:26893264
pericyte1	pericyte2	BMP5	ACVR1_ACVR2A	0.0241059	0	BMP5 - (ACVR1+ACVR2A)	BMP	Secreted Signaling	KEGG: hsa04350; PMID:26893264
pericyte2	pericyte2	BMP5	ACVR1_ACVR2A	0.023569	0	BMP5 - (ACVR1+ACVR2A)	BMP	Secreted Signaling	KEGG: hsa04350; PMID:26893264
pericyte3	pericyte2	BMP5	ACVR1_ACVR2A	0.0172016	0	BMP5 - (ACVR1+ACVR2A)	BMP	Secreted Signaling	KEGG: hsa04350; PMID:26893264
SMC1	pericyte2	BMP5	ACVR1_ACVR2A	0.0035016	0	BMP5 - (ACVR1+ACVR2A)	BMP	Secreted Signaling	KEGG: hsa04350; PMID:26893264
SMC2	pericyte2	BMP5	ACVR1_ACVR2A	0.0213516	0	BMP5 - (ACVR1+ACVR2A)	BMP	Secreted Signaling	KEGG: hsa04350; PMID:26893264
pericyte1	pericyte3	BMP5	ACVR1_ACVR2A	0.0220757	0	BMP5 - (ACVR1+ACVR2A)	BMP	Secreted Signaling	KEGG: hsa04350; PMID:26893264
pericyte2	pericyte3	BMP5	ACVR1_ACVR2A	0.021583	0	BMP5 - (ACVR1+ACVR2A)	BMP	Secreted Signaling	KEGG: hsa04350; PMID:26893264
pericyte3	pericyte3	BMP5	ACVR1_ACVR2A	0.0157435	0	BMP5 - (ACVR1+ACVR2A)	BMP	Secreted Signaling	KEGG: hsa04350; PMID:26893264
SMC1	pericyte3	BMP5	ACVR1_ACVR2A	0.003201	0	BMP5 - (ACVR1+ACVR2A)	BMP	Secreted Signaling	KEGG: hsa04350; PMID:26893264
SMC2	pericyte3	BMP5	ACVR1_ACVR2A	0.0195487	0	BMP5 - (ACVR1+ACVR2A)	BMP	Secreted Signaling	KEGG: hsa04350; PMID:26893264
pericyte1	SMC1	BMP5	ACVR1_ACVR2A	0.0189465	0	BMP5 - (ACVR1+ACVR2A)	BMP	Secreted Signaling	KEGG: hsa04350; PMID:26893264
pericyte2	SMC1	BMP5	ACVR1_ACVR2A	0.0185223	0	BMP5 - (ACVR1+ACVR2A)	BMP	Secreted Signaling	KEGG: hsa04350; PMID:26893264
pericyte3	SMC1	BMP5	ACVR1_ACVR2A	0.0134995	0	BMP5 - (ACVR1+ACVR2A)	BMP	Secreted Signaling	KEGG: hsa04350; PMID:26893264
SMC1	SMC1	BMP5	ACVR1_ACVR2A	0.00273978	0	BMP5 - (ACVR1+ACVR2A)	BMP	Secreted Signaling	KEGG: hsa04350; PMID:26893264
SMC2	SMC1	BMP5	ACVR1_ACVR2A	0.0167716	0	BMP5 - (ACVR1+ACVR2A)	BMP	Secreted Signaling	KEGG: hsa04350; PMID:26893264
pericyte1	SMC2	BMP5	ACVR1_ACVR2A	0.0216332	0	BMP5 - (ACVR1+ACVR2A)	BMP	Secreted Signaling	KEGG: hsa04350; PMID:26893264
pericyte2	SMC2	BMP5	ACVR1_ACVR2A	0.0211501	0	BMP5 - (ACVR1+ACVR2A)	BMP	Secreted Signaling	KEGG: hsa04350; PMID:26893264
pericyte3	SMC2	BMP5	ACVR1_ACVR2A	0.0154259	0	BMP5 - (ACVR1+ACVR2A)	BMP	Secreted Signaling	KEGG: hsa04350; PMID:26893264
SMC1	SMC2	BMP5	ACVR1_ACVR2A	0.00313562	0	BMP5 - (ACVR1+ACVR2A)	BMP	Secreted Signaling	KEGG: hsa04350; PMID:26893264
SMC2	SMC2	BMP5	ACVR1_ACVR2A	0.0191558	0	BMP5 - (ACVR1+ACVR2A)	BMP	Secreted Signaling	KEGG: hsa04350; PMID:26893264
pericyte1	MAC3	BMP5	ACVR1_ACVR2A	0.0446585	0	BMP5 - (ACVR1+ACVR2A)	BMP	Secreted Signaling	KEGG: hsa04350; PMID:26893264
pericyte2	MAC3	BMP5	ACVR1_ACVR2A	0.0436843	0	BMP5 - (ACVR1+ACVR2A)	BMP	Secreted Signaling	KEGG: hsa04350; PMID:26893264
pericyte3	MAC3	BMP5	ACVR1_ACVR2A	0.0320611	0	BMP5 - (ACVR1+ACVR2A)	BMP	Secreted Signaling	KEGG: hsa04350; PMID:26893264
SMC1	MAC3	BMP5	ACVR1_ACVR2A	0.00660597	0	BMP5 - (ACVR1+ACVR2A)	BMP	Secreted Signaling	KEGG: hsa04350; PMID:26893264
SMC2	MAC3	BMP5	ACVR1_ACVR2A	0.0396513	0	BMP5 - (ACVR1+ACVR2A)	BMP	Secreted Signaling	KEGG: hsa04350; PMID:26893264
pericyte1	FB1	BMP5	ACVR1_BMPR2	0.0484945	0	BMP5 - (ACVR1+BMPR2)	BMP	Secreted Signaling	KEGG: hsa04350; PMID:26893264
pericyte2	FB1	BMP5	ACVR1_BMPR2	0.0474408	0	BMP5 - (ACVR1+BMPR2)	BMP	Secreted Signaling	KEGG: hsa04350; PMID:26893264
pericyte3	FB1	BMP5	ACVR1_BMPR2	0.0348545	0	BMP5 - (ACVR1+BMPR2)	BMP	Secreted Signaling	KEGG: hsa04350; PMID:26893264
SMC1	FB1	BMP5	ACVR1_BMPR2	0.00719803	0	BMP5 - (ACVR1+BMPR2)	BMP	Secreted Signaling	KEGG: hsa04350; PMID:26893264
SMC2	FB1	BMP5	ACVR1_BMPR2	0.0430766	0	BMP5 - (ACVR1+BMPR2)	BMP	Secreted Signaling	KEGG: hsa04350; PMID:26893264
pericyte1	FB2	BMP5	ACVR1_BMPR2	0.0802042	0	BMP5 - (ACVR1+BMPR2)	BMP	Secreted Signaling	KEGG: hsa04350; PMID:26893264
pericyte2	FB2	BMP5	ACVR1_BMPR2	0.078524	0	BMP5 - (ACVR1+BMPR2)	BMP	Secreted Signaling	KEGG: hsa04350; PMID:26893264
pericyte3	FB2	BMP5	ACVR1_BMPR2	0.0582463	0	BMP5 - (ACVR1+BMPR2)	BMP	Secreted Signaling	KEGG: hsa04350; PMID:26893264
SMC1	FB2	BMP5	ACVR1_BMPR2	0.0122887	0	BMP5 - (ACVR1+BMPR2)	BMP	Secreted Signaling	KEGG: hsa04350; PMID:26893264
SMC2	FB2	BMP5	ACVR1_BMPR2	0.0715369	0	BMP5 - (ACVR1+BMPR2)	BMP	Secreted Signaling	KEGG: hsa04350; PMID:26893264
pericyte1	FB3	BMP5	ACVR1_BMPR2	0.0469102	0	BMP5 - (ACVR1+BMPR2)	BMP	Secreted Signaling	KEGG: hsa04350; PMID:26893264
pericyte2	FB3	BMP5	ACVR1_BMPR2	0.0458893	0	BMP5 - (ACVR1+BMPR2)	BMP	Secreted Signaling	KEGG: hsa04350; PMID:26893264
pericyte3	FB3	BMP5	ACVR1_BMPR2	0.0337	0	BMP5 - (ACVR1+BMPR2)	BMP	Secreted Signaling	KEGG: hsa04350; PMID:26893264
SMC1	FB3	BMP5	ACVR1_BMPR2	0.00695301	0	BMP5 - (ACVR1+BMPR2)	BMP	Secreted Signaling	KEGG: hsa04350; PMID:26893264
SMC2	FB3	BMP5	ACVR1_BMPR2	0.0416616	0	BMP5 - (ACVR1+BMPR2)	BMP	Secreted Signaling	KEGG: hsa04350; PMID:26893264
pericyte1	FB4	BMP5	ACVR1_BMPR2	0.0794852	0	BMP5 - (ACVR1+BMPR2)	BMP	Secreted Signaling	KEGG: hsa04350; PMID:26893264
pericyte2	FB4	BMP5	ACVR1_BMPR2	0.0778131	0	BMP5 - (ACVR1+BMPR2)	BMP	Secreted Signaling	KEGG: hsa04350; PMID:26893264
pericyte3	FB4	BMP5	ACVR1_BMPR2	0.0576566	0	BMP5 - (ACVR1+BMPR2)	BMP	Secreted Signaling	KEGG: hsa04350; PMID:26893264
SMC1	FB4	BMP5	ACVR1_BMPR2	0.0121345	0	BMP5 - (ACVR1+BMPR2)	BMP	Secreted Signaling	KEGG: hsa04350; PMID:26893264
SMC2	FB4	BMP5	ACVR1_BMPR2	0.0708628	0	BMP5 - (ACVR1+BMPR2)	BMP	Secreted Signaling	KEGG: hsa04350; PMID:26893264
pericyte1	CM1	BMP5	ACVR1_BMPR2	0.059093	0	BMP5 - (ACVR1+BMPR2)	BMP	Secreted Signaling	KEGG: hsa04350; PMID:26893264
pericyte2	CM1	BMP5	ACVR1_BMPR2	0.0578229	0	BMP5 - (ACVR1+BMPR2)	BMP	Secreted Signaling	KEGG: hsa04350; PMID:26893264
pericyte3	CM1	BMP5	ACVR1_BMPR2	0.0426054	0	BMP5 - (ACVR1+BMPR2)	BMP	Secreted Signaling	KEGG: hsa04350; PMID:26893264
SMC1	CM1	BMP5	ACVR1_BMPR2	0.00885515	0	BMP5 - (ACVR1+BMPR2)	BMP	Secreted Signaling	KEGG: hsa04350; PMID:26893264
SMC2	CM1	BMP5	ACVR1_BMPR2	0.0525564	0	BMP5 - (ACVR1+BMPR2)	BMP	Secreted Signaling	KEGG: hsa04350; PMID:26893264
pericyte1	CM2	BMP5	ACVR1_BMPR2	0.0609577	0	BMP5 - (ACVR1+BMPR2)	BMP	Secreted Signaling	KEGG: hsa04350; PMID:26893264
pericyte2	CM2	BMP5	ACVR1_BMPR2	0.0596501	0	BMP5 - (ACVR1+BMPR2)	BMP	Secreted Signaling	KEGG: hsa04350; PMID:26893264
pericyte3	CM2	BMP5	ACVR1_BMPR2	0.0439742	0	BMP5 - (ACVR1+BMPR2)	BMP	Secreted Signaling	KEGG: hsa04350; PMID:26893264
SMC1	CM2	BMP5	ACVR1_BMPR2	0.00914999	0	BMP5 - (ACVR1+BMPR2)	BMP	Secreted Signaling	KEGG: hsa04350; PMID:26893264
SMC2	CM2	BMP5	ACVR1_BMPR2	0.0542267	0	BMP5 - (ACVR1+BMPR2)	BMP	Secreted Signaling	KEGG: hsa04350; PMID:26893264
pericyte1	capEC1	BMP5	ACVR1_BMPR2	0.0590557	0	BMP5 - (ACVR1+BMPR2)	BMP	Secreted Signaling	KEGG: hsa04350; PMID:26893264
pericyte2	capEC1	BMP5	ACVR1_BMPR2	0.0577864	0	BMP5 - (ACVR1+BMPR2)	BMP	Secreted Signaling	KEGG: hsa04350; PMID:26893264
pericyte3	capEC1	BMP5	ACVR1_BMPR2	0.0425781	0	BMP5 - (ACVR1+BMPR2)	BMP	Secreted Signaling	KEGG: hsa04350; PMID:26893264
SMC1	capEC1	BMP5	ACVR1_BMPR2	0.00884926	0	BMP5 - (ACVR1+BMPR2)	BMP	Secreted Signaling	KEGG: hsa04350; PMID:26893264
SMC2	capEC1	BMP5	ACVR1_BMPR2	0.052523	0	BMP5 - (ACVR1+BMPR2)	BMP	Secreted Signaling	KEGG: hsa04350; PMID:26893264
pericyte1	capEC2	BMP5	ACVR1_BMPR2	0.061849	0	BMP5 - (ACVR1+BMPR2)	BMP	Secreted Signaling	KEGG: hsa04350; PMID:26893264
pericyte2	capEC2	BMP5	ACVR1_BMPR2	0.0605235	0	BMP5 - (ACVR1+BMPR2)	BMP	Secreted Signaling	KEGG: hsa04350; PMID:26893264
pericyte3	capEC2	BMP5	ACVR1_BMPR2	0.0446289	0	BMP5 - (ACVR1+BMPR2)	BMP	Secreted Signaling	KEGG: hsa04350; PMID:26893264
SMC1	capEC2	BMP5	ACVR1_BMPR2	0.00929127	0	BMP5 - (ACVR1+BMPR2)	BMP	Secreted Signaling	KEGG: hsa04350; PMID:26893264
SMC2	capEC2	BMP5	ACVR1_BMPR2	0.0550253	0	BMP5 - (ACVR1+BMPR2)	BMP	Secreted Signaling	KEGG: hsa04350; PMID:26893264
pericyte1	arterialEC1	BMP5	ACVR1_BMPR2	0.054663	0	BMP5 - (ACVR1+BMPR2)	BMP	Secreted Signaling	KEGG: hsa04350; PMID:26893264
pericyte2	arterialEC1	BMP5	ACVR1_BMPR2	0.0534828	0	BMP5 - (ACVR1+BMPR2)	BMP	Secreted Signaling	KEGG: hsa04350; PMID:26893264
pericyte3	arterialEC1	BMP5	ACVR1_BMPR2	0.0393597	0	BMP5 - (ACVR1+BMPR2)	BMP	Secreted Signaling	KEGG: hsa04350; PMID:26893264
SMC1	arterialEC1	BMP5	ACVR1_BMPR2	0.00815866	0	BMP5 - (ACVR1+BMPR2)	BMP	Secreted Signaling	KEGG: hsa04350; PMID:26893264
SMC2	arterialEC1	BMP5	ACVR1_BMPR2	0.0485911	0	BMP5 - (ACVR1+BMPR2)	BMP	Secreted Signaling	KEGG: hsa04350; PMID:26893264
pericyte1	venousEC	BMP5	ACVR1_BMPR2	0.0663957	0	BMP5 - (ACVR1+BMPR2)	BMP	Secreted Signaling	KEGG: hsa04350; PMID:26893264
pericyte2	venousEC	BMP5	ACVR1_BMPR2	0.0649795	0	BMP5 - (ACVR1+BMPR2)	BMP	Secreted Signaling	KEGG: hsa04350; PMID:26893264
pericyte3	venousEC	BMP5	ACVR1_BMPR2	0.0479744	0	BMP5 - (ACVR1+BMPR2)	BMP	Secreted Signaling	KEGG: hsa04350; PMID:26893264
SMC1	venousEC	BMP5	ACVR1_BMPR2	0.0100155	0	BMP5 - (ACVR1+BMPR2)	BMP	Secreted Signaling	KEGG: hsa04350; PMID:26893264
SMC2	venousEC	BMP5	ACVR1_BMPR2	0.059102	0	BMP5 - (ACVR1+BMPR2)	BMP	Secreted Signaling	KEGG: hsa04350; PMID:26893264
pericyte1	arterialEC2	BMP5	ACVR1_BMPR2	0.0531682	0	BMP5 - (ACVR1+BMPR2)	BMP	Secreted Signaling	KEGG: hsa04350; PMID:26893264
pericyte2	arterialEC2	BMP5	ACVR1_BMPR2	0.0520185	0	BMP5 - (ACVR1+BMPR2)	BMP	Secreted Signaling	KEGG: hsa04350; PMID:26893264
pericyte3	arterialEC2	BMP5	ACVR1_BMPR2	0.0382665	0	BMP5 - (ACVR1+BMPR2)	BMP	Secreted Signaling	KEGG: hsa04350; PMID:26893264
SMC1	arterialEC2	BMP5	ACVR1_BMPR2	0.00792489	0	BMP5 - (ACVR1+BMPR2)	BMP	Secreted Signaling	KEGG: hsa04350; PMID:26893264
SMC2	arterialEC2	BMP5	ACVR1_BMPR2	0.0472541	0	BMP5 - (ACVR1+BMPR2)	BMP	Secreted Signaling	KEGG: hsa04350; PMID:26893264
pericyte1	capEC3	BMP5	ACVR1_BMPR2	0.0531747	0	BMP5 - (ACVR1+BMPR2)	BMP	Secreted Signaling	KEGG: hsa04350; PMID:26893264
pericyte2	capEC3	BMP5	ACVR1_BMPR2	0.0520249	0	BMP5 - (ACVR1+BMPR2)	BMP	Secreted Signaling	KEGG: hsa04350; PMID:26893264
pericyte3	capEC3	BMP5	ACVR1_BMPR2	0.0382712	0	BMP5 - (ACVR1+BMPR2)	BMP	Secreted Signaling	KEGG: hsa04350; PMID:26893264
SMC1	capEC3	BMP5	ACVR1_BMPR2	0.00792591	0	BMP5 - (ACVR1+BMPR2)	BMP	Secreted Signaling	KEGG: hsa04350; PMID:26893264
SMC2	capEC3	BMP5	ACVR1_BMPR2	0.0472599	0	BMP5 - (ACVR1+BMPR2)	BMP	Secreted Signaling	KEGG: hsa04350; PMID:26893264
pericyte1	lEC	BMP5	ACVR1_BMPR2	0.0507321	0	BMP5 - (ACVR1+BMPR2)	BMP	Secreted Signaling	KEGG: hsa04350; PMID:26893264
pericyte2	lEC	BMP5	ACVR1_BMPR2	0.0496323	0	BMP5 - (ACVR1+BMPR2)	BMP	Secreted Signaling	KEGG: hsa04350; PMID:26893264
pericyte3	lEC	BMP5	ACVR1_BMPR2	0.0364869	0	BMP5 - (ACVR1+BMPR2)	BMP	Secreted Signaling	KEGG: hsa04350; PMID:26893264
SMC1	lEC	BMP5	ACVR1_BMPR2	0.00754526	0	BMP5 - (ACVR1+BMPR2)	BMP	Secreted Signaling	KEGG: hsa04350; PMID:26893264
SMC2	lEC	BMP5	ACVR1_BMPR2	0.0450761	0	BMP5 - (ACVR1+BMPR2)	BMP	Secreted Signaling	KEGG: hsa04350; PMID:26893264
pericyte1	pericyte1	BMP5	ACVR1_BMPR2	0.0494181	0	BMP5 - (ACVR1+BMPR2)	BMP	Secreted Signaling	KEGG: hsa04350; PMID:26893264
pericyte2	pericyte1	BMP5	ACVR1_BMPR2	0.0483453	0	BMP5 - (ACVR1+BMPR2)	BMP	Secreted Signaling	KEGG: hsa04350; PMID:26893264
pericyte3	pericyte1	BMP5	ACVR1_BMPR2	0.035528	0	BMP5 - (ACVR1+BMPR2)	BMP	Secreted Signaling	KEGG: hsa04350; PMID:26893264
SMC1	pericyte1	BMP5	ACVR1_BMPR2	0.00734118	0	BMP5 - (ACVR1+BMPR2)	BMP	Secreted Signaling	KEGG: hsa04350; PMID:26893264
SMC2	pericyte1	BMP5	ACVR1_BMPR2	0.0439017	0	BMP5 - (ACVR1+BMPR2)	BMP	Secreted Signaling	KEGG: hsa04350; PMID:26893264
pericyte1	pericyte2	BMP5	ACVR1_BMPR2	0.0496419	0	BMP5 - (ACVR1+BMPR2)	BMP	Secreted Signaling	KEGG: hsa04350; PMID:26893264
pericyte2	pericyte2	BMP5	ACVR1_BMPR2	0.0485645	0	BMP5 - (ACVR1+BMPR2)	BMP	Secreted Signaling	KEGG: hsa04350; PMID:26893264
pericyte3	pericyte2	BMP5	ACVR1_BMPR2	0.0356913	0	BMP5 - (ACVR1+BMPR2)	BMP	Secreted Signaling	KEGG: hsa04350; PMID:26893264
SMC1	pericyte2	BMP5	ACVR1_BMPR2	0.00737591	0	BMP5 - (ACVR1+BMPR2)	BMP	Secreted Signaling	KEGG: hsa04350; PMID:26893264
SMC2	pericyte2	BMP5	ACVR1_BMPR2	0.0441018	0	BMP5 - (ACVR1+BMPR2)	BMP	Secreted Signaling	KEGG: hsa04350; PMID:26893264
pericyte1	pericyte3	BMP5	ACVR1_BMPR2	0.0488085	0	BMP5 - (ACVR1+BMPR2)	BMP	Secreted Signaling	KEGG: hsa04350; PMID:26893264
pericyte2	pericyte3	BMP5	ACVR1_BMPR2	0.0477483	0	BMP5 - (ACVR1+BMPR2)	BMP	Secreted Signaling	KEGG: hsa04350; PMID:26893264
pericyte3	pericyte3	BMP5	ACVR1_BMPR2	0.0350834	0	BMP5 - (ACVR1+BMPR2)	BMP	Secreted Signaling	KEGG: hsa04350; PMID:26893264
SMC1	pericyte3	BMP5	ACVR1_BMPR2	0.00724667	0	BMP5 - (ACVR1+BMPR2)	BMP	Secreted Signaling	KEGG: hsa04350; PMID:26893264
SMC2	pericyte3	BMP5	ACVR1_BMPR2	0.0433571	0	BMP5 - (ACVR1+BMPR2)	BMP	Secreted Signaling	KEGG: hsa04350; PMID:26893264
pericyte1	SMC1	BMP5	ACVR1_BMPR2	0.0513525	0	BMP5 - (ACVR1+BMPR2)	BMP	Secreted Signaling	KEGG: hsa04350; PMID:26893264
pericyte2	SMC1	BMP5	ACVR1_BMPR2	0.05024	0	BMP5 - (ACVR1+BMPR2)	BMP	Secreted Signaling	KEGG: hsa04350; PMID:26893264
pericyte3	SMC1	BMP5	ACVR1_BMPR2	0.0369398	0	BMP5 - (ACVR1+BMPR2)	BMP	Secreted Signaling	KEGG: hsa04350; PMID:26893264
SMC1	SMC1	BMP5	ACVR1_BMPR2	0.00764179	0	BMP5 - (ACVR1+BMPR2)	BMP	Secreted Signaling	KEGG: hsa04350; PMID:26893264
SMC2	SMC1	BMP5	ACVR1_BMPR2	0.0456306	0	BMP5 - (ACVR1+BMPR2)	BMP	Secreted Signaling	KEGG: hsa04350; PMID:26893264
pericyte1	SMC2	BMP5	ACVR1_BMPR2	0.0497897	0	BMP5 - (ACVR1+BMPR2)	BMP	Secreted Signaling	KEGG: hsa04350; PMID:26893264
pericyte2	SMC2	BMP5	ACVR1_BMPR2	0.0487093	0	BMP5 - (ACVR1+BMPR2)	BMP	Secreted Signaling	KEGG: hsa04350; PMID:26893264
pericyte3	SMC2	BMP5	ACVR1_BMPR2	0.0357991	0	BMP5 - (ACVR1+BMPR2)	BMP	Secreted Signaling	KEGG: hsa04350; PMID:26893264
SMC1	SMC2	BMP5	ACVR1_BMPR2	0.00739885	0	BMP5 - (ACVR1+BMPR2)	BMP	Secreted Signaling	KEGG: hsa04350; PMID:26893264
SMC2	SMC2	BMP5	ACVR1_BMPR2	0.0442338	0	BMP5 - (ACVR1+BMPR2)	BMP	Secreted Signaling	KEGG: hsa04350; PMID:26893264
pericyte1	MAC3	BMP5	ACVR1_BMPR2	0.0500938	0	BMP5 - (ACVR1+BMPR2)	BMP	Secreted Signaling	KEGG: hsa04350; PMID:26893264
pericyte2	MAC3	BMP5	ACVR1_BMPR2	0.0490071	0	BMP5 - (ACVR1+BMPR2)	BMP	Secreted Signaling	KEGG: hsa04350; PMID:26893264
pericyte3	MAC3	BMP5	ACVR1_BMPR2	0.036021	0	BMP5 - (ACVR1+BMPR2)	BMP	Secreted Signaling	KEGG: hsa04350; PMID:26893264
SMC1	MAC3	BMP5	ACVR1_BMPR2	0.00744606	0	BMP5 - (ACVR1+BMPR2)	BMP	Secreted Signaling	KEGG: hsa04350; PMID:26893264
SMC2	MAC3	BMP5	ACVR1_BMPR2	0.0445056	0	BMP5 - (ACVR1+BMPR2)	BMP	Secreted Signaling	KEGG: hsa04350; PMID:26893264
pericyte1	neuronal	BMP5	ACVR1_BMPR2	0.0419646	0	BMP5 - (ACVR1+BMPR2)	BMP	Secreted Signaling	KEGG: hsa04350; PMID:26893264
pericyte2	neuronal	BMP5	ACVR1_BMPR2	0.0410467	0	BMP5 - (ACVR1+BMPR2)	BMP	Secreted Signaling	KEGG: hsa04350; PMID:26893264
pericyte3	neuronal	BMP5	ACVR1_BMPR2	0.0301031	0	BMP5 - (ACVR1+BMPR2)	BMP	Secreted Signaling	KEGG: hsa04350; PMID:26893264
SMC1	neuronal	BMP5	ACVR1_BMPR2	0.00619261	0	BMP5 - (ACVR1+BMPR2)	BMP	Secreted Signaling	KEGG: hsa04350; PMID:26893264
SMC2	neuronal	BMP5	ACVR1_BMPR2	0.0372477	0	BMP5 - (ACVR1+BMPR2)	BMP	Secreted Signaling	KEGG: hsa04350; PMID:26893264
pericyte1	FB1	BMP5	BMPR1A_ACVR2A	0.044038	0	BMP5 - (BMPR1A+ACVR2A)	BMP	Secreted Signaling	KEGG: hsa04350; PMID:26893264
pericyte2	FB1	BMP5	BMPR1A_ACVR2A	0.0430767	0	BMP5 - (BMPR1A+ACVR2A)	BMP	Secreted Signaling	KEGG: hsa04350; PMID:26893264
pericyte3	FB1	BMP5	BMPR1A_ACVR2A	0.0316098	0	BMP5 - (BMPR1A+ACVR2A)	BMP	Secreted Signaling	KEGG: hsa04350; PMID:26893264
SMC1	FB1	BMP5	BMPR1A_ACVR2A	0.00651058	0	BMP5 - (BMPR1A+ACVR2A)	BMP	Secreted Signaling	KEGG: hsa04350; PMID:26893264
SMC2	FB1	BMP5	BMPR1A_ACVR2A	0.0390975	0	BMP5 - (BMPR1A+ACVR2A)	BMP	Secreted Signaling	KEGG: hsa04350; PMID:26893264
pericyte1	FB2	BMP5	BMPR1A_ACVR2A	0.0369742	0	BMP5 - (BMPR1A+ACVR2A)	BMP	Secreted Signaling	KEGG: hsa04350; PMID:26893264
pericyte2	FB2	BMP5	BMPR1A_ACVR2A	0.0361625	0	BMP5 - (BMPR1A+ACVR2A)	BMP	Secreted Signaling	KEGG: hsa04350; PMID:26893264
pericyte3	FB2	BMP5	BMPR1A_ACVR2A	0.0264958	0	BMP5 - (BMPR1A+ACVR2A)	BMP	Secreted Signaling	KEGG: hsa04350; PMID:26893264
SMC1	FB2	BMP5	BMPR1A_ACVR2A	0.00543918	0	BMP5 - (BMPR1A+ACVR2A)	BMP	Secreted Signaling	KEGG: hsa04350; PMID:26893264
SMC2	FB2	BMP5	BMPR1A_ACVR2A	0.0328047	0	BMP5 - (BMPR1A+ACVR2A)	BMP	Secreted Signaling	KEGG: hsa04350; PMID:26893264
pericyte1	FB3	BMP5	BMPR1A_ACVR2A	0.0461446	0	BMP5 - (BMPR1A+ACVR2A)	BMP	Secreted Signaling	KEGG: hsa04350; PMID:26893264
pericyte2	FB3	BMP5	BMPR1A_ACVR2A	0.0451395	0	BMP5 - (BMPR1A+ACVR2A)	BMP	Secreted Signaling	KEGG: hsa04350; PMID:26893264
pericyte3	FB3	BMP5	BMPR1A_ACVR2A	0.0331425	0	BMP5 - (BMPR1A+ACVR2A)	BMP	Secreted Signaling	KEGG: hsa04350; PMID:26893264
SMC1	FB3	BMP5	BMPR1A_ACVR2A	0.00683486	0	BMP5 - (BMPR1A+ACVR2A)	BMP	Secreted Signaling	KEGG: hsa04350; PMID:26893264
SMC2	FB3	BMP5	BMPR1A_ACVR2A	0.0409779	0	BMP5 - (BMPR1A+ACVR2A)	BMP	Secreted Signaling	KEGG: hsa04350; PMID:26893264
pericyte1	FB4	BMP5	BMPR1A_ACVR2A	0.0418769	0	BMP5 - (BMPR1A+ACVR2A)	BMP	Secreted Signaling	KEGG: hsa04350; PMID:26893264
pericyte2	FB4	BMP5	BMPR1A_ACVR2A	0.0409607	0	BMP5 - (BMPR1A+ACVR2A)	BMP	Secreted Signaling	KEGG: hsa04350; PMID:26893264
pericyte3	FB4	BMP5	BMPR1A_ACVR2A	0.0300394	0	BMP5 - (BMPR1A+ACVR2A)	BMP	Secreted Signaling	KEGG: hsa04350; PMID:26893264
SMC1	FB4	BMP5	BMPR1A_ACVR2A	0.00617917	0	BMP5 - (BMPR1A+ACVR2A)	BMP	Secreted Signaling	KEGG: hsa04350; PMID:26893264
SMC2	FB4	BMP5	BMPR1A_ACVR2A	0.0371694	0	BMP5 - (BMPR1A+ACVR2A)	BMP	Secreted Signaling	KEGG: hsa04350; PMID:26893264
pericyte1	CM1	BMP5	BMPR1A_ACVR2A	0.0476095	0	BMP5 - (BMPR1A+ACVR2A)	BMP	Secreted Signaling	KEGG: hsa04350; PMID:26893264
pericyte2	CM1	BMP5	BMPR1A_ACVR2A	0.0465741	0	BMP5 - (BMPR1A+ACVR2A)	BMP	Secreted Signaling	KEGG: hsa04350; PMID:26893264
pericyte3	CM1	BMP5	BMPR1A_ACVR2A	0.0342095	0	BMP5 - (BMPR1A+ACVR2A)	BMP	Secreted Signaling	KEGG: hsa04350; PMID:26893264
SMC1	CM1	BMP5	BMPR1A_ACVR2A	0.00706108	0	BMP5 - (BMPR1A+ACVR2A)	BMP	Secreted Signaling	KEGG: hsa04350; PMID:26893264
SMC2	CM1	BMP5	BMPR1A_ACVR2A	0.0422861	0	BMP5 - (BMPR1A+ACVR2A)	BMP	Secreted Signaling	KEGG: hsa04350; PMID:26893264
pericyte1	CM2	BMP5	BMPR1A_ACVR2A	0.0486896	0	BMP5 - (BMPR1A+ACVR2A)	BMP	Secreted Signaling	KEGG: hsa04350; PMID:26893264
pericyte2	CM2	BMP5	BMPR1A_ACVR2A	0.0476318	0	BMP5 - (BMPR1A+ACVR2A)	BMP	Secreted Signaling	KEGG: hsa04350; PMID:26893264
pericyte3	CM2	BMP5	BMPR1A_ACVR2A	0.0349967	0	BMP5 - (BMPR1A+ACVR2A)	BMP	Secreted Signaling	KEGG: hsa04350; PMID:26893264
SMC1	CM2	BMP5	BMPR1A_ACVR2A	0.00722824	0	BMP5 - (BMPR1A+ACVR2A)	BMP	Secreted Signaling	KEGG: hsa04350; PMID:26893264
SMC2	CM2	BMP5	BMPR1A_ACVR2A	0.0432508	0	BMP5 - (BMPR1A+ACVR2A)	BMP	Secreted Signaling	KEGG: hsa04350; PMID:26893264
pericyte1	pericyte1	BMP5	BMPR1A_ACVR2A	0.047312	0	BMP5 - (BMPR1A+ACVR2A)	BMP	Secreted Signaling	KEGG: hsa04350; PMID:26893264
pericyte2	pericyte1	BMP5	BMPR1A_ACVR2A	0.0462827	0	BMP5 - (BMPR1A+ACVR2A)	BMP	Secreted Signaling	KEGG: hsa04350; PMID:26893264
pericyte3	pericyte1	BMP5	BMPR1A_ACVR2A	0.0339927	0	BMP5 - (BMPR1A+ACVR2A)	BMP	Secreted Signaling	KEGG: hsa04350; PMID:26893264
SMC1	pericyte1	BMP5	BMPR1A_ACVR2A	0.00701509	0	BMP5 - (BMPR1A+ACVR2A)	BMP	Secreted Signaling	KEGG: hsa04350; PMID:26893264
SMC2	pericyte1	BMP5	BMPR1A_ACVR2A	0.0420204	0	BMP5 - (BMPR1A+ACVR2A)	BMP	Secreted Signaling	KEGG: hsa04350; PMID:26893264
pericyte1	pericyte2	BMP5	BMPR1A_ACVR2A	0.0472956	0	BMP5 - (BMPR1A+ACVR2A)	BMP	Secreted Signaling	KEGG: hsa04350; PMID:26893264
pericyte2	pericyte2	BMP5	BMPR1A_ACVR2A	0.0462667	0	BMP5 - (BMPR1A+ACVR2A)	BMP	Secreted Signaling	KEGG: hsa04350; PMID:26893264
pericyte3	pericyte2	BMP5	BMPR1A_ACVR2A	0.0339808	0	BMP5 - (BMPR1A+ACVR2A)	BMP	Secreted Signaling	KEGG: hsa04350; PMID:26893264
SMC1	pericyte2	BMP5	BMPR1A_ACVR2A	0.00701255	0	BMP5 - (BMPR1A+ACVR2A)	BMP	Secreted Signaling	KEGG: hsa04350; PMID:26893264
SMC2	pericyte2	BMP5	BMPR1A_ACVR2A	0.0420057	0	BMP5 - (BMPR1A+ACVR2A)	BMP	Secreted Signaling	KEGG: hsa04350; PMID:26893264
pericyte1	pericyte3	BMP5	BMPR1A_ACVR2A	0.043941	0	BMP5 - (BMPR1A+ACVR2A)	BMP	Secreted Signaling	KEGG: hsa04350; PMID:26893264
pericyte2	pericyte3	BMP5	BMPR1A_ACVR2A	0.0429817	0	BMP5 - (BMPR1A+ACVR2A)	BMP	Secreted Signaling	KEGG: hsa04350; PMID:26893264
pericyte3	pericyte3	BMP5	BMPR1A_ACVR2A	0.0315393	0	BMP5 - (BMPR1A+ACVR2A)	BMP	Secreted Signaling	KEGG: hsa04350; PMID:26893264
SMC1	pericyte3	BMP5	BMPR1A_ACVR2A	0.00649568	0	BMP5 - (BMPR1A+ACVR2A)	BMP	Secreted Signaling	KEGG: hsa04350; PMID:26893264
SMC2	pericyte3	BMP5	BMPR1A_ACVR2A	0.039011	0	BMP5 - (BMPR1A+ACVR2A)	BMP	Secreted Signaling	KEGG: hsa04350; PMID:26893264
pericyte1	SMC1	BMP5	BMPR1A_ACVR2A	0.050759	0	BMP5 - (BMPR1A+ACVR2A)	BMP	Secreted Signaling	KEGG: hsa04350; PMID:26893264
pericyte2	SMC1	BMP5	BMPR1A_ACVR2A	0.0496586	0	BMP5 - (BMPR1A+ACVR2A)	BMP	Secreted Signaling	KEGG: hsa04350; PMID:26893264
pericyte3	SMC1	BMP5	BMPR1A_ACVR2A	0.0365065	0	BMP5 - (BMPR1A+ACVR2A)	BMP	Secreted Signaling	KEGG: hsa04350; PMID:26893264
SMC1	SMC1	BMP5	BMPR1A_ACVR2A	0.00754944	0	BMP5 - (BMPR1A+ACVR2A)	BMP	Secreted Signaling	KEGG: hsa04350; PMID:26893264
SMC2	SMC1	BMP5	BMPR1A_ACVR2A	0.0451001	0	BMP5 - (BMPR1A+ACVR2A)	BMP	Secreted Signaling	KEGG: hsa04350; PMID:26893264
pericyte1	SMC2	BMP5	BMPR1A_ACVR2A	0.0451895	0	BMP5 - (BMPR1A+ACVR2A)	BMP	Secreted Signaling	KEGG: hsa04350; PMID:26893264
pericyte2	SMC2	BMP5	BMPR1A_ACVR2A	0.0442042	0	BMP5 - (BMPR1A+ACVR2A)	BMP	Secreted Signaling	KEGG: hsa04350; PMID:26893264
pericyte3	SMC2	BMP5	BMPR1A_ACVR2A	0.0324473	0	BMP5 - (BMPR1A+ACVR2A)	BMP	Secreted Signaling	KEGG: hsa04350; PMID:26893264
SMC1	SMC2	BMP5	BMPR1A_ACVR2A	0.00668768	0	BMP5 - (BMPR1A+ACVR2A)	BMP	Secreted Signaling	KEGG: hsa04350; PMID:26893264
SMC2	SMC2	BMP5	BMPR1A_ACVR2A	0.0401252	0	BMP5 - (BMPR1A+ACVR2A)	BMP	Secreted Signaling	KEGG: hsa04350; PMID:26893264
pericyte1	MAC1	BMP5	BMPR1A_ACVR2A	0.0280084	0	BMP5 - (BMPR1A+ACVR2A)	BMP	Secreted Signaling	KEGG: hsa04350; PMID:26893264
pericyte2	MAC1	BMP5	BMPR1A_ACVR2A	0.027387	0	BMP5 - (BMPR1A+ACVR2A)	BMP	Secreted Signaling	KEGG: hsa04350; PMID:26893264
pericyte3	MAC1	BMP5	BMPR1A_ACVR2A	0.0200093	0	BMP5 - (BMPR1A+ACVR2A)	BMP	Secreted Signaling	KEGG: hsa04350; PMID:26893264
SMC1	MAC1	BMP5	BMPR1A_ACVR2A	0.00408243	0	BMP5 - (BMPR1A+ACVR2A)	BMP	Secreted Signaling	KEGG: hsa04350; PMID:26893264
SMC2	MAC1	BMP5	BMPR1A_ACVR2A	0.0248195	0	BMP5 - (BMPR1A+ACVR2A)	BMP	Secreted Signaling	KEGG: hsa04350; PMID:26893264
pericyte1	MAC2	BMP5	BMPR1A_ACVR2A	0.0323025	0	BMP5 - (BMPR1A+ACVR2A)	BMP	Secreted Signaling	KEGG: hsa04350; PMID:26893264
pericyte2	MAC2	BMP5	BMPR1A_ACVR2A	0.0315889	0	BMP5 - (BMPR1A+ACVR2A)	BMP	Secreted Signaling	KEGG: hsa04350; PMID:26893264
pericyte3	MAC2	BMP5	BMPR1A_ACVR2A	0.0231062	0	BMP5 - (BMPR1A+ACVR2A)	BMP	Secreted Signaling	KEGG: hsa04350; PMID:26893264
SMC1	MAC2	BMP5	BMPR1A_ACVR2A	0.00472616	0	BMP5 - (BMPR1A+ACVR2A)	BMP	Secreted Signaling	KEGG: hsa04350; PMID:26893264
SMC2	MAC2	BMP5	BMPR1A_ACVR2A	0.0286391	0	BMP5 - (BMPR1A+ACVR2A)	BMP	Secreted Signaling	KEGG: hsa04350; PMID:26893264
pericyte1	MAC3	BMP5	BMPR1A_ACVR2A	0.040587	0	BMP5 - (BMPR1A+ACVR2A)	BMP	Secreted Signaling	KEGG: hsa04350; PMID:26893264
pericyte2	MAC3	BMP5	BMPR1A_ACVR2A	0.039698	0	BMP5 - (BMPR1A+ACVR2A)	BMP	Secreted Signaling	KEGG: hsa04350; PMID:26893264
pericyte3	MAC3	BMP5	BMPR1A_ACVR2A	0.0291031	0	BMP5 - (BMPR1A+ACVR2A)	BMP	Secreted Signaling	KEGG: hsa04350; PMID:26893264
SMC1	MAC3	BMP5	BMPR1A_ACVR2A	0.00598199	0	BMP5 - (BMPR1A+ACVR2A)	BMP	Secreted Signaling	KEGG: hsa04350; PMID:26893264
SMC2	MAC3	BMP5	BMPR1A_ACVR2A	0.0360191	0	BMP5 - (BMPR1A+ACVR2A)	BMP	Secreted Signaling	KEGG: hsa04350; PMID:26893264
pericyte1	MAC4	BMP5	BMPR1A_ACVR2A	0.0232804	0	BMP5 - (BMPR1A+ACVR2A)	BMP	Secreted Signaling	KEGG: hsa04350; PMID:26893264
pericyte2	MAC4	BMP5	BMPR1A_ACVR2A	0.0227614	0	BMP5 - (BMPR1A+ACVR2A)	BMP	Secreted Signaling	KEGG: hsa04350; PMID:26893264
pericyte3	MAC4	BMP5	BMPR1A_ACVR2A	0.0166085	0	BMP5 - (BMPR1A+ACVR2A)	BMP	Secreted Signaling	KEGG: hsa04350; PMID:26893264
SMC1	MAC4	BMP5	BMPR1A_ACVR2A	0.00337925	0	BMP5 - (BMPR1A+ACVR2A)	BMP	Secreted Signaling	KEGG: hsa04350; PMID:26893264
SMC2	MAC4	BMP5	BMPR1A_ACVR2A	0.0206184	0	BMP5 - (BMPR1A+ACVR2A)	BMP	Secreted Signaling	KEGG: hsa04350; PMID:26893264
pericyte1	Bcell	BMP5	BMPR1A_ACVR2A	0.0202538	0	BMP5 - (BMPR1A+ACVR2A)	BMP	Secreted Signaling	KEGG: hsa04350; PMID:26893264
pericyte2	Bcell	BMP5	BMPR1A_ACVR2A	0.0198009	0	BMP5 - (BMPR1A+ACVR2A)	BMP	Secreted Signaling	KEGG: hsa04350; PMID:26893264
pericyte3	Bcell	BMP5	BMPR1A_ACVR2A	0.0144365	0	BMP5 - (BMPR1A+ACVR2A)	BMP	Secreted Signaling	KEGG: hsa04350; PMID:26893264
SMC1	Bcell	BMP5	BMPR1A_ACVR2A	0.00293216	0	BMP5 - (BMPR1A+ACVR2A)	BMP	Secreted Signaling	KEGG: hsa04350; PMID:26893264
SMC2	Bcell	BMP5	BMPR1A_ACVR2A	0.0179315	0	BMP5 - (BMPR1A+ACVR2A)	BMP	Secreted Signaling	KEGG: hsa04350; PMID:26893264
pericyte1	FB1	BMP5	BMPR1A_BMPR2	0.0932456	0	BMP5 - (BMPR1A+BMPR2)	BMP	Secreted Signaling	KEGG: hsa04350; PMID:26893264
pericyte2	FB1	BMP5	BMPR1A_BMPR2	0.0913128	0	BMP5 - (BMPR1A+BMPR2)	BMP	Secreted Signaling	KEGG: hsa04350; PMID:26893264
pericyte3	FB1	BMP5	BMPR1A_BMPR2	0.0679169	0	BMP5 - (BMPR1A+BMPR2)	BMP	Secreted Signaling	KEGG: hsa04350; PMID:26893264
SMC1	FB1	BMP5	BMPR1A_BMPR2	0.0144179	0	BMP5 - (BMPR1A+BMPR2)	BMP	Secreted Signaling	KEGG: hsa04350; PMID:26893264
SMC2	FB1	BMP5	BMPR1A_BMPR2	0.0832655	0	BMP5 - (BMPR1A+BMPR2)	BMP	Secreted Signaling	KEGG: hsa04350; PMID:26893264
pericyte1	FB2	BMP5	BMPR1A_BMPR2	0.0983213	0	BMP5 - (BMPR1A+BMPR2)	BMP	Secreted Signaling	KEGG: hsa04350; PMID:26893264
pericyte2	FB2	BMP5	BMPR1A_BMPR2	0.0963031	0	BMP5 - (BMPR1A+BMPR2)	BMP	Secreted Signaling	KEGG: hsa04350; PMID:26893264
pericyte3	FB2	BMP5	BMPR1A_BMPR2	0.0718075	0	BMP5 - (BMPR1A+BMPR2)	BMP	Secreted Signaling	KEGG: hsa04350; PMID:26893264
SMC1	FB2	BMP5	BMPR1A_BMPR2	0.0153314	0	BMP5 - (BMPR1A+BMPR2)	BMP	Secreted Signaling	KEGG: hsa04350; PMID:26893264
SMC2	FB2	BMP5	BMPR1A_BMPR2	0.0878913	0	BMP5 - (BMPR1A+BMPR2)	BMP	Secreted Signaling	KEGG: hsa04350; PMID:26893264
pericyte1	FB3	BMP5	BMPR1A_BMPR2	0.0917001	0	BMP5 - (BMPR1A+BMPR2)	BMP	Secreted Signaling	KEGG: hsa04350; PMID:26893264
pericyte2	FB3	BMP5	BMPR1A_BMPR2	0.0897962	0	BMP5 - (BMPR1A+BMPR2)	BMP	Secreted Signaling	KEGG: hsa04350; PMID:26893264
pericyte3	FB3	BMP5	BMPR1A_BMPR2	0.0667603	0	BMP5 - (BMPR1A+BMPR2)	BMP	Secreted Signaling	KEGG: hsa04350; PMID:26893264
SMC1	FB3	BMP5	BMPR1A_BMPR2	0.0141585	0	BMP5 - (BMPR1A+BMPR2)	BMP	Secreted Signaling	KEGG: hsa04350; PMID:26893264
SMC2	FB3	BMP5	BMPR1A_BMPR2	0.0818705	0	BMP5 - (BMPR1A+BMPR2)	BMP	Secreted Signaling	KEGG: hsa04350; PMID:26893264
pericyte1	FB4	BMP5	BMPR1A_BMPR2	0.102495	0	BMP5 - (BMPR1A+BMPR2)	BMP	Secreted Signaling	KEGG: hsa04350; PMID:26893264
pericyte2	FB4	BMP5	BMPR1A_BMPR2	0.100392	0	BMP5 - (BMPR1A+BMPR2)	BMP	Secreted Signaling	KEGG: hsa04350; PMID:26893264
pericyte3	FB4	BMP5	BMPR1A_BMPR2	0.0748611	0	BMP5 - (BMPR1A+BMPR2)	BMP	Secreted Signaling	KEGG: hsa04350; PMID:26893264
SMC1	FB4	BMP5	BMPR1A_BMPR2	0.0159859	0	BMP5 - (BMPR1A+BMPR2)	BMP	Secreted Signaling	KEGG: hsa04350; PMID:26893264
SMC2	FB4	BMP5	BMPR1A_BMPR2	0.0916248	0	BMP5 - (BMPR1A+BMPR2)	BMP	Secreted Signaling	KEGG: hsa04350; PMID:26893264
pericyte1	CM1	BMP5	BMPR1A_BMPR2	0.10671	0	BMP5 - (BMPR1A+BMPR2)	BMP	Secreted Signaling	KEGG: hsa04350; PMID:26893264
pericyte2	CM1	BMP5	BMPR1A_BMPR2	0.104531	0	BMP5 - (BMPR1A+BMPR2)	BMP	Secreted Signaling	KEGG: hsa04350; PMID:26893264
pericyte3	CM1	BMP5	BMPR1A_BMPR2	0.078039	0	BMP5 - (BMPR1A+BMPR2)	BMP	Secreted Signaling	KEGG: hsa04350; PMID:26893264
SMC1	CM1	BMP5	BMPR1A_BMPR2	0.0167096	0	BMP5 - (BMPR1A+BMPR2)	BMP	Secreted Signaling	KEGG: hsa04350; PMID:26893264
SMC2	CM1	BMP5	BMPR1A_BMPR2	0.0954409	0	BMP5 - (BMPR1A+BMPR2)	BMP	Secreted Signaling	KEGG: hsa04350; PMID:26893264
pericyte1	CM2	BMP5	BMPR1A_BMPR2	0.116649	0	BMP5 - (BMPR1A+BMPR2)	BMP	Secreted Signaling	KEGG: hsa04350; PMID:26893264
pericyte2	CM2	BMP5	BMPR1A_BMPR2	0.114292	0	BMP5 - (BMPR1A+BMPR2)	BMP	Secreted Signaling	KEGG: hsa04350; PMID:26893264
pericyte3	CM2	BMP5	BMPR1A_BMPR2	0.0855628	0	BMP5 - (BMPR1A+BMPR2)	BMP	Secreted Signaling	KEGG: hsa04350; PMID:26893264
SMC1	CM2	BMP5	BMPR1A_BMPR2	0.0184388	0	BMP5 - (BMPR1A+BMPR2)	BMP	Secreted Signaling	KEGG: hsa04350; PMID:26893264
SMC2	CM2	BMP5	BMPR1A_BMPR2	0.104452	0	BMP5 - (BMPR1A+BMPR2)	BMP	Secreted Signaling	KEGG: hsa04350; PMID:26893264
pericyte1	pericyte1	BMP5	BMPR1A_BMPR2	0.0935855	0	BMP5 - (BMPR1A+BMPR2)	BMP	Secreted Signaling	KEGG: hsa04350; PMID:26893264
pericyte2	pericyte1	BMP5	BMPR1A_BMPR2	0.0916463	0	BMP5 - (BMPR1A+BMPR2)	BMP	Secreted Signaling	KEGG: hsa04350; PMID:26893264
pericyte3	pericyte1	BMP5	BMPR1A_BMPR2	0.0681714	0	BMP5 - (BMPR1A+BMPR2)	BMP	Secreted Signaling	KEGG: hsa04350; PMID:26893264
SMC1	pericyte1	BMP5	BMPR1A_BMPR2	0.014475	0	BMP5 - (BMPR1A+BMPR2)	BMP	Secreted Signaling	KEGG: hsa04350; PMID:26893264
SMC2	pericyte1	BMP5	BMPR1A_BMPR2	0.0835723	0	BMP5 - (BMPR1A+BMPR2)	BMP	Secreted Signaling	KEGG: hsa04350; PMID:26893264
pericyte1	pericyte2	BMP5	BMPR1A_BMPR2	0.0950057	0	BMP5 - (BMPR1A+BMPR2)	BMP	Secreted Signaling	KEGG: hsa04350; PMID:26893264
pericyte2	pericyte2	BMP5	BMPR1A_BMPR2	0.0930401	0	BMP5 - (BMPR1A+BMPR2)	BMP	Secreted Signaling	KEGG: hsa04350; PMID:26893264
pericyte3	pericyte2	BMP5	BMPR1A_BMPR2	0.0692354	0	BMP5 - (BMPR1A+BMPR2)	BMP	Secreted Signaling	KEGG: hsa04350; PMID:26893264
SMC1	pericyte2	BMP5	BMPR1A_BMPR2	0.0147142	0	BMP5 - (BMPR1A+BMPR2)	BMP	Secreted Signaling	KEGG: hsa04350; PMID:26893264
SMC2	pericyte2	BMP5	BMPR1A_BMPR2	0.0848548	0	BMP5 - (BMPR1A+BMPR2)	BMP	Secreted Signaling	KEGG: hsa04350; PMID:26893264
pericyte1	pericyte3	BMP5	BMPR1A_BMPR2	0.0945909	0	BMP5 - (BMPR1A+BMPR2)	BMP	Secreted Signaling	KEGG: hsa04350; PMID:26893264
pericyte2	pericyte3	BMP5	BMPR1A_BMPR2	0.092633	0	BMP5 - (BMPR1A+BMPR2)	BMP	Secreted Signaling	KEGG: hsa04350; PMID:26893264
pericyte3	pericyte3	BMP5	BMPR1A_BMPR2	0.0689245	0	BMP5 - (BMPR1A+BMPR2)	BMP	Secreted Signaling	KEGG: hsa04350; PMID:26893264
SMC1	pericyte3	BMP5	BMPR1A_BMPR2	0.0146442	0	BMP5 - (BMPR1A+BMPR2)	BMP	Secreted Signaling	KEGG: hsa04350; PMID:26893264
SMC2	pericyte3	BMP5	BMPR1A_BMPR2	0.0844802	0	BMP5 - (BMPR1A+BMPR2)	BMP	Secreted Signaling	KEGG: hsa04350; PMID:26893264
pericyte1	SMC1	BMP5	BMPR1A_BMPR2	0.130347	0	BMP5 - (BMPR1A+BMPR2)	BMP	Secreted Signaling	KEGG: hsa04350; PMID:26893264
pericyte2	SMC1	BMP5	BMPR1A_BMPR2	0.127754	0	BMP5 - (BMPR1A+BMPR2)	BMP	Secreted Signaling	KEGG: hsa04350; PMID:26893264
pericyte3	SMC1	BMP5	BMPR1A_BMPR2	0.0960076	0	BMP5 - (BMPR1A+BMPR2)	BMP	Secreted Signaling	KEGG: hsa04350; PMID:26893264
SMC1	SMC1	BMP5	BMPR1A_BMPR2	0.0208768	0	BMP5 - (BMPR1A+BMPR2)	BMP	Secreted Signaling	KEGG: hsa04350; PMID:26893264
SMC2	SMC1	BMP5	BMPR1A_BMPR2	0.116908	0	BMP5 - (BMPR1A+BMPR2)	BMP	Secreted Signaling	KEGG: hsa04350; PMID:26893264
pericyte1	SMC2	BMP5	BMPR1A_BMPR2	0.100845	0	BMP5 - (BMPR1A+BMPR2)	BMP	Secreted Signaling	KEGG: hsa04350; PMID:26893264
pericyte2	SMC2	BMP5	BMPR1A_BMPR2	0.0987722	0	BMP5 - (BMPR1A+BMPR2)	BMP	Secreted Signaling	KEGG: hsa04350; PMID:26893264
pericyte3	SMC2	BMP5	BMPR1A_BMPR2	0.07362	0	BMP5 - (BMPR1A+BMPR2)	BMP	Secreted Signaling	KEGG: hsa04350; PMID:26893264
SMC1	SMC2	BMP5	BMPR1A_BMPR2	0.0157042	0	BMP5 - (BMPR1A+BMPR2)	BMP	Secreted Signaling	KEGG: hsa04350; PMID:26893264
SMC2	SMC2	BMP5	BMPR1A_BMPR2	0.0901328	0	BMP5 - (BMPR1A+BMPR2)	BMP	Secreted Signaling	KEGG: hsa04350; PMID:26893264
pericyte1	MAC1	BMP5	BMPR1A_BMPR2	0.0412635	0	BMP5 - (BMPR1A+BMPR2)	BMP	Secreted Signaling	KEGG: hsa04350; PMID:26893264
pericyte2	MAC1	BMP5	BMPR1A_BMPR2	0.0403602	0	BMP5 - (BMPR1A+BMPR2)	BMP	Secreted Signaling	KEGG: hsa04350; PMID:26893264
pericyte3	MAC1	BMP5	BMPR1A_BMPR2	0.0295941	0	BMP5 - (BMPR1A+BMPR2)	BMP	Secreted Signaling	KEGG: hsa04350; PMID:26893264
SMC1	MAC1	BMP5	BMPR1A_BMPR2	0.00608534	0	BMP5 - (BMPR1A+BMPR2)	BMP	Secreted Signaling	KEGG: hsa04350; PMID:26893264
SMC2	MAC1	BMP5	BMPR1A_BMPR2	0.0366223	0	BMP5 - (BMPR1A+BMPR2)	BMP	Secreted Signaling	KEGG: hsa04350; PMID:26893264
pericyte1	MAC2	BMP5	BMPR1A_BMPR2	0.045666	0	BMP5 - (BMPR1A+BMPR2)	BMP	Secreted Signaling	KEGG: hsa04350; PMID:26893264
pericyte2	MAC2	BMP5	BMPR1A_BMPR2	0.0446708	0	BMP5 - (BMPR1A+BMPR2)	BMP	Secreted Signaling	KEGG: hsa04350; PMID:26893264
pericyte3	MAC2	BMP5	BMPR1A_BMPR2	0.0327941	0	BMP5 - (BMPR1A+BMPR2)	BMP	Secreted Signaling	KEGG: hsa04350; PMID:26893264
SMC1	MAC2	BMP5	BMPR1A_BMPR2	0.00676107	0	BMP5 - (BMPR1A+BMPR2)	BMP	Secreted Signaling	KEGG: hsa04350; PMID:26893264
SMC2	MAC2	BMP5	BMPR1A_BMPR2	0.0405506	0	BMP5 - (BMPR1A+BMPR2)	BMP	Secreted Signaling	KEGG: hsa04350; PMID:26893264
pericyte1	MAC3	BMP5	BMPR1A_BMPR2	0.0455504	0	BMP5 - (BMPR1A+BMPR2)	BMP	Secreted Signaling	KEGG: hsa04350; PMID:26893264
pericyte2	MAC3	BMP5	BMPR1A_BMPR2	0.0445576	0	BMP5 - (BMPR1A+BMPR2)	BMP	Secreted Signaling	KEGG: hsa04350; PMID:26893264
pericyte3	MAC3	BMP5	BMPR1A_BMPR2	0.03271	0	BMP5 - (BMPR1A+BMPR2)	BMP	Secreted Signaling	KEGG: hsa04350; PMID:26893264
SMC1	MAC3	BMP5	BMPR1A_BMPR2	0.00674326	0	BMP5 - (BMPR1A+BMPR2)	BMP	Secreted Signaling	KEGG: hsa04350; PMID:26893264
SMC2	MAC3	BMP5	BMPR1A_BMPR2	0.0404474	0	BMP5 - (BMPR1A+BMPR2)	BMP	Secreted Signaling	KEGG: hsa04350; PMID:26893264
pericyte1	MAC4	BMP5	BMPR1A_BMPR2	0.0251709	0	BMP5 - (BMPR1A+BMPR2)	BMP	Secreted Signaling	KEGG: hsa04350; PMID:26893264
pericyte2	MAC4	BMP5	BMPR1A_BMPR2	0.0246109	0	BMP5 - (BMPR1A+BMPR2)	BMP	Secreted Signaling	KEGG: hsa04350; PMID:26893264
pericyte3	MAC4	BMP5	BMPR1A_BMPR2	0.0179672	0	BMP5 - (BMPR1A+BMPR2)	BMP	Secreted Signaling	KEGG: hsa04350; PMID:26893264
SMC1	MAC4	BMP5	BMPR1A_BMPR2	0.00365972	0	BMP5 - (BMPR1A+BMPR2)	BMP	Secreted Signaling	KEGG: hsa04350; PMID:26893264
SMC2	MAC4	BMP5	BMPR1A_BMPR2	0.0222977	0	BMP5 - (BMPR1A+BMPR2)	BMP	Secreted Signaling	KEGG: hsa04350; PMID:26893264
pericyte1	naiveT	BMP5	BMPR1A_BMPR2	0.0290723	0	BMP5 - (BMPR1A+BMPR2)	BMP	Secreted Signaling	KEGG: hsa04350; PMID:26893264
pericyte2	naiveT	BMP5	BMPR1A_BMPR2	0.028428	0	BMP5 - (BMPR1A+BMPR2)	BMP	Secreted Signaling	KEGG: hsa04350; PMID:26893264
pericyte3	naiveT	BMP5	BMPR1A_BMPR2	0.0207759	0	BMP5 - (BMPR1A+BMPR2)	BMP	Secreted Signaling	KEGG: hsa04350; PMID:26893264
SMC1	naiveT	BMP5	BMPR1A_BMPR2	0.00424147	0	BMP5 - (BMPR1A+BMPR2)	BMP	Secreted Signaling	KEGG: hsa04350; PMID:26893264
SMC2	naiveT	BMP5	BMPR1A_BMPR2	0.0257655	0	BMP5 - (BMPR1A+BMPR2)	BMP	Secreted Signaling	KEGG: hsa04350; PMID:26893264
pericyte1	effectorT/NK	BMP5	BMPR1A_BMPR2	0.0278141	0	BMP5 - (BMPR1A+BMPR2)	BMP	Secreted Signaling	KEGG: hsa04350; PMID:26893264
pericyte2	effectorT/NK	BMP5	BMPR1A_BMPR2	0.0271969	0	BMP5 - (BMPR1A+BMPR2)	BMP	Secreted Signaling	KEGG: hsa04350; PMID:26893264
pericyte3	effectorT/NK	BMP5	BMPR1A_BMPR2	0.0198694	0	BMP5 - (BMPR1A+BMPR2)	BMP	Secreted Signaling	KEGG: hsa04350; PMID:26893264
SMC1	effectorT/NK	BMP5	BMPR1A_BMPR2	0.00405342	0	BMP5 - (BMPR1A+BMPR2)	BMP	Secreted Signaling	KEGG: hsa04350; PMID:26893264
SMC2	effectorT/NK	BMP5	BMPR1A_BMPR2	0.0246468	0	BMP5 - (BMPR1A+BMPR2)	BMP	Secreted Signaling	KEGG: hsa04350; PMID:26893264
pericyte1	Bcell	BMP5	BMPR1A_BMPR2	0.0235991	0	BMP5 - (BMPR1A+BMPR2)	BMP	Secreted Signaling	KEGG: hsa04350; PMID:26893264
pericyte2	Bcell	BMP5	BMPR1A_BMPR2	0.0230732	0	BMP5 - (BMPR1A+BMPR2)	BMP	Secreted Signaling	KEGG: hsa04350; PMID:26893264
pericyte3	Bcell	BMP5	BMPR1A_BMPR2	0.0168375	0	BMP5 - (BMPR1A+BMPR2)	BMP	Secreted Signaling	KEGG: hsa04350; PMID:26893264
SMC1	Bcell	BMP5	BMPR1A_BMPR2	0.00342647	0	BMP5 - (BMPR1A+BMPR2)	BMP	Secreted Signaling	KEGG: hsa04350; PMID:26893264
SMC2	Bcell	BMP5	BMPR1A_BMPR2	0.0209015	0	BMP5 - (BMPR1A+BMPR2)	BMP	Secreted Signaling	KEGG: hsa04350; PMID:26893264
pericyte1	neuronal	BMP5	BMPR1A_BMPR2	0.0809117	0	BMP5 - (BMPR1A+BMPR2)	BMP	Secreted Signaling	KEGG: hsa04350; PMID:26893264
pericyte2	neuronal	BMP5	BMPR1A_BMPR2	0.0792122	0	BMP5 - (BMPR1A+BMPR2)	BMP	Secreted Signaling	KEGG: hsa04350; PMID:26893264
pericyte3	neuronal	BMP5	BMPR1A_BMPR2	0.0587163	0	BMP5 - (BMPR1A+BMPR2)	BMP	Secreted Signaling	KEGG: hsa04350; PMID:26893264
SMC1	neuronal	BMP5	BMPR1A_BMPR2	0.0123685	0	BMP5 - (BMPR1A+BMPR2)	BMP	Secreted Signaling	KEGG: hsa04350; PMID:26893264
SMC2	neuronal	BMP5	BMPR1A_BMPR2	0.0721466	0	BMP5 - (BMPR1A+BMPR2)	BMP	Secreted Signaling	KEGG: hsa04350; PMID:26893264
pericyte1	neuronal	BMP5	BMPR1B_BMPR2	0.0957406	0	BMP5 - (BMPR1B+BMPR2)	BMP	Secreted Signaling	KEGG: hsa04350; PMID:26893264
pericyte2	neuronal	BMP5	BMPR1B_BMPR2	0.0937614	0	BMP5 - (BMPR1B+BMPR2)	BMP	Secreted Signaling	KEGG: hsa04350; PMID:26893264
pericyte3	neuronal	BMP5	BMPR1B_BMPR2	0.0697863	0	BMP5 - (BMPR1B+BMPR2)	BMP	Secreted Signaling	KEGG: hsa04350; PMID:26893264
SMC1	neuronal	BMP5	BMPR1B_BMPR2	0.0148382	0	BMP5 - (BMPR1B+BMPR2)	BMP	Secreted Signaling	KEGG: hsa04350; PMID:26893264
SMC2	neuronal	BMP5	BMPR1B_BMPR2	0.0855187	0	BMP5 - (BMPR1B+BMPR2)	BMP	Secreted Signaling	KEGG: hsa04350; PMID:26893264
FB1	FB1	BMP6	ACVR1_ACVR2A	0.00295607	0	BMP6 - (ACVR1+ACVR2A)	BMP	Secreted Signaling	KEGG: hsa04350; PMID:26893264
FB2	FB1	BMP6	ACVR1_ACVR2A	0.00279173	0	BMP6 - (ACVR1+ACVR2A)	BMP	Secreted Signaling	KEGG: hsa04350; PMID:26893264
FB3	FB1	BMP6	ACVR1_ACVR2A	0.00234174	0	BMP6 - (ACVR1+ACVR2A)	BMP	Secreted Signaling	KEGG: hsa04350; PMID:26893264
venousEC	FB1	BMP6	ACVR1_ACVR2A	0.00201138	0	BMP6 - (ACVR1+ACVR2A)	BMP	Secreted Signaling	KEGG: hsa04350; PMID:26893264
arterialEC2	FB1	BMP6	ACVR1_ACVR2A	0.00228787	0	BMP6 - (ACVR1+ACVR2A)	BMP	Secreted Signaling	KEGG: hsa04350; PMID:26893264
FB1	FB2	BMP6	ACVR1_ACVR2A	0.0039731	0	BMP6 - (ACVR1+ACVR2A)	BMP	Secreted Signaling	KEGG: hsa04350; PMID:26893264
FB2	FB2	BMP6	ACVR1_ACVR2A	0.0037523	0	BMP6 - (ACVR1+ACVR2A)	BMP	Secreted Signaling	KEGG: hsa04350; PMID:26893264
FB3	FB2	BMP6	ACVR1_ACVR2A	0.00314819	0	BMP6 - (ACVR1+ACVR2A)	BMP	Secreted Signaling	KEGG: hsa04350; PMID:26893264
venousEC	FB2	BMP6	ACVR1_ACVR2A	0.00270441	0	BMP6 - (ACVR1+ACVR2A)	BMP	Secreted Signaling	KEGG: hsa04350; PMID:26893264
arterialEC2	FB2	BMP6	ACVR1_ACVR2A	0.00307583	0	BMP6 - (ACVR1+ACVR2A)	BMP	Secreted Signaling	KEGG: hsa04350; PMID:26893264
FB1	FB3	BMP6	ACVR1_ACVR2A	0.00305333	0	BMP6 - (ACVR1+ACVR2A)	BMP	Secreted Signaling	KEGG: hsa04350; PMID:26893264
FB2	FB3	BMP6	ACVR1_ACVR2A	0.00288359	0	BMP6 - (ACVR1+ACVR2A)	BMP	Secreted Signaling	KEGG: hsa04350; PMID:26893264
FB3	FB3	BMP6	ACVR1_ACVR2A	0.00241884	0	BMP6 - (ACVR1+ACVR2A)	BMP	Secreted Signaling	KEGG: hsa04350; PMID:26893264
venousEC	FB3	BMP6	ACVR1_ACVR2A	0.00207762	0	BMP6 - (ACVR1+ACVR2A)	BMP	Secreted Signaling	KEGG: hsa04350; PMID:26893264
arterialEC2	FB3	BMP6	ACVR1_ACVR2A	0.0023632	0	BMP6 - (ACVR1+ACVR2A)	BMP	Secreted Signaling	KEGG: hsa04350; PMID:26893264
FB1	FB4	BMP6	ACVR1_ACVR2A	0.00427321	0	BMP6 - (ACVR1+ACVR2A)	BMP	Secreted Signaling	KEGG: hsa04350; PMID:26893264
FB2	FB4	BMP6	ACVR1_ACVR2A	0.00403574	0	BMP6 - (ACVR1+ACVR2A)	BMP	Secreted Signaling	KEGG: hsa04350; PMID:26893264
FB3	FB4	BMP6	ACVR1_ACVR2A	0.00338609	0	BMP6 - (ACVR1+ACVR2A)	BMP	Secreted Signaling	KEGG: hsa04350; PMID:26893264
venousEC	FB4	BMP6	ACVR1_ACVR2A	0.00290882	0	BMP6 - (ACVR1+ACVR2A)	BMP	Secreted Signaling	KEGG: hsa04350; PMID:26893264
arterialEC2	FB4	BMP6	ACVR1_ACVR2A	0.00330827	0	BMP6 - (ACVR1+ACVR2A)	BMP	Secreted Signaling	KEGG: hsa04350; PMID:26893264
FB1	CM1	BMP6	ACVR1_ACVR2A	0.00340129	0	BMP6 - (ACVR1+ACVR2A)	BMP	Secreted Signaling	KEGG: hsa04350; PMID:26893264
FB2	CM1	BMP6	ACVR1_ACVR2A	0.00321223	0	BMP6 - (ACVR1+ACVR2A)	BMP	Secreted Signaling	KEGG: hsa04350; PMID:26893264
FB3	CM1	BMP6	ACVR1_ACVR2A	0.00269469	0	BMP6 - (ACVR1+ACVR2A)	BMP	Secreted Signaling	KEGG: hsa04350; PMID:26893264
venousEC	CM1	BMP6	ACVR1_ACVR2A	0.00231465	0	BMP6 - (ACVR1+ACVR2A)	BMP	Secreted Signaling	KEGG: hsa04350; PMID:26893264
arterialEC2	CM1	BMP6	ACVR1_ACVR2A	0.00263272	0	BMP6 - (ACVR1+ACVR2A)	BMP	Secreted Signaling	KEGG: hsa04350; PMID:26893264
FB1	CM2	BMP6	ACVR1_ACVR2A	0.0032566	0	BMP6 - (ACVR1+ACVR2A)	BMP	Secreted Signaling	KEGG: hsa04350; PMID:26893264
FB2	CM2	BMP6	ACVR1_ACVR2A	0.00307557	0	BMP6 - (ACVR1+ACVR2A)	BMP	Secreted Signaling	KEGG: hsa04350; PMID:26893264
FB3	CM2	BMP6	ACVR1_ACVR2A	0.00257998	0	BMP6 - (ACVR1+ACVR2A)	BMP	Secreted Signaling	KEGG: hsa04350; PMID:26893264
venousEC	CM2	BMP6	ACVR1_ACVR2A	0.00221608	0	BMP6 - (ACVR1+ACVR2A)	BMP	Secreted Signaling	KEGG: hsa04350; PMID:26893264
arterialEC2	CM2	BMP6	ACVR1_ACVR2A	0.00252064	0	BMP6 - (ACVR1+ACVR2A)	BMP	Secreted Signaling	KEGG: hsa04350; PMID:26893264
FB1	capEC1	BMP6	ACVR1_ACVR2A	0.0054194	0	BMP6 - (ACVR1+ACVR2A)	BMP	Secreted Signaling	KEGG: hsa04350; PMID:26893264
FB2	capEC1	BMP6	ACVR1_ACVR2A	0.00511834	0	BMP6 - (ACVR1+ACVR2A)	BMP	Secreted Signaling	KEGG: hsa04350; PMID:26893264
FB3	capEC1	BMP6	ACVR1_ACVR2A	0.00429536	0	BMP6 - (ACVR1+ACVR2A)	BMP	Secreted Signaling	KEGG: hsa04350; PMID:26893264
venousEC	capEC1	BMP6	ACVR1_ACVR2A	0.0036904	0	BMP6 - (ACVR1+ACVR2A)	BMP	Secreted Signaling	KEGG: hsa04350; PMID:26893264
arterialEC2	capEC1	BMP6	ACVR1_ACVR2A	0.00419673	0	BMP6 - (ACVR1+ACVR2A)	BMP	Secreted Signaling	KEGG: hsa04350; PMID:26893264
FB1	capEC2	BMP6	ACVR1_ACVR2A	0.00554739	0	BMP6 - (ACVR1+ACVR2A)	BMP	Secreted Signaling	KEGG: hsa04350; PMID:26893264
FB2	capEC2	BMP6	ACVR1_ACVR2A	0.00523924	0	BMP6 - (ACVR1+ACVR2A)	BMP	Secreted Signaling	KEGG: hsa04350; PMID:26893264
FB3	capEC2	BMP6	ACVR1_ACVR2A	0.00439692	0	BMP6 - (ACVR1+ACVR2A)	BMP	Secreted Signaling	KEGG: hsa04350; PMID:26893264
venousEC	capEC2	BMP6	ACVR1_ACVR2A	0.00377772	0	BMP6 - (ACVR1+ACVR2A)	BMP	Secreted Signaling	KEGG: hsa04350; PMID:26893264
arterialEC2	capEC2	BMP6	ACVR1_ACVR2A	0.00429597	0	BMP6 - (ACVR1+ACVR2A)	BMP	Secreted Signaling	KEGG: hsa04350; PMID:26893264
FB1	arterialEC1	BMP6	ACVR1_ACVR2A	0.00259673	0	BMP6 - (ACVR1+ACVR2A)	BMP	Secreted Signaling	KEGG: hsa04350; PMID:26893264
FB2	arterialEC1	BMP6	ACVR1_ACVR2A	0.00245235	0	BMP6 - (ACVR1+ACVR2A)	BMP	Secreted Signaling	KEGG: hsa04350; PMID:26893264
FB3	arterialEC1	BMP6	ACVR1_ACVR2A	0.00205692	0	BMP6 - (ACVR1+ACVR2A)	BMP	Secreted Signaling	KEGG: hsa04350; PMID:26893264
venousEC	arterialEC1	BMP6	ACVR1_ACVR2A	0.00176667	0	BMP6 - (ACVR1+ACVR2A)	BMP	Secreted Signaling	KEGG: hsa04350; PMID:26893264
arterialEC2	arterialEC1	BMP6	ACVR1_ACVR2A	0.00200959	0	BMP6 - (ACVR1+ACVR2A)	BMP	Secreted Signaling	KEGG: hsa04350; PMID:26893264
FB1	venousEC	BMP6	ACVR1_ACVR2A	0.00302829	0	BMP6 - (ACVR1+ACVR2A)	BMP	Secreted Signaling	KEGG: hsa04350; PMID:26893264
FB2	venousEC	BMP6	ACVR1_ACVR2A	0.00285994	0	BMP6 - (ACVR1+ACVR2A)	BMP	Secreted Signaling	KEGG: hsa04350; PMID:26893264
FB3	venousEC	BMP6	ACVR1_ACVR2A	0.00239899	0	BMP6 - (ACVR1+ACVR2A)	BMP	Secreted Signaling	KEGG: hsa04350; PMID:26893264
venousEC	venousEC	BMP6	ACVR1_ACVR2A	0.00206057	0	BMP6 - (ACVR1+ACVR2A)	BMP	Secreted Signaling	KEGG: hsa04350; PMID:26893264
arterialEC2	venousEC	BMP6	ACVR1_ACVR2A	0.00234381	0	BMP6 - (ACVR1+ACVR2A)	BMP	Secreted Signaling	KEGG: hsa04350; PMID:26893264
FB1	arterialEC2	BMP6	ACVR1_ACVR2A	0.0021557	0	BMP6 - (ACVR1+ACVR2A)	BMP	Secreted Signaling	KEGG: hsa04350; PMID:26893264
FB2	arterialEC2	BMP6	ACVR1_ACVR2A	0.00203583	0	BMP6 - (ACVR1+ACVR2A)	BMP	Secreted Signaling	KEGG: hsa04350; PMID:26893264
FB3	arterialEC2	BMP6	ACVR1_ACVR2A	0.00170742	0	BMP6 - (ACVR1+ACVR2A)	BMP	Secreted Signaling	KEGG: hsa04350; PMID:26893264
venousEC	arterialEC2	BMP6	ACVR1_ACVR2A	0.00146641	0	BMP6 - (ACVR1+ACVR2A)	BMP	Secreted Signaling	KEGG: hsa04350; PMID:26893264
arterialEC2	arterialEC2	BMP6	ACVR1_ACVR2A	0.00166812	0	BMP6 - (ACVR1+ACVR2A)	BMP	Secreted Signaling	KEGG: hsa04350; PMID:26893264
FB1	capEC3	BMP6	ACVR1_ACVR2A	0.00297185	0	BMP6 - (ACVR1+ACVR2A)	BMP	Secreted Signaling	KEGG: hsa04350; PMID:26893264
FB2	capEC3	BMP6	ACVR1_ACVR2A	0.00280664	0	BMP6 - (ACVR1+ACVR2A)	BMP	Secreted Signaling	KEGG: hsa04350; PMID:26893264
FB3	capEC3	BMP6	ACVR1_ACVR2A	0.00235426	0	BMP6 - (ACVR1+ACVR2A)	BMP	Secreted Signaling	KEGG: hsa04350; PMID:26893264
venousEC	capEC3	BMP6	ACVR1_ACVR2A	0.00202213	0	BMP6 - (ACVR1+ACVR2A)	BMP	Secreted Signaling	KEGG: hsa04350; PMID:26893264
arterialEC2	capEC3	BMP6	ACVR1_ACVR2A	0.0023001	0	BMP6 - (ACVR1+ACVR2A)	BMP	Secreted Signaling	KEGG: hsa04350; PMID:26893264
FB1	lEC	BMP6	ACVR1_ACVR2A	0.00308753	0	BMP6 - (ACVR1+ACVR2A)	BMP	Secreted Signaling	KEGG: hsa04350; PMID:26893264
FB2	lEC	BMP6	ACVR1_ACVR2A	0.00291589	0	BMP6 - (ACVR1+ACVR2A)	BMP	Secreted Signaling	KEGG: hsa04350; PMID:26893264
FB3	lEC	BMP6	ACVR1_ACVR2A	0.00244595	0	BMP6 - (ACVR1+ACVR2A)	BMP	Secreted Signaling	KEGG: hsa04350; PMID:26893264
venousEC	lEC	BMP6	ACVR1_ACVR2A	0.00210092	0	BMP6 - (ACVR1+ACVR2A)	BMP	Secreted Signaling	KEGG: hsa04350; PMID:26893264
arterialEC2	lEC	BMP6	ACVR1_ACVR2A	0.00238969	0	BMP6 - (ACVR1+ACVR2A)	BMP	Secreted Signaling	KEGG: hsa04350; PMID:26893264
FB1	pericyte1	BMP6	ACVR1_ACVR2A	0.00323667	0	BMP6 - (ACVR1+ACVR2A)	BMP	Secreted Signaling	KEGG: hsa04350; PMID:26893264
FB2	pericyte1	BMP6	ACVR1_ACVR2A	0.00305675	0	BMP6 - (ACVR1+ACVR2A)	BMP	Secreted Signaling	KEGG: hsa04350; PMID:26893264
FB3	pericyte1	BMP6	ACVR1_ACVR2A	0.00256418	0	BMP6 - (ACVR1+ACVR2A)	BMP	Secreted Signaling	KEGG: hsa04350; PMID:26893264
venousEC	pericyte1	BMP6	ACVR1_ACVR2A	0.00220251	0	BMP6 - (ACVR1+ACVR2A)	BMP	Secreted Signaling	KEGG: hsa04350; PMID:26893264
arterialEC2	pericyte1	BMP6	ACVR1_ACVR2A	0.0025052	0	BMP6 - (ACVR1+ACVR2A)	BMP	Secreted Signaling	KEGG: hsa04350; PMID:26893264
FB1	pericyte2	BMP6	ACVR1_ACVR2A	0.00319742	0	BMP6 - (ACVR1+ACVR2A)	BMP	Secreted Signaling	KEGG: hsa04350; PMID:26893264
FB2	pericyte2	BMP6	ACVR1_ACVR2A	0.00301968	0	BMP6 - (ACVR1+ACVR2A)	BMP	Secreted Signaling	KEGG: hsa04350; PMID:26893264
FB3	pericyte2	BMP6	ACVR1_ACVR2A	0.00253307	0	BMP6 - (ACVR1+ACVR2A)	BMP	Secreted Signaling	KEGG: hsa04350; PMID:26893264
venousEC	pericyte2	BMP6	ACVR1_ACVR2A	0.00217577	0	BMP6 - (ACVR1+ACVR2A)	BMP	Secreted Signaling	KEGG: hsa04350; PMID:26893264
arterialEC2	pericyte2	BMP6	ACVR1_ACVR2A	0.0024748	0	BMP6 - (ACVR1+ACVR2A)	BMP	Secreted Signaling	KEGG: hsa04350; PMID:26893264
FB1	pericyte3	BMP6	ACVR1_ACVR2A	0.00292286	0	BMP6 - (ACVR1+ACVR2A)	BMP	Secreted Signaling	KEGG: hsa04350; PMID:26893264
FB2	pericyte3	BMP6	ACVR1_ACVR2A	0.00276036	0	BMP6 - (ACVR1+ACVR2A)	BMP	Secreted Signaling	KEGG: hsa04350; PMID:26893264
FB3	pericyte3	BMP6	ACVR1_ACVR2A	0.00231542	0	BMP6 - (ACVR1+ACVR2A)	BMP	Secreted Signaling	KEGG: hsa04350; PMID:26893264
venousEC	pericyte3	BMP6	ACVR1_ACVR2A	0.00198876	0	BMP6 - (ACVR1+ACVR2A)	BMP	Secreted Signaling	KEGG: hsa04350; PMID:26893264
arterialEC2	pericyte3	BMP6	ACVR1_ACVR2A	0.00226215	0	BMP6 - (ACVR1+ACVR2A)	BMP	Secreted Signaling	KEGG: hsa04350; PMID:26893264
FB1	SMC1	BMP6	ACVR1_ACVR2A	0.00250161	0	BMP6 - (ACVR1+ACVR2A)	BMP	Secreted Signaling	KEGG: hsa04350; PMID:26893264
FB2	SMC1	BMP6	ACVR1_ACVR2A	0.00236252	0	BMP6 - (ACVR1+ACVR2A)	BMP	Secreted Signaling	KEGG: hsa04350; PMID:26893264
FB3	SMC1	BMP6	ACVR1_ACVR2A	0.00198154	0	BMP6 - (ACVR1+ACVR2A)	BMP	Secreted Signaling	KEGG: hsa04350; PMID:26893264
venousEC	SMC1	BMP6	ACVR1_ACVR2A	0.00170191	0	BMP6 - (ACVR1+ACVR2A)	BMP	Secreted Signaling	KEGG: hsa04350; PMID:26893264
arterialEC2	SMC1	BMP6	ACVR1_ACVR2A	0.00193594	0	BMP6 - (ACVR1+ACVR2A)	BMP	Secreted Signaling	KEGG: hsa04350; PMID:26893264
FB1	SMC2	BMP6	ACVR1_ACVR2A	0.00286314	0	BMP6 - (ACVR1+ACVR2A)	BMP	Secreted Signaling	KEGG: hsa04350; PMID:26893264
FB2	SMC2	BMP6	ACVR1_ACVR2A	0.00270397	0	BMP6 - (ACVR1+ACVR2A)	BMP	Secreted Signaling	KEGG: hsa04350; PMID:26893264
FB3	SMC2	BMP6	ACVR1_ACVR2A	0.00226809	0	BMP6 - (ACVR1+ACVR2A)	BMP	Secreted Signaling	KEGG: hsa04350; PMID:26893264
venousEC	SMC2	BMP6	ACVR1_ACVR2A	0.00194809	0	BMP6 - (ACVR1+ACVR2A)	BMP	Secreted Signaling	KEGG: hsa04350; PMID:26893264
arterialEC2	SMC2	BMP6	ACVR1_ACVR2A	0.0022159	0	BMP6 - (ACVR1+ACVR2A)	BMP	Secreted Signaling	KEGG: hsa04350; PMID:26893264
FB1	MAC3	BMP6	ACVR1_ACVR2A	0.00603376	0	BMP6 - (ACVR1+ACVR2A)	BMP	Secreted Signaling	KEGG: hsa04350; PMID:26893264
FB2	MAC3	BMP6	ACVR1_ACVR2A	0.00569863	0	BMP6 - (ACVR1+ACVR2A)	BMP	Secreted Signaling	KEGG: hsa04350; PMID:26893264
FB3	MAC3	BMP6	ACVR1_ACVR2A	0.0047829	0	BMP6 - (ACVR1+ACVR2A)	BMP	Secreted Signaling	KEGG: hsa04350; PMID:26893264
venousEC	MAC3	BMP6	ACVR1_ACVR2A	0.00410957	0	BMP6 - (ACVR1+ACVR2A)	BMP	Secreted Signaling	KEGG: hsa04350; PMID:26893264
arterialEC2	MAC3	BMP6	ACVR1_ACVR2A	0.00467313	0	BMP6 - (ACVR1+ACVR2A)	BMP	Secreted Signaling	KEGG: hsa04350; PMID:26893264
FB1	FB1	BMP6	ACVR1_BMPR2	0.00657487	0	BMP6 - (ACVR1+BMPR2)	BMP	Secreted Signaling	KEGG: hsa04350; PMID:26893264
FB2	FB1	BMP6	ACVR1_BMPR2	0.00620975	0	BMP6 - (ACVR1+BMPR2)	BMP	Secreted Signaling	KEGG: hsa04350; PMID:26893264
FB3	FB1	BMP6	ACVR1_BMPR2	0.00521242	0	BMP6 - (ACVR1+BMPR2)	BMP	Secreted Signaling	KEGG: hsa04350; PMID:26893264
venousEC	FB1	BMP6	ACVR1_BMPR2	0.00447889	0	BMP6 - (ACVR1+BMPR2)	BMP	Secreted Signaling	KEGG: hsa04350; PMID:26893264
arterialEC2	FB1	BMP6	ACVR1_BMPR2	0.00509284	0	BMP6 - (ACVR1+BMPR2)	BMP	Secreted Signaling	KEGG: hsa04350; PMID:26893264
FB1	FB2	BMP6	ACVR1_BMPR2	0.0112303	0	BMP6 - (ACVR1+BMPR2)	BMP	Secreted Signaling	KEGG: hsa04350; PMID:26893264
FB2	FB2	BMP6	ACVR1_BMPR2	0.0106076	0	BMP6 - (ACVR1+BMPR2)	BMP	Secreted Signaling	KEGG: hsa04350; PMID:26893264
FB3	FB2	BMP6	ACVR1_BMPR2	0.00891261	0	BMP6 - (ACVR1+BMPR2)	BMP	Secreted Signaling	KEGG: hsa04350; PMID:26893264
venousEC	FB2	BMP6	ACVR1_BMPR2	0.00766277	0	BMP6 - (ACVR1+BMPR2)	BMP	Secreted Signaling	KEGG: hsa04350; PMID:26893264
arterialEC2	FB2	BMP6	ACVR1_BMPR2	0.00870896	0	BMP6 - (ACVR1+BMPR2)	BMP	Secreted Signaling	KEGG: hsa04350; PMID:26893264
FB1	FB3	BMP6	ACVR1_BMPR2	0.00635093	0	BMP6 - (ACVR1+BMPR2)	BMP	Secreted Signaling	KEGG: hsa04350; PMID:26893264
FB2	FB3	BMP6	ACVR1_BMPR2	0.00599822	0	BMP6 - (ACVR1+BMPR2)	BMP	Secreted Signaling	KEGG: hsa04350; PMID:26893264
FB3	FB3	BMP6	ACVR1_BMPR2	0.00503465	0	BMP6 - (ACVR1+BMPR2)	BMP	Secreted Signaling	KEGG: hsa04350; PMID:26893264
venousEC	FB3	BMP6	ACVR1_BMPR2	0.00432603	0	BMP6 - (ACVR1+BMPR2)	BMP	Secreted Signaling	KEGG: hsa04350; PMID:26893264
arterialEC2	FB3	BMP6	ACVR1_BMPR2	0.00491913	0	BMP6 - (ACVR1+BMPR2)	BMP	Secreted Signaling	KEGG: hsa04350; PMID:26893264
FB1	FB4	BMP6	ACVR1_BMPR2	0.0110888	0	BMP6 - (ACVR1+BMPR2)	BMP	Secreted Signaling	KEGG: hsa04350; PMID:26893264
FB2	FB4	BMP6	ACVR1_BMPR2	0.0104738	0	BMP6 - (ACVR1+BMPR2)	BMP	Secreted Signaling	KEGG: hsa04350; PMID:26893264
FB3	FB4	BMP6	ACVR1_BMPR2	0.00879923	0	BMP6 - (ACVR1+BMPR2)	BMP	Secreted Signaling	KEGG: hsa04350; PMID:26893264
venousEC	FB4	BMP6	ACVR1_BMPR2	0.00756478	0	BMP6 - (ACVR1+BMPR2)	BMP	Secreted Signaling	KEGG: hsa04350; PMID:26893264
arterialEC2	FB4	BMP6	ACVR1_BMPR2	0.00859808	0	BMP6 - (ACVR1+BMPR2)	BMP	Secreted Signaling	KEGG: hsa04350; PMID:26893264
FB1	CM1	BMP6	ACVR1_BMPR2	0.00808969	0	BMP6 - (ACVR1+BMPR2)	BMP	Secreted Signaling	KEGG: hsa04350; PMID:26893264
FB2	CM1	BMP6	ACVR1_BMPR2	0.00764066	0	BMP6 - (ACVR1+BMPR2)	BMP	Secreted Signaling	KEGG: hsa04350; PMID:26893264
FB3	CM1	BMP6	ACVR1_BMPR2	0.00641537	0	BMP6 - (ACVR1+BMPR2)	BMP	Secreted Signaling	KEGG: hsa04350; PMID:26893264
venousEC	CM1	BMP6	ACVR1_BMPR2	0.00551349	0	BMP6 - (ACVR1+BMPR2)	BMP	Secreted Signaling	KEGG: hsa04350; PMID:26893264
arterialEC2	CM1	BMP6	ACVR1_BMPR2	0.00626837	0	BMP6 - (ACVR1+BMPR2)	BMP	Secreted Signaling	KEGG: hsa04350; PMID:26893264
FB1	CM2	BMP6	ACVR1_BMPR2	0.00835927	0	BMP6 - (ACVR1+BMPR2)	BMP	Secreted Signaling	KEGG: hsa04350; PMID:26893264
FB2	CM2	BMP6	ACVR1_BMPR2	0.00789531	0	BMP6 - (ACVR1+BMPR2)	BMP	Secreted Signaling	KEGG: hsa04350; PMID:26893264
FB3	CM2	BMP6	ACVR1_BMPR2	0.00662952	0	BMP6 - (ACVR1+BMPR2)	BMP	Secreted Signaling	KEGG: hsa04350; PMID:26893264
venousEC	CM2	BMP6	ACVR1_BMPR2	0.00569771	0	BMP6 - (ACVR1+BMPR2)	BMP	Secreted Signaling	KEGG: hsa04350; PMID:26893264
arterialEC2	CM2	BMP6	ACVR1_BMPR2	0.00647765	0	BMP6 - (ACVR1+BMPR2)	BMP	Secreted Signaling	KEGG: hsa04350; PMID:26893264
FB1	capEC1	BMP6	ACVR1_BMPR2	0.00808431	0	BMP6 - (ACVR1+BMPR2)	BMP	Secreted Signaling	KEGG: hsa04350; PMID:26893264
FB2	capEC1	BMP6	ACVR1_BMPR2	0.00763558	0	BMP6 - (ACVR1+BMPR2)	BMP	Secreted Signaling	KEGG: hsa04350; PMID:26893264
FB3	capEC1	BMP6	ACVR1_BMPR2	0.0064111	0	BMP6 - (ACVR1+BMPR2)	BMP	Secreted Signaling	KEGG: hsa04350; PMID:26893264
venousEC	capEC1	BMP6	ACVR1_BMPR2	0.00550982	0	BMP6 - (ACVR1+BMPR2)	BMP	Secreted Signaling	KEGG: hsa04350; PMID:26893264
arterialEC2	capEC1	BMP6	ACVR1_BMPR2	0.00626419	0	BMP6 - (ACVR1+BMPR2)	BMP	Secreted Signaling	KEGG: hsa04350; PMID:26893264
FB1	capEC2	BMP6	ACVR1_BMPR2	0.00848844	0	BMP6 - (ACVR1+BMPR2)	BMP	Secreted Signaling	KEGG: hsa04350; PMID:26893264
FB2	capEC2	BMP6	ACVR1_BMPR2	0.00801733	0	BMP6 - (ACVR1+BMPR2)	BMP	Secreted Signaling	KEGG: hsa04350; PMID:26893264
FB3	capEC2	BMP6	ACVR1_BMPR2	0.00673215	0	BMP6 - (ACVR1+BMPR2)	BMP	Secreted Signaling	KEGG: hsa04350; PMID:26893264
venousEC	capEC2	BMP6	ACVR1_BMPR2	0.005786	0	BMP6 - (ACVR1+BMPR2)	BMP	Secreted Signaling	KEGG: hsa04350; PMID:26893264
arterialEC2	capEC2	BMP6	ACVR1_BMPR2	0.00657794	0	BMP6 - (ACVR1+BMPR2)	BMP	Secreted Signaling	KEGG: hsa04350; PMID:26893264
FB1	arterialEC1	BMP6	ACVR1_BMPR2	0.00745295	0	BMP6 - (ACVR1+BMPR2)	BMP	Secreted Signaling	KEGG: hsa04350; PMID:26893264
FB2	arterialEC1	BMP6	ACVR1_BMPR2	0.00703918	0	BMP6 - (ACVR1+BMPR2)	BMP	Secreted Signaling	KEGG: hsa04350; PMID:26893264
FB3	arterialEC1	BMP6	ACVR1_BMPR2	0.00590963	0	BMP6 - (ACVR1+BMPR2)	BMP	Secreted Signaling	KEGG: hsa04350; PMID:26893264
venousEC	arterialEC1	BMP6	ACVR1_BMPR2	0.00507849	0	BMP6 - (ACVR1+BMPR2)	BMP	Secreted Signaling	KEGG: hsa04350; PMID:26893264
arterialEC2	arterialEC1	BMP6	ACVR1_BMPR2	0.00577415	0	BMP6 - (ACVR1+BMPR2)	BMP	Secreted Signaling	KEGG: hsa04350; PMID:26893264
FB1	venousEC	BMP6	ACVR1_BMPR2	0.00915071	0	BMP6 - (ACVR1+BMPR2)	BMP	Secreted Signaling	KEGG: hsa04350; PMID:26893264
FB2	venousEC	BMP6	ACVR1_BMPR2	0.00864295	0	BMP6 - (ACVR1+BMPR2)	BMP	Secreted Signaling	KEGG: hsa04350; PMID:26893264
FB3	venousEC	BMP6	ACVR1_BMPR2	0.0072584	0	BMP6 - (ACVR1+BMPR2)	BMP	Secreted Signaling	KEGG: hsa04350; PMID:26893264
venousEC	venousEC	BMP6	ACVR1_BMPR2	0.00623875	0	BMP6 - (ACVR1+BMPR2)	BMP	Secreted Signaling	KEGG: hsa04350; PMID:26893264
arterialEC2	venousEC	BMP6	ACVR1_BMPR2	0.00709222	0	BMP6 - (ACVR1+BMPR2)	BMP	Secreted Signaling	KEGG: hsa04350; PMID:26893264
FB1	arterialEC2	BMP6	ACVR1_BMPR2	0.00723926	0	BMP6 - (ACVR1+BMPR2)	BMP	Secreted Signaling	KEGG: hsa04350; PMID:26893264
FB2	arterialEC2	BMP6	ACVR1_BMPR2	0.00683733	0	BMP6 - (ACVR1+BMPR2)	BMP	Secreted Signaling	KEGG: hsa04350; PMID:26893264
FB3	arterialEC2	BMP6	ACVR1_BMPR2	0.00573994	0	BMP6 - (ACVR1+BMPR2)	BMP	Secreted Signaling	KEGG: hsa04350; PMID:26893264
venousEC	arterialEC2	BMP6	ACVR1_BMPR2	0.00493254	0	BMP6 - (ACVR1+BMPR2)	BMP	Secreted Signaling	KEGG: hsa04350; PMID:26893264
arterialEC2	arterialEC2	BMP6	ACVR1_BMPR2	0.00560833	0	BMP6 - (ACVR1+BMPR2)	BMP	Secreted Signaling	KEGG: hsa04350; PMID:26893264
FB1	capEC3	BMP6	ACVR1_BMPR2	0.00724019	0	BMP6 - (ACVR1+BMPR2)	BMP	Secreted Signaling	KEGG: hsa04350; PMID:26893264
FB2	capEC3	BMP6	ACVR1_BMPR2	0.00683821	0	BMP6 - (ACVR1+BMPR2)	BMP	Secreted Signaling	KEGG: hsa04350; PMID:26893264
FB3	capEC3	BMP6	ACVR1_BMPR2	0.00574067	0	BMP6 - (ACVR1+BMPR2)	BMP	Secreted Signaling	KEGG: hsa04350; PMID:26893264
venousEC	capEC3	BMP6	ACVR1_BMPR2	0.00493318	0	BMP6 - (ACVR1+BMPR2)	BMP	Secreted Signaling	KEGG: hsa04350; PMID:26893264
arterialEC2	capEC3	BMP6	ACVR1_BMPR2	0.00560905	0	BMP6 - (ACVR1+BMPR2)	BMP	Secreted Signaling	KEGG: hsa04350; PMID:26893264
FB1	lEC	BMP6	ACVR1_BMPR2	0.00689225	0	BMP6 - (ACVR1+BMPR2)	BMP	Secreted Signaling	KEGG: hsa04350; PMID:26893264
FB2	lEC	BMP6	ACVR1_BMPR2	0.00650954	0	BMP6 - (ACVR1+BMPR2)	BMP	Secreted Signaling	KEGG: hsa04350; PMID:26893264
FB3	lEC	BMP6	ACVR1_BMPR2	0.0054644	0	BMP6 - (ACVR1+BMPR2)	BMP	Secreted Signaling	KEGG: hsa04350; PMID:26893264
venousEC	lEC	BMP6	ACVR1_BMPR2	0.00469558	0	BMP6 - (ACVR1+BMPR2)	BMP	Secreted Signaling	KEGG: hsa04350; PMID:26893264
arterialEC2	lEC	BMP6	ACVR1_BMPR2	0.00533907	0	BMP6 - (ACVR1+BMPR2)	BMP	Secreted Signaling	KEGG: hsa04350; PMID:26893264
FB1	pericyte1	BMP6	ACVR1_BMPR2	0.00670571	0	BMP6 - (ACVR1+BMPR2)	BMP	Secreted Signaling	KEGG: hsa04350; PMID:26893264
FB2	pericyte1	BMP6	ACVR1_BMPR2	0.00633334	0	BMP6 - (ACVR1+BMPR2)	BMP	Secreted Signaling	KEGG: hsa04350; PMID:26893264
FB3	pericyte1	BMP6	ACVR1_BMPR2	0.00531629	0	BMP6 - (ACVR1+BMPR2)	BMP	Secreted Signaling	KEGG: hsa04350; PMID:26893264
venousEC	pericyte1	BMP6	ACVR1_BMPR2	0.00456822	0	BMP6 - (ACVR1+BMPR2)	BMP	Secreted Signaling	KEGG: hsa04350; PMID:26893264
arterialEC2	pericyte1	BMP6	ACVR1_BMPR2	0.00519435	0	BMP6 - (ACVR1+BMPR2)	BMP	Secreted Signaling	KEGG: hsa04350; PMID:26893264
FB1	pericyte2	BMP6	ACVR1_BMPR2	0.00673746	0	BMP6 - (ACVR1+BMPR2)	BMP	Secreted Signaling	KEGG: hsa04350; PMID:26893264
FB2	pericyte2	BMP6	ACVR1_BMPR2	0.00636333	0	BMP6 - (ACVR1+BMPR2)	BMP	Secreted Signaling	KEGG: hsa04350; PMID:26893264
FB3	pericyte2	BMP6	ACVR1_BMPR2	0.0053415	0	BMP6 - (ACVR1+BMPR2)	BMP	Secreted Signaling	KEGG: hsa04350; PMID:26893264
venousEC	pericyte2	BMP6	ACVR1_BMPR2	0.00458989	0	BMP6 - (ACVR1+BMPR2)	BMP	Secreted Signaling	KEGG: hsa04350; PMID:26893264
arterialEC2	pericyte2	BMP6	ACVR1_BMPR2	0.00521898	0	BMP6 - (ACVR1+BMPR2)	BMP	Secreted Signaling	KEGG: hsa04350; PMID:26893264
FB1	pericyte3	BMP6	ACVR1_BMPR2	0.00661933	0	BMP6 - (ACVR1+BMPR2)	BMP	Secreted Signaling	KEGG: hsa04350; PMID:26893264
FB2	pericyte3	BMP6	ACVR1_BMPR2	0.00625174	0	BMP6 - (ACVR1+BMPR2)	BMP	Secreted Signaling	KEGG: hsa04350; PMID:26893264
FB3	pericyte3	BMP6	ACVR1_BMPR2	0.00524772	0	BMP6 - (ACVR1+BMPR2)	BMP	Secreted Signaling	KEGG: hsa04350; PMID:26893264
venousEC	pericyte3	BMP6	ACVR1_BMPR2	0.00450924	0	BMP6 - (ACVR1+BMPR2)	BMP	Secreted Signaling	KEGG: hsa04350; PMID:26893264
arterialEC2	pericyte3	BMP6	ACVR1_BMPR2	0.00512733	0	BMP6 - (ACVR1+BMPR2)	BMP	Secreted Signaling	KEGG: hsa04350; PMID:26893264
FB1	SMC1	BMP6	ACVR1_BMPR2	0.00698048	0	BMP6 - (ACVR1+BMPR2)	BMP	Secreted Signaling	KEGG: hsa04350; PMID:26893264
FB2	SMC1	BMP6	ACVR1_BMPR2	0.00659288	0	BMP6 - (ACVR1+BMPR2)	BMP	Secreted Signaling	KEGG: hsa04350; PMID:26893264
FB3	SMC1	BMP6	ACVR1_BMPR2	0.00553445	0	BMP6 - (ACVR1+BMPR2)	BMP	Secreted Signaling	KEGG: hsa04350; PMID:26893264
venousEC	SMC1	BMP6	ACVR1_BMPR2	0.00475582	0	BMP6 - (ACVR1+BMPR2)	BMP	Secreted Signaling	KEGG: hsa04350; PMID:26893264
arterialEC2	SMC1	BMP6	ACVR1_BMPR2	0.00540752	0	BMP6 - (ACVR1+BMPR2)	BMP	Secreted Signaling	KEGG: hsa04350; PMID:26893264
FB1	SMC2	BMP6	ACVR1_BMPR2	0.00675842	0	BMP6 - (ACVR1+BMPR2)	BMP	Secreted Signaling	KEGG: hsa04350; PMID:26893264
FB2	SMC2	BMP6	ACVR1_BMPR2	0.00638313	0	BMP6 - (ACVR1+BMPR2)	BMP	Secreted Signaling	KEGG: hsa04350; PMID:26893264
FB3	SMC2	BMP6	ACVR1_BMPR2	0.00535814	0	BMP6 - (ACVR1+BMPR2)	BMP	Secreted Signaling	KEGG: hsa04350; PMID:26893264
venousEC	SMC2	BMP6	ACVR1_BMPR2	0.0046042	0	BMP6 - (ACVR1+BMPR2)	BMP	Secreted Signaling	KEGG: hsa04350; PMID:26893264
arterialEC2	SMC2	BMP6	ACVR1_BMPR2	0.00523524	0	BMP6 - (ACVR1+BMPR2)	BMP	Secreted Signaling	KEGG: hsa04350; PMID:26893264
FB1	MAC3	BMP6	ACVR1_BMPR2	0.00680158	0	BMP6 - (ACVR1+BMPR2)	BMP	Secreted Signaling	KEGG: hsa04350; PMID:26893264
FB2	MAC3	BMP6	ACVR1_BMPR2	0.0064239	0	BMP6 - (ACVR1+BMPR2)	BMP	Secreted Signaling	KEGG: hsa04350; PMID:26893264
FB3	MAC3	BMP6	ACVR1_BMPR2	0.00539241	0	BMP6 - (ACVR1+BMPR2)	BMP	Secreted Signaling	KEGG: hsa04350; PMID:26893264
venousEC	MAC3	BMP6	ACVR1_BMPR2	0.00463367	0	BMP6 - (ACVR1+BMPR2)	BMP	Secreted Signaling	KEGG: hsa04350; PMID:26893264
arterialEC2	MAC3	BMP6	ACVR1_BMPR2	0.00526872	0	BMP6 - (ACVR1+BMPR2)	BMP	Secreted Signaling	KEGG: hsa04350; PMID:26893264
FB1	neuronal	BMP6	ACVR1_BMPR2	0.00565599	0	BMP6 - (ACVR1+BMPR2)	BMP	Secreted Signaling	KEGG: hsa04350; PMID:26893264
FB2	neuronal	BMP6	ACVR1_BMPR2	0.00534181	0	BMP6 - (ACVR1+BMPR2)	BMP	Secreted Signaling	KEGG: hsa04350; PMID:26893264
FB3	neuronal	BMP6	ACVR1_BMPR2	0.0044831	0	BMP6 - (ACVR1+BMPR2)	BMP	Secreted Signaling	KEGG: hsa04350; PMID:26893264
venousEC	neuronal	BMP6	ACVR1_BMPR2	0.00385181	0	BMP6 - (ACVR1+BMPR2)	BMP	Secreted Signaling	KEGG: hsa04350; PMID:26893264
arterialEC2	neuronal	BMP6	ACVR1_BMPR2	0.00438018	0	BMP6 - (ACVR1+BMPR2)	BMP	Secreted Signaling	KEGG: hsa04350; PMID:26893264
FB1	FB1	BMP6	BMPR1A_ACVR2A	0.00594658	0	BMP6 - (BMPR1A+ACVR2A)	BMP	Secreted Signaling	KEGG: hsa04350; PMID:26893264
FB2	FB1	BMP6	BMPR1A_ACVR2A	0.00561629	0	BMP6 - (BMPR1A+ACVR2A)	BMP	Secreted Signaling	KEGG: hsa04350; PMID:26893264
FB3	FB1	BMP6	BMPR1A_ACVR2A	0.00471371	0	BMP6 - (BMPR1A+ACVR2A)	BMP	Secreted Signaling	KEGG: hsa04350; PMID:26893264
venousEC	FB1	BMP6	BMPR1A_ACVR2A	0.00405008	0	BMP6 - (BMPR1A+ACVR2A)	BMP	Secreted Signaling	KEGG: hsa04350; PMID:26893264
arterialEC2	FB1	BMP6	BMPR1A_ACVR2A	0.00460552	0	BMP6 - (BMPR1A+ACVR2A)	BMP	Secreted Signaling	KEGG: hsa04350; PMID:26893264
FB1	FB2	BMP6	BMPR1A_ACVR2A	0.00496762	0	BMP6 - (BMPR1A+ACVR2A)	BMP	Secreted Signaling	KEGG: hsa04350; PMID:26893264
FB2	FB2	BMP6	BMPR1A_ACVR2A	0.00469164	0	BMP6 - (BMPR1A+ACVR2A)	BMP	Secreted Signaling	KEGG: hsa04350; PMID:26893264
FB3	FB2	BMP6	BMPR1A_ACVR2A	0.00393708	0	BMP6 - (BMPR1A+ACVR2A)	BMP	Secreted Signaling	KEGG: hsa04350; PMID:26893264
venousEC	FB2	BMP6	BMPR1A_ACVR2A	0.00338249	0	BMP6 - (BMPR1A+ACVR2A)	BMP	Secreted Signaling	KEGG: hsa04350; PMID:26893264
arterialEC2	FB2	BMP6	BMPR1A_ACVR2A	0.00384666	0	BMP6 - (BMPR1A+ACVR2A)	BMP	Secreted Signaling	KEGG: hsa04350; PMID:26893264
FB1	FB3	BMP6	BMPR1A_ACVR2A	0.00624294	0	BMP6 - (BMPR1A+ACVR2A)	BMP	Secreted Signaling	KEGG: hsa04350; PMID:26893264
FB2	FB3	BMP6	BMPR1A_ACVR2A	0.00589622	0	BMP6 - (BMPR1A+ACVR2A)	BMP	Secreted Signaling	KEGG: hsa04350; PMID:26893264
FB3	FB3	BMP6	BMPR1A_ACVR2A	0.00494893	0	BMP6 - (BMPR1A+ACVR2A)	BMP	Secreted Signaling	KEGG: hsa04350; PMID:26893264
venousEC	FB3	BMP6	BMPR1A_ACVR2A	0.00425233	0	BMP6 - (BMPR1A+ACVR2A)	BMP	Secreted Signaling	KEGG: hsa04350; PMID:26893264
arterialEC2	FB3	BMP6	BMPR1A_ACVR2A	0.00483537	0	BMP6 - (BMPR1A+ACVR2A)	BMP	Secreted Signaling	KEGG: hsa04350; PMID:26893264
FB1	FB4	BMP6	BMPR1A_ACVR2A	0.00564372	0	BMP6 - (BMPR1A+ACVR2A)	BMP	Secreted Signaling	KEGG: hsa04350; PMID:26893264
FB2	FB4	BMP6	BMPR1A_ACVR2A	0.00533022	0	BMP6 - (BMPR1A+ACVR2A)	BMP	Secreted Signaling	KEGG: hsa04350; PMID:26893264
FB3	FB4	BMP6	BMPR1A_ACVR2A	0.00447336	0	BMP6 - (BMPR1A+ACVR2A)	BMP	Secreted Signaling	KEGG: hsa04350; PMID:26893264
venousEC	FB4	BMP6	BMPR1A_ACVR2A	0.00384343	0	BMP6 - (BMPR1A+ACVR2A)	BMP	Secreted Signaling	KEGG: hsa04350; PMID:26893264
arterialEC2	FB4	BMP6	BMPR1A_ACVR2A	0.00437066	0	BMP6 - (BMPR1A+ACVR2A)	BMP	Secreted Signaling	KEGG: hsa04350; PMID:26893264
FB1	CM1	BMP6	BMPR1A_ACVR2A	0.00644969	0	BMP6 - (BMPR1A+ACVR2A)	BMP	Secreted Signaling	KEGG: hsa04350; PMID:26893264
FB2	CM1	BMP6	BMPR1A_ACVR2A	0.00609151	0	BMP6 - (BMPR1A+ACVR2A)	BMP	Secreted Signaling	KEGG: hsa04350; PMID:26893264
FB3	CM1	BMP6	BMPR1A_ACVR2A	0.00511305	0	BMP6 - (BMPR1A+ACVR2A)	BMP	Secreted Signaling	KEGG: hsa04350; PMID:26893264
venousEC	CM1	BMP6	BMPR1A_ACVR2A	0.00439345	0	BMP6 - (BMPR1A+ACVR2A)	BMP	Secreted Signaling	KEGG: hsa04350; PMID:26893264
arterialEC2	CM1	BMP6	BMPR1A_ACVR2A	0.00499574	0	BMP6 - (BMPR1A+ACVR2A)	BMP	Secreted Signaling	KEGG: hsa04350; PMID:26893264
FB1	CM2	BMP6	BMPR1A_ACVR2A	0.00660248	0	BMP6 - (BMPR1A+ACVR2A)	BMP	Secreted Signaling	KEGG: hsa04350; PMID:26893264
FB2	CM2	BMP6	BMPR1A_ACVR2A	0.00623583	0	BMP6 - (BMPR1A+ACVR2A)	BMP	Secreted Signaling	KEGG: hsa04350; PMID:26893264
FB3	CM2	BMP6	BMPR1A_ACVR2A	0.00523434	0	BMP6 - (BMPR1A+ACVR2A)	BMP	Secreted Signaling	KEGG: hsa04350; PMID:26893264
venousEC	CM2	BMP6	BMPR1A_ACVR2A	0.00449774	0	BMP6 - (BMPR1A+ACVR2A)	BMP	Secreted Signaling	KEGG: hsa04350; PMID:26893264
arterialEC2	CM2	BMP6	BMPR1A_ACVR2A	0.00511426	0	BMP6 - (BMPR1A+ACVR2A)	BMP	Secreted Signaling	KEGG: hsa04350; PMID:26893264
FB1	pericyte1	BMP6	BMPR1A_ACVR2A	0.00640766	0	BMP6 - (BMPR1A+ACVR2A)	BMP	Secreted Signaling	KEGG: hsa04350; PMID:26893264
FB2	pericyte1	BMP6	BMPR1A_ACVR2A	0.00605181	0	BMP6 - (BMPR1A+ACVR2A)	BMP	Secreted Signaling	KEGG: hsa04350; PMID:26893264
FB3	pericyte1	BMP6	BMPR1A_ACVR2A	0.00507969	0	BMP6 - (BMPR1A+ACVR2A)	BMP	Secreted Signaling	KEGG: hsa04350; PMID:26893264
venousEC	pericyte1	BMP6	BMPR1A_ACVR2A	0.00436476	0	BMP6 - (BMPR1A+ACVR2A)	BMP	Secreted Signaling	KEGG: hsa04350; PMID:26893264
arterialEC2	pericyte1	BMP6	BMPR1A_ACVR2A	0.00496314	0	BMP6 - (BMPR1A+ACVR2A)	BMP	Secreted Signaling	KEGG: hsa04350; PMID:26893264
FB1	pericyte2	BMP6	BMPR1A_ACVR2A	0.00640535	0	BMP6 - (BMPR1A+ACVR2A)	BMP	Secreted Signaling	KEGG: hsa04350; PMID:26893264
FB2	pericyte2	BMP6	BMPR1A_ACVR2A	0.00604962	0	BMP6 - (BMPR1A+ACVR2A)	BMP	Secreted Signaling	KEGG: hsa04350; PMID:26893264
FB3	pericyte2	BMP6	BMPR1A_ACVR2A	0.00507785	0	BMP6 - (BMPR1A+ACVR2A)	BMP	Secreted Signaling	KEGG: hsa04350; PMID:26893264
venousEC	pericyte2	BMP6	BMPR1A_ACVR2A	0.00436317	0	BMP6 - (BMPR1A+ACVR2A)	BMP	Secreted Signaling	KEGG: hsa04350; PMID:26893264
arterialEC2	pericyte2	BMP6	BMPR1A_ACVR2A	0.00496134	0	BMP6 - (BMPR1A+ACVR2A)	BMP	Secreted Signaling	KEGG: hsa04350; PMID:26893264
FB1	pericyte3	BMP6	BMPR1A_ACVR2A	0.00593296	0	BMP6 - (BMPR1A+ACVR2A)	BMP	Secreted Signaling	KEGG: hsa04350; PMID:26893264
FB2	pericyte3	BMP6	BMPR1A_ACVR2A	0.00560342	0	BMP6 - (BMPR1A+ACVR2A)	BMP	Secreted Signaling	KEGG: hsa04350; PMID:26893264
FB3	pericyte3	BMP6	BMPR1A_ACVR2A	0.0047029	0	BMP6 - (BMPR1A+ACVR2A)	BMP	Secreted Signaling	KEGG: hsa04350; PMID:26893264
venousEC	pericyte3	BMP6	BMPR1A_ACVR2A	0.00404078	0	BMP6 - (BMPR1A+ACVR2A)	BMP	Secreted Signaling	KEGG: hsa04350; PMID:26893264
arterialEC2	pericyte3	BMP6	BMPR1A_ACVR2A	0.00459496	0	BMP6 - (BMPR1A+ACVR2A)	BMP	Secreted Signaling	KEGG: hsa04350; PMID:26893264
FB1	SMC1	BMP6	BMPR1A_ACVR2A	0.00689607	0	BMP6 - (BMPR1A+ACVR2A)	BMP	Secreted Signaling	KEGG: hsa04350; PMID:26893264
FB2	SMC1	BMP6	BMPR1A_ACVR2A	0.00651315	0	BMP6 - (BMPR1A+ACVR2A)	BMP	Secreted Signaling	KEGG: hsa04350; PMID:26893264
FB3	SMC1	BMP6	BMPR1A_ACVR2A	0.00546743	0	BMP6 - (BMPR1A+ACVR2A)	BMP	Secreted Signaling	KEGG: hsa04350; PMID:26893264
venousEC	SMC1	BMP6	BMPR1A_ACVR2A	0.00469818	0	BMP6 - (BMPR1A+ACVR2A)	BMP	Secreted Signaling	KEGG: hsa04350; PMID:26893264
arterialEC2	SMC1	BMP6	BMPR1A_ACVR2A	0.00534203	0	BMP6 - (BMPR1A+ACVR2A)	BMP	Secreted Signaling	KEGG: hsa04350; PMID:26893264
FB1	SMC2	BMP6	BMPR1A_ACVR2A	0.00610843	0	BMP6 - (BMPR1A+ACVR2A)	BMP	Secreted Signaling	KEGG: hsa04350; PMID:26893264
FB2	SMC2	BMP6	BMPR1A_ACVR2A	0.00576916	0	BMP6 - (BMPR1A+ACVR2A)	BMP	Secreted Signaling	KEGG: hsa04350; PMID:26893264
FB3	SMC2	BMP6	BMPR1A_ACVR2A	0.00484217	0	BMP6 - (BMPR1A+ACVR2A)	BMP	Secreted Signaling	KEGG: hsa04350; PMID:26893264
venousEC	SMC2	BMP6	BMPR1A_ACVR2A	0.00416053	0	BMP6 - (BMPR1A+ACVR2A)	BMP	Secreted Signaling	KEGG: hsa04350; PMID:26893264
arterialEC2	SMC2	BMP6	BMPR1A_ACVR2A	0.00473104	0	BMP6 - (BMPR1A+ACVR2A)	BMP	Secreted Signaling	KEGG: hsa04350; PMID:26893264
FB1	MAC1	BMP6	BMPR1A_ACVR2A	0.00372798	0	BMP6 - (BMPR1A+ACVR2A)	BMP	Secreted Signaling	KEGG: hsa04350; PMID:26893264
FB2	MAC1	BMP6	BMPR1A_ACVR2A	0.00352078	0	BMP6 - (BMPR1A+ACVR2A)	BMP	Secreted Signaling	KEGG: hsa04350; PMID:26893264
FB3	MAC1	BMP6	BMPR1A_ACVR2A	0.00295372	0	BMP6 - (BMPR1A+ACVR2A)	BMP	Secreted Signaling	KEGG: hsa04350; PMID:26893264
venousEC	MAC1	BMP6	BMPR1A_ACVR2A	0.00253724	0	BMP6 - (BMPR1A+ACVR2A)	BMP	Secreted Signaling	KEGG: hsa04350; PMID:26893264
arterialEC2	MAC1	BMP6	BMPR1A_ACVR2A	0.0028858	0	BMP6 - (BMPR1A+ACVR2A)	BMP	Secreted Signaling	KEGG: hsa04350; PMID:26893264
FB1	MAC2	BMP6	BMPR1A_ACVR2A	0.00431607	0	BMP6 - (BMPR1A+ACVR2A)	BMP	Secreted Signaling	KEGG: hsa04350; PMID:26893264
FB2	MAC2	BMP6	BMPR1A_ACVR2A	0.00407622	0	BMP6 - (BMPR1A+ACVR2A)	BMP	Secreted Signaling	KEGG: hsa04350; PMID:26893264
FB3	MAC2	BMP6	BMPR1A_ACVR2A	0.00342008	0	BMP6 - (BMPR1A+ACVR2A)	BMP	Secreted Signaling	KEGG: hsa04350; PMID:26893264
venousEC	MAC2	BMP6	BMPR1A_ACVR2A	0.00293804	0	BMP6 - (BMPR1A+ACVR2A)	BMP	Secreted Signaling	KEGG: hsa04350; PMID:26893264
arterialEC2	MAC2	BMP6	BMPR1A_ACVR2A	0.00334148	0	BMP6 - (BMPR1A+ACVR2A)	BMP	Secreted Signaling	KEGG: hsa04350; PMID:26893264
FB1	MAC3	BMP6	BMPR1A_ACVR2A	0.00546352	0	BMP6 - (BMPR1A+ACVR2A)	BMP	Secreted Signaling	KEGG: hsa04350; PMID:26893264
FB2	MAC3	BMP6	BMPR1A_ACVR2A	0.00516002	0	BMP6 - (BMPR1A+ACVR2A)	BMP	Secreted Signaling	KEGG: hsa04350; PMID:26893264
FB3	MAC3	BMP6	BMPR1A_ACVR2A	0.00433037	0	BMP6 - (BMPR1A+ACVR2A)	BMP	Secreted Signaling	KEGG: hsa04350; PMID:26893264
venousEC	MAC3	BMP6	BMPR1A_ACVR2A	0.0037205	0	BMP6 - (BMPR1A+ACVR2A)	BMP	Secreted Signaling	KEGG: hsa04350; PMID:26893264
arterialEC2	MAC3	BMP6	BMPR1A_ACVR2A	0.00423094	0	BMP6 - (BMPR1A+ACVR2A)	BMP	Secreted Signaling	KEGG: hsa04350; PMID:26893264
FB1	MAC4	BMP6	BMPR1A_ACVR2A	0.00308567	0	BMP6 - (BMPR1A+ACVR2A)	BMP	Secreted Signaling	KEGG: hsa04350; PMID:26893264
FB2	MAC4	BMP6	BMPR1A_ACVR2A	0.00291413	0	BMP6 - (BMPR1A+ACVR2A)	BMP	Secreted Signaling	KEGG: hsa04350; PMID:26893264
FB3	MAC4	BMP6	BMPR1A_ACVR2A	0.00244447	0	BMP6 - (BMPR1A+ACVR2A)	BMP	Secreted Signaling	KEGG: hsa04350; PMID:26893264
venousEC	MAC4	BMP6	BMPR1A_ACVR2A	0.00209965	0	BMP6 - (BMPR1A+ACVR2A)	BMP	Secreted Signaling	KEGG: hsa04350; PMID:26893264
arterialEC2	MAC4	BMP6	BMPR1A_ACVR2A	0.00238824	0	BMP6 - (BMPR1A+ACVR2A)	BMP	Secreted Signaling	KEGG: hsa04350; PMID:26893264
FB1	Bcell	BMP6	BMPR1A_ACVR2A	0.00267731	0	BMP6 - (BMPR1A+ACVR2A)	BMP	Secreted Signaling	KEGG: hsa04350; PMID:26893264
FB2	Bcell	BMP6	BMPR1A_ACVR2A	0.00252846	0	BMP6 - (BMPR1A+ACVR2A)	BMP	Secreted Signaling	KEGG: hsa04350; PMID:26893264
FB3	Bcell	BMP6	BMPR1A_ACVR2A	0.00212079	0	BMP6 - (BMPR1A+ACVR2A)	BMP	Secreted Signaling	KEGG: hsa04350; PMID:26893264
venousEC	Bcell	BMP6	BMPR1A_ACVR2A	0.00182154	0	BMP6 - (BMPR1A+ACVR2A)	BMP	Secreted Signaling	KEGG: hsa04350; PMID:26893264
arterialEC2	Bcell	BMP6	BMPR1A_ACVR2A	0.00207199	0	BMP6 - (BMPR1A+ACVR2A)	BMP	Secreted Signaling	KEGG: hsa04350; PMID:26893264
FB1	FB1	BMP6	BMPR1A_BMPR2	0.013178	0	BMP6 - (BMPR1A+BMPR2)	BMP	Secreted Signaling	KEGG: hsa04350; PMID:26893264
FB2	FB1	BMP6	BMPR1A_BMPR2	0.0124476	0	BMP6 - (BMPR1A+BMPR2)	BMP	Secreted Signaling	KEGG: hsa04350; PMID:26893264
FB3	FB1	BMP6	BMPR1A_BMPR2	0.0104616	0	BMP6 - (BMPR1A+BMPR2)	BMP	Secreted Signaling	KEGG: hsa04350; PMID:26893264
venousEC	FB1	BMP6	BMPR1A_BMPR2	0.00899607	0	BMP6 - (BMPR1A+BMPR2)	BMP	Secreted Signaling	KEGG: hsa04350; PMID:26893264
arterialEC2	FB1	BMP6	BMPR1A_BMPR2	0.0102229	0	BMP6 - (BMPR1A+BMPR2)	BMP	Secreted Signaling	KEGG: hsa04350; PMID:26893264
FB1	FB2	BMP6	BMPR1A_BMPR2	0.0140148	0	BMP6 - (BMPR1A+BMPR2)	BMP	Secreted Signaling	KEGG: hsa04350; PMID:26893264
FB2	FB2	BMP6	BMPR1A_BMPR2	0.0132384	0	BMP6 - (BMPR1A+BMPR2)	BMP	Secreted Signaling	KEGG: hsa04350; PMID:26893264
FB3	FB2	BMP6	BMPR1A_BMPR2	0.0111292	0	BMP6 - (BMPR1A+BMPR2)	BMP	Secreted Signaling	KEGG: hsa04350; PMID:26893264
venousEC	FB2	BMP6	BMPR1A_BMPR2	0.00957164	0	BMP6 - (BMPR1A+BMPR2)	BMP	Secreted Signaling	KEGG: hsa04350; PMID:26893264
arterialEC2	FB2	BMP6	BMPR1A_BMPR2	0.0108755	0	BMP6 - (BMPR1A+BMPR2)	BMP	Secreted Signaling	KEGG: hsa04350; PMID:26893264
FB1	FB3	BMP6	BMPR1A_BMPR2	0.0129406	0	BMP6 - (BMPR1A+BMPR2)	BMP	Secreted Signaling	KEGG: hsa04350; PMID:26893264
FB2	FB3	BMP6	BMPR1A_BMPR2	0.0122234	0	BMP6 - (BMPR1A+BMPR2)	BMP	Secreted Signaling	KEGG: hsa04350; PMID:26893264
FB3	FB3	BMP6	BMPR1A_BMPR2	0.0102727	0	BMP6 - (BMPR1A+BMPR2)	BMP	Secreted Signaling	KEGG: hsa04350; PMID:26893264
venousEC	FB3	BMP6	BMPR1A_BMPR2	0.00883336	0	BMP6 - (BMPR1A+BMPR2)	BMP	Secreted Signaling	KEGG: hsa04350; PMID:26893264
arterialEC2	FB3	BMP6	BMPR1A_BMPR2	0.0100382	0	BMP6 - (BMPR1A+BMPR2)	BMP	Secreted Signaling	KEGG: hsa04350; PMID:26893264
FB1	FB4	BMP6	BMPR1A_BMPR2	0.0146131	0	BMP6 - (BMPR1A+BMPR2)	BMP	Secreted Signaling	KEGG: hsa04350; PMID:26893264
FB2	FB4	BMP6	BMPR1A_BMPR2	0.0138036	0	BMP6 - (BMPR1A+BMPR2)	BMP	Secreted Signaling	KEGG: hsa04350; PMID:26893264
FB3	FB4	BMP6	BMPR1A_BMPR2	0.0116044	0	BMP6 - (BMPR1A+BMPR2)	BMP	Secreted Signaling	KEGG: hsa04350; PMID:26893264
venousEC	FB4	BMP6	BMPR1A_BMPR2	0.00998039	0	BMP6 - (BMPR1A+BMPR2)	BMP	Secreted Signaling	KEGG: hsa04350; PMID:26893264
arterialEC2	FB4	BMP6	BMPR1A_BMPR2	0.0113399	0	BMP6 - (BMPR1A+BMPR2)	BMP	Secreted Signaling	KEGG: hsa04350; PMID:26893264
FB1	CM1	BMP6	BMPR1A_BMPR2	0.0152757	0	BMP6 - (BMPR1A+BMPR2)	BMP	Secreted Signaling	KEGG: hsa04350; PMID:26893264
FB2	CM1	BMP6	BMPR1A_BMPR2	0.0144296	0	BMP6 - (BMPR1A+BMPR2)	BMP	Secreted Signaling	KEGG: hsa04350; PMID:26893264
FB3	CM1	BMP6	BMPR1A_BMPR2	0.0121323	0	BMP6 - (BMPR1A+BMPR2)	BMP	Secreted Signaling	KEGG: hsa04350; PMID:26893264
venousEC	CM1	BMP6	BMPR1A_BMPR2	0.0104351	0	BMP6 - (BMPR1A+BMPR2)	BMP	Secreted Signaling	KEGG: hsa04350; PMID:26893264
arterialEC2	CM1	BMP6	BMPR1A_BMPR2	0.0118558	0	BMP6 - (BMPR1A+BMPR2)	BMP	Secreted Signaling	KEGG: hsa04350; PMID:26893264
FB1	CM2	BMP6	BMPR1A_BMPR2	0.016859	0	BMP6 - (BMPR1A+BMPR2)	BMP	Secreted Signaling	KEGG: hsa04350; PMID:26893264
FB2	CM2	BMP6	BMPR1A_BMPR2	0.0159257	0	BMP6 - (BMPR1A+BMPR2)	BMP	Secreted Signaling	KEGG: hsa04350; PMID:26893264
FB3	CM2	BMP6	BMPR1A_BMPR2	0.0133942	0	BMP6 - (BMPR1A+BMPR2)	BMP	Secreted Signaling	KEGG: hsa04350; PMID:26893264
venousEC	CM2	BMP6	BMPR1A_BMPR2	0.0115226	0	BMP6 - (BMPR1A+BMPR2)	BMP	Secreted Signaling	KEGG: hsa04350; PMID:26893264
arterialEC2	CM2	BMP6	BMPR1A_BMPR2	0.0130894	0	BMP6 - (BMPR1A+BMPR2)	BMP	Secreted Signaling	KEGG: hsa04350; PMID:26893264
FB1	pericyte1	BMP6	BMPR1A_BMPR2	0.0132302	0	BMP6 - (BMPR1A+BMPR2)	BMP	Secreted Signaling	KEGG: hsa04350; PMID:26893264
FB2	pericyte1	BMP6	BMPR1A_BMPR2	0.012497	0	BMP6 - (BMPR1A+BMPR2)	BMP	Secreted Signaling	KEGG: hsa04350; PMID:26893264
FB3	pericyte1	BMP6	BMPR1A_BMPR2	0.0105032	0	BMP6 - (BMPR1A+BMPR2)	BMP	Secreted Signaling	KEGG: hsa04350; PMID:26893264
venousEC	pericyte1	BMP6	BMPR1A_BMPR2	0.00903192	0	BMP6 - (BMPR1A+BMPR2)	BMP	Secreted Signaling	KEGG: hsa04350; PMID:26893264
arterialEC2	pericyte1	BMP6	BMPR1A_BMPR2	0.0102635	0	BMP6 - (BMPR1A+BMPR2)	BMP	Secreted Signaling	KEGG: hsa04350; PMID:26893264
FB1	pericyte2	BMP6	BMPR1A_BMPR2	0.0134491	0	BMP6 - (BMPR1A+BMPR2)	BMP	Secreted Signaling	KEGG: hsa04350; PMID:26893264
FB2	pericyte2	BMP6	BMPR1A_BMPR2	0.0127038	0	BMP6 - (BMPR1A+BMPR2)	BMP	Secreted Signaling	KEGG: hsa04350; PMID:26893264
FB3	pericyte2	BMP6	BMPR1A_BMPR2	0.0106775	0	BMP6 - (BMPR1A+BMPR2)	BMP	Secreted Signaling	KEGG: hsa04350; PMID:26893264
venousEC	pericyte2	BMP6	BMPR1A_BMPR2	0.00918198	0	BMP6 - (BMPR1A+BMPR2)	BMP	Secreted Signaling	KEGG: hsa04350; PMID:26893264
arterialEC2	pericyte2	BMP6	BMPR1A_BMPR2	0.0104339	0	BMP6 - (BMPR1A+BMPR2)	BMP	Secreted Signaling	KEGG: hsa04350; PMID:26893264
FB1	pericyte3	BMP6	BMPR1A_BMPR2	0.0133851	0	BMP6 - (BMPR1A+BMPR2)	BMP	Secreted Signaling	KEGG: hsa04350; PMID:26893264
FB2	pericyte3	BMP6	BMPR1A_BMPR2	0.0126434	0	BMP6 - (BMPR1A+BMPR2)	BMP	Secreted Signaling	KEGG: hsa04350; PMID:26893264
FB3	pericyte3	BMP6	BMPR1A_BMPR2	0.0106266	0	BMP6 - (BMPR1A+BMPR2)	BMP	Secreted Signaling	KEGG: hsa04350; PMID:26893264
venousEC	pericyte3	BMP6	BMPR1A_BMPR2	0.00913811	0	BMP6 - (BMPR1A+BMPR2)	BMP	Secreted Signaling	KEGG: hsa04350; PMID:26893264
arterialEC2	pericyte3	BMP6	BMPR1A_BMPR2	0.0103841	0	BMP6 - (BMPR1A+BMPR2)	BMP	Secreted Signaling	KEGG: hsa04350; PMID:26893264
FB1	SMC1	BMP6	BMPR1A_BMPR2	0.0190922	0	BMP6 - (BMPR1A+BMPR2)	BMP	Secreted Signaling	KEGG: hsa04350; PMID:26893264
FB2	SMC1	BMP6	BMPR1A_BMPR2	0.018036	0	BMP6 - (BMPR1A+BMPR2)	BMP	Secreted Signaling	KEGG: hsa04350; PMID:26893264
FB3	SMC1	BMP6	BMPR1A_BMPR2	0.0151755	0	BMP6 - (BMPR1A+BMPR2)	BMP	Secreted Signaling	KEGG: hsa04350; PMID:26893264
venousEC	SMC1	BMP6	BMPR1A_BMPR2	0.0130583	0	BMP6 - (BMPR1A+BMPR2)	BMP	Secreted Signaling	KEGG: hsa04350; PMID:26893264
arterialEC2	SMC1	BMP6	BMPR1A_BMPR2	0.0148308	0	BMP6 - (BMPR1A+BMPR2)	BMP	Secreted Signaling	KEGG: hsa04350; PMID:26893264
FB1	SMC2	BMP6	BMPR1A_BMPR2	0.0143553	0	BMP6 - (BMPR1A+BMPR2)	BMP	Secreted Signaling	KEGG: hsa04350; PMID:26893264
FB2	SMC2	BMP6	BMPR1A_BMPR2	0.01356	0	BMP6 - (BMPR1A+BMPR2)	BMP	Secreted Signaling	KEGG: hsa04350; PMID:26893264
FB3	SMC2	BMP6	BMPR1A_BMPR2	0.0113991	0	BMP6 - (BMPR1A+BMPR2)	BMP	Secreted Signaling	KEGG: hsa04350; PMID:26893264
venousEC	SMC2	BMP6	BMPR1A_BMPR2	0.00980352	0	BMP6 - (BMPR1A+BMPR2)	BMP	Secreted Signaling	KEGG: hsa04350; PMID:26893264
arterialEC2	SMC2	BMP6	BMPR1A_BMPR2	0.0111392	0	BMP6 - (BMPR1A+BMPR2)	BMP	Secreted Signaling	KEGG: hsa04350; PMID:26893264
FB1	MAC1	BMP6	BMPR1A_BMPR2	0.00555797	0	BMP6 - (BMPR1A+BMPR2)	BMP	Secreted Signaling	KEGG: hsa04350; PMID:26893264
FB2	MAC1	BMP6	BMPR1A_BMPR2	0.00524923	0	BMP6 - (BMPR1A+BMPR2)	BMP	Secreted Signaling	KEGG: hsa04350; PMID:26893264
FB3	MAC1	BMP6	BMPR1A_BMPR2	0.00440531	0	BMP6 - (BMPR1A+BMPR2)	BMP	Secreted Signaling	KEGG: hsa04350; PMID:26893264
venousEC	MAC1	BMP6	BMPR1A_BMPR2	0.00378494	0	BMP6 - (BMPR1A+BMPR2)	BMP	Secreted Signaling	KEGG: hsa04350; PMID:26893264
arterialEC2	MAC1	BMP6	BMPR1A_BMPR2	0.00430417	0	BMP6 - (BMPR1A+BMPR2)	BMP	Secreted Signaling	KEGG: hsa04350; PMID:26893264
FB1	MAC2	BMP6	BMPR1A_BMPR2	0.0061755	0	BMP6 - (BMPR1A+BMPR2)	BMP	Secreted Signaling	KEGG: hsa04350; PMID:26893264
FB2	MAC2	BMP6	BMPR1A_BMPR2	0.00583252	0	BMP6 - (BMPR1A+BMPR2)	BMP	Secreted Signaling	KEGG: hsa04350; PMID:26893264
FB3	MAC2	BMP6	BMPR1A_BMPR2	0.0048954	0	BMP6 - (BMPR1A+BMPR2)	BMP	Secreted Signaling	KEGG: hsa04350; PMID:26893264
venousEC	MAC2	BMP6	BMPR1A_BMPR2	0.0042063	0	BMP6 - (BMPR1A+BMPR2)	BMP	Secreted Signaling	KEGG: hsa04350; PMID:26893264
arterialEC2	MAC2	BMP6	BMPR1A_BMPR2	0.00478306	0	BMP6 - (BMPR1A+BMPR2)	BMP	Secreted Signaling	KEGG: hsa04350; PMID:26893264
FB1	MAC3	BMP6	BMPR1A_BMPR2	0.00615923	0	BMP6 - (BMPR1A+BMPR2)	BMP	Secreted Signaling	KEGG: hsa04350; PMID:26893264
FB2	MAC3	BMP6	BMPR1A_BMPR2	0.00581715	0	BMP6 - (BMPR1A+BMPR2)	BMP	Secreted Signaling	KEGG: hsa04350; PMID:26893264
FB3	MAC3	BMP6	BMPR1A_BMPR2	0.00488249	0	BMP6 - (BMPR1A+BMPR2)	BMP	Secreted Signaling	KEGG: hsa04350; PMID:26893264
venousEC	MAC3	BMP6	BMPR1A_BMPR2	0.0041952	0	BMP6 - (BMPR1A+BMPR2)	BMP	Secreted Signaling	KEGG: hsa04350; PMID:26893264
arterialEC2	MAC3	BMP6	BMPR1A_BMPR2	0.00477044	0	BMP6 - (BMPR1A+BMPR2)	BMP	Secreted Signaling	KEGG: hsa04350; PMID:26893264
FB1	MAC4	BMP6	BMPR1A_BMPR2	0.00334185	0	BMP6 - (BMPR1A+BMPR2)	BMP	Secreted Signaling	KEGG: hsa04350; PMID:26893264
FB2	MAC4	BMP6	BMPR1A_BMPR2	0.00315609	0	BMP6 - (BMPR1A+BMPR2)	BMP	Secreted Signaling	KEGG: hsa04350; PMID:26893264
FB3	MAC4	BMP6	BMPR1A_BMPR2	0.00264757	0	BMP6 - (BMPR1A+BMPR2)	BMP	Secreted Signaling	KEGG: hsa04350; PMID:26893264
venousEC	MAC4	BMP6	BMPR1A_BMPR2	0.00227416	0	BMP6 - (BMPR1A+BMPR2)	BMP	Secreted Signaling	KEGG: hsa04350; PMID:26893264
arterialEC2	MAC4	BMP6	BMPR1A_BMPR2	0.00258667	0	BMP6 - (BMPR1A+BMPR2)	BMP	Secreted Signaling	KEGG: hsa04350; PMID:26893264
FB1	naiveT	BMP6	BMPR1A_BMPR2	0.00387327	0	BMP6 - (BMPR1A+BMPR2)	BMP	Secreted Signaling	KEGG: hsa04350; PMID:26893264
FB2	naiveT	BMP6	BMPR1A_BMPR2	0.003658	0	BMP6 - (BMPR1A+BMPR2)	BMP	Secreted Signaling	KEGG: hsa04350; PMID:26893264
FB3	naiveT	BMP6	BMPR1A_BMPR2	0.00306892	0	BMP6 - (BMPR1A+BMPR2)	BMP	Secreted Signaling	KEGG: hsa04350; PMID:26893264
venousEC	naiveT	BMP6	BMPR1A_BMPR2	0.00263624	0	BMP6 - (BMPR1A+BMPR2)	BMP	Secreted Signaling	KEGG: hsa04350; PMID:26893264
arterialEC2	naiveT	BMP6	BMPR1A_BMPR2	0.00299837	0	BMP6 - (BMPR1A+BMPR2)	BMP	Secreted Signaling	KEGG: hsa04350; PMID:26893264
FB1	effectorT/NK	BMP6	BMPR1A_BMPR2	0.00370149	0	BMP6 - (BMPR1A+BMPR2)	BMP	Secreted Signaling	KEGG: hsa04350; PMID:26893264
FB2	effectorT/NK	BMP6	BMPR1A_BMPR2	0.00349575	0	BMP6 - (BMPR1A+BMPR2)	BMP	Secreted Signaling	KEGG: hsa04350; PMID:26893264
FB3	effectorT/NK	BMP6	BMPR1A_BMPR2	0.00293271	0	BMP6 - (BMPR1A+BMPR2)	BMP	Secreted Signaling	KEGG: hsa04350; PMID:26893264
venousEC	effectorT/NK	BMP6	BMPR1A_BMPR2	0.00251918	0	BMP6 - (BMPR1A+BMPR2)	BMP	Secreted Signaling	KEGG: hsa04350; PMID:26893264
arterialEC2	effectorT/NK	BMP6	BMPR1A_BMPR2	0.00286528	0	BMP6 - (BMPR1A+BMPR2)	BMP	Secreted Signaling	KEGG: hsa04350; PMID:26893264
FB1	Bcell	BMP6	BMPR1A_BMPR2	0.0031288	0	BMP6 - (BMPR1A+BMPR2)	BMP	Secreted Signaling	KEGG: hsa04350; PMID:26893264
FB2	Bcell	BMP6	BMPR1A_BMPR2	0.00295486	0	BMP6 - (BMPR1A+BMPR2)	BMP	Secreted Signaling	KEGG: hsa04350; PMID:26893264
FB3	Bcell	BMP6	BMPR1A_BMPR2	0.00247867	0	BMP6 - (BMPR1A+BMPR2)	BMP	Secreted Signaling	KEGG: hsa04350; PMID:26893264
venousEC	Bcell	BMP6	BMPR1A_BMPR2	0.00212903	0	BMP6 - (BMPR1A+BMPR2)	BMP	Secreted Signaling	KEGG: hsa04350; PMID:26893264
arterialEC2	Bcell	BMP6	BMPR1A_BMPR2	0.00242165	0	BMP6 - (BMPR1A+BMPR2)	BMP	Secreted Signaling	KEGG: hsa04350; PMID:26893264
FB1	neuronal	BMP6	BMPR1A_BMPR2	0.0113028	0	BMP6 - (BMPR1A+BMPR2)	BMP	Secreted Signaling	KEGG: hsa04350; PMID:26893264
FB2	neuronal	BMP6	BMPR1A_BMPR2	0.0106761	0	BMP6 - (BMPR1A+BMPR2)	BMP	Secreted Signaling	KEGG: hsa04350; PMID:26893264
FB3	neuronal	BMP6	BMPR1A_BMPR2	0.00896951	0	BMP6 - (BMPR1A+BMPR2)	BMP	Secreted Signaling	KEGG: hsa04350; PMID:26893264
venousEC	neuronal	BMP6	BMPR1A_BMPR2	0.00771135	0	BMP6 - (BMPR1A+BMPR2)	BMP	Secreted Signaling	KEGG: hsa04350; PMID:26893264
arterialEC2	neuronal	BMP6	BMPR1A_BMPR2	0.0087645	0	BMP6 - (BMPR1A+BMPR2)	BMP	Secreted Signaling	KEGG: hsa04350; PMID:26893264
FB1	neuronal	BMP6	BMPR1B_BMPR2	0.0135626	0	BMP6 - (BMPR1B+BMPR2)	BMP	Secreted Signaling	KEGG: hsa04350; PMID:26893264
FB2	neuronal	BMP6	BMPR1B_BMPR2	0.012811	0	BMP6 - (BMPR1B+BMPR2)	BMP	Secreted Signaling	KEGG: hsa04350; PMID:26893264
FB3	neuronal	BMP6	BMPR1B_BMPR2	0.0107679	0	BMP6 - (BMPR1B+BMPR2)	BMP	Secreted Signaling	KEGG: hsa04350; PMID:26893264
venousEC	neuronal	BMP6	BMPR1B_BMPR2	0.0092598	0	BMP6 - (BMPR1B+BMPR2)	BMP	Secreted Signaling	KEGG: hsa04350; PMID:26893264
arterialEC2	neuronal	BMP6	BMPR1B_BMPR2	0.0105222	0	BMP6 - (BMPR1B+BMPR2)	BMP	Secreted Signaling	KEGG: hsa04350; PMID:26893264
FB4	FB1	WNT2B	FZD4_LRP5	0.000583382	0	WNT2B - (FZD4+LRP5)	WNT	Secreted Signaling	KEGG: hsa04310; PMID: 23209147
arterialEC1	FB1	WNT2B	FZD4_LRP5	0.00129658	0	WNT2B - (FZD4+LRP5)	WNT	Secreted Signaling	KEGG: hsa04310; PMID: 23209147
venousEC	FB1	WNT2B	FZD4_LRP5	0.000588118	0	WNT2B - (FZD4+LRP5)	WNT	Secreted Signaling	KEGG: hsa04310; PMID: 23209147
arterialEC2	FB1	WNT2B	FZD4_LRP5	0.00115063	0	WNT2B - (FZD4+LRP5)	WNT	Secreted Signaling	KEGG: hsa04310; PMID: 23209147
capEC3	FB1	WNT2B	FZD4_LRP5	0.00099941	0	WNT2B - (FZD4+LRP5)	WNT	Secreted Signaling	KEGG: hsa04310; PMID: 23209147
MAC3	FB1	WNT2B	FZD4_LRP5	0.00123272	0	WNT2B - (FZD4+LRP5)	WNT	Secreted Signaling	KEGG: hsa04310; PMID: 23209147
MAC4	FB1	WNT2B	FZD4_LRP5	0.00110395	0	WNT2B - (FZD4+LRP5)	WNT	Secreted Signaling	KEGG: hsa04310; PMID: 23209147
FB4	FB2	WNT2B	FZD4_LRP5	0.00061853	0	WNT2B - (FZD4+LRP5)	WNT	Secreted Signaling	KEGG: hsa04310; PMID: 23209147
arterialEC1	FB2	WNT2B	FZD4_LRP5	0.00137454	0	WNT2B - (FZD4+LRP5)	WNT	Secreted Signaling	KEGG: hsa04310; PMID: 23209147
venousEC	FB2	WNT2B	FZD4_LRP5	0.000623549	0	WNT2B - (FZD4+LRP5)	WNT	Secreted Signaling	KEGG: hsa04310; PMID: 23209147
arterialEC2	FB2	WNT2B	FZD4_LRP5	0.00121974	0	WNT2B - (FZD4+LRP5)	WNT	Secreted Signaling	KEGG: hsa04310; PMID: 23209147
capEC3	FB2	WNT2B	FZD4_LRP5	0.00105955	0	WNT2B - (FZD4+LRP5)	WNT	Secreted Signaling	KEGG: hsa04310; PMID: 23209147
MAC3	FB2	WNT2B	FZD4_LRP5	0.00130688	0	WNT2B - (FZD4+LRP5)	WNT	Secreted Signaling	KEGG: hsa04310; PMID: 23209147
MAC4	FB2	WNT2B	FZD4_LRP5	0.00117039	0	WNT2B - (FZD4+LRP5)	WNT	Secreted Signaling	KEGG: hsa04310; PMID: 23209147
FB4	FB3	WNT2B	FZD4_LRP5	0.000773921	0	WNT2B - (FZD4+LRP5)	WNT	Secreted Signaling	KEGG: hsa04310; PMID: 23209147
arterialEC1	FB3	WNT2B	FZD4_LRP5	0.00171981	0	WNT2B - (FZD4+LRP5)	WNT	Secreted Signaling	KEGG: hsa04310; PMID: 23209147
venousEC	FB3	WNT2B	FZD4_LRP5	0.000780201	0	WNT2B - (FZD4+LRP5)	WNT	Secreted Signaling	KEGG: hsa04310; PMID: 23209147
arterialEC2	FB3	WNT2B	FZD4_LRP5	0.00152612	0	WNT2B - (FZD4+LRP5)	WNT	Secreted Signaling	KEGG: hsa04310; PMID: 23209147
capEC3	FB3	WNT2B	FZD4_LRP5	0.00132572	0	WNT2B - (FZD4+LRP5)	WNT	Secreted Signaling	KEGG: hsa04310; PMID: 23209147
MAC3	FB3	WNT2B	FZD4_LRP5	0.00163517	0	WNT2B - (FZD4+LRP5)	WNT	Secreted Signaling	KEGG: hsa04310; PMID: 23209147
MAC4	FB3	WNT2B	FZD4_LRP5	0.0014644	0	WNT2B - (FZD4+LRP5)	WNT	Secreted Signaling	KEGG: hsa04310; PMID: 23209147
FB4	capEC1	WNT2B	FZD4_LRP5	0.00117186	0	WNT2B - (FZD4+LRP5)	WNT	Secreted Signaling	KEGG: hsa04310; PMID: 23209147
arterialEC1	capEC1	WNT2B	FZD4_LRP5	0.00260257	0	WNT2B - (FZD4+LRP5)	WNT	Secreted Signaling	KEGG: hsa04310; PMID: 23209147
venousEC	capEC1	WNT2B	FZD4_LRP5	0.00118136	0	WNT2B - (FZD4+LRP5)	WNT	Secreted Signaling	KEGG: hsa04310; PMID: 23209147
arterialEC2	capEC1	WNT2B	FZD4_LRP5	0.00230881	0	WNT2B - (FZD4+LRP5)	WNT	Secreted Signaling	KEGG: hsa04310; PMID: 23209147
capEC3	capEC1	WNT2B	FZD4_LRP5	0.0020067	0	WNT2B - (FZD4+LRP5)	WNT	Secreted Signaling	KEGG: hsa04310; PMID: 23209147
MAC3	capEC1	WNT2B	FZD4_LRP5	0.00247491	0	WNT2B - (FZD4+LRP5)	WNT	Secreted Signaling	KEGG: hsa04310; PMID: 23209147
MAC4	capEC1	WNT2B	FZD4_LRP5	0.0022167	0	WNT2B - (FZD4+LRP5)	WNT	Secreted Signaling	KEGG: hsa04310; PMID: 23209147
FB4	capEC2	WNT2B	FZD4_LRP5	0.00114451	0	WNT2B - (FZD4+LRP5)	WNT	Secreted Signaling	KEGG: hsa04310; PMID: 23209147
arterialEC1	capEC2	WNT2B	FZD4_LRP5	0.00254179	0	WNT2B - (FZD4+LRP5)	WNT	Secreted Signaling	KEGG: hsa04310; PMID: 23209147
venousEC	capEC2	WNT2B	FZD4_LRP5	0.00115379	0	WNT2B - (FZD4+LRP5)	WNT	Secreted Signaling	KEGG: hsa04310; PMID: 23209147
arterialEC2	capEC2	WNT2B	FZD4_LRP5	0.00225488	0	WNT2B - (FZD4+LRP5)	WNT	Secreted Signaling	KEGG: hsa04310; PMID: 23209147
capEC3	capEC2	WNT2B	FZD4_LRP5	0.00195984	0	WNT2B - (FZD4+LRP5)	WNT	Secreted Signaling	KEGG: hsa04310; PMID: 23209147
MAC3	capEC2	WNT2B	FZD4_LRP5	0.00241712	0	WNT2B - (FZD4+LRP5)	WNT	Secreted Signaling	KEGG: hsa04310; PMID: 23209147
MAC4	capEC2	WNT2B	FZD4_LRP5	0.00216495	0	WNT2B - (FZD4+LRP5)	WNT	Secreted Signaling	KEGG: hsa04310; PMID: 23209147
FB4	arterialEC1	WNT2B	FZD4_LRP5	0.00104494	0	WNT2B - (FZD4+LRP5)	WNT	Secreted Signaling	KEGG: hsa04310; PMID: 23209147
arterialEC1	arterialEC1	WNT2B	FZD4_LRP5	0.00232138	0	WNT2B - (FZD4+LRP5)	WNT	Secreted Signaling	KEGG: hsa04310; PMID: 23209147
venousEC	arterialEC1	WNT2B	FZD4_LRP5	0.00105342	0	WNT2B - (FZD4+LRP5)	WNT	Secreted Signaling	KEGG: hsa04310; PMID: 23209147
arterialEC2	arterialEC1	WNT2B	FZD4_LRP5	0.00205964	0	WNT2B - (FZD4+LRP5)	WNT	Secreted Signaling	KEGG: hsa04310; PMID: 23209147
capEC3	arterialEC1	WNT2B	FZD4_LRP5	0.00178966	0	WNT2B - (FZD4+LRP5)	WNT	Secreted Signaling	KEGG: hsa04310; PMID: 23209147
MAC3	arterialEC1	WNT2B	FZD4_LRP5	0.00220732	0	WNT2B - (FZD4+LRP5)	WNT	Secreted Signaling	KEGG: hsa04310; PMID: 23209147
MAC4	arterialEC1	WNT2B	FZD4_LRP5	0.00197691	0	WNT2B - (FZD4+LRP5)	WNT	Secreted Signaling	KEGG: hsa04310; PMID: 23209147
FB4	venousEC	WNT2B	FZD4_LRP5	0.00268726	0	WNT2B - (FZD4+LRP5)	WNT	Secreted Signaling	KEGG: hsa04310; PMID: 23209147
arterialEC1	venousEC	WNT2B	FZD4_LRP5	0.00595386	0	WNT2B - (FZD4+LRP5)	WNT	Secreted Signaling	KEGG: hsa04310; PMID: 23209147
venousEC	venousEC	WNT2B	FZD4_LRP5	0.00270898	0	WNT2B - (FZD4+LRP5)	WNT	Secreted Signaling	KEGG: hsa04310; PMID: 23209147
arterialEC2	venousEC	WNT2B	FZD4_LRP5	0.00527598	0	WNT2B - (FZD4+LRP5)	WNT	Secreted Signaling	KEGG: hsa04310; PMID: 23209147
capEC3	venousEC	WNT2B	FZD4_LRP5	0.00459535	0	WNT2B - (FZD4+LRP5)	WNT	Secreted Signaling	KEGG: hsa04310; PMID: 23209147
MAC3	venousEC	WNT2B	FZD4_LRP5	0.00566573	0	WNT2B - (FZD4+LRP5)	WNT	Secreted Signaling	KEGG: hsa04310; PMID: 23209147
MAC4	venousEC	WNT2B	FZD4_LRP5	0.00507703	0	WNT2B - (FZD4+LRP5)	WNT	Secreted Signaling	KEGG: hsa04310; PMID: 23209147
FB4	arterialEC2	WNT2B	FZD4_LRP5	0.000686373	0	WNT2B - (FZD4+LRP5)	WNT	Secreted Signaling	KEGG: hsa04310; PMID: 23209147
arterialEC1	arterialEC2	WNT2B	FZD4_LRP5	0.00152501	0	WNT2B - (FZD4+LRP5)	WNT	Secreted Signaling	KEGG: hsa04310; PMID: 23209147
venousEC	arterialEC2	WNT2B	FZD4_LRP5	0.000691942	0	WNT2B - (FZD4+LRP5)	WNT	Secreted Signaling	KEGG: hsa04310; PMID: 23209147
arterialEC2	arterialEC2	WNT2B	FZD4_LRP5	0.00135314	0	WNT2B - (FZD4+LRP5)	WNT	Secreted Signaling	KEGG: hsa04310; PMID: 23209147
capEC3	arterialEC2	WNT2B	FZD4_LRP5	0.00117564	0	WNT2B - (FZD4+LRP5)	WNT	Secreted Signaling	KEGG: hsa04310; PMID: 23209147
MAC3	arterialEC2	WNT2B	FZD4_LRP5	0.00145002	0	WNT2B - (FZD4+LRP5)	WNT	Secreted Signaling	KEGG: hsa04310; PMID: 23209147
MAC4	arterialEC2	WNT2B	FZD4_LRP5	0.00129863	0	WNT2B - (FZD4+LRP5)	WNT	Secreted Signaling	KEGG: hsa04310; PMID: 23209147
FB4	capEC3	WNT2B	FZD4_LRP5	0.00100441	0	WNT2B - (FZD4+LRP5)	WNT	Secreted Signaling	KEGG: hsa04310; PMID: 23209147
arterialEC1	capEC3	WNT2B	FZD4_LRP5	0.00223132	0	WNT2B - (FZD4+LRP5)	WNT	Secreted Signaling	KEGG: hsa04310; PMID: 23209147
venousEC	capEC3	WNT2B	FZD4_LRP5	0.00101255	0	WNT2B - (FZD4+LRP5)	WNT	Secreted Signaling	KEGG: hsa04310; PMID: 23209147
arterialEC2	capEC3	WNT2B	FZD4_LRP5	0.00197972	0	WNT2B - (FZD4+LRP5)	WNT	Secreted Signaling	KEGG: hsa04310; PMID: 23209147
capEC3	capEC3	WNT2B	FZD4_LRP5	0.00172023	0	WNT2B - (FZD4+LRP5)	WNT	Secreted Signaling	KEGG: hsa04310; PMID: 23209147
MAC3	capEC3	WNT2B	FZD4_LRP5	0.00212169	0	WNT2B - (FZD4+LRP5)	WNT	Secreted Signaling	KEGG: hsa04310; PMID: 23209147
MAC4	capEC3	WNT2B	FZD4_LRP5	0.00190022	0	WNT2B - (FZD4+LRP5)	WNT	Secreted Signaling	KEGG: hsa04310; PMID: 23209147
FB4	immuneEC	WNT2B	FZD4_LRP5	0.00113182	0	WNT2B - (FZD4+LRP5)	WNT	Secreted Signaling	KEGG: hsa04310; PMID: 23209147
arterialEC1	immuneEC	WNT2B	FZD4_LRP5	0.00251393	0	WNT2B - (FZD4+LRP5)	WNT	Secreted Signaling	KEGG: hsa04310; PMID: 23209147
venousEC	immuneEC	WNT2B	FZD4_LRP5	0.001141	0	WNT2B - (FZD4+LRP5)	WNT	Secreted Signaling	KEGG: hsa04310; PMID: 23209147
arterialEC2	immuneEC	WNT2B	FZD4_LRP5	0.0022303	0	WNT2B - (FZD4+LRP5)	WNT	Secreted Signaling	KEGG: hsa04310; PMID: 23209147
capEC3	immuneEC	WNT2B	FZD4_LRP5	0.00193826	0	WNT2B - (FZD4+LRP5)	WNT	Secreted Signaling	KEGG: hsa04310; PMID: 23209147
MAC3	immuneEC	WNT2B	FZD4_LRP5	0.00239054	0	WNT2B - (FZD4+LRP5)	WNT	Secreted Signaling	KEGG: hsa04310; PMID: 23209147
MAC4	immuneEC	WNT2B	FZD4_LRP5	0.00214108	0	WNT2B - (FZD4+LRP5)	WNT	Secreted Signaling	KEGG: hsa04310; PMID: 23209147
FB4	lEC	WNT2B	FZD4_LRP5	0.00170197	0	WNT2B - (FZD4+LRP5)	WNT	Secreted Signaling	KEGG: hsa04310; PMID: 23209147
arterialEC1	lEC	WNT2B	FZD4_LRP5	0.00377725	0	WNT2B - (FZD4+LRP5)	WNT	Secreted Signaling	KEGG: hsa04310; PMID: 23209147
venousEC	lEC	WNT2B	FZD4_LRP5	0.00171576	0	WNT2B - (FZD4+LRP5)	WNT	Secreted Signaling	KEGG: hsa04310; PMID: 23209147
arterialEC2	lEC	WNT2B	FZD4_LRP5	0.00334982	0	WNT2B - (FZD4+LRP5)	WNT	Secreted Signaling	KEGG: hsa04310; PMID: 23209147
capEC3	lEC	WNT2B	FZD4_LRP5	0.00291329	0	WNT2B - (FZD4+LRP5)	WNT	Secreted Signaling	KEGG: hsa04310; PMID: 23209147
MAC3	lEC	WNT2B	FZD4_LRP5	0.0035927	0	WNT2B - (FZD4+LRP5)	WNT	Secreted Signaling	KEGG: hsa04310; PMID: 23209147
MAC4	lEC	WNT2B	FZD4_LRP5	0.00321831	0	WNT2B - (FZD4+LRP5)	WNT	Secreted Signaling	KEGG: hsa04310; PMID: 23209147
FB4	capEC1	WNT2B	FZD6_LRP5	0.00117925	0	WNT2B - (FZD6+LRP5)	WNT	Secreted Signaling	KEGG: hsa04310; PMID: 23209147
arterialEC1	capEC1	WNT2B	FZD6_LRP5	0.00261896	0	WNT2B - (FZD6+LRP5)	WNT	Secreted Signaling	KEGG: hsa04310; PMID: 23209147
venousEC	capEC1	WNT2B	FZD6_LRP5	0.00118881	0	WNT2B - (FZD6+LRP5)	WNT	Secreted Signaling	KEGG: hsa04310; PMID: 23209147
arterialEC2	capEC1	WNT2B	FZD6_LRP5	0.00232334	0	WNT2B - (FZD6+LRP5)	WNT	Secreted Signaling	KEGG: hsa04310; PMID: 23209147
capEC3	capEC1	WNT2B	FZD6_LRP5	0.00201934	0	WNT2B - (FZD6+LRP5)	WNT	Secreted Signaling	KEGG: hsa04310; PMID: 23209147
MAC3	capEC1	WNT2B	FZD6_LRP5	0.0024905	0	WNT2B - (FZD6+LRP5)	WNT	Secreted Signaling	KEGG: hsa04310; PMID: 23209147
MAC4	capEC1	WNT2B	FZD6_LRP5	0.00223067	0	WNT2B - (FZD6+LRP5)	WNT	Secreted Signaling	KEGG: hsa04310; PMID: 23209147
FB4	capEC2	WNT2B	FZD6_LRP5	0.00108936	0	WNT2B - (FZD6+LRP5)	WNT	Secreted Signaling	KEGG: hsa04310; PMID: 23209147
arterialEC1	capEC2	WNT2B	FZD6_LRP5	0.0024195	0	WNT2B - (FZD6+LRP5)	WNT	Secreted Signaling	KEGG: hsa04310; PMID: 23209147
venousEC	capEC2	WNT2B	FZD6_LRP5	0.00109819	0	WNT2B - (FZD6+LRP5)	WNT	Secreted Signaling	KEGG: hsa04310; PMID: 23209147
arterialEC2	capEC2	WNT2B	FZD6_LRP5	0.00214647	0	WNT2B - (FZD6+LRP5)	WNT	Secreted Signaling	KEGG: hsa04310; PMID: 23209147
capEC3	capEC2	WNT2B	FZD6_LRP5	0.00186549	0	WNT2B - (FZD6+LRP5)	WNT	Secreted Signaling	KEGG: hsa04310; PMID: 23209147
MAC3	capEC2	WNT2B	FZD6_LRP5	0.00230078	0	WNT2B - (FZD6+LRP5)	WNT	Secreted Signaling	KEGG: hsa04310; PMID: 23209147
MAC4	capEC2	WNT2B	FZD6_LRP5	0.00206071	0	WNT2B - (FZD6+LRP5)	WNT	Secreted Signaling	KEGG: hsa04310; PMID: 23209147
FB4	arterialEC1	WNT2B	FZD6_LRP5	0.00183256	0	WNT2B - (FZD6+LRP5)	WNT	Secreted Signaling	KEGG: hsa04310; PMID: 23209147
arterialEC1	arterialEC1	WNT2B	FZD6_LRP5	0.00406722	0	WNT2B - (FZD6+LRP5)	WNT	Secreted Signaling	KEGG: hsa04310; PMID: 23209147
venousEC	arterialEC1	WNT2B	FZD6_LRP5	0.00184741	0	WNT2B - (FZD6+LRP5)	WNT	Secreted Signaling	KEGG: hsa04310; PMID: 23209147
arterialEC2	arterialEC1	WNT2B	FZD6_LRP5	0.00360703	0	WNT2B - (FZD6+LRP5)	WNT	Secreted Signaling	KEGG: hsa04310; PMID: 23209147
capEC3	arterialEC1	WNT2B	FZD6_LRP5	0.00313689	0	WNT2B - (FZD6+LRP5)	WNT	Secreted Signaling	KEGG: hsa04310; PMID: 23209147
MAC3	arterialEC1	WNT2B	FZD6_LRP5	0.00386846	0	WNT2B - (FZD6+LRP5)	WNT	Secreted Signaling	KEGG: hsa04310; PMID: 23209147
MAC4	arterialEC1	WNT2B	FZD6_LRP5	0.00346531	0	WNT2B - (FZD6+LRP5)	WNT	Secreted Signaling	KEGG: hsa04310; PMID: 23209147
FB4	venousEC	WNT2B	FZD6_LRP5	0.00157232	0	WNT2B - (FZD6+LRP5)	WNT	Secreted Signaling	KEGG: hsa04310; PMID: 23209147
arterialEC1	venousEC	WNT2B	FZD6_LRP5	0.00348934	0	WNT2B - (FZD6+LRP5)	WNT	Secreted Signaling	KEGG: hsa04310; PMID: 23209147
venousEC	venousEC	WNT2B	FZD6_LRP5	0.00158506	0	WNT2B - (FZD6+LRP5)	WNT	Secreted Signaling	KEGG: hsa04310; PMID: 23209147
arterialEC2	venousEC	WNT2B	FZD6_LRP5	0.00309441	0	WNT2B - (FZD6+LRP5)	WNT	Secreted Signaling	KEGG: hsa04310; PMID: 23209147
capEC3	venousEC	WNT2B	FZD6_LRP5	0.00269129	0	WNT2B - (FZD6+LRP5)	WNT	Secreted Signaling	KEGG: hsa04310; PMID: 23209147
MAC3	venousEC	WNT2B	FZD6_LRP5	0.0033189	0	WNT2B - (FZD6+LRP5)	WNT	Secreted Signaling	KEGG: hsa04310; PMID: 23209147
MAC4	venousEC	WNT2B	FZD6_LRP5	0.00297308	0	WNT2B - (FZD6+LRP5)	WNT	Secreted Signaling	KEGG: hsa04310; PMID: 23209147
FB4	arterialEC2	WNT2B	FZD6_LRP5	0.00122636	0	WNT2B - (FZD6+LRP5)	WNT	Secreted Signaling	KEGG: hsa04310; PMID: 23209147
arterialEC1	arterialEC2	WNT2B	FZD6_LRP5	0.00272232	0	WNT2B - (FZD6+LRP5)	WNT	Secreted Signaling	KEGG: hsa04310; PMID: 23209147
venousEC	arterialEC2	WNT2B	FZD6_LRP5	0.0012363	0	WNT2B - (FZD6+LRP5)	WNT	Secreted Signaling	KEGG: hsa04310; PMID: 23209147
arterialEC2	arterialEC2	WNT2B	FZD6_LRP5	0.00241451	0	WNT2B - (FZD6+LRP5)	WNT	Secreted Signaling	KEGG: hsa04310; PMID: 23209147
capEC3	arterialEC2	WNT2B	FZD6_LRP5	0.00209945	0	WNT2B - (FZD6+LRP5)	WNT	Secreted Signaling	KEGG: hsa04310; PMID: 23209147
MAC3	arterialEC2	WNT2B	FZD6_LRP5	0.00258914	0	WNT2B - (FZD6+LRP5)	WNT	Secreted Signaling	KEGG: hsa04310; PMID: 23209147
MAC4	arterialEC2	WNT2B	FZD6_LRP5	0.00231923	0	WNT2B - (FZD6+LRP5)	WNT	Secreted Signaling	KEGG: hsa04310; PMID: 23209147
FB4	capEC3	WNT2B	FZD6_LRP5	0.00106086	0	WNT2B - (FZD6+LRP5)	WNT	Secreted Signaling	KEGG: hsa04310; PMID: 23209147
arterialEC1	capEC3	WNT2B	FZD6_LRP5	0.00235655	0	WNT2B - (FZD6+LRP5)	WNT	Secreted Signaling	KEGG: hsa04310; PMID: 23209147
venousEC	capEC3	WNT2B	FZD6_LRP5	0.00106946	0	WNT2B - (FZD6+LRP5)	WNT	Secreted Signaling	KEGG: hsa04310; PMID: 23209147
arterialEC2	capEC3	WNT2B	FZD6_LRP5	0.00209077	0	WNT2B - (FZD6+LRP5)	WNT	Secreted Signaling	KEGG: hsa04310; PMID: 23209147
capEC3	capEC3	WNT2B	FZD6_LRP5	0.00181684	0	WNT2B - (FZD6+LRP5)	WNT	Secreted Signaling	KEGG: hsa04310; PMID: 23209147
MAC3	capEC3	WNT2B	FZD6_LRP5	0.00224082	0	WNT2B - (FZD6+LRP5)	WNT	Secreted Signaling	KEGG: hsa04310; PMID: 23209147
MAC4	capEC3	WNT2B	FZD6_LRP5	0.00200694	0	WNT2B - (FZD6+LRP5)	WNT	Secreted Signaling	KEGG: hsa04310; PMID: 23209147
FB4	immuneEC	WNT2B	FZD6_LRP5	0.00156179	0	WNT2B - (FZD6+LRP5)	WNT	Secreted Signaling	KEGG: hsa04310; PMID: 23209147
arterialEC1	immuneEC	WNT2B	FZD6_LRP5	0.00346704	0	WNT2B - (FZD6+LRP5)	WNT	Secreted Signaling	KEGG: hsa04310; PMID: 23209147
venousEC	immuneEC	WNT2B	FZD6_LRP5	0.00157444	0	WNT2B - (FZD6+LRP5)	WNT	Secreted Signaling	KEGG: hsa04310; PMID: 23209147
arterialEC2	immuneEC	WNT2B	FZD6_LRP5	0.00307509	0	WNT2B - (FZD6+LRP5)	WNT	Secreted Signaling	KEGG: hsa04310; PMID: 23209147
capEC3	immuneEC	WNT2B	FZD6_LRP5	0.00267374	0	WNT2B - (FZD6+LRP5)	WNT	Secreted Signaling	KEGG: hsa04310; PMID: 23209147
MAC3	immuneEC	WNT2B	FZD6_LRP5	0.0032974	0	WNT2B - (FZD6+LRP5)	WNT	Secreted Signaling	KEGG: hsa04310; PMID: 23209147
MAC4	immuneEC	WNT2B	FZD6_LRP5	0.00295363	0	WNT2B - (FZD6+LRP5)	WNT	Secreted Signaling	KEGG: hsa04310; PMID: 23209147
FB4	lEC	WNT2B	FZD6_LRP5	0.00174737	0	WNT2B - (FZD6+LRP5)	WNT	Secreted Signaling	KEGG: hsa04310; PMID: 23209147
arterialEC1	lEC	WNT2B	FZD6_LRP5	0.00387779	0	WNT2B - (FZD6+LRP5)	WNT	Secreted Signaling	KEGG: hsa04310; PMID: 23209147
venousEC	lEC	WNT2B	FZD6_LRP5	0.00176153	0	WNT2B - (FZD6+LRP5)	WNT	Secreted Signaling	KEGG: hsa04310; PMID: 23209147
arterialEC2	lEC	WNT2B	FZD6_LRP5	0.00343889	0	WNT2B - (FZD6+LRP5)	WNT	Secreted Signaling	KEGG: hsa04310; PMID: 23209147
capEC3	lEC	WNT2B	FZD6_LRP5	0.00299091	0	WNT2B - (FZD6+LRP5)	WNT	Secreted Signaling	KEGG: hsa04310; PMID: 23209147
MAC3	lEC	WNT2B	FZD6_LRP5	0.00368839	0	WNT2B - (FZD6+LRP5)	WNT	Secreted Signaling	KEGG: hsa04310; PMID: 23209147
MAC4	lEC	WNT2B	FZD6_LRP5	0.00330407	0	WNT2B - (FZD6+LRP5)	WNT	Secreted Signaling	KEGG: hsa04310; PMID: 23209147
FB4	FB1	WNT9A	FZD4_LRP5	0.000744779	0	WNT9A - (FZD4+LRP5)	WNT	Secreted Signaling	KEGG: hsa04310; PMID: 23209147
CM2	FB1	WNT9A	FZD4_LRP5	0.000549824	0	WNT9A - (FZD4+LRP5)	WNT	Secreted Signaling	KEGG: hsa04310; PMID: 23209147
FB4	FB2	WNT9A	FZD4_LRP5	0.000789619	0	WNT9A - (FZD4+LRP5)	WNT	Secreted Signaling	KEGG: hsa04310; PMID: 23209147
CM2	FB2	WNT9A	FZD4_LRP5	0.00058297	0	WNT9A - (FZD4+LRP5)	WNT	Secreted Signaling	KEGG: hsa04310; PMID: 23209147
FB4	FB3	WNT9A	FZD4_LRP5	0.000987984	0	WNT9A - (FZD4+LRP5)	WNT	Secreted Signaling	KEGG: hsa04310; PMID: 23209147
CM2	FB3	WNT9A	FZD4_LRP5	0.000729432	0	WNT9A - (FZD4+LRP5)	WNT	Secreted Signaling	KEGG: hsa04310; PMID: 23209147
FB4	capEC1	WNT9A	FZD4_LRP5	0.0014957	0	WNT9A - (FZD4+LRP5)	WNT	Secreted Signaling	KEGG: hsa04310; PMID: 23209147
CM2	capEC1	WNT9A	FZD4_LRP5	0.00110469	0	WNT9A - (FZD4+LRP5)	WNT	Secreted Signaling	KEGG: hsa04310; PMID: 23209147
FB4	capEC2	WNT9A	FZD4_LRP5	0.00146078	0	WNT9A - (FZD4+LRP5)	WNT	Secreted Signaling	KEGG: hsa04310; PMID: 23209147
CM2	capEC2	WNT9A	FZD4_LRP5	0.00107891	0	WNT9A - (FZD4+LRP5)	WNT	Secreted Signaling	KEGG: hsa04310; PMID: 23209147
FB4	arterialEC1	WNT9A	FZD4_LRP5	0.00133383	0	WNT9A - (FZD4+LRP5)	WNT	Secreted Signaling	KEGG: hsa04310; PMID: 23209147
CM2	arterialEC1	WNT9A	FZD4_LRP5	0.000984959	0	WNT9A - (FZD4+LRP5)	WNT	Secreted Signaling	KEGG: hsa04310; PMID: 23209147
FB4	venousEC	WNT9A	FZD4_LRP5	0.00342717	0	WNT9A - (FZD4+LRP5)	WNT	Secreted Signaling	KEGG: hsa04310; PMID: 23209147
CM2	venousEC	WNT9A	FZD4_LRP5	0.00253499	0	WNT9A - (FZD4+LRP5)	WNT	Secreted Signaling	KEGG: hsa04310; PMID: 23209147
FB4	arterialEC2	WNT9A	FZD4_LRP5	0.000876172	0	WNT9A - (FZD4+LRP5)	WNT	Secreted Signaling	KEGG: hsa04310; PMID: 23209147
CM2	arterialEC2	WNT9A	FZD4_LRP5	0.00064695	0	WNT9A - (FZD4+LRP5)	WNT	Secreted Signaling	KEGG: hsa04310; PMID: 23209147
FB4	capEC3	WNT9A	FZD4_LRP5	0.00128209	0	WNT9A - (FZD4+LRP5)	WNT	Secreted Signaling	KEGG: hsa04310; PMID: 23209147
CM2	capEC3	WNT9A	FZD4_LRP5	0.000946754	0	WNT9A - (FZD4+LRP5)	WNT	Secreted Signaling	KEGG: hsa04310; PMID: 23209147
FB4	immuneEC	WNT9A	FZD4_LRP5	0.00144465	0	WNT9A - (FZD4+LRP5)	WNT	Secreted Signaling	KEGG: hsa04310; PMID: 23209147
CM2	immuneEC	WNT9A	FZD4_LRP5	0.00106691	0	WNT9A - (FZD4+LRP5)	WNT	Secreted Signaling	KEGG: hsa04310; PMID: 23209147
FB4	lEC	WNT9A	FZD4_LRP5	0.0021718	0	WNT9A - (FZD4+LRP5)	WNT	Secreted Signaling	KEGG: hsa04310; PMID: 23209147
CM2	lEC	WNT9A	FZD4_LRP5	0.00160474	0	WNT9A - (FZD4+LRP5)	WNT	Secreted Signaling	KEGG: hsa04310; PMID: 23209147
FB4	capEC1	WNT9A	FZD6_LRP5	0.00150512	0	WNT9A - (FZD6+LRP5)	WNT	Secreted Signaling	KEGG: hsa04310; PMID: 23209147
CM2	capEC1	WNT9A	FZD6_LRP5	0.00111166	0	WNT9A - (FZD6+LRP5)	WNT	Secreted Signaling	KEGG: hsa04310; PMID: 23209147
FB4	capEC2	WNT9A	FZD6_LRP5	0.00139043	0	WNT9A - (FZD6+LRP5)	WNT	Secreted Signaling	KEGG: hsa04310; PMID: 23209147
CM2	capEC2	WNT9A	FZD6_LRP5	0.0010269	0	WNT9A - (FZD6+LRP5)	WNT	Secreted Signaling	KEGG: hsa04310; PMID: 23209147
FB4	arterialEC1	WNT9A	FZD6_LRP5	0.00233847	0	WNT9A - (FZD6+LRP5)	WNT	Secreted Signaling	KEGG: hsa04310; PMID: 23209147
CM2	arterialEC1	WNT9A	FZD6_LRP5	0.00172786	0	WNT9A - (FZD6+LRP5)	WNT	Secreted Signaling	KEGG: hsa04310; PMID: 23209147
FB4	venousEC	WNT9A	FZD6_LRP5	0.00200633	0	WNT9A - (FZD6+LRP5)	WNT	Secreted Signaling	KEGG: hsa04310; PMID: 23209147
CM2	venousEC	WNT9A	FZD6_LRP5	0.00148252	0	WNT9A - (FZD6+LRP5)	WNT	Secreted Signaling	KEGG: hsa04310; PMID: 23209147
FB4	arterialEC2	WNT9A	FZD6_LRP5	0.00156501	0	WNT9A - (FZD6+LRP5)	WNT	Secreted Signaling	KEGG: hsa04310; PMID: 23209147
CM2	arterialEC2	WNT9A	FZD6_LRP5	0.00115622	0	WNT9A - (FZD6+LRP5)	WNT	Secreted Signaling	KEGG: hsa04310; PMID: 23209147
FB4	capEC3	WNT9A	FZD6_LRP5	0.00135412	0	WNT9A - (FZD6+LRP5)	WNT	Secreted Signaling	KEGG: hsa04310; PMID: 23209147
CM2	capEC3	WNT9A	FZD6_LRP5	0.000999985	0	WNT9A - (FZD6+LRP5)	WNT	Secreted Signaling	KEGG: hsa04310; PMID: 23209147
FB4	immuneEC	WNT9A	FZD6_LRP5	0.00199309	0	WNT9A - (FZD6+LRP5)	WNT	Secreted Signaling	KEGG: hsa04310; PMID: 23209147
CM2	immuneEC	WNT9A	FZD6_LRP5	0.00147245	0	WNT9A - (FZD6+LRP5)	WNT	Secreted Signaling	KEGG: hsa04310; PMID: 23209147
FB4	lEC	WNT9A	FZD6_LRP5	0.0022297	0	WNT9A - (FZD6+LRP5)	WNT	Secreted Signaling	KEGG: hsa04310; PMID: 23209147
CM2	lEC	WNT9A	FZD6_LRP5	0.00164758	0	WNT9A - (FZD6+LRP5)	WNT	Secreted Signaling	KEGG: hsa04310; PMID: 23209147
FB4	SMC1	WNT2B	FZD3_LRP6	0.000938903	0	WNT2B - (FZD3+LRP6)	WNT	Secreted Signaling	KEGG: hsa04310; PMID: 23209147
arterialEC1	SMC1	WNT2B	FZD3_LRP6	0.00208629	0	WNT2B - (FZD3+LRP6)	WNT	Secreted Signaling	KEGG: hsa04310; PMID: 23209147
venousEC	SMC1	WNT2B	FZD3_LRP6	0.000946522	0	WNT2B - (FZD3+LRP6)	WNT	Secreted Signaling	KEGG: hsa04310; PMID: 23209147
arterialEC2	SMC1	WNT2B	FZD3_LRP6	0.00185125	0	WNT2B - (FZD3+LRP6)	WNT	Secreted Signaling	KEGG: hsa04310; PMID: 23209147
capEC3	SMC1	WNT2B	FZD3_LRP6	0.00160826	0	WNT2B - (FZD3+LRP6)	WNT	Secreted Signaling	KEGG: hsa04310; PMID: 23209147
MAC3	SMC1	WNT2B	FZD3_LRP6	0.00198365	0	WNT2B - (FZD3+LRP6)	WNT	Secreted Signaling	KEGG: hsa04310; PMID: 23209147
MAC4	SMC1	WNT2B	FZD3_LRP6	0.00177651	0	WNT2B - (FZD3+LRP6)	WNT	Secreted Signaling	KEGG: hsa04310; PMID: 23209147
FB4	neuronal	WNT2B	FZD3_LRP6	0.00206056	0	WNT2B - (FZD3+LRP6)	WNT	Secreted Signaling	KEGG: hsa04310; PMID: 23209147
arterialEC1	neuronal	WNT2B	FZD3_LRP6	0.00457297	0	WNT2B - (FZD3+LRP6)	WNT	Secreted Signaling	KEGG: hsa04310; PMID: 23209147
venousEC	neuronal	WNT2B	FZD3_LRP6	0.00207726	0	WNT2B - (FZD3+LRP6)	WNT	Secreted Signaling	KEGG: hsa04310; PMID: 23209147
arterialEC2	neuronal	WNT2B	FZD3_LRP6	0.00405545	0	WNT2B - (FZD3+LRP6)	WNT	Secreted Signaling	KEGG: hsa04310; PMID: 23209147
capEC3	neuronal	WNT2B	FZD3_LRP6	0.00352705	0	WNT2B - (FZD3+LRP6)	WNT	Secreted Signaling	KEGG: hsa04310; PMID: 23209147
MAC3	neuronal	WNT2B	FZD3_LRP6	0.00434957	0	WNT2B - (FZD3+LRP6)	WNT	Secreted Signaling	KEGG: hsa04310; PMID: 23209147
MAC4	neuronal	WNT2B	FZD3_LRP6	0.00389633	0	WNT2B - (FZD3+LRP6)	WNT	Secreted Signaling	KEGG: hsa04310; PMID: 23209147
FB4	FB1	WNT2B	FZD4_LRP6	0.000732951	0	WNT2B - (FZD4+LRP6)	WNT	Secreted Signaling	KEGG: hsa04310; PMID: 23209147
arterialEC1	FB1	WNT2B	FZD4_LRP6	0.00162866	0	WNT2B - (FZD4+LRP6)	WNT	Secreted Signaling	KEGG: hsa04310; PMID: 23209147
venousEC	FB1	WNT2B	FZD4_LRP6	0.000738899	0	WNT2B - (FZD4+LRP6)	WNT	Secreted Signaling	KEGG: hsa04310; PMID: 23209147
arterialEC2	FB1	WNT2B	FZD4_LRP6	0.00144518	0	WNT2B - (FZD4+LRP6)	WNT	Secreted Signaling	KEGG: hsa04310; PMID: 23209147
capEC3	FB1	WNT2B	FZD4_LRP6	0.00125549	0	WNT2B - (FZD4+LRP6)	WNT	Secreted Signaling	KEGG: hsa04310; PMID: 23209147
MAC3	FB1	WNT2B	FZD4_LRP6	0.00154853	0	WNT2B - (FZD4+LRP6)	WNT	Secreted Signaling	KEGG: hsa04310; PMID: 23209147
MAC4	FB1	WNT2B	FZD4_LRP6	0.00138683	0	WNT2B - (FZD4+LRP6)	WNT	Secreted Signaling	KEGG: hsa04310; PMID: 23209147
FB4	FB2	WNT2B	FZD4_LRP6	0.00119377	0	WNT2B - (FZD4+LRP6)	WNT	Secreted Signaling	KEGG: hsa04310; PMID: 23209147
arterialEC1	FB2	WNT2B	FZD4_LRP6	0.00265055	0	WNT2B - (FZD4+LRP6)	WNT	Secreted Signaling	KEGG: hsa04310; PMID: 23209147
venousEC	FB2	WNT2B	FZD4_LRP6	0.00120345	0	WNT2B - (FZD4+LRP6)	WNT	Secreted Signaling	KEGG: hsa04310; PMID: 23209147
arterialEC2	FB2	WNT2B	FZD4_LRP6	0.00235109	0	WNT2B - (FZD4+LRP6)	WNT	Secreted Signaling	KEGG: hsa04310; PMID: 23209147
capEC3	FB2	WNT2B	FZD4_LRP6	0.00204391	0	WNT2B - (FZD4+LRP6)	WNT	Secreted Signaling	KEGG: hsa04310; PMID: 23209147
MAC3	FB2	WNT2B	FZD4_LRP6	0.00252072	0	WNT2B - (FZD4+LRP6)	WNT	Secreted Signaling	KEGG: hsa04310; PMID: 23209147
MAC4	FB2	WNT2B	FZD4_LRP6	0.00225785	0	WNT2B - (FZD4+LRP6)	WNT	Secreted Signaling	KEGG: hsa04310; PMID: 23209147
FB4	FB3	WNT2B	FZD4_LRP6	0.00155484	0	WNT2B - (FZD4+LRP6)	WNT	Secreted Signaling	KEGG: hsa04310; PMID: 23209147
arterialEC1	FB3	WNT2B	FZD4_LRP6	0.00345179	0	WNT2B - (FZD4+LRP6)	WNT	Secreted Signaling	KEGG: hsa04310; PMID: 23209147
venousEC	FB3	WNT2B	FZD4_LRP6	0.00156744	0	WNT2B - (FZD4+LRP6)	WNT	Secreted Signaling	KEGG: hsa04310; PMID: 23209147
arterialEC2	FB3	WNT2B	FZD4_LRP6	0.00306163	0	WNT2B - (FZD4+LRP6)	WNT	Secreted Signaling	KEGG: hsa04310; PMID: 23209147
capEC3	FB3	WNT2B	FZD4_LRP6	0.00266192	0	WNT2B - (FZD4+LRP6)	WNT	Secreted Signaling	KEGG: hsa04310; PMID: 23209147
MAC3	FB3	WNT2B	FZD4_LRP6	0.00328285	0	WNT2B - (FZD4+LRP6)	WNT	Secreted Signaling	KEGG: hsa04310; PMID: 23209147
MAC4	FB3	WNT2B	FZD4_LRP6	0.00294056	0	WNT2B - (FZD4+LRP6)	WNT	Secreted Signaling	KEGG: hsa04310; PMID: 23209147
FB4	FB4	WNT2B	FZD4_LRP6	0.00078993	0	WNT2B - (FZD4+LRP6)	WNT	Secreted Signaling	KEGG: hsa04310; PMID: 23209147
arterialEC1	FB4	WNT2B	FZD4_LRP6	0.00175506	0	WNT2B - (FZD4+LRP6)	WNT	Secreted Signaling	KEGG: hsa04310; PMID: 23209147
venousEC	FB4	WNT2B	FZD4_LRP6	0.000796339	0	WNT2B - (FZD4+LRP6)	WNT	Secreted Signaling	KEGG: hsa04310; PMID: 23209147
arterialEC2	FB4	WNT2B	FZD4_LRP6	0.00155725	0	WNT2B - (FZD4+LRP6)	WNT	Secreted Signaling	KEGG: hsa04310; PMID: 23209147
capEC3	FB4	WNT2B	FZD4_LRP6	0.00135299	0	WNT2B - (FZD4+LRP6)	WNT	Secreted Signaling	KEGG: hsa04310; PMID: 23209147
MAC3	FB4	WNT2B	FZD4_LRP6	0.00166877	0	WNT2B - (FZD4+LRP6)	WNT	Secreted Signaling	KEGG: hsa04310; PMID: 23209147
MAC4	FB4	WNT2B	FZD4_LRP6	0.00149455	0	WNT2B - (FZD4+LRP6)	WNT	Secreted Signaling	KEGG: hsa04310; PMID: 23209147
FB4	capEC1	WNT2B	FZD4_LRP6	0.00114036	0	WNT2B - (FZD4+LRP6)	WNT	Secreted Signaling	KEGG: hsa04310; PMID: 23209147
arterialEC1	capEC1	WNT2B	FZD4_LRP6	0.00253272	0	WNT2B - (FZD4+LRP6)	WNT	Secreted Signaling	KEGG: hsa04310; PMID: 23209147
venousEC	capEC1	WNT2B	FZD4_LRP6	0.00114961	0	WNT2B - (FZD4+LRP6)	WNT	Secreted Signaling	KEGG: hsa04310; PMID: 23209147
arterialEC2	capEC1	WNT2B	FZD4_LRP6	0.00224689	0	WNT2B - (FZD4+LRP6)	WNT	Secreted Signaling	KEGG: hsa04310; PMID: 23209147
capEC3	capEC1	WNT2B	FZD4_LRP6	0.0019528	0	WNT2B - (FZD4+LRP6)	WNT	Secreted Signaling	KEGG: hsa04310; PMID: 23209147
MAC3	capEC1	WNT2B	FZD4_LRP6	0.00240846	0	WNT2B - (FZD4+LRP6)	WNT	Secreted Signaling	KEGG: hsa04310; PMID: 23209147
MAC4	capEC1	WNT2B	FZD4_LRP6	0.00215716	0	WNT2B - (FZD4+LRP6)	WNT	Secreted Signaling	KEGG: hsa04310; PMID: 23209147
FB4	capEC2	WNT2B	FZD4_LRP6	0.00112855	0	WNT2B - (FZD4+LRP6)	WNT	Secreted Signaling	KEGG: hsa04310; PMID: 23209147
arterialEC1	capEC2	WNT2B	FZD4_LRP6	0.00250641	0	WNT2B - (FZD4+LRP6)	WNT	Secreted Signaling	KEGG: hsa04310; PMID: 23209147
venousEC	capEC2	WNT2B	FZD4_LRP6	0.0011377	0	WNT2B - (FZD4+LRP6)	WNT	Secreted Signaling	KEGG: hsa04310; PMID: 23209147
arterialEC2	capEC2	WNT2B	FZD4_LRP6	0.00222352	0	WNT2B - (FZD4+LRP6)	WNT	Secreted Signaling	KEGG: hsa04310; PMID: 23209147
capEC3	capEC2	WNT2B	FZD4_LRP6	0.00193254	0	WNT2B - (FZD4+LRP6)	WNT	Secreted Signaling	KEGG: hsa04310; PMID: 23209147
MAC3	capEC2	WNT2B	FZD4_LRP6	0.00238346	0	WNT2B - (FZD4+LRP6)	WNT	Secreted Signaling	KEGG: hsa04310; PMID: 23209147
MAC4	capEC2	WNT2B	FZD4_LRP6	0.00213478	0	WNT2B - (FZD4+LRP6)	WNT	Secreted Signaling	KEGG: hsa04310; PMID: 23209147
FB4	arterialEC1	WNT2B	FZD4_LRP6	0.00169754	0	WNT2B - (FZD4+LRP6)	WNT	Secreted Signaling	KEGG: hsa04310; PMID: 23209147
arterialEC1	arterialEC1	WNT2B	FZD4_LRP6	0.00376815	0	WNT2B - (FZD4+LRP6)	WNT	Secreted Signaling	KEGG: hsa04310; PMID: 23209147
venousEC	arterialEC1	WNT2B	FZD4_LRP6	0.00171129	0	WNT2B - (FZD4+LRP6)	WNT	Secreted Signaling	KEGG: hsa04310; PMID: 23209147
arterialEC2	arterialEC1	WNT2B	FZD4_LRP6	0.00334206	0	WNT2B - (FZD4+LRP6)	WNT	Secreted Signaling	KEGG: hsa04310; PMID: 23209147
capEC3	arterialEC1	WNT2B	FZD4_LRP6	0.00290603	0	WNT2B - (FZD4+LRP6)	WNT	Secreted Signaling	KEGG: hsa04310; PMID: 23209147
MAC3	arterialEC1	WNT2B	FZD4_LRP6	0.00358384	0	WNT2B - (FZD4+LRP6)	WNT	Secreted Signaling	KEGG: hsa04310; PMID: 23209147
MAC4	arterialEC1	WNT2B	FZD4_LRP6	0.00321025	0	WNT2B - (FZD4+LRP6)	WNT	Secreted Signaling	KEGG: hsa04310; PMID: 23209147
FB4	venousEC	WNT2B	FZD4_LRP6	0.00170418	0	WNT2B - (FZD4+LRP6)	WNT	Secreted Signaling	KEGG: hsa04310; PMID: 23209147
arterialEC1	venousEC	WNT2B	FZD4_LRP6	0.00378123	0	WNT2B - (FZD4+LRP6)	WNT	Secreted Signaling	KEGG: hsa04310; PMID: 23209147
venousEC	venousEC	WNT2B	FZD4_LRP6	0.00171799	0	WNT2B - (FZD4+LRP6)	WNT	Secreted Signaling	KEGG: hsa04310; PMID: 23209147
arterialEC2	venousEC	WNT2B	FZD4_LRP6	0.00335297	0	WNT2B - (FZD4+LRP6)	WNT	Secreted Signaling	KEGG: hsa04310; PMID: 23209147
capEC3	venousEC	WNT2B	FZD4_LRP6	0.00291667	0	WNT2B - (FZD4+LRP6)	WNT	Secreted Signaling	KEGG: hsa04310; PMID: 23209147
MAC3	venousEC	WNT2B	FZD4_LRP6	0.00359674	0	WNT2B - (FZD4+LRP6)	WNT	Secreted Signaling	KEGG: hsa04310; PMID: 23209147
MAC4	venousEC	WNT2B	FZD4_LRP6	0.00322209	0	WNT2B - (FZD4+LRP6)	WNT	Secreted Signaling	KEGG: hsa04310; PMID: 23209147
FB4	arterialEC2	WNT2B	FZD4_LRP6	0.00156909	0	WNT2B - (FZD4+LRP6)	WNT	Secreted Signaling	KEGG: hsa04310; PMID: 23209147
arterialEC1	arterialEC2	WNT2B	FZD4_LRP6	0.00348114	0	WNT2B - (FZD4+LRP6)	WNT	Secreted Signaling	KEGG: hsa04310; PMID: 23209147
venousEC	arterialEC2	WNT2B	FZD4_LRP6	0.00158179	0	WNT2B - (FZD4+LRP6)	WNT	Secreted Signaling	KEGG: hsa04310; PMID: 23209147
arterialEC2	arterialEC2	WNT2B	FZD4_LRP6	0.00308672	0	WNT2B - (FZD4+LRP6)	WNT	Secreted Signaling	KEGG: hsa04310; PMID: 23209147
capEC3	arterialEC2	WNT2B	FZD4_LRP6	0.0026853	0	WNT2B - (FZD4+LRP6)	WNT	Secreted Signaling	KEGG: hsa04310; PMID: 23209147
MAC3	arterialEC2	WNT2B	FZD4_LRP6	0.00331138	0	WNT2B - (FZD4+LRP6)	WNT	Secreted Signaling	KEGG: hsa04310; PMID: 23209147
MAC4	arterialEC2	WNT2B	FZD4_LRP6	0.00296652	0	WNT2B - (FZD4+LRP6)	WNT	Secreted Signaling	KEGG: hsa04310; PMID: 23209147
FB4	capEC3	WNT2B	FZD4_LRP6	0.00175047	0	WNT2B - (FZD4+LRP6)	WNT	Secreted Signaling	KEGG: hsa04310; PMID: 23209147
arterialEC1	capEC3	WNT2B	FZD4_LRP6	0.00388503	0	WNT2B - (FZD4+LRP6)	WNT	Secreted Signaling	KEGG: hsa04310; PMID: 23209147
venousEC	capEC3	WNT2B	FZD4_LRP6	0.00176465	0	WNT2B - (FZD4+LRP6)	WNT	Secreted Signaling	KEGG: hsa04310; PMID: 23209147
arterialEC2	capEC3	WNT2B	FZD4_LRP6	0.00344546	0	WNT2B - (FZD4+LRP6)	WNT	Secreted Signaling	KEGG: hsa04310; PMID: 23209147
capEC3	capEC3	WNT2B	FZD4_LRP6	0.00299637	0	WNT2B - (FZD4+LRP6)	WNT	Secreted Signaling	KEGG: hsa04310; PMID: 23209147
MAC3	capEC3	WNT2B	FZD4_LRP6	0.00369517	0	WNT2B - (FZD4+LRP6)	WNT	Secreted Signaling	KEGG: hsa04310; PMID: 23209147
MAC4	capEC3	WNT2B	FZD4_LRP6	0.00331008	0	WNT2B - (FZD4+LRP6)	WNT	Secreted Signaling	KEGG: hsa04310; PMID: 23209147
FB4	immuneEC	WNT2B	FZD4_LRP6	0.0010889	0	WNT2B - (FZD4+LRP6)	WNT	Secreted Signaling	KEGG: hsa04310; PMID: 23209147
arterialEC1	immuneEC	WNT2B	FZD4_LRP6	0.00241874	0	WNT2B - (FZD4+LRP6)	WNT	Secreted Signaling	KEGG: hsa04310; PMID: 23209147
venousEC	immuneEC	WNT2B	FZD4_LRP6	0.00109773	0	WNT2B - (FZD4+LRP6)	WNT	Secreted Signaling	KEGG: hsa04310; PMID: 23209147
arterialEC2	immuneEC	WNT2B	FZD4_LRP6	0.0021459	0	WNT2B - (FZD4+LRP6)	WNT	Secreted Signaling	KEGG: hsa04310; PMID: 23209147
capEC3	immuneEC	WNT2B	FZD4_LRP6	0.00186482	0	WNT2B - (FZD4+LRP6)	WNT	Secreted Signaling	KEGG: hsa04310; PMID: 23209147
MAC3	immuneEC	WNT2B	FZD4_LRP6	0.00229998	0	WNT2B - (FZD4+LRP6)	WNT	Secreted Signaling	KEGG: hsa04310; PMID: 23209147
MAC4	immuneEC	WNT2B	FZD4_LRP6	0.00205995	0	WNT2B - (FZD4+LRP6)	WNT	Secreted Signaling	KEGG: hsa04310; PMID: 23209147
FB4	lEC	WNT2B	FZD4_LRP6	0.00168017	0	WNT2B - (FZD4+LRP6)	WNT	Secreted Signaling	KEGG: hsa04310; PMID: 23209147
arterialEC1	lEC	WNT2B	FZD4_LRP6	0.00372897	0	WNT2B - (FZD4+LRP6)	WNT	Secreted Signaling	KEGG: hsa04310; PMID: 23209147
venousEC	lEC	WNT2B	FZD4_LRP6	0.00169378	0	WNT2B - (FZD4+LRP6)	WNT	Secreted Signaling	KEGG: hsa04310; PMID: 23209147
arterialEC2	lEC	WNT2B	FZD4_LRP6	0.00330705	0	WNT2B - (FZD4+LRP6)	WNT	Secreted Signaling	KEGG: hsa04310; PMID: 23209147
capEC3	lEC	WNT2B	FZD4_LRP6	0.00287602	0	WNT2B - (FZD4+LRP6)	WNT	Secreted Signaling	KEGG: hsa04310; PMID: 23209147
MAC3	lEC	WNT2B	FZD4_LRP6	0.00354675	0	WNT2B - (FZD4+LRP6)	WNT	Secreted Signaling	KEGG: hsa04310; PMID: 23209147
MAC4	lEC	WNT2B	FZD4_LRP6	0.00317713	0	WNT2B - (FZD4+LRP6)	WNT	Secreted Signaling	KEGG: hsa04310; PMID: 23209147
FB4	pericyte1	WNT2B	FZD4_LRP6	0.00112435	0	WNT2B - (FZD4+LRP6)	WNT	Secreted Signaling	KEGG: hsa04310; PMID: 23209147
arterialEC1	pericyte1	WNT2B	FZD4_LRP6	0.00249784	0	WNT2B - (FZD4+LRP6)	WNT	Secreted Signaling	KEGG: hsa04310; PMID: 23209147
venousEC	pericyte1	WNT2B	FZD4_LRP6	0.00113347	0	WNT2B - (FZD4+LRP6)	WNT	Secreted Signaling	KEGG: hsa04310; PMID: 23209147
arterialEC2	pericyte1	WNT2B	FZD4_LRP6	0.00221623	0	WNT2B - (FZD4+LRP6)	WNT	Secreted Signaling	KEGG: hsa04310; PMID: 23209147
capEC3	pericyte1	WNT2B	FZD4_LRP6	0.00192569	0	WNT2B - (FZD4+LRP6)	WNT	Secreted Signaling	KEGG: hsa04310; PMID: 23209147
MAC3	pericyte1	WNT2B	FZD4_LRP6	0.0023751	0	WNT2B - (FZD4+LRP6)	WNT	Secreted Signaling	KEGG: hsa04310; PMID: 23209147
MAC4	pericyte1	WNT2B	FZD4_LRP6	0.00212717	0	WNT2B - (FZD4+LRP6)	WNT	Secreted Signaling	KEGG: hsa04310; PMID: 23209147
FB4	pericyte2	WNT2B	FZD4_LRP6	0.00118066	0	WNT2B - (FZD4+LRP6)	WNT	Secreted Signaling	KEGG: hsa04310; PMID: 23209147
arterialEC1	pericyte2	WNT2B	FZD4_LRP6	0.00262279	0	WNT2B - (FZD4+LRP6)	WNT	Secreted Signaling	KEGG: hsa04310; PMID: 23209147
venousEC	pericyte2	WNT2B	FZD4_LRP6	0.00119024	0	WNT2B - (FZD4+LRP6)	WNT	Secreted Signaling	KEGG: hsa04310; PMID: 23209147
arterialEC2	pericyte2	WNT2B	FZD4_LRP6	0.00232703	0	WNT2B - (FZD4+LRP6)	WNT	Secreted Signaling	KEGG: hsa04310; PMID: 23209147
capEC3	pericyte2	WNT2B	FZD4_LRP6	0.00202207	0	WNT2B - (FZD4+LRP6)	WNT	Secreted Signaling	KEGG: hsa04310; PMID: 23209147
MAC3	pericyte2	WNT2B	FZD4_LRP6	0.00249396	0	WNT2B - (FZD4+LRP6)	WNT	Secreted Signaling	KEGG: hsa04310; PMID: 23209147
MAC4	pericyte2	WNT2B	FZD4_LRP6	0.00223364	0	WNT2B - (FZD4+LRP6)	WNT	Secreted Signaling	KEGG: hsa04310; PMID: 23209147
FB4	pericyte3	WNT2B	FZD4_LRP6	0.00112407	0	WNT2B - (FZD4+LRP6)	WNT	Secreted Signaling	KEGG: hsa04310; PMID: 23209147
arterialEC1	pericyte3	WNT2B	FZD4_LRP6	0.00249723	0	WNT2B - (FZD4+LRP6)	WNT	Secreted Signaling	KEGG: hsa04310; PMID: 23209147
venousEC	pericyte3	WNT2B	FZD4_LRP6	0.00113319	0	WNT2B - (FZD4+LRP6)	WNT	Secreted Signaling	KEGG: hsa04310; PMID: 23209147
arterialEC2	pericyte3	WNT2B	FZD4_LRP6	0.00221568	0	WNT2B - (FZD4+LRP6)	WNT	Secreted Signaling	KEGG: hsa04310; PMID: 23209147
capEC3	pericyte3	WNT2B	FZD4_LRP6	0.00192521	0	WNT2B - (FZD4+LRP6)	WNT	Secreted Signaling	KEGG: hsa04310; PMID: 23209147
MAC3	pericyte3	WNT2B	FZD4_LRP6	0.00237452	0	WNT2B - (FZD4+LRP6)	WNT	Secreted Signaling	KEGG: hsa04310; PMID: 23209147
MAC4	pericyte3	WNT2B	FZD4_LRP6	0.00212664	0	WNT2B - (FZD4+LRP6)	WNT	Secreted Signaling	KEGG: hsa04310; PMID: 23209147
FB4	SMC2	WNT2B	FZD4_LRP6	0.000935541	0	WNT2B - (FZD4+LRP6)	WNT	Secreted Signaling	KEGG: hsa04310; PMID: 23209147
arterialEC1	SMC2	WNT2B	FZD4_LRP6	0.00207883	0	WNT2B - (FZD4+LRP6)	WNT	Secreted Signaling	KEGG: hsa04310; PMID: 23209147
venousEC	SMC2	WNT2B	FZD4_LRP6	0.000943133	0	WNT2B - (FZD4+LRP6)	WNT	Secreted Signaling	KEGG: hsa04310; PMID: 23209147
arterialEC2	SMC2	WNT2B	FZD4_LRP6	0.00184464	0	WNT2B - (FZD4+LRP6)	WNT	Secreted Signaling	KEGG: hsa04310; PMID: 23209147
capEC3	SMC2	WNT2B	FZD4_LRP6	0.00160251	0	WNT2B - (FZD4+LRP6)	WNT	Secreted Signaling	KEGG: hsa04310; PMID: 23209147
MAC3	SMC2	WNT2B	FZD4_LRP6	0.00197656	0	WNT2B - (FZD4+LRP6)	WNT	Secreted Signaling	KEGG: hsa04310; PMID: 23209147
MAC4	SMC2	WNT2B	FZD4_LRP6	0.00177015	0	WNT2B - (FZD4+LRP6)	WNT	Secreted Signaling	KEGG: hsa04310; PMID: 23209147
FB4	capEC1	WNT2B	FZD6_LRP6	0.00114755	0	WNT2B - (FZD6+LRP6)	WNT	Secreted Signaling	KEGG: hsa04310; PMID: 23209147
arterialEC1	capEC1	WNT2B	FZD6_LRP6	0.00254866	0	WNT2B - (FZD6+LRP6)	WNT	Secreted Signaling	KEGG: hsa04310; PMID: 23209147
venousEC	capEC1	WNT2B	FZD6_LRP6	0.00115686	0	WNT2B - (FZD6+LRP6)	WNT	Secreted Signaling	KEGG: hsa04310; PMID: 23209147
arterialEC2	capEC1	WNT2B	FZD6_LRP6	0.00226102	0	WNT2B - (FZD6+LRP6)	WNT	Secreted Signaling	KEGG: hsa04310; PMID: 23209147
capEC3	capEC1	WNT2B	FZD6_LRP6	0.0019651	0	WNT2B - (FZD6+LRP6)	WNT	Secreted Signaling	KEGG: hsa04310; PMID: 23209147
MAC3	capEC1	WNT2B	FZD6_LRP6	0.00242363	0	WNT2B - (FZD6+LRP6)	WNT	Secreted Signaling	KEGG: hsa04310; PMID: 23209147
MAC4	capEC1	WNT2B	FZD6_LRP6	0.00217075	0	WNT2B - (FZD6+LRP6)	WNT	Secreted Signaling	KEGG: hsa04310; PMID: 23209147
FB4	capEC2	WNT2B	FZD6_LRP6	0.00107417	0	WNT2B - (FZD6+LRP6)	WNT	Secreted Signaling	KEGG: hsa04310; PMID: 23209147
arterialEC1	capEC2	WNT2B	FZD6_LRP6	0.00238582	0	WNT2B - (FZD6+LRP6)	WNT	Secreted Signaling	KEGG: hsa04310; PMID: 23209147
venousEC	capEC2	WNT2B	FZD6_LRP6	0.00108288	0	WNT2B - (FZD6+LRP6)	WNT	Secreted Signaling	KEGG: hsa04310; PMID: 23209147
arterialEC2	capEC2	WNT2B	FZD6_LRP6	0.00211661	0	WNT2B - (FZD6+LRP6)	WNT	Secreted Signaling	KEGG: hsa04310; PMID: 23209147
capEC3	capEC2	WNT2B	FZD6_LRP6	0.0018395	0	WNT2B - (FZD6+LRP6)	WNT	Secreted Signaling	KEGG: hsa04310; PMID: 23209147
MAC3	capEC2	WNT2B	FZD6_LRP6	0.00226873	0	WNT2B - (FZD6+LRP6)	WNT	Secreted Signaling	KEGG: hsa04310; PMID: 23209147
MAC4	capEC2	WNT2B	FZD6_LRP6	0.002032	0	WNT2B - (FZD6+LRP6)	WNT	Secreted Signaling	KEGG: hsa04310; PMID: 23209147
FB4	arterialEC1	WNT2B	FZD6_LRP6	0.00297493	0	WNT2B - (FZD6+LRP6)	WNT	Secreted Signaling	KEGG: hsa04310; PMID: 23209147
arterialEC1	arterialEC1	WNT2B	FZD6_LRP6	0.00659343	0	WNT2B - (FZD6+LRP6)	WNT	Secreted Signaling	KEGG: hsa04310; PMID: 23209147
venousEC	arterialEC1	WNT2B	FZD6_LRP6	0.00299899	0	WNT2B - (FZD6+LRP6)	WNT	Secreted Signaling	KEGG: hsa04310; PMID: 23209147
arterialEC2	arterialEC1	WNT2B	FZD6_LRP6	0.00584365	0	WNT2B - (FZD6+LRP6)	WNT	Secreted Signaling	KEGG: hsa04310; PMID: 23209147
capEC3	arterialEC1	WNT2B	FZD6_LRP6	0.00508826	0	WNT2B - (FZD6+LRP6)	WNT	Secreted Signaling	KEGG: hsa04310; PMID: 23209147
MAC3	arterialEC1	WNT2B	FZD6_LRP6	0.00627375	0	WNT2B - (FZD6+LRP6)	WNT	Secreted Signaling	KEGG: hsa04310; PMID: 23209147
MAC4	arterialEC1	WNT2B	FZD6_LRP6	0.00562149	0	WNT2B - (FZD6+LRP6)	WNT	Secreted Signaling	KEGG: hsa04310; PMID: 23209147
FB4	venousEC	WNT2B	FZD6_LRP6	0.000996406	0	WNT2B - (FZD6+LRP6)	WNT	Secreted Signaling	KEGG: hsa04310; PMID: 23209147
arterialEC1	venousEC	WNT2B	FZD6_LRP6	0.00221313	0	WNT2B - (FZD6+LRP6)	WNT	Secreted Signaling	KEGG: hsa04310; PMID: 23209147
venousEC	venousEC	WNT2B	FZD6_LRP6	0.00100449	0	WNT2B - (FZD6+LRP6)	WNT	Secreted Signaling	KEGG: hsa04310; PMID: 23209147
arterialEC2	venousEC	WNT2B	FZD6_LRP6	0.00196341	0	WNT2B - (FZD6+LRP6)	WNT	Secreted Signaling	KEGG: hsa04310; PMID: 23209147
capEC3	venousEC	WNT2B	FZD6_LRP6	0.00170635	0	WNT2B - (FZD6+LRP6)	WNT	Secreted Signaling	KEGG: hsa04310; PMID: 23209147
MAC3	venousEC	WNT2B	FZD6_LRP6	0.00210451	0	WNT2B - (FZD6+LRP6)	WNT	Secreted Signaling	KEGG: hsa04310; PMID: 23209147
MAC4	venousEC	WNT2B	FZD6_LRP6	0.0018849	0	WNT2B - (FZD6+LRP6)	WNT	Secreted Signaling	KEGG: hsa04310; PMID: 23209147
FB4	arterialEC2	WNT2B	FZD6_LRP6	0.00279967	0	WNT2B - (FZD6+LRP6)	WNT	Secreted Signaling	KEGG: hsa04310; PMID: 23209147
arterialEC1	arterialEC2	WNT2B	FZD6_LRP6	0.0061986	0	WNT2B - (FZD6+LRP6)	WNT	Secreted Signaling	KEGG: hsa04310; PMID: 23209147
venousEC	arterialEC2	WNT2B	FZD6_LRP6	0.00282227	0	WNT2B - (FZD6+LRP6)	WNT	Secreted Signaling	KEGG: hsa04310; PMID: 23209147
arterialEC2	arterialEC2	WNT2B	FZD6_LRP6	0.00549109	0	WNT2B - (FZD6+LRP6)	WNT	Secreted Signaling	KEGG: hsa04310; PMID: 23209147
capEC3	arterialEC2	WNT2B	FZD6_LRP6	0.00478565	0	WNT2B - (FZD6+LRP6)	WNT	Secreted Signaling	KEGG: hsa04310; PMID: 23209147
MAC3	arterialEC2	WNT2B	FZD6_LRP6	0.00589982	0	WNT2B - (FZD6+LRP6)	WNT	Secreted Signaling	KEGG: hsa04310; PMID: 23209147
MAC4	arterialEC2	WNT2B	FZD6_LRP6	0.00528752	0	WNT2B - (FZD6+LRP6)	WNT	Secreted Signaling	KEGG: hsa04310; PMID: 23209147
FB4	capEC3	WNT2B	FZD6_LRP6	0.00184874	0	WNT2B - (FZD6+LRP6)	WNT	Secreted Signaling	KEGG: hsa04310; PMID: 23209147
arterialEC1	capEC3	WNT2B	FZD6_LRP6	0.0041026	0	WNT2B - (FZD6+LRP6)	WNT	Secreted Signaling	KEGG: hsa04310; PMID: 23209147
venousEC	capEC3	WNT2B	FZD6_LRP6	0.00186371	0	WNT2B - (FZD6+LRP6)	WNT	Secreted Signaling	KEGG: hsa04310; PMID: 23209147
arterialEC2	capEC3	WNT2B	FZD6_LRP6	0.0036382	0	WNT2B - (FZD6+LRP6)	WNT	Secreted Signaling	KEGG: hsa04310; PMID: 23209147
capEC3	capEC3	WNT2B	FZD6_LRP6	0.00316435	0	WNT2B - (FZD6+LRP6)	WNT	Secreted Signaling	KEGG: hsa04310; PMID: 23209147
MAC3	capEC3	WNT2B	FZD6_LRP6	0.00390226	0	WNT2B - (FZD6+LRP6)	WNT	Secreted Signaling	KEGG: hsa04310; PMID: 23209147
MAC4	capEC3	WNT2B	FZD6_LRP6	0.00349567	0	WNT2B - (FZD6+LRP6)	WNT	Secreted Signaling	KEGG: hsa04310; PMID: 23209147
FB4	immuneEC	WNT2B	FZD6_LRP6	0.0015026	0	WNT2B - (FZD6+LRP6)	WNT	Secreted Signaling	KEGG: hsa04310; PMID: 23209147
arterialEC1	immuneEC	WNT2B	FZD6_LRP6	0.00333591	0	WNT2B - (FZD6+LRP6)	WNT	Secreted Signaling	KEGG: hsa04310; PMID: 23209147
venousEC	immuneEC	WNT2B	FZD6_LRP6	0.00151478	0	WNT2B - (FZD6+LRP6)	WNT	Secreted Signaling	KEGG: hsa04310; PMID: 23209147
arterialEC2	immuneEC	WNT2B	FZD6_LRP6	0.00295888	0	WNT2B - (FZD6+LRP6)	WNT	Secreted Signaling	KEGG: hsa04310; PMID: 23209147
capEC3	immuneEC	WNT2B	FZD6_LRP6	0.00257253	0	WNT2B - (FZD6+LRP6)	WNT	Secreted Signaling	KEGG: hsa04310; PMID: 23209147
MAC3	immuneEC	WNT2B	FZD6_LRP6	0.00317261	0	WNT2B - (FZD6+LRP6)	WNT	Secreted Signaling	KEGG: hsa04310; PMID: 23209147
MAC4	immuneEC	WNT2B	FZD6_LRP6	0.00284181	0	WNT2B - (FZD6+LRP6)	WNT	Secreted Signaling	KEGG: hsa04310; PMID: 23209147
FB4	lEC	WNT2B	FZD6_LRP6	0.00172499	0	WNT2B - (FZD6+LRP6)	WNT	Secreted Signaling	KEGG: hsa04310; PMID: 23209147
arterialEC1	lEC	WNT2B	FZD6_LRP6	0.00382823	0	WNT2B - (FZD6+LRP6)	WNT	Secreted Signaling	KEGG: hsa04310; PMID: 23209147
venousEC	lEC	WNT2B	FZD6_LRP6	0.00173897	0	WNT2B - (FZD6+LRP6)	WNT	Secreted Signaling	KEGG: hsa04310; PMID: 23209147
arterialEC2	lEC	WNT2B	FZD6_LRP6	0.00339498	0	WNT2B - (FZD6+LRP6)	WNT	Secreted Signaling	KEGG: hsa04310; PMID: 23209147
capEC3	lEC	WNT2B	FZD6_LRP6	0.00295265	0	WNT2B - (FZD6+LRP6)	WNT	Secreted Signaling	KEGG: hsa04310; PMID: 23209147
MAC3	lEC	WNT2B	FZD6_LRP6	0.00364122	0	WNT2B - (FZD6+LRP6)	WNT	Secreted Signaling	KEGG: hsa04310; PMID: 23209147
MAC4	lEC	WNT2B	FZD6_LRP6	0.00326179	0	WNT2B - (FZD6+LRP6)	WNT	Secreted Signaling	KEGG: hsa04310; PMID: 23209147
FB4	SMC1	WNT9A	FZD3_LRP6	0.00119857	0	WNT9A - (FZD3+LRP6)	WNT	Secreted Signaling	KEGG: hsa04310; PMID: 23209147
CM2	SMC1	WNT9A	FZD3_LRP6	0.000884949	0	WNT9A - (FZD3+LRP6)	WNT	Secreted Signaling	KEGG: hsa04310; PMID: 23209147
FB4	neuronal	WNT9A	FZD3_LRP6	0.00262936	0	WNT9A - (FZD3+LRP6)	WNT	Secreted Signaling	KEGG: hsa04310; PMID: 23209147
CM2	neuronal	WNT9A	FZD3_LRP6	0.00194286	0	WNT9A - (FZD3+LRP6)	WNT	Secreted Signaling	KEGG: hsa04310; PMID: 23209147
FB4	FB1	WNT9A	FZD4_LRP6	0.000935661	0	WNT9A - (FZD4+LRP6)	WNT	Secreted Signaling	KEGG: hsa04310; PMID: 23209147
CM2	FB1	WNT9A	FZD4_LRP6	0.000690832	0	WNT9A - (FZD4+LRP6)	WNT	Secreted Signaling	KEGG: hsa04310; PMID: 23209147
FB4	FB2	WNT9A	FZD4_LRP6	0.00152354	0	WNT9A - (FZD4+LRP6)	WNT	Secreted Signaling	KEGG: hsa04310; PMID: 23209147
CM2	FB2	WNT9A	FZD4_LRP6	0.00112543	0	WNT9A - (FZD4+LRP6)	WNT	Secreted Signaling	KEGG: hsa04310; PMID: 23209147
FB4	FB3	WNT9A	FZD4_LRP6	0.00198426	0	WNT9A - (FZD4+LRP6)	WNT	Secreted Signaling	KEGG: hsa04310; PMID: 23209147
CM2	FB3	WNT9A	FZD4_LRP6	0.00146588	0	WNT9A - (FZD4+LRP6)	WNT	Secreted Signaling	KEGG: hsa04310; PMID: 23209147
FB4	FB4	WNT9A	FZD4_LRP6	0.00100836	0	WNT9A - (FZD4+LRP6)	WNT	Secreted Signaling	KEGG: hsa04310; PMID: 23209147
CM2	FB4	WNT9A	FZD4_LRP6	0.000744563	0	WNT9A - (FZD4+LRP6)	WNT	Secreted Signaling	KEGG: hsa04310; PMID: 23209147
FB4	capEC1	WNT9A	FZD4_LRP6	0.00145551	0	WNT9A - (FZD4+LRP6)	WNT	Secreted Signaling	KEGG: hsa04310; PMID: 23209147
CM2	capEC1	WNT9A	FZD4_LRP6	0.00107498	0	WNT9A - (FZD4+LRP6)	WNT	Secreted Signaling	KEGG: hsa04310; PMID: 23209147
FB4	capEC2	WNT9A	FZD4_LRP6	0.00144042	0	WNT9A - (FZD4+LRP6)	WNT	Secreted Signaling	KEGG: hsa04310; PMID: 23209147
CM2	capEC2	WNT9A	FZD4_LRP6	0.00106386	0	WNT9A - (FZD4+LRP6)	WNT	Secreted Signaling	KEGG: hsa04310; PMID: 23209147
FB4	arterialEC1	WNT9A	FZD4_LRP6	0.00216629	0	WNT9A - (FZD4+LRP6)	WNT	Secreted Signaling	KEGG: hsa04310; PMID: 23209147
CM2	arterialEC1	WNT9A	FZD4_LRP6	0.00160047	0	WNT9A - (FZD4+LRP6)	WNT	Secreted Signaling	KEGG: hsa04310; PMID: 23209147
FB4	venousEC	WNT9A	FZD4_LRP6	0.00217445	0	WNT9A - (FZD4+LRP6)	WNT	Secreted Signaling	KEGG: hsa04310; PMID: 23209147
CM2	venousEC	WNT9A	FZD4_LRP6	0.00160694	0	WNT9A - (FZD4+LRP6)	WNT	Secreted Signaling	KEGG: hsa04310; PMID: 23209147
FB4	arterialEC2	WNT9A	FZD4_LRP6	0.00200201	0	WNT9A - (FZD4+LRP6)	WNT	Secreted Signaling	KEGG: hsa04310; PMID: 23209147
CM2	arterialEC2	WNT9A	FZD4_LRP6	0.0014796	0	WNT9A - (FZD4+LRP6)	WNT	Secreted Signaling	KEGG: hsa04310; PMID: 23209147
FB4	capEC3	WNT9A	FZD4_LRP6	0.00223372	0	WNT9A - (FZD4+LRP6)	WNT	Secreted Signaling	KEGG: hsa04310; PMID: 23209147
CM2	capEC3	WNT9A	FZD4_LRP6	0.00165045	0	WNT9A - (FZD4+LRP6)	WNT	Secreted Signaling	KEGG: hsa04310; PMID: 23209147
FB4	immuneEC	WNT9A	FZD4_LRP6	0.00138989	0	WNT9A - (FZD4+LRP6)	WNT	Secreted Signaling	KEGG: hsa04310; PMID: 23209147
CM2	immuneEC	WNT9A	FZD4_LRP6	0.00102643	0	WNT9A - (FZD4+LRP6)	WNT	Secreted Signaling	KEGG: hsa04310; PMID: 23209147
FB4	lEC	WNT9A	FZD4_LRP6	0.002144	0	WNT9A - (FZD4+LRP6)	WNT	Secreted Signaling	KEGG: hsa04310; PMID: 23209147
CM2	lEC	WNT9A	FZD4_LRP6	0.00158417	0	WNT9A - (FZD4+LRP6)	WNT	Secreted Signaling	KEGG: hsa04310; PMID: 23209147
FB4	pericyte1	WNT9A	FZD4_LRP6	0.00143521	0	WNT9A - (FZD4+LRP6)	WNT	Secreted Signaling	KEGG: hsa04310; PMID: 23209147
CM2	pericyte1	WNT9A	FZD4_LRP6	0.0010598	0	WNT9A - (FZD4+LRP6)	WNT	Secreted Signaling	KEGG: hsa04310; PMID: 23209147
FB4	pericyte2	WNT9A	FZD4_LRP6	0.00150706	0	WNT9A - (FZD4+LRP6)	WNT	Secreted Signaling	KEGG: hsa04310; PMID: 23209147
CM2	pericyte2	WNT9A	FZD4_LRP6	0.00111291	0	WNT9A - (FZD4+LRP6)	WNT	Secreted Signaling	KEGG: hsa04310; PMID: 23209147
FB4	pericyte3	WNT9A	FZD4_LRP6	0.00143485	0	WNT9A - (FZD4+LRP6)	WNT	Secreted Signaling	KEGG: hsa04310; PMID: 23209147
CM2	pericyte3	WNT9A	FZD4_LRP6	0.00105954	0	WNT9A - (FZD4+LRP6)	WNT	Secreted Signaling	KEGG: hsa04310; PMID: 23209147
FB4	SMC2	WNT9A	FZD4_LRP6	0.00119428	0	WNT9A - (FZD4+LRP6)	WNT	Secreted Signaling	KEGG: hsa04310; PMID: 23209147
CM2	SMC2	WNT9A	FZD4_LRP6	0.00088178	0	WNT9A - (FZD4+LRP6)	WNT	Secreted Signaling	KEGG: hsa04310; PMID: 23209147
FB4	capEC1	WNT9A	FZD6_LRP6	0.00146469	0	WNT9A - (FZD6+LRP6)	WNT	Secreted Signaling	KEGG: hsa04310; PMID: 23209147
CM2	capEC1	WNT9A	FZD6_LRP6	0.00108176	0	WNT9A - (FZD6+LRP6)	WNT	Secreted Signaling	KEGG: hsa04310; PMID: 23209147
FB4	capEC2	WNT9A	FZD6_LRP6	0.00137105	0	WNT9A - (FZD6+LRP6)	WNT	Secreted Signaling	KEGG: hsa04310; PMID: 23209147
CM2	capEC2	WNT9A	FZD6_LRP6	0.00101257	0	WNT9A - (FZD6+LRP6)	WNT	Secreted Signaling	KEGG: hsa04310; PMID: 23209147
FB4	arterialEC1	WNT9A	FZD6_LRP6	0.00379447	0	WNT9A - (FZD6+LRP6)	WNT	Secreted Signaling	KEGG: hsa04310; PMID: 23209147
CM2	arterialEC1	WNT9A	FZD6_LRP6	0.00280609	0	WNT9A - (FZD6+LRP6)	WNT	Secreted Signaling	KEGG: hsa04310; PMID: 23209147
FB4	venousEC	WNT9A	FZD6_LRP6	0.0012718	0	WNT9A - (FZD6+LRP6)	WNT	Secreted Signaling	KEGG: hsa04310; PMID: 23209147
CM2	venousEC	WNT9A	FZD6_LRP6	0.000939265	0	WNT9A - (FZD6+LRP6)	WNT	Secreted Signaling	KEGG: hsa04310; PMID: 23209147
FB4	arterialEC2	WNT9A	FZD6_LRP6	0.0035697	0	WNT9A - (FZD6+LRP6)	WNT	Secreted Signaling	KEGG: hsa04310; PMID: 23209147
CM2	arterialEC2	WNT9A	FZD6_LRP6	0.00264157	0	WNT9A - (FZD6+LRP6)	WNT	Secreted Signaling	KEGG: hsa04310; PMID: 23209147
FB4	capEC3	WNT9A	FZD6_LRP6	0.00235901	0	WNT9A - (FZD6+LRP6)	WNT	Secreted Signaling	KEGG: hsa04310; PMID: 23209147
CM2	capEC3	WNT9A	FZD6_LRP6	0.00174317	0	WNT9A - (FZD6+LRP6)	WNT	Secreted Signaling	KEGG: hsa04310; PMID: 23209147
FB4	immuneEC	WNT9A	FZD6_LRP6	0.00191761	0	WNT9A - (FZD6+LRP6)	WNT	Secreted Signaling	KEGG: hsa04310; PMID: 23209147
CM2	immuneEC	WNT9A	FZD6_LRP6	0.00141662	0	WNT9A - (FZD6+LRP6)	WNT	Secreted Signaling	KEGG: hsa04310; PMID: 23209147
FB4	lEC	WNT9A	FZD6_LRP6	0.00220116	0	WNT9A - (FZD6+LRP6)	WNT	Secreted Signaling	KEGG: hsa04310; PMID: 23209147
CM2	lEC	WNT9A	FZD6_LRP6	0.00162646	0	WNT9A - (FZD6+LRP6)	WNT	Secreted Signaling	KEGG: hsa04310; PMID: 23209147
Bcell	SMC1	WNT5B	FZD3	0.00225183	0	WNT5B - FZD3	ncWNT	Secreted Signaling	KEGG: hsa04310
Bcell	neuronal	WNT5B	FZD3	0.00252732	0	WNT5B - FZD3	ncWNT	Secreted Signaling	KEGG: hsa04310
Bcell	FB1	WNT5B	FZD4	0.00240882	0	WNT5B - FZD4	ncWNT	Secreted Signaling	KEGG: hsa04310
Bcell	FB2	WNT5B	FZD4	0.00246758	0	WNT5B - FZD4	ncWNT	Secreted Signaling	KEGG: hsa04310
Bcell	FB3	WNT5B	FZD4	0.00283685	0	WNT5B - FZD4	ncWNT	Secreted Signaling	KEGG: hsa04310
Bcell	FB4	WNT5B	FZD4	0.00299596	0	WNT5B - FZD4	ncWNT	Secreted Signaling	KEGG: hsa04310
Bcell	capEC1	WNT5B	FZD4	0.00297173	0	WNT5B - FZD4	ncWNT	Secreted Signaling	KEGG: hsa04310
Bcell	capEC2	WNT5B	FZD4	0.00309589	0	WNT5B - FZD4	ncWNT	Secreted Signaling	KEGG: hsa04310
Bcell	arterialEC1	WNT5B	FZD4	0.00230602	0	WNT5B - FZD4	ncWNT	Secreted Signaling	KEGG: hsa04310
Bcell	venousEC	WNT5B	FZD4	0.00785305	0	WNT5B - FZD4	ncWNT	Secreted Signaling	KEGG: hsa04310
Bcell	arterialEC2	WNT5B	FZD4	0.00245938	0	WNT5B - FZD4	ncWNT	Secreted Signaling	KEGG: hsa04310
Bcell	capEC3	WNT5B	FZD4	0.00256807	0	WNT5B - FZD4	ncWNT	Secreted Signaling	KEGG: hsa04310
Bcell	immuneEC	WNT5B	FZD4	0.0029087	0	WNT5B - FZD4	ncWNT	Secreted Signaling	KEGG: hsa04310
Bcell	lEC	WNT5B	FZD4	0.00225095	0	WNT5B - FZD4	ncWNT	Secreted Signaling	KEGG: hsa04310
Bcell	pericyte1	WNT5B	FZD4	0.00298973	0	WNT5B - FZD4	ncWNT	Secreted Signaling	KEGG: hsa04310
Bcell	pericyte2	WNT5B	FZD4	0.00307255	0	WNT5B - FZD4	ncWNT	Secreted Signaling	KEGG: hsa04310
Bcell	pericyte3	WNT5B	FZD4	0.00251196	0	WNT5B - FZD4	ncWNT	Secreted Signaling	KEGG: hsa04310
Bcell	SMC2	WNT5B	FZD4	0.00272246	0	WNT5B - FZD4	ncWNT	Secreted Signaling	KEGG: hsa04310
Bcell	capEC1	WNT5B	FZD6	0.00300928	0	WNT5B - FZD6	ncWNT	Secreted Signaling	KEGG: hsa04310
Bcell	capEC2	WNT5B	FZD6	0.00280504	0	WNT5B - FZD6	ncWNT	Secreted Signaling	KEGG: hsa04310
Bcell	arterialEC1	WNT5B	FZD6	0.00707477	0	WNT5B - FZD6	ncWNT	Secreted Signaling	KEGG: hsa04310
Bcell	venousEC	WNT5B	FZD6	0.00269184	0	WNT5B - FZD6	ncWNT	Secreted Signaling	KEGG: hsa04310
Bcell	arterialEC2	WNT5B	FZD6	0.00782581	0	WNT5B - FZD6	ncWNT	Secreted Signaling	KEGG: hsa04310
Bcell	capEC3	WNT5B	FZD6	0.00286449	0	WNT5B - FZD6	ncWNT	Secreted Signaling	KEGG: hsa04310
Bcell	immuneEC	WNT5B	FZD6	0.00553118	0	WNT5B - FZD6	ncWNT	Secreted Signaling	KEGG: hsa04310
Bcell	lEC	WNT5B	FZD6	0.00237271	0	WNT5B - FZD6	ncWNT	Secreted Signaling	KEGG: hsa04310
CM1	FB1	EGF	EGFR	0.0198847	0	EGF - EGFR	EGF	Secreted Signaling	KEGG: hsa04012
CM2	FB1	EGF	EGFR	0.0151466	0	EGF - EGFR	EGF	Secreted Signaling	KEGG: hsa04012
CM1	FB2	EGF	EGFR	0.0146006	0	EGF - EGFR	EGF	Secreted Signaling	KEGG: hsa04012
CM2	FB2	EGF	EGFR	0.0111073	0	EGF - EGFR	EGF	Secreted Signaling	KEGG: hsa04012
CM1	FB3	EGF	EGFR	0.0124518	0	EGF - EGFR	EGF	Secreted Signaling	KEGG: hsa04012
CM2	FB3	EGF	EGFR	0.0094677	0	EGF - EGFR	EGF	Secreted Signaling	KEGG: hsa04012
CM1	FB4	EGF	EGFR	0.0138368	0	EGF - EGFR	EGF	Secreted Signaling	KEGG: hsa04012
CM2	FB4	EGF	EGFR	0.0105243	0	EGF - EGFR	EGF	Secreted Signaling	KEGG: hsa04012
CM1	capEC1	EGF	EGFR	0.00319017	0	EGF - EGFR	EGF	Secreted Signaling	KEGG: hsa04012
CM2	capEC1	EGF	EGFR	0.00242019	0	EGF - EGFR	EGF	Secreted Signaling	KEGG: hsa04012
CM1	capEC2	EGF	EGFR	0.00270385	0	EGF - EGFR	EGF	Secreted Signaling	KEGG: hsa04012
CM2	capEC2	EGF	EGFR	0.00205101	0	EGF - EGFR	EGF	Secreted Signaling	KEGG: hsa04012
CM1	arterialEC1	EGF	EGFR	0.00280958	0	EGF - EGFR	EGF	Secreted Signaling	KEGG: hsa04012
CM2	arterialEC1	EGF	EGFR	0.00213127	0	EGF - EGFR	EGF	Secreted Signaling	KEGG: hsa04012
CM1	arterialEC2	EGF	EGFR	0.00237223	0	EGF - EGFR	EGF	Secreted Signaling	KEGG: hsa04012
CM2	arterialEC2	EGF	EGFR	0.00179932	0	EGF - EGFR	EGF	Secreted Signaling	KEGG: hsa04012
CM1	capEC3	EGF	EGFR	0.00118163	0	EGF - EGFR	EGF	Secreted Signaling	KEGG: hsa04012
CM2	capEC3	EGF	EGFR	0.000895998	0	EGF - EGFR	EGF	Secreted Signaling	KEGG: hsa04012
CM1	immuneEC	EGF	EGFR	0.00266585	0	EGF - EGFR	EGF	Secreted Signaling	KEGG: hsa04012
CM2	immuneEC	EGF	EGFR	0.00202217	0	EGF - EGFR	EGF	Secreted Signaling	KEGG: hsa04012
CM1	pericyte1	EGF	EGFR	0.00335317	0	EGF - EGFR	EGF	Secreted Signaling	KEGG: hsa04012
CM2	pericyte1	EGF	EGFR	0.00254396	0	EGF - EGFR	EGF	Secreted Signaling	KEGG: hsa04012
CM1	pericyte2	EGF	EGFR	0.00301584	0	EGF - EGFR	EGF	Secreted Signaling	KEGG: hsa04012
CM2	pericyte2	EGF	EGFR	0.00228784	0	EGF - EGFR	EGF	Secreted Signaling	KEGG: hsa04012
CM1	pericyte3	EGF	EGFR	0.00279915	0	EGF - EGFR	EGF	Secreted Signaling	KEGG: hsa04012
CM2	pericyte3	EGF	EGFR	0.00212335	0	EGF - EGFR	EGF	Secreted Signaling	KEGG: hsa04012
CM1	SMC1	EGF	EGFR	0.00679357	0	EGF - EGFR	EGF	Secreted Signaling	KEGG: hsa04012
CM2	SMC1	EGF	EGFR	0.00515838	0	EGF - EGFR	EGF	Secreted Signaling	KEGG: hsa04012
CM1	SMC2	EGF	EGFR	0.00310961	0	EGF - EGFR	EGF	Secreted Signaling	KEGG: hsa04012
CM2	SMC2	EGF	EGFR	0.00235903	0	EGF - EGFR	EGF	Secreted Signaling	KEGG: hsa04012
CM1	neuronal	NRG2	ERBB3	0.0439566	0	NRG2 - ERBB3	NRG	Secreted Signaling	KEGG: hsa04012
CM2	neuronal	NRG2	ERBB3	0.0554982	0	NRG2 - ERBB3	NRG	Secreted Signaling	KEGG: hsa04012
CM1	neuronal	NRG2	ERBB2_ERBB3	0.0146697	0	NRG2 - (ERBB2+ERBB3)	NRG	Secreted Signaling	KEGG: hsa04012
CM2	neuronal	NRG2	ERBB2_ERBB3	0.0186716	0	NRG2 - (ERBB2+ERBB3)	NRG	Secreted Signaling	KEGG: hsa04012
CM1	CM1	NRG2	ERBB4	0.0589364	0	NRG2 - ERBB4	NRG	Secreted Signaling	KEGG: hsa04012
CM2	CM1	NRG2	ERBB4	0.0741062	0	NRG2 - ERBB4	NRG	Secreted Signaling	KEGG: hsa04012
CM1	CM2	NRG2	ERBB4	0.0528639	0	NRG2 - ERBB4	NRG	Secreted Signaling	KEGG: hsa04012
CM2	CM2	NRG2	ERBB4	0.0665813	0	NRG2 - ERBB4	NRG	Secreted Signaling	KEGG: hsa04012
CM1	SMC1	NRG2	ERBB4	0.0115637	0	NRG2 - ERBB4	NRG	Secreted Signaling	KEGG: hsa04012
CM2	SMC1	NRG2	ERBB4	0.0147311	0	NRG2 - ERBB4	NRG	Secreted Signaling	KEGG: hsa04012
CM1	CM1	NRG2	ERBB2_ERBB4	0.0121551	0	NRG2 - (ERBB2+ERBB4)	NRG	Secreted Signaling	KEGG: hsa04012
CM2	CM1	NRG2	ERBB2_ERBB4	0.0154819	0	NRG2 - (ERBB2+ERBB4)	NRG	Secreted Signaling	KEGG: hsa04012
CM1	CM2	NRG2	ERBB2_ERBB4	0.0115472	0	NRG2 - (ERBB2+ERBB4)	NRG	Secreted Signaling	KEGG: hsa04012
CM2	CM2	NRG2	ERBB2_ERBB4	0.01471	0	NRG2 - (ERBB2+ERBB4)	NRG	Secreted Signaling	KEGG: hsa04012
FB4	CM1	NRG3	ERBB4	0.0117025	0	NRG3 - ERBB4	NRG	Secreted Signaling	KEGG: hsa04012
venousEC	CM1	NRG3	ERBB4	0.0492827	0	NRG3 - ERBB4	NRG	Secreted Signaling	KEGG: hsa04012
lEC	CM1	NRG3	ERBB4	0.0844866	0	NRG3 - ERBB4	NRG	Secreted Signaling	KEGG: hsa04012
FB4	CM2	NRG3	ERBB4	0.0104427	0	NRG3 - ERBB4	NRG	Secreted Signaling	KEGG: hsa04012
venousEC	CM2	NRG3	ERBB4	0.0441582	0	NRG3 - ERBB4	NRG	Secreted Signaling	KEGG: hsa04012
lEC	CM2	NRG3	ERBB4	0.0759942	0	NRG3 - ERBB4	NRG	Secreted Signaling	KEGG: hsa04012
FB4	SMC1	NRG3	ERBB4	0.00220707	0	NRG3 - ERBB4	NRG	Secreted Signaling	KEGG: hsa04012
venousEC	SMC1	NRG3	ERBB4	0.00959055	0	NRG3 - ERBB4	NRG	Secreted Signaling	KEGG: hsa04012
lEC	SMC1	NRG3	ERBB4	0.0169467	0	NRG3 - ERBB4	NRG	Secreted Signaling	KEGG: hsa04012
FB4	CM1	NRG3	ERBB2_ERBB4	0.00232107	0	NRG3 - (ERBB2+ERBB4)	NRG	Secreted Signaling	KEGG: hsa04012
venousEC	CM1	NRG3	ERBB2_ERBB4	0.010082	0	NRG3 - (ERBB2+ERBB4)	NRG	Secreted Signaling	KEGG: hsa04012
lEC	CM1	NRG3	ERBB2_ERBB4	0.0178084	0	NRG3 - (ERBB2+ERBB4)	NRG	Secreted Signaling	KEGG: hsa04012
FB4	CM2	NRG3	ERBB2_ERBB4	0.00220388	0	NRG3 - (ERBB2+ERBB4)	NRG	Secreted Signaling	KEGG: hsa04012
venousEC	CM2	NRG3	ERBB2_ERBB4	0.00957676	0	NRG3 - (ERBB2+ERBB4)	NRG	Secreted Signaling	KEGG: hsa04012
lEC	CM2	NRG3	ERBB2_ERBB4	0.0169225	0	NRG3 - (ERBB2+ERBB4)	NRG	Secreted Signaling	KEGG: hsa04012
CM1	FB1	FGF1	FGFR1	0.0176293	0	FGF1 - FGFR1	FGF	Secreted Signaling	PMC: 4393358
CM2	FB1	FGF1	FGFR1	0.0192468	0	FGF1 - FGFR1	FGF	Secreted Signaling	PMC: 4393358
pericyte1	FB1	FGF1	FGFR1	0.0512058	0	FGF1 - FGFR1	FGF	Secreted Signaling	PMC: 4393358
pericyte2	FB1	FGF1	FGFR1	0.0497128	0	FGF1 - FGFR1	FGF	Secreted Signaling	PMC: 4393358
pericyte3	FB1	FGF1	FGFR1	0.0544648	0	FGF1 - FGFR1	FGF	Secreted Signaling	PMC: 4393358
SMC1	FB1	FGF1	FGFR1	0.0119198	0	FGF1 - FGFR1	FGF	Secreted Signaling	PMC: 4393358
SMC2	FB1	FGF1	FGFR1	0.0463594	0	FGF1 - FGFR1	FGF	Secreted Signaling	PMC: 4393358
CM1	FB2	FGF1	FGFR1	0.0168434	0	FGF1 - FGFR1	FGF	Secreted Signaling	PMC: 4393358
CM2	FB2	FGF1	FGFR1	0.01839	0	FGF1 - FGFR1	FGF	Secreted Signaling	PMC: 4393358
pericyte1	FB2	FGF1	FGFR1	0.0489975	0	FGF1 - FGFR1	FGF	Secreted Signaling	PMC: 4393358
pericyte2	FB2	FGF1	FGFR1	0.0475657	0	FGF1 - FGFR1	FGF	Secreted Signaling	PMC: 4393358
pericyte3	FB2	FGF1	FGFR1	0.0521238	0	FGF1 - FGFR1	FGF	Secreted Signaling	PMC: 4393358
SMC1	FB2	FGF1	FGFR1	0.0113854	0	FGF1 - FGFR1	FGF	Secreted Signaling	PMC: 4393358
SMC2	FB2	FGF1	FGFR1	0.0443504	0	FGF1 - FGFR1	FGF	Secreted Signaling	PMC: 4393358
CM1	FB3	FGF1	FGFR1	0.0198947	0	FGF1 - FGFR1	FGF	Secreted Signaling	PMC: 4393358
CM2	FB3	FGF1	FGFR1	0.0217154	0	FGF1 - FGFR1	FGF	Secreted Signaling	PMC: 4393358
pericyte1	FB3	FGF1	FGFR1	0.0575331	0	FGF1 - FGFR1	FGF	Secreted Signaling	PMC: 4393358
pericyte2	FB3	FGF1	FGFR1	0.0558665	0	FGF1 - FGFR1	FGF	Secreted Signaling	PMC: 4393358
pericyte3	FB3	FGF1	FGFR1	0.061169	0	FGF1 - FGFR1	FGF	Secreted Signaling	PMC: 4393358
SMC1	FB3	FGF1	FGFR1	0.0134616	0	FGF1 - FGFR1	FGF	Secreted Signaling	PMC: 4393358
SMC2	FB3	FGF1	FGFR1	0.0521208	0	FGF1 - FGFR1	FGF	Secreted Signaling	PMC: 4393358
CM1	FB4	FGF1	FGFR1	0.0207275	0	FGF1 - FGFR1	FGF	Secreted Signaling	PMC: 4393358
CM2	FB4	FGF1	FGFR1	0.0226226	0	FGF1 - FGFR1	FGF	Secreted Signaling	PMC: 4393358
pericyte1	FB4	FGF1	FGFR1	0.0598451	0	FGF1 - FGFR1	FGF	Secreted Signaling	PMC: 4393358
pericyte2	FB4	FGF1	FGFR1	0.0581157	0	FGF1 - FGFR1	FGF	Secreted Signaling	PMC: 4393358
pericyte3	FB4	FGF1	FGFR1	0.0636172	0	FGF1 - FGFR1	FGF	Secreted Signaling	PMC: 4393358
SMC1	FB4	FGF1	FGFR1	0.0140289	0	FGF1 - FGFR1	FGF	Secreted Signaling	PMC: 4393358
SMC2	FB4	FGF1	FGFR1	0.0542278	0	FGF1 - FGFR1	FGF	Secreted Signaling	PMC: 4393358
CM1	CM1	FGF1	FGFR1	0.0141802	0	FGF1 - FGFR1	FGF	Secreted Signaling	PMC: 4393358
CM2	CM1	FGF1	FGFR1	0.0154862	0	FGF1 - FGFR1	FGF	Secreted Signaling	PMC: 4393358
pericyte1	CM1	FGF1	FGFR1	0.0414648	0	FGF1 - FGFR1	FGF	Secreted Signaling	PMC: 4393358
pericyte2	CM1	FGF1	FGFR1	0.0402438	0	FGF1 - FGFR1	FGF	Secreted Signaling	PMC: 4393358
pericyte3	CM1	FGF1	FGFR1	0.0441328	0	FGF1 - FGFR1	FGF	Secreted Signaling	PMC: 4393358
SMC1	CM1	FGF1	FGFR1	0.00957684	0	FGF1 - FGFR1	FGF	Secreted Signaling	PMC: 4393358
SMC2	CM1	FGF1	FGFR1	0.037504	0	FGF1 - FGFR1	FGF	Secreted Signaling	PMC: 4393358
CM1	CM2	FGF1	FGFR1	0.0154313	0	FGF1 - FGFR1	FGF	Secreted Signaling	PMC: 4393358
CM2	CM2	FGF1	FGFR1	0.0168505	0	FGF1 - FGFR1	FGF	Secreted Signaling	PMC: 4393358
pericyte1	CM2	FGF1	FGFR1	0.0450131	0	FGF1 - FGFR1	FGF	Secreted Signaling	PMC: 4393358
pericyte2	CM2	FGF1	FGFR1	0.0436924	0	FGF1 - FGFR1	FGF	Secreted Signaling	PMC: 4393358
pericyte3	CM2	FGF1	FGFR1	0.0478979	0	FGF1 - FGFR1	FGF	Secreted Signaling	PMC: 4393358
SMC1	CM2	FGF1	FGFR1	0.010426	0	FGF1 - FGFR1	FGF	Secreted Signaling	PMC: 4393358
SMC2	CM2	FGF1	FGFR1	0.0407277	0	FGF1 - FGFR1	FGF	Secreted Signaling	PMC: 4393358
CM1	capEC1	FGF1	FGFR1	0.0066041	0	FGF1 - FGFR1	FGF	Secreted Signaling	PMC: 4393358
CM2	capEC1	FGF1	FGFR1	0.00721743	0	FGF1 - FGFR1	FGF	Secreted Signaling	PMC: 4393358
pericyte1	capEC1	FGF1	FGFR1	0.0196011	0	FGF1 - FGFR1	FGF	Secreted Signaling	PMC: 4393358
pericyte2	capEC1	FGF1	FGFR1	0.0190111	0	FGF1 - FGFR1	FGF	Secreted Signaling	PMC: 4393358
pericyte3	capEC1	FGF1	FGFR1	0.0208929	0	FGF1 - FGFR1	FGF	Secreted Signaling	PMC: 4393358
SMC1	capEC1	FGF1	FGFR1	0.00444908	0	FGF1 - FGFR1	FGF	Secreted Signaling	PMC: 4393358
SMC2	capEC1	FGF1	FGFR1	0.0176902	0	FGF1 - FGFR1	FGF	Secreted Signaling	PMC: 4393358
CM1	capEC2	FGF1	FGFR1	0.00604845	0	FGF1 - FGFR1	FGF	Secreted Signaling	PMC: 4393358
CM2	capEC2	FGF1	FGFR1	0.00661052	0	FGF1 - FGFR1	FGF	Secreted Signaling	PMC: 4393358
pericyte1	capEC2	FGF1	FGFR1	0.0179717	0	FGF1 - FGFR1	FGF	Secreted Signaling	PMC: 4393358
pericyte2	capEC2	FGF1	FGFR1	0.0174299	0	FGF1 - FGFR1	FGF	Secreted Signaling	PMC: 4393358
pericyte3	capEC2	FGF1	FGFR1	0.0191582	0	FGF1 - FGFR1	FGF	Secreted Signaling	PMC: 4393358
SMC1	capEC2	FGF1	FGFR1	0.004074	0	FGF1 - FGFR1	FGF	Secreted Signaling	PMC: 4393358
SMC2	capEC2	FGF1	FGFR1	0.016217	0	FGF1 - FGFR1	FGF	Secreted Signaling	PMC: 4393358
CM1	arterialEC1	FGF1	FGFR1	0.00501575	0	FGF1 - FGFR1	FGF	Secreted Signaling	PMC: 4393358
CM2	arterialEC1	FGF1	FGFR1	0.00548238	0	FGF1 - FGFR1	FGF	Secreted Signaling	PMC: 4393358
pericyte1	arterialEC1	FGF1	FGFR1	0.0149338	0	FGF1 - FGFR1	FGF	Secreted Signaling	PMC: 4393358
pericyte2	arterialEC1	FGF1	FGFR1	0.0144823	0	FGF1 - FGFR1	FGF	Secreted Signaling	PMC: 4393358
pericyte3	arterialEC1	FGF1	FGFR1	0.0159231	0	FGF1 - FGFR1	FGF	Secreted Signaling	PMC: 4393358
SMC1	arterialEC1	FGF1	FGFR1	0.00337727	0	FGF1 - FGFR1	FGF	Secreted Signaling	PMC: 4393358
SMC2	arterialEC1	FGF1	FGFR1	0.0134717	0	FGF1 - FGFR1	FGF	Secreted Signaling	PMC: 4393358
CM1	venousEC	FGF1	FGFR1	0.00664855	0	FGF1 - FGFR1	FGF	Secreted Signaling	PMC: 4393358
CM2	venousEC	FGF1	FGFR1	0.00726598	0	FGF1 - FGFR1	FGF	Secreted Signaling	PMC: 4393358
pericyte1	venousEC	FGF1	FGFR1	0.0197313	0	FGF1 - FGFR1	FGF	Secreted Signaling	PMC: 4393358
pericyte2	venousEC	FGF1	FGFR1	0.0191375	0	FGF1 - FGFR1	FGF	Secreted Signaling	PMC: 4393358
pericyte3	venousEC	FGF1	FGFR1	0.0210315	0	FGF1 - FGFR1	FGF	Secreted Signaling	PMC: 4393358
SMC1	venousEC	FGF1	FGFR1	0.00447909	0	FGF1 - FGFR1	FGF	Secreted Signaling	PMC: 4393358
SMC2	venousEC	FGF1	FGFR1	0.0178079	0	FGF1 - FGFR1	FGF	Secreted Signaling	PMC: 4393358
CM1	arterialEC2	FGF1	FGFR1	0.00549482	0	FGF1 - FGFR1	FGF	Secreted Signaling	PMC: 4393358
CM2	arterialEC2	FGF1	FGFR1	0.00600575	0	FGF1 - FGFR1	FGF	Secreted Signaling	PMC: 4393358
pericyte1	arterialEC2	FGF1	FGFR1	0.0163446	0	FGF1 - FGFR1	FGF	Secreted Signaling	PMC: 4393358
pericyte2	arterialEC2	FGF1	FGFR1	0.0158511	0	FGF1 - FGFR1	FGF	Secreted Signaling	PMC: 4393358
pericyte3	arterialEC2	FGF1	FGFR1	0.0174257	0	FGF1 - FGFR1	FGF	Secreted Signaling	PMC: 4393358
SMC1	arterialEC2	FGF1	FGFR1	0.00370043	0	FGF1 - FGFR1	FGF	Secreted Signaling	PMC: 4393358
SMC2	arterialEC2	FGF1	FGFR1	0.0147464	0	FGF1 - FGFR1	FGF	Secreted Signaling	PMC: 4393358
CM1	capEC3	FGF1	FGFR1	0.00589371	0	FGF1 - FGFR1	FGF	Secreted Signaling	PMC: 4393358
CM2	capEC3	FGF1	FGFR1	0.00644149	0	FGF1 - FGFR1	FGF	Secreted Signaling	PMC: 4393358
[truncated: 26,388 more rows]

## Sheet: HEALTHY
source	target	ligand	receptor	communication probability	pvalue	interaction_name	pathway_name	annotation	evidence
arterialEC2	CM1	TGFB1	TGFbR1_R2	0.00227071	0	TGFB1 - (TGFBR1+TGFBR2)	TGFb	Secreted Signaling	KEGG: hsa04350
MAC1	CM1	TGFB1	TGFbR1_R2	0.00409119	0	TGFB1 - (TGFBR1+TGFBR2)	TGFb	Secreted Signaling	KEGG: hsa04350
MAC2	CM1	TGFB1	TGFbR1_R2	0.0043016	0	TGFB1 - (TGFBR1+TGFBR2)	TGFb	Secreted Signaling	KEGG: hsa04350
MAC3	CM1	TGFB1	TGFbR1_R2	0.00361791	0	TGFB1 - (TGFBR1+TGFBR2)	TGFb	Secreted Signaling	KEGG: hsa04350
MAC4	CM1	TGFB1	TGFbR1_R2	0.00364069	0	TGFB1 - (TGFBR1+TGFBR2)	TGFb	Secreted Signaling	KEGG: hsa04350
MAC5	CM1	TGFB1	TGFbR1_R2	0.00382203	0	TGFB1 - (TGFBR1+TGFBR2)	TGFb	Secreted Signaling	KEGG: hsa04350
naiveT	CM1	TGFB1	TGFbR1_R2	0.0039868	0	TGFB1 - (TGFBR1+TGFBR2)	TGFb	Secreted Signaling	KEGG: hsa04350
effectorT/NK	CM1	TGFB1	TGFbR1_R2	0.00414581	0	TGFB1 - (TGFBR1+TGFBR2)	TGFb	Secreted Signaling	KEGG: hsa04350
arterialEC2	arterialEC1	TGFB1	TGFbR1_R2	0.00513895	0	TGFB1 - (TGFBR1+TGFBR2)	TGFb	Secreted Signaling	KEGG: hsa04350
MAC1	arterialEC1	TGFB1	TGFbR1_R2	0.00924475	0	TGFB1 - (TGFBR1+TGFBR2)	TGFb	Secreted Signaling	KEGG: hsa04350
MAC2	arterialEC1	TGFB1	TGFbR1_R2	0.00971807	0	TGFB1 - (TGFBR1+TGFBR2)	TGFb	Secreted Signaling	KEGG: hsa04350
MAC3	arterialEC1	TGFB1	TGFbR1_R2	0.00817641	0	TGFB1 - (TGFBR1+TGFBR2)	TGFb	Secreted Signaling	KEGG: hsa04350
MAC4	arterialEC1	TGFB1	TGFbR1_R2	0.0082287	0	TGFB1 - (TGFBR1+TGFBR2)	TGFb	Secreted Signaling	KEGG: hsa04350
MAC5	arterialEC1	TGFB1	TGFbR1_R2	0.00863446	0	TGFB1 - (TGFBR1+TGFBR2)	TGFb	Secreted Signaling	KEGG: hsa04350
naiveT	arterialEC1	TGFB1	TGFbR1_R2	0.00900985	0	TGFB1 - (TGFBR1+TGFBR2)	TGFb	Secreted Signaling	KEGG: hsa04350
effectorT/NK	arterialEC1	TGFB1	TGFbR1_R2	0.00936765	0	TGFB1 - (TGFBR1+TGFBR2)	TGFb	Secreted Signaling	KEGG: hsa04350
arterialEC2	MAC1	TGFB1	TGFbR1_R2	0.00475585	0	TGFB1 - (TGFBR1+TGFBR2)	TGFb	Secreted Signaling	KEGG: hsa04350
MAC1	MAC1	TGFB1	TGFbR1_R2	0.00856173	0	TGFB1 - (TGFBR1+TGFBR2)	TGFb	Secreted Signaling	KEGG: hsa04350
MAC2	MAC1	TGFB1	TGFbR1_R2	0.00900101	0	TGFB1 - (TGFBR1+TGFBR2)	TGFb	Secreted Signaling	KEGG: hsa04350
MAC3	MAC1	TGFB1	TGFbR1_R2	0.00757184	0	TGFB1 - (TGFBR1+TGFBR2)	TGFb	Secreted Signaling	KEGG: hsa04350
MAC4	MAC1	TGFB1	TGFbR1_R2	0.00761991	0	TGFB1 - (TGFBR1+TGFBR2)	TGFb	Secreted Signaling	KEGG: hsa04350
MAC5	MAC1	TGFB1	TGFbR1_R2	0.00799743	0	TGFB1 - (TGFBR1+TGFBR2)	TGFb	Secreted Signaling	KEGG: hsa04350
naiveT	MAC1	TGFB1	TGFbR1_R2	0.00834376	0	TGFB1 - (TGFBR1+TGFBR2)	TGFb	Secreted Signaling	KEGG: hsa04350
effectorT/NK	MAC1	TGFB1	TGFbR1_R2	0.00867579	0	TGFB1 - (TGFBR1+TGFBR2)	TGFb	Secreted Signaling	KEGG: hsa04350
arterialEC2	MAC2	TGFB1	TGFbR1_R2	0.00476046	0	TGFB1 - (TGFBR1+TGFBR2)	TGFb	Secreted Signaling	KEGG: hsa04350
MAC1	MAC2	TGFB1	TGFbR1_R2	0.00857001	0	TGFB1 - (TGFBR1+TGFBR2)	TGFb	Secreted Signaling	KEGG: hsa04350
MAC2	MAC2	TGFB1	TGFbR1_R2	0.00900971	0	TGFB1 - (TGFBR1+TGFBR2)	TGFb	Secreted Signaling	KEGG: hsa04350
MAC3	MAC2	TGFB1	TGFbR1_R2	0.00757916	0	TGFB1 - (TGFBR1+TGFBR2)	TGFb	Secreted Signaling	KEGG: hsa04350
MAC4	MAC2	TGFB1	TGFbR1_R2	0.00762728	0	TGFB1 - (TGFBR1+TGFBR2)	TGFb	Secreted Signaling	KEGG: hsa04350
MAC5	MAC2	TGFB1	TGFbR1_R2	0.00800516	0	TGFB1 - (TGFBR1+TGFBR2)	TGFb	Secreted Signaling	KEGG: hsa04350
naiveT	MAC2	TGFB1	TGFbR1_R2	0.00835183	0	TGFB1 - (TGFBR1+TGFBR2)	TGFb	Secreted Signaling	KEGG: hsa04350
effectorT/NK	MAC2	TGFB1	TGFbR1_R2	0.00868417	0	TGFB1 - (TGFBR1+TGFBR2)	TGFb	Secreted Signaling	KEGG: hsa04350
arterialEC2	MAC3	TGFB1	TGFbR1_R2	0.00607753	0	TGFB1 - (TGFBR1+TGFBR2)	TGFb	Secreted Signaling	KEGG: hsa04350
MAC1	MAC3	TGFB1	TGFbR1_R2	0.0109276	0	TGFB1 - (TGFBR1+TGFBR2)	TGFb	Secreted Signaling	KEGG: hsa04350
MAC2	MAC3	TGFB1	TGFbR1_R2	0.0114863	0	TGFB1 - (TGFBR1+TGFBR2)	TGFb	Secreted Signaling	KEGG: hsa04350
MAC3	MAC3	TGFB1	TGFbR1_R2	0.00966525	0	TGFB1 - (TGFBR1+TGFBR2)	TGFb	Secreted Signaling	KEGG: hsa04350
MAC4	MAC3	TGFB1	TGFbR1_R2	0.00972737	0	TGFB1 - (TGFBR1+TGFBR2)	TGFb	Secreted Signaling	KEGG: hsa04350
MAC5	MAC3	TGFB1	TGFbR1_R2	0.0102054	0	TGFB1 - (TGFBR1+TGFBR2)	TGFb	Secreted Signaling	KEGG: hsa04350
naiveT	MAC3	TGFB1	TGFbR1_R2	0.0106504	0	TGFB1 - (TGFBR1+TGFBR2)	TGFb	Secreted Signaling	KEGG: hsa04350
effectorT/NK	MAC3	TGFB1	TGFbR1_R2	0.0110727	0	TGFB1 - (TGFBR1+TGFBR2)	TGFb	Secreted Signaling	KEGG: hsa04350
arterialEC2	MAC4	TGFB1	TGFbR1_R2	0.00754228	0	TGFB1 - (TGFBR1+TGFBR2)	TGFb	Secreted Signaling	KEGG: hsa04350
MAC1	MAC4	TGFB1	TGFbR1_R2	0.0135493	0	TGFB1 - (TGFBR1+TGFBR2)	TGFb	Secreted Signaling	KEGG: hsa04350
MAC2	MAC4	TGFB1	TGFbR1_R2	0.0142402	0	TGFB1 - (TGFBR1+TGFBR2)	TGFb	Secreted Signaling	KEGG: hsa04350
MAC3	MAC4	TGFB1	TGFbR1_R2	0.011985	0	TGFB1 - (TGFBR1+TGFBR2)	TGFb	Secreted Signaling	KEGG: hsa04350
MAC4	MAC4	TGFB1	TGFbR1_R2	0.0120627	0	TGFB1 - (TGFBR1+TGFBR2)	TGFb	Secreted Signaling	KEGG: hsa04350
MAC5	MAC4	TGFB1	TGFbR1_R2	0.0126521	0	TGFB1 - (TGFBR1+TGFBR2)	TGFb	Secreted Signaling	KEGG: hsa04350
naiveT	MAC4	TGFB1	TGFbR1_R2	0.0132064	0	TGFB1 - (TGFBR1+TGFBR2)	TGFb	Secreted Signaling	KEGG: hsa04350
effectorT/NK	MAC4	TGFB1	TGFbR1_R2	0.0137288	0	TGFB1 - (TGFBR1+TGFBR2)	TGFb	Secreted Signaling	KEGG: hsa04350
FB1	CM1	TGFB2	TGFbR1_R2	0.000236935	0	TGFB2 - (TGFBR1+TGFBR2)	TGFb	Secreted Signaling	KEGG: hsa04350
FB4	CM1	TGFB2	TGFbR1_R2	0.000802081	0	TGFB2 - (TGFBR1+TGFBR2)	TGFb	Secreted Signaling	KEGG: hsa04350
FB1	arterialEC1	TGFB2	TGFbR1_R2	0.000537243	0	TGFB2 - (TGFBR1+TGFBR2)	TGFb	Secreted Signaling	KEGG: hsa04350
FB4	arterialEC1	TGFB2	TGFbR1_R2	0.00181516	0	TGFB2 - (TGFBR1+TGFBR2)	TGFb	Secreted Signaling	KEGG: hsa04350
FB1	MAC1	TGFB2	TGFbR1_R2	0.000496748	0	TGFB2 - (TGFBR1+TGFBR2)	TGFb	Secreted Signaling	KEGG: hsa04350
FB4	MAC1	TGFB2	TGFbR1_R2	0.00167987	0	TGFB2 - (TGFBR1+TGFBR2)	TGFb	Secreted Signaling	KEGG: hsa04350
FB1	MAC2	TGFB2	TGFbR1_R2	0.000497232	0	TGFB2 - (TGFBR1+TGFBR2)	TGFb	Secreted Signaling	KEGG: hsa04350
FB4	MAC2	TGFB2	TGFbR1_R2	0.0016815	0	TGFB2 - (TGFBR1+TGFBR2)	TGFb	Secreted Signaling	KEGG: hsa04350
FB1	MAC3	TGFB2	TGFbR1_R2	0.000635768	0	TGFB2 - (TGFBR1+TGFBR2)	TGFb	Secreted Signaling	KEGG: hsa04350
FB4	MAC3	TGFB2	TGFbR1_R2	0.00214665	0	TGFB2 - (TGFBR1+TGFBR2)	TGFb	Secreted Signaling	KEGG: hsa04350
FB1	MAC4	TGFB2	TGFbR1_R2	0.000789863	0	TGFB2 - (TGFBR1+TGFBR2)	TGFb	Secreted Signaling	KEGG: hsa04350
FB4	MAC4	TGFB2	TGFbR1_R2	0.00266395	0	TGFB2 - (TGFBR1+TGFBR2)	TGFb	Secreted Signaling	KEGG: hsa04350
arterialEC2	CM1	TGFB1	ACVR1_TGFbR	0.00484512	0	TGFB1 - (ACVR1+TGFBR1)	TGFb	Secreted Signaling	PMID: 29376829
MAC1	CM1	TGFB1	ACVR1_TGFbR	0.00755893	0	TGFB1 - (ACVR1+TGFBR1)	TGFb	Secreted Signaling	PMID: 29376829
MAC2	CM1	TGFB1	ACVR1_TGFbR	0.00794717	0	TGFB1 - (ACVR1+TGFBR1)	TGFb	Secreted Signaling	PMID: 29376829
MAC3	CM1	TGFB1	ACVR1_TGFbR	0.00731606	0	TGFB1 - (ACVR1+TGFBR1)	TGFb	Secreted Signaling	PMID: 29376829
MAC4	CM1	TGFB1	ACVR1_TGFbR	0.00714718	0	TGFB1 - (ACVR1+TGFBR1)	TGFb	Secreted Signaling	PMID: 29376829
MAC5	CM1	TGFB1	ACVR1_TGFbR	0.00798418	0	TGFB1 - (ACVR1+TGFBR1)	TGFb	Secreted Signaling	PMID: 29376829
naiveT	CM1	TGFB1	ACVR1_TGFbR	0.0073663	0	TGFB1 - (ACVR1+TGFBR1)	TGFb	Secreted Signaling	PMID: 29376829
effectorT/NK	CM1	TGFB1	ACVR1_TGFbR	0.00765973	0	TGFB1 - (ACVR1+TGFBR1)	TGFb	Secreted Signaling	PMID: 29376829
FB1	CM1	TGFB2	ACVR1_TGFbR	0.00148126	0	TGFB2 - (ACVR1+TGFBR1)	TGFb	Secreted Signaling	PMID: 29376829
FB4	CM1	TGFB2	ACVR1_TGFbR	0.00491744	0	TGFB2 - (ACVR1+TGFBR1)	TGFb	Secreted Signaling	PMID: 29376829
pericyte1	CM1	BMP5	ACVR1_ACVR2A	0.0239346	0	BMP5 - (ACVR1+ACVR2A)	BMP	Secreted Signaling	KEGG: hsa04350; PMID:26893264
pericyte2	CM1	BMP5	ACVR1_ACVR2A	0.0250097	0	BMP5 - (ACVR1+ACVR2A)	BMP	Secreted Signaling	KEGG: hsa04350; PMID:26893264
pericyte3	CM1	BMP5	ACVR1_ACVR2A	0.0168076	0	BMP5 - (ACVR1+ACVR2A)	BMP	Secreted Signaling	KEGG: hsa04350; PMID:26893264
SMC2	CM1	BMP5	ACVR1_ACVR2A	0.0208128	0	BMP5 - (ACVR1+ACVR2A)	BMP	Secreted Signaling	KEGG: hsa04350; PMID:26893264
pericyte1	CM2	BMP5	ACVR1_ACVR2A	0.0226724	0	BMP5 - (ACVR1+ACVR2A)	BMP	Secreted Signaling	KEGG: hsa04350; PMID:26893264
pericyte2	CM2	BMP5	ACVR1_ACVR2A	0.0236922	0	BMP5 - (ACVR1+ACVR2A)	BMP	Secreted Signaling	KEGG: hsa04350; PMID:26893264
pericyte3	CM2	BMP5	ACVR1_ACVR2A	0.0159151	0	BMP5 - (ACVR1+ACVR2A)	BMP	Secreted Signaling	KEGG: hsa04350; PMID:26893264
SMC2	CM2	BMP5	ACVR1_ACVR2A	0.019712	0	BMP5 - (ACVR1+ACVR2A)	BMP	Secreted Signaling	KEGG: hsa04350; PMID:26893264
pericyte1	SMC2	BMP5	ACVR1_ACVR2A	0.0139876	0	BMP5 - (ACVR1+ACVR2A)	BMP	Secreted Signaling	KEGG: hsa04350; PMID:26893264
pericyte2	SMC2	BMP5	ACVR1_ACVR2A	0.0146226	0	BMP5 - (ACVR1+ACVR2A)	BMP	Secreted Signaling	KEGG: hsa04350; PMID:26893264
pericyte3	SMC2	BMP5	ACVR1_ACVR2A	0.00979279	0	BMP5 - (ACVR1+ACVR2A)	BMP	Secreted Signaling	KEGG: hsa04350; PMID:26893264
SMC2	SMC2	BMP5	ACVR1_ACVR2A	0.0121471	0	BMP5 - (ACVR1+ACVR2A)	BMP	Secreted Signaling	KEGG: hsa04350; PMID:26893264
pericyte1	FB2	BMP5	ACVR1_BMPR2	0.0396695	0	BMP5 - (ACVR1+BMPR2)	BMP	Secreted Signaling	KEGG: hsa04350; PMID:26893264
pericyte2	FB2	BMP5	ACVR1_BMPR2	0.0414214	0	BMP5 - (ACVR1+BMPR2)	BMP	Secreted Signaling	KEGG: hsa04350; PMID:26893264
pericyte3	FB2	BMP5	ACVR1_BMPR2	0.0279915	0	BMP5 - (ACVR1+BMPR2)	BMP	Secreted Signaling	KEGG: hsa04350; PMID:26893264
SMC2	FB2	BMP5	ACVR1_BMPR2	0.0345682	0	BMP5 - (ACVR1+BMPR2)	BMP	Secreted Signaling	KEGG: hsa04350; PMID:26893264
pericyte1	FB4	BMP5	ACVR1_BMPR2	0.0498044	0	BMP5 - (ACVR1+BMPR2)	BMP	Secreted Signaling	KEGG: hsa04350; PMID:26893264
pericyte2	FB4	BMP5	ACVR1_BMPR2	0.0519796	0	BMP5 - (ACVR1+BMPR2)	BMP	Secreted Signaling	KEGG: hsa04350; PMID:26893264
pericyte3	FB4	BMP5	ACVR1_BMPR2	0.0352524	0	BMP5 - (ACVR1+BMPR2)	BMP	Secreted Signaling	KEGG: hsa04350; PMID:26893264
SMC2	FB4	BMP5	ACVR1_BMPR2	0.0434588	0	BMP5 - (ACVR1+BMPR2)	BMP	Secreted Signaling	KEGG: hsa04350; PMID:26893264
pericyte1	CM1	BMP5	ACVR1_BMPR2	0.0615968	0	BMP5 - (ACVR1+BMPR2)	BMP	Secreted Signaling	KEGG: hsa04350; PMID:26893264
pericyte2	CM1	BMP5	ACVR1_BMPR2	0.0642522	0	BMP5 - (ACVR1+BMPR2)	BMP	Secreted Signaling	KEGG: hsa04350; PMID:26893264
pericyte3	CM1	BMP5	ACVR1_BMPR2	0.0437579	0	BMP5 - (ACVR1+BMPR2)	BMP	Secreted Signaling	KEGG: hsa04350; PMID:26893264
SMC2	CM1	BMP5	ACVR1_BMPR2	0.0538338	0	BMP5 - (ACVR1+BMPR2)	BMP	Secreted Signaling	KEGG: hsa04350; PMID:26893264
pericyte1	CM2	BMP5	ACVR1_BMPR2	0.0582303	0	BMP5 - (ACVR1+BMPR2)	BMP	Secreted Signaling	KEGG: hsa04350; PMID:26893264
pericyte2	CM2	BMP5	ACVR1_BMPR2	0.06075	0	BMP5 - (ACVR1+BMPR2)	BMP	Secreted Signaling	KEGG: hsa04350; PMID:26893264
pericyte3	CM2	BMP5	ACVR1_BMPR2	0.0413234	0	BMP5 - (ACVR1+BMPR2)	BMP	Secreted Signaling	KEGG: hsa04350; PMID:26893264
SMC2	CM2	BMP5	ACVR1_BMPR2	0.0508686	0	BMP5 - (ACVR1+BMPR2)	BMP	Secreted Signaling	KEGG: hsa04350; PMID:26893264
pericyte1	SMC2	BMP5	ACVR1_BMPR2	0.0351123	0	BMP5 - (ACVR1+BMPR2)	BMP	Secreted Signaling	KEGG: hsa04350; PMID:26893264
pericyte2	SMC2	BMP5	ACVR1_BMPR2	0.0366706	0	BMP5 - (ACVR1+BMPR2)	BMP	Secreted Signaling	KEGG: hsa04350; PMID:26893264
pericyte3	SMC2	BMP5	ACVR1_BMPR2	0.0247413	0	BMP5 - (ACVR1+BMPR2)	BMP	Secreted Signaling	KEGG: hsa04350; PMID:26893264
SMC2	SMC2	BMP5	ACVR1_BMPR2	0.0305784	0	BMP5 - (ACVR1+BMPR2)	BMP	Secreted Signaling	KEGG: hsa04350; PMID:26893264
pericyte1	CM1	BMP5	BMPR1A_ACVR2A	0.0404768	0	BMP5 - (BMPR1A+ACVR2A)	BMP	Secreted Signaling	KEGG: hsa04350; PMID:26893264
pericyte2	CM1	BMP5	BMPR1A_ACVR2A	0.0422627	0	BMP5 - (BMPR1A+ACVR2A)	BMP	Secreted Signaling	KEGG: hsa04350; PMID:26893264
pericyte3	CM1	BMP5	BMPR1A_ACVR2A	0.0285682	0	BMP5 - (BMPR1A+ACVR2A)	BMP	Secreted Signaling	KEGG: hsa04350; PMID:26893264
SMC2	CM1	BMP5	BMPR1A_ACVR2A	0.0352754	0	BMP5 - (BMPR1A+ACVR2A)	BMP	Secreted Signaling	KEGG: hsa04350; PMID:26893264
pericyte1	CM2	BMP5	BMPR1A_ACVR2A	0.0409611	0	BMP5 - (BMPR1A+ACVR2A)	BMP	Secreted Signaling	KEGG: hsa04350; PMID:26893264
pericyte2	CM2	BMP5	BMPR1A_ACVR2A	0.0427675	0	BMP5 - (BMPR1A+ACVR2A)	BMP	Secreted Signaling	KEGG: hsa04350; PMID:26893264
pericyte3	CM2	BMP5	BMPR1A_ACVR2A	0.0289143	0	BMP5 - (BMPR1A+ACVR2A)	BMP	Secreted Signaling	KEGG: hsa04350; PMID:26893264
SMC2	CM2	BMP5	BMPR1A_ACVR2A	0.0356999	0	BMP5 - (BMPR1A+ACVR2A)	BMP	Secreted Signaling	KEGG: hsa04350; PMID:26893264
pericyte1	immuneEC	BMP5	BMPR1A_ACVR2A	0.0164855	0	BMP5 - (BMPR1A+ACVR2A)	BMP	Secreted Signaling	KEGG: hsa04350; PMID:26893264
pericyte2	immuneEC	BMP5	BMPR1A_ACVR2A	0.0172319	0	BMP5 - (BMPR1A+ACVR2A)	BMP	Secreted Signaling	KEGG: hsa04350; PMID:26893264
pericyte3	immuneEC	BMP5	BMPR1A_ACVR2A	0.0115503	0	BMP5 - (BMPR1A+ACVR2A)	BMP	Secreted Signaling	KEGG: hsa04350; PMID:26893264
SMC2	immuneEC	BMP5	BMPR1A_ACVR2A	0.0143211	0	BMP5 - (BMPR1A+ACVR2A)	BMP	Secreted Signaling	KEGG: hsa04350; PMID:26893264
pericyte1	SMC2	BMP5	BMPR1A_ACVR2A	0.037445	0	BMP5 - (BMPR1A+ACVR2A)	BMP	Secreted Signaling	KEGG: hsa04350; PMID:26893264
pericyte2	SMC2	BMP5	BMPR1A_ACVR2A	0.0391026	0	BMP5 - (BMPR1A+ACVR2A)	BMP	Secreted Signaling	KEGG: hsa04350; PMID:26893264
pericyte3	SMC2	BMP5	BMPR1A_ACVR2A	0.0264038	0	BMP5 - (BMPR1A+ACVR2A)	BMP	Secreted Signaling	KEGG: hsa04350; PMID:26893264
SMC2	SMC2	BMP5	BMPR1A_ACVR2A	0.03262	0	BMP5 - (BMPR1A+ACVR2A)	BMP	Secreted Signaling	KEGG: hsa04350; PMID:26893264
pericyte1	MAC5	BMP5	BMPR1A_ACVR2A	0.0330116	0	BMP5 - (BMPR1A+ACVR2A)	BMP	Secreted Signaling	KEGG: hsa04350; PMID:26893264
pericyte2	MAC5	BMP5	BMPR1A_ACVR2A	0.03448	0	BMP5 - (BMPR1A+ACVR2A)	BMP	Secreted Signaling	KEGG: hsa04350; PMID:26893264
pericyte3	MAC5	BMP5	BMPR1A_ACVR2A	0.0232461	0	BMP5 - (BMPR1A+ACVR2A)	BMP	Secreted Signaling	KEGG: hsa04350; PMID:26893264
SMC2	MAC5	BMP5	BMPR1A_ACVR2A	0.0287408	0	BMP5 - (BMPR1A+ACVR2A)	BMP	Secreted Signaling	KEGG: hsa04350; PMID:26893264
pericyte1	FB1	BMP5	BMPR1A_BMPR2	0.0888909	0	BMP5 - (BMPR1A+BMPR2)	BMP	Secreted Signaling	KEGG: hsa04350; PMID:26893264
pericyte2	FB1	BMP5	BMPR1A_BMPR2	0.0926069	0	BMP5 - (BMPR1A+BMPR2)	BMP	Secreted Signaling	KEGG: hsa04350; PMID:26893264
pericyte3	FB1	BMP5	BMPR1A_BMPR2	0.0636839	0	BMP5 - (BMPR1A+BMPR2)	BMP	Secreted Signaling	KEGG: hsa04350; PMID:26893264
SMC2	FB1	BMP5	BMPR1A_BMPR2	0.0779739	0	BMP5 - (BMPR1A+BMPR2)	BMP	Secreted Signaling	KEGG: hsa04350; PMID:26893264
pericyte1	FB2	BMP5	BMPR1A_BMPR2	0.0863568	0	BMP5 - (BMPR1A+BMPR2)	BMP	Secreted Signaling	KEGG: hsa04350; PMID:26893264
pericyte2	FB2	BMP5	BMPR1A_BMPR2	0.0899773	0	BMP5 - (BMPR1A+BMPR2)	BMP	Secreted Signaling	KEGG: hsa04350; PMID:26893264
pericyte3	FB2	BMP5	BMPR1A_BMPR2	0.0618196	0	BMP5 - (BMPR1A+BMPR2)	BMP	Secreted Signaling	KEGG: hsa04350; PMID:26893264
SMC2	FB2	BMP5	BMPR1A_BMPR2	0.0757252	0	BMP5 - (BMPR1A+BMPR2)	BMP	Secreted Signaling	KEGG: hsa04350; PMID:26893264
pericyte1	FB3	BMP5	BMPR1A_BMPR2	0.0626104	0	BMP5 - (BMPR1A+BMPR2)	BMP	Secreted Signaling	KEGG: hsa04350; PMID:26893264
pericyte2	FB3	BMP5	BMPR1A_BMPR2	0.0653065	0	BMP5 - (BMPR1A+BMPR2)	BMP	Secreted Signaling	KEGG: hsa04350; PMID:26893264
pericyte3	FB3	BMP5	BMPR1A_BMPR2	0.0444919	0	BMP5 - (BMPR1A+BMPR2)	BMP	Secreted Signaling	KEGG: hsa04350; PMID:26893264
SMC2	FB3	BMP5	BMPR1A_BMPR2	0.0547271	0	BMP5 - (BMPR1A+BMPR2)	BMP	Secreted Signaling	KEGG: hsa04350; PMID:26893264
pericyte1	FB4	BMP5	BMPR1A_BMPR2	0.0895792	0	BMP5 - (BMPR1A+BMPR2)	BMP	Secreted Signaling	KEGG: hsa04350; PMID:26893264
pericyte2	FB4	BMP5	BMPR1A_BMPR2	0.093321	0	BMP5 - (BMPR1A+BMPR2)	BMP	Secreted Signaling	KEGG: hsa04350; PMID:26893264
pericyte3	FB4	BMP5	BMPR1A_BMPR2	0.0641907	0	BMP5 - (BMPR1A+BMPR2)	BMP	Secreted Signaling	KEGG: hsa04350; PMID:26893264
SMC2	FB4	BMP5	BMPR1A_BMPR2	0.0785849	0	BMP5 - (BMPR1A+BMPR2)	BMP	Secreted Signaling	KEGG: hsa04350; PMID:26893264
pericyte1	CM1	BMP5	BMPR1A_BMPR2	0.101463	0	BMP5 - (BMPR1A+BMPR2)	BMP	Secreted Signaling	KEGG: hsa04350; PMID:26893264
pericyte2	CM1	BMP5	BMPR1A_BMPR2	0.105644	0	BMP5 - (BMPR1A+BMPR2)	BMP	Secreted Signaling	KEGG: hsa04350; PMID:26893264
pericyte3	CM1	BMP5	BMPR1A_BMPR2	0.0729765	0	BMP5 - (BMPR1A+BMPR2)	BMP	Secreted Signaling	KEGG: hsa04350; PMID:26893264
SMC2	CM1	BMP5	BMPR1A_BMPR2	0.0891531	0	BMP5 - (BMPR1A+BMPR2)	BMP	Secreted Signaling	KEGG: hsa04350; PMID:26893264
pericyte1	CM2	BMP5	BMPR1A_BMPR2	0.102202	0	BMP5 - (BMPR1A+BMPR2)	BMP	Secreted Signaling	KEGG: hsa04350; PMID:26893264
pericyte2	CM2	BMP5	BMPR1A_BMPR2	0.10641	0	BMP5 - (BMPR1A+BMPR2)	BMP	Secreted Signaling	KEGG: hsa04350; PMID:26893264
pericyte3	CM2	BMP5	BMPR1A_BMPR2	0.0735251	0	BMP5 - (BMPR1A+BMPR2)	BMP	Secreted Signaling	KEGG: hsa04350; PMID:26893264
SMC2	CM2	BMP5	BMPR1A_BMPR2	0.0898116	0	BMP5 - (BMPR1A+BMPR2)	BMP	Secreted Signaling	KEGG: hsa04350; PMID:26893264
pericyte1	immuneEC	BMP5	BMPR1A_BMPR2	0.0560099	0	BMP5 - (BMPR1A+BMPR2)	BMP	Secreted Signaling	KEGG: hsa04350; PMID:26893264
pericyte2	immuneEC	BMP5	BMPR1A_BMPR2	0.0584396	0	BMP5 - (BMPR1A+BMPR2)	BMP	Secreted Signaling	KEGG: hsa04350; PMID:26893264
pericyte3	immuneEC	BMP5	BMPR1A_BMPR2	0.0397206	0	BMP5 - (BMPR1A+BMPR2)	BMP	Secreted Signaling	KEGG: hsa04350; PMID:26893264
SMC2	immuneEC	BMP5	BMPR1A_BMPR2	0.0489144	0	BMP5 - (BMPR1A+BMPR2)	BMP	Secreted Signaling	KEGG: hsa04350; PMID:26893264
pericyte1	pericyte1	BMP5	BMPR1A_BMPR2	0.0967161	0	BMP5 - (BMPR1A+BMPR2)	BMP	Secreted Signaling	KEGG: hsa04350; PMID:26893264
pericyte2	pericyte1	BMP5	BMPR1A_BMPR2	0.100723	0	BMP5 - (BMPR1A+BMPR2)	BMP	Secreted Signaling	KEGG: hsa04350; PMID:26893264
pericyte3	pericyte1	BMP5	BMPR1A_BMPR2	0.0694592	0	BMP5 - (BMPR1A+BMPR2)	BMP	Secreted Signaling	KEGG: hsa04350; PMID:26893264
SMC2	pericyte1	BMP5	BMPR1A_BMPR2	0.0849276	0	BMP5 - (BMPR1A+BMPR2)	BMP	Secreted Signaling	KEGG: hsa04350; PMID:26893264
pericyte1	pericyte2	BMP5	BMPR1A_BMPR2	0.0942405	0	BMP5 - (BMPR1A+BMPR2)	BMP	Secreted Signaling	KEGG: hsa04350; PMID:26893264
pericyte2	pericyte2	BMP5	BMPR1A_BMPR2	0.098156	0	BMP5 - (BMPR1A+BMPR2)	BMP	Secreted Signaling	KEGG: hsa04350; PMID:26893264
pericyte3	pericyte2	BMP5	BMPR1A_BMPR2	0.067629	0	BMP5 - (BMPR1A+BMPR2)	BMP	Secreted Signaling	KEGG: hsa04350; PMID:26893264
SMC2	pericyte2	BMP5	BMPR1A_BMPR2	0.0827261	0	BMP5 - (BMPR1A+BMPR2)	BMP	Secreted Signaling	KEGG: hsa04350; PMID:26893264
pericyte1	pericyte3	BMP5	BMPR1A_BMPR2	0.109049	0	BMP5 - (BMPR1A+BMPR2)	BMP	Secreted Signaling	KEGG: hsa04350; PMID:26893264
pericyte2	pericyte3	BMP5	BMPR1A_BMPR2	0.113503	0	BMP5 - (BMPR1A+BMPR2)	BMP	Secreted Signaling	KEGG: hsa04350; PMID:26893264
pericyte3	pericyte3	BMP5	BMPR1A_BMPR2	0.0786191	0	BMP5 - (BMPR1A+BMPR2)	BMP	Secreted Signaling	KEGG: hsa04350; PMID:26893264
SMC2	pericyte3	BMP5	BMPR1A_BMPR2	0.0959172	0	BMP5 - (BMPR1A+BMPR2)	BMP	Secreted Signaling	KEGG: hsa04350; PMID:26893264
pericyte1	SMC1	BMP5	BMPR1A_BMPR2	0.100813	0	BMP5 - (BMPR1A+BMPR2)	BMP	Secreted Signaling	KEGG: hsa04350; PMID:26893264
pericyte2	SMC1	BMP5	BMPR1A_BMPR2	0.10497	0	BMP5 - (BMPR1A+BMPR2)	BMP	Secreted Signaling	KEGG: hsa04350; PMID:26893264
pericyte3	SMC1	BMP5	BMPR1A_BMPR2	0.0724942	0	BMP5 - (BMPR1A+BMPR2)	BMP	Secreted Signaling	KEGG: hsa04350; PMID:26893264
SMC2	SMC1	BMP5	BMPR1A_BMPR2	0.0885741	0	BMP5 - (BMPR1A+BMPR2)	BMP	Secreted Signaling	KEGG: hsa04350; PMID:26893264
pericyte1	SMC2	BMP5	BMPR1A_BMPR2	0.0907361	0	BMP5 - (BMPR1A+BMPR2)	BMP	Secreted Signaling	KEGG: hsa04350; PMID:26893264
pericyte2	SMC2	BMP5	BMPR1A_BMPR2	0.0945212	0	BMP5 - (BMPR1A+BMPR2)	BMP	Secreted Signaling	KEGG: hsa04350; PMID:26893264
pericyte3	SMC2	BMP5	BMPR1A_BMPR2	0.0650432	0	BMP5 - (BMPR1A+BMPR2)	BMP	Secreted Signaling	KEGG: hsa04350; PMID:26893264
SMC2	SMC2	BMP5	BMPR1A_BMPR2	0.0796123	0	BMP5 - (BMPR1A+BMPR2)	BMP	Secreted Signaling	KEGG: hsa04350; PMID:26893264
pericyte1	MAC1	BMP5	BMPR1A_BMPR2	0.0339745	0	BMP5 - (BMPR1A+BMPR2)	BMP	Secreted Signaling	KEGG: hsa04350; PMID:26893264
pericyte2	MAC1	BMP5	BMPR1A_BMPR2	0.0354842	0	BMP5 - (BMPR1A+BMPR2)	BMP	Secreted Signaling	KEGG: hsa04350; PMID:26893264
pericyte3	MAC1	BMP5	BMPR1A_BMPR2	0.0239313	0	BMP5 - (BMPR1A+BMPR2)	BMP	Secreted Signaling	KEGG: hsa04350; PMID:26893264
SMC2	MAC1	BMP5	BMPR1A_BMPR2	0.029583	0	BMP5 - (BMPR1A+BMPR2)	BMP	Secreted Signaling	KEGG: hsa04350; PMID:26893264
pericyte1	MAC2	BMP5	BMPR1A_BMPR2	0.0289377	0	BMP5 - (BMPR1A+BMPR2)	BMP	Secreted Signaling	KEGG: hsa04350; PMID:26893264
pericyte2	MAC2	BMP5	BMPR1A_BMPR2	0.0302306	0	BMP5 - (BMPR1A+BMPR2)	BMP	Secreted Signaling	KEGG: hsa04350; PMID:26893264
pericyte3	MAC2	BMP5	BMPR1A_BMPR2	0.020352	0	BMP5 - (BMPR1A+BMPR2)	BMP	Secreted Signaling	KEGG: hsa04350; PMID:26893264
SMC2	MAC2	BMP5	BMPR1A_BMPR2	0.0251803	0	BMP5 - (BMPR1A+BMPR2)	BMP	Secreted Signaling	KEGG: hsa04350; PMID:26893264
pericyte1	MAC5	BMP5	BMPR1A_BMPR2	0.038317	0	BMP5 - (BMPR1A+BMPR2)	BMP	Secreted Signaling	KEGG: hsa04350; PMID:26893264
pericyte2	MAC5	BMP5	BMPR1A_BMPR2	0.0400117	0	BMP5 - (BMPR1A+BMPR2)	BMP	Secreted Signaling	KEGG: hsa04350; PMID:26893264
pericyte3	MAC5	BMP5	BMPR1A_BMPR2	0.027026	0	BMP5 - (BMPR1A+BMPR2)	BMP	Secreted Signaling	KEGG: hsa04350; PMID:26893264
SMC2	MAC5	BMP5	BMPR1A_BMPR2	0.0333836	0	BMP5 - (BMPR1A+BMPR2)	BMP	Secreted Signaling	KEGG: hsa04350; PMID:26893264
pericyte1	neuronal	BMP5	BMPR1A_BMPR2	0.0383128	0	BMP5 - (BMPR1A+BMPR2)	BMP	Secreted Signaling	KEGG: hsa04350; PMID:26893264
pericyte2	neuronal	BMP5	BMPR1A_BMPR2	0.0400073	0	BMP5 - (BMPR1A+BMPR2)	BMP	Secreted Signaling	KEGG: hsa04350; PMID:26893264
pericyte3	neuronal	BMP5	BMPR1A_BMPR2	0.027023	0	BMP5 - (BMPR1A+BMPR2)	BMP	Secreted Signaling	KEGG: hsa04350; PMID:26893264
SMC2	neuronal	BMP5	BMPR1A_BMPR2	0.0333799	0	BMP5 - (BMPR1A+BMPR2)	BMP	Secreted Signaling	KEGG: hsa04350; PMID:26893264
pericyte1	CM1	BMP5	BMPR1B_ACVR2A	0.010473	0	BMP5 - (BMPR1B+ACVR2A)	BMP	Secreted Signaling	KEGG: hsa04350; PMID:26893264
pericyte2	CM1	BMP5	BMPR1B_ACVR2A	0.0109502	0	BMP5 - (BMPR1B+ACVR2A)	BMP	Secreted Signaling	KEGG: hsa04350; PMID:26893264
pericyte3	CM1	BMP5	BMPR1B_ACVR2A	0.0073244	0	BMP5 - (BMPR1B+ACVR2A)	BMP	Secreted Signaling	KEGG: hsa04350; PMID:26893264
SMC2	CM1	BMP5	BMPR1B_ACVR2A	0.0090907	0	BMP5 - (BMPR1B+ACVR2A)	BMP	Secreted Signaling	KEGG: hsa04350; PMID:26893264
pericyte1	CM2	BMP5	BMPR1B_ACVR2A	0.0103458	0	BMP5 - (BMPR1B+ACVR2A)	BMP	Secreted Signaling	KEGG: hsa04350; PMID:26893264
pericyte2	CM2	BMP5	BMPR1B_ACVR2A	0.0108173	0	BMP5 - (BMPR1B+ACVR2A)	BMP	Secreted Signaling	KEGG: hsa04350; PMID:26893264
pericyte3	CM2	BMP5	BMPR1B_ACVR2A	0.00723514	0	BMP5 - (BMPR1B+ACVR2A)	BMP	Secreted Signaling	KEGG: hsa04350; PMID:26893264
SMC2	CM2	BMP5	BMPR1B_ACVR2A	0.00898012	0	BMP5 - (BMPR1B+ACVR2A)	BMP	Secreted Signaling	KEGG: hsa04350; PMID:26893264
pericyte1	CM1	BMP5	BMPR1B_BMPR2	0.0275508	0	BMP5 - (BMPR1B+BMPR2)	BMP	Secreted Signaling	KEGG: hsa04350; PMID:26893264
pericyte2	CM1	BMP5	BMPR1B_BMPR2	0.0287835	0	BMP5 - (BMPR1B+BMPR2)	BMP	Secreted Signaling	KEGG: hsa04350; PMID:26893264
pericyte3	CM1	BMP5	BMPR1B_BMPR2	0.0193684	0	BMP5 - (BMPR1B+BMPR2)	BMP	Secreted Signaling	KEGG: hsa04350; PMID:26893264
SMC2	CM1	BMP5	BMPR1B_BMPR2	0.023969	0	BMP5 - (BMPR1B+BMPR2)	BMP	Secreted Signaling	KEGG: hsa04350; PMID:26893264
pericyte1	CM2	BMP5	BMPR1B_BMPR2	0.0271077	0	BMP5 - (BMPR1B+BMPR2)	BMP	Secreted Signaling	KEGG: hsa04350; PMID:26893264
pericyte2	CM2	BMP5	BMPR1B_BMPR2	0.0283212	0	BMP5 - (BMPR1B+BMPR2)	BMP	Secreted Signaling	KEGG: hsa04350; PMID:26893264
pericyte3	CM2	BMP5	BMPR1B_BMPR2	0.0190543	0	BMP5 - (BMPR1B+BMPR2)	BMP	Secreted Signaling	KEGG: hsa04350; PMID:26893264
SMC2	CM2	BMP5	BMPR1B_BMPR2	0.0235821	0	BMP5 - (BMPR1B+BMPR2)	BMP	Secreted Signaling	KEGG: hsa04350; PMID:26893264
pericyte1	neuronal	BMP5	BMPR1B_BMPR2	0.0333865	0	BMP5 - (BMPR1B+BMPR2)	BMP	Secreted Signaling	KEGG: hsa04350; PMID:26893264
pericyte2	neuronal	BMP5	BMPR1B_BMPR2	0.034871	0	BMP5 - (BMPR1B+BMPR2)	BMP	Secreted Signaling	KEGG: hsa04350; PMID:26893264
pericyte3	neuronal	BMP5	BMPR1B_BMPR2	0.0235128	0	BMP5 - (BMPR1B+BMPR2)	BMP	Secreted Signaling	KEGG: hsa04350; PMID:26893264
SMC2	neuronal	BMP5	BMPR1B_BMPR2	0.0290687	0	BMP5 - (BMPR1B+BMPR2)	BMP	Secreted Signaling	KEGG: hsa04350; PMID:26893264
venousEC	CM1	BMP6	ACVR1_ACVR2A	0.00738417	0	BMP6 - (ACVR1+ACVR2A)	BMP	Secreted Signaling	KEGG: hsa04350; PMID:26893264
venousEC	CM2	BMP6	ACVR1_ACVR2A	0.00698854	0	BMP6 - (ACVR1+ACVR2A)	BMP	Secreted Signaling	KEGG: hsa04350; PMID:26893264
venousEC	SMC2	BMP6	ACVR1_ACVR2A	0.00428519	0	BMP6 - (ACVR1+ACVR2A)	BMP	Secreted Signaling	KEGG: hsa04350; PMID:26893264
venousEC	FB2	BMP6	ACVR1_BMPR2	0.0123766	0	BMP6 - (ACVR1+BMPR2)	BMP	Secreted Signaling	KEGG: hsa04350; PMID:26893264
venousEC	FB4	BMP6	ACVR1_BMPR2	0.0156523	0	BMP6 - (ACVR1+BMPR2)	BMP	Secreted Signaling	KEGG: hsa04350; PMID:26893264
venousEC	CM1	BMP6	ACVR1_BMPR2	0.0195245	0	BMP6 - (ACVR1+BMPR2)	BMP	Secreted Signaling	KEGG: hsa04350; PMID:26893264
venousEC	CM2	BMP6	ACVR1_BMPR2	0.0184123	0	BMP6 - (ACVR1+BMPR2)	BMP	Secreted Signaling	KEGG: hsa04350; PMID:26893264
venousEC	SMC2	BMP6	ACVR1_BMPR2	0.0109191	0	BMP6 - (ACVR1+BMPR2)	BMP	Secreted Signaling	KEGG: hsa04350; PMID:26893264
venousEC	CM1	BMP6	BMPR1A_ACVR2A	0.0126358	0	BMP6 - (BMPR1A+ACVR2A)	BMP	Secreted Signaling	KEGG: hsa04350; PMID:26893264
venousEC	CM2	BMP6	BMPR1A_ACVR2A	0.0127914	0	BMP6 - (BMPR1A+ACVR2A)	BMP	Secreted Signaling	KEGG: hsa04350; PMID:26893264
venousEC	immuneEC	BMP6	BMPR1A_ACVR2A	0.00505932	0	BMP6 - (BMPR1A+ACVR2A)	BMP	Secreted Signaling	KEGG: hsa04350; PMID:26893264
venousEC	SMC2	BMP6	BMPR1A_ACVR2A	0.011664	0	BMP6 - (BMPR1A+ACVR2A)	BMP	Secreted Signaling	KEGG: hsa04350; PMID:26893264
venousEC	MAC5	BMP6	BMPR1A_ACVR2A	0.0102505	0	BMP6 - (BMPR1A+ACVR2A)	BMP	Secreted Signaling	KEGG: hsa04350; PMID:26893264
venousEC	FB1	BMP6	BMPR1A_BMPR2	0.0287471	0	BMP6 - (BMPR1A+BMPR2)	BMP	Secreted Signaling	KEGG: hsa04350; PMID:26893264
venousEC	FB2	BMP6	BMPR1A_BMPR2	0.0278751	0	BMP6 - (BMPR1A+BMPR2)	BMP	Secreted Signaling	KEGG: hsa04350; PMID:26893264
venousEC	FB3	BMP6	BMPR1A_BMPR2	0.0198604	0	BMP6 - (BMPR1A+BMPR2)	BMP	Secreted Signaling	KEGG: hsa04350; PMID:26893264
venousEC	FB4	BMP6	BMPR1A_BMPR2	0.0289845	0	BMP6 - (BMPR1A+BMPR2)	BMP	Secreted Signaling	KEGG: hsa04350; PMID:26893264
venousEC	CM1	BMP6	BMPR1A_BMPR2	0.0331221	0	BMP6 - (BMPR1A+BMPR2)	BMP	Secreted Signaling	KEGG: hsa04350; PMID:26893264
venousEC	CM2	BMP6	BMPR1A_BMPR2	0.0333819	0	BMP6 - (BMPR1A+BMPR2)	BMP	Secreted Signaling	KEGG: hsa04350; PMID:26893264
venousEC	immuneEC	BMP6	BMPR1A_BMPR2	0.0176817	0	BMP6 - (BMPR1A+BMPR2)	BMP	Secreted Signaling	KEGG: hsa04350; PMID:26893264
venousEC	pericyte1	BMP6	BMPR1A_BMPR2	0.0314605	0	BMP6 - (BMPR1A+BMPR2)	BMP	Secreted Signaling	KEGG: hsa04350; PMID:26893264
venousEC	pericyte2	BMP6	BMPR1A_BMPR2	0.0305987	0	BMP6 - (BMPR1A+BMPR2)	BMP	Secreted Signaling	KEGG: hsa04350; PMID:26893264
venousEC	pericyte3	BMP6	BMPR1A_BMPR2	0.0358022	0	BMP6 - (BMPR1A+BMPR2)	BMP	Secreted Signaling	KEGG: hsa04350; PMID:26893264
venousEC	SMC1	BMP6	BMPR1A_BMPR2	0.0328939	0	BMP6 - (BMPR1A+BMPR2)	BMP	Secreted Signaling	KEGG: hsa04350; PMID:26893264
venousEC	SMC2	BMP6	BMPR1A_BMPR2	0.0293841	0	BMP6 - (BMPR1A+BMPR2)	BMP	Secreted Signaling	KEGG: hsa04350; PMID:26893264
venousEC	MAC1	BMP6	BMPR1A_BMPR2	0.0105568	0	BMP6 - (BMPR1A+BMPR2)	BMP	Secreted Signaling	KEGG: hsa04350; PMID:26893264
venousEC	MAC2	BMP6	BMPR1A_BMPR2	0.00895949	0	BMP6 - (BMPR1A+BMPR2)	BMP	Secreted Signaling	KEGG: hsa04350; PMID:26893264
venousEC	MAC5	BMP6	BMPR1A_BMPR2	0.0119431	0	BMP6 - (BMPR1A+BMPR2)	BMP	Secreted Signaling	KEGG: hsa04350; PMID:26893264
venousEC	neuronal	BMP6	BMPR1A_BMPR2	0.0119417	0	BMP6 - (BMPR1A+BMPR2)	BMP	Secreted Signaling	KEGG: hsa04350; PMID:26893264
venousEC	CM1	BMP6	BMPR1B_ACVR2A	0.00320057	0	BMP6 - (BMPR1B+ACVR2A)	BMP	Secreted Signaling	KEGG: hsa04350; PMID:26893264
venousEC	CM2	BMP6	BMPR1B_ACVR2A	0.0031614	0	BMP6 - (BMPR1B+ACVR2A)	BMP	Secreted Signaling	KEGG: hsa04350; PMID:26893264
venousEC	CM1	BMP6	BMPR1B_BMPR2	0.00852166	0	BMP6 - (BMPR1B+BMPR2)	BMP	Secreted Signaling	KEGG: hsa04350; PMID:26893264
venousEC	CM2	BMP6	BMPR1B_BMPR2	0.00838197	0	BMP6 - (BMPR1B+BMPR2)	BMP	Secreted Signaling	KEGG: hsa04350; PMID:26893264
venousEC	neuronal	BMP6	BMPR1B_BMPR2	0.0103697	0	BMP6 - (BMPR1B+BMPR2)	BMP	Secreted Signaling	KEGG: hsa04350; PMID:26893264
capEC1	capEC1	WNT2B	FZD4_LRP5	0.00270257	0	WNT2B - (FZD4+LRP5)	WNT	Secreted Signaling	KEGG: hsa04310; PMID: 23209147
arterialEC1	capEC1	WNT2B	FZD4_LRP5	0.00357832	0	WNT2B - (FZD4+LRP5)	WNT	Secreted Signaling	KEGG: hsa04310; PMID: 23209147
arterialEC2	capEC1	WNT2B	FZD4_LRP5	0.00835873	0	WNT2B - (FZD4+LRP5)	WNT	Secreted Signaling	KEGG: hsa04310; PMID: 23209147
immuneEC	capEC1	WNT2B	FZD4_LRP5	0.00422698	0	WNT2B - (FZD4+LRP5)	WNT	Secreted Signaling	KEGG: hsa04310; PMID: 23209147
MAC1	capEC1	WNT2B	FZD4_LRP5	0.00283148	0	WNT2B - (FZD4+LRP5)	WNT	Secreted Signaling	KEGG: hsa04310; PMID: 23209147
MAC2	capEC1	WNT2B	FZD4_LRP5	0.00365605	0	WNT2B - (FZD4+LRP5)	WNT	Secreted Signaling	KEGG: hsa04310; PMID: 23209147
MAC3	capEC1	WNT2B	FZD4_LRP5	0.00407034	0	WNT2B - (FZD4+LRP5)	WNT	Secreted Signaling	KEGG: hsa04310; PMID: 23209147
MAC4	capEC1	WNT2B	FZD4_LRP5	0.00384762	0	WNT2B - (FZD4+LRP5)	WNT	Secreted Signaling	KEGG: hsa04310; PMID: 23209147
capEC1	capEC2	WNT2B	FZD4_LRP5	0.00306103	0	WNT2B - (FZD4+LRP5)	WNT	Secreted Signaling	KEGG: hsa04310; PMID: 23209147
arterialEC1	capEC2	WNT2B	FZD4_LRP5	0.0040513	0	WNT2B - (FZD4+LRP5)	WNT	Secreted Signaling	KEGG: hsa04310; PMID: 23209147
arterialEC2	capEC2	WNT2B	FZD4_LRP5	0.00944203	0	WNT2B - (FZD4+LRP5)	WNT	Secreted Signaling	KEGG: hsa04310; PMID: 23209147
immuneEC	capEC2	WNT2B	FZD4_LRP5	0.00478524	0	WNT2B - (FZD4+LRP5)	WNT	Secreted Signaling	KEGG: hsa04310; PMID: 23209147
MAC1	capEC2	WNT2B	FZD4_LRP5	0.00320736	0	WNT2B - (FZD4+LRP5)	WNT	Secreted Signaling	KEGG: hsa04310; PMID: 23209147
MAC2	capEC2	WNT2B	FZD4_LRP5	0.00413993	0	WNT2B - (FZD4+LRP5)	WNT	Secreted Signaling	KEGG: hsa04310; PMID: 23209147
MAC3	capEC2	WNT2B	FZD4_LRP5	0.00460822	0	WNT2B - (FZD4+LRP5)	WNT	Secreted Signaling	KEGG: hsa04310; PMID: 23209147
MAC4	capEC2	WNT2B	FZD4_LRP5	0.00435649	0	WNT2B - (FZD4+LRP5)	WNT	Secreted Signaling	KEGG: hsa04310; PMID: 23209147
capEC1	venousEC	WNT2B	FZD4_LRP5	0.00353517	0	WNT2B - (FZD4+LRP5)	WNT	Secreted Signaling	KEGG: hsa04310; PMID: 23209147
arterialEC1	venousEC	WNT2B	FZD4_LRP5	0.0046772	0	WNT2B - (FZD4+LRP5)	WNT	Secreted Signaling	KEGG: hsa04310; PMID: 23209147
arterialEC2	venousEC	WNT2B	FZD4_LRP5	0.0108793	0	WNT2B - (FZD4+LRP5)	WNT	Secreted Signaling	KEGG: hsa04310; PMID: 23209147
immuneEC	venousEC	WNT2B	FZD4_LRP5	0.00552407	0	WNT2B - (FZD4+LRP5)	WNT	Secreted Signaling	KEGG: hsa04310; PMID: 23209147
MAC1	venousEC	WNT2B	FZD4_LRP5	0.00370449	0	WNT2B - (FZD4+LRP5)	WNT	Secreted Signaling	KEGG: hsa04310; PMID: 23209147
MAC2	venousEC	WNT2B	FZD4_LRP5	0.00478014	0	WNT2B - (FZD4+LRP5)	WNT	Secreted Signaling	KEGG: hsa04310; PMID: 23209147
MAC3	venousEC	WNT2B	FZD4_LRP5	0.00532003	0	WNT2B - (FZD4+LRP5)	WNT	Secreted Signaling	KEGG: hsa04310; PMID: 23209147
MAC4	venousEC	WNT2B	FZD4_LRP5	0.00502983	0	WNT2B - (FZD4+LRP5)	WNT	Secreted Signaling	KEGG: hsa04310; PMID: 23209147
CM1	capEC1	WNT9A	FZD4_LRP5	0.00151604	0	WNT9A - (FZD4+LRP5)	WNT	Secreted Signaling	KEGG: hsa04310; PMID: 23209147
CM2	capEC1	WNT9A	FZD4_LRP5	0.00209394	0	WNT9A - (FZD4+LRP5)	WNT	Secreted Signaling	KEGG: hsa04310; PMID: 23209147
CM1	capEC2	WNT9A	FZD4_LRP5	0.00171819	0	WNT9A - (FZD4+LRP5)	WNT	Secreted Signaling	KEGG: hsa04310; PMID: 23209147
CM2	capEC2	WNT9A	FZD4_LRP5	0.00237238	0	WNT9A - (FZD4+LRP5)	WNT	Secreted Signaling	KEGG: hsa04310; PMID: 23209147
CM1	venousEC	WNT9A	FZD4_LRP5	0.0019854	0	WNT9A - (FZD4+LRP5)	WNT	Secreted Signaling	KEGG: hsa04310; PMID: 23209147
CM2	venousEC	WNT9A	FZD4_LRP5	0.00274055	0	WNT9A - (FZD4+LRP5)	WNT	Secreted Signaling	KEGG: hsa04310; PMID: 23209147
capEC1	arterialEC2	WNT2B	FZD4_LRP6	0.00404513	0	WNT2B - (FZD4+LRP6)	WNT	Secreted Signaling	KEGG: hsa04310; PMID: 23209147
arterialEC1	arterialEC2	WNT2B	FZD4_LRP6	0.00535324	0	WNT2B - (FZD4+LRP6)	WNT	Secreted Signaling	KEGG: hsa04310; PMID: 23209147
arterialEC2	arterialEC2	WNT2B	FZD4_LRP6	0.0124694	0	WNT2B - (FZD4+LRP6)	WNT	Secreted Signaling	KEGG: hsa04310; PMID: 23209147
immuneEC	arterialEC2	WNT2B	FZD4_LRP6	0.00632289	0	WNT2B - (FZD4+LRP6)	WNT	Secreted Signaling	KEGG: hsa04310; PMID: 23209147
MAC1	arterialEC2	WNT2B	FZD4_LRP6	0.00423861	0	WNT2B - (FZD4+LRP6)	WNT	Secreted Signaling	KEGG: hsa04310; PMID: 23209147
MAC2	arterialEC2	WNT2B	FZD4_LRP6	0.00547055	0	WNT2B - (FZD4+LRP6)	WNT	Secreted Signaling	KEGG: hsa04310; PMID: 23209147
MAC3	arterialEC2	WNT2B	FZD4_LRP6	0.0060891	0	WNT2B - (FZD4+LRP6)	WNT	Secreted Signaling	KEGG: hsa04310; PMID: 23209147
MAC4	arterialEC2	WNT2B	FZD4_LRP6	0.00575661	0	WNT2B - (FZD4+LRP6)	WNT	Secreted Signaling	KEGG: hsa04310; PMID: 23209147
capEC1	immuneEC	WNT2B	FZD4_LRP6	0.00255584	0	WNT2B - (FZD4+LRP6)	WNT	Secreted Signaling	KEGG: hsa04310; PMID: 23209147
arterialEC1	immuneEC	WNT2B	FZD4_LRP6	0.00338464	0	WNT2B - (FZD4+LRP6)	WNT	Secreted Signaling	KEGG: hsa04310; PMID: 23209147
arterialEC2	immuneEC	WNT2B	FZD4_LRP6	0.00791425	0	WNT2B - (FZD4+LRP6)	WNT	Secreted Signaling	KEGG: hsa04310; PMID: 23209147
immuneEC	immuneEC	WNT2B	FZD4_LRP6	0.00399836	0	WNT2B - (FZD4+LRP6)	WNT	Secreted Signaling	KEGG: hsa04310; PMID: 23209147
MAC1	immuneEC	WNT2B	FZD4_LRP6	0.00267763	0	WNT2B - (FZD4+LRP6)	WNT	Secreted Signaling	KEGG: hsa04310; PMID: 23209147
MAC2	immuneEC	WNT2B	FZD4_LRP6	0.00345794	0	WNT2B - (FZD4+LRP6)	WNT	Secreted Signaling	KEGG: hsa04310; PMID: 23209147
MAC3	immuneEC	WNT2B	FZD4_LRP6	0.00385007	0	WNT2B - (FZD4+LRP6)	WNT	Secreted Signaling	KEGG: hsa04310; PMID: 23209147
MAC4	immuneEC	WNT2B	FZD4_LRP6	0.00363926	0	WNT2B - (FZD4+LRP6)	WNT	Secreted Signaling	KEGG: hsa04310; PMID: 23209147
capEC1	immuneEC	WNT2B	FZD6_LRP6	0.0028332	0	WNT2B - (FZD6+LRP6)	WNT	Secreted Signaling	KEGG: hsa04310; PMID: 23209147
arterialEC1	immuneEC	WNT2B	FZD6_LRP6	0.00375158	0	WNT2B - (FZD6+LRP6)	WNT	Secreted Signaling	KEGG: hsa04310; PMID: 23209147
arterialEC2	immuneEC	WNT2B	FZD6_LRP6	0.00876745	0	WNT2B - (FZD6+LRP6)	WNT	Secreted Signaling	KEGG: hsa04310; PMID: 23209147
immuneEC	immuneEC	WNT2B	FZD6_LRP6	0.00443173	0	WNT2B - (FZD6+LRP6)	WNT	Secreted Signaling	KEGG: hsa04310; PMID: 23209147
MAC1	immuneEC	WNT2B	FZD6_LRP6	0.00296827	0	WNT2B - (FZD6+LRP6)	WNT	Secreted Signaling	KEGG: hsa04310; PMID: 23209147
MAC2	immuneEC	WNT2B	FZD6_LRP6	0.00383296	0	WNT2B - (FZD6+LRP6)	WNT	Secreted Signaling	KEGG: hsa04310; PMID: 23209147
MAC3	immuneEC	WNT2B	FZD6_LRP6	0.00426744	0	WNT2B - (FZD6+LRP6)	WNT	Secreted Signaling	KEGG: hsa04310; PMID: 23209147
MAC4	immuneEC	WNT2B	FZD6_LRP6	0.00403386	0	WNT2B - (FZD6+LRP6)	WNT	Secreted Signaling	KEGG: hsa04310; PMID: 23209147
CM1	arterialEC2	WNT9A	FZD4_LRP6	0.00227092	0	WNT9A - (FZD4+LRP6)	WNT	Secreted Signaling	KEGG: hsa04310; PMID: 23209147
CM2	arterialEC2	WNT9A	FZD4_LRP6	0.00313531	0	WNT9A - (FZD4+LRP6)	WNT	Secreted Signaling	KEGG: hsa04310; PMID: 23209147
CM1	immuneEC	WNT9A	FZD4_LRP6	0.00143333	0	WNT9A - (FZD4+LRP6)	WNT	Secreted Signaling	KEGG: hsa04310; PMID: 23209147
CM2	immuneEC	WNT9A	FZD4_LRP6	0.00198	0	WNT9A - (FZD4+LRP6)	WNT	Secreted Signaling	KEGG: hsa04310; PMID: 23209147
CM1	immuneEC	WNT9A	FZD6_LRP6	0.00158911	0	WNT9A - (FZD6+LRP6)	WNT	Secreted Signaling	KEGG: hsa04310; PMID: 23209147
CM2	immuneEC	WNT9A	FZD6_LRP6	0.00219502	0	WNT9A - (FZD6+LRP6)	WNT	Secreted Signaling	KEGG: hsa04310; PMID: 23209147
CM1	FB1	EGF	EGFR	0.0652024	0	EGF - EGFR	EGF	Secreted Signaling	KEGG: hsa04012
CM2	FB1	EGF	EGFR	0.0568733	0	EGF - EGFR	EGF	Secreted Signaling	KEGG: hsa04012
CM1	FB2	EGF	EGFR	0.0541502	0	EGF - EGFR	EGF	Secreted Signaling	KEGG: hsa04012
CM2	FB2	EGF	EGFR	0.0471616	0	EGF - EGFR	EGF	Secreted Signaling	KEGG: hsa04012
CM1	FB3	EGF	EGFR	0.0546807	0	EGF - EGFR	EGF	Secreted Signaling	KEGG: hsa04012
CM2	FB3	EGF	EGFR	0.0476271	0	EGF - EGFR	EGF	Secreted Signaling	KEGG: hsa04012
CM1	FB4	EGF	EGFR	0.0599423	0	EGF - EGFR	EGF	Secreted Signaling	KEGG: hsa04012
CM2	FB4	EGF	EGFR	0.0522475	0	EGF - EGFR	EGF	Secreted Signaling	KEGG: hsa04012
CM1	capEC1	EGF	EGFR	0.0376975	0	EGF - EGFR	EGF	Secreted Signaling	KEGG: hsa04012
CM2	capEC1	EGF	EGFR	0.0327588	0	EGF - EGFR	EGF	Secreted Signaling	KEGG: hsa04012
CM1	capEC2	EGF	EGFR	0.0299834	0	EGF - EGFR	EGF	Secreted Signaling	KEGG: hsa04012
CM2	capEC2	EGF	EGFR	0.026028	0	EGF - EGFR	EGF	Secreted Signaling	KEGG: hsa04012
CM1	arterialEC1	EGF	EGFR	0.0344038	0	EGF - EGFR	EGF	Secreted Signaling	KEGG: hsa04012
CM2	arterialEC1	EGF	EGFR	0.0298832	0	EGF - EGFR	EGF	Secreted Signaling	KEGG: hsa04012
CM1	venousEC	EGF	EGFR	0.0114275	0	EGF - EGFR	EGF	Secreted Signaling	KEGG: hsa04012
CM2	venousEC	EGF	EGFR	0.00989496	0	EGF - EGFR	EGF	Secreted Signaling	KEGG: hsa04012
CM1	arterialEC2	EGF	EGFR	0.0207078	0	EGF - EGFR	EGF	Secreted Signaling	KEGG: hsa04012
CM2	arterialEC2	EGF	EGFR	0.0179534	0	EGF - EGFR	EGF	Secreted Signaling	KEGG: hsa04012
CM1	capEC3	EGF	EGFR	0.0128099	0	EGF - EGFR	EGF	Secreted Signaling	KEGG: hsa04012
CM2	capEC3	EGF	EGFR	0.0110941	0	EGF - EGFR	EGF	Secreted Signaling	KEGG: hsa04012
CM1	immuneEC	EGF	EGFR	0.0397752	0	EGF - EGFR	EGF	Secreted Signaling	KEGG: hsa04012
CM2	immuneEC	EGF	EGFR	0.0345741	0	EGF - EGFR	EGF	Secreted Signaling	KEGG: hsa04012
CM1	pericyte1	EGF	EGFR	0.0392733	0	EGF - EGFR	EGF	Secreted Signaling	KEGG: hsa04012
CM2	pericyte1	EGF	EGFR	0.0341354	0	EGF - EGFR	EGF	Secreted Signaling	KEGG: hsa04012
CM1	pericyte2	EGF	EGFR	0.0362583	0	EGF - EGFR	EGF	Secreted Signaling	KEGG: hsa04012
CM2	pericyte2	EGF	EGFR	0.0315019	0	EGF - EGFR	EGF	Secreted Signaling	KEGG: hsa04012
CM1	pericyte3	EGF	EGFR	0.0387622	0	EGF - EGFR	EGF	Secreted Signaling	KEGG: hsa04012
CM2	pericyte3	EGF	EGFR	0.0336889	0	EGF - EGFR	EGF	Secreted Signaling	KEGG: hsa04012
CM1	SMC1	EGF	EGFR	0.0265117	0	EGF - EGFR	EGF	Secreted Signaling	KEGG: hsa04012
CM2	SMC1	EGF	EGFR	0.0230034	0	EGF - EGFR	EGF	Secreted Signaling	KEGG: hsa04012
CM1	SMC2	EGF	EGFR	0.034114	0	EGF - EGFR	EGF	Secreted Signaling	KEGG: hsa04012
CM2	SMC2	EGF	EGFR	0.0296303	0	EGF - EGFR	EGF	Secreted Signaling	KEGG: hsa04012
MAC5	neuronal	NRG1	ERBB3	0.0280701	0	NRG1 - ERBB3	NRG	Secreted Signaling	KEGG: hsa04012
MAC5	FB1	NRG1	ERBB4	0.004986	0	NRG1 - ERBB4	NRG	Secreted Signaling	KEGG: hsa04012
MAC5	FB2	NRG1	ERBB4	0.00744234	0	NRG1 - ERBB4	NRG	Secreted Signaling	KEGG: hsa04012
MAC5	FB3	NRG1	ERBB4	0.00710146	0	NRG1 - ERBB4	NRG	Secreted Signaling	KEGG: hsa04012
MAC5	FB4	NRG1	ERBB4	0.00616782	0	NRG1 - ERBB4	NRG	Secreted Signaling	KEGG: hsa04012
MAC5	CM1	NRG1	ERBB4	0.0561352	0	NRG1 - ERBB4	NRG	Secreted Signaling	KEGG: hsa04012
MAC5	CM2	NRG1	ERBB4	0.0553605	0	NRG1 - ERBB4	NRG	Secreted Signaling	KEGG: hsa04012
MAC5	capEC1	NRG1	ERBB4	0.0084851	0	NRG1 - ERBB4	NRG	Secreted Signaling	KEGG: hsa04012
MAC5	capEC2	NRG1	ERBB4	0.00904099	0	NRG1 - ERBB4	NRG	Secreted Signaling	KEGG: hsa04012
MAC5	arterialEC1	NRG1	ERBB4	0.00824226	0	NRG1 - ERBB4	NRG	Secreted Signaling	KEGG: hsa04012
MAC5	venousEC	NRG1	ERBB4	0.00802601	0	NRG1 - ERBB4	NRG	Secreted Signaling	KEGG: hsa04012
MAC5	arterialEC2	NRG1	ERBB4	0.0148666	0	NRG1 - ERBB4	NRG	Secreted Signaling	KEGG: hsa04012
MAC5	capEC3	NRG1	ERBB4	0.00859626	0	NRG1 - ERBB4	NRG	Secreted Signaling	KEGG: hsa04012
MAC5	immuneEC	NRG1	ERBB4	0.00360312	0	NRG1 - ERBB4	NRG	Secreted Signaling	KEGG: hsa04012
MAC5	lEC	NRG1	ERBB4	0.0107431	0	NRG1 - ERBB4	NRG	Secreted Signaling	KEGG: hsa04012
MAC5	pericyte1	NRG1	ERBB4	0.00763145	0	NRG1 - ERBB4	NRG	Secreted Signaling	KEGG: hsa04012
MAC5	pericyte2	NRG1	ERBB4	0.00861074	0	NRG1 - ERBB4	NRG	Secreted Signaling	KEGG: hsa04012
MAC5	pericyte3	NRG1	ERBB4	0.00716389	0	NRG1 - ERBB4	NRG	Secreted Signaling	KEGG: hsa04012
MAC5	SMC1	NRG1	ERBB4	0.0251424	0	NRG1 - ERBB4	NRG	Secreted Signaling	KEGG: hsa04012
MAC5	SMC2	NRG1	ERBB4	0.0208321	0	NRG1 - ERBB4	NRG	Secreted Signaling	KEGG: hsa04012
MAC5	MAC1	NRG1	ERBB4	0.00836238	0	NRG1 - ERBB4	NRG	Secreted Signaling	KEGG: hsa04012
MAC5	MAC2	NRG1	ERBB4	0.0089695	0	NRG1 - ERBB4	NRG	Secreted Signaling	KEGG: hsa04012
MAC5	MAC3	NRG1	ERBB4	0.0248515	0	NRG1 - ERBB4	NRG	Secreted Signaling	KEGG: hsa04012
MAC5	MAC4	NRG1	ERBB4	0.0100634	0	NRG1 - ERBB4	NRG	Secreted Signaling	KEGG: hsa04012
MAC5	MAC5	NRG1	ERBB4	0.029243	0	NRG1 - ERBB4	NRG	Secreted Signaling	KEGG: hsa04012
MAC5	naiveT	NRG1	ERBB4	0.0112206	0	NRG1 - ERBB4	NRG	Secreted Signaling	KEGG: hsa04012
MAC5	effectorT/NK	NRG1	ERBB4	0.0109106	0	NRG1 - ERBB4	NRG	Secreted Signaling	KEGG: hsa04012
MAC5	neuronal	NRG1	ERBB4	0.00781787	0	NRG1 - ERBB4	NRG	Secreted Signaling	KEGG: hsa04012
MAC5	CM1	NRG1	ERBB2_ERBB4	0.0140995	0	NRG1 - (ERBB2+ERBB4)	NRG	Secreted Signaling	KEGG: hsa04012
MAC5	CM2	NRG1	ERBB2_ERBB4	0.0133994	0	NRG1 - (ERBB2+ERBB4)	NRG	Secreted Signaling	KEGG: hsa04012
CM1	neuronal	NRG2	ERBB3	0.0414546	0	NRG2 - ERBB3	NRG	Secreted Signaling	KEGG: hsa04012
CM2	neuronal	NRG2	ERBB3	0.0444762	0	NRG2 - ERBB3	NRG	Secreted Signaling	KEGG: hsa04012
neuronal	neuronal	NRG2	ERBB3	0.0157319	0	NRG2 - ERBB3	NRG	Secreted Signaling	KEGG: hsa04012
CM1	FB1	NRG2	ERBB4	0.00744779	0	NRG2 - ERBB4	NRG	Secreted Signaling	KEGG: hsa04012
CM2	FB1	NRG2	ERBB4	0.00801137	0.01	NRG2 - ERBB4	NRG	Secreted Signaling	KEGG: hsa04012
CM1	FB2	NRG2	ERBB4	0.0111034	0	NRG2 - ERBB4	NRG	Secreted Signaling	KEGG: hsa04012
CM2	FB2	NRG2	ERBB4	0.0119403	0	NRG2 - ERBB4	NRG	Secreted Signaling	KEGG: hsa04012
CM1	FB3	NRG2	ERBB4	0.0105966	0	NRG2 - ERBB4	NRG	Secreted Signaling	KEGG: hsa04012
CM2	FB3	NRG2	ERBB4	0.0113957	0	NRG2 - ERBB4	NRG	Secreted Signaling	KEGG: hsa04012
CM1	FB4	NRG2	ERBB4	0.00920773	0	NRG2 - ERBB4	NRG	Secreted Signaling	KEGG: hsa04012
CM2	FB4	NRG2	ERBB4	0.00990316	0	NRG2 - ERBB4	NRG	Secreted Signaling	KEGG: hsa04012
CM1	CM1	NRG2	ERBB4	0.0817759	0	NRG2 - ERBB4	NRG	Secreted Signaling	KEGG: hsa04012
CM2	CM1	NRG2	ERBB4	0.0874684	0	NRG2 - ERBB4	NRG	Secreted Signaling	KEGG: hsa04012
neuronal	CM1	NRG2	ERBB4	0.0318655	0	NRG2 - ERBB4	NRG	Secreted Signaling	KEGG: hsa04012
CM1	CM2	NRG2	ERBB4	0.0806776	0	NRG2 - ERBB4	NRG	Secreted Signaling	KEGG: hsa04012
CM2	CM2	NRG2	ERBB4	0.0863008	0	NRG2 - ERBB4	NRG	Secreted Signaling	KEGG: hsa04012
neuronal	CM2	NRG2	ERBB4	0.0314146	0	NRG2 - ERBB4	NRG	Secreted Signaling	KEGG: hsa04012
CM1	capEC1	NRG2	ERBB4	0.0126526	0	NRG2 - ERBB4	NRG	Secreted Signaling	KEGG: hsa04012
CM2	capEC1	NRG2	ERBB4	0.0136046	0	NRG2 - ERBB4	NRG	Secreted Signaling	KEGG: hsa04012
CM1	capEC2	NRG2	ERBB4	0.0134778	0	NRG2 - ERBB4	NRG	Secreted Signaling	KEGG: hsa04012
CM2	capEC2	NRG2	ERBB4	0.014491	0	NRG2 - ERBB4	NRG	Secreted Signaling	KEGG: hsa04012
CM1	arterialEC1	NRG2	ERBB4	0.0122919	0	NRG2 - ERBB4	NRG	Secreted Signaling	KEGG: hsa04012
CM2	arterialEC1	NRG2	ERBB4	0.0132172	0	NRG2 - ERBB4	NRG	Secreted Signaling	KEGG: hsa04012
CM1	venousEC	NRG2	ERBB4	0.0119707	0	NRG2 - ERBB4	NRG	Secreted Signaling	KEGG: hsa04012
CM2	venousEC	NRG2	ERBB4	0.0128721	0	NRG2 - ERBB4	NRG	Secreted Signaling	KEGG: hsa04012
CM1	arterialEC2	NRG2	ERBB4	0.0220984	0	NRG2 - ERBB4	NRG	Secreted Signaling	KEGG: hsa04012
CM2	arterialEC2	NRG2	ERBB4	0.0237441	0	NRG2 - ERBB4	NRG	Secreted Signaling	KEGG: hsa04012
CM1	capEC3	NRG2	ERBB4	0.0128176	0	NRG2 - ERBB4	NRG	Secreted Signaling	KEGG: hsa04012
CM2	capEC3	NRG2	ERBB4	0.0137819	0	NRG2 - ERBB4	NRG	Secreted Signaling	KEGG: hsa04012
CM1	lEC	NRG2	ERBB4	0.0160017	0	NRG2 - ERBB4	NRG	Secreted Signaling	KEGG: hsa04012
CM2	lEC	NRG2	ERBB4	0.0172013	0	NRG2 - ERBB4	NRG	Secreted Signaling	KEGG: hsa04012
CM1	pericyte1	NRG2	ERBB4	0.0113845	0	NRG2 - ERBB4	NRG	Secreted Signaling	KEGG: hsa04012
CM2	pericyte1	NRG2	ERBB4	0.0122423	0	NRG2 - ERBB4	NRG	Secreted Signaling	KEGG: hsa04012
CM1	pericyte2	NRG2	ERBB4	0.0128391	0	NRG2 - ERBB4	NRG	Secreted Signaling	KEGG: hsa04012
CM2	pericyte2	NRG2	ERBB4	0.013805	0	NRG2 - ERBB4	NRG	Secreted Signaling	KEGG: hsa04012
CM1	pericyte3	NRG2	ERBB4	0.0106894	0	NRG2 - ERBB4	NRG	Secreted Signaling	KEGG: hsa04012
CM2	pericyte3	NRG2	ERBB4	0.0114955	0	NRG2 - ERBB4	NRG	Secreted Signaling	KEGG: hsa04012
CM1	SMC1	NRG2	ERBB4	0.0371844	0	NRG2 - ERBB4	NRG	Secreted Signaling	KEGG: hsa04012
CM2	SMC1	NRG2	ERBB4	0.0399077	0	NRG2 - ERBB4	NRG	Secreted Signaling	KEGG: hsa04012
neuronal	SMC1	NRG2	ERBB4	0.0140725	0	NRG2 - ERBB4	NRG	Secreted Signaling	KEGG: hsa04012
CM1	SMC2	NRG2	ERBB4	0.0308749	0	NRG2 - ERBB4	NRG	Secreted Signaling	KEGG: hsa04012
CM2	SMC2	NRG2	ERBB4	0.0331521	0	NRG2 - ERBB4	NRG	Secreted Signaling	KEGG: hsa04012
neuronal	SMC2	NRG2	ERBB4	0.0116372	0.03	NRG2 - ERBB4	NRG	Secreted Signaling	KEGG: hsa04012
CM1	MAC1	NRG2	ERBB4	0.0124703	0	NRG2 - ERBB4	NRG	Secreted Signaling	KEGG: hsa04012
CM2	MAC1	NRG2	ERBB4	0.0134088	0	NRG2 - ERBB4	NRG	Secreted Signaling	KEGG: hsa04012
CM1	MAC2	NRG2	ERBB4	0.0133717	0	NRG2 - ERBB4	NRG	Secreted Signaling	KEGG: hsa04012
CM2	MAC2	NRG2	ERBB4	0.014377	0	NRG2 - ERBB4	NRG	Secreted Signaling	KEGG: hsa04012
CM1	MAC3	NRG2	ERBB4	0.0367594	0	NRG2 - ERBB4	NRG	Secreted Signaling	KEGG: hsa04012
CM2	MAC3	NRG2	ERBB4	0.0394528	0	NRG2 - ERBB4	NRG	Secreted Signaling	KEGG: hsa04012
neuronal	MAC3	NRG2	ERBB4	0.0139078	0.02	NRG2 - ERBB4	NRG	Secreted Signaling	KEGG: hsa04012
CM1	MAC4	NRG2	ERBB4	0.0149943	0	NRG2 - ERBB4	NRG	Secreted Signaling	KEGG: hsa04012
CM2	MAC4	NRG2	ERBB4	0.0161196	0	NRG2 - ERBB4	NRG	Secreted Signaling	KEGG: hsa04012
CM1	MAC5	NRG2	ERBB4	0.0431619	0	NRG2 - ERBB4	NRG	Secreted Signaling	KEGG: hsa04012
CM2	MAC5	NRG2	ERBB4	0.0463019	0	NRG2 - ERBB4	NRG	Secreted Signaling	KEGG: hsa04012
neuronal	MAC5	NRG2	ERBB4	0.0163979	0	NRG2 - ERBB4	NRG	Secreted Signaling	KEGG: hsa04012
CM1	naiveT	NRG2	ERBB4	0.016709	0	NRG2 - ERBB4	NRG	Secreted Signaling	KEGG: hsa04012
CM2	naiveT	NRG2	ERBB4	0.0179607	0	NRG2 - ERBB4	NRG	Secreted Signaling	KEGG: hsa04012
CM1	effectorT/NK	NRG2	ERBB4	0.0162498	0	NRG2 - ERBB4	NRG	Secreted Signaling	KEGG: hsa04012
CM2	effectorT/NK	NRG2	ERBB4	0.0174677	0	NRG2 - ERBB4	NRG	Secreted Signaling	KEGG: hsa04012
CM1	neuronal	NRG2	ERBB4	0.0116615	0	NRG2 - ERBB4	NRG	Secreted Signaling	KEGG: hsa04012
CM2	neuronal	NRG2	ERBB4	0.0125399	0	NRG2 - ERBB4	NRG	Secreted Signaling	KEGG: hsa04012
CM1	CM1	NRG2	ERBB2_ERBB4	0.0209662	0	NRG2 - (ERBB2+ERBB4)	NRG	Secreted Signaling	KEGG: hsa04012
CM2	CM1	NRG2	ERBB2_ERBB4	0.0225295	0	NRG2 - (ERBB2+ERBB4)	NRG	Secreted Signaling	KEGG: hsa04012
neuronal	CM1	NRG2	ERBB2_ERBB4	0.00785247	0	NRG2 - (ERBB2+ERBB4)	NRG	Secreted Signaling	KEGG: hsa04012
CM1	CM2	NRG2	ERBB2_ERBB4	0.019932	0	NRG2 - (ERBB2+ERBB4)	NRG	Secreted Signaling	KEGG: hsa04012
CM2	CM2	NRG2	ERBB2_ERBB4	0.0214199	0	NRG2 - (ERBB2+ERBB4)	NRG	Secreted Signaling	KEGG: hsa04012
neuronal	CM2	NRG2	ERBB2_ERBB4	0.0074602	0	NRG2 - (ERBB2+ERBB4)	NRG	Secreted Signaling	KEGG: hsa04012
lEC	FB1	NRG3	ERBB4	0.00599036	0	NRG3 - ERBB4	NRG	Secreted Signaling	KEGG: hsa04012
lEC	FB2	NRG3	ERBB4	0.00893705	0	NRG3 - ERBB4	NRG	Secreted Signaling	KEGG: hsa04012
lEC	FB3	NRG3	ERBB4	0.0085283	0	NRG3 - ERBB4	NRG	Secreted Signaling	KEGG: hsa04012
lEC	FB4	NRG3	ERBB4	0.00740847	0	NRG3 - ERBB4	NRG	Secreted Signaling	KEGG: hsa04012
lEC	CM1	NRG3	ERBB4	0.0667517	0	NRG3 - ERBB4	NRG	Secreted Signaling	KEGG: hsa04012
lEC	CM2	NRG3	ERBB4	0.0658407	0	NRG3 - ERBB4	NRG	Secreted Signaling	KEGG: hsa04012
lEC	capEC1	NRG3	ERBB4	0.0101871	0	NRG3 - ERBB4	NRG	Secreted Signaling	KEGG: hsa04012
lEC	capEC2	NRG3	ERBB4	0.0108533	0	NRG3 - ERBB4	NRG	Secreted Signaling	KEGG: hsa04012
lEC	arterialEC1	NRG3	ERBB4	0.00989603	0	NRG3 - ERBB4	NRG	Secreted Signaling	KEGG: hsa04012
lEC	venousEC	NRG3	ERBB4	0.00963681	0	NRG3 - ERBB4	NRG	Secreted Signaling	KEGG: hsa04012
lEC	arterialEC2	NRG3	ERBB4	0.0178256	0	NRG3 - ERBB4	NRG	Secreted Signaling	KEGG: hsa04012
lEC	capEC3	NRG3	ERBB4	0.0103203	0	NRG3 - ERBB4	NRG	Secreted Signaling	KEGG: hsa04012
lEC	immuneEC	NRG3	ERBB4	0.00433013	0	NRG3 - ERBB4	NRG	Secreted Signaling	KEGG: hsa04012
lEC	lEC	NRG3	ERBB4	0.0128921	0	NRG3 - ERBB4	NRG	Secreted Signaling	KEGG: hsa04012
lEC	pericyte1	NRG3	ERBB4	0.00916379	0	NRG3 - ERBB4	NRG	Secreted Signaling	KEGG: hsa04012
lEC	pericyte2	NRG3	ERBB4	0.0103377	0	NRG3 - ERBB4	NRG	Secreted Signaling	KEGG: hsa04012
lEC	pericyte3	NRG3	ERBB4	0.00860316	0	NRG3 - ERBB4	NRG	Secreted Signaling	KEGG: hsa04012
lEC	SMC1	NRG3	ERBB4	0.0300843	0	NRG3 - ERBB4	NRG	Secreted Signaling	KEGG: hsa04012
lEC	SMC2	NRG3	ERBB4	0.0249484	0	NRG3 - ERBB4	NRG	Secreted Signaling	KEGG: hsa04012
lEC	MAC1	NRG3	ERBB4	0.01004	0	NRG3 - ERBB4	NRG	Secreted Signaling	KEGG: hsa04012
lEC	MAC2	NRG3	ERBB4	0.0107676	0	NRG3 - ERBB4	NRG	Secreted Signaling	KEGG: hsa04012
lEC	MAC3	NRG3	ERBB4	0.0297379	0	NRG3 - ERBB4	NRG	Secreted Signaling	KEGG: hsa04012
lEC	MAC4	NRG3	ERBB4	0.0120781	0	NRG3 - ERBB4	NRG	Secreted Signaling	KEGG: hsa04012
lEC	MAC5	NRG3	ERBB4	0.0349619	0	NRG3 - ERBB4	NRG	Secreted Signaling	KEGG: hsa04012
lEC	naiveT	NRG3	ERBB4	0.0134638	0	NRG3 - ERBB4	NRG	Secreted Signaling	KEGG: hsa04012
lEC	effectorT/NK	NRG3	ERBB4	0.0130927	0	NRG3 - ERBB4	NRG	Secreted Signaling	KEGG: hsa04012
lEC	neuronal	NRG3	ERBB4	0.00938729	0	NRG3 - ERBB4	NRG	Secreted Signaling	KEGG: hsa04012
lEC	CM1	NRG3	ERBB2_ERBB4	0.0169085	0	NRG3 - (ERBB2+ERBB4)	NRG	Secreted Signaling	KEGG: hsa04012
lEC	CM2	NRG3	ERBB2_ERBB4	0.0160711	0	NRG3 - (ERBB2+ERBB4)	NRG	Secreted Signaling	KEGG: hsa04012
CM1	FB1	FGF1	FGFR1	0.00831759	0	FGF1 - FGFR1	FGF	Secreted Signaling	PMC: 4393358
CM2	FB1	FGF1	FGFR1	0.00763129	0	FGF1 - FGFR1	FGF	Secreted Signaling	PMC: 4393358
pericyte1	FB1	FGF1	FGFR1	0.007809	0	FGF1 - FGFR1	FGF	Secreted Signaling	PMC: 4393358
pericyte2	FB1	FGF1	FGFR1	0.00911445	0	FGF1 - FGFR1	FGF	Secreted Signaling	PMC: 4393358
pericyte3	FB1	FGF1	FGFR1	0.00818385	0	FGF1 - FGFR1	FGF	Secreted Signaling	PMC: 4393358
SMC1	FB1	FGF1	FGFR1	0.00618564	0	FGF1 - FGFR1	FGF	Secreted Signaling	PMC: 4393358
SMC2	FB1	FGF1	FGFR1	0.0203388	0	FGF1 - FGFR1	FGF	Secreted Signaling	PMC: 4393358
CM1	FB2	FGF1	FGFR1	0.00821744	0	FGF1 - FGFR1	FGF	Secreted Signaling	PMC: 4393358
CM2	FB2	FGF1	FGFR1	0.00753934	0	FGF1 - FGFR1	FGF	Secreted Signaling	PMC: 4393358
pericyte1	FB2	FGF1	FGFR1	0.00771493	0	FGF1 - FGFR1	FGF	Secreted Signaling	PMC: 4393358
pericyte2	FB2	FGF1	FGFR1	0.00900479	0	FGF1 - FGFR1	FGF	Secreted Signaling	PMC: 4393358
pericyte3	FB2	FGF1	FGFR1	0.0080853	0	FGF1 - FGFR1	FGF	Secreted Signaling	PMC: 4393358
SMC1	FB2	FGF1	FGFR1	0.006111	0	FGF1 - FGFR1	FGF	Secreted Signaling	PMC: 4393358
SMC2	FB2	FGF1	FGFR1	0.0200968	0	FGF1 - FGFR1	FGF	Secreted Signaling	PMC: 4393358
CM1	FB3	FGF1	FGFR1	0.00834346	0	FGF1 - FGFR1	FGF	Secreted Signaling	PMC: 4393358
CM2	FB3	FGF1	FGFR1	0.00765504	0	FGF1 - FGFR1	FGF	Secreted Signaling	PMC: 4393358
pericyte1	FB3	FGF1	FGFR1	0.0078333	0	FGF1 - FGFR1	FGF	Secreted Signaling	PMC: 4393358
pericyte2	FB3	FGF1	FGFR1	0.00914277	0	FGF1 - FGFR1	FGF	Secreted Signaling	PMC: 4393358
pericyte3	FB3	FGF1	FGFR1	0.0082093	0	FGF1 - FGFR1	FGF	Secreted Signaling	PMC: 4393358
SMC1	FB3	FGF1	FGFR1	0.00620492	0	FGF1 - FGFR1	FGF	Secreted Signaling	PMC: 4393358
SMC2	FB3	FGF1	FGFR1	0.0204012	0	FGF1 - FGFR1	FGF	Secreted Signaling	PMC: 4393358
CM1	FB4	FGF1	FGFR1	0.00882797	0	FGF1 - FGFR1	FGF	Secreted Signaling	PMC: 4393358
CM2	FB4	FGF1	FGFR1	0.00809991	0	FGF1 - FGFR1	FGF	Secreted Signaling	PMC: 4393358
pericyte1	FB4	FGF1	FGFR1	0.00828844	0	FGF1 - FGFR1	FGF	Secreted Signaling	PMC: 4393358
pericyte2	FB4	FGF1	FGFR1	0.00967325	0	FGF1 - FGFR1	FGF	Secreted Signaling	PMC: 4393358
pericyte3	FB4	FGF1	FGFR1	0.0086861	0	FGF1 - FGFR1	FGF	Secreted Signaling	PMC: 4393358
SMC1	FB4	FGF1	FGFR1	0.00656607	0	FGF1 - FGFR1	FGF	Secreted Signaling	PMC: 4393358
SMC2	FB4	FGF1	FGFR1	0.0215707	0	FGF1 - FGFR1	FGF	Secreted Signaling	PMC: 4393358
CM1	CM1	FGF1	FGFR1	0.0183778	0	FGF1 - FGFR1	FGF	Secreted Signaling	PMC: 4393358
CM2	CM1	FGF1	FGFR1	0.0168755	0	FGF1 - FGFR1	FGF	Secreted Signaling	PMC: 4393358
pericyte1	CM1	FGF1	FGFR1	0.0172647	0	FGF1 - FGFR1	FGF	Secreted Signaling	PMC: 4393358
pericyte2	CM1	FGF1	FGFR1	0.0201189	0	FGF1 - FGFR1	FGF	Secreted Signaling	PMC: 4393358
pericyte3	CM1	FGF1	FGFR1	0.0180852	0	FGF1 - FGFR1	FGF	Secreted Signaling	PMC: 4393358
SMC1	CM1	FGF1	FGFR1	0.0137028	0	FGF1 - FGFR1	FGF	Secreted Signaling	PMC: 4393358
SMC2	CM1	FGF1	FGFR1	0.0442893	0	FGF1 - FGFR1	FGF	Secreted Signaling	PMC: 4393358
CM1	CM2	FGF1	FGFR1	0.0186622	0	FGF1 - FGFR1	FGF	Secreted Signaling	PMC: 4393358
CM2	CM2	FGF1	FGFR1	0.0171371	0	FGF1 - FGFR1	FGF	Secreted Signaling	PMC: 4393358
pericyte1	CM2	FGF1	FGFR1	0.0175323	0	FGF1 - FGFR1	FGF	Secreted Signaling	PMC: 4393358
pericyte2	CM2	FGF1	FGFR1	0.0204297	0	FGF1 - FGFR1	FGF	Secreted Signaling	PMC: 4393358
pericyte3	CM2	FGF1	FGFR1	0.0183652	0	FGF1 - FGFR1	FGF	Secreted Signaling	PMC: 4393358
SMC1	CM2	FGF1	FGFR1	0.013916	0	FGF1 - FGFR1	FGF	Secreted Signaling	PMC: 4393358
SMC2	CM2	FGF1	FGFR1	0.0449564	0	FGF1 - FGFR1	FGF	Secreted Signaling	PMC: 4393358
CM1	capEC1	FGF1	FGFR1	0.00668013	0	FGF1 - FGFR1	FGF	Secreted Signaling	PMC: 4393358
CM2	capEC1	FGF1	FGFR1	0.00612811	0	FGF1 - FGFR1	FGF	Secreted Signaling	PMC: 4393358
pericyte1	capEC1	FGF1	FGFR1	0.00627103	0	FGF1 - FGFR1	FGF	Secreted Signaling	PMC: 4393358
pericyte2	capEC1	FGF1	FGFR1	0.00732127	0	FGF1 - FGFR1	FGF	Secreted Signaling	PMC: 4393358
pericyte3	capEC1	FGF1	FGFR1	0.00657255	0	FGF1 - FGFR1	FGF	Secreted Signaling	PMC: 4393358
SMC1	capEC1	FGF1	FGFR1	0.00496579	0	FGF1 - FGFR1	FGF	Secreted Signaling	PMC: 4393358
SMC2	capEC1	FGF1	FGFR1	0.0163738	0	FGF1 - FGFR1	FGF	Secreted Signaling	PMC: 4393358
CM1	arterialEC1	FGF1	FGFR1	0.0054036	0	FGF1 - FGFR1	FGF	Secreted Signaling	PMC: 4393358
CM2	arterialEC1	FGF1	FGFR1	0.00495654	0	FGF1 - FGFR1	FGF	Secreted Signaling	PMC: 4393358
pericyte1	arterialEC1	FGF1	FGFR1	0.00507228	0	FGF1 - FGFR1	FGF	Secreted Signaling	PMC: 4393358
pericyte2	arterialEC1	FGF1	FGFR1	0.00592296	0	FGF1 - FGFR1	FGF	Secreted Signaling	PMC: 4393358
pericyte3	arterialEC1	FGF1	FGFR1	0.00531647	0	FGF1 - FGFR1	FGF	Secreted Signaling	PMC: 4393358
SMC1	arterialEC1	FGF1	FGFR1	0.00401554	0	FGF1 - FGFR1	FGF	Secreted Signaling	PMC: 4393358
SMC2	arterialEC1	FGF1	FGFR1	0.0132696	0	FGF1 - FGFR1	FGF	Secreted Signaling	PMC: 4393358
CM1	venousEC	FGF1	FGFR1	0.00706512	0	FGF1 - FGFR1	FGF	Secreted Signaling	PMC: 4393358
CM2	venousEC	FGF1	FGFR1	0.00648149	0	FGF1 - FGFR1	FGF	Secreted Signaling	PMC: 4393358
pericyte1	venousEC	FGF1	FGFR1	0.00663261	0	FGF1 - FGFR1	FGF	Secreted Signaling	PMC: 4393358
pericyte2	venousEC	FGF1	FGFR1	0.00774293	0	FGF1 - FGFR1	FGF	Secreted Signaling	PMC: 4393358
pericyte3	venousEC	FGF1	FGFR1	0.00695138	0	FGF1 - FGFR1	FGF	Secreted Signaling	PMC: 4393358
SMC1	venousEC	FGF1	FGFR1	0.0052525	0	FGF1 - FGFR1	FGF	Secreted Signaling	PMC: 4393358
SMC2	venousEC	FGF1	FGFR1	0.0173077	0	FGF1 - FGFR1	FGF	Secreted Signaling	PMC: 4393358
CM1	immuneEC	FGF1	FGFR1	0.00574263	0	FGF1 - FGFR1	FGF	Secreted Signaling	PMC: 4393358
CM2	immuneEC	FGF1	FGFR1	0.00526767	0	FGF1 - FGFR1	FGF	Secreted Signaling	PMC: 4393358
pericyte1	immuneEC	FGF1	FGFR1	0.00539064	0	FGF1 - FGFR1	FGF	Secreted Signaling	PMC: 4393358
pericyte2	immuneEC	FGF1	FGFR1	0.00629437	0	FGF1 - FGFR1	FGF	Secreted Signaling	PMC: 4393358
pericyte3	immuneEC	FGF1	FGFR1	0.00565006	0.02	FGF1 - FGFR1	FGF	Secreted Signaling	PMC: 4393358
SMC1	immuneEC	FGF1	FGFR1	0.00426785	0.01	FGF1 - FGFR1	FGF	Secreted Signaling	PMC: 4393358
SMC2	immuneEC	FGF1	FGFR1	0.0140952	0	FGF1 - FGFR1	FGF	Secreted Signaling	PMC: 4393358
CM1	lEC	FGF1	FGFR1	0.00771097	0	FGF1 - FGFR1	FGF	Secreted Signaling	PMC: 4393358
CM2	lEC	FGF1	FGFR1	0.00707437	0	FGF1 - FGFR1	FGF	Secreted Signaling	PMC: 4393358
pericyte1	lEC	FGF1	FGFR1	0.00723921	0	FGF1 - FGFR1	FGF	Secreted Signaling	PMC: 4393358
pericyte2	lEC	FGF1	FGFR1	0.00845021	0	FGF1 - FGFR1	FGF	Secreted Signaling	PMC: 4393358
pericyte3	lEC	FGF1	FGFR1	0.00758691	0.01	FGF1 - FGFR1	FGF	Secreted Signaling	PMC: 4393358
SMC1	lEC	FGF1	FGFR1	0.00573361	0	FGF1 - FGFR1	FGF	Secreted Signaling	PMC: 4393358
SMC2	lEC	FGF1	FGFR1	0.0188721	0	FGF1 - FGFR1	FGF	Secreted Signaling	PMC: 4393358
CM1	SMC1	FGF1	FGFR1	0.0074118	0	FGF1 - FGFR1	FGF	Secreted Signaling	PMC: 4393358
CM2	SMC1	FGF1	FGFR1	0.00679973	0	FGF1 - FGFR1	FGF	Secreted Signaling	PMC: 4393358
pericyte1	SMC1	FGF1	FGFR1	0.00695821	0	FGF1 - FGFR1	FGF	Secreted Signaling	PMC: 4393358
pericyte2	SMC1	FGF1	FGFR1	0.00812259	0	FGF1 - FGFR1	FGF	Secreted Signaling	PMC: 4393358
pericyte3	SMC1	FGF1	FGFR1	0.00729252	0	FGF1 - FGFR1	FGF	Secreted Signaling	PMC: 4393358
SMC1	SMC1	FGF1	FGFR1	0.00551073	0	FGF1 - FGFR1	FGF	Secreted Signaling	PMC: 4393358
SMC2	SMC1	FGF1	FGFR1	0.0181478	0	FGF1 - FGFR1	FGF	Secreted Signaling	PMC: 4393358
arterialEC1	FB1	FGF2	FGFR1	0.00645895	0	FGF2 - FGFR1	FGF	Secreted Signaling	PMC: 4393358
arterialEC2	FB1	FGF2	FGFR1	0.00765902	0	FGF2 - FGFR1	FGF	Secreted Signaling	PMC: 4393358
immuneEC	FB1	FGF2	FGFR1	0.00687106	0	FGF2 - FGFR1	FGF	Secreted Signaling	PMC: 4393358
neuronal	FB1	FGF2	FGFR1	0.00744728	0	FGF2 - FGFR1	FGF	Secreted Signaling	PMC: 4393358
arterialEC1	FB2	FGF2	FGFR1	0.00638104	0	FGF2 - FGFR1	FGF	Secreted Signaling	PMC: 4393358
arterialEC2	FB2	FGF2	FGFR1	0.00756674	0	FGF2 - FGFR1	FGF	Secreted Signaling	PMC: 4393358
immuneEC	FB2	FGF2	FGFR1	0.00678821	0	FGF2 - FGFR1	FGF	Secreted Signaling	PMC: 4393358
neuronal	FB2	FGF2	FGFR1	0.00735753	0	FGF2 - FGFR1	FGF	Secreted Signaling	PMC: 4393358
arterialEC1	FB3	FGF2	FGFR1	0.00647908	0	FGF2 - FGFR1	FGF	Secreted Signaling	PMC: 4393358
arterialEC2	FB3	FGF2	FGFR1	0.00768286	0	FGF2 - FGFR1	FGF	Secreted Signaling	PMC: 4393358
immuneEC	FB3	FGF2	FGFR1	0.00689246	0	FGF2 - FGFR1	FGF	Secreted Signaling	PMC: 4393358
neuronal	FB3	FGF2	FGFR1	0.00747046	0	FGF2 - FGFR1	FGF	Secreted Signaling	PMC: 4393358
arterialEC1	FB4	FGF2	FGFR1	0.00685607	0	FGF2 - FGFR1	FGF	Secreted Signaling	PMC: 4393358
arterialEC2	FB4	FGF2	FGFR1	0.00812933	0	FGF2 - FGFR1	FGF	Secreted Signaling	PMC: 4393358
immuneEC	FB4	FGF2	FGFR1	0.00729333	0	FGF2 - FGFR1	FGF	Secreted Signaling	PMC: 4393358
neuronal	FB4	FGF2	FGFR1	0.00790468	0	FGF2 - FGFR1	FGF	Secreted Signaling	PMC: 4393358
arterialEC1	CM1	FGF2	FGFR1	0.0143035	0	FGF2 - FGFR1	FGF	Secreted Signaling	PMC: 4393358
arterialEC2	CM1	FGF2	FGFR1	0.0169363	0	FGF2 - FGFR1	FGF	Secreted Signaling	PMC: 4393358
immuneEC	CM1	FGF2	FGFR1	0.0152085	0	FGF2 - FGFR1	FGF	Secreted Signaling	PMC: 4393358
neuronal	CM1	FGF2	FGFR1	0.0164723	0	FGF2 - FGFR1	FGF	Secreted Signaling	PMC: 4393358
arterialEC1	CM2	FGF2	FGFR1	0.0145259	0	FGF2 - FGFR1	FGF	Secreted Signaling	PMC: 4393358
arterialEC2	CM2	FGF2	FGFR1	0.0171988	0	FGF2 - FGFR1	FGF	Secreted Signaling	PMC: 4393358
immuneEC	CM2	FGF2	FGFR1	0.0154447	0	FGF2 - FGFR1	FGF	Secreted Signaling	PMC: 4393358
neuronal	CM2	FGF2	FGFR1	0.0167278	0	FGF2 - FGFR1	FGF	Secreted Signaling	PMC: 4393358
arterialEC1	capEC1	FGF2	FGFR1	0.00518548	0	FGF2 - FGFR1	FGF	Secreted Signaling	PMC: 4393358
arterialEC2	capEC1	FGF2	FGFR1	0.00615041	0	FGF2 - FGFR1	FGF	Secreted Signaling	PMC: 4393358
immuneEC	capEC1	FGF2	FGFR1	0.00551679	0	FGF2 - FGFR1	FGF	Secreted Signaling	PMC: 4393358
neuronal	capEC1	FGF2	FGFR1	0.00598012	0	FGF2 - FGFR1	FGF	Secreted Signaling	PMC: 4393358
arterialEC1	arterialEC1	FGF2	FGFR1	0.00419337	0	FGF2 - FGFR1	FGF	Secreted Signaling	PMC: 4393358
arterialEC2	arterialEC1	FGF2	FGFR1	0.0049746	0	FGF2 - FGFR1	FGF	Secreted Signaling	PMC: 4393358
immuneEC	arterialEC1	FGF2	FGFR1	0.00446157	0	FGF2 - FGFR1	FGF	Secreted Signaling	PMC: 4393358
neuronal	arterialEC1	FGF2	FGFR1	0.00483671	0	FGF2 - FGFR1	FGF	Secreted Signaling	PMC: 4393358
arterialEC1	venousEC	FGF2	FGFR1	0.00548481	0	FGF2 - FGFR1	FGF	Secreted Signaling	PMC: 4393358
arterialEC2	venousEC	FGF2	FGFR1	0.00650507	0	FGF2 - FGFR1	FGF	Secreted Signaling	PMC: 4393358
immuneEC	venousEC	FGF2	FGFR1	0.00583513	0	FGF2 - FGFR1	FGF	Secreted Signaling	PMC: 4393358
neuronal	venousEC	FGF2	FGFR1	0.00632503	0	FGF2 - FGFR1	FGF	Secreted Signaling	PMC: 4393358
arterialEC1	immuneEC	FGF2	FGFR1	0.0044568	0	FGF2 - FGFR1	FGF	Secreted Signaling	PMC: 4393358
arterialEC2	immuneEC	FGF2	FGFR1	0.00528686	0	FGF2 - FGFR1	FGF	Secreted Signaling	PMC: 4393358
immuneEC	immuneEC	FGF2	FGFR1	0.00474178	0	FGF2 - FGFR1	FGF	Secreted Signaling	PMC: 4393358
neuronal	immuneEC	FGF2	FGFR1	0.00514035	0	FGF2 - FGFR1	FGF	Secreted Signaling	PMC: 4393358
arterialEC1	lEC	FGF2	FGFR1	0.00598707	0	FGF2 - FGFR1	FGF	Secreted Signaling	PMC: 4393358
arterialEC2	lEC	FGF2	FGFR1	0.00710009	0	FGF2 - FGFR1	FGF	Secreted Signaling	PMC: 4393358
immuneEC	lEC	FGF2	FGFR1	0.00636926	0	FGF2 - FGFR1	FGF	Secreted Signaling	PMC: 4393358
neuronal	lEC	FGF2	FGFR1	0.00690369	0	FGF2 - FGFR1	FGF	Secreted Signaling	PMC: 4393358
arterialEC1	SMC1	FGF2	FGFR1	0.0057544	0	FGF2 - FGFR1	FGF	Secreted Signaling	PMC: 4393358
arterialEC2	SMC1	FGF2	FGFR1	0.00682446	0	FGF2 - FGFR1	FGF	Secreted Signaling	PMC: 4393358
immuneEC	SMC1	FGF2	FGFR1	0.00612183	0	FGF2 - FGFR1	FGF	Secreted Signaling	PMC: 4393358
neuronal	SMC1	FGF2	FGFR1	0.00663563	0	FGF2 - FGFR1	FGF	Secreted Signaling	PMC: 4393358
FB3	FB1	FGF7	FGFR1	0.00514034	0	FGF7 - FGFR1	FGF	Secreted Signaling	PMC: 4393358
FB4	FB1	FGF7	FGFR1	0.00342625	0	FGF7 - FGFR1	FGF	Secreted Signaling	PMC: 4393358
CM1	FB1	FGF7	FGFR1	0.00293238	0	FGF7 - FGFR1	FGF	Secreted Signaling	PMC: 4393358
CM2	FB1	FGF7	FGFR1	0.0021586	0	FGF7 - FGFR1	FGF	Secreted Signaling	PMC: 4393358
FB3	FB2	FGF7	FGFR1	0.00507825	0	FGF7 - FGFR1	FGF	Secreted Signaling	PMC: 4393358
FB4	FB2	FGF7	FGFR1	0.00338479	0	FGF7 - FGFR1	FGF	Secreted Signaling	PMC: 4393358
CM1	FB2	FGF7	FGFR1	0.00289688	0	FGF7 - FGFR1	FGF	Secreted Signaling	PMC: 4393358
CM2	FB2	FGF7	FGFR1	0.00213244	0	FGF7 - FGFR1	FGF	Secreted Signaling	PMC: 4393358
FB3	FB3	FGF7	FGFR1	0.00515638	0	FGF7 - FGFR1	FGF	Secreted Signaling	PMC: 4393358
FB4	FB3	FGF7	FGFR1	0.00343696	0	FGF7 - FGFR1	FGF	Secreted Signaling	PMC: 4393358
CM1	FB3	FGF7	FGFR1	0.00294155	0	FGF7 - FGFR1	FGF	Secreted Signaling	PMC: 4393358
CM2	FB3	FGF7	FGFR1	0.00216535	0	FGF7 - FGFR1	FGF	Secreted Signaling	PMC: 4393358
FB3	FB4	FGF7	FGFR1	0.00545684	0	FGF7 - FGFR1	FGF	Secreted Signaling	PMC: 4393358
FB4	FB4	FGF7	FGFR1	0.00363759	0	FGF7 - FGFR1	FGF	Secreted Signaling	PMC: 4393358
CM1	FB4	FGF7	FGFR1	0.00311335	0	FGF7 - FGFR1	FGF	Secreted Signaling	PMC: 4393358
CM2	FB4	FGF7	FGFR1	0.00229192	0	FGF7 - FGFR1	FGF	Secreted Signaling	PMC: 4393358
FB3	CM1	FGF7	FGFR1	0.0114018	0	FGF7 - FGFR1	FGF	Secreted Signaling	PMC: 4393358
FB4	CM1	FGF7	FGFR1	0.00761575	0	FGF7 - FGFR1	FGF	Secreted Signaling	PMC: 4393358
CM1	CM1	FGF7	FGFR1	0.00652195	0	FGF7 - FGFR1	FGF	Secreted Signaling	PMC: 4393358
CM2	CM1	FGF7	FGFR1	0.00480553	0	FGF7 - FGFR1	FGF	Secreted Signaling	PMC: 4393358
FB3	CM2	FGF7	FGFR1	0.0115796	0	FGF7 - FGFR1	FGF	Secreted Signaling	PMC: 4393358
FB4	CM2	FGF7	FGFR1	0.00773495	0	FGF7 - FGFR1	FGF	Secreted Signaling	PMC: 4393358
CM1	CM2	FGF7	FGFR1	0.00662414	0	FGF7 - FGFR1	FGF	Secreted Signaling	PMC: 4393358
CM2	CM2	FGF7	FGFR1	0.00488096	0	FGF7 - FGFR1	FGF	Secreted Signaling	PMC: 4393358
FB3	capEC1	FGF7	FGFR1	0.00412578	0	FGF7 - FGFR1	FGF	Secreted Signaling	PMC: 4393358
FB4	capEC1	FGF7	FGFR1	0.00274906	0	FGF7 - FGFR1	FGF	Secreted Signaling	PMC: 4393358
CM1	capEC1	FGF7	FGFR1	0.00235258	0	FGF7 - FGFR1	FGF	Secreted Signaling	PMC: 4393358
CM2	capEC1	FGF7	FGFR1	0.00173152	0	FGF7 - FGFR1	FGF	Secreted Signaling	PMC: 4393358
FB3	arterialEC1	FGF7	FGFR1	0.00333573	0	FGF7 - FGFR1	FGF	Secreted Signaling	PMC: 4393358
FB4	arterialEC1	FGF7	FGFR1	0.00222206	0	FGF7 - FGFR1	FGF	Secreted Signaling	PMC: 4393358
CM1	arterialEC1	FGF7	FGFR1	0.00190143	0	FGF7 - FGFR1	FGF	Secreted Signaling	PMC: 4393358
CM2	arterialEC1	FGF7	FGFR1	0.00139931	0	FGF7 - FGFR1	FGF	Secreted Signaling	PMC: 4393358
FB3	venousEC	FGF7	FGFR1	0.0043642	0	FGF7 - FGFR1	FGF	Secreted Signaling	PMC: 4393358
FB4	venousEC	FGF7	FGFR1	0.00290816	0	FGF7 - FGFR1	FGF	Secreted Signaling	PMC: 4393358
CM1	venousEC	FGF7	FGFR1	0.00248878	0	FGF7 - FGFR1	FGF	Secreted Signaling	PMC: 4393358
CM2	venousEC	FGF7	FGFR1	0.00183184	0	FGF7 - FGFR1	FGF	Secreted Signaling	PMC: 4393358
FB3	immuneEC	FGF7	FGFR1	0.00354548	0	FGF7 - FGFR1	FGF	Secreted Signaling	PMC: 4393358
FB4	immuneEC	FGF7	FGFR1	0.00236194	0	FGF7 - FGFR1	FGF	Secreted Signaling	PMC: 4393358
CM1	immuneEC	FGF7	FGFR1	0.00202118	0	FGF7 - FGFR1	FGF	Secreted Signaling	PMC: 4393358
CM2	immuneEC	FGF7	FGFR1	0.00148748	0	FGF7 - FGFR1	FGF	Secreted Signaling	PMC: 4393358
FB3	lEC	FGF7	FGFR1	0.00476434	0	FGF7 - FGFR1	FGF	Secreted Signaling	PMC: 4393358
FB4	lEC	FGF7	FGFR1	0.00317522	0	FGF7 - FGFR1	FGF	Secreted Signaling	PMC: 4393358
CM1	lEC	FGF7	FGFR1	0.00271744	0	FGF7 - FGFR1	FGF	Secreted Signaling	PMC: 4393358
CM2	lEC	FGF7	FGFR1	0.00200026	0	FGF7 - FGFR1	FGF	Secreted Signaling	PMC: 4393358
FB3	SMC1	FGF7	FGFR1	0.00457896	0	FGF7 - FGFR1	FGF	Secreted Signaling	PMC: 4393358
FB4	SMC1	FGF7	FGFR1	0.00305149	0	FGF7 - FGFR1	FGF	Secreted Signaling	PMC: 4393358
CM1	SMC1	FGF7	FGFR1	0.0026115	0	FGF7 - FGFR1	FGF	Secreted Signaling	PMC: 4393358
CM2	SMC1	FGF7	FGFR1	0.00192222	0	FGF7 - FGFR1	FGF	Secreted Signaling	PMC: 4393358
CM1	FB1	FGF18	FGFR1	0.00220675	0	FGF18 - FGFR1	FGF	Secreted Signaling	PMC: 4393358
CM2	FB1	FGF18	FGFR1	0.0024704	0	FGF18 - FGFR1	FGF	Secreted Signaling	PMC: 4393358
CM1	FB2	FGF18	FGFR1	0.00218002	0	FGF18 - FGFR1	FGF	Secreted Signaling	PMC: 4393358
CM2	FB2	FGF18	FGFR1	0.00244048	0	FGF18 - FGFR1	FGF	Secreted Signaling	PMC: 4393358
CM1	FB3	FGF18	FGFR1	0.00221366	0	FGF18 - FGFR1	FGF	Secreted Signaling	PMC: 4393358
CM2	FB3	FGF18	FGFR1	0.00247812	0	FGF18 - FGFR1	FGF	Secreted Signaling	PMC: 4393358
CM1	FB4	FGF18	FGFR1	0.00234305	0	FGF18 - FGFR1	FGF	Secreted Signaling	PMC: 4393358
CM2	FB4	FGF18	FGFR1	0.00262293	0	FGF18 - FGFR1	FGF	Secreted Signaling	PMC: 4393358
CM1	CM1	FGF18	FGFR1	0.00491245	0	FGF18 - FGFR1	FGF	Secreted Signaling	PMC: 4393358
CM2	CM1	FGF18	FGFR1	0.00549756	0	FGF18 - FGFR1	FGF	Secreted Signaling	PMC: 4393358
CM1	CM2	FGF18	FGFR1	0.00498955	0	FGF18 - FGFR1	FGF	Secreted Signaling	PMC: 4393358
CM2	CM2	FGF18	FGFR1	0.00558379	0	FGF18 - FGFR1	FGF	Secreted Signaling	PMC: 4393358
CM1	capEC1	FGF18	FGFR1	0.00177017	0	FGF18 - FGFR1	FGF	Secreted Signaling	PMC: 4393358
CM2	capEC1	FGF18	FGFR1	0.00198176	0	FGF18 - FGFR1	FGF	Secreted Signaling	PMC: 4393358
CM1	arterialEC1	FGF18	FGFR1	0.00143055	0	FGF18 - FGFR1	FGF	Secreted Signaling	PMC: 4393358
CM2	arterialEC1	FGF18	FGFR1	0.00160161	0	FGF18 - FGFR1	FGF	Secreted Signaling	PMC: 4393358
CM1	venousEC	FGF18	FGFR1	0.00187272	0	FGF18 - FGFR1	FGF	Secreted Signaling	PMC: 4393358
CM2	venousEC	FGF18	FGFR1	0.00209654	0	FGF18 - FGFR1	FGF	Secreted Signaling	PMC: 4393358
CM1	immuneEC	FGF18	FGFR1	0.00152069	0	FGF18 - FGFR1	FGF	Secreted Signaling	PMC: 4393358
CM2	immuneEC	FGF18	FGFR1	0.0017025	0	FGF18 - FGFR1	FGF	Secreted Signaling	PMC: 4393358
CM1	lEC	FGF18	FGFR1	0.00204489	0	FGF18 - FGFR1	FGF	Secreted Signaling	PMC: 4393358
CM2	lEC	FGF18	FGFR1	0.00228924	0	FGF18 - FGFR1	FGF	Secreted Signaling	PMC: 4393358
CM1	SMC1	FGF18	FGFR1	0.00196512	0	FGF18 - FGFR1	FGF	Secreted Signaling	PMC: 4393358
CM2	SMC1	FGF18	FGFR1	0.00219996	0	FGF18 - FGFR1	FGF	Secreted Signaling	PMC: 4393358
CM1	FB1	FGF9	FGFR1	0.00204378	0	FGF9 - FGFR1	FGF	Secreted Signaling	PMC: 4393358
CM2	FB1	FGF9	FGFR1	0.00184758	0	FGF9 - FGFR1	FGF	Secreted Signaling	PMC: 4393358
CM1	FB2	FGF9	FGFR1	0.00201902	0	FGF9 - FGFR1	FGF	Secreted Signaling	PMC: 4393358
CM2	FB2	FGF9	FGFR1	0.00182519	0	FGF9 - FGFR1	FGF	Secreted Signaling	PMC: 4393358
CM1	FB3	FGF9	FGFR1	0.00205018	0	FGF9 - FGFR1	FGF	Secreted Signaling	PMC: 4393358
CM2	FB3	FGF9	FGFR1	0.00185336	0	FGF9 - FGFR1	FGF	Secreted Signaling	PMC: 4393358
CM1	FB4	FGF9	FGFR1	0.00217004	0	FGF9 - FGFR1	FGF	Secreted Signaling	PMC: 4393358
CM2	FB4	FGF9	FGFR1	0.00196173	0	FGF9 - FGFR1	FGF	Secreted Signaling	PMC: 4393358
CM1	CM1	FGF9	FGFR1	0.00455057	0	FGF9 - FGFR1	FGF	Secreted Signaling	PMC: 4393358
CM2	CM1	FGF9	FGFR1	0.0041147	0	FGF9 - FGFR1	FGF	Secreted Signaling	PMC: 4393358
CM1	CM2	FGF9	FGFR1	0.00462202	0	FGF9 - FGFR1	FGF	Secreted Signaling	PMC: 4393358
CM2	CM2	FGF9	FGFR1	0.00417933	0	FGF9 - FGFR1	FGF	Secreted Signaling	PMC: 4393358
CM1	capEC1	FGF9	FGFR1	0.00163939	0	FGF9 - FGFR1	FGF	Secreted Signaling	PMC: 4393358
CM2	capEC1	FGF9	FGFR1	0.00148195	0	FGF9 - FGFR1	FGF	Secreted Signaling	PMC: 4393358
CM1	arterialEC1	FGF9	FGFR1	0.00132483	0	FGF9 - FGFR1	FGF	Secreted Signaling	PMC: 4393358
CM2	arterialEC1	FGF9	FGFR1	0.00119756	0	FGF9 - FGFR1	FGF	Secreted Signaling	PMC: 4393358
CM1	venousEC	FGF9	FGFR1	0.00173438	0	FGF9 - FGFR1	FGF	Secreted Signaling	PMC: 4393358
CM2	venousEC	FGF9	FGFR1	0.00156783	0	FGF9 - FGFR1	FGF	Secreted Signaling	PMC: 4393358
CM1	immuneEC	FGF9	FGFR1	0.00140831	0	FGF9 - FGFR1	FGF	Secreted Signaling	PMC: 4393358
CM2	immuneEC	FGF9	FGFR1	0.00127303	0	FGF9 - FGFR1	FGF	Secreted Signaling	PMC: 4393358
CM1	lEC	FGF9	FGFR1	0.00189385	0	FGF9 - FGFR1	FGF	Secreted Signaling	PMC: 4393358
CM2	lEC	FGF9	FGFR1	0.00171201	0	FGF9 - FGFR1	FGF	Secreted Signaling	PMC: 4393358
CM1	SMC1	FGF9	FGFR1	0.00181996	0	FGF9 - FGFR1	FGF	Secreted Signaling	PMC: 4393358
CM2	SMC1	FGF9	FGFR1	0.00164521	0	FGF9 - FGFR1	FGF	Secreted Signaling	PMC: 4393358
SMC1	FB1	PDGFA	PDGFRA	0.0134754	0	PDGFA - PDGFRA	PDGF	Secreted Signaling	PMID: 15207812
neuronal	FB1	PDGFA	PDGFRA	0.0209966	0	PDGFA - PDGFRA	PDGF	Secreted Signaling	PMID: 15207812
SMC1	FB2	PDGFA	PDGFRA	0.0126007	0	PDGFA - PDGFRA	PDGF	Secreted Signaling	PMID: 15207812
neuronal	FB2	PDGFA	PDGFRA	0.0196347	0	PDGFA - PDGFRA	PDGF	Secreted Signaling	PMID: 15207812
SMC1	FB3	PDGFA	PDGFRA	0.0146096	0	PDGFA - PDGFRA	PDGF	Secreted Signaling	PMID: 15207812
neuronal	FB3	PDGFA	PDGFRA	0.0227579	0	PDGFA - PDGFRA	PDGF	Secreted Signaling	PMID: 15207812
SMC1	FB4	PDGFA	PDGFRA	0.0112064	0	PDGFA - PDGFRA	PDGF	Secreted Signaling	PMID: 15207812
neuronal	FB4	PDGFA	PDGFRA	0.0174925	0	PDGFA - PDGFRA	PDGF	Secreted Signaling	PMID: 15207812
SMC1	FB1	PDGFA	PDGFRB	0.00304362	0	PDGFA - PDGFRB	PDGF	Secreted Signaling	PMID: 15207812
neuronal	FB1	PDGFA	PDGFRB	0.00477391	0	PDGFA - PDGFRB	PDGF	Secreted Signaling	PMID: 15207812
SMC1	FB2	PDGFA	PDGFRB	0.00317763	0	PDGFA - PDGFRB	PDGF	Secreted Signaling	PMID: 15207812
neuronal	FB2	PDGFA	PDGFRB	0.00498305	0	PDGFA - PDGFRB	PDGF	Secreted Signaling	PMID: 15207812
SMC1	FB3	PDGFA	PDGFRB	0.0034105	0	PDGFA - PDGFRB	PDGF	Secreted Signaling	PMID: 15207812
neuronal	FB3	PDGFA	PDGFRB	0.00534868	0	PDGFA - PDGFRB	PDGF	Secreted Signaling	PMID: 15207812
SMC1	FB4	PDGFA	PDGFRB	0.00277783	0	PDGFA - PDGFRB	PDGF	Secreted Signaling	PMID: 15207812
neuronal	FB4	PDGFA	PDGFRB	0.00435815	0	PDGFA - PDGFRB	PDGF	Secreted Signaling	PMID: 15207812
SMC1	pericyte1	PDGFA	PDGFRB	0.0145957	0	PDGFA - PDGFRB	PDGF	Secreted Signaling	PMID: 15207812
neuronal	pericyte1	PDGFA	PDGFRB	0.0226507	0	PDGFA - PDGFRB	PDGF	Secreted Signaling	PMID: 15207812
SMC1	pericyte2	PDGFA	PDGFRB	0.0148688	0	PDGFA - PDGFRB	PDGF	Secreted Signaling	PMID: 15207812
neuronal	pericyte2	PDGFA	PDGFRB	0.0230732	0	PDGFA - PDGFRB	PDGF	Secreted Signaling	PMID: 15207812
SMC1	pericyte3	PDGFA	PDGFRB	0.0161398	0	PDGFA - PDGFRB	PDGF	Secreted Signaling	PMID: 15207812
neuronal	pericyte3	PDGFA	PDGFRB	0.0250217	0	PDGFA - PDGFRB	PDGF	Secreted Signaling	PMID: 15207812
SMC1	SMC1	PDGFA	PDGFRB	0.0100296	0	PDGFA - PDGFRB	PDGF	Secreted Signaling	PMID: 15207812
neuronal	SMC1	PDGFA	PDGFRB	0.0156584	0	PDGFA - PDGFRB	PDGF	Secreted Signaling	PMID: 15207812
SMC1	SMC2	PDGFA	PDGFRB	0.0139129	0	PDGFA - PDGFRB	PDGF	Secreted Signaling	PMID: 15207812
neuronal	SMC2	PDGFA	PDGFRB	0.0216082	0	PDGFA - PDGFRB	PDGF	Secreted Signaling	PMID: 15207812
capEC1	FB1	PDGFB	PDGFRA	0.0257819	0	PDGFB - PDGFRA	PDGF	Secreted Signaling	PMID: 15207812
capEC2	FB1	PDGFB	PDGFRA	0.0213671	0	PDGFB - PDGFRA	PDGF	Secreted Signaling	PMID: 15207812
arterialEC1	FB1	PDGFB	PDGFRA	0.0300468	0	PDGFB - PDGFRA	PDGF	Secreted Signaling	PMID: 15207812
arterialEC2	FB1	PDGFB	PDGFRA	0.0202584	0	PDGFB - PDGFRA	PDGF	Secreted Signaling	PMID: 15207812
capEC3	FB1	PDGFB	PDGFRA	0.0599007	0	PDGFB - PDGFRA	PDGF	Secreted Signaling	PMID: 15207812
immuneEC	FB1	PDGFB	PDGFRA	0.0270011	0	PDGFB - PDGFRA	PDGF	Secreted Signaling	PMID: 15207812
MAC1	FB1	PDGFB	PDGFRA	0.0229791	0	PDGFB - PDGFRA	PDGF	Secreted Signaling	PMID: 15207812
MAC2	FB1	PDGFB	PDGFRA	0.0230718	0	PDGFB - PDGFRA	PDGF	Secreted Signaling	PMID: 15207812
capEC1	FB2	PDGFB	PDGFRA	0.0241105	0	PDGFB - PDGFRA	PDGF	Secreted Signaling	PMID: 15207812
capEC2	FB2	PDGFB	PDGFRA	0.0199812	0	PDGFB - PDGFRA	PDGF	Secreted Signaling	PMID: 15207812
arterialEC1	FB2	PDGFB	PDGFRA	0.0280993	0	PDGFB - PDGFRA	PDGF	Secreted Signaling	PMID: 15207812
arterialEC2	FB2	PDGFB	PDGFRA	0.0189441	0	PDGFB - PDGFRA	PDGF	Secreted Signaling	PMID: 15207812
capEC3	FB2	PDGFB	PDGFRA	0.0560315	0	PDGFB - PDGFRA	PDGF	Secreted Signaling	PMID: 15207812
immuneEC	FB2	PDGFB	PDGFRA	0.0252509	0	PDGFB - PDGFRA	PDGF	Secreted Signaling	PMID: 15207812
MAC1	FB2	PDGFB	PDGFRA	0.0214887	0	PDGFB - PDGFRA	PDGF	Secreted Signaling	PMID: 15207812
MAC2	FB2	PDGFB	PDGFRA	0.0215754	0	PDGFB - PDGFRA	PDGF	Secreted Signaling	PMID: 15207812
capEC1	FB3	PDGFB	PDGFRA	0.0279398	0	PDGFB - PDGFRA	PDGF	Secreted Signaling	PMID: 15207812
capEC2	FB3	PDGFB	PDGFRA	0.0231592	0	PDGFB - PDGFRA	PDGF	Secreted Signaling	PMID: 15207812
arterialEC1	FB3	PDGFB	PDGFRA	0.0325594	0	PDGFB - PDGFRA	PDGF	Secreted Signaling	PMID: 15207812
arterialEC2	FB3	PDGFB	PDGFRA	0.0219594	0	PDGFB - PDGFRA	PDGF	Secreted Signaling	PMID: 15207812
capEC3	FB3	PDGFB	PDGFRA	0.0648325	0	PDGFB - PDGFRA	PDGF	Secreted Signaling	PMID: 15207812
immuneEC	FB3	PDGFB	PDGFRA	0.0292597	0	PDGFB - PDGFRA	PDGF	Secreted Signaling	PMID: 15207812
MAC1	FB3	PDGFB	PDGFRA	0.0249064	0	PDGFB - PDGFRA	PDGF	Secreted Signaling	PMID: 15207812
MAC2	FB3	PDGFB	PDGFRA	0.0250068	0	PDGFB - PDGFRA	PDGF	Secreted Signaling	PMID: 15207812
capEC1	FB4	PDGFB	PDGFRA	0.0215045	0	PDGFB - PDGFRA	PDGF	Secreted Signaling	PMID: 15207812
capEC2	FB4	PDGFB	PDGFRA	0.0178026	0	PDGFB - PDGFRA	PDGF	Secreted Signaling	PMID: 15207812
arterialEC1	FB4	PDGFB	PDGFRA	0.0250741	0	PDGFB - PDGFRA	PDGF	Secreted Signaling	PMID: 15207812
arterialEC2	FB4	PDGFB	PDGFRA	0.0168686	0	PDGFB - PDGFRA	PDGF	Secreted Signaling	PMID: 15207812
capEC3	FB4	PDGFB	PDGFRA	0.0503967	0	PDGFB - PDGFRA	PDGF	Secreted Signaling	PMID: 15207812
immuneEC	FB4	PDGFB	PDGFRA	0.0225284	0	PDGFB - PDGFRA	PDGF	Secreted Signaling	PMID: 15207812
MAC1	FB4	PDGFB	PDGFRA	0.0191457	0	PDGFB - PDGFRA	PDGF	Secreted Signaling	PMID: 15207812
MAC2	FB4	PDGFB	PDGFRA	0.0192234	0	PDGFB - PDGFRA	PDGF	Secreted Signaling	PMID: 15207812
capEC1	FB1	PDGFB	PDGFRB	0.00588767	0	PDGFB - PDGFRB	PDGF	Secreted Signaling	PMID: 15207812
capEC2	FB1	PDGFB	PDGFRB	0.0048596	0	PDGFB - PDGFRB	PDGF	Secreted Signaling	PMID: 15207812
arterialEC1	FB1	PDGFB	PDGFRB	0.00687415	0	PDGFB - PDGFRB	PDGF	Secreted Signaling	PMID: 15207812
arterialEC2	FB1	PDGFB	PDGFRB	0.00459704	0	PDGFB - PDGFRB	PDGF	Secreted Signaling	PMID: 15207812
capEC3	FB1	PDGFB	PDGFRB	0.0141329	0	PDGFB - PDGFRB	PDGF	Secreted Signaling	PMID: 15207812
immuneEC	FB1	PDGFB	PDGFRB	0.00617322	0	PDGFB - PDGFRB	PDGF	Secreted Signaling	PMID: 15207812
MAC1	FB1	PDGFB	PDGFRB	0.00522624	0	PDGFB - PDGFRB	PDGF	Secreted Signaling	PMID: 15207812
MAC2	FB1	PDGFB	PDGFRB	0.00524773	0	PDGFB - PDGFRB	PDGF	Secreted Signaling	PMID: 15207812
capEC1	FB2	PDGFB	PDGFRB	0.00614473	0	PDGFB - PDGFRB	PDGF	Secreted Signaling	PMID: 15207812
capEC2	FB2	PDGFB	PDGFRB	0.00507245	0	PDGFB - PDGFRB	PDGF	Secreted Signaling	PMID: 15207812
arterialEC1	FB2	PDGFB	PDGFRB	0.00717386	0	PDGFB - PDGFRB	PDGF	Secreted Signaling	PMID: 15207812
arterialEC2	FB2	PDGFB	PDGFRB	0.00479873	0	PDGFB - PDGFRB	PDGF	Secreted Signaling	PMID: 15207812
capEC3	FB2	PDGFB	PDGFRB	0.0147341	0	PDGFB - PDGFRB	PDGF	Secreted Signaling	PMID: 15207812
immuneEC	FB2	PDGFB	PDGFRB	0.00644251	0	PDGFB - PDGFRB	PDGF	Secreted Signaling	PMID: 15207812
MAC1	FB2	PDGFB	PDGFRB	0.00545514	0	PDGFB - PDGFRB	PDGF	Secreted Signaling	PMID: 15207812
MAC2	FB2	PDGFB	PDGFRB	0.00547756	0	PDGFB - PDGFRB	PDGF	Secreted Signaling	PMID: 15207812
capEC1	FB3	PDGFB	PDGFRB	0.00659598	0	PDGFB - PDGFRB	PDGF	Secreted Signaling	PMID: 15207812
capEC2	FB3	PDGFB	PDGFRB	0.00544466	0	PDGFB - PDGFRB	PDGF	Secreted Signaling	PMID: 15207812
arterialEC1	FB3	PDGFB	PDGFRB	0.00770087	0	PDGFB - PDGFRB	PDGF	Secreted Signaling	PMID: 15207812
arterialEC2	FB3	PDGFB	PDGFRB	0.00515071	0	PDGFB - PDGFRB	PDGF	Secreted Signaling	PMID: 15207812
capEC3	FB3	PDGFB	PDGFRB	0.015823	0	PDGFB - PDGFRB	PDGF	Secreted Signaling	PMID: 15207812
immuneEC	FB3	PDGFB	PDGFRB	0.00691573	0	PDGFB - PDGFRB	PDGF	Secreted Signaling	PMID: 15207812
MAC1	FB3	PDGFB	PDGFRB	0.00585544	0	PDGFB - PDGFRB	PDGF	Secreted Signaling	PMID: 15207812
MAC2	FB3	PDGFB	PDGFRB	0.00587951	0	PDGFB - PDGFRB	PDGF	Secreted Signaling	PMID: 15207812
capEC1	FB4	PDGFB	PDGFRB	0.00537582	0	PDGFB - PDGFRB	PDGF	Secreted Signaling	PMID: 15207812
capEC2	FB4	PDGFB	PDGFRB	0.00443643	0	PDGFB - PDGFRB	PDGF	Secreted Signaling	PMID: 15207812
arterialEC1	FB4	PDGFB	PDGFRB	0.00627699	0	PDGFB - PDGFRB	PDGF	Secreted Signaling	PMID: 15207812
arterialEC2	FB4	PDGFB	PDGFRB	0.00419636	0	PDGFB - PDGFRB	PDGF	Secreted Signaling	PMID: 15207812
capEC3	FB4	PDGFB	PDGFRB	0.0129209	0	PDGFB - PDGFRB	PDGF	Secreted Signaling	PMID: 15207812
immuneEC	FB4	PDGFB	PDGFRB	0.00563681	0	PDGFB - PDGFRB	PDGF	Secreted Signaling	PMID: 15207812
MAC1	FB4	PDGFB	PDGFRB	0.00477114	0	PDGFB - PDGFRB	PDGF	Secreted Signaling	PMID: 15207812
MAC2	FB4	PDGFB	PDGFRB	0.00479078	0	PDGFB - PDGFRB	PDGF	Secreted Signaling	PMID: 15207812
capEC1	pericyte1	PDGFB	PDGFRB	0.0277394	0	PDGFB - PDGFRB	PDGF	Secreted Signaling	PMID: 15207812
capEC2	pericyte1	PDGFB	PDGFRB	0.0230461	0	PDGFB - PDGFRB	PDGF	Secreted Signaling	PMID: 15207812
arterialEC1	pericyte1	PDGFB	PDGFRB	0.0322927	0	PDGFB - PDGFRB	PDGF	Secreted Signaling	PMID: 15207812
arterialEC2	pericyte1	PDGFB	PDGFRB	0.0218803	0	PDGFB - PDGFRB	PDGF	Secreted Signaling	PMID: 15207812
capEC3	pericyte1	PDGFB	PDGFRB	0.0632265	0	PDGFB - PDGFRB	PDGF	Secreted Signaling	PMID: 15207812
immuneEC	pericyte1	PDGFB	PDGFRB	0.029031	0	PDGFB - PDGFRB	PDGF	Secreted Signaling	PMID: 15207812
MAC1	pericyte1	PDGFB	PDGFRB	0.0247848	0	PDGFB - PDGFRB	PDGF	Secreted Signaling	PMID: 15207812
MAC2	pericyte1	PDGFB	PDGFRB	0.0248836	0	PDGFB - PDGFRB	PDGF	Secreted Signaling	PMID: 15207812
capEC1	pericyte2	PDGFB	PDGFRB	0.0282559	0	PDGFB - PDGFRB	PDGF	Secreted Signaling	PMID: 15207812
capEC2	pericyte2	PDGFB	PDGFRB	0.023476	0	PDGFB - PDGFRB	PDGF	Secreted Signaling	PMID: 15207812
arterialEC1	pericyte2	PDGFB	PDGFRB	0.0328936	0	PDGFB - PDGFRB	PDGF	Secreted Signaling	PMID: 15207812
arterialEC2	pericyte2	PDGFB	PDGFRB	0.0222888	0	PDGFB - PDGFRB	PDGF	Secreted Signaling	PMID: 15207812
capEC3	pericyte2	PDGFB	PDGFRB	0.0643886	0	PDGFB - PDGFRB	PDGF	Secreted Signaling	PMID: 15207812
immuneEC	pericyte2	PDGFB	PDGFRB	0.0295713	0	PDGFB - PDGFRB	PDGF	Secreted Signaling	PMID: 15207812
MAC1	pericyte2	PDGFB	PDGFRB	0.0252471	0	PDGFB - PDGFRB	PDGF	Secreted Signaling	PMID: 15207812
MAC2	pericyte2	PDGFB	PDGFRB	0.0253478	0	PDGFB - PDGFRB	PDGF	Secreted Signaling	PMID: 15207812
capEC1	pericyte3	PDGFB	PDGFRB	0.0306228	0	PDGFB - PDGFRB	PDGF	Secreted Signaling	PMID: 15207812
capEC2	pericyte3	PDGFB	PDGFRB	0.0254574	0	PDGFB - PDGFRB	PDGF	Secreted Signaling	PMID: 15207812
arterialEC1	pericyte3	PDGFB	PDGFRB	0.0356399	0	PDGFB - PDGFRB	PDGF	Secreted Signaling	PMID: 15207812
arterialEC2	pericyte3	PDGFB	PDGFRB	0.0241778	0	PDGFB - PDGFRB	PDGF	Secreted Signaling	PMID: 15207812
capEC3	pericyte3	PDGFB	PDGFRB	0.0694721	0	PDGFB - PDGFRB	PDGF	Secreted Signaling	PMID: 15207812
immuneEC	pericyte3	PDGFB	PDGFRB	0.0320432	0	PDGFB - PDGFRB	PDGF	Secreted Signaling	PMID: 15207812
MAC1	pericyte3	PDGFB	PDGFRB	0.0273779	0	PDGFB - PDGFRB	PDGF	Secreted Signaling	PMID: 15207812
MAC2	pericyte3	PDGFB	PDGFRB	0.0274868	0	PDGFB - PDGFRB	PDGF	Secreted Signaling	PMID: 15207812
capEC1	SMC1	PDGFB	PDGFRB	0.0192521	0	PDGFB - PDGFRB	PDGF	Secreted Signaling	PMID: 15207812
capEC2	SMC1	PDGFB	PDGFRB	0.0159361	0	PDGFB - PDGFRB	PDGF	Secreted Signaling	PMID: 15207812
arterialEC1	SMC1	PDGFB	PDGFRB	0.022449	0	PDGFB - PDGFRB	PDGF	Secreted Signaling	PMID: 15207812
arterialEC2	SMC1	PDGFB	PDGFRB	0.0150991	0	PDGFB - PDGFRB	PDGF	Secreted Signaling	PMID: 15207812
capEC3	SMC1	PDGFB	PDGFRB	0.0451598	0	PDGFB - PDGFRB	PDGF	Secreted Signaling	PMID: 15207812
immuneEC	SMC1	PDGFB	PDGFRB	0.0201695	0	PDGFB - PDGFRB	PDGF	Secreted Signaling	PMID: 15207812
MAC1	SMC1	PDGFB	PDGFRB	0.0171384	0	PDGFB - PDGFRB	PDGF	Secreted Signaling	PMID: 15207812
MAC2	SMC1	PDGFB	PDGFRB	0.017208	0	PDGFB - PDGFRB	PDGF	Secreted Signaling	PMID: 15207812
capEC1	SMC2	PDGFB	PDGFRB	0.0264764	0	PDGFB - PDGFRB	PDGF	Secreted Signaling	PMID: 15207812
capEC2	SMC2	PDGFB	PDGFRB	0.0219862	0	PDGFB - PDGFRB	PDGF	Secreted Signaling	PMID: 15207812
arterialEC1	SMC2	PDGFB	PDGFRB	0.0308291	0	PDGFB - PDGFRB	PDGF	Secreted Signaling	PMID: 15207812
arterialEC2	SMC2	PDGFB	PDGFRB	0.0208684	0	PDGFB - PDGFRB	PDGF	Secreted Signaling	PMID: 15207812
capEC3	SMC2	PDGFB	PDGFRB	0.0605735	0	PDGFB - PDGFRB	PDGF	Secreted Signaling	PMID: 15207812
immuneEC	SMC2	PDGFB	PDGFRB	0.027713	0	PDGFB - PDGFRB	PDGF	Secreted Signaling	PMID: 15207812
MAC1	SMC2	PDGFB	PDGFRB	0.0236449	0	PDGFB - PDGFRB	PDGF	Secreted Signaling	PMID: 15207812
MAC2	SMC2	PDGFB	PDGFRB	0.0237394	0	PDGFB - PDGFRB	PDGF	Secreted Signaling	PMID: 15207812
CM1	FB1	PDGFC	PDGFRA	0.0292164	0	PDGFC - PDGFRA	PDGF	Secreted Signaling	PMID: 15207812
CM2	FB1	PDGFC	PDGFRA	0.0259345	0	PDGFC - PDGFRA	PDGF	Secreted Signaling	PMID: 15207812
lEC	FB1	PDGFC	PDGFRA	0.0262677	0	PDGFC - PDGFRA	PDGF	Secreted Signaling	PMID: 15207812
SMC1	FB1	PDGFC	PDGFRA	0.0231845	0	PDGFC - PDGFRA	PDGF	Secreted Signaling	PMID: 15207812
MAC1	FB1	PDGFC	PDGFRA	0.152522	0	PDGFC - PDGFRA	PDGF	Secreted Signaling	PMID: 15207812
MAC2	FB1	PDGFC	PDGFRA	0.110094	0	PDGFC - PDGFRA	PDGF	Secreted Signaling	PMID: 15207812
MAC3	FB1	PDGFC	PDGFRA	0.0294048	0	PDGFC - PDGFRA	PDGF	Secreted Signaling	PMID: 15207812
MAC4	FB1	PDGFC	PDGFRA	0.0340052	0	PDGFC - PDGFRA	PDGF	Secreted Signaling	PMID: 15207812
MAC5	FB1	PDGFC	PDGFRA	0.0215606	0	PDGFC - PDGFRA	PDGF	Secreted Signaling	PMID: 15207812
CM1	FB2	PDGFC	PDGFRA	0.0273226	0	PDGFC - PDGFRA	PDGF	Secreted Signaling	PMID: 15207812
CM2	FB2	PDGFC	PDGFRA	0.0242529	0	PDGFC - PDGFRA	PDGF	Secreted Signaling	PMID: 15207812
lEC	FB2	PDGFC	PDGFRA	0.0245646	0	PDGFC - PDGFRA	PDGF	Secreted Signaling	PMID: 15207812
SMC1	FB2	PDGFC	PDGFRA	0.0216811	0	PDGFC - PDGFRA	PDGF	Secreted Signaling	PMID: 15207812
MAC1	FB2	PDGFC	PDGFRA	0.142751	0	PDGFC - PDGFRA	PDGF	Secreted Signaling	PMID: 15207812
MAC2	FB2	PDGFC	PDGFRA	0.103012	0	PDGFC - PDGFRA	PDGF	Secreted Signaling	PMID: 15207812
MAC3	FB2	PDGFC	PDGFRA	0.0274988	0	PDGFC - PDGFRA	PDGF	Secreted Signaling	PMID: 15207812
MAC4	FB2	PDGFC	PDGFRA	0.031802	0	PDGFC - PDGFRA	PDGF	Secreted Signaling	PMID: 15207812
MAC5	FB2	PDGFC	PDGFRA	0.0201621	0	PDGFC - PDGFRA	PDGF	Secreted Signaling	PMID: 15207812
CM1	FB3	PDGFC	PDGFRA	0.0316604	0	PDGFC - PDGFRA	PDGF	Secreted Signaling	PMID: 15207812
CM2	FB3	PDGFC	PDGFRA	0.028107	0	PDGFC - PDGFRA	PDGF	Secreted Signaling	PMID: 15207812
lEC	FB3	PDGFC	PDGFRA	0.0284678	0	PDGFC - PDGFRA	PDGF	Secreted Signaling	PMID: 15207812
SMC1	FB3	PDGFC	PDGFRA	0.0251273	0	PDGFC - PDGFRA	PDGF	Secreted Signaling	PMID: 15207812
MAC1	FB3	PDGFC	PDGFRA	0.164614	0	PDGFC - PDGFRA	PDGF	Secreted Signaling	PMID: 15207812
MAC2	FB3	PDGFC	PDGFRA	0.118987	0	PDGFC - PDGFRA	PDGF	Secreted Signaling	PMID: 15207812
MAC3	FB3	PDGFC	PDGFRA	0.0318643	0	PDGFC - PDGFRA	PDGF	Secreted Signaling	PMID: 15207812
MAC4	FB3	PDGFC	PDGFRA	0.0368439	0	PDGFC - PDGFRA	PDGF	Secreted Signaling	PMID: 15207812
MAC5	FB3	PDGFC	PDGFRA	0.0233701	0	PDGFC - PDGFRA	PDGF	Secreted Signaling	PMID: 15207812
CM1	FB4	PDGFC	PDGFRA	0.0243766	0	PDGFC - PDGFRA	PDGF	Secreted Signaling	PMID: 15207812
CM2	FB4	PDGFC	PDGFRA	0.0216225	0	PDGFC - PDGFRA	PDGF	Secreted Signaling	PMID: 15207812
lEC	FB4	PDGFC	PDGFRA	0.0219019	0	PDGFC - PDGFRA	PDGF	Secreted Signaling	PMID: 15207812
SMC1	FB4	PDGFC	PDGFRA	0.0193264	0	PDGFC - PDGFRA	PDGF	Secreted Signaling	PMID: 15207812
MAC1	FB4	PDGFC	PDGFRA	0.130877	0	PDGFC - PDGFRA	PDGF	Secreted Signaling	PMID: 15207812
MAC2	FB4	PDGFC	PDGFRA	0.0935537	0	PDGFC - PDGFRA	PDGF	Secreted Signaling	PMID: 15207812
MAC3	FB4	PDGFC	PDGFRA	0.0245348	0	PDGFC - PDGFRA	PDGF	Secreted Signaling	PMID: 15207812
MAC4	FB4	PDGFC	PDGFRA	0.0284026	0	PDGFC - PDGFRA	PDGF	Secreted Signaling	PMID: 15207812
MAC5	FB4	PDGFC	PDGFRA	0.0179582	0	PDGFC - PDGFRA	PDGF	Secreted Signaling	PMID: 15207812
FB1	FB1	PDGFD	PDGFRB	0.0381532	0	PDGFD - PDGFRB	PDGF	Secreted Signaling	PMID: 15207812
FB2	FB1	PDGFD	PDGFRB	0.032991	0	PDGFD - PDGFRB	PDGF	Secreted Signaling	PMID: 15207812
FB3	FB1	PDGFD	PDGFRB	0.0394393	0	PDGFD - PDGFRB	PDGF	Secreted Signaling	PMID: 15207812
FB4	FB1	PDGFD	PDGFRB	0.03392	0	PDGFD - PDGFRB	PDGF	Secreted Signaling	PMID: 15207812
CM1	FB1	PDGFD	PDGFRB	0.00283406	0	PDGFD - PDGFRB	PDGF	Secreted Signaling	PMID: 15207812
CM2	FB1	PDGFD	PDGFRB	0.00221574	0	PDGFD - PDGFRB	PDGF	Secreted Signaling	PMID: 15207812
arterialEC2	FB1	PDGFD	PDGFRB	0.00722307	0	PDGFD - PDGFRB	PDGF	Secreted Signaling	PMID: 15207812
capEC3	FB1	PDGFD	PDGFRB	0.00419585	0	PDGFD - PDGFRB	PDGF	Secreted Signaling	PMID: 15207812
effectorT/NK	FB1	PDGFD	PDGFRB	0.00931437	0	PDGFD - PDGFRB	PDGF	Secreted Signaling	PMID: 15207812
FB1	FB2	PDGFD	PDGFRB	0.0396641	0	PDGFD - PDGFRB	PDGF	Secreted Signaling	PMID: 15207812
FB2	FB2	PDGFD	PDGFRB	0.0343103	0	PDGFD - PDGFRB	PDGF	Secreted Signaling	PMID: 15207812
FB3	FB2	PDGFD	PDGFRB	0.0410043	0	PDGFD - PDGFRB	PDGF	Secreted Signaling	PMID: 15207812
FB4	FB2	PDGFD	PDGFRB	0.0352885	0	PDGFD - PDGFRB	PDGF	Secreted Signaling	PMID: 15207812
CM1	FB2	PDGFD	PDGFRB	0.00295901	0.01	PDGFD - PDGFRB	PDGF	Secreted Signaling	PMID: 15207812
CM2	FB2	PDGFD	PDGFRB	0.00231359	0.01	PDGFD - PDGFRB	PDGF	Secreted Signaling	PMID: 15207812
arterialEC2	FB2	PDGFD	PDGFRB	0.00753769	0	PDGFD - PDGFRB	PDGF	Secreted Signaling	PMID: 15207812
capEC3	FB2	PDGFD	PDGFRB	0.00437992	0.01	PDGFD - PDGFRB	PDGF	Secreted Signaling	PMID: 15207812
effectorT/NK	FB2	PDGFD	PDGFRB	0.00971773	0.01	PDGFD - PDGFRB	PDGF	Secreted Signaling	PMID: 15207812
FB1	FB3	PDGFD	PDGFRB	0.0426439	0	PDGFD - PDGFRB	PDGF	Secreted Signaling	PMID: 15207812
FB2	FB3	PDGFD	PDGFRB	0.0368823	0	PDGFD - PDGFRB	PDGF	Secreted Signaling	PMID: 15207812
FB3	FB3	PDGFD	PDGFRB	0.0440834	0	PDGFD - PDGFRB	PDGF	Secreted Signaling	PMID: 15207812
FB4	FB3	PDGFD	PDGFRB	0.0379286	0	PDGFD - PDGFRB	PDGF	Secreted Signaling	PMID: 15207812
CM1	FB3	PDGFD	PDGFRB	0.00317578	0	PDGFD - PDGFRB	PDGF	Secreted Signaling	PMID: 15207812
CM2	FB3	PDGFD	PDGFRB	0.00248301	0	PDGFD - PDGFRB	PDGF	Secreted Signaling	PMID: 15207812
arterialEC2	FB3	PDGFD	PDGFRB	0.00809156	0	PDGFD - PDGFRB	PDGF	Secreted Signaling	PMID: 15207812
capEC3	FB3	PDGFD	PDGFRB	0.00470118	0	PDGFD - PDGFRB	PDGF	Secreted Signaling	PMID: 15207812
effectorT/NK	FB3	PDGFD	PDGFRB	0.0104328	0	PDGFD - PDGFRB	PDGF	Secreted Signaling	PMID: 15207812
FB1	FB4	PDGFD	PDGFRB	0.0350014	0	PDGFD - PDGFRB	PDGF	Secreted Signaling	PMID: 15207812
FB2	FB4	PDGFD	PDGFRB	0.0302519	0	PDGFD - PDGFRB	PDGF	Secreted Signaling	PMID: 15207812
FB3	FB4	PDGFD	PDGFRB	0.0361777	0	PDGFD - PDGFRB	PDGF	Secreted Signaling	PMID: 15207812
FB4	FB4	PDGFD	PDGFRB	0.0310908	0	PDGFD - PDGFRB	PDGF	Secreted Signaling	PMID: 15207812
CM1	FB4	PDGFD	PDGFRB	0.00258641	0	PDGFD - PDGFRB	PDGF	Secreted Signaling	PMID: 15207812
CM2	FB4	PDGFD	PDGFRB	0.00202194	0	PDGFD - PDGFRB	PDGF	Secreted Signaling	PMID: 15207812
arterialEC2	FB4	PDGFD	PDGFRB	0.00659593	0	PDGFD - PDGFRB	PDGF	Secreted Signaling	PMID: 15207812
capEC3	FB4	PDGFD	PDGFRB	0.00383016	0	PDGFD - PDGFRB	PDGF	Secreted Signaling	PMID: 15207812
effectorT/NK	FB4	PDGFD	PDGFRB	0.00850814	0	PDGFD - PDGFRB	PDGF	Secreted Signaling	PMID: 15207812
FB1	pericyte1	PDGFD	PDGFRB	0.150605	0	PDGFD - PDGFRB	PDGF	Secreted Signaling	PMID: 15207812
FB2	pericyte1	PDGFD	PDGFRB	0.132292	0	PDGFD - PDGFRB	PDGF	Secreted Signaling	PMID: 15207812
FB3	pericyte1	PDGFD	PDGFRB	0.156199	0	PDGFD - PDGFRB	PDGF	Secreted Signaling	PMID: 15207812
FB4	pericyte1	PDGFD	PDGFRB	0.138011	0	PDGFD - PDGFRB	PDGF	Secreted Signaling	PMID: 15207812
CM1	pericyte1	PDGFD	PDGFRB	0.0136283	0	PDGFD - PDGFRB	PDGF	Secreted Signaling	PMID: 15207812
CM2	pericyte1	PDGFD	PDGFRB	0.0106936	0	PDGFD - PDGFRB	PDGF	Secreted Signaling	PMID: 15207812
arterialEC2	pericyte1	PDGFD	PDGFRB	0.0338643	0	PDGFD - PDGFRB	PDGF	Secreted Signaling	PMID: 15207812
capEC3	pericyte1	PDGFD	PDGFRB	0.0199657	0	PDGFD - PDGFRB	PDGF	Secreted Signaling	PMID: 15207812
effectorT/NK	pericyte1	PDGFD	PDGFRB	0.0431543	0	PDGFD - PDGFRB	PDGF	Secreted Signaling	PMID: 15207812
FB1	pericyte2	PDGFD	PDGFRB	0.153293	0	PDGFD - PDGFRB	PDGF	Secreted Signaling	PMID: 15207812
FB2	pericyte2	PDGFD	PDGFRB	0.134661	0	PDGFD - PDGFRB	PDGF	Secreted Signaling	PMID: 15207812
FB3	pericyte2	PDGFD	PDGFRB	0.158989	0	PDGFD - PDGFRB	PDGF	Secreted Signaling	PMID: 15207812
FB4	pericyte2	PDGFD	PDGFRB	0.140491	0	PDGFD - PDGFRB	PDGF	Secreted Signaling	PMID: 15207812
CM1	pericyte2	PDGFD	PDGFRB	0.0138834	0	PDGFD - PDGFRB	PDGF	Secreted Signaling	PMID: 15207812
CM2	pericyte2	PDGFD	PDGFRB	0.010894	0	PDGFD - PDGFRB	PDGF	Secreted Signaling	PMID: 15207812
arterialEC2	pericyte2	PDGFD	PDGFRB	0.0344941	0	PDGFD - PDGFRB	PDGF	Secreted Signaling	PMID: 15207812
capEC3	pericyte2	PDGFD	PDGFRB	0.0203384	0	PDGFD - PDGFRB	PDGF	Secreted Signaling	PMID: 15207812
effectorT/NK	pericyte2	PDGFD	PDGFRB	0.0439544	0	PDGFD - PDGFRB	PDGF	Secreted Signaling	PMID: 15207812
FB1	pericyte3	PDGFD	PDGFRB	0.163784	0	PDGFD - PDGFRB	PDGF	Secreted Signaling	PMID: 15207812
FB2	pericyte3	PDGFD	PDGFRB	0.144044	0	PDGFD - PDGFRB	PDGF	Secreted Signaling	PMID: 15207812
FB3	pericyte3	PDGFD	PDGFRB	0.169911	0	PDGFD - PDGFRB	PDGF	Secreted Signaling	PMID: 15207812
FB4	pericyte3	PDGFD	PDGFRB	0.150444	0	PDGFD - PDGFRB	PDGF	Secreted Signaling	PMID: 15207812
CM1	pericyte3	PDGFD	PDGFRB	0.015074	0	PDGFD - PDGFRB	PDGF	Secreted Signaling	PMID: 15207812
CM2	pericyte3	PDGFD	PDGFRB	0.0118321	0	PDGFD - PDGFRB	PDGF	Secreted Signaling	PMID: 15207812
arterialEC2	pericyte3	PDGFD	PDGFRB	0.0373674	0	PDGFD - PDGFRB	PDGF	Secreted Signaling	PMID: 15207812
capEC3	pericyte3	PDGFD	PDGFRB	0.0220616	0	PDGFD - PDGFRB	PDGF	Secreted Signaling	PMID: 15207812
effectorT/NK	pericyte3	PDGFD	PDGFRB	0.0475664	0	PDGFD - PDGFRB	PDGF	Secreted Signaling	PMID: 15207812
FB1	SMC1	PDGFD	PDGFRB	0.114987	0	PDGFD - PDGFRB	PDGF	Secreted Signaling	PMID: 15207812
FB2	SMC1	PDGFD	PDGFRB	0.100184	0	PDGFD - PDGFRB	PDGF	Secreted Signaling	PMID: 15207812
FB3	SMC1	PDGFD	PDGFRB	0.119053	0	PDGFD - PDGFRB	PDGF	Secreted Signaling	PMID: 15207812
FB4	SMC1	PDGFD	PDGFRB	0.103723	0	PDGFD - PDGFRB	PDGF	Secreted Signaling	PMID: 15207812
CM1	SMC1	PDGFD	PDGFRB	0.00935019	0	PDGFD - PDGFRB	PDGF	Secreted Signaling	PMID: 15207812
CM2	SMC1	PDGFD	PDGFRB	0.0073217	0	PDGFD - PDGFRB	PDGF	Secreted Signaling	PMID: 15207812
arterialEC2	SMC1	PDGFD	PDGFRB	0.0235679	0	PDGFD - PDGFRB	PDGF	Secreted Signaling	PMID: 15207812
capEC3	SMC1	PDGFD	PDGFRB	0.0137798	0	PDGFD - PDGFRB	PDGF	Secreted Signaling	PMID: 15207812
effectorT/NK	SMC1	PDGFD	PDGFRB	0.0302327	0	PDGFD - PDGFRB	PDGF	Secreted Signaling	PMID: 15207812
FB1	SMC2	PDGFD	PDGFRB	0.14549	0	PDGFD - PDGFRB	PDGF	Secreted Signaling	PMID: 15207812
FB2	SMC2	PDGFD	PDGFRB	0.127672	0	PDGFD - PDGFRB	PDGF	Secreted Signaling	PMID: 15207812
FB3	SMC2	PDGFD	PDGFRB	0.150863	0	PDGFD - PDGFRB	PDGF	Secreted Signaling	PMID: 15207812
FB4	SMC2	PDGFD	PDGFRB	0.133068	0	PDGFD - PDGFRB	PDGF	Secreted Signaling	PMID: 15207812
CM1	SMC2	PDGFD	PDGFRB	0.012988	0	PDGFD - PDGFRB	PDGF	Secreted Signaling	PMID: 15207812
CM2	SMC2	PDGFD	PDGFRB	0.0101884	0	PDGFD - PDGFRB	PDGF	Secreted Signaling	PMID: 15207812
arterialEC2	SMC2	PDGFD	PDGFRB	0.0323342	0	PDGFD - PDGFRB	PDGF	Secreted Signaling	PMID: 15207812
capEC3	SMC2	PDGFD	PDGFRB	0.0190426	0	PDGFD - PDGFRB	PDGF	Secreted Signaling	PMID: 15207812
effectorT/NK	SMC2	PDGFD	PDGFRB	0.0412401	0	PDGFD - PDGFRB	PDGF	Secreted Signaling	PMID: 15207812
CM1	capEC1	VEGFA	FLT1	0.072686	0	VEGFA - VEGFR1	VEGF	Secreted Signaling	KEGG: hsa04370; PMID: 16633338
CM2	capEC1	VEGFA	FLT1	0.0718632	0	VEGFA - VEGFR1	VEGF	Secreted Signaling	KEGG: hsa04370; PMID: 16633338
arterialEC1	capEC1	VEGFA	FLT1	0.057809	0	VEGFA - VEGFR1	VEGF	Secreted Signaling	KEGG: hsa04370; PMID: 16633338
CM1	capEC2	VEGFA	FLT1	0.0674738	0	VEGFA - VEGFR1	VEGF	Secreted Signaling	KEGG: hsa04370; PMID: 16633338
CM2	capEC2	VEGFA	FLT1	0.0667057	0	VEGFA - VEGFR1	VEGF	Secreted Signaling	KEGG: hsa04370; PMID: 16633338
arterialEC1	capEC2	VEGFA	FLT1	0.053602	0	VEGFA - VEGFR1	VEGF	Secreted Signaling	KEGG: hsa04370; PMID: 16633338
CM1	arterialEC1	VEGFA	FLT1	0.0670356	0	VEGFA - VEGFR1	VEGF	Secreted Signaling	KEGG: hsa04370; PMID: 16633338
CM2	arterialEC1	VEGFA	FLT1	0.0662722	0	VEGFA - VEGFR1	VEGF	Secreted Signaling	KEGG: hsa04370; PMID: 16633338
arterialEC1	arterialEC1	VEGFA	FLT1	0.0532487	0	VEGFA - VEGFR1	VEGF	Secreted Signaling	KEGG: hsa04370; PMID: 16633338
CM1	venousEC	VEGFA	FLT1	0.0543666	0	VEGFA - VEGFR1	VEGF	Secreted Signaling	KEGG: hsa04370; PMID: 16633338
CM2	venousEC	VEGFA	FLT1	0.0537392	0	VEGFA - VEGFR1	VEGF	Secreted Signaling	KEGG: hsa04370; PMID: 16633338
arterialEC1	venousEC	VEGFA	FLT1	0.043065	0	VEGFA - VEGFR1	VEGF	Secreted Signaling	KEGG: hsa04370; PMID: 16633338
CM1	arterialEC2	VEGFA	FLT1	0.0470071	0	VEGFA - VEGFR1	VEGF	Secreted Signaling	KEGG: hsa04370; PMID: 16633338
CM2	arterialEC2	VEGFA	FLT1	0.0464605	0	VEGFA - VEGFR1	VEGF	Secreted Signaling	KEGG: hsa04370; PMID: 16633338
arterialEC1	arterialEC2	VEGFA	FLT1	0.0371753	0	VEGFA - VEGFR1	VEGF	Secreted Signaling	KEGG: hsa04370; PMID: 16633338
CM1	capEC3	VEGFA	FLT1	0.0515779	0	VEGFA - VEGFR1	VEGF	Secreted Signaling	KEGG: hsa04370; PMID: 16633338
CM2	capEC3	VEGFA	FLT1	0.0509809	0	VEGFA - VEGFR1	VEGF	Secreted Signaling	KEGG: hsa04370; PMID: 16633338
arterialEC1	capEC3	VEGFA	FLT1	0.040831	0	VEGFA - VEGFR1	VEGF	Secreted Signaling	KEGG: hsa04370; PMID: 16633338
CM1	immuneEC	VEGFA	FLT1	0.0550811	0	VEGFA - VEGFR1	VEGF	Secreted Signaling	KEGG: hsa04370; PMID: 16633338
CM2	immuneEC	VEGFA	FLT1	0.0544459	0	VEGFA - VEGFR1	VEGF	Secreted Signaling	KEGG: hsa04370; PMID: 16633338
arterialEC1	immuneEC	VEGFA	FLT1	0.0436378	0	VEGFA - VEGFR1	VEGF	Secreted Signaling	KEGG: hsa04370; PMID: 16633338
CM1	pericyte1	VEGFA	FLT1	0.0498952	0	VEGFA - VEGFR1	VEGF	Secreted Signaling	KEGG: hsa04370; PMID: 16633338
CM2	pericyte1	VEGFA	FLT1	0.0493167	0	VEGFA - VEGFR1	VEGF	Secreted Signaling	KEGG: hsa04370; PMID: 16633338
arterialEC1	pericyte1	VEGFA	FLT1	0.0394843	0	VEGFA - VEGFR1	VEGF	Secreted Signaling	KEGG: hsa04370; PMID: 16633338
CM1	pericyte2	VEGFA	FLT1	0.0285456	0	VEGFA - VEGFR1	VEGF	Secreted Signaling	KEGG: hsa04370; PMID: 16633338
CM2	pericyte2	VEGFA	FLT1	0.0282073	0	VEGFA - VEGFR1	VEGF	Secreted Signaling	KEGG: hsa04370; PMID: 16633338
arterialEC1	pericyte2	VEGFA	FLT1	0.022484	0	VEGFA - VEGFR1	VEGF	Secreted Signaling	KEGG: hsa04370; PMID: 16633338
CM1	pericyte3	VEGFA	FLT1	0.0357538	0	VEGFA - VEGFR1	VEGF	Secreted Signaling	KEGG: hsa04370; PMID: 16633338
CM2	pericyte3	VEGFA	FLT1	0.0353332	0	VEGFA - VEGFR1	VEGF	Secreted Signaling	KEGG: hsa04370; PMID: 16633338
arterialEC1	pericyte3	VEGFA	FLT1	0.028206	0	VEGFA - VEGFR1	VEGF	Secreted Signaling	KEGG: hsa04370; PMID: 16633338
CM1	SMC2	VEGFA	FLT1	0.00662322	0	VEGFA - VEGFR1	VEGF	Secreted Signaling	KEGG: hsa04370; PMID: 16633338
CM2	SMC2	VEGFA	FLT1	0.00654297	0	VEGFA - VEGFR1	VEGF	Secreted Signaling	KEGG: hsa04370; PMID: 16633338
arterialEC1	SMC2	VEGFA	FLT1	0.00519191	0	VEGFA - VEGFR1	VEGF	Secreted Signaling	KEGG: hsa04370; PMID: 16633338
CM1	capEC1	VEGFA	KDR	0.0337069	0	VEGFA - VEGFR2	VEGF	Secreted Signaling	KEGG: hsa04370; PMID: 16633338
CM2	capEC1	VEGFA	KDR	0.0333095	0	VEGFA - VEGFR2	VEGF	Secreted Signaling	KEGG: hsa04370; PMID: 16633338
arterialEC1	capEC1	VEGFA	KDR	0.0265793	0	VEGFA - VEGFR2	VEGF	Secreted Signaling	KEGG: hsa04370; PMID: 16633338
CM1	capEC2	VEGFA	KDR	0.0126637	0	VEGFA - VEGFR2	VEGF	Secreted Signaling	KEGG: hsa04370; PMID: 16633338
CM2	capEC2	VEGFA	KDR	0.0125112	0	VEGFA - VEGFR2	VEGF	Secreted Signaling	KEGG: hsa04370; PMID: 16633338
arterialEC1	capEC2	VEGFA	KDR	0.00994006	0	VEGFA - VEGFR2	VEGF	Secreted Signaling	KEGG: hsa04370; PMID: 16633338
CM1	arterialEC1	VEGFA	KDR	0.0123062	0	VEGFA - VEGFR2	VEGF	Secreted Signaling	KEGG: hsa04370; PMID: 16633338
CM2	arterialEC1	VEGFA	KDR	0.012158	0	VEGFA - VEGFR2	VEGF	Secreted Signaling	KEGG: hsa04370; PMID: 16633338
arterialEC1	arterialEC1	VEGFA	KDR	0.00965874	0	VEGFA - VEGFR2	VEGF	Secreted Signaling	KEGG: hsa04370; PMID: 16633338
CM1	capEC3	VEGFA	KDR	0.0119466	0	VEGFA - VEGFR2	VEGF	Secreted Signaling	KEGG: hsa04370; PMID: 16633338
CM2	capEC3	VEGFA	KDR	0.0118026	0	VEGFA - VEGFR2	VEGF	Secreted Signaling	KEGG: hsa04370; PMID: 16633338
arterialEC1	capEC3	VEGFA	KDR	0.00937577	0	VEGFA - VEGFR2	VEGF	Secreted Signaling	KEGG: hsa04370; PMID: 16633338
CM1	immuneEC	VEGFA	KDR	0.0103891	0	VEGFA - VEGFR2	VEGF	Secreted Signaling	KEGG: hsa04370; PMID: 16633338
CM2	immuneEC	VEGFA	KDR	0.0102637	0	VEGFA - VEGFR2	VEGF	Secreted Signaling	KEGG: hsa04370; PMID: 16633338
arterialEC1	immuneEC	VEGFA	KDR	0.00815063	0	VEGFA - VEGFR2	VEGF	Secreted Signaling	KEGG: hsa04370; PMID: 16633338
CM1	lEC	VEGFA	KDR	0.00950819	0	VEGFA - VEGFR2	VEGF	Secreted Signaling	KEGG: hsa04370; PMID: 16633338
CM2	lEC	VEGFA	KDR	0.00939332	0	VEGFA - VEGFR2	VEGF	Secreted Signaling	KEGG: hsa04370; PMID: 16633338
arterialEC1	lEC	VEGFA	KDR	0.00745811	0	VEGFA - VEGFR2	VEGF	Secreted Signaling	KEGG: hsa04370; PMID: 16633338
capEC2	capEC3	VEGFC	FLT4	0.0046198	0	VEGFC - VEGFR3	VEGF	Secreted Signaling	KEGG: hsa04370; PMID: 16633338
arterialEC1	capEC3	VEGFC	FLT4	0.0171335	0	VEGFC - VEGFR3	VEGF	Secreted Signaling	KEGG: hsa04370; PMID: 16633338
venousEC	capEC3	VEGFC	FLT4	0.00605361	0	VEGFC - VEGFR3	VEGF	Secreted Signaling	KEGG: hsa04370; PMID: 16633338
arterialEC2	capEC3	VEGFC	FLT4	0.030822	0	VEGFC - VEGFR3	VEGF	Secreted Signaling	KEGG: hsa04370; PMID: 16633338
immuneEC	capEC3	VEGFC	FLT4	0.00622847	0	VEGFC - VEGFR3	VEGF	Secreted Signaling	KEGG: hsa04370; PMID: 16633338
capEC2	lEC	VEGFC	FLT4	0.0236815	0	VEGFC - VEGFR3	VEGF	Secreted Signaling	KEGG: hsa04370; PMID: 16633338
arterialEC1	lEC	VEGFC	FLT4	0.0834969	0	VEGFC - VEGFR3	VEGF	Secreted Signaling	KEGG: hsa04370; PMID: 16633338
venousEC	lEC	VEGFC	FLT4	0.030848	0	VEGFC - VEGFR3	VEGF	Secreted Signaling	KEGG: hsa04370; PMID: 16633338
arterialEC2	lEC	VEGFC	FLT4	0.142517	0	VEGFC - VEGFR3	VEGF	Secreted Signaling	KEGG: hsa04370; PMID: 16633338
immuneEC	lEC	VEGFC	FLT4	0.0317162	0	VEGFC - VEGFR3	VEGF	Secreted Signaling	KEGG: hsa04370; PMID: 16633338
capEC2	capEC1	VEGFC	KDR	0.027586	0	VEGFC - VEGFR2	VEGF	Secreted Signaling	KEGG: hsa04370; PMID: 16633338
arterialEC1	capEC1	VEGFC	KDR	0.0962908	0	VEGFC - VEGFR2	VEGF	Secreted Signaling	KEGG: hsa04370; PMID: 16633338
venousEC	capEC1	VEGFC	KDR	0.0358907	0	VEGFC - VEGFR2	VEGF	Secreted Signaling	KEGG: hsa04370; PMID: 16633338
arterialEC2	capEC1	VEGFC	KDR	0.162748	0	VEGFC - VEGFR2	VEGF	Secreted Signaling	KEGG: hsa04370; PMID: 16633338
immuneEC	capEC1	VEGFC	KDR	0.0368954	0	VEGFC - VEGFR2	VEGF	Secreted Signaling	KEGG: hsa04370; PMID: 16633338
capEC2	capEC2	VEGFC	KDR	0.0103232	0	VEGFC - VEGFR2	VEGF	Secreted Signaling	KEGG: hsa04370; PMID: 16633338
arterialEC1	capEC2	VEGFC	KDR	0.0377008	0	VEGFC - VEGFR2	VEGF	Secreted Signaling	KEGG: hsa04370; PMID: 16633338
venousEC	capEC2	VEGFC	KDR	0.0135032	0	VEGFC - VEGFR2	VEGF	Secreted Signaling	KEGG: hsa04370; PMID: 16633338
arterialEC2	capEC2	VEGFC	KDR	0.0667058	0	VEGFC - VEGFR2	VEGF	Secreted Signaling	KEGG: hsa04370; PMID: 16633338
immuneEC	capEC2	VEGFC	KDR	0.0138902	0	VEGFC - VEGFR2	VEGF	Secreted Signaling	KEGG: hsa04370; PMID: 16633338
capEC2	arterialEC1	VEGFC	KDR	0.0100312	0	VEGFC - VEGFR2	VEGF	Secreted Signaling	KEGG: hsa04370; PMID: 16633338
arterialEC1	arterialEC1	VEGFC	KDR	0.0366629	0	VEGFC - VEGFR2	VEGF	Secreted Signaling	KEGG: hsa04370; PMID: 16633338
venousEC	arterialEC1	VEGFC	KDR	0.0131223	0	VEGFC - VEGFR2	VEGF	Secreted Signaling	KEGG: hsa04370; PMID: 16633338
arterialEC2	arterialEC1	VEGFC	KDR	0.0649232	0	VEGFC - VEGFR2	VEGF	Secreted Signaling	KEGG: hsa04370; PMID: 16633338
immuneEC	arterialEC1	VEGFC	KDR	0.0134986	0	VEGFC - VEGFR2	VEGF	Secreted Signaling	KEGG: hsa04370; PMID: 16633338
capEC2	capEC3	VEGFC	KDR	0.0097374	0	VEGFC - VEGFR2	VEGF	Secreted Signaling	KEGG: hsa04370; PMID: 16633338
arterialEC1	capEC3	VEGFC	KDR	0.0356172	0	VEGFC - VEGFR2	VEGF	Secreted Signaling	KEGG: hsa04370; PMID: 16633338
venousEC	capEC3	VEGFC	KDR	0.0127392	0	VEGFC - VEGFR2	VEGF	Secreted Signaling	KEGG: hsa04370; PMID: 16633338
arterialEC2	capEC3	VEGFC	KDR	0.0631244	0	VEGFC - VEGFR2	VEGF	Secreted Signaling	KEGG: hsa04370; PMID: 16633338
immuneEC	capEC3	VEGFC	KDR	0.0131046	0	VEGFC - VEGFR2	VEGF	Secreted Signaling	KEGG: hsa04370; PMID: 16633338
capEC2	immuneEC	VEGFC	KDR	0.00846541	0	VEGFC - VEGFR2	VEGF	Secreted Signaling	KEGG: hsa04370; PMID: 16633338
arterialEC1	immuneEC	VEGFC	KDR	0.0310707	0	VEGFC - VEGFR2	VEGF	Secreted Signaling	KEGG: hsa04370; PMID: 16633338
venousEC	immuneEC	VEGFC	KDR	0.0110795	0	VEGFC - VEGFR2	VEGF	Secreted Signaling	KEGG: hsa04370; PMID: 16633338
arterialEC2	immuneEC	VEGFC	KDR	0.0552677	0	VEGFC - VEGFR2	VEGF	Secreted Signaling	KEGG: hsa04370; PMID: 16633338
immuneEC	immuneEC	VEGFC	KDR	0.0113978	0	VEGFC - VEGFR2	VEGF	Secreted Signaling	KEGG: hsa04370; PMID: 16633338
capEC2	lEC	VEGFC	KDR	0.00774635	0	VEGFC - VEGFR2	VEGF	Secreted Signaling	KEGG: hsa04370; PMID: 16633338
arterialEC1	lEC	VEGFC	KDR	0.0284867	0	VEGFC - VEGFR2	VEGF	Secreted Signaling	KEGG: hsa04370; PMID: 16633338
venousEC	lEC	VEGFC	KDR	0.0101406	0	VEGFC - VEGFR2	VEGF	Secreted Signaling	KEGG: hsa04370; PMID: 16633338
arterialEC2	lEC	VEGFC	KDR	0.0507768	0	VEGFC - VEGFR2	VEGF	Secreted Signaling	KEGG: hsa04370; PMID: 16633338
immuneEC	lEC	VEGFC	KDR	0.0104323	0	VEGFC - VEGFR2	VEGF	Secreted Signaling	KEGG: hsa04370; PMID: 16633338
CM1	capEC3	VEGFD	FLT4	0.00134968	0	VEGFD - VEGFR3	VEGF	Secreted Signaling	KEGG: hsa04370; PMID: 16633338
CM2	capEC3	VEGFD	FLT4	0.00118981	0	VEGFD - VEGFR3	VEGF	Secreted Signaling	KEGG: hsa04370; PMID: 16633338
CM1	lEC	VEGFD	FLT4	0.00701363	0	VEGFD - VEGFR3	VEGF	Secreted Signaling	KEGG: hsa04370; PMID: 16633338
CM2	lEC	VEGFD	FLT4	0.00618706	0	VEGFD - VEGFR3	VEGF	Secreted Signaling	KEGG: hsa04370; PMID: 16633338
CM1	capEC1	VEGFD	KDR	0.00819307	0	VEGFD - VEGFR2	VEGF	Secreted Signaling	KEGG: hsa04370; PMID: 16633338
CM2	capEC1	VEGFD	KDR	0.00722851	0	VEGFD - VEGFR2	VEGF	Secreted Signaling	KEGG: hsa04370; PMID: 16633338
CM1	capEC2	VEGFD	KDR	0.00302821	0	VEGFD - VEGFR2	VEGF	Secreted Signaling	KEGG: hsa04370; PMID: 16633338
CM2	capEC2	VEGFD	KDR	0.00267007	0	VEGFD - VEGFR2	VEGF	Secreted Signaling	KEGG: hsa04370; PMID: 16633338
CM1	arterialEC1	VEGFD	KDR	0.00294193	0	VEGFD - VEGFR2	VEGF	Secreted Signaling	KEGG: hsa04370; PMID: 16633338
CM2	arterialEC1	VEGFD	KDR	0.00259396	0	VEGFD - VEGFR2	VEGF	Secreted Signaling	KEGG: hsa04370; PMID: 16633338
CM1	capEC3	VEGFD	KDR	0.00285517	0	VEGFD - VEGFR2	VEGF	Secreted Signaling	KEGG: hsa04370; PMID: 16633338
CM2	capEC3	VEGFD	KDR	0.00251744	0	VEGFD - VEGFR2	VEGF	Secreted Signaling	KEGG: hsa04370; PMID: 16633338
CM1	immuneEC	VEGFD	KDR	0.00247995	0	VEGFD - VEGFR2	VEGF	Secreted Signaling	KEGG: hsa04370; PMID: 16633338
CM2	immuneEC	VEGFD	KDR	0.00218651	0	VEGFD - VEGFR2	VEGF	Secreted Signaling	KEGG: hsa04370; PMID: 16633338
CM1	lEC	VEGFD	KDR	0.00226814	0	VEGFD - VEGFR2	VEGF	Secreted Signaling	KEGG: hsa04370; PMID: 16633338
CM2	lEC	VEGFD	KDR	0.00199971	0	VEGFD - VEGFR2	VEGF	Secreted Signaling	KEGG: hsa04370; PMID: 16633338
CM1	capEC1	VEGFA	FLT1_KDR	0.0578476	0	VEGFA - VEGFR1R2	VEGF	Secreted Signaling	PMID: 16633338
CM2	capEC1	VEGFA	FLT1_KDR	0.0571825	0	VEGFA - VEGFR1R2	VEGF	Secreted Signaling	PMID: 16633338
arterialEC1	capEC1	VEGFA	FLT1_KDR	0.0458575	0	VEGFA - VEGFR1R2	VEGF	Secreted Signaling	PMID: 16633338
CM1	capEC2	VEGFA	FLT1_KDR	0.0349282	0	VEGFA - VEGFR1R2	VEGF	Secreted Signaling	PMID: 16633338
CM2	capEC2	VEGFA	FLT1_KDR	0.034517	0	VEGFA - VEGFR1R2	VEGF	Secreted Signaling	PMID: 16633338
arterialEC1	capEC2	VEGFA	FLT1_KDR	0.0275497	0	VEGFA - VEGFR1R2	VEGF	Secreted Signaling	PMID: 16633338
CM1	arterialEC1	VEGFA	FLT1_KDR	0.0320727	0	VEGFA - VEGFR1R2	VEGF	Secreted Signaling	PMID: 16633338
CM2	arterialEC1	VEGFA	FLT1_KDR	0.031694	0	VEGFA - VEGFR1R2	VEGF	Secreted Signaling	PMID: 16633338
arterialEC1	arterialEC1	VEGFA	FLT1_KDR	0.0252817	0	VEGFA - VEGFR1R2	VEGF	Secreted Signaling	PMID: 16633338
CM1	capEC3	VEGFA	FLT1_KDR	0.0298388	0	VEGFA - VEGFR1R2	VEGF	Secreted Signaling	PMID: 16633338
CM2	capEC3	VEGFA	FLT1_KDR	0.0294856	0	VEGFA - VEGFR1R2	VEGF	Secreted Signaling	PMID: 16633338
arterialEC1	capEC3	VEGFA	FLT1_KDR	0.0235092	0	VEGFA - VEGFR1R2	VEGF	Secreted Signaling	PMID: 16633338
CM1	immuneEC	VEGFA	FLT1_KDR	0.0270704	0	VEGFA - VEGFR1R2	VEGF	Secreted Signaling	PMID: 16633338
CM2	immuneEC	VEGFA	FLT1_KDR	0.026749	0	VEGFA - VEGFR1R2	VEGF	Secreted Signaling	PMID: 16633338
arterialEC1	immuneEC	VEGFA	FLT1_KDR	0.0213152	0	VEGFA - VEGFR1R2	VEGF	Secreted Signaling	PMID: 16633338
capEC2	capEC3	VEGFC	FLT4_KDR	0.00803771	0	VEGFC - VEGFR2R3	VEGF	Secreted Signaling	PMID: 16633338
arterialEC1	capEC3	VEGFC	FLT4_KDR	0.0295349	0	VEGFC - VEGFR2R3	VEGF	Secreted Signaling	PMID: 16633338
venousEC	capEC3	VEGFC	FLT4_KDR	0.0105211	0	VEGFC - VEGFR2R3	VEGF	Secreted Signaling	PMID: 16633338
arterialEC2	capEC3	VEGFC	FLT4_KDR	0.0526008	0	VEGFC - VEGFR2R3	VEGF	Secreted Signaling	PMID: 16633338
immuneEC	capEC3	VEGFC	FLT4_KDR	0.0108236	0	VEGFC - VEGFR2R3	VEGF	Secreted Signaling	PMID: 16633338
capEC2	lEC	VEGFC	FLT4_KDR	0.0154206	0	VEGFC - VEGFR2R3	VEGF	Secreted Signaling	PMID: 16633338
arterialEC1	lEC	VEGFC	FLT4_KDR	0.0555578	0	VEGFC - VEGFR2R3	VEGF	Secreted Signaling	PMID: 16633338
venousEC	lEC	VEGFC	FLT4_KDR	0.0201388	0	VEGFC - VEGFR2R3	VEGF	Secreted Signaling	PMID: 16633338
arterialEC2	lEC	VEGFC	FLT4_KDR	0.0969173	0	VEGFC - VEGFR2R3	VEGF	Secreted Signaling	PMID: 16633338
immuneEC	lEC	VEGFC	FLT4_KDR	0.020712	0	VEGFC - VEGFR2R3	VEGF	Secreted Signaling	PMID: 16633338
CM1	capEC3	VEGFD	FLT4_KDR	0.00235394	0	VEGFD - VEGFR2R3	VEGF	Secreted Signaling	PMID: 16633338
CM2	capEC3	VEGFD	FLT4_KDR	0.00207537	0	VEGFD - VEGFR2R3	VEGF	Secreted Signaling	PMID: 16633338
CM1	lEC	VEGFD	FLT4_KDR	0.00454001	0	VEGFD - VEGFR2R3	VEGF	Secreted Signaling	PMID: 16633338
CM2	lEC	VEGFD	FLT4_KDR	0.00400378	0	VEGFD - VEGFR2R3	VEGF	Secreted Signaling	PMID: 16633338
FB2	FB1	IGF1	IGF1R	0.0518054	0	IGF1 - IGF1R	IGF	Secreted Signaling	PMID: 14604834
lEC	FB1	IGF1	IGF1R	0.0341691	0	IGF1 - IGF1R	IGF	Secreted Signaling	PMID: 14604834
FB2	FB2	IGF1	IGF1R	0.0445586	0	IGF1 - IGF1R	IGF	Secreted Signaling	PMID: 14604834
lEC	FB2	IGF1	IGF1R	0.0293251	0	IGF1 - IGF1R	IGF	Secreted Signaling	PMID: 14604834
FB2	FB3	IGF1	IGF1R	0.0506693	0	IGF1 - IGF1R	IGF	Secreted Signaling	PMID: 14604834
lEC	FB3	IGF1	IGF1R	0.0334083	0	IGF1 - IGF1R	IGF	Secreted Signaling	PMID: 14604834
FB2	FB4	IGF1	IGF1R	0.0533155	0	IGF1 - IGF1R	IGF	Secreted Signaling	PMID: 14604834
lEC	FB4	IGF1	IGF1R	0.0351812	0	IGF1 - IGF1R	IGF	Secreted Signaling	PMID: 14604834
FB2	CM1	IGF1	IGF1R	0.0383454	0	IGF1 - IGF1R	IGF	Secreted Signaling	PMID: 14604834
lEC	CM1	IGF1	IGF1R	0.0251972	0	IGF1 - IGF1R	IGF	Secreted Signaling	PMID: 14604834
FB2	CM2	IGF1	IGF1R	0.040452	0	IGF1 - IGF1R	IGF	Secreted Signaling	PMID: 14604834
lEC	CM2	IGF1	IGF1R	0.0265895	0	IGF1 - IGF1R	IGF	Secreted Signaling	PMID: 14604834
FB2	capEC1	IGF1	IGF1R	0.0292708	0	IGF1 - IGF1R	IGF	Secreted Signaling	PMID: 14604834
lEC	capEC1	IGF1	IGF1R	0.019198	0	IGF1 - IGF1R	IGF	Secreted Signaling	PMID: 14604834
FB2	capEC2	IGF1	IGF1R	0.0199113	0	IGF1 - IGF1R	IGF	Secreted Signaling	PMID: 14604834
lEC	capEC2	IGF1	IGF1R	0.0130369	0	IGF1 - IGF1R	IGF	Secreted Signaling	PMID: 14604834
FB2	arterialEC1	IGF1	IGF1R	0.0394874	0	IGF1 - IGF1R	IGF	Secreted Signaling	PMID: 14604834
lEC	arterialEC1	IGF1	IGF1R	0.0259847	0	IGF1 - IGF1R	IGF	Secreted Signaling	PMID: 14604834
FB2	venousEC	IGF1	IGF1R	0.0163178	0	IGF1 - IGF1R	IGF	Secreted Signaling	PMID: 14604834
lEC	venousEC	IGF1	IGF1R	0.0106734	0	IGF1 - IGF1R	IGF	Secreted Signaling	PMID: 14604834
FB2	arterialEC2	IGF1	IGF1R	0.036351	0	IGF1 - IGF1R	IGF	Secreted Signaling	PMID: 14604834
lEC	arterialEC2	IGF1	IGF1R	0.0239223	0	IGF1 - IGF1R	IGF	Secreted Signaling	PMID: 14604834
FB2	capEC3	IGF1	IGF1R	0.0228888	0	IGF1 - IGF1R	IGF	Secreted Signaling	PMID: 14604834
lEC	capEC3	IGF1	IGF1R	0.0150029	0	IGF1 - IGF1R	IGF	Secreted Signaling	PMID: 14604834
FB2	immuneEC	IGF1	IGF1R	0.0269996	0	IGF1 - IGF1R	IGF	Secreted Signaling	PMID: 14604834
lEC	immuneEC	IGF1	IGF1R	0.0176755	0	IGF1 - IGF1R	IGF	Secreted Signaling	PMID: 14604834
FB2	lEC	IGF1	IGF1R	0.0292693	0	IGF1 - IGF1R	IGF	Secreted Signaling	PMID: 14604834
lEC	lEC	IGF1	IGF1R	0.0191882	0	IGF1 - IGF1R	IGF	Secreted Signaling	PMID: 14604834
FB2	pericyte1	IGF1	IGF1R	0.0202865	0	IGF1 - IGF1R	IGF	Secreted Signaling	PMID: 14604834
lEC	pericyte1	IGF1	IGF1R	0.0132655	0	IGF1 - IGF1R	IGF	Secreted Signaling	PMID: 14604834
FB2	pericyte2	IGF1	IGF1R	0.0172544	0	IGF1 - IGF1R	IGF	Secreted Signaling	PMID: 14604834
lEC	pericyte2	IGF1	IGF1R	0.0112761	0	IGF1 - IGF1R	IGF	Secreted Signaling	PMID: 14604834
FB2	pericyte3	IGF1	IGF1R	0.00820661	0	IGF1 - IGF1R	IGF	Secreted Signaling	PMID: 14604834
lEC	pericyte3	IGF1	IGF1R	0.00534354	0	IGF1 - IGF1R	IGF	Secreted Signaling	PMID: 14604834
FB2	SMC1	IGF1	IGF1R	0.0276342	0	IGF1 - IGF1R	IGF	Secreted Signaling	PMID: 14604834
lEC	SMC1	IGF1	IGF1R	0.0181123	0	IGF1 - IGF1R	IGF	Secreted Signaling	PMID: 14604834
FB2	SMC2	IGF1	IGF1R	0.0179338	0	IGF1 - IGF1R	IGF	Secreted Signaling	PMID: 14604834
lEC	SMC2	IGF1	IGF1R	0.0117348	0	IGF1 - IGF1R	IGF	Secreted Signaling	PMID: 14604834
FB2	MAC1	IGF1	IGF1R	0.00907391	0	IGF1 - IGF1R	IGF	Secreted Signaling	PMID: 14604834
lEC	MAC1	IGF1	IGF1R	0.00590852	0	IGF1 - IGF1R	IGF	Secreted Signaling	PMID: 14604834
FB2	MAC2	IGF1	IGF1R	0.0090623	0	IGF1 - IGF1R	IGF	Secreted Signaling	PMID: 14604834
lEC	MAC2	IGF1	IGF1R	0.00590094	0	IGF1 - IGF1R	IGF	Secreted Signaling	PMID: 14604834
FB2	MAC3	IGF1	IGF1R	0.0211439	0	IGF1 - IGF1R	IGF	Secreted Signaling	PMID: 14604834
lEC	MAC3	IGF1	IGF1R	0.0138177	0	IGF1 - IGF1R	IGF	Secreted Signaling	PMID: 14604834
FB2	MAC4	IGF1	IGF1R	0.00672578	0	IGF1 - IGF1R	IGF	Secreted Signaling	PMID: 14604834
lEC	MAC4	IGF1	IGF1R	0.00437645	0	IGF1 - IGF1R	IGF	Secreted Signaling	PMID: 14604834
FB2	MAC5	IGF1	IGF1R	0.0171302	0	IGF1 - IGF1R	IGF	Secreted Signaling	PMID: 14604834
lEC	MAC5	IGF1	IGF1R	0.0111813	0	IGF1 - IGF1R	IGF	Secreted Signaling	PMID: 14604834
FB2	effectorT/NK	IGF1	IGF1R	0.00408991	0	IGF1 - IGF1R	IGF	Secreted Signaling	PMID: 14604834
lEC	effectorT/NK	IGF1	IGF1R	0.00265921	0	IGF1 - IGF1R	IGF	Secreted Signaling	PMID: 14604834
FB2	neuronal	IGF1	IGF1R	0.0390195	0	IGF1 - IGF1R	IGF	Secreted Signaling	PMID: 14604834
lEC	neuronal	IGF1	IGF1R	0.0256369	0	IGF1 - IGF1R	IGF	Secreted Signaling	PMID: 14604834
FB2	lEC	IGF1	ITGA6_ITGB4	0.00626482	0	IGF1 - (ITGA6+ITGB4)	IGF	Secreted Signaling	PMID: 28190785; PMID: 28873464
lEC	lEC	IGF1	ITGA6_ITGB4	0.00407657	0	IGF1 - (ITGA6+ITGB4)	IGF	Secreted Signaling	PMID: 28190785; PMID: 28873464
immuneEC	pericyte3	IL34	CSF1R	0.00135844	0	IL34 - CSF1R	CSF	Secreted Signaling	KEGG: hsa04060
immuneEC	MAC1	IL34	CSF1R	0.00678592	0	IL34 - CSF1R	CSF	Secreted Signaling	KEGG: hsa04060
immuneEC	MAC2	IL34	CSF1R	0.0075464	0	IL34 - CSF1R	CSF	Secreted Signaling	KEGG: hsa04060
immuneEC	MAC3	IL34	CSF1R	0.00657062	0	IL34 - CSF1R	CSF	Secreted Signaling	KEGG: hsa04060
immuneEC	MAC4	IL34	CSF1R	0.0058822	0	IL34 - CSF1R	CSF	Secreted Signaling	KEGG: hsa04060
immuneEC	MAC5	IL34	CSF1R	0.00777986	0	IL34 - CSF1R	CSF	Secreted Signaling	KEGG: hsa04060
FB3	MAC1	IL16	CD4	0.00466527	0	IL16 - CD4	IL16	Secreted Signaling	KEGG: hsa04060
FB4	MAC1	IL16	CD4	0.0055824	0	IL16 - CD4	IL16	Secreted Signaling	KEGG: hsa04060
capEC2	MAC1	IL16	CD4	0.00560438	0	IL16 - CD4	IL16	Secreted Signaling	KEGG: hsa04060
FB3	MAC2	IL16	CD4	0.00390156	0	IL16 - CD4	IL16	Secreted Signaling	KEGG: hsa04060
FB4	MAC2	IL16	CD4	0.00466926	0	IL16 - CD4	IL16	Secreted Signaling	KEGG: hsa04060
capEC2	MAC2	IL16	CD4	0.00468767	0	IL16 - CD4	IL16	Secreted Signaling	KEGG: hsa04060
FB3	MAC4	IL16	CD4	0.00413153	0	IL16 - CD4	IL16	Secreted Signaling	KEGG: hsa04060
FB4	MAC4	IL16	CD4	0.00494425	0	IL16 - CD4	IL16	Secreted Signaling	KEGG: hsa04060
capEC2	MAC4	IL16	CD4	0.00496374	0	IL16 - CD4	IL16	Secreted Signaling	KEGG: hsa04060
FB3	MAC5	IL16	CD4	0.00320099	0	IL16 - CD4	IL16	Secreted Signaling	KEGG: hsa04060
FB4	MAC5	IL16	CD4	0.00383137	0	IL16 - CD4	IL16	Secreted Signaling	KEGG: hsa04060
capEC2	MAC5	IL16	CD4	0.00384648	0	IL16 - CD4	IL16	Secreted Signaling	KEGG: hsa04060
CM1	FB1	NAMPT	INSR	0.0155864	0	NAMPT - INSR	VISFATIN	Secreted Signaling	PMID: 28490838
CM2	FB1	NAMPT	INSR	0.0150049	0	NAMPT - INSR	VISFATIN	Secreted Signaling	PMID: 28490838
MAC5	FB1	NAMPT	INSR	0.0473974	0	NAMPT - INSR	VISFATIN	Secreted Signaling	PMID: 28490838
CM1	FB2	NAMPT	INSR	0.0124104	0	NAMPT - INSR	VISFATIN	Secreted Signaling	PMID: 28490838
CM2	FB2	NAMPT	INSR	0.011946	0	NAMPT - INSR	VISFATIN	Secreted Signaling	PMID: 28490838
MAC5	FB2	NAMPT	INSR	0.0379895	0	NAMPT - INSR	VISFATIN	Secreted Signaling	PMID: 28490838
CM1	FB3	NAMPT	INSR	0.0163473	0	NAMPT - INSR	VISFATIN	Secreted Signaling	PMID: 28490838
CM2	FB3	NAMPT	INSR	0.0157379	0	NAMPT - INSR	VISFATIN	Secreted Signaling	PMID: 28490838
MAC5	FB3	NAMPT	INSR	0.0496331	0	NAMPT - INSR	VISFATIN	Secreted Signaling	PMID: 28490838
CM1	FB4	NAMPT	INSR	0.0162872	0	NAMPT - INSR	VISFATIN	Secreted Signaling	PMID: 28490838
CM2	FB4	NAMPT	INSR	0.01568	0	NAMPT - INSR	VISFATIN	Secreted Signaling	PMID: 28490838
MAC5	FB4	NAMPT	INSR	0.0494566	0	NAMPT - INSR	VISFATIN	Secreted Signaling	PMID: 28490838
CM1	CM1	NAMPT	INSR	0.0143085	0	NAMPT - INSR	VISFATIN	Secreted Signaling	PMID: 28490838
CM2	CM1	NAMPT	INSR	0.0137741	0	NAMPT - INSR	VISFATIN	Secreted Signaling	PMID: 28490838
MAC5	CM1	NAMPT	INSR	0.0436271	0	NAMPT - INSR	VISFATIN	Secreted Signaling	PMID: 28490838
CM1	CM2	NAMPT	INSR	0.0151079	0	NAMPT - INSR	VISFATIN	Secreted Signaling	PMID: 28490838
CM2	CM2	NAMPT	INSR	0.014544	0	NAMPT - INSR	VISFATIN	Secreted Signaling	PMID: 28490838
MAC5	CM2	NAMPT	INSR	0.0459879	0	NAMPT - INSR	VISFATIN	Secreted Signaling	PMID: 28490838
CM1	capEC1	NAMPT	INSR	0.002716	0	NAMPT - INSR	VISFATIN	Secreted Signaling	PMID: 28490838
CM2	capEC1	NAMPT	INSR	0.0026134	0	NAMPT - INSR	VISFATIN	Secreted Signaling	PMID: 28490838
MAC5	capEC1	NAMPT	INSR	0.00848566	0.02	NAMPT - INSR	VISFATIN	Secreted Signaling	PMID: 28490838
CM1	capEC2	NAMPT	INSR	0.00280278	0	NAMPT - INSR	VISFATIN	Secreted Signaling	PMID: 28490838
CM2	capEC2	NAMPT	INSR	0.00269691	0	NAMPT - INSR	VISFATIN	Secreted Signaling	PMID: 28490838
MAC5	capEC2	NAMPT	INSR	0.00875516	0.02	NAMPT - INSR	VISFATIN	Secreted Signaling	PMID: 28490838
CM1	arterialEC1	NAMPT	INSR	0.00452795	0	NAMPT - INSR	VISFATIN	Secreted Signaling	PMID: 28490838
CM2	arterialEC1	NAMPT	INSR	0.00435721	0	NAMPT - INSR	VISFATIN	Secreted Signaling	PMID: 28490838
MAC5	arterialEC1	NAMPT	INSR	0.0140924	0	NAMPT - INSR	VISFATIN	Secreted Signaling	PMID: 28490838
CM1	venousEC	NAMPT	INSR	0.00790692	0	NAMPT - INSR	VISFATIN	Secreted Signaling	PMID: 28490838
CM2	venousEC	NAMPT	INSR	0.00760973	0	NAMPT - INSR	VISFATIN	Secreted Signaling	PMID: 28490838
MAC5	venousEC	NAMPT	INSR	0.0244336	0	NAMPT - INSR	VISFATIN	Secreted Signaling	PMID: 28490838
CM1	arterialEC2	NAMPT	INSR	0.0107712	0	NAMPT - INSR	VISFATIN	Secreted Signaling	PMID: 28490838
CM2	arterialEC2	NAMPT	INSR	0.0103675	0	NAMPT - INSR	VISFATIN	Secreted Signaling	PMID: 28490838
MAC5	arterialEC2	NAMPT	INSR	0.033085	0	NAMPT - INSR	VISFATIN	Secreted Signaling	PMID: 28490838
CM1	capEC3	NAMPT	INSR	0.00206474	0	NAMPT - INSR	VISFATIN	Secreted Signaling	PMID: 28490838
CM2	capEC3	NAMPT	INSR	0.00198669	0	NAMPT - INSR	VISFATIN	Secreted Signaling	PMID: 28490838
MAC5	capEC3	NAMPT	INSR	0.00645986	0.05	NAMPT - INSR	VISFATIN	Secreted Signaling	PMID: 28490838
CM1	lEC	NAMPT	INSR	0.00831292	0	NAMPT - INSR	VISFATIN	Secreted Signaling	PMID: 28490838
CM2	lEC	NAMPT	INSR	0.00800059	0	NAMPT - INSR	VISFATIN	Secreted Signaling	PMID: 28490838
MAC5	lEC	NAMPT	INSR	0.0256662	0	NAMPT - INSR	VISFATIN	Secreted Signaling	PMID: 28490838
CM1	pericyte1	NAMPT	INSR	0.00971295	0	NAMPT - INSR	VISFATIN	Secreted Signaling	PMID: 28490838
CM2	pericyte1	NAMPT	INSR	0.00934851	0	NAMPT - INSR	VISFATIN	Secreted Signaling	PMID: 28490838
MAC5	pericyte1	NAMPT	INSR	0.0299007	0	NAMPT - INSR	VISFATIN	Secreted Signaling	PMID: 28490838
CM1	pericyte2	NAMPT	INSR	0.00956342	0	NAMPT - INSR	VISFATIN	Secreted Signaling	PMID: 28490838
CM2	pericyte2	NAMPT	INSR	0.00920454	0	NAMPT - INSR	VISFATIN	Secreted Signaling	PMID: 28490838
MAC5	pericyte2	NAMPT	INSR	0.0294496	0	NAMPT - INSR	VISFATIN	Secreted Signaling	PMID: 28490838
CM1	pericyte3	NAMPT	INSR	0.00803011	0	NAMPT - INSR	VISFATIN	Secreted Signaling	PMID: 28490838
CM2	pericyte3	NAMPT	INSR	0.00772832	0	NAMPT - INSR	VISFATIN	Secreted Signaling	PMID: 28490838
MAC5	pericyte3	NAMPT	INSR	0.0248078	0	NAMPT - INSR	VISFATIN	Secreted Signaling	PMID: 28490838
CM1	SMC1	NAMPT	INSR	0.00937683	0	NAMPT - INSR	VISFATIN	Secreted Signaling	PMID: 28490838
CM2	SMC1	NAMPT	INSR	0.00902488	0	NAMPT - INSR	VISFATIN	Secreted Signaling	PMID: 28490838
MAC5	SMC1	NAMPT	INSR	0.0288863	0	NAMPT - INSR	VISFATIN	Secreted Signaling	PMID: 28490838
CM1	SMC2	NAMPT	INSR	0.00878005	0	NAMPT - INSR	VISFATIN	Secreted Signaling	PMID: 28490838
CM2	SMC2	NAMPT	INSR	0.00845031	0	NAMPT - INSR	VISFATIN	Secreted Signaling	PMID: 28490838
MAC5	SMC2	NAMPT	INSR	0.0270818	0	NAMPT - INSR	VISFATIN	Secreted Signaling	PMID: 28490838
CM1	MAC1	NAMPT	INSR	0.0139099	0	NAMPT - INSR	VISFATIN	Secreted Signaling	PMID: 28490838
CM2	MAC1	NAMPT	INSR	0.0133901	0	NAMPT - INSR	VISFATIN	Secreted Signaling	PMID: 28490838
MAC5	MAC1	NAMPT	INSR	0.0424468	0	NAMPT - INSR	VISFATIN	Secreted Signaling	PMID: 28490838
CM1	MAC2	NAMPT	INSR	0.0117976	0	NAMPT - INSR	VISFATIN	Secreted Signaling	PMID: 28490838
CM2	MAC2	NAMPT	INSR	0.0113558	0	NAMPT - INSR	VISFATIN	Secreted Signaling	PMID: 28490838
MAC5	MAC2	NAMPT	INSR	0.0361598	0	NAMPT - INSR	VISFATIN	Secreted Signaling	PMID: 28490838
CM1	MAC3	NAMPT	INSR	0.00303771	0	NAMPT - INSR	VISFATIN	Secreted Signaling	PMID: 28490838
CM2	MAC3	NAMPT	INSR	0.002923	0	NAMPT - INSR	VISFATIN	Secreted Signaling	PMID: 28490838
MAC5	MAC3	NAMPT	INSR	0.00948429	0.01	NAMPT - INSR	VISFATIN	Secreted Signaling	PMID: 28490838
CM1	MAC4	NAMPT	INSR	0.0116848	0	NAMPT - INSR	VISFATIN	Secreted Signaling	PMID: 28490838
CM2	MAC4	NAMPT	INSR	0.0112472	0	NAMPT - INSR	VISFATIN	Secreted Signaling	PMID: 28490838
MAC5	MAC4	NAMPT	INSR	0.0358226	0	NAMPT - INSR	VISFATIN	Secreted Signaling	PMID: 28490838
CM1	MAC5	NAMPT	INSR	0.00301013	0	NAMPT - INSR	VISFATIN	Secreted Signaling	PMID: 28490838
CM2	MAC5	NAMPT	INSR	0.00289645	0	NAMPT - INSR	VISFATIN	Secreted Signaling	PMID: 28490838
MAC5	MAC5	NAMPT	INSR	0.00939872	0.02	NAMPT - INSR	VISFATIN	Secreted Signaling	PMID: 28490838
CM1	naiveT	NAMPT	INSR	0.00205104	0	NAMPT - INSR	VISFATIN	Secreted Signaling	PMID: 28490838
CM2	naiveT	NAMPT	INSR	0.00197351	0	NAMPT - INSR	VISFATIN	Secreted Signaling	PMID: 28490838
MAC5	naiveT	NAMPT	INSR	0.00641718	0.04	NAMPT - INSR	VISFATIN	Secreted Signaling	PMID: 28490838
CM1	effectorT/NK	NAMPT	INSR	0.00339445	0	NAMPT - INSR	VISFATIN	Secreted Signaling	PMID: 28490838
CM2	effectorT/NK	NAMPT	INSR	0.0032663	0	NAMPT - INSR	VISFATIN	Secreted Signaling	PMID: 28490838
MAC5	effectorT/NK	NAMPT	INSR	0.01059	0	NAMPT - INSR	VISFATIN	Secreted Signaling	PMID: 28490838
CM1	neuronal	NAMPT	INSR	0.0126414	0	NAMPT - INSR	VISFATIN	Secreted Signaling	PMID: 28490838
CM2	neuronal	NAMPT	INSR	0.0121684	0	NAMPT - INSR	VISFATIN	Secreted Signaling	PMID: 28490838
MAC5	neuronal	NAMPT	INSR	0.0386779	0	NAMPT - INSR	VISFATIN	Secreted Signaling	PMID: 28490838
CM1	CM2	NAMPT	ITGA5_ITGB1	0.00147102	0	NAMPT - (ITGA5+ITGB1)	VISFATIN	Secreted Signaling	PMID: 28490838
CM2	CM2	NAMPT	ITGA5_ITGB1	0.00141538	0	NAMPT - (ITGA5+ITGB1)	VISFATIN	Secreted Signaling	PMID: 28490838
capEC3	CM2	NAMPT	ITGA5_ITGB1	0.000653847	0	NAMPT - (ITGA5+ITGB1)	VISFATIN	Secreted Signaling	PMID: 28490838
MAC5	CM2	NAMPT	ITGA5_ITGB1	0.00460814	0	NAMPT - (ITGA5+ITGB1)	VISFATIN	Secreted Signaling	PMID: 28490838
CM1	immuneEC	NAMPT	ITGA5_ITGB1	0.000863184	0	NAMPT - (ITGA5+ITGB1)	VISFATIN	Secreted Signaling	PMID: 28490838
CM2	immuneEC	NAMPT	ITGA5_ITGB1	0.000830518	0	NAMPT - (ITGA5+ITGB1)	VISFATIN	Secreted Signaling	PMID: 28490838
capEC3	immuneEC	NAMPT	ITGA5_ITGB1	0.000383544	0.01	NAMPT - (ITGA5+ITGB1)	VISFATIN	Secreted Signaling	PMID: 28490838
MAC5	immuneEC	NAMPT	ITGA5_ITGB1	0.00270755	0	NAMPT - (ITGA5+ITGB1)	VISFATIN	Secreted Signaling	PMID: 28490838
CM1	lEC	NAMPT	ITGA5_ITGB1	0.000997155	0	NAMPT - (ITGA5+ITGB1)	VISFATIN	Secreted Signaling	PMID: 28490838
CM2	lEC	NAMPT	ITGA5_ITGB1	0.000959424	0	NAMPT - (ITGA5+ITGB1)	VISFATIN	Secreted Signaling	PMID: 28490838
capEC3	lEC	NAMPT	ITGA5_ITGB1	0.000443106	0.01	NAMPT - (ITGA5+ITGB1)	VISFATIN	Secreted Signaling	PMID: 28490838
MAC5	lEC	NAMPT	ITGA5_ITGB1	0.00312688	0	NAMPT - (ITGA5+ITGB1)	VISFATIN	Secreted Signaling	PMID: 28490838
FB1	capEC1	ANGPT1	TEK	0.0255873	0	ANGPT1 - TEK	ANGPT	Secreted Signaling	PMID: 20651738
FB2	capEC1	ANGPT1	TEK	0.0201185	0	ANGPT1 - TEK	ANGPT	Secreted Signaling	PMID: 20651738
FB3	capEC1	ANGPT1	TEK	0.073263	0	ANGPT1 - TEK	ANGPT	Secreted Signaling	PMID: 20651738
FB4	capEC1	ANGPT1	TEK	0.0226798	0	ANGPT1 - TEK	ANGPT	Secreted Signaling	PMID: 20651738
CM1	capEC1	ANGPT1	TEK	0.00634575	0	ANGPT1 - TEK	ANGPT	Secreted Signaling	PMID: 20651738
pericyte1	capEC1	ANGPT1	TEK	0.0222959	0	ANGPT1 - TEK	ANGPT	Secreted Signaling	PMID: 20651738
pericyte2	capEC1	ANGPT1	TEK	0.0282996	0	ANGPT1 - TEK	ANGPT	Secreted Signaling	PMID: 20651738
SMC1	capEC1	ANGPT1	TEK	0.02298	0	ANGPT1 - TEK	ANGPT	Secreted Signaling	PMID: 20651738
SMC2	capEC1	ANGPT1	TEK	0.0287477	0	ANGPT1 - TEK	ANGPT	Secreted Signaling	PMID: 20651738
FB1	capEC2	ANGPT1	TEK	0.0271296	0	ANGPT1 - TEK	ANGPT	Secreted Signaling	PMID: 20651738
FB2	capEC2	ANGPT1	TEK	0.0213383	0	ANGPT1 - TEK	ANGPT	Secreted Signaling	PMID: 20651738
FB3	capEC2	ANGPT1	TEK	0.0774504	0	ANGPT1 - TEK	ANGPT	Secreted Signaling	PMID: 20651738
FB4	capEC2	ANGPT1	TEK	0.0240511	0	ANGPT1 - TEK	ANGPT	Secreted Signaling	PMID: 20651738
CM1	capEC2	ANGPT1	TEK	0.00673625	0	ANGPT1 - TEK	ANGPT	Secreted Signaling	PMID: 20651738
pericyte1	capEC2	ANGPT1	TEK	0.0236445	0	ANGPT1 - TEK	ANGPT	Secreted Signaling	PMID: 20651738
pericyte2	capEC2	ANGPT1	TEK	0.0300002	0	ANGPT1 - TEK	ANGPT	Secreted Signaling	PMID: 20651738
SMC1	capEC2	ANGPT1	TEK	0.024369	0	ANGPT1 - TEK	ANGPT	Secreted Signaling	PMID: 20651738
SMC2	capEC2	ANGPT1	TEK	0.0304745	0	ANGPT1 - TEK	ANGPT	Secreted Signaling	PMID: 20651738
FB1	arterialEC1	ANGPT1	TEK	0.0221127	0	ANGPT1 - TEK	ANGPT	Secreted Signaling	PMID: 20651738
FB2	arterialEC1	ANGPT1	TEK	0.0173733	0	ANGPT1 - TEK	ANGPT	Secreted Signaling	PMID: 20651738
FB3	arterialEC1	ANGPT1	TEK	0.0637376	0	ANGPT1 - TEK	ANGPT	Secreted Signaling	PMID: 20651738
FB4	arterialEC1	ANGPT1	TEK	0.019592	0	ANGPT1 - TEK	ANGPT	Secreted Signaling	PMID: 20651738
CM1	arterialEC1	ANGPT1	TEK	0.00546936	0	ANGPT1 - TEK	ANGPT	Secreted Signaling	PMID: 20651738
pericyte1	arterialEC1	ANGPT1	TEK	0.0192593	0	ANGPT1 - TEK	ANGPT	Secreted Signaling	PMID: 20651738
pericyte2	arterialEC1	ANGPT1	TEK	0.0244658	0	ANGPT1 - TEK	ANGPT	Secreted Signaling	PMID: 20651738
SMC1	arterialEC1	ANGPT1	TEK	0.0198522	0	ANGPT1 - TEK	ANGPT	Secreted Signaling	PMID: 20651738
SMC2	arterialEC1	ANGPT1	TEK	0.0248549	0	ANGPT1 - TEK	ANGPT	Secreted Signaling	PMID: 20651738
FB1	venousEC	ANGPT1	TEK	0.0230866	0	ANGPT1 - TEK	ANGPT	Secreted Signaling	PMID: 20651738
FB2	venousEC	ANGPT1	TEK	0.0181423	0	ANGPT1 - TEK	ANGPT	Secreted Signaling	PMID: 20651738
FB3	venousEC	ANGPT1	TEK	0.0664204	0	ANGPT1 - TEK	ANGPT	Secreted Signaling	PMID: 20651738
FB4	venousEC	ANGPT1	TEK	0.0204572	0	ANGPT1 - TEK	ANGPT	Secreted Signaling	PMID: 20651738
CM1	venousEC	ANGPT1	TEK	0.00571454	0	ANGPT1 - TEK	ANGPT	Secreted Signaling	PMID: 20651738
pericyte1	venousEC	ANGPT1	TEK	0.0201102	0	ANGPT1 - TEK	ANGPT	Secreted Signaling	PMID: 20651738
pericyte2	venousEC	ANGPT1	TEK	0.0255407	0	ANGPT1 - TEK	ANGPT	Secreted Signaling	PMID: 20651738
SMC1	venousEC	ANGPT1	TEK	0.0207287	0	ANGPT1 - TEK	ANGPT	Secreted Signaling	PMID: 20651738
SMC2	venousEC	ANGPT1	TEK	0.0259464	0	ANGPT1 - TEK	ANGPT	Secreted Signaling	PMID: 20651738
FB1	arterialEC2	ANGPT1	TEK	0.0202753	0	ANGPT1 - TEK	ANGPT	Secreted Signaling	PMID: 20651738
FB2	arterialEC2	ANGPT1	TEK	0.0159233	0	ANGPT1 - TEK	ANGPT	Secreted Signaling	PMID: 20651738
FB3	arterialEC2	ANGPT1	TEK	0.058649	0	ANGPT1 - TEK	ANGPT	Secreted Signaling	PMID: 20651738
FB4	arterialEC2	ANGPT1	TEK	0.0179602	0	ANGPT1 - TEK	ANGPT	Secreted Signaling	PMID: 20651738
CM1	arterialEC2	ANGPT1	TEK	0.00500782	0	ANGPT1 - TEK	ANGPT	Secreted Signaling	PMID: 20651738
pericyte1	arterialEC2	ANGPT1	TEK	0.0176548	0	ANGPT1 - TEK	ANGPT	Secreted Signaling	PMID: 20651738
pericyte2	arterialEC2	ANGPT1	TEK	0.0224374	0	ANGPT1 - TEK	ANGPT	Secreted Signaling	PMID: 20651738
SMC1	arterialEC2	ANGPT1	TEK	0.0181992	0	ANGPT1 - TEK	ANGPT	Secreted Signaling	PMID: 20651738
SMC2	arterialEC2	ANGPT1	TEK	0.0227949	0	ANGPT1 - TEK	ANGPT	Secreted Signaling	PMID: 20651738
FB1	capEC3	ANGPT1	TEK	0.0251303	0	ANGPT1 - TEK	ANGPT	Secreted Signaling	PMID: 20651738
FB2	capEC3	ANGPT1	TEK	0.0197572	0	ANGPT1 - TEK	ANGPT	Secreted Signaling	PMID: 20651738
FB3	capEC3	ANGPT1	TEK	0.0720174	0	ANGPT1 - TEK	ANGPT	Secreted Signaling	PMID: 20651738
FB4	capEC3	ANGPT1	TEK	0.0222735	0	ANGPT1 - TEK	ANGPT	Secreted Signaling	PMID: 20651738
CM1	capEC3	ANGPT1	TEK	0.00623021	0	ANGPT1 - TEK	ANGPT	Secreted Signaling	PMID: 20651738
pericyte1	capEC3	ANGPT1	TEK	0.0218963	0	ANGPT1 - TEK	ANGPT	Secreted Signaling	PMID: 20651738
pericyte2	capEC3	ANGPT1	TEK	0.0277955	0	ANGPT1 - TEK	ANGPT	Secreted Signaling	PMID: 20651738
SMC1	capEC3	ANGPT1	TEK	0.0225685	0	ANGPT1 - TEK	ANGPT	Secreted Signaling	PMID: 20651738
SMC2	capEC3	ANGPT1	TEK	0.0282359	0	ANGPT1 - TEK	ANGPT	Secreted Signaling	PMID: 20651738
FB1	immuneEC	ANGPT1	TEK	0.0211668	0	ANGPT1 - TEK	ANGPT	Secreted Signaling	PMID: 20651738
FB2	immuneEC	ANGPT1	TEK	0.0166267	0	ANGPT1 - TEK	ANGPT	Secreted Signaling	PMID: 20651738
FB3	immuneEC	ANGPT1	TEK	0.0611226	0	ANGPT1 - TEK	ANGPT	Secreted Signaling	PMID: 20651738
FB4	immuneEC	ANGPT1	TEK	0.0187519	0	ANGPT1 - TEK	ANGPT	Secreted Signaling	PMID: 20651738
CM1	immuneEC	ANGPT1	TEK	0.0052316	0	ANGPT1 - TEK	ANGPT	Secreted Signaling	PMID: 20651738
pericyte1	immuneEC	ANGPT1	TEK	0.0184332	0	ANGPT1 - TEK	ANGPT	Secreted Signaling	PMID: 20651738
pericyte2	immuneEC	ANGPT1	TEK	0.0234217	0	ANGPT1 - TEK	ANGPT	Secreted Signaling	PMID: 20651738
SMC1	immuneEC	ANGPT1	TEK	0.0190012	0	ANGPT1 - TEK	ANGPT	Secreted Signaling	PMID: 20651738
SMC2	immuneEC	ANGPT1	TEK	0.0237946	0	ANGPT1 - TEK	ANGPT	Secreted Signaling	PMID: 20651738
FB1	lEC	ANGPT1	TEK	0.00137685	0	ANGPT1 - TEK	ANGPT	Secreted Signaling	PMID: 20651738
FB2	lEC	ANGPT1	TEK	0.00107685	0	ANGPT1 - TEK	ANGPT	Secreted Signaling	PMID: 20651738
FB3	lEC	ANGPT1	TEK	0.00413363	0	ANGPT1 - TEK	ANGPT	Secreted Signaling	PMID: 20651738
FB4	lEC	ANGPT1	TEK	0.00121696	0	ANGPT1 - TEK	ANGPT	Secreted Signaling	PMID: 20651738
CM1	lEC	ANGPT1	TEK	0.000335201	0	ANGPT1 - TEK	ANGPT	Secreted Signaling	PMID: 20651738
pericyte1	lEC	ANGPT1	TEK	0.00119591	0	ANGPT1 - TEK	ANGPT	Secreted Signaling	PMID: 20651738
pericyte2	lEC	ANGPT1	TEK	0.00152682	0	ANGPT1 - TEK	ANGPT	Secreted Signaling	PMID: 20651738
SMC1	lEC	ANGPT1	TEK	0.00123343	0	ANGPT1 - TEK	ANGPT	Secreted Signaling	PMID: 20651738
SMC2	lEC	ANGPT1	TEK	0.00155167	0	ANGPT1 - TEK	ANGPT	Secreted Signaling	PMID: 20651738
lEC	capEC1	ANGPT2	TEK	0.0184752	0	ANGPT2 - TEK	ANGPT	Secreted Signaling	PMID: 20651738
lEC	capEC2	ANGPT2	TEK	0.0195974	0	ANGPT2 - TEK	ANGPT	Secreted Signaling	PMID: 20651738
lEC	arterialEC1	ANGPT2	TEK	0.0159505	0	ANGPT2 - TEK	ANGPT	Secreted Signaling	PMID: 20651738
lEC	venousEC	ANGPT2	TEK	0.0166577	0	ANGPT2 - TEK	ANGPT	Secreted Signaling	PMID: 20651738
lEC	arterialEC2	ANGPT2	TEK	0.0146175	0	ANGPT2 - TEK	ANGPT	Secreted Signaling	PMID: 20651738
lEC	capEC3	ANGPT2	TEK	0.0181428	0	ANGPT2 - TEK	ANGPT	Secreted Signaling	PMID: 20651738
lEC	immuneEC	ANGPT2	TEK	0.0152641	0	ANGPT2 - TEK	ANGPT	Secreted Signaling	PMID: 20651738
lEC	lEC	ANGPT2	TEK	0.000987327	0	ANGPT2 - TEK	ANGPT	Secreted Signaling	PMID: 20651738
lEC	CM2	ANGPT2	ITGA5_ITGB1	0.00348954	0	ANGPT2 - (ITGA5+ITGB1)	ANGPT	Secreted Signaling	PMID: 20651738; PMID: 25635707
lEC	immuneEC	ANGPT2	ITGA5_ITGB1	0.00173885	0	ANGPT2 - (ITGA5+ITGB1)	ANGPT	Secreted Signaling	PMID: 20651738; PMID: 25635707
lEC	lEC	ANGPT2	ITGA5_ITGB1	0.00193817	0	ANGPT2 - (ITGA5+ITGB1)	ANGPT	Secreted Signaling	PMID: 20651738; PMID: 25635707
FB1	neuronal	PTN	PTPRZ1	0.00375212	0	PTN - PTPRZ1	PTN	Secreted Signaling	PMID: 28356350; PMID: 25620911
FB1	FB1	PTN	SDC2	0.0132747	0	PTN - SDC2	PTN	Secreted Signaling	PMID: 28356350; PMID: 25620911
FB1	FB2	PTN	SDC2	0.00541818	0	PTN - SDC2	PTN	Secreted Signaling	PMID: 28356350; PMID: 25620911
FB1	FB3	PTN	SDC2	0.0051933	0	PTN - SDC2	PTN	Secreted Signaling	PMID: 28356350; PMID: 25620911
FB1	FB4	PTN	SDC2	0.0129474	0	PTN - SDC2	PTN	Secreted Signaling	PMID: 28356350; PMID: 25620911
FB1	neuronal	PTN	SDC2	0.00439942	0	PTN - SDC2	PTN	Secreted Signaling	PMID: 28356350; PMID: 25620911
FB1	CM1	PTN	SDC4	0.00111471	0	PTN - SDC4	PTN	Secreted Signaling	PMID: 28356350; PMID: 25620911
FB1	CM2	PTN	SDC4	0.00103207	0	PTN - SDC4	PTN	Secreted Signaling	PMID: 28356350; PMID: 25620911
pericyte3	FB3	AGT	AGTR1	0.00216743	0	AGT - AGTR1B	AGT	Secreted Signaling	KEGG: hsa04080
pericyte3	pericyte2	AGT	AGTR1	0.00273427	0	AGT - AGTR1B	AGT	Secreted Signaling	KEGG: hsa04080
FB1	MAC3	C3	ITGAM_ITGB2	0.00362804	0	C3 - (ITGAM+ITGB2)	COMPLEMENT	Secreted Signaling	PMID: 16234578
FB3	MAC3	C3	ITGAM_ITGB2	0.00390966	0	C3 - (ITGAM+ITGB2)	COMPLEMENT	Secreted Signaling	PMID: 16234578
FB4	MAC3	C3	ITGAM_ITGB2	0.00265454	0	C3 - (ITGAM+ITGB2)	COMPLEMENT	Secreted Signaling	PMID: 16234578
FB1	MAC4	C3	ITGAM_ITGB2	0.00700592	0	C3 - (ITGAM+ITGB2)	COMPLEMENT	Secreted Signaling	PMID: 16234578
FB3	MAC4	C3	ITGAM_ITGB2	0.00754776	0	C3 - (ITGAM+ITGB2)	COMPLEMENT	Secreted Signaling	PMID: 16234578
FB4	MAC4	C3	ITGAM_ITGB2	0.00513073	0	C3 - (ITGAM+ITGB2)	COMPLEMENT	Secreted Signaling	PMID: 16234578
FB1	MAC5	C3	ITGAM_ITGB2	0.00577359	0	C3 - (ITGAM+ITGB2)	COMPLEMENT	Secreted Signaling	PMID: 16234578
FB3	MAC5	C3	ITGAM_ITGB2	0.00622072	0	C3 - (ITGAM+ITGB2)	COMPLEMENT	Secreted Signaling	PMID: 16234578
FB4	MAC5	C3	ITGAM_ITGB2	0.00422684	0	C3 - (ITGAM+ITGB2)	COMPLEMENT	Secreted Signaling	PMID: 16234578
FB1	MAC3	C3	ITGAX_ITGB2	0.00936878	0	C3 - (ITGAX+ITGB2)	COMPLEMENT	Secreted Signaling	PMID: 16234578
FB3	MAC3	C3	ITGAX_ITGB2	0.0100915	0	C3 - (ITGAX+ITGB2)	COMPLEMENT	Secreted Signaling	PMID: 16234578
FB4	MAC3	C3	ITGAX_ITGB2	0.00686552	0	C3 - (ITGAX+ITGB2)	COMPLEMENT	Secreted Signaling	PMID: 16234578
FB1	MAC4	C3	ITGAX_ITGB2	0.0121786	0	C3 - (ITGAX+ITGB2)	COMPLEMENT	Secreted Signaling	PMID: 16234578
FB3	MAC4	C3	ITGAX_ITGB2	0.0131152	0	C3 - (ITGAX+ITGB2)	COMPLEMENT	Secreted Signaling	PMID: 16234578
FB4	MAC4	C3	ITGAX_ITGB2	0.00893131	0	C3 - (ITGAX+ITGB2)	COMPLEMENT	Secreted Signaling	PMID: 16234578
FB1	MAC5	C3	ITGAX_ITGB2	0.00576136	0	C3 - (ITGAX+ITGB2)	COMPLEMENT	Secreted Signaling	PMID: 16234578
FB3	MAC5	C3	ITGAX_ITGB2	0.00620754	0	C3 - (ITGAX+ITGB2)	COMPLEMENT	Secreted Signaling	PMID: 16234578
FB4	MAC5	C3	ITGAX_ITGB2	0.00421787	0	C3 - (ITGAX+ITGB2)	COMPLEMENT	Secreted Signaling	PMID: 16234578
FB1	capEC3	KITLG	KIT	0.00397063	0	KITL - KIT	KIT	Secreted Signaling	KEGG: hsa04080
FB3	capEC3	KITLG	KIT	0.00515826	0	KITL - KIT	KIT	Secreted Signaling	KEGG: hsa04080
FB4	capEC3	KITLG	KIT	0.00489656	0	KITL - KIT	KIT	Secreted Signaling	KEGG: hsa04080
capEC1	capEC3	KITLG	KIT	0.00740925	0	KITL - KIT	KIT	Secreted Signaling	KEGG: hsa04080
capEC2	capEC3	KITLG	KIT	0.00722693	0	KITL - KIT	KIT	Secreted Signaling	KEGG: hsa04080
arterialEC1	capEC3	KITLG	KIT	0.00598821	0	KITL - KIT	KIT	Secreted Signaling	KEGG: hsa04080
capEC3	capEC3	KITLG	KIT	0.00942668	0	KITL - KIT	KIT	Secreted Signaling	KEGG: hsa04080
immuneEC	capEC3	KITLG	KIT	0.0227072	0	KITL - KIT	KIT	Secreted Signaling	KEGG: hsa04080
SMC1	SMC1	NTF3	NTRK2	0.015714	0	NTF3 - NTRK2	NT	Secreted Signaling	PMID: 27908981
SMC2	SMC1	NTF3	NTRK2	0.011881	0	NTF3 - NTRK2	NT	Secreted Signaling	PMID: 27908981
SMC1	SMC2	NTF3	NTRK2	0.00642266	0	NTF3 - NTRK2	NT	Secreted Signaling	PMID: 27908981
SMC2	SMC2	NTF3	NTRK2	0.00484488	0	NTF3 - NTRK2	NT	Secreted Signaling	PMID: 27908981
SMC1	SMC1	NTF3	NTRK3	0.0422239	0	NTF3 - NTRK3	NT	Secreted Signaling	PMID: 27908981
SMC2	SMC1	NTF3	NTRK3	0.0321357	0	NTF3 - NTRK3	NT	Secreted Signaling	PMID: 27908981
SMC1	SMC2	NTF3	NTRK3	0.0281088	0	NTF3 - NTRK3	NT	Secreted Signaling	PMID: 27908981
SMC2	SMC2	NTF3	NTRK3	0.0213179	0	NTF3 - NTRK3	NT	Secreted Signaling	PMID: 27908981
lEC	FB2	SEMA3A	NRP1_PLXNA2	0.0231275	0	SEMA3A - (NRP1+PLXNA2)	SEMA3	Secreted Signaling	PMID: 27533782
lEC	FB4	SEMA3A	NRP1_PLXNA2	0.023257	0	SEMA3A - (NRP1+PLXNA2)	SEMA3	Secreted Signaling	PMID: 27533782
lEC	CM1	SEMA3A	NRP1_PLXNA2	0.0271029	0	SEMA3A - (NRP1+PLXNA2)	SEMA3	Secreted Signaling	PMID: 27533782
lEC	capEC1	SEMA3A	NRP1_PLXNA2	0.111567	0	SEMA3A - (NRP1+PLXNA2)	SEMA3	Secreted Signaling	PMID: 27533782
lEC	capEC2	SEMA3A	NRP1_PLXNA2	0.0688952	0	SEMA3A - (NRP1+PLXNA2)	SEMA3	Secreted Signaling	PMID: 27533782
lEC	arterialEC1	SEMA3A	NRP1_PLXNA2	0.102028	0	SEMA3A - (NRP1+PLXNA2)	SEMA3	Secreted Signaling	PMID: 27533782
lEC	venousEC	SEMA3A	NRP1_PLXNA2	0.0504794	0	SEMA3A - (NRP1+PLXNA2)	SEMA3	Secreted Signaling	PMID: 27533782
lEC	arterialEC2	SEMA3A	NRP1_PLXNA2	0.074119	0	SEMA3A - (NRP1+PLXNA2)	SEMA3	Secreted Signaling	PMID: 27533782
lEC	capEC3	SEMA3A	NRP1_PLXNA2	0.0606757	0	SEMA3A - (NRP1+PLXNA2)	SEMA3	Secreted Signaling	PMID: 27533782
lEC	immuneEC	SEMA3A	NRP1_PLXNA2	0.0902778	0	SEMA3A - (NRP1+PLXNA2)	SEMA3	Secreted Signaling	PMID: 27533782
lEC	lEC	SEMA3A	NRP1_PLXNA2	0.0221171	0	SEMA3A - (NRP1+PLXNA2)	SEMA3	Secreted Signaling	PMID: 27533782
lEC	SMC1	SEMA3A	NRP1_PLXNA2	0.0721824	0	SEMA3A - (NRP1+PLXNA2)	SEMA3	Secreted Signaling	PMID: 27533782
lEC	FB3	SEMA3A	NRP1_PLXNA4	0.0208601	0	SEMA3A - (NRP1+PLXNA4)	SEMA3	Secreted Signaling	PMID: 27533782
lEC	CM1	SEMA3A	NRP1_PLXNA4	0.0745685	0	SEMA3A - (NRP1+PLXNA4)	SEMA3	Secreted Signaling	PMID: 27533782
lEC	CM2	SEMA3A	NRP1_PLXNA4	0.0738364	0	SEMA3A - (NRP1+PLXNA4)	SEMA3	Secreted Signaling	PMID: 27533782
neuronal	FB2	SEMA3B	NRP1_PLXNA2	0.00683877	0	SEMA3B - (NRP1+PLXNA2)	SEMA3	Secreted Signaling	PMID: 27533782
neuronal	FB4	SEMA3B	NRP1_PLXNA2	0.00687771	0	SEMA3B - (NRP1+PLXNA2)	SEMA3	Secreted Signaling	PMID: 27533782
neuronal	CM1	SEMA3B	NRP1_PLXNA2	0.00803733	0	SEMA3B - (NRP1+PLXNA2)	SEMA3	Secreted Signaling	PMID: 27533782
neuronal	capEC1	SEMA3B	NRP1_PLXNA2	0.0352372	0	SEMA3B - (NRP1+PLXNA2)	SEMA3	Secreted Signaling	PMID: 27533782
neuronal	capEC2	SEMA3B	NRP1_PLXNA2	0.0210674	0	SEMA3B - (NRP1+PLXNA2)	SEMA3	Secreted Signaling	PMID: 27533782
neuronal	arterialEC1	SEMA3B	NRP1_PLXNA2	0.0319892	0	SEMA3B - (NRP1+PLXNA2)	SEMA3	Secreted Signaling	PMID: 27533782
neuronal	venousEC	SEMA3B	NRP1_PLXNA2	0.015227	0	SEMA3B - (NRP1+PLXNA2)	SEMA3	Secreted Signaling	PMID: 27533782
neuronal	arterialEC2	SEMA3B	NRP1_PLXNA2	0.0227534	0	SEMA3B - (NRP1+PLXNA2)	SEMA3	Secreted Signaling	PMID: 27533782
neuronal	capEC3	SEMA3B	NRP1_PLXNA2	0.018441	0	SEMA3B - (NRP1+PLXNA2)	SEMA3	Secreted Signaling	PMID: 27533782
neuronal	immuneEC	SEMA3B	NRP1_PLXNA2	0.0280532	0	SEMA3B - (NRP1+PLXNA2)	SEMA3	Secreted Signaling	PMID: 27533782
neuronal	lEC	SEMA3B	NRP1_PLXNA2	0.00653525	0	SEMA3B - (NRP1+PLXNA2)	SEMA3	Secreted Signaling	PMID: 27533782
neuronal	SMC1	SEMA3B	NRP1_PLXNA2	0.0221268	0	SEMA3B - (NRP1+PLXNA2)	SEMA3	Secreted Signaling	PMID: 27533782
neuronal	FB3	SEMA3B	NRP1_PLXNA4	0.00615823	0	SEMA3B - (NRP1+PLXNA4)	SEMA3	Secreted Signaling	PMID: 27533782
neuronal	CM1	SEMA3B	NRP1_PLXNA4	0.0228991	0	SEMA3B - (NRP1+PLXNA4)	SEMA3	Secreted Signaling	PMID: 27533782
neuronal	CM2	SEMA3B	NRP1_PLXNA4	0.0226619	0	SEMA3B - (NRP1+PLXNA4)	SEMA3	Secreted Signaling	PMID: 27533782
FB4	FB2	SEMA3C	NRP1_PLXNA2	0.00628502	0	SEMA3C - (NRP1+PLXNA2)	SEMA3	Secreted Signaling	PMID: 27533782
CM1	FB2	SEMA3C	NRP1_PLXNA2	0.0114573	0	SEMA3C - (NRP1+PLXNA2)	SEMA3	Secreted Signaling	PMID: 27533782
CM2	FB2	SEMA3C	NRP1_PLXNA2	0.010647	0	SEMA3C - (NRP1+PLXNA2)	SEMA3	Secreted Signaling	PMID: 27533782
neuronal	FB2	SEMA3C	NRP1_PLXNA2	0.025313	0	SEMA3C - (NRP1+PLXNA2)	SEMA3	Secreted Signaling	PMID: 27533782
FB4	FB4	SEMA3C	NRP1_PLXNA2	0.00632083	0	SEMA3C - (NRP1+PLXNA2)	SEMA3	Secreted Signaling	PMID: 27533782
CM1	FB4	SEMA3C	NRP1_PLXNA2	0.0115222	0	SEMA3C - (NRP1+PLXNA2)	SEMA3	Secreted Signaling	PMID: 27533782
CM2	FB4	SEMA3C	NRP1_PLXNA2	0.0107074	0	SEMA3C - (NRP1+PLXNA2)	SEMA3	Secreted Signaling	PMID: 27533782
neuronal	FB4	SEMA3C	NRP1_PLXNA2	0.0254545	0	SEMA3C - (NRP1+PLXNA2)	SEMA3	Secreted Signaling	PMID: 27533782
FB4	CM1	SEMA3C	NRP1_PLXNA2	0.00738725	0	SEMA3C - (NRP1+PLXNA2)	SEMA3	Secreted Signaling	PMID: 27533782
CM1	CM1	SEMA3C	NRP1_PLXNA2	0.0134543	0	SEMA3C - (NRP1+PLXNA2)	SEMA3	Secreted Signaling	PMID: 27533782
CM2	CM1	SEMA3C	NRP1_PLXNA2	0.0125046	0	SEMA3C - (NRP1+PLXNA2)	SEMA3	Secreted Signaling	PMID: 27533782
neuronal	CM1	SEMA3C	NRP1_PLXNA2	0.0296527	0	SEMA3C - (NRP1+PLXNA2)	SEMA3	Secreted Signaling	PMID: 27533782
FB4	capEC1	SEMA3C	NRP1_PLXNA2	0.0324591	0	SEMA3C - (NRP1+PLXNA2)	SEMA3	Secreted Signaling	PMID: 27533782
CM1	capEC1	SEMA3C	NRP1_PLXNA2	0.057916	0	SEMA3C - (NRP1+PLXNA2)	SEMA3	Secreted Signaling	PMID: 27533782
CM2	capEC1	SEMA3C	NRP1_PLXNA2	0.0539995	0	SEMA3C - (NRP1+PLXNA2)	SEMA3	Secreted Signaling	PMID: 27533782
neuronal	capEC1	SEMA3C	NRP1_PLXNA2	0.121075	0	SEMA3C - (NRP1+PLXNA2)	SEMA3	Secreted Signaling	PMID: 27533782
FB4	capEC2	SEMA3C	NRP1_PLXNA2	0.019384	0	SEMA3C - (NRP1+PLXNA2)	SEMA3	Secreted Signaling	PMID: 27533782
CM1	capEC2	SEMA3C	NRP1_PLXNA2	0.0349569	0	SEMA3C - (NRP1+PLXNA2)	SEMA3	Secreted Signaling	PMID: 27533782
CM2	capEC2	SEMA3C	NRP1_PLXNA2	0.0325394	0	SEMA3C - (NRP1+PLXNA2)	SEMA3	Secreted Signaling	PMID: 27533782
neuronal	capEC2	SEMA3C	NRP1_PLXNA2	0.0750733	0	SEMA3C - (NRP1+PLXNA2)	SEMA3	Secreted Signaling	PMID: 27533782
FB4	arterialEC1	SEMA3C	NRP1_PLXNA2	0.0294594	0	SEMA3C - (NRP1+PLXNA2)	SEMA3	Secreted Signaling	PMID: 27533782
CM1	arterialEC1	SEMA3C	NRP1_PLXNA2	0.0526918	0	SEMA3C - (NRP1+PLXNA2)	SEMA3	Secreted Signaling	PMID: 27533782
CM2	arterialEC1	SEMA3C	NRP1_PLXNA2	0.0491101	0	SEMA3C - (NRP1+PLXNA2)	SEMA3	Secreted Signaling	PMID: 27533782
neuronal	arterialEC1	SEMA3C	NRP1_PLXNA2	0.110823	0	SEMA3C - (NRP1+PLXNA2)	SEMA3	Secreted Signaling	PMID: 27533782
FB4	venousEC	SEMA3C	NRP1_PLXNA2	0.0140036	0	SEMA3C - (NRP1+PLXNA2)	SEMA3	Secreted Signaling	PMID: 27533782
CM1	venousEC	SEMA3C	NRP1_PLXNA2	0.0253657	0	SEMA3C - (NRP1+PLXNA2)	SEMA3	Secreted Signaling	PMID: 27533782
CM2	venousEC	SEMA3C	NRP1_PLXNA2	0.0235953	0	SEMA3C - (NRP1+PLXNA2)	SEMA3	Secreted Signaling	PMID: 27533782
neuronal	venousEC	SEMA3C	NRP1_PLXNA2	0.0551038	0	SEMA3C - (NRP1+PLXNA2)	SEMA3	Secreted Signaling	PMID: 27533782
FB4	arterialEC2	SEMA3C	NRP1_PLXNA2	0.0209382	0	SEMA3C - (NRP1+PLXNA2)	SEMA3	Secreted Signaling	PMID: 27533782
CM1	arterialEC2	SEMA3C	NRP1_PLXNA2	0.0377117	0	SEMA3C - (NRP1+PLXNA2)	SEMA3	Secreted Signaling	PMID: 27533782
CM2	arterialEC2	SEMA3C	NRP1_PLXNA2	0.0351106	0	SEMA3C - (NRP1+PLXNA2)	SEMA3	Secreted Signaling	PMID: 27533782
neuronal	arterialEC2	SEMA3C	NRP1_PLXNA2	0.0807251	0	SEMA3C - (NRP1+PLXNA2)	SEMA3	Secreted Signaling	PMID: 27533782
FB4	capEC3	SEMA3C	NRP1_PLXNA2	0.0169638	0	SEMA3C - (NRP1+PLXNA2)	SEMA3	Secreted Signaling	PMID: 27533782
CM1	capEC3	SEMA3C	NRP1_PLXNA2	0.0306531	0	SEMA3C - (NRP1+PLXNA2)	SEMA3	Secreted Signaling	PMID: 27533782
CM2	capEC3	SEMA3C	NRP1_PLXNA2	0.0285244	0	SEMA3C - (NRP1+PLXNA2)	SEMA3	Secreted Signaling	PMID: 27533782
neuronal	capEC3	SEMA3C	NRP1_PLXNA2	0.0661692	0	SEMA3C - (NRP1+PLXNA2)	SEMA3	Secreted Signaling	PMID: 27533782
FB4	immuneEC	SEMA3C	NRP1_PLXNA2	0.0258263	0	SEMA3C - (NRP1+PLXNA2)	SEMA3	Secreted Signaling	PMID: 27533782
CM1	immuneEC	SEMA3C	NRP1_PLXNA2	0.0463304	0	SEMA3C - (NRP1+PLXNA2)	SEMA3	Secreted Signaling	PMID: 27533782
CM2	immuneEC	SEMA3C	NRP1_PLXNA2	0.0431615	0	SEMA3C - (NRP1+PLXNA2)	SEMA3	Secreted Signaling	PMID: 27533782
neuronal	immuneEC	SEMA3C	NRP1_PLXNA2	0.0981713	0	SEMA3C - (NRP1+PLXNA2)	SEMA3	Secreted Signaling	PMID: 27533782
FB4	lEC	SEMA3C	NRP1_PLXNA2	0.00600593	0	SEMA3C - (NRP1+PLXNA2)	SEMA3	Secreted Signaling	PMID: 27533782
CM1	lEC	SEMA3C	NRP1_PLXNA2	0.010951	0	SEMA3C - (NRP1+PLXNA2)	SEMA3	Secreted Signaling	PMID: 27533782
CM2	lEC	SEMA3C	NRP1_PLXNA2	0.0101762	0	SEMA3C - (NRP1+PLXNA2)	SEMA3	Secreted Signaling	PMID: 27533782
neuronal	lEC	SEMA3C	NRP1_PLXNA2	0.0242095	0	SEMA3C - (NRP1+PLXNA2)	SEMA3	Secreted Signaling	PMID: 27533782
FB4	SMC1	SEMA3C	NRP1_PLXNA2	0.0203605	0	SEMA3C - (NRP1+PLXNA2)	SEMA3	Secreted Signaling	PMID: 27533782
CM1	SMC1	SEMA3C	NRP1_PLXNA2	0.0366886	0	SEMA3C - (NRP1+PLXNA2)	SEMA3	Secreted Signaling	PMID: 27533782
CM2	SMC1	SEMA3C	NRP1_PLXNA2	0.0341556	0	SEMA3C - (NRP1+PLXNA2)	SEMA3	Secreted Signaling	PMID: 27533782
neuronal	SMC1	SEMA3C	NRP1_PLXNA2	0.0786305	0	SEMA3C - (NRP1+PLXNA2)	SEMA3	Secreted Signaling	PMID: 27533782
FB4	FB3	SEMA3C	NRP1_PLXNA4	0.00565927	0	SEMA3C - (NRP1+PLXNA4)	SEMA3	Secreted Signaling	PMID: 27533782
CM1	FB3	SEMA3C	NRP1_PLXNA4	0.0103219	0	SEMA3C - (NRP1+PLXNA4)	SEMA3	Secreted Signaling	PMID: 27533782
CM2	FB3	SEMA3C	NRP1_PLXNA4	0.00959116	0	SEMA3C - (NRP1+PLXNA4)	SEMA3	Secreted Signaling	PMID: 27533782
neuronal	FB3	SEMA3C	NRP1_PLXNA4	0.0228363	0	SEMA3C - (NRP1+PLXNA4)	SEMA3	Secreted Signaling	PMID: 27533782
FB4	CM1	SEMA3C	NRP1_PLXNA4	0.0210725	0	SEMA3C - (NRP1+PLXNA4)	SEMA3	Secreted Signaling	PMID: 27533782
CM1	CM1	SEMA3C	NRP1_PLXNA4	0.0379495	0	SEMA3C - (NRP1+PLXNA4)	SEMA3	Secreted Signaling	PMID: 27533782
CM2	CM1	SEMA3C	NRP1_PLXNA4	0.0353325	0	SEMA3C - (NRP1+PLXNA4)	SEMA3	Secreted Signaling	PMID: 27533782
neuronal	CM1	SEMA3C	NRP1_PLXNA4	0.0812111	0	SEMA3C - (NRP1+PLXNA4)	SEMA3	Secreted Signaling	PMID: 27533782
FB4	CM2	SEMA3C	NRP1_PLXNA4	0.0208538	0	SEMA3C - (NRP1+PLXNA4)	SEMA3	Secreted Signaling	PMID: 27533782
CM1	CM2	SEMA3C	NRP1_PLXNA4	0.0375623	0	SEMA3C - (NRP1+PLXNA4)	SEMA3	Secreted Signaling	PMID: 27533782
CM2	CM2	SEMA3C	NRP1_PLXNA4	0.0349711	0	SEMA3C - (NRP1+PLXNA4)	SEMA3	Secreted Signaling	PMID: 27533782
neuronal	CM2	SEMA3C	NRP1_PLXNA4	0.0804195	0	SEMA3C - (NRP1+PLXNA4)	SEMA3	Secreted Signaling	PMID: 27533782
lEC	FB2	SEMA3D	NRP1_PLXNA2	0.0182876	0	SEMA3D - (NRP1+PLXNA2)	SEMA3	Secreted Signaling	PMID: 27533782
lEC	FB4	SEMA3D	NRP1_PLXNA2	0.0183905	0	SEMA3D - (NRP1+PLXNA2)	SEMA3	Secreted Signaling	PMID: 27533782
lEC	CM1	SEMA3D	NRP1_PLXNA2	0.0214493	0	SEMA3D - (NRP1+PLXNA2)	SEMA3	Secreted Signaling	PMID: 27533782
lEC	capEC1	SEMA3D	NRP1_PLXNA2	0.0899234	0	SEMA3D - (NRP1+PLXNA2)	SEMA3	Secreted Signaling	PMID: 27533782
lEC	capEC2	SEMA3D	NRP1_PLXNA2	0.0550169	0	SEMA3D - (NRP1+PLXNA2)	SEMA3	Secreted Signaling	PMID: 27533782
lEC	arterialEC1	SEMA3D	NRP1_PLXNA2	0.0820635	0	SEMA3D - (NRP1+PLXNA2)	SEMA3	Secreted Signaling	PMID: 27533782
lEC	venousEC	SEMA3D	NRP1_PLXNA2	0.0401508	0	SEMA3D - (NRP1+PLXNA2)	SEMA3	Secreted Signaling	PMID: 27533782
lEC	arterialEC2	SEMA3D	NRP1_PLXNA2	0.0592555	0	SEMA3D - (NRP1+PLXNA2)	SEMA3	Secreted Signaling	PMID: 27533782
lEC	capEC3	SEMA3D	NRP1_PLXNA2	0.0483672	0	SEMA3D - (NRP1+PLXNA2)	SEMA3	Secreted Signaling	PMID: 27533782
lEC	immuneEC	SEMA3D	NRP1_PLXNA2	0.0724273	0	SEMA3D - (NRP1+PLXNA2)	SEMA3	Secreted Signaling	PMID: 27533782
lEC	lEC	SEMA3D	NRP1_PLXNA2	0.0174849	0	SEMA3D - (NRP1+PLXNA2)	SEMA3	Secreted Signaling	PMID: 27533782
lEC	SMC1	SEMA3D	NRP1_PLXNA2	0.057683	0	SEMA3D - (NRP1+PLXNA2)	SEMA3	Secreted Signaling	PMID: 27533782
lEC	FB3	SEMA3D	NRP1_PLXNA4	0.0164867	0	SEMA3D - (NRP1+PLXNA4)	SEMA3	Secreted Signaling	PMID: 27533782
lEC	CM1	SEMA3D	NRP1_PLXNA4	0.0596206	0	SEMA3D - (NRP1+PLXNA4)	SEMA3	Secreted Signaling	PMID: 27533782
lEC	CM2	SEMA3D	NRP1_PLXNA4	0.0590259	0	SEMA3D - (NRP1+PLXNA4)	SEMA3	Secreted Signaling	PMID: 27533782
neuronal	venousEC	SEMA3B	NRP2_PLXNA2	0.00680651	0	SEMA3B - (NRP2+PLXNA2)	SEMA3	Secreted Signaling	PMID: 27533782
neuronal	capEC3	SEMA3B	NRP2_PLXNA2	0.00864055	0	SEMA3B - (NRP2+PLXNA2)	SEMA3	Secreted Signaling	PMID: 27533782
neuronal	lEC	SEMA3B	NRP2_PLXNA2	0.0149534	0	SEMA3B - (NRP2+PLXNA2)	SEMA3	Secreted Signaling	PMID: 27533782
FB4	venousEC	SEMA3C	NRP2_PLXNA2	0.00625536	0	SEMA3C - (NRP2+PLXNA2)	SEMA3	Secreted Signaling	PMID: 27533782
CM1	venousEC	SEMA3C	NRP2_PLXNA2	0.0114035	0	SEMA3C - (NRP2+PLXNA2)	SEMA3	Secreted Signaling	PMID: 27533782
CM2	venousEC	SEMA3C	NRP2_PLXNA2	0.010597	0	SEMA3C - (NRP2+PLXNA2)	SEMA3	Secreted Signaling	PMID: 27533782
neuronal	venousEC	SEMA3C	NRP2_PLXNA2	0.0251958	0	SEMA3C - (NRP2+PLXNA2)	SEMA3	Secreted Signaling	PMID: 27533782
FB4	capEC3	SEMA3C	NRP2_PLXNA2	0.00794207	0	SEMA3C - (NRP2+PLXNA2)	SEMA3	Secreted Signaling	PMID: 27533782
CM1	capEC3	SEMA3C	NRP2_PLXNA2	0.0144582	0	SEMA3C - (NRP2+PLXNA2)	SEMA3	Secreted Signaling	PMID: 27533782
CM2	capEC3	SEMA3C	NRP2_PLXNA2	0.0134385	0	SEMA3C - (NRP2+PLXNA2)	SEMA3	Secreted Signaling	PMID: 27533782
neuronal	capEC3	SEMA3C	NRP2_PLXNA2	0.0318261	0	SEMA3C - (NRP2+PLXNA2)	SEMA3	Secreted Signaling	PMID: 27533782
FB4	lEC	SEMA3C	NRP2_PLXNA2	0.0137516	0	SEMA3C - (NRP2+PLXNA2)	SEMA3	Secreted Signaling	PMID: 27533782
CM1	lEC	SEMA3C	NRP2_PLXNA2	0.0249145	0	SEMA3C - (NRP2+PLXNA2)	SEMA3	Secreted Signaling	PMID: 27533782
CM2	lEC	SEMA3C	NRP2_PLXNA2	0.0231748	0	SEMA3C - (NRP2+PLXNA2)	SEMA3	Secreted Signaling	PMID: 27533782
neuronal	lEC	SEMA3C	NRP2_PLXNA2	0.0541531	0	SEMA3C - (NRP2+PLXNA2)	SEMA3	Secreted Signaling	PMID: 27533782
lEC	venousEC	SEMA3D	NRP2_PLXNA2	0.0182023	0	SEMA3D - (NRP2+PLXNA2)	SEMA3	Secreted Signaling	PMID: 27533782
lEC	capEC3	SEMA3D	NRP2_PLXNA2	0.0230358	0	SEMA3D - (NRP2+PLXNA2)	SEMA3	Secreted Signaling	PMID: 27533782
lEC	lEC	SEMA3D	NRP2_PLXNA2	0.0394473	0	SEMA3D - (NRP2+PLXNA2)	SEMA3	Secreted Signaling	PMID: 27533782
arterialEC2	venousEC	SEMA3G	NRP2_PLXNA2	0.00643561	0	SEMA3G - (NRP2+PLXNA2)	SEMA3	Secreted Signaling	PMID: 27533782
arterialEC2	capEC3	SEMA3G	NRP2_PLXNA2	0.00817053	0	SEMA3G - (NRP2+PLXNA2)	SEMA3	Secreted Signaling	PMID: 27533782
arterialEC2	lEC	SEMA3G	NRP2_PLXNA2	0.0141448	0	SEMA3G - (NRP2+PLXNA2)	SEMA3	Secreted Signaling	PMID: 27533782
FB4	venousEC	SEMA3C	NRP1_NRP2	0.0108435	0	SEMA3C - (NRP1+NRP2)	SEMA3	Secreted Signaling	PMID: 27533782
CM1	venousEC	SEMA3C	NRP1_NRP2	0.0196928	0	SEMA3C - (NRP1+NRP2)	SEMA3	Secreted Signaling	PMID: 27533782
CM2	venousEC	SEMA3C	NRP1_NRP2	0.0183109	0	SEMA3C - (NRP1+NRP2)	SEMA3	Secreted Signaling	PMID: 27533782
neuronal	venousEC	SEMA3C	NRP1_NRP2	0.0430741	0	SEMA3C - (NRP1+NRP2)	SEMA3	Secreted Signaling	PMID: 27533782
FB4	capEC3	SEMA3C	NRP1_NRP2	0.0127533	0	SEMA3C - (NRP1+NRP2)	SEMA3	Secreted Signaling	PMID: 27533782
CM1	capEC3	SEMA3C	NRP1_NRP2	0.0231247	0	SEMA3C - (NRP1+NRP2)	SEMA3	Secreted Signaling	PMID: 27533782
CM2	capEC3	SEMA3C	NRP1_NRP2	0.0215072	0	SEMA3C - (NRP1+NRP2)	SEMA3	Secreted Signaling	PMID: 27533782
neuronal	capEC3	SEMA3C	NRP1_NRP2	0.0503713	0	SEMA3C - (NRP1+NRP2)	SEMA3	Secreted Signaling	PMID: 27533782
FB4	lEC	SEMA3C	NRP1_NRP2	0.0092685	0	SEMA3C - (NRP1+NRP2)	SEMA3	Secreted Signaling	PMID: 27533782
CM1	lEC	SEMA3C	NRP1_NRP2	0.0168544	0	SEMA3C - (NRP1+NRP2)	SEMA3	Secreted Signaling	PMID: 27533782
CM2	lEC	SEMA3C	NRP1_NRP2	0.0156685	0	SEMA3C - (NRP1+NRP2)	SEMA3	Secreted Signaling	PMID: 27533782
neuronal	lEC	SEMA3C	NRP1_NRP2	0.0369928	0	SEMA3C - (NRP1+NRP2)	SEMA3	Secreted Signaling	PMID: 27533782
FB4	MAC1	SEMA3C	NRP1_NRP2	0.0169349	0	SEMA3C - (NRP1+NRP2)	SEMA3	Secreted Signaling	PMID: 27533782
CM1	MAC1	SEMA3C	NRP1_NRP2	0.0306016	0	SEMA3C - (NRP1+NRP2)	SEMA3	Secreted Signaling	PMID: 27533782
CM2	MAC1	SEMA3C	NRP1_NRP2	0.0284764	0	SEMA3C - (NRP1+NRP2)	SEMA3	Secreted Signaling	PMID: 27533782
neuronal	MAC1	SEMA3C	NRP1_NRP2	0.066062	0	SEMA3C - (NRP1+NRP2)	SEMA3	Secreted Signaling	PMID: 27533782
FB4	MAC2	SEMA3C	NRP1_NRP2	0.00998066	0	SEMA3C - (NRP1+NRP2)	SEMA3	Secreted Signaling	PMID: 27533782
CM1	MAC2	SEMA3C	NRP1_NRP2	0.0181388	0	SEMA3C - (NRP1+NRP2)	SEMA3	Secreted Signaling	PMID: 27533782
CM2	MAC2	SEMA3C	NRP1_NRP2	0.016864	0	SEMA3C - (NRP1+NRP2)	SEMA3	Secreted Signaling	PMID: 27533782
neuronal	MAC2	SEMA3C	NRP1_NRP2	0.0397497	0	SEMA3C - (NRP1+NRP2)	SEMA3	Secreted Signaling	PMID: 27533782
FB4	MAC3	SEMA3C	NRP1_NRP2	0.0115001	0	SEMA3C - (NRP1+NRP2)	SEMA3	Secreted Signaling	PMID: 27533782
CM1	MAC3	SEMA3C	NRP1_NRP2	0.0208739	0	SEMA3C - (NRP1+NRP2)	SEMA3	Secreted Signaling	PMID: 27533782
CM2	MAC3	SEMA3C	NRP1_NRP2	0.0194107	0	SEMA3C - (NRP1+NRP2)	SEMA3	Secreted Signaling	PMID: 27533782
neuronal	MAC3	SEMA3C	NRP1_NRP2	0.0455923	0	SEMA3C - (NRP1+NRP2)	SEMA3	Secreted Signaling	PMID: 27533782
FB4	capEC1	SEMA3C	PLXND1	0.00588567	0	SEMA3C - PLXND1	SEMA3	Secreted Signaling	PMID: 27533782
CM1	capEC1	SEMA3C	PLXND1	0.0107328	0	SEMA3C - PLXND1	SEMA3	Secreted Signaling	PMID: 27533782
CM2	capEC1	SEMA3C	PLXND1	0.00997327	0	SEMA3C - PLXND1	SEMA3	Secreted Signaling	PMID: 27533782
neuronal	capEC1	SEMA3C	PLXND1	0.0237335	0	SEMA3C - PLXND1	SEMA3	Secreted Signaling	PMID: 27533782
FB4	capEC2	SEMA3C	PLXND1	0.00654009	0	SEMA3C - PLXND1	SEMA3	Secreted Signaling	PMID: 27533782
CM1	capEC2	SEMA3C	PLXND1	0.0119198	0	SEMA3C - PLXND1	SEMA3	Secreted Signaling	PMID: 27533782
CM2	capEC2	SEMA3C	PLXND1	0.0110771	0	SEMA3C - PLXND1	SEMA3	Secreted Signaling	PMID: 27533782
neuronal	capEC2	SEMA3C	PLXND1	0.0263199	0	SEMA3C - PLXND1	SEMA3	Secreted Signaling	PMID: 27533782
FB4	arterialEC1	SEMA3C	PLXND1	0.00651653	0	SEMA3C - PLXND1	SEMA3	Secreted Signaling	PMID: 27533782
CM1	arterialEC1	SEMA3C	PLXND1	0.0118771	0	SEMA3C - PLXND1	SEMA3	Secreted Signaling	PMID: 27533782
CM2	arterialEC1	SEMA3C	PLXND1	0.0110374	0	SEMA3C - PLXND1	SEMA3	Secreted Signaling	PMID: 27533782
neuronal	arterialEC1	SEMA3C	PLXND1	0.0262269	0	SEMA3C - PLXND1	SEMA3	Secreted Signaling	PMID: 27533782
FB4	venousEC	SEMA3C	PLXND1	0.00711084	0	SEMA3C - PLXND1	SEMA3	Secreted Signaling	PMID: 27533782
CM1	venousEC	SEMA3C	PLXND1	0.0129539	0	SEMA3C - PLXND1	SEMA3	Secreted Signaling	PMID: 27533782
CM2	venousEC	SEMA3C	PLXND1	0.012039	0	SEMA3C - PLXND1	SEMA3	Secreted Signaling	PMID: 27533782
neuronal	venousEC	SEMA3C	PLXND1	0.0285671	0	SEMA3C - PLXND1	SEMA3	Secreted Signaling	PMID: 27533782
FB4	arterialEC2	SEMA3C	PLXND1	0.00669617	0	SEMA3C - PLXND1	SEMA3	Secreted Signaling	PMID: 27533782
CM1	arterialEC2	SEMA3C	PLXND1	0.0122026	0	SEMA3C - PLXND1	SEMA3	Secreted Signaling	PMID: 27533782
CM2	arterialEC2	SEMA3C	PLXND1	0.0113403	0	SEMA3C - PLXND1	SEMA3	Secreted Signaling	PMID: 27533782
neuronal	arterialEC2	SEMA3C	PLXND1	0.0269352	0	SEMA3C - PLXND1	SEMA3	Secreted Signaling	PMID: 27533782
FB4	capEC3	SEMA3C	PLXND1	0.00636147	0	SEMA3C - PLXND1	SEMA3	Secreted Signaling	PMID: 27533782
CM1	capEC3	SEMA3C	PLXND1	0.0115959	0	SEMA3C - PLXND1	SEMA3	Secreted Signaling	PMID: 27533782
CM2	capEC3	SEMA3C	PLXND1	0.0107759	0	SEMA3C - PLXND1	SEMA3	Secreted Signaling	PMID: 27533782
neuronal	capEC3	SEMA3C	PLXND1	0.0256149	0	SEMA3C - PLXND1	SEMA3	Secreted Signaling	PMID: 27533782
FB4	immuneEC	SEMA3C	PLXND1	0.00643995	0	SEMA3C - PLXND1	SEMA3	Secreted Signaling	PMID: 27533782
CM1	immuneEC	SEMA3C	PLXND1	0.0117382	0	SEMA3C - PLXND1	SEMA3	Secreted Signaling	PMID: 27533782
CM2	immuneEC	SEMA3C	PLXND1	0.0109083	0	SEMA3C - PLXND1	SEMA3	Secreted Signaling	PMID: 27533782
neuronal	immuneEC	SEMA3C	PLXND1	0.0259248	0	SEMA3C - PLXND1	SEMA3	Secreted Signaling	PMID: 27533782
FB4	lEC	SEMA3C	PLXND1	0.00559268	0	SEMA3C - PLXND1	SEMA3	Secreted Signaling	PMID: 27533782
CM1	lEC	SEMA3C	PLXND1	0.010201	0	SEMA3C - PLXND1	SEMA3	Secreted Signaling	PMID: 27533782
CM2	lEC	SEMA3C	PLXND1	0.00947875	0	SEMA3C - PLXND1	SEMA3	Secreted Signaling	PMID: 27533782
neuronal	lEC	SEMA3C	PLXND1	0.0225722	0	SEMA3C - PLXND1	SEMA3	Secreted Signaling	PMID: 27533782
FB4	pericyte1	SEMA3C	PLXND1	0.00665294	0	SEMA3C - PLXND1	SEMA3	Secreted Signaling	PMID: 27533782
CM1	pericyte1	SEMA3C	PLXND1	0.0121243	0	SEMA3C - PLXND1	SEMA3	Secreted Signaling	PMID: 27533782
CM2	pericyte1	SEMA3C	PLXND1	0.0112674	0	SEMA3C - PLXND1	SEMA3	Secreted Signaling	PMID: 27533782
neuronal	pericyte1	SEMA3C	PLXND1	0.0267648	0	SEMA3C - PLXND1	SEMA3	Secreted Signaling	PMID: 27533782
FB4	pericyte2	SEMA3C	PLXND1	0.00623463	0	SEMA3C - PLXND1	SEMA3	Secreted Signaling	PMID: 27533782
CM1	pericyte2	SEMA3C	PLXND1	0.0113659	0	SEMA3C - PLXND1	SEMA3	Secreted Signaling	PMID: 27533782
CM2	pericyte2	SEMA3C	PLXND1	0.010562	0	SEMA3C - PLXND1	SEMA3	Secreted Signaling	PMID: 27533782
neuronal	pericyte2	SEMA3C	PLXND1	0.0251139	0	SEMA3C - PLXND1	SEMA3	Secreted Signaling	PMID: 27533782
FB4	pericyte3	SEMA3C	PLXND1	0.00654559	0	SEMA3C - PLXND1	SEMA3	Secreted Signaling	PMID: 27533782
CM1	pericyte3	SEMA3C	PLXND1	0.0119297	0	SEMA3C - PLXND1	SEMA3	Secreted Signaling	PMID: 27533782
CM2	pericyte3	SEMA3C	PLXND1	0.0110864	0	SEMA3C - PLXND1	SEMA3	Secreted Signaling	PMID: 27533782
neuronal	pericyte3	SEMA3C	PLXND1	0.0263416	0	SEMA3C - PLXND1	SEMA3	Secreted Signaling	PMID: 27533782
FB4	SMC2	SEMA3C	PLXND1	0.00445141	0	SEMA3C - PLXND1	SEMA3	Secreted Signaling	PMID: 27533782
CM1	SMC2	SEMA3C	PLXND1	0.00812706	0	SEMA3C - PLXND1	SEMA3	Secreted Signaling	PMID: 27533782
CM2	SMC2	SEMA3C	PLXND1	0.00755049	0	SEMA3C - PLXND1	SEMA3	Secreted Signaling	PMID: 27533782
neuronal	SMC2	SEMA3C	PLXND1	0.0180289	0	SEMA3C - PLXND1	SEMA3	Secreted Signaling	PMID: 27533782
FB4	MAC1	SEMA3C	PLXND1	0.022728	0	SEMA3C - PLXND1	SEMA3	Secreted Signaling	PMID: 27533782
CM1	MAC1	SEMA3C	PLXND1	0.0408755	0	SEMA3C - PLXND1	SEMA3	Secreted Signaling	PMID: 27533782
CM2	MAC1	SEMA3C	PLXND1	0.0380648	0	SEMA3C - PLXND1	SEMA3	Secreted Signaling	PMID: 27533782
neuronal	MAC1	SEMA3C	PLXND1	0.0871706	0	SEMA3C - PLXND1	SEMA3	Secreted Signaling	PMID: 27533782
FB4	MAC2	SEMA3C	PLXND1	0.00736949	0	SEMA3C - PLXND1	SEMA3	Secreted Signaling	PMID: 27533782
CM1	MAC2	SEMA3C	PLXND1	0.0134222	0	SEMA3C - PLXND1	SEMA3	Secreted Signaling	PMID: 27533782
CM2	MAC2	SEMA3C	PLXND1	0.0124747	0	SEMA3C - PLXND1	SEMA3	Secreted Signaling	PMID: 27533782
neuronal	MAC2	SEMA3C	PLXND1	0.029583	0	SEMA3C - PLXND1	SEMA3	Secreted Signaling	PMID: 27533782
FB4	MAC3	SEMA3C	PLXND1	0.00754293	0	SEMA3C - PLXND1	SEMA3	Secreted Signaling	PMID: 27533782
CM1	MAC3	SEMA3C	PLXND1	0.0137361	0	SEMA3C - PLXND1	SEMA3	Secreted Signaling	PMID: 27533782
CM2	MAC3	SEMA3C	PLXND1	0.0127667	0	SEMA3C - PLXND1	SEMA3	Secreted Signaling	PMID: 27533782
neuronal	MAC3	SEMA3C	PLXND1	0.0302633	0	SEMA3C - PLXND1	SEMA3	Secreted Signaling	PMID: 27533782
FB4	MAC4	SEMA3C	PLXND1	0.00395593	0	SEMA3C - PLXND1	SEMA3	Secreted Signaling	PMID: 27533782
CM1	MAC4	SEMA3C	PLXND1	0.00722541	0	SEMA3C - PLXND1	SEMA3	Secreted Signaling	PMID: 27533782
CM2	MAC4	SEMA3C	PLXND1	0.00671238	0	SEMA3C - PLXND1	SEMA3	Secreted Signaling	PMID: 27533782
neuronal	MAC4	SEMA3C	PLXND1	0.0160464	0	SEMA3C - PLXND1	SEMA3	Secreted Signaling	PMID: 27533782
FB4	neuronal	SEMA3C	PLXND1	0.00621974	0	SEMA3C - PLXND1	SEMA3	Secreted Signaling	PMID: 27533782
CM1	neuronal	SEMA3C	PLXND1	0.0113389	0	SEMA3C - PLXND1	SEMA3	Secreted Signaling	PMID: 27533782
CM2	neuronal	SEMA3C	PLXND1	0.0105369	0	SEMA3C - PLXND1	SEMA3	Secreted Signaling	PMID: 27533782
neuronal	neuronal	SEMA3C	PLXND1	0.0250551	0	SEMA3C - PLXND1	SEMA3	Secreted Signaling	PMID: 27533782
CM1	FB1	GAS6	AXL	0.00947808	0	GAS6 - AXL	GAS	Secreted Signaling	PMID: 27801848
CM2	FB1	GAS6	AXL	0.00897441	0	GAS6 - AXL	GAS	Secreted Signaling	PMID: 27801848
capEC1	FB1	GAS6	AXL	0.00498798	0	GAS6 - AXL	GAS	Secreted Signaling	PMID: 27801848
capEC2	FB1	GAS6	AXL	0.00671556	0	GAS6 - AXL	GAS	Secreted Signaling	PMID: 27801848
capEC3	FB1	GAS6	AXL	0.00506266	0	GAS6 - AXL	GAS	Secreted Signaling	PMID: 27801848
immuneEC	FB1	GAS6	AXL	0.00736405	0	GAS6 - AXL	GAS	Secreted Signaling	PMID: 27801848
pericyte1	FB1	GAS6	AXL	0.0074308	0	GAS6 - AXL	GAS	Secreted Signaling	PMID: 27801848
pericyte2	FB1	GAS6	AXL	0.00772365	0	GAS6 - AXL	GAS	Secreted Signaling	PMID: 27801848
pericyte3	FB1	GAS6	AXL	0.00784405	0	GAS6 - AXL	GAS	Secreted Signaling	PMID: 27801848
MAC1	FB1	GAS6	AXL	0.00882952	0	GAS6 - AXL	GAS	Secreted Signaling	PMID: 27801848
MAC2	FB1	GAS6	AXL	0.00827445	0	GAS6 - AXL	GAS	Secreted Signaling	PMID: 27801848
MAC4	FB1	GAS6	AXL	0.00450388	0	GAS6 - AXL	GAS	Secreted Signaling	PMID: 27801848
CM1	FB2	GAS6	AXL	0.00932845	0	GAS6 - AXL	GAS	Secreted Signaling	PMID: 27801848
CM2	FB2	GAS6	AXL	0.00883265	0	GAS6 - AXL	GAS	Secreted Signaling	PMID: 27801848
capEC1	FB2	GAS6	AXL	0.00490888	0	GAS6 - AXL	GAS	Secreted Signaling	PMID: 27801848
capEC2	FB2	GAS6	AXL	0.00660925	0	GAS6 - AXL	GAS	Secreted Signaling	PMID: 27801848
capEC3	FB2	GAS6	AXL	0.00498239	0	GAS6 - AXL	GAS	Secreted Signaling	PMID: 27801848
immuneEC	FB2	GAS6	AXL	0.00724755	0.01	GAS6 - AXL	GAS	Secreted Signaling	PMID: 27801848
pericyte1	FB2	GAS6	AXL	0.00731325	0	GAS6 - AXL	GAS	Secreted Signaling	PMID: 27801848
pericyte2	FB2	GAS6	AXL	0.00760151	0	GAS6 - AXL	GAS	Secreted Signaling	PMID: 27801848
pericyte3	FB2	GAS6	AXL	0.00772002	0	GAS6 - AXL	GAS	Secreted Signaling	PMID: 27801848
MAC1	FB2	GAS6	AXL	0.00869003	0	GAS6 - AXL	GAS	Secreted Signaling	PMID: 27801848
MAC2	FB2	GAS6	AXL	0.00814366	0	GAS6 - AXL	GAS	Secreted Signaling	PMID: 27801848
MAC4	FB2	GAS6	AXL	0.00443242	0	GAS6 - AXL	GAS	Secreted Signaling	PMID: 27801848
CM1	FB3	GAS6	AXL	0.00897343	0	GAS6 - AXL	GAS	Secreted Signaling	PMID: 27801848
CM2	FB3	GAS6	AXL	0.00849635	0	GAS6 - AXL	GAS	Secreted Signaling	PMID: 27801848
capEC1	FB3	GAS6	AXL	0.00472126	0	GAS6 - AXL	GAS	Secreted Signaling	PMID: 27801848
capEC2	FB3	GAS6	AXL	0.00635706	0	GAS6 - AXL	GAS	Secreted Signaling	PMID: 27801848
capEC3	FB3	GAS6	AXL	0.00479197	0.01	GAS6 - AXL	GAS	Secreted Signaling	PMID: 27801848
immuneEC	FB3	GAS6	AXL	0.00697117	0.01	GAS6 - AXL	GAS	Secreted Signaling	PMID: 27801848
pericyte1	FB3	GAS6	AXL	0.00703438	0	GAS6 - AXL	GAS	Secreted Signaling	PMID: 27801848
pericyte2	FB3	GAS6	AXL	0.00731173	0	GAS6 - AXL	GAS	Secreted Signaling	PMID: 27801848
pericyte3	FB3	GAS6	AXL	0.00742576	0	GAS6 - AXL	GAS	Secreted Signaling	PMID: 27801848
MAC1	FB3	GAS6	AXL	0.00835911	0	GAS6 - AXL	GAS	Secreted Signaling	PMID: 27801848
MAC2	FB3	GAS6	AXL	0.00783338	0	GAS6 - AXL	GAS	Secreted Signaling	PMID: 27801848
MAC4	FB3	GAS6	AXL	0.00426294	0.01	GAS6 - AXL	GAS	Secreted Signaling	PMID: 27801848
CM1	FB4	GAS6	AXL	0.0272319	0	GAS6 - AXL	GAS	Secreted Signaling	PMID: 27801848
CM2	FB4	GAS6	AXL	0.0258094	0	GAS6 - AXL	GAS	Secreted Signaling	PMID: 27801848
capEC1	FB4	GAS6	AXL	0.0144539	0	GAS6 - AXL	GAS	Secreted Signaling	PMID: 27801848
capEC2	FB4	GAS6	AXL	0.0193961	0	GAS6 - AXL	GAS	Secreted Signaling	PMID: 27801848
capEC3	FB4	GAS6	AXL	0.0146683	0	GAS6 - AXL	GAS	Secreted Signaling	PMID: 27801848
immuneEC	FB4	GAS6	AXL	0.0212429	0	GAS6 - AXL	GAS	Secreted Signaling	PMID: 27801848
pericyte1	FB4	GAS6	AXL	0.0214328	0	GAS6 - AXL	GAS	Secreted Signaling	PMID: 27801848
pericyte2	FB4	GAS6	AXL	0.0222651	0	GAS6 - AXL	GAS	Secreted Signaling	PMID: 27801848
pericyte3	FB4	GAS6	AXL	0.022607	0	GAS6 - AXL	GAS	Secreted Signaling	PMID: 27801848
MAC1	FB4	GAS6	AXL	0.0253997	0	GAS6 - AXL	GAS	Secreted Signaling	PMID: 27801848
MAC2	FB4	GAS6	AXL	0.0238279	0	GAS6 - AXL	GAS	Secreted Signaling	PMID: 27801848
MAC4	FB4	GAS6	AXL	0.0130632	0	GAS6 - AXL	GAS	Secreted Signaling	PMID: 27801848
CM1	pericyte1	GAS6	AXL	0.0100636	0	GAS6 - AXL	GAS	Secreted Signaling	PMID: 27801848
CM2	pericyte1	GAS6	AXL	0.00952915	0	GAS6 - AXL	GAS	Secreted Signaling	PMID: 27801848
capEC1	pericyte1	GAS6	AXL	0.00529762	0	GAS6 - AXL	GAS	Secreted Signaling	PMID: 27801848
capEC2	pericyte1	GAS6	AXL	0.00713169	0	GAS6 - AXL	GAS	Secreted Signaling	PMID: 27801848
capEC3	pericyte1	GAS6	AXL	0.00537692	0	GAS6 - AXL	GAS	Secreted Signaling	PMID: 27801848
immuneEC	pericyte1	GAS6	AXL	0.00782004	0.01	GAS6 - AXL	GAS	Secreted Signaling	PMID: 27801848
pericyte1	pericyte1	GAS6	AXL	0.00789089	0	GAS6 - AXL	GAS	Secreted Signaling	PMID: 27801848
pericyte2	pericyte1	GAS6	AXL	0.00820172	0	GAS6 - AXL	GAS	Secreted Signaling	PMID: 27801848
pericyte3	pericyte1	GAS6	AXL	0.00832952	0	GAS6 - AXL	GAS	Secreted Signaling	PMID: 27801848
MAC1	pericyte1	GAS6	AXL	0.00937539	0	GAS6 - AXL	GAS	Secreted Signaling	PMID: 27801848
MAC2	pericyte1	GAS6	AXL	0.00878631	0	GAS6 - AXL	GAS	Secreted Signaling	PMID: 27801848
MAC4	pericyte1	GAS6	AXL	0.00478362	0	GAS6 - AXL	GAS	Secreted Signaling	PMID: 27801848
CM1	pericyte2	GAS6	AXL	0.0219704	0	GAS6 - AXL	GAS	Secreted Signaling	PMID: 27801848
CM2	pericyte2	GAS6	AXL	0.0208168	0	GAS6 - AXL	GAS	Secreted Signaling	PMID: 27801848
capEC1	pericyte2	GAS6	AXL	0.0116317	0	GAS6 - AXL	GAS	Secreted Signaling	PMID: 27801848
capEC2	pericyte2	GAS6	AXL	0.0156243	0	GAS6 - AXL	GAS	Secreted Signaling	PMID: 27801848
capEC3	pericyte2	GAS6	AXL	0.0118047	0	GAS6 - AXL	GAS	Secreted Signaling	PMID: 27801848
immuneEC	pericyte2	GAS6	AXL	0.0171182	0	GAS6 - AXL	GAS	Secreted Signaling	PMID: 27801848
pericyte1	pericyte2	GAS6	AXL	0.0172718	0	GAS6 - AXL	GAS	Secreted Signaling	PMID: 27801848
pericyte2	pericyte2	GAS6	AXL	0.0179455	0	GAS6 - AXL	GAS	Secreted Signaling	PMID: 27801848
pericyte3	pericyte2	GAS6	AXL	0.0182223	0	GAS6 - AXL	GAS	Secreted Signaling	PMID: 27801848
MAC1	pericyte2	GAS6	AXL	0.0204847	0	GAS6 - AXL	GAS	Secreted Signaling	PMID: 27801848
MAC2	pericyte2	GAS6	AXL	0.0192111	0	GAS6 - AXL	GAS	Secreted Signaling	PMID: 27801848
MAC4	pericyte2	GAS6	AXL	0.0105096	0	GAS6 - AXL	GAS	Secreted Signaling	PMID: 27801848
CM1	pericyte3	GAS6	AXL	0.0101682	0	GAS6 - AXL	GAS	Secreted Signaling	PMID: 27801848
CM2	pericyte3	GAS6	AXL	0.00962819	0	GAS6 - AXL	GAS	Secreted Signaling	PMID: 27801848
capEC1	pericyte3	GAS6	AXL	0.00535292	0	GAS6 - AXL	GAS	Secreted Signaling	PMID: 27801848
capEC2	pericyte3	GAS6	AXL	0.00720599	0	GAS6 - AXL	GAS	Secreted Signaling	PMID: 27801848
capEC3	pericyte3	GAS6	AXL	0.00543304	0.03	GAS6 - AXL	GAS	Secreted Signaling	PMID: 27801848
immuneEC	pericyte3	GAS6	AXL	0.00790146	0.01	GAS6 - AXL	GAS	Secreted Signaling	PMID: 27801848
pericyte1	pericyte3	GAS6	AXL	0.00797304	0	GAS6 - AXL	GAS	Secreted Signaling	PMID: 27801848
pericyte2	pericyte3	GAS6	AXL	0.00828708	0	GAS6 - AXL	GAS	Secreted Signaling	PMID: 27801848
pericyte3	pericyte3	GAS6	AXL	0.00841619	0	GAS6 - AXL	GAS	Secreted Signaling	PMID: 27801848
MAC1	pericyte3	GAS6	AXL	0.00947285	0	GAS6 - AXL	GAS	Secreted Signaling	PMID: 27801848
MAC2	pericyte3	GAS6	AXL	0.00887769	0	GAS6 - AXL	GAS	Secreted Signaling	PMID: 27801848
MAC4	pericyte3	GAS6	AXL	0.00483357	0.04	GAS6 - AXL	GAS	Secreted Signaling	PMID: 27801848
CM1	SMC1	GAS6	AXL	0.00601076	0	GAS6 - AXL	GAS	Secreted Signaling	PMID: 27801848
CM2	SMC1	GAS6	AXL	0.00569029	0	GAS6 - AXL	GAS	Secreted Signaling	PMID: 27801848
capEC1	SMC1	GAS6	AXL	0.00315802	0.02	GAS6 - AXL	GAS	Secreted Signaling	PMID: 27801848
capEC2	SMC1	GAS6	AXL	0.0042545	0	GAS6 - AXL	GAS	Secreted Signaling	PMID: 27801848
immuneEC	SMC1	GAS6	AXL	0.00466646	0.03	GAS6 - AXL	GAS	Secreted Signaling	PMID: 27801848
pericyte1	SMC1	GAS6	AXL	0.00470887	0	GAS6 - AXL	GAS	Secreted Signaling	PMID: 27801848
pericyte2	SMC1	GAS6	AXL	0.00489498	0	GAS6 - AXL	GAS	Secreted Signaling	PMID: 27801848
pericyte3	SMC1	GAS6	AXL	0.00497151	0	GAS6 - AXL	GAS	Secreted Signaling	PMID: 27801848
MAC1	SMC1	GAS6	AXL	0.00559812	0	GAS6 - AXL	GAS	Secreted Signaling	PMID: 27801848
MAC2	SMC1	GAS6	AXL	0.00524512	0	GAS6 - AXL	GAS	Secreted Signaling	PMID: 27801848
CM1	SMC2	GAS6	AXL	0.0184786	0	GAS6 - AXL	GAS	Secreted Signaling	PMID: 27801848
CM2	SMC2	GAS6	AXL	0.0175051	0	GAS6 - AXL	GAS	Secreted Signaling	PMID: 27801848
capEC1	SMC2	GAS6	AXL	0.0097667	0	GAS6 - AXL	GAS	Secreted Signaling	PMID: 27801848
capEC2	SMC2	GAS6	AXL	0.0131276	0	GAS6 - AXL	GAS	Secreted Signaling	PMID: 27801848
capEC3	SMC2	GAS6	AXL	0.00991222	0	GAS6 - AXL	GAS	Secreted Signaling	PMID: 27801848
immuneEC	SMC2	GAS6	AXL	0.0143862	0	GAS6 - AXL	GAS	Secreted Signaling	PMID: 27801848
pericyte1	SMC2	GAS6	AXL	0.0145157	0	GAS6 - AXL	GAS	Secreted Signaling	PMID: 27801848
pericyte2	SMC2	GAS6	AXL	0.0150835	0	GAS6 - AXL	GAS	Secreted Signaling	PMID: 27801848
pericyte3	SMC2	GAS6	AXL	0.0153169	0	GAS6 - AXL	GAS	Secreted Signaling	PMID: 27801848
MAC1	SMC2	GAS6	AXL	0.0172249	0	GAS6 - AXL	GAS	Secreted Signaling	PMID: 27801848
MAC2	SMC2	GAS6	AXL	0.0161506	0	GAS6 - AXL	GAS	Secreted Signaling	PMID: 27801848
MAC4	SMC2	GAS6	AXL	0.00882292	0	GAS6 - AXL	GAS	Secreted Signaling	PMID: 27801848
CM1	MAC1	GAS6	AXL	0.0114822	0	GAS6 - AXL	GAS	Secreted Signaling	PMID: 27801848
CM2	MAC1	GAS6	AXL	0.0108732	0	GAS6 - AXL	GAS	Secreted Signaling	PMID: 27801848
capEC1	MAC1	GAS6	AXL	0.00604846	0	GAS6 - AXL	GAS	Secreted Signaling	PMID: 27801848
capEC2	MAC1	GAS6	AXL	0.00814034	0	GAS6 - AXL	GAS	Secreted Signaling	PMID: 27801848
capEC3	MAC1	GAS6	AXL	0.00613893	0	GAS6 - AXL	GAS	Secreted Signaling	PMID: 27801848
immuneEC	MAC1	GAS6	AXL	0.00892517	0	GAS6 - AXL	GAS	Secreted Signaling	PMID: 27801848
pericyte1	MAC1	GAS6	AXL	0.00900595	0	GAS6 - AXL	GAS	Secreted Signaling	PMID: 27801848
pericyte2	MAC1	GAS6	AXL	0.00936029	0	GAS6 - AXL	GAS	Secreted Signaling	PMID: 27801848
pericyte3	MAC1	GAS6	AXL	0.00950596	0	GAS6 - AXL	GAS	Secreted Signaling	PMID: 27801848
MAC1	MAC1	GAS6	AXL	0.010698	0	GAS6 - AXL	GAS	Secreted Signaling	PMID: 27801848
MAC2	MAC1	GAS6	AXL	0.0100266	0	GAS6 - AXL	GAS	Secreted Signaling	PMID: 27801848
MAC4	MAC1	GAS6	AXL	0.005462	0	GAS6 - AXL	GAS	Secreted Signaling	PMID: 27801848
CM1	MAC2	GAS6	AXL	0.0097143	0	GAS6 - AXL	GAS	Secreted Signaling	PMID: 27801848
CM2	MAC2	GAS6	AXL	0.00919819	0	GAS6 - AXL	GAS	Secreted Signaling	PMID: 27801848
capEC1	MAC2	GAS6	AXL	0.00511287	0	GAS6 - AXL	GAS	Secreted Signaling	PMID: 27801848
capEC2	MAC2	GAS6	AXL	0.00688341	0	GAS6 - AXL	GAS	Secreted Signaling	PMID: 27801848
capEC3	MAC2	GAS6	AXL	0.00518942	0.01	GAS6 - AXL	GAS	Secreted Signaling	PMID: 27801848
immuneEC	MAC2	GAS6	AXL	0.00754799	0	GAS6 - AXL	GAS	Secreted Signaling	PMID: 27801848
pericyte1	MAC2	GAS6	AXL	0.00761639	0	GAS6 - AXL	GAS	Secreted Signaling	PMID: 27801848
pericyte2	MAC2	GAS6	AXL	0.0079165	0	GAS6 - AXL	GAS	Secreted Signaling	PMID: 27801848
pericyte3	MAC2	GAS6	AXL	0.00803988	0	GAS6 - AXL	GAS	Secreted Signaling	PMID: 27801848
MAC1	MAC2	GAS6	AXL	0.00904972	0	GAS6 - AXL	GAS	Secreted Signaling	PMID: 27801848
MAC2	MAC2	GAS6	AXL	0.00848092	0	GAS6 - AXL	GAS	Secreted Signaling	PMID: 27801848
MAC4	MAC2	GAS6	AXL	0.00461671	0	GAS6 - AXL	GAS	Secreted Signaling	PMID: 27801848
CM1	neuronal	GAS6	AXL	0.00901561	0	GAS6 - AXL	GAS	Secreted Signaling	PMID: 27801848
CM2	neuronal	GAS6	AXL	0.0085363	0	GAS6 - AXL	GAS	Secreted Signaling	PMID: 27801848
capEC1	neuronal	GAS6	AXL	0.00474355	0	GAS6 - AXL	GAS	Secreted Signaling	PMID: 27801848
capEC2	neuronal	GAS6	AXL	0.00638702	0	GAS6 - AXL	GAS	Secreted Signaling	PMID: 27801848
capEC3	neuronal	GAS6	AXL	0.00481459	0.02	GAS6 - AXL	GAS	Secreted Signaling	PMID: 27801848
immuneEC	neuronal	GAS6	AXL	0.007004	0.02	GAS6 - AXL	GAS	Secreted Signaling	PMID: 27801848
pericyte1	neuronal	GAS6	AXL	0.00706751	0	GAS6 - AXL	GAS	Secreted Signaling	PMID: 27801848
pericyte2	neuronal	GAS6	AXL	0.00734615	0	GAS6 - AXL	GAS	Secreted Signaling	PMID: 27801848
pericyte3	neuronal	GAS6	AXL	0.00746071	0	GAS6 - AXL	GAS	Secreted Signaling	PMID: 27801848
MAC1	neuronal	GAS6	AXL	0.00839842	0	GAS6 - AXL	GAS	Secreted Signaling	PMID: 27801848
MAC2	neuronal	GAS6	AXL	0.00787024	0	GAS6 - AXL	GAS	Secreted Signaling	PMID: 27801848
MAC4	neuronal	GAS6	AXL	0.00428307	0	GAS6 - AXL	GAS	Secreted Signaling	PMID: 27801848
CM1	CM1	GAS6	MERTK	0.00306428	0	GAS6 - MERTK	GAS	Secreted Signaling	PMID: 27801848
CM2	CM1	GAS6	MERTK	0.00290045	0	GAS6 - MERTK	GAS	Secreted Signaling	PMID: 27801848
capEC1	CM1	GAS6	MERTK	0.00160769	0.05	GAS6 - MERTK	GAS	Secreted Signaling	PMID: 27801848
capEC2	CM1	GAS6	MERTK	0.00216707	0.01	GAS6 - MERTK	GAS	Secreted Signaling	PMID: 27801848
pericyte1	CM1	GAS6	MERTK	0.00239904	0	GAS6 - MERTK	GAS	Secreted Signaling	PMID: 27801848
pericyte2	CM1	GAS6	MERTK	0.00249409	0	GAS6 - MERTK	GAS	Secreted Signaling	PMID: 27801848
pericyte3	CM1	GAS6	MERTK	0.00253317	0.01	GAS6 - MERTK	GAS	Secreted Signaling	PMID: 27801848
MAC1	CM1	GAS6	MERTK	0.00285334	0	GAS6 - MERTK	GAS	Secreted Signaling	PMID: 27801848
MAC2	CM1	GAS6	MERTK	0.00267295	0	GAS6 - MERTK	GAS	Secreted Signaling	PMID: 27801848
CM1	CM2	GAS6	MERTK	0.00302311	0	GAS6 - MERTK	GAS	Secreted Signaling	PMID: 27801848
CM2	CM2	GAS6	MERTK	0.00286147	0	GAS6 - MERTK	GAS	Secreted Signaling	PMID: 27801848
capEC2	CM2	GAS6	MERTK	0.00213793	0	GAS6 - MERTK	GAS	Secreted Signaling	PMID: 27801848
pericyte1	CM2	GAS6	MERTK	0.00236679	0	GAS6 - MERTK	GAS	Secreted Signaling	PMID: 27801848
pericyte2	CM2	GAS6	MERTK	0.00246056	0	GAS6 - MERTK	GAS	Secreted Signaling	PMID: 27801848
pericyte3	CM2	GAS6	MERTK	0.00249912	0.04	GAS6 - MERTK	GAS	Secreted Signaling	PMID: 27801848
MAC1	CM2	GAS6	MERTK	0.00281499	0	GAS6 - MERTK	GAS	Secreted Signaling	PMID: 27801848
MAC2	CM2	GAS6	MERTK	0.00263702	0	GAS6 - MERTK	GAS	Secreted Signaling	PMID: 27801848
CM1	arterialEC1	GAS6	MERTK	0.0062792	0	GAS6 - MERTK	GAS	Secreted Signaling	PMID: 27801848
CM2	arterialEC1	GAS6	MERTK	0.0059445	0	GAS6 - MERTK	GAS	Secreted Signaling	PMID: 27801848
capEC1	arterialEC1	GAS6	MERTK	0.00329948	0	GAS6 - MERTK	GAS	Secreted Signaling	PMID: 27801848
capEC2	arterialEC1	GAS6	MERTK	0.00444486	0	GAS6 - MERTK	GAS	Secreted Signaling	PMID: 27801848
capEC3	arterialEC1	GAS6	MERTK	0.00334896	0.01	GAS6 - MERTK	GAS	Secreted Signaling	PMID: 27801848
immuneEC	arterialEC1	GAS6	MERTK	0.00487515	0.02	GAS6 - MERTK	GAS	Secreted Signaling	PMID: 27801848
pericyte1	arterialEC1	GAS6	MERTK	0.00491946	0	GAS6 - MERTK	GAS	Secreted Signaling	PMID: 27801848
pericyte2	arterialEC1	GAS6	MERTK	0.00511384	0	GAS6 - MERTK	GAS	Secreted Signaling	PMID: 27801848
pericyte3	arterialEC1	GAS6	MERTK	0.00519378	0	GAS6 - MERTK	GAS	Secreted Signaling	PMID: 27801848
MAC1	arterialEC1	GAS6	MERTK	0.00584824	0	GAS6 - MERTK	GAS	Secreted Signaling	PMID: 27801848
MAC2	arterialEC1	GAS6	MERTK	0.00547955	0	GAS6 - MERTK	GAS	Secreted Signaling	PMID: 27801848
MAC4	arterialEC1	GAS6	MERTK	0.00297876	0	GAS6 - MERTK	GAS	Secreted Signaling	PMID: 27801848
CM1	arterialEC2	GAS6	MERTK	0.00981024	0	GAS6 - MERTK	GAS	Secreted Signaling	PMID: 27801848
CM2	arterialEC2	GAS6	MERTK	0.00928908	0	GAS6 - MERTK	GAS	Secreted Signaling	PMID: 27801848
capEC1	arterialEC2	GAS6	MERTK	0.0051636	0	GAS6 - MERTK	GAS	Secreted Signaling	PMID: 27801848
capEC2	arterialEC2	GAS6	MERTK	0.00695159	0	GAS6 - MERTK	GAS	Secreted Signaling	PMID: 27801848
capEC3	arterialEC2	GAS6	MERTK	0.00524091	0	GAS6 - MERTK	GAS	Secreted Signaling	PMID: 27801848
immuneEC	arterialEC2	GAS6	MERTK	0.0076227	0	GAS6 - MERTK	GAS	Secreted Signaling	PMID: 27801848
pericyte1	arterialEC2	GAS6	MERTK	0.00769177	0	GAS6 - MERTK	GAS	Secreted Signaling	PMID: 27801848
pericyte2	arterialEC2	GAS6	MERTK	0.00799483	0	GAS6 - MERTK	GAS	Secreted Signaling	PMID: 27801848
pericyte3	arterialEC2	GAS6	MERTK	0.00811942	0	GAS6 - MERTK	GAS	Secreted Signaling	PMID: 27801848
MAC1	arterialEC2	GAS6	MERTK	0.00913916	0	GAS6 - MERTK	GAS	Secreted Signaling	PMID: 27801848
MAC2	arterialEC2	GAS6	MERTK	0.00856479	0	GAS6 - MERTK	GAS	Secreted Signaling	PMID: 27801848
MAC4	arterialEC2	GAS6	MERTK	0.00466254	0.01	GAS6 - MERTK	GAS	Secreted Signaling	PMID: 27801848
CM1	pericyte1	GAS6	MERTK	0.00535133	0	GAS6 - MERTK	GAS	Secreted Signaling	PMID: 27801848
CM2	pericyte1	GAS6	MERTK	0.00506583	0	GAS6 - MERTK	GAS	Secreted Signaling	PMID: 27801848
capEC1	pericyte1	GAS6	MERTK	0.00281067	0	GAS6 - MERTK	GAS	Secreted Signaling	PMID: 27801848
capEC2	pericyte1	GAS6	MERTK	0.00378701	0	GAS6 - MERTK	GAS	Secreted Signaling	PMID: 27801848
capEC3	pericyte1	GAS6	MERTK	0.00285285	0.03	GAS6 - MERTK	GAS	Secreted Signaling	PMID: 27801848
immuneEC	pericyte1	GAS6	MERTK	0.00415389	0.03	GAS6 - MERTK	GAS	Secreted Signaling	PMID: 27801848
pericyte1	pericyte1	GAS6	MERTK	0.00419166	0	GAS6 - MERTK	GAS	Secreted Signaling	PMID: 27801848
pericyte2	pericyte1	GAS6	MERTK	0.00435742	0	GAS6 - MERTK	GAS	Secreted Signaling	PMID: 27801848
pericyte3	pericyte1	GAS6	MERTK	0.00442558	0	GAS6 - MERTK	GAS	Secreted Signaling	PMID: 27801848
MAC1	pericyte1	GAS6	MERTK	0.00498373	0	GAS6 - MERTK	GAS	Secreted Signaling	PMID: 27801848
MAC2	pericyte1	GAS6	MERTK	0.00466929	0	GAS6 - MERTK	GAS	Secreted Signaling	PMID: 27801848
MAC4	pericyte1	GAS6	MERTK	0.00253734	0.02	GAS6 - MERTK	GAS	Secreted Signaling	PMID: 27801848
CM1	pericyte2	GAS6	MERTK	0.00662855	0	GAS6 - MERTK	GAS	Secreted Signaling	PMID: 27801848
CM2	pericyte2	GAS6	MERTK	0.00627534	0	GAS6 - MERTK	GAS	Secreted Signaling	PMID: 27801848
capEC1	pericyte2	GAS6	MERTK	0.00348362	0	GAS6 - MERTK	GAS	Secreted Signaling	PMID: 27801848
capEC2	pericyte2	GAS6	MERTK	0.00469263	0	GAS6 - MERTK	GAS	Secreted Signaling	PMID: 27801848
capEC3	pericyte2	GAS6	MERTK	0.00353586	0	GAS6 - MERTK	GAS	Secreted Signaling	PMID: 27801848
immuneEC	pericyte2	GAS6	MERTK	0.00514679	0.02	GAS6 - MERTK	GAS	Secreted Signaling	PMID: 27801848
pericyte1	pericyte2	GAS6	MERTK	0.00519354	0	GAS6 - MERTK	GAS	Secreted Signaling	PMID: 27801848
pericyte2	pericyte2	GAS6	MERTK	0.0053987	0	GAS6 - MERTK	GAS	Secreted Signaling	PMID: 27801848
pericyte3	pericyte2	GAS6	MERTK	0.00548306	0	GAS6 - MERTK	GAS	Secreted Signaling	PMID: 27801848
MAC1	pericyte2	GAS6	MERTK	0.00617376	0	GAS6 - MERTK	GAS	Secreted Signaling	PMID: 27801848
MAC2	pericyte2	GAS6	MERTK	0.00578467	0	GAS6 - MERTK	GAS	Secreted Signaling	PMID: 27801848
MAC4	pericyte2	GAS6	MERTK	0.00314506	0	GAS6 - MERTK	GAS	Secreted Signaling	PMID: 27801848
CM1	SMC2	GAS6	MERTK	0.00734173	0	GAS6 - MERTK	GAS	Secreted Signaling	PMID: 27801848
CM2	SMC2	GAS6	MERTK	0.00695079	0	GAS6 - MERTK	GAS	Secreted Signaling	PMID: 27801848
capEC1	SMC2	GAS6	MERTK	0.00385975	0	GAS6 - MERTK	GAS	Secreted Signaling	PMID: 27801848
capEC2	SMC2	GAS6	MERTK	0.00519862	0	GAS6 - MERTK	GAS	Secreted Signaling	PMID: 27801848
capEC3	SMC2	GAS6	MERTK	0.00391761	0.03	GAS6 - MERTK	GAS	Secreted Signaling	PMID: 27801848
immuneEC	SMC2	GAS6	MERTK	0.00570146	0.02	GAS6 - MERTK	GAS	Secreted Signaling	PMID: 27801848
pericyte1	SMC2	GAS6	MERTK	0.00575323	0	GAS6 - MERTK	GAS	Secreted Signaling	PMID: 27801848
pericyte2	SMC2	GAS6	MERTK	0.00598036	0	GAS6 - MERTK	GAS	Secreted Signaling	PMID: 27801848
pericyte3	SMC2	GAS6	MERTK	0.00607376	0	GAS6 - MERTK	GAS	Secreted Signaling	PMID: 27801848
MAC1	SMC2	GAS6	MERTK	0.00683835	0	GAS6 - MERTK	GAS	Secreted Signaling	PMID: 27801848
MAC2	SMC2	GAS6	MERTK	0.00640764	0	GAS6 - MERTK	GAS	Secreted Signaling	PMID: 27801848
MAC4	SMC2	GAS6	MERTK	0.00348477	0.04	GAS6 - MERTK	GAS	Secreted Signaling	PMID: 27801848
CM1	MAC1	GAS6	MERTK	0.0571378	0	GAS6 - MERTK	GAS	Secreted Signaling	PMID: 27801848
CM2	MAC1	GAS6	MERTK	0.0542401	0	GAS6 - MERTK	GAS	Secreted Signaling	PMID: 27801848
capEC1	MAC1	GAS6	MERTK	0.030771	0	GAS6 - MERTK	GAS	Secreted Signaling	PMID: 27801848
capEC2	MAC1	GAS6	MERTK	0.04106	0	GAS6 - MERTK	GAS	Secreted Signaling	PMID: 27801848
venousEC	MAC1	GAS6	MERTK	0.00504423	0	GAS6 - MERTK	GAS	Secreted Signaling	PMID: 27801848
[truncated: 9,172 more rows]
