# Supplementary material for: Lineage-specific regulatory changes in hypertrophic cardiomyopathy unraveled by single-nucleus RNA-seq and spatial transcriptomics
Source: Cell Discov. 2023 Jan 17;9:6. doi: 10.1038/s41421-022-00490-3 (PMC9842679; doi:10.1038/s41421-022-00490-3)
Supplement: Supplementary file 14 — Table S13 [file 41421_2022_490_MOESM14_ESM.xlsx]

## Sheet: HCM_HEALTHY_cellChat
Table S13. Ligand-receptor pairs expressed in the cardiac tissues of HCM that were predicted by CellChat and their accumulated communication activities in the cardiac tissues of HCM and HEALTHY.
LigandReceptor	pathway	annotation	HCMcommunicationProbability	HEALTHYcommunicationProbability	log2FC
LAMA2:ITGAV_ITGB8	LAMININ	ECM-Receptor	2.97823	0	14.8622
COL4A2:ITGAV_ITGB8	COLLAGEN	ECM-Receptor	2.0347	0	14.3126
LAMA2_SV2C	LAMININ	ECM-Receptor	1.77292	0	14.1139
COL4A1:ITGAV_ITGB8	COLLAGEN	ECM-Receptor	1.76814	0	14.11
LAMA4:ITGAV_ITGB8	LAMININ	ECM-Receptor	1.67471	0	14.0317
LAMC1:ITGAV_ITGB8	LAMININ	ECM-Receptor	1.54954	0	13.9196
THBS2_CD36	THBS	ECM-Receptor	1.48121	0	13.8546
GZMA_PARD3	PARs	Secreted Signaling	1.40788	0	13.7813
LAMA2:ITGA2_ITGB1	LAMININ	ECM-Receptor	1.21865	0	13.5731
LAMA4_SV2C	LAMININ	ECM-Receptor	1.02056	0	13.3172
LAMC1_SV2C	LAMININ	ECM-Receptor	0.94423	0	13.2051
FN1:ITGAV_ITGB8	FN1	ECM-Receptor	0.940164	0	13.1988
COL1A2:ITGAV_ITGB8	COLLAGEN	ECM-Receptor	0.921498	0	13.1699
COL4A2:ITGA11_ITGB1	COLLAGEN	ECM-Receptor	0.90829	0	13.1491
COL4A2:ITGA2_ITGB1	COLLAGEN	ECM-Receptor	0.83969	0	13.0358
LAMB1:ITGAV_ITGB8	LAMININ	ECM-Receptor	0.794543	0	12.9561
COL4A1:ITGA11_ITGB1	COLLAGEN	ECM-Receptor	0.789416	0	12.9468
COL6A2:ITGAV_ITGB8	COLLAGEN	ECM-Receptor	0.735194	0	12.8441
COL4A1:ITGA2_ITGB1	COLLAGEN	ECM-Receptor	0.731347	0	12.8365
COL6A3:ITGAV_ITGB8	COLLAGEN	ECM-Receptor	0.723695	0	12.8214
THBS1_CD36	THBS	ECM-Receptor	0.719698	0	12.8134
LAMA4:ITGA2_ITGB1	LAMININ	ECM-Receptor	0.693285	0	12.7594
ANGPTL1:ITGA1_ITGB1	ANGPTL	Secreted Signaling	0.651479	0	12.6697
LAMC1:ITGA2_ITGB1	LAMININ	ECM-Receptor	0.641433	0	12.6473
EFNA1_EPHA3	EPHA	Cell-Cell Contact	0.621711	0	12.6023
PGF_VEGFR1	VEGF	Secreted Signaling	0.524038	0	12.3557
LAMB1_SV2C	LAMININ	ECM-Receptor	0.48473	0	12.2433
COL6A1:ITGAV_ITGB8	COLLAGEN	ECM-Receptor	0.470328	0	12.1998
COL4A4:ITGAV_ITGB8	COLLAGEN	ECM-Receptor	0.469552	0	12.1974
HGF_MET	HGF	Secreted Signaling	0.415145	0	12.0197
COL1A2:ITGA11_ITGB1	COLLAGEN	ECM-Receptor	0.41142	0	12.0067
ITGB2_CD226	ITGB2	Cell-Cell Contact	0.403894	0	11.9801
THBS2_CD47	THBS	ECM-Receptor	0.388019	0	11.9223
HLA-E:CD94_NKG2E	MHC-I	Cell-Cell Contact	0.38265	0	11.9022
COL1A2:ITGA2_ITGB1	COLLAGEN	ECM-Receptor	0.381161	0	11.8966
COL4A5:ITGAV_ITGB8	COLLAGEN	ECM-Receptor	0.37804	0	11.8847
POSTN:ITGAV_ITGB5	PERIOSTIN	Secreted Signaling	0.349963	0	11.7734
LAMB1:ITGA2_ITGB1	LAMININ	ECM-Receptor	0.329074	0	11.6846
COL6A2:ITGA11_ITGB1	COLLAGEN	ECM-Receptor	0.328368	0	11.6815
ALCAM_CD6	ALCAM	Cell-Cell Contact	0.326313	0	11.6725
CD6_ALCAM	CD6	Cell-Cell Contact	0.326313	0	11.6725
COL6A3:ITGA11_ITGB1	COLLAGEN	ECM-Receptor	0.323047	0	11.658
COL6A2:ITGA2_ITGB1	COLLAGEN	ECM-Receptor	0.305897	0	11.5793
COL4A3:ITGAV_ITGB8	COLLAGEN	ECM-Receptor	0.300674	0	11.5545
LAMA3:ITGAV_ITGB8	LAMININ	ECM-Receptor	0.299647	0	11.5495
COL6A3:ITGA2_ITGB1	COLLAGEN	ECM-Receptor	0.298529	0	11.5441
CD226_NECTIN2	CD22	Cell-Cell Contact	0.288137	0	11.493
PTPRC_CD22	CD45	Cell-Cell Contact	0.288137	0	11.493
SEMA3C:NRP2_PLXNA4	SEMA3	Secreted Signaling	0.274282	0	11.422
COL1A1:ITGAV_ITGB8	COLLAGEN	ECM-Receptor	0.241654	0	11.2393
EFNA1_EPHA4	EPHA	Cell-Cell Contact	0.241517	0	11.2385
COL9A3:ITGA10_ITGB1	COLLAGEN	ECM-Receptor	0.234756	0	11.1976
CD22_PTPRC	CD226	Cell-Cell Contact	0.234117	0	11.1936
NECTIN2_CD226	NECTIN	Cell-Cell Contact	0.234117	0	11.1936
GRN_SORT1	GRN	Secreted Signaling	0.230778	0	11.1729
HLA-DQB1_CD4	MHC-II	Cell-Cell Contact	0.229223	0	11.1632
ITGA9:ITGB1_VCAM1	VCAM	Cell-Cell Contact	0.225559	0	11.1399
COL6A1:ITGA11_ITGB1	COLLAGEN	ECM-Receptor	0.210074	0	11.0374
COL4A4:ITGA11_ITGB1	COLLAGEN	ECM-Receptor	0.209675	0	11.0346
PTN_NCL	PTN	Secreted Signaling	0.204458	0	10.9983
COL6A1:ITGA2_ITGB1	COLLAGEN	ECM-Receptor	0.195778	0	10.9357
COL4A4:ITGA2_ITGB1	COLLAGEN	ECM-Receptor	0.194723	0	10.9279
CXCL12_ACKR3	CXCL	Secreted Signaling	0.19135	0	10.9027
THBS1_CD47	THBS	ECM-Receptor	0.187362	0	10.8724
LAMA3_SV2C	LAMININ	ECM-Receptor	0.184819	0	10.8527
HLA-DMA_CD4	MHC-II	Cell-Cell Contact	0.181211	0	10.8242
COL9A3:ITGA9_ITGB1	COLLAGEN	ECM-Receptor	0.180167	0	10.8159
SPP1:ITGA9_ITGB1	SPP1	Secreted Signaling	0.179744	0	10.8125
VEGFB_VEGFR1	VEGF	Secreted Signaling	0.172305	0	10.7516
COL4A5:ITGA11_ITGB1	COLLAGEN	ECM-Receptor	0.168889	0	10.7227
CD86_CD28	CD86	Cell-Cell Contact	0.167557	0	10.7113
CD34_SELP	CD34	Cell-Cell Contact	0.164005	0	10.6804
COL4A5:ITGA2_ITGB1	COLLAGEN	ECM-Receptor	0.157893	0	10.6256
SELL_CD34	SELL	Cell-Cell Contact	0.149291	0	10.5449
SEMA4D_PLXNB2	SEMA4	Cell-Cell Contact	0.149118	0	10.5432
SPP1:ITGAV_ITGB1	SPP1	Secreted Signaling	0.143297	0	10.4858
COL4A3:ITGA11_ITGB1	COLLAGEN	ECM-Receptor	0.134296	0	10.3923
WNT2B:FZD6_LRP5	WNT	Secreted Signaling	0.134242	0	10.3917
LGALS9_CD45	GALECTIN	Secreted Signaling	0.126632	0	10.3076
COL4A3:ITGA2_ITGB1	COLLAGEN	ECM-Receptor	0.125137	0	10.2904
LAMA3:ITGA2_ITGB1	LAMININ	ECM-Receptor	0.124758	0	10.2861
SEMA3D:NRP2_PLXNA4	SEMA3	Secreted Signaling	0.122507	0	10.2598
CX3CL1_CX3CR1	CX3C	Secreted Signaling	0.118626	0	10.2134
SELL_PODXL	SELL	Cell-Cell Contact	0.111258	0	10.121
COL1A1:ITGA11_ITGB1	COLLAGEN	ECM-Receptor	0.107966	0	10.0777
COL1A1:ITGA2_ITGB1	COLLAGEN	ECM-Receptor	0.101036	0	9.98209
CLEC2D_KLRB1	CLEC	Cell-Cell Contact	0.0994509	0	9.95929
GZMA_F2R	PARs	Secreted Signaling	0.0992471	0	9.95633
DLL1_NOTCH2	NOTCH	Cell-Cell Contact	0.0989522	0	9.95205
COL9A3_CD44	COLLAGEN	ECM-Receptor	0.0983612	0	9.94341
BMP4:BMPR1A_BMPR2	BMP	Secreted Signaling	0.0982481	0	9.94175
SPP1_CD44	SPP1	Secreted Signaling	0.0981301	0	9.94002
SPP1:ITGAV_ITGB5	SPP1	Secreted Signaling	0.08998	0	9.81506
TNFSF10_TNFRSF10B	TRAIL	Secreted Signaling	0.0851504	0	9.73556
ANGPTL2:ITGA5_ITGB1	ANGPTL	Secreted Signaling	0.0818604	0	9.67878
F11R_JAM2	JAM	Cell-Cell Contact	0.0814674	0	9.67185
JAM2_F11R	JAM	Cell-Cell Contact	0.0814674	0	9.67185
ITGA4:ITGB1_VCAM1	VCAM	Cell-Cell Contact	0.0806479	0	9.65728
ANGPTL2_TLR4	ANGPTL	Secreted Signaling	0.0770435	0	9.5914
SEMA6B_PLXNA2	SEMA6	Cell-Cell Contact	0.077043	0	9.59139
CSF1_CSF1R	CSF	Secreted Signaling	0.0768293	0	9.58739
THBS2:ITGA3_ITGB1	THBS	ECM-Receptor	0.0764732	0	9.5807
BDNF_NTRK2	NT	Secreted Signaling	0.0740638	0	9.53457
EFNA1_EPHA7	EPHA	Cell-Cell Contact	0.0732857	0	9.51935
ENTPD1_ADORA2B	CD39	Cell-Cell Contact	0.0726907	0	9.50761
EFNB2_EPHB2	EPHB	Cell-Cell Contact	0.0713253	0	9.48029
EFNA5_EPHB2	EPHA	Cell-Cell Contact	0.0662037	0	9.37294
SPP1:ITGA4_ITGB1	SPP1	Secreted Signaling	0.0642751	0	9.33036
DLL1_NOTCH3	NOTCH	Cell-Cell Contact	0.0612523	0	9.26097
SEMA3G:NRP2_PLXNA4	SEMA3	Secreted Signaling	0.0604536	0	9.24207
LAMA5:ITGAV_ITGB8	LAMININ	ECM-Receptor	0.0585104	0	9.19501
LGALS9_CD44	GALECTIN	Secreted Signaling	0.0564405	0	9.14314
EFNA5_EPHA2	EPHA	Cell-Cell Contact	0.0557288	0	9.12487
DLL1_NOTCH4	NOTCH	Cell-Cell Contact	0.0539444	0	9.078
COL6A6:ITGAV_ITGB8	COLLAGEN	ECM-Receptor	0.0527429	0	9.04557
SEMA3B:NRP2_PLXNA4	SEMA3	Secreted Signaling	0.0509087	0	8.9946
MPZ_MPZ	MPZ	Cell-Cell Contact	0.0497339	0	8.96098
WNT5B_FZD4	ncWNT	Secreted Signaling	0.0484197	0	8.92243
CD48_CD244A	CD48	Cell-Cell Contact	0.0470327	0	8.88058
DLL1_NOTCH1	NOTCH	Cell-Cell Contact	0.043173	0	8.75732
SPP1:ITGA5_ITGB1	SPP1	Secreted Signaling	0.0418733	0	8.71333
BMP4:BMPR1A_ACVR2A	BMP	Secreted Signaling	0.0417532	0	8.70919
F11R_JAM3	JAM	Cell-Cell Contact	0.0417061	0	8.70757
JAM3_F11R	JAM	Cell-Cell Contact	0.0417061	0	8.70757
PTN_ALK	PTN	Secreted Signaling	0.0387037	0	8.60005
LAMB2:ITGAV_ITGB8	LAMININ	ECM-Receptor	0.0375429	0	8.55624
THBS1:ITGA3_ITGB1	THBS	ECM-Receptor	0.0369054	0	8.53159
LAMA5_SV2C	LAMININ	ECM-Receptor	0.0368613	0	8.52987
CXCL12_CXCR4	CXCL	Secreted Signaling	0.0361438	0	8.50159
WNT2B:FZD3_LRP6	WNT	Secreted Signaling	0.0357306	0	8.48505
SEMA4D_CD72	SEMA4	Cell-Cell Contact	0.0350073	0	8.45563
WNT5B_FZD6	ncWNT	Secreted Signaling	0.0341751	0	8.42102
COL9A3:ITGA1_ITGB1	COLLAGEN	ECM-Receptor	0.0341731	0	8.42093
NRG2:ERBB2_ERBB3	NRG	Secreted Signaling	0.0333413	0	8.38549
JAM1:ITGAL_ITGB2	JAM	Cell-Cell Contact	0.0322172	0	8.33616
HLA-F_LILRB1	MHC-I	Cell-Cell Contact	0.032162	0	8.33369
SPP1:ITGA8_ITGB1	SPP1	Secreted Signaling	0.0278073	0	8.1245
WNT9A:FZD6_LRP5	WNT	Secreted Signaling	0.0250074	0	7.97197
LAMA5:ITGA2_ITGB1	LAMININ	ECM-Receptor	0.0246084	0	7.94886
ANXA1_FPR1	ANNEXIN	Secreted Signaling	0.0237104	0	7.89545
LAMB2_SV2C	LAMININ	ECM-Receptor	0.0236803	0	7.89362
COL6A6:ITGA11_ITGB1	COLLAGEN	ECM-Receptor	0.0235622	0	7.88644
COL6A6:ITGA2_ITGB1	COLLAGEN	ECM-Receptor	0.0220181	0	7.78909
COL9A3:ITGA3_ITGB1	COLLAGEN	ECM-Receptor	0.0216374	0	7.76404
SEMA6B_PLXNA4	SEMA6	Cell-Cell Contact	0.0207633	0	7.70483
TNFSF13B_TNFRSF13C	BAFF	Secreted Signaling	0.0189311	0	7.57222
TNFSF13B_TNFRSF13B	BAFF	Secreted Signaling	0.0183077	0	7.52416
COL9A3:ITGAV_ITGB8	COLLAGEN	ECM-Receptor	0.0171513	0	7.43056
COL4A6:ITGAV_ITGB8	COLLAGEN	ECM-Receptor	0.0159434	0	7.32583
LAMB2:ITGA2_ITGB1	LAMININ	ECM-Receptor	0.0157988	0	7.31277
C3_C3AR1	COMPLEMENT	Secreted Signaling	0.0142764	0	7.16756
CCL5_ACKR1	CCL	Secreted Signaling	0.0131486	0	7.0497
THBS2_SDC4	THBS	ECM-Receptor	0.0121589	0	6.93769
CLEC2B_KLRB1	CLEC	Cell-Cell Contact	0.0100834	0	6.67008
FN1:ITGA4_ITGB1	FN1	ECM-Receptor	3.43184	0.0398617	6.42426
COL9A3:ITGA11_ITGB1	COLLAGEN	ECM-Receptor	0.00766525	0	6.27896
PTN_PTPRZ1	PTN	Secreted Signaling	0.285817	0.00375212	6.2138
THBS4_CD47	THBS	ECM-Receptor	3.19925	0.0435358	6.19612
COL9A3:ITGA2_ITGB1	COLLAGEN	ECM-Receptor	0.0072075	0	6.19131
COL4A6:ITGA11_ITGB1	COLLAGEN	ECM-Receptor	0.00712613	0	6.17515
LGALS9_HAVCR2	GALECTIN	Secreted Signaling	0.00705198	0	6.16027
COL4A6:ITGA2_ITGB1	COLLAGEN	ECM-Receptor	0.00671097	0	6.08979
WNT9A:FZD3_LRP6	WNT	Secreted Signaling	0.00665574	0	6.07804
BMP4:BMPR1B_BMPR2	BMP	Secreted Signaling	0.00654518	0	6.05424
THBS1_SDC4	THBS	ECM-Receptor	0.00586204	0	5.89773
EFNA1_EPHA2	EPHA	Cell-Cell Contact	0.00517628	0	5.72145
ANGPT2:ITGA5_ITGB1	ANGPT	Secreted Signaling	0.373802	0.00716656	5.68524
ANGPTL1_PIRB	ANGPTL	Secreted Signaling	0.00485478	0	5.63075
WNT5B_FZD3	ncWNT	Secreted Signaling	0.00477914	0	5.60856
L1CAM_L1CAM	L1CAM	Cell-Cell Contact	0.0286166	0.000497521	5.58675
JAM3_JAM3	JAM	Cell-Cell Contact	1.18605	0.0246834	5.58077
MPZL1_MPZL1	MPZ	Cell-Cell Contact	0.00451611	0	5.52861
TGFB2:ACVR1_TGFBR1	TGFb	Secreted Signaling	0.281947	0.0063987	5.43964
THBS4:ITGA3_ITGB1	THBS	ECM-Receptor	0.657512	0.0155347	5.39441
FN1:ITGA5_ITGB1	FN1	ECM-Receptor	2.28703	0.0563415	5.34064
CADM3_CADM3	CADM	Cell-Cell Contact	0.00362118	0	5.21769
CCL2_ACKR1	CCL	Secreted Signaling	0.00354796	0	5.18902
COL9A3_SDC4	COLLAGEN	ECM-Receptor	0.00344139	0	5.14624
ANGPTL2_PIRB	ANGPTL	Secreted Signaling	0.00341061	0	5.13365
FN1:ITGA3_ITGB1	FN1	ECM-Receptor	1.1819	0.0356464	5.04729
IGF1:ITGA6_ITGB4	IGF	Secreted Signaling	0.318568	0.0103414	4.93167
HLA-DRB1_CD4	MHC-II	Cell-Cell Contact	0.672961	0.0241191	4.79652
COL1A1:ITGA3_ITGB1	COLLAGEN	ECM-Receptor	0.304465	0.0112176	4.75011
JAM3_JAM2	JAM	Cell-Cell Contact	2.30612	0.09006	4.6769
JAM2_JAM3	JAM	Cell-Cell Contact	2.30612	0.09006	4.6769
HLA-DRA_CD4	MHC-II	Cell-Cell Contact	0.552988	0.0217286	4.66322
TGFB2:TGFBR1_TGFBR2	TGFb	Secreted Signaling	0.327357	0.013983	4.53928
JAM3:ITGAM_ITGB2	JAM	Cell-Cell Contact	0.725964	0.0333012	4.44212
FN1_CD44	FN1	ECM-Receptor	5.25204	0.247575	4.40639
JAM2:ITGA3_ITGB1	JAM	Cell-Cell Contact	0.872022	0.0410937	4.40403
TGFB1:ACVR1_TGFBR1	TGFb	Secreted Signaling	1.18585	0.0578247	4.35572
PTN_SDC4	PTN	Secreted Signaling	0.045785	0.00214677	4.35209
HLA-DPB1_CD4	MHC-II	Cell-Cell Contact	0.41513	0.0202645	4.34978
IL34_CSF1R	CSF	Secreted Signaling	0.697395	0.0359234	4.27517
CLEC2C_KLRB1	CLEC	Cell-Cell Contact	0.00178796	0	4.23876
ITGB2_ICAM1	ITGB2	Cell-Cell Contact	0.16733	0.00898737	4.20355
PROS1_AXL	PROS	Secreted Signaling	0.694687	0.0378342	4.195
COL1A1:ITGA1_ITGB1	COLLAGEN	ECM-Receptor	0.47907	0.026905	4.14924
PTN_SDC2	PTN	Secreted Signaling	0.730786	0.0412329	4.14428
ICAM1:ITGAL_ITGB2	ICAM	Cell-Cell Contact	0.190661	0.0107116	4.14112
COL1A1_CD44	COLLAGEN	ECM-Receptor	1.37257	0.078016	4.13523
RELN:ITGA3_ITGB1	RELN	ECM-Receptor	0.237551	0.0142166	4.05308
OCLN_OCLN	OCLN	Cell-Cell Contact	0.00153089	0	4.02759
HLA-E_KLRK1	MHC-I	Cell-Cell Contact	0.790242	0.049537	3.99299
ITGB2_ICAM2	ITGB2	Cell-Cell Contact	0.483319	0.0308888	3.96345
ICAM2:ITGAL_ITGB2	ICAM	Cell-Cell Contact	0.554142	0.0368097	3.90844
BMP6:ACVR1_ACVR2A	BMP	Secreted Signaling	0.278632	0.0186579	3.89331
F11R_F11R	JAM	Cell-Cell Contact	0.00136787	0	3.87565
LAMB2:ITGA6_ITGB4	LAMININ	ECM-Receptor	0.0528956	0.00351852	3.8724
ICAM1:ITGAM_ITGB2	ICAM	Cell-Cell Contact	0.143882	0.00973766	3.87143
COL1A1:ITGA10_ITGB1	COLLAGEN	ECM-Receptor	3.24143	0.232778	3.79903
FN1:ITGAV_ITGB1	FN1	ECM-Receptor	7.44856	0.535434	3.79793
COL1A2:ITGA3_ITGB1	COLLAGEN	ECM-Receptor	1.15779	0.0841154	3.78127
JAM2_JAM2	JAM	Cell-Cell Contact	4.51138	0.328058	3.78114
COL1A1:ITGA9_ITGB1	COLLAGEN	ECM-Receptor	2.50892	0.183876	3.76953
LAMB2:ITGA3_ITGB1	LAMININ	ECM-Receptor	0.0473798	0.00353593	3.70692
DLL4_NOTCH2	NOTCH	Cell-Cell Contact	1.68676	0.133007	3.66369
ICAM2:ITGAM_ITGB2	ICAM	Cell-Cell Contact	0.414528	0.0334652	3.62678
HLA-DPA1_CD4	MHC-II	Cell-Cell Contact	0.273241	0.0221071	3.62161
HLA-DQA1_CD4	MHC-II	Cell-Cell Contact	0.279622	0.0231527	3.58853
COL6A1:ITGA3_ITGB1	COLLAGEN	ECM-Receptor	0.5919	0.0504192	3.55069
EFNB2_EPHB1	EPHB	Cell-Cell Contact	0.59308	0.0505298	3.55041
COL4A5:ITGA3_ITGB1	COLLAGEN	ECM-Receptor	0.476171	0.0407848	3.54215
ANGPT2_TEK	ANGPT	Secreted Signaling	1.35928	0.119692	3.50434
THBS4_SDC4	THBS	ECM-Receptor	0.105966	0.00932282	3.49266
LAMA4:ITGA6_ITGB4	LAMININ	ECM-Receptor	2.3328	0.218956	3.41275
CD46_JAG1	CD46	Cell-Cell Contact	4.92743	0.473315	3.37969
SEMA3G:NRP2_PLXNA2	SEMA3	Secreted Signaling	0.295737	0.028751	3.35811
DSC2_DSG2	DESMOSOME	Cell-Cell Contact	0.000869458	0	3.27718
LAMA4:ITGA3_ITGB1	LAMININ	ECM-Receptor	2.1046	0.220021	3.25724
FN1:ITGA8_ITGB1	FN1	ECM-Receptor	1.47186	0.156674	3.23098
LAMA3:ITGA6_ITGB4	LAMININ	ECM-Receptor	0.419059	0.044912	3.21912
NAMPT:ITGA5_ITGB1	VISFATIN	Secreted Signaling	0.170852	0.0184597	3.20334
COL1A2:ITGA1_ITGB1	COLLAGEN	ECM-Receptor	1.80755	0.201932	3.16146
FN1_SDC4	FN1	ECM-Receptor	0.190533	0.0214136	3.14747
COL1A2_CD44	COLLAGEN	ECM-Receptor	5.13241	0.580251	3.14467
KITL_KIT	KIT	Secreted Signaling	0.58869	0.0667837	3.13803
LAMB2_CD44	LAMININ	ECM-Receptor	0.215891	0.0247641	3.11883
JAM2:ITGAV_ITGB1	JAM	Cell-Cell Contact	5.33644	0.617116	3.11206
BMP5:ACVR1_ACVR2A	BMP	Secreted Signaling	1.85906	0.219106	3.08429
LAMA3:ITGA3_ITGB1	LAMININ	ECM-Receptor	0.377119	0.0451316	3.06
BMP6:ACVR1_BMPR2	BMP	Secreted Signaling	0.639563	0.0768848	3.05467
SEMA3B:NRP2_PLXNA2	SEMA3	Secreted Signaling	0.248187	0.0304004	3.02511
WNT9A:+B1:B476_LRP6	WNT	Secreted Signaling	0.031217	0.00378414	3.01128
COL6A1:ITGA1_ITGB1	COLLAGEN	ECM-Receptor	0.928344	0.120921	2.93956
COL4A5_CD44	COLLAGEN	ECM-Receptor	2.1392	0.278789	2.93938
NCAM2_L1CAM	NCAM	Cell-Cell Contact	0.507072	0.0662285	2.93477
COL4A5:ITGA1_ITGB1	COLLAGEN	ECM-Receptor	0.748668	0.0980098	2.93205
COL6A1_CD44	COLLAGEN	ECM-Receptor	2.64463	0.350866	2.91372
SEMA3D:NRP2_PLXNA2	SEMA3	Secreted Signaling	0.590731	0.0806854	2.87058
COL6A2:ITGA3_ITGB1	COLLAGEN	ECM-Receptor	0.925126	0.127169	2.86193
COL1A1_SDC4	COLLAGEN	ECM-Receptor	0.0486671	0.00673503	2.83489
HLA-DRB5_CD4	MHC-II	Cell-Cell Contact	0.132757	0.0188524	2.80942
LAMB2:ITGA1_ITGB1	LAMININ	ECM-Receptor	0.513965	0.0737616	2.79905
BMP6:BMPR1A_ACVR2A	BMP	Secreted Signaling	0.364226	0.052401	2.79481
COL1A2:ITGA9_ITGB1	COLLAGEN	ECM-Receptor	9.30555	1.34985	2.7852
COL1A2:ITGA10_ITGB1	COLLAGEN	ECM-Receptor	11.8707	1.73165	2.77712
LAMB2_SV2B	LAMININ	ECM-Receptor	0.0444797	0.00643363	2.77043
LAMB2:ITGA9_ITGB1	LAMININ	ECM-Receptor	0.39547	0.0581733	2.76303
JAG1_NOTCH2	NOTCH	Cell-Cell Contact	6.13711	0.945916	2.69765
TGFB1:TGFBR1_TGFBR2	TGFb	Secreted Signaling	2.51793	0.40129	2.64922
LAMC1:ITGA6_ITGB4	LAMININ	ECM-Receptor	2.15835	0.345364	2.64339
LAMA4_CD44	LAMININ	ECM-Receptor	9.27133	1.49495	2.6326
VSIR_IGSF11	VISTA	Cell-Cell Contact	0.233794	0.0377613	2.62706
ICAM1:ITGAX_ITGB2	ICAM	Cell-Cell Contact	0.100172	0.0162341	2.61795
LAMB2:ITGA6_ITGB1	LAMININ	ECM-Receptor	0.241732	0.0395171	2.60981
COL4A5:ITGA10_ITGB1	COLLAGEN	ECM-Receptor	4.82845	0.83189	2.53695
LAMB1:ITGA6_ITGB4	LAMININ	ECM-Receptor	1.10712	0.190937	2.53501
COL6A1:ITGA10_ITGB1	COLLAGEN	ECM-Receptor	6.02628	1.04118	2.53293
COL6A1:ITGA9_ITGB1	COLLAGEN	ECM-Receptor	4.46193	0.779417	2.51705
ESAM_ESAM	ESAM	Cell-Cell Contact	1.33801	0.235068	2.50843
SEMA3C:NRP2_PLXNA2	SEMA3	Secreted Signaling	1.33335	0.237111	2.49092
THBS4_CD36	THBS	ECM-Receptor	10.5435	1.8761	2.49048
COL4A4:ITGA3_ITGB1	COLLAGEN	ECM-Receptor	0.590348	0.105015	2.48983
LAMC1:ITGA3_ITGB1	LAMININ	ECM-Receptor	1.94725	0.347031	2.48796
ICAM1_ITGAL	ICAM	Cell-Cell Contact	0.27013	0.0490981	2.45751
LAMA3_CD44	LAMININ	ECM-Receptor	1.68925	0.30957	2.44767
COL4A5:ITGA9_ITGB1	COLLAGEN	ECM-Receptor	3.4984	0.659089	2.40797
DLL4_NOTCH1	NOTCH	Cell-Cell Contact	0.742444	0.140395	2.40196
COL6A3:ITGA3_ITGB1	COLLAGEN	ECM-Receptor	0.90862	0.172062	2.40007
COL4A3:ITGA3_ITGB1	COLLAGEN	ECM-Receptor	0.378377	0.0721356	2.38943
LAMB1:ITGA3_ITGB1	LAMININ	ECM-Receptor	0.998607	0.191861	2.37925
COL4A1:ITGA3_ITGB1	COLLAGEN	ECM-Receptor	2.22151	0.435369	2.35097
WNT9A:FZD4_LRP6	WNT	Secreted Signaling	0.0452571	0.00881956	2.34628
COL4A2:ITGA3_ITGB1	COLLAGEN	ECM-Receptor	2.55492	0.513476	2.31468
LAMA4_SV2B	LAMININ	ECM-Receptor	1.97824	0.398077	2.31281
HLA-DMB_CD4	MHC-II	Cell-Cell Contact	0.160686	0.0323062	2.3108
VEGFC_VEGFR2R3	VEGF	Secreted Signaling	1.58781	0.320265	2.30935
NCAM1_L1CAM	NCAM	Cell-Cell Contact	0.315833	0.0652774	2.27275
IL16_CD4	IL16	Secreted Signaling	0.260302	0.0540289	2.26627
WNT2B:FZD6_LRP6	WNT	Secreted Signaling	0.167483	0.0348865	2.26001
COL6A2_CD44	COLLAGEN	ECM-Receptor	4.12665	0.869155	2.24716
COL6A2:ITGA1_ITGB1	COLLAGEN	ECM-Receptor	1.45051	0.305602	2.24647
CDH5_CDH5	CDH5	Cell-Cell Contact	4.03126	0.853547	2.23955
ADGRE5_CD55	ADGRE5	Cell-Cell Contact	0.410172	0.0870336	2.23528
BMP5:ACVR1_BMPR2	BMP	Secreted Signaling	4.16893	0.885861	2.2344
CD99_CD99	CD99	Cell-Cell Contact	5.53506	1.17727	2.23306
IGF1_IGF1R	IGF	Secreted Signaling	5.30784	1.15497	2.20017
APP_CD74	APP	Cell-Cell Contact	15.804	3.49616	2.17641
SEMA3B:NRP1_PLXNA4	SEMA3	Secreted Signaling	0.226085	0.0517192	2.12595
LAMA4:ITGA1_ITGB1	LAMININ	ECM-Receptor	18.9173	4.37086	2.11369
LAMA3_SV2B	LAMININ	ECM-Receptor	0.354324	0.0818001	2.11354
LAMA3:ITGA1_ITGB1	LAMININ	ECM-Receptor	3.9746	0.926802	2.10036
LAMA3:ITGA9_ITGB1	LAMININ	ECM-Receptor	3.09156	0.734351	2.07364
LAMB2:ITGA7_ITGB1	LAMININ	ECM-Receptor	0.166674	0.0409848	2.02122
DLL4_NOTCH3	NOTCH	Cell-Cell Contact	1.02522	0.254171	2.01164
CSPG4:ITGA2_ITGB1	CSPG4	Cell-Cell Contact	0.0890165	0.0220335	2.00946
LAMA4:ITGA6_ITGB1	LAMININ	ECM-Receptor	9.66362	2.40449	2.00679
LAMA4:ITGA9_ITGB1	LAMININ	ECM-Receptor	12.3521	3.09342	1.99745
SEMA3D:NRP1_PLXNA4	SEMA3	Secreted Signaling	0.538845	0.135133	1.99469
BMP5:BMPR1A_ACVR2A	BMP	Secreted Signaling	2.40365	0.609565	1.9792
JAG2_NOTCH2	NOTCH	Cell-Cell Contact	0.238172	0.0617595	1.94554
HLA-E:CD94_NKG2C	MHC-I	Cell-Cell Contact	0.356437	0.0927082	1.94173
COL4A6:ITGA3_ITGB1	COLLAGEN	ECM-Receptor	0.0201221	0.00518964	1.93469
LAMA3:ITGA6_ITGB1	LAMININ	ECM-Receptor	1.88056	0.497594	1.91791
COL4A4_CD44	COLLAGEN	ECM-Receptor	2.62586	0.703707	1.8996
COL1A2_SDC4	COLLAGEN	ECM-Receptor	0.187043	0.0506681	1.88215
LAMC1_CD44	LAMININ	ECM-Receptor	8.56523	2.32945	1.87846
COL4A4:ITGA1_ITGB1	COLLAGEN	ECM-Receptor	0.92339	0.252941	1.86772
DLL4_NOTCH4	NOTCH	Cell-Cell Contact	0.914316	0.257878	1.82561
COL6A3_CD44	COLLAGEN	ECM-Receptor	4.00981	1.13714	1.81803
LAMA2:ITGA6_ITGB4	LAMININ	ECM-Receptor	4.11488	1.16948	1.81489
COL6A2:ITGA10_ITGB1	COLLAGEN	ECM-Receptor	9.03696	2.59345	1.80092
COL6A2:ITGA9_ITGB1	COLLAGEN	ECM-Receptor	6.85585	1.96812	1.80047
COL4A3_CD44	COLLAGEN	ECM-Receptor	1.68962	0.490269	1.78484
SEMA3C:NRP1_NRP2	SEMA3	Secreted Signaling	2.06527	0.602647	1.77677
COL4A3:ITGA1_ITGB1	COLLAGEN	ECM-Receptor	0.593378	0.173461	1.77375
COL6A3:ITGA1_ITGB1	COLLAGEN	ECM-Receptor	1.41576	0.415132	1.76969
LAMB1_CD44	LAMININ	ECM-Receptor	4.4053	1.29215	1.76939
COL4A1_CD44	COLLAGEN	ECM-Receptor	9.74965	2.91802	1.74033
SEMA6A_PLXNA4	SEMA6	Cell-Cell Contact	1.4219	0.429836	1.72573
COL4A1:ITGA1_ITGB1	COLLAGEN	ECM-Receptor	3.46823	1.04865	1.72556
COL4A2_CD44	COLLAGEN	ECM-Receptor	11.2165	3.42506	1.71139
SEMA3B:NRP1_PLXNA2	SEMA3	Secreted Signaling	0.721381	0.223184	1.69208
COL4A2:ITGA1_ITGB1	COLLAGEN	ECM-Receptor	3.98215	1.23747	1.68607
LAMA2:ITGA3_ITGB1	LAMININ	ECM-Receptor	3.73122	1.175	1.6669
COL6A1_SDC4	COLLAGEN	ECM-Receptor	0.0950263	0.0302646	1.64745
COL4A5_SDC4	COLLAGEN	ECM-Receptor	0.0761926	0.0246563	1.62375
SEMA3C:NRP1_PLXNA4	SEMA3	Secreted Signaling	1.21499	0.397781	1.61066
WNT2B:FZD4_LRP6	WNT	Secreted Signaling	0.242973	0.0812235	1.57964
MPZ_MPZL1	MPZ	Cell-Cell Contact	0.508589	0.173432	1.55158
LAMC1_SV2B	LAMININ	ECM-Receptor	1.83036	0.626413	1.54679
SEMA3D:NRP1_PLXNA2	SEMA3	Secreted Signaling	1.69289	0.5805	1.54396
COL6A6:ITGA3_ITGB1	COLLAGEN	ECM-Receptor	0.0664257	0.0228085	1.53803
VEGFC_VEGFR2	VEGF	Secreted Signaling	2.86098	0.998959	1.51792
TNXB:ITGA9_ITGB1	TENASCIN	ECM-Receptor	6.32064	2.21033	1.51577
LAMA4:ITGA7_ITGB1	LAMININ	ECM-Receptor	7.14668	2.52015	1.50373
HLA-E_KLRC2	MHC-I	Cell-Cell Contact	0.148473	0.052981	1.4849
NECTIN3_NECTIN2	NECTIN	Cell-Cell Contact	0.285193	0.102074	1.48142
COL4A4:ITGA10_ITGB1	COLLAGEN	ECM-Receptor	5.91489	2.11894	1.48097
COL6A3:ITGA9_ITGB1	COLLAGEN	ECM-Receptor	7.12968	2.5916	1.45996
JAG1_NOTCH1	NOTCH	Cell-Cell Contact	2.72172	0.996287	1.4498
FGF1_FGFR1	FGF	Secreted Signaling	2.44275	0.898889	1.44219
LAMC1:ITGA9_ITGB1	LAMININ	ECM-Receptor	11.2462	4.14302	1.44067
LAMC1:ITGA1_ITGB1	LAMININ	ECM-Receptor	16.7503	6.17594	1.43944
LAMB1_SV2B	LAMININ	ECM-Receptor	0.938624	0.346548	1.43723
COL6A3:ITGA10_ITGB1	COLLAGEN	ECM-Receptor	9.08591	3.41282	1.41264
COL4A3:ITGA10_ITGB1	COLLAGEN	ECM-Receptor	3.83238	1.47114	1.38125
COL4A4:ITGA9_ITGB1	COLLAGEN	ECM-Receptor	4.38927	1.6876	1.37895
COL4A6:ITGA1_ITGB1	COLLAGEN	ECM-Receptor	0.0318184	0.0124397	1.34788
COL4A6_CD44	COLLAGEN	ECM-Receptor	0.0917273	0.0362906	1.33536
EFNA5_EPHA7	EPHA	Cell-Cell Contact	0.744625	0.297807	1.32185
LAMA3:ITGA7_ITGB1	LAMININ	ECM-Receptor	1.29655	0.518885	1.32103
COL4A3:ITGA9_ITGB1	COLLAGEN	ECM-Receptor	2.87896	1.16807	1.30135
SEMA3A:NRP1_PLXNA4	SEMA3	Secreted Signaling	0.410829	0.169265	1.27875
COL4A1:ITGA10_ITGB1	COLLAGEN	ECM-Receptor	19.7951	8.18093	1.2748
LAMA5:ITGA6_ITGB4	LAMININ	ECM-Receptor	0.0824052	0.0341364	1.26895
COL4A2:ITGA10_ITGB1	COLLAGEN	ECM-Receptor	23.0945	9.70783	1.25032
LAMC1:ITGA6_ITGB1	LAMININ	ECM-Receptor	8.46723	3.63604	1.2195
LAMB1:ITGA9_ITGB1	LAMININ	ECM-Receptor	6.40919	2.77284	1.20875
LAMB1:ITGA1_ITGB1	LAMININ	ECM-Receptor	8.84219	3.83166	1.20641
VEGFC_VEGFR3	VEGF	Secreted Signaling	0.855844	0.377117	1.18212
SEMA6A_PLXNA2	SEMA6	Cell-Cell Contact	5.07685	2.2461	1.17648
SEMA3C:NRP1_PLXNA2	SEMA3	Secreted Signaling	3.83647	1.70973	1.16597
EFNB2_EPHB4	EPHB	Cell-Cell Contact	1.15499	0.517321	1.15859
WNT9A:FZD4_LRP5	WNT	Secreted Signaling	0.0278457	0.0124265	1.15764
COL4A1:ITGA9_ITGB1	COLLAGEN	ECM-Receptor	12.1107	5.49738	1.13946
BMP6:BMPR1A_BMPR2	BMP	Secreted Signaling	0.854616	0.393193	1.11984
LAMB1:ITGA6_ITGB1	LAMININ	ECM-Receptor	4.50686	2.07419	1.11954
SEMA3C_PLXND1	SEMA3	Secreted Signaling	2.24956	1.04412	1.10727
JAG1_NOTCH3	NOTCH	Cell-Cell Contact	3.79539	1.76374	1.10557
LAMA5:ITGA3_ITGB1	LAMININ	ECM-Receptor	0.0738304	0.0343049	1.10355
LAMA2_CD44	LAMININ	ECM-Receptor	15.8568	7.60838	1.05943
BMP6:BMPR1B_BMPR2	BMP	Secreted Signaling	0.0569235	0.0272733	1.05879
COL4A2:ITGA9_ITGB1	COLLAGEN	ECM-Receptor	13.9598	6.72557	1.05353
CD99_PILRA	CD99	Cell-Cell Contact	1.37455	0.674833	1.02625
COL4A6:ITGA10_ITGB1	COLLAGEN	ECM-Receptor	0.219503	0.108135	1.02073
LAMB2_DAG1	LAMININ	ECM-Receptor	0.0376253	0.0187505	1.00093
COL4A6:ITGA9_ITGB1	COLLAGEN	ECM-Receptor	0.168029	0.085312	0.977054
PTPRC_MRC1	CD45	Cell-Cell Contact	6.33402	3.24166	0.966368
COL6A2_SDC4	COLLAGEN	ECM-Receptor	0.148587	0.0768827	0.949672
NTF3_NTRK2	NT	Secreted Signaling	0.0742497	0.0388626	0.932236
COL6A6:ITGA1_ITGB1	COLLAGEN	ECM-Receptor	0.104402	0.0547108	0.930996
JAG1_NOTCH4	NOTCH	Cell-Cell Contact	3.39215	1.79854	0.915332
COL6A6_CD44	COLLAGEN	ECM-Receptor	0.298697	0.158487	0.913893
VEGFD_VEGFR2R3	VEGF	Secreted Signaling	0.0238257	0.0129731	0.871962
CD99_CD99L2	CD99	Cell-Cell Contact	0.390803	0.216715	0.850346
LAMC1:ITGA7_ITGB1	LAMININ	ECM-Receptor	6.61234	3.68482	0.843549
NRG3:ERBB2_ERBB4	NRG	Secreted Signaling	0.0589147	0.0329796	0.835131
SEMA3A:NRP1_PLXNA2	SEMA3	Secreted Signaling	1.28975	0.725829	0.829302
TNXB:ITGA8_ITGB1	TENASCIN	ECM-Receptor	1.04409	0.611647	0.771372
LAMA2_SV2B	LAMININ	ECM-Receptor	3.5104	2.10634	0.736868
FGF2_FGFR1	FGF	Secreted Signaling	0.62475	0.378827	0.721591
CADM1_CADM1	CADM	Cell-Cell Contact	1.87714	1.15512	0.70045
JAG2_NOTCH1	NOTCH	Cell-Cell Contact	0.103968	0.0651978	0.672424
FGF9_FGFR1	FGF	Secreted Signaling	0.0825873	0.0519358	0.668162
TNXB_SDC4	TENASCIN	ECM-Receptor	0.1337	0.0855694	0.643226
LAMB1:ITGA7_ITGB1	LAMININ	ECM-Receptor	3.39522	2.18506	0.63581
COL6A6:ITGA10_ITGB1	COLLAGEN	ECM-Receptor	0.705455	0.472984	0.576661
LAMA4_DAG1	LAMININ	ECM-Receptor	1.65211	1.10987	0.573873
COL4A4_SDC4	COLLAGEN	ECM-Receptor	0.0951313	0.0640099	0.570887
COL6A6:ITGA9_ITGB1	COLLAGEN	ECM-Receptor	0.546876	0.373696	0.549228
VEGFA_VEGFR2	VEGF	Secreted Signaling	0.355142	0.251122	0.499843
LAMA5_CD44	LAMININ	ECM-Receptor	0.336096	0.239212	0.490409
PECAM1_PECAM1	PECAM1	Cell-Cell Contact	17.5304	12.4811	0.490114
COL6A3_SDC4	COLLAGEN	ECM-Receptor	0.147188	0.105521	0.479751
COL4A3_SDC4	COLLAGEN	ECM-Receptor	0.0607564	0.0437104	0.474133
COL4A1_SDC4	COLLAGEN	ECM-Receptor	0.358899	0.265397	0.435287
C3:ITGAM_ITGB2	COMPLEMENT	Secreted Signaling	0.0612941	0.0460978	0.410276
COL4A2_SDC4	COLLAGEN	ECM-Receptor	0.413688	0.313632	0.399362
WNT2B:FZD4_LRP5	WNT	Secreted Signaling	0.149477	0.114374	0.385874
NCAM1_FGFR1	NCAM	Cell-Cell Contact	2.6842	2.10517	0.35054
LAMA3_DAG1	LAMININ	ECM-Receptor	0.300224	0.236173	0.346067
JAG2_NOTCH3	NOTCH	Cell-Cell Contact	0.147276	0.118183	0.317263
BMP5:BMPR1A_BMPR2	BMP	Secreted Signaling	5.41596	4.42768	0.290661
EFNA5_EPHA3	EPHA	Cell-Cell Contact	5.81146	4.81366	0.271761
EFNB2_EPHA4	EPHB	Cell-Cell Contact	2.64179	2.25663	0.227332
PDGFB_PDGFRB	PDGF	Secreted Signaling	1.62586	1.39494	0.22098
BMP5:BMPR1B_BMPR2	BMP	Secreted Signaling	0.359645	0.318576	0.174885
LAMA2:ITGA9_ITGB1	LAMININ	ECM-Receptor	12.9314	11.4569	0.174659
LAMA5:ITGA1_ITGB1	LAMININ	ECM-Receptor	0.803227	0.713278	0.171321
ANGPT1_TEK	ANGPT	Secreted Signaling	1.82891	1.62438	0.171082
LAMA5_SV2B	LAMININ	ECM-Receptor	0.0693143	0.0623681	0.152112
LAMA5:ITGA9_ITGB1	LAMININ	ECM-Receptor	0.615648	0.561565	0.132631
JAG2_NOTCH4	NOTCH	Cell-Cell Contact	0.1298	0.119872	0.114699
VEGFD_VEGFR2	VEGF	Secreted Signaling	0.0442192	0.0409627	0.110102
PDGFC_PDGFRA	PDGF	Secreted Signaling	1.8611	1.74683	0.0914073
COL4A6_SDC4	COLLAGEN	ECM-Receptor	0.00319521	0.00310927	0.0381257
LAMA5:ITGA6_ITGB1	LAMININ	ECM-Receptor	0.376216	0.382313	-0.0231869
LAMA2:ITGA6_ITGB1	LAMININ	ECM-Receptor	11.6517	11.8667	-0.0263704
NRG2_ERBB3	NRG	Secreted Signaling	0.0994548	0.101663	-0.0316458
VEGFA_VEGFR1R2	VEGF	Secreted Signaling	0.477363	0.504899	-0.0808917
LAMA2:ITGA7_ITGB1	LAMININ	ECM-Receptor	12.3802	13.1588	-0.0879982
NAMPT_INSR	VISFATIN	Secreted Signaling	1.11493	1.18763	-0.0911248
LAMA2:ITGA1_ITGB1	LAMININ	ECM-Receptor	19.7619	21.3635	-0.112428
GAS6_AXL	GAS	Secreted Signaling	1.28748	1.39313	-0.11377
PDGFB_PDGFRA	PDGF	Secreted Signaling	0.816493	0.888056	-0.121196
CDH2_CDH2	CDH	Cell-Cell Contact	2.64464	2.98513	-0.174713
LAMC1_DAG1	LAMININ	ECM-Receptor	1.49023	1.69855	-0.188763
PDGFA_PDGFRB	PDGF	Secreted Signaling	0.181287	0.209432	-0.208099
NRXN3_NLGN1	NRXN	Cell-Cell Contact	2.87506	3.33576	-0.214419
NCAM1_NCAM2	NCAM	Cell-Cell Contact	5.3617	6.23343	-0.217333
FGF7_FGFR1	FGF	Secreted Signaling	0.150452	0.182162	-0.275753
NEGR1_NEGR1	NEGR	Cell-Cell Contact	8.7442	10.703	-0.29162
PDGFD_PDGFRB	PDGF	Secreted Signaling	3.31412	4.06053	-0.293032
NTF3_NTRK3	NT	Secreted Signaling	0.100492	0.123786	-0.300495
VEGFD_VEGFR3	VEGF	Secreted Signaling	0.0127326	0.0157402	-0.303779
GAS6_MERTK	GAS	Secreted Signaling	1.44989	1.78976	-0.303809
LAMB1_DAG1	LAMININ	ECM-Receptor	0.773215	0.971055	-0.328645
COL6A6_SDC4	COLLAGEN	ECM-Receptor	0.0106338	0.013699	-0.362411
PTPRM_PTPRM	PTPRM	Cell-Cell Contact	42.2072	55.5247	-0.395641
HSPG2_DAG1	HSPG	ECM-Receptor	1.41007	1.8698	-0.40709
PDGFA_PDGFRA	PDGF	Secreted Signaling	0.0901851	0.132774	-0.557497
NRG3_ERBB4	NRG	Secreted Signaling	0.304811	0.466064	-0.612449
LAMA5:ITGA7_ITGB1	LAMININ	ECM-Receptor	0.2594	0.396963	-0.613632
NCAM1_NCAM1	NCAM	Cell-Cell Contact	3.32605	5.4226	-0.705156
C3:ITGAX_ITGB2	COMPLEMENT	Secreted Signaling	0.0429003	0.0767376	-0.837467
VEGFA_VEGFR1	VEGF	Secreted Signaling	0.824527	1.49065	-0.854223
NRG2:ERBB2_ERBB4	NRG	Secreted Signaling	0.0538941	0.10016	-0.892877
NRXN1_NLGN1	NRXN	Cell-Cell Contact	1.83012	3.71653	-1.02198
LAMA2_DAG1	LAMININ	ECM-Receptor	2.59815	5.44136	-1.06646
LAMA5_DAG1	LAMININ	ECM-Receptor	0.058638	0.181415	-1.62773
EFNA5_EPHA4	EPHA	Cell-Cell Contact	2.41087	7.56072	-1.64893
NRG2_ERBB4	NRG	Secreted Signaling	0.278783	1.30193	-2.22303
EGF_EGFR	EGF	Secreted Signaling	0.166807	1.11376	-2.73845
