# Supplementary material for: Lineage-specific regulatory changes in hypertrophic cardiomyopathy unraveled by single-nucleus RNA-seq and spatial transcriptomics
Source: Cell Discov. 2023 Jan 17;9:6. doi: 10.1038/s41421-022-00490-3 (PMC9842679; doi:10.1038/s41421-022-00490-3)
Supplement: Supplementary file 15 — Table S14 [file 41421_2022_490_MOESM15_ESM.xlsx]

## Sheet: Sheet1
Table S14. Transcriptomic dynamics during the change from non-fibrotic to fibrotic states of cardiac tissues in HCM identified by spatial pseudotime analysis.
gene	p_value	morans_test_statistic	morans_I	q_value
MT-CO1	0	184.697	0.810581	0
MT-CO3	0	181.191	0.795182	0
MT-ATP6	0	180.927	0.794025	0
MT-ND3	0	176.76	0.775164	0
MT-CYB	0	172.87	0.758626	0
MT-CO2	0	172.563	0.757276	0
MT-ND4	0	163.742	0.718539	0
MT-ND1	0	145.622	0.637525	0
DCN	0	134.072	0.588224	0
MT-ND2	0	111.08	0.486259	0
MGP	0	108.52	0.476097	0
CCDC80	0	101.953	0.447361	0
BGN	0	101.22	0.444129	0
MYOZ2	0	101.235	0.444124	0
LUM	0	97.681	0.428562	0
RPL13	0	97.3769	0.426919	0
MYL2	0	94.5284	0.414645	0
MT-ND5	0	94.5641	0.413988	0
MT-ATP8	0	94.1898	0.413264	0
YBX1	0	94.1009	0.412846	0
GSN	0	92.2933	0.404777	0
AEBP1	0	90.1013	0.395347	0
CST3	0	90.0394	0.394871	0
TPM1	0	89.3882	0.390895	0
TTN	0	88.0547	0.385983	0
FTL	0	87.181	0.382271	0
COL1A2	0	83.6176	0.366852	0
EEF1A1	0	83.3012	0.365216	0
LMOD2	0	79.1951	0.347435	0
PRELP	0	78.5889	0.344801	0
COL6A2	0	76.9706	0.337654	0
S100A6	0	74.464	0.326505	0
C7	0	73.5874	0.32283	0
MT-ND4L	0	73.0842	0.320266	0
PDE4DIP	0	71.9852	0.315773	0
IGFBP7	0	71.0207	0.311292	0
YBX3	0	70.8354	0.310751	0
NDUFB1	0	70.4914	0.309179	0
RYR2	0	69.9289	0.306781	0
CFD	0	69.6857	0.305687	0
UQCRH	0	69.5708	0.305099	0
ATP5PD	0	69.4014	0.304445	0
COX5A	0	68.9997	0.302626	0
UQCRB	0	67.8404	0.297356	0
FHL2	0	67.7128	0.296998	0
ATP5F1C	0	67.4899	0.296066	0
COX7C	0	67.4198	0.295519	0
PDLIM5	0	66.4905	0.291659	0
NDUFA1	0	66.3692	0.291057	0
MYL12A	0	65.3872	0.286494	0
PI16	0	65.0871	0.28552	0
MRPL33	0	65.0041	0.285152	0
ATP2A2	0	64.6415	0.283529	0
FBLN1	0	64.5025	0.282951	0
ATP5MC3	0	64.5191	0.282948	0
FMOD	0	64.2707	0.281918	0
CKMT2	0	64.1232	0.281265	0
NEBL	0	64.052	0.280976	0
SLC25A4	0	63.7935	0.279571	0
ACTA1	0	62.9365	0.275706	0
MDH1	0	62.6355	0.274717	0
DES	0	62.4216	0.273074	0
ATP5PO	0	61.98	0.271842	0
TNXB	0	61.946	0.271728	0
NDUFB4	0	61.9304	0.27162	0
NDUFAB1	0	61.6394	0.270376	0
NDUFS5	0	60.894	0.267028	0
CYCS	0	60.6511	0.266035	0
TNNI3	0	60.7089	0.265502	0
CFH	0	59.946	0.262937	0
SMPX	0	59.7899	0.262262	0
VIM	0	59.4321	0.260619	0
LTBP4	0	59.3012	0.260102	0
NDUFB3	0	59.0594	0.259055	0
CRYAB	0	59.1562	0.258542	0
SORBS2	0	58.934	0.25851	0
ISCU	0	58.2585	0.255521	0
CSRP3	0	58.1256	0.254852	0
CASQ2	0	58.0259	0.254503	0
C1R	0	57.8004	0.253528	0
CMYA5	0	57.7427	0.253245	0
RPL36	0	57.6736	0.252721	0
MPC1	0	57.6135	0.25271	0
RPLP1	0	57.3488	0.250745	0
PLN	0	56.839	0.249027	0
ATP5MG	0	56.5583	0.248004	0
SH3RF2	0	56.4225	0.247437	0
ATP5PF	0	56.3849	0.247185	0
NDUFC1	0	56.1242	0.246165	0
ANKRD1	0	56.1299	0.24604	0
RPL26	0	55.8689	0.244928	0
ATP5IF1	0	55.0701	0.241499	0
NDUFA6	0	54.8726	0.240673	0
SERPINF1	0	54.4964	0.239022	0
FABP3	0	54.3646	0.238195	0
TECRL	0	54.2864	0.238097	0
NPPA	0	54.2268	0.237814	0
TIMP1	0	54.1499	0.237503	0
NDUFA4	0	54.2146	0.237426	0
LDB3	0	53.3353	0.233879	0
ADIRF	0	53.1998	0.233306	0
MB	0	52.919	0.231389	0
MICOS10	0	52.7501	0.231358	0
VDAC2	0	51.817	0.227265	0
ATP5MD	0	51.4852	0.225669	0
COL3A1	0	51.3972	0.225415	0
COX17	0	51.029	0.223808	0
LPL	0	50.9616	0.223509	0
COL1A1	0	50.9445	0.223428	0
NBL1	0	50.7954	0.222773	0
DBI	0	50.7666	0.222644	0
ATP5MPL	0	50.6256	0.22194	0
ACTC1	0	50.68	0.221357	0
COX20	0	50.4008	0.22105	0
HSPB3	0	50.2846	0.220539	0
LGALS1	0	49.9774	0.219021	0
CAST	0	49.9369	0.21901	0
PTN	0	49.9316	0.218969	0
TRDN	0	49.8676	0.218705	0
NDUFA12	0	49.5574	0.217344	0
COX7A2	0	49.3545	0.216412	0
TMSB10	0	49.069	0.214986	0
LDHB	0	48.5948	0.213043	0
TNNT2	0	48.7686	0.212996	0
TAGLN	0	48.0972	0.21093	0
SLC8A1	0	47.9461	0.21027	0
DSTN	0	47.7609	0.209433	0
COX7B	0	47.7531	0.209273	0
TMA7	0	47.7072	0.209198	0
COMP	0	47.5265	0.20837	0
SERPING1	0	47.3962	0.207849	0
ASAH1	0	47.2799	0.207322	0
GNG5	0	47.1705	0.206855	0
ACTN2	0	47.1375	0.206641	0
COX6C	0	47.1059	0.20644	0
NDUFB9	0	46.9165	0.205725	0
MYH7	0	46.8873	0.205552	0
HSPB8	0	46.8215	0.205334	0
RPS28	0	46.8043	0.204801	0
MGST3	0	46.6405	0.204492	0
MYOM2	0	46.5136	0.203967	0
IGFBP4	0	46.4153	0.203545	0
RPL10	0	46.4029	0.203087	0
DPT	0	45.5649	0.199809	0
MXRA8	0	45.5265	0.199636	0
RPL35A	0	45.3948	0.198915	0
TPT1	0	45.2397	0.197765	0
PPM1K	0	44.9975	0.197326	0
VDAC1	0	44.8433	0.196649	0
MYZAP	0	44.7145	0.196076	0
ATP5MF	0	44.7172	0.196066	0
IDH2	0	43.8409	0.192241	0
IGFBP6	0	43.7775	0.191958	0
ZNF106	0	43.6997	0.191625	0
PKP2	0	43.6413	0.191372	0
NDUFB5	0	43.633	0.191335	0
ENO3	0	43.5531	0.190971	0
CFL2	0	43.518	0.19083	0
ATP5F1A	0	43.4869	0.190631	0
TOMM7	0	43.354	0.190055	0
PPP1R12B	0	43.3045	0.189892	0
SLC25A3	0	43.3033	0.189836	0
NDUFB10	0	43.1334	0.189103	0
EIF1	0	43.0263	0.188579	0
PEBP1	0	42.6608	0.187061	0
RPL18A	0	42.6329	0.18673	0
RETREG1	0	42.2461	0.185232	0
SOD1	0	42.1564	0.184839	0
NDUFV2	0	42.1393	0.18477	0
MFAP4	0	42.1261	0.18471	0
GJA1	0	42.1067	0.184634	0
RPL38	0	41.9533	0.183849	0
XIRP2	0	41.8094	0.183327	0
ACTB	0	41.4259	0.181603	0
UQCRFS1	0	41.3672	0.181379	0
COL14A1	0	41.3133	0.181125	0
CD36	0	41.2415	0.180825	0
FGF12	0	41.0661	0.18005	0
NPPB	0	40.9963	0.179746	0
SLIRP	0	40.8813	0.179253	0
RPS25	0	40.8518	0.178999	0
RPL24	0	40.8379	0.178986	0
GNAS	0	40.7135	0.178425	0
RPS20	0	40.5538	0.177766	0
NMRK2	0	40.5421	0.177751	0
PCOLCE	0	40.0496	0.17559	0
ATP5MC2	0	39.954	0.175155	0
HEBP2	0	39.6438	0.173819	0
TNNC1	0	39.707	0.173425	0
GTF3A	0	39.0738	0.171316	0
PKIA	0	38.8014	0.170118	0
EIF1B	0	38.682	0.169597	0
ATP5F1E	0	38.6717	0.169376	0
UQCRC2	0	38.5678	0.169094	0
ISLR	0	38.3782	0.168239	0
PLAC9	0	38.3639	0.168193	0
NDUFA8	0	38.0195	0.166689	0
MRC2	0	37.9814	0.166498	0
UQCR10	0	37.9899	0.166468	0
SERF2	0	37.9284	0.16605	0
RPS15A	0	37.7711	0.1655	0
NIPSNAP2	0	37.7038	0.165302	0
NEXN	0	37.5998	0.164845	0
ATP5PB	0	37.5434	0.164598	0
RPL37	5.69381e-308	37.4943	0.164173	5.84674e-306
ATP5F1B	3.27789e-307	37.4477	0.164079	3.34975e-305
NNT	1.14106e-305	37.3528	0.163761	1.1605e-303
SFRP4	2.18012e-305	37.3355	0.163623	2.2067e-303
ACO2	6.29383e-303	37.1835	0.16301	6.34037e-301
G0S2	5.30671e-302	37.1262	0.162763	5.32073e-300
LTBP3	1.91079e-301	37.0917	0.162611	1.90684e-299
C1S	7.26346e-299	36.9313	0.161898	7.21458e-297
RPS11	6.30534e-296	36.7478	0.160963	6.23378e-294
MFGE8	9.20171e-295	36.6748	0.160754	9.05517e-293
RPS26	1.13085e-293	36.6064	0.16046	1.10771e-291
NDUFB8	4.42965e-293	36.5691	0.160311	4.31911e-291
NDUFB2	2.05291e-292	36.5272	0.160059	1.99254e-290
CRLF1	1.95024e-291	36.4656	0.159801	1.88428e-289
RPS9	1.02492e-289	36.3568	0.159224	9.85775e-288
HSPB7	4.80208e-289	36.3144	0.159029	4.59788e-287
ACTG1	3.16575e-288	36.2624	0.158961	3.01755e-286
INMT	1.00217e-287	36.2307	0.158814	9.50984e-286
RPS15	1.0202e-284	36.0391	0.157798	9.63797e-283
MT-ND6	7.1627e-284	35.9851	0.157738	6.73674e-282
RPL28	3.84244e-282	35.8743	0.157102	3.59801e-280
SNRPN	2.12922e-280	35.7623	0.156777	1.98503e-278
MRPS36	1.11919e-278	35.6514	0.156289	1.03884e-276
SDHB	2.27987e-274	35.3723	0.155065	2.107e-272
TCAP	1.47736e-273	35.3194	0.154435	1.35942e-271
TIMP2	2.91383e-273	35.3002	0.154745	2.66967e-271
EIF3K	2.32508e-270	35.1106	0.153911	2.12111e-268
LRP1	5.04986e-267	34.8912	0.152947	4.58717e-265
RPS24	4.84938e-266	34.8264	0.152532	4.38632e-264
IFITM3	1.92044e-265	34.7869	0.152484	1.7297e-263
RPL23A	1.4202e-264	34.7294	0.152148	1.27375e-262
MPC2	3.17823e-263	34.6398	0.151849	2.83851e-261
OST4	4.37281e-263	34.6306	0.151786	3.88906e-261
SDHA	5.12206e-262	34.5596	0.151496	4.53644e-260
RPL37A	7.6976e-262	34.5478	0.151122	6.78922e-260
GOT1	3.07465e-261	34.5077	0.15127	2.70061e-259
CCL14	9.87765e-258	34.2731	0.150056	8.6403e-256
GHITM	3.71032e-257	34.2345	0.150067	3.23223e-255
PGAM2	2.00165e-254	34.0504	0.149236	1.73662e-252
HLA-B	6.63213e-254	34.0152	0.149045	5.73059e-252
RPL34	2.16417e-251	33.8448	0.148236	1.86241e-249
LTBP2	3.48438e-248	33.6261	0.147387	2.98645e-246
COX14	1.64269e-247	33.58	0.147195	1.40229e-245
PFKM	6.32534e-247	33.5399	0.14702	5.37806e-245
FTH1	3.19872e-246	33.4916	0.146415	2.70885e-244
B2M	3.13605e-245	33.4234	0.146381	2.64523e-243
MASP1	5.13323e-245	33.4087	0.146443	4.31273e-243
SMYD2	1.30724e-244	33.3807	0.146318	1.09397e-242
HHATL	3.45557e-243	33.2825	0.14589	2.88046e-241
HADHB	6.11702e-243	33.2654	0.145814	5.07903e-241
ZNF91	6.9454e-242	33.1923	0.145478	5.74441e-240
MMP2	7.73477e-242	33.1891	0.145477	6.37249e-240
RPL17	4.03427e-239	33.0002	0.144566	3.31091e-237
EIF1AY	1.10029e-238	32.9698	0.144516	8.99528e-237
YWHAE	1.31228e-238	32.9645	0.144494	1.06873e-236
FN1	2.29223e-237	32.8777	0.144108	1.85968e-235
CCN2	1.75826e-236	32.8157	0.143816	1.42105e-234
TMSB4X	4.99477e-235	32.7136	0.143328	4.02155e-233
SPARC	1.80186e-234	32.6744	0.143203	1.44529e-232
COX6B1	4.6695e-234	32.6453	0.142982	3.73139e-232
COL6A1	2.1055e-233	32.5992	0.142886	1.6762e-231
PPDPF	4.91121e-233	32.5732	0.142771	3.89525e-231
SPARCL1	5.85562e-232	32.4971	0.142412	4.62703e-230
RPS23	4.73873e-230	32.3618	0.141713	3.73061e-228
COX6A2	6.62268e-229	32.2802	0.140874	5.19453e-227
S100A1	8.00065e-228	32.203	0.141	6.25228e-226
LRRC39	1.97676e-227	32.175	0.141016	1.53912e-225
PDCD5	2.43765e-227	32.1685	0.140998	1.89105e-225
ECM1	1.23769e-225	32.0463	0.14044	9.56668e-224
TIMM8B	3.70841e-223	31.868	0.139674	2.85602e-221
CRIP1	1.45377e-222	31.8251	0.139486	1.11557e-220
NDUFA3	2.40688e-222	31.8093	0.139396	1.84031e-220
SLC16A7	5.8518e-222	31.7814	0.139281	4.45828e-220
ENG	7.10465e-221	31.7028	0.138948	5.39345e-219
RPL14	4.98132e-220	31.6414	0.138649	3.76807e-218
CALM1	8.27503e-220	31.6254	0.13861	6.23737e-218
RPL27	1.68866e-219	31.6028	0.138462	1.26835e-217
PSMA7	5.16275e-219	31.5675	0.13836	3.86407e-217
ATP1B1	1.32396e-216	31.3914	0.137583	9.8744e-215
RPL10A	9.27674e-216	31.3294	0.137279	6.89463e-214
RCAN2	6.46899e-215	31.2674	0.137039	4.79111e-213
RPL18	1.87452e-213	31.1597	0.136481	1.3835e-211
RPL3	4.14489e-213	31.1342	0.136436	3.04857e-211
SELENOK	2.03109e-212	31.0832	0.136233	1.48872e-210
ATP5ME	5.40164e-212	31.0518	0.135931	3.94561e-210
BOLA3	1.08446e-209	30.8807	0.13534	7.89424e-208
CDH2	2.96791e-209	30.8481	0.135199	2.1531e-207
BNIP3	1.7116e-207	30.7165	0.134623	1.23747e-205
UQCRQ	9.51553e-206	30.5856	0.13388	6.85634e-204
NDRG4	1.82229e-205	30.5644	0.133954	1.3086e-203
TRIM63	4.52625e-205	30.5346	0.133816	3.2394e-203
BZW2	8.92656e-205	30.5124	0.133722	6.36721e-203
NDUFB6	1.34951e-204	30.4988	0.133668	9.59368e-203
PRKAA2	3.55467e-204	30.4671	0.133524	2.5186e-202
DECR1	1.93402e-203	30.4115	0.133284	1.36576e-201
SDHD	2.13733e-201	30.2566	0.132601	1.50434e-199
RPS29	3.36268e-201	30.2416	0.13234	2.35898e-199
HLA-E	9.29191e-201	30.208	0.132385	6.497e-199
NDUFV3	8.3879e-200	30.1352	0.132071	5.84568e-198
RPL13A	1.67516e-198	30.0358	0.131447	1.16363e-196
EFEMP1	2.88997e-198	30.0176	0.131521	2.00095e-196
MAP3K20	6.05932e-198	29.993	0.131447	4.18172e-196
TPM2	9.80627e-198	29.9769	0.131358	6.7457e-196
ASPN	4.82634e-197	29.9238	0.131135	3.30931e-195
RPL36A	2.60936e-196	29.8674	0.130873	1.78342e-194
RPL8	3.86875e-196	29.8542	0.130672	2.63571e-194
PCBD1	2.79516e-195	29.788	0.130545	1.89821e-193
TAGLN2	2.20517e-193	29.6411	0.1299	1.49277e-191
S100A4	6.33615e-192	29.5278	0.129402	4.27559e-190
CXCL12	7.75226e-192	29.5209	0.129368	5.21462e-190
LAPTM4B	1.26232e-191	29.5044	0.129302	8.46432e-190
MLIP	9.54915e-188	29.2005	0.127958	6.38292e-186
DBNDD2	9.99677e-188	29.199	0.127961	6.66117e-186
FBLN2	4.93338e-187	29.1443	0.127712	3.277e-185
MDH2	1.67452e-186	29.1024	0.127534	1.10884e-184
MYBPC3	2.99915e-186	29.0824	0.127347	1.97981e-184
SOD2	1.70841e-184	28.9432	0.126837	1.12427e-182
PDLIM3	5.48979e-183	28.8232	0.126312	3.60158e-181
CKB	1.97656e-181	28.6988	0.125754	1.29273e-179
MLF1	6.9033e-180	28.5748	0.125209	4.50112e-178
NRAP	8.72819e-179	28.486	0.124817	5.67359e-177
RPS13	1.24892e-178	28.4735	0.124675	8.09364e-177
RPS7	1.15498e-177	28.3953	0.124404	7.46208e-176
PRKAR1A	1.55682e-177	28.3848	0.124386	1.00278e-175
RPL39	5.33994e-177	28.3414	0.124044	3.42918e-175
SRP14	6.37754e-177	28.3352	0.124162	4.08316e-175
ATP5MC1	1.28981e-176	28.3103	0.12405	8.23312e-175
ANAPC16	1.92697e-175	28.2148	0.12364	1.22634e-173
POSTN	3.00424e-175	28.199	0.123542	1.90621e-173
GAPDH	2.50644e-174	28.1238	0.122716	1.58562e-172
RPL4	2.83552e-173	28.0375	0.122789	1.78848e-171
NDUFA5	7.03187e-173	28.0051	0.12272	4.42217e-171
MYL6	7.57686e-173	28.0025	0.122667	4.75085e-171
C3	1.41118e-172	27.9803	0.122591	8.82236e-171
CD81	1.41921e-171	27.8978	0.122227	8.84657e-170
RPL35	5.6434e-171	27.8483	0.121904	3.50749e-169
NCAM1	4.57236e-170	27.7732	0.1217	2.83353e-168
PARK7	1.1612e-169	27.7397	0.121554	7.17515e-168
CAMTA1	2.69415e-169	27.7093	0.121418	1.65991e-167
RPS27A	6.27271e-169	27.6789	0.121189	3.85355e-167
FHL1	1.12177e-168	27.6579	0.121174	6.87158e-167
NUDT4	2.8117e-168	27.6247	0.121047	1.7174e-166
ALDOA	4.59455e-168	27.6069	0.120971	2.79833e-166
HSPA8	4.65365e-168	27.6065	0.120956	2.82623e-166
IGFBP2	2.01871e-167	27.5533	0.120734	1.2225e-165
RBPMS2	2.71238e-167	27.5426	0.120682	1.63791e-165
CNBP	2.86352e-167	27.5407	0.12068	1.72428e-165
COX4I1	4.90601e-166	27.4374	0.120052	2.94583e-164
BTF3	5.69042e-166	27.432	0.120203	3.4072e-164
ADPRHL1	1.30694e-165	27.4018	0.120069	7.80348e-164
CHCHD3	1.55125e-165	27.3955	0.120033	9.23623e-164
AK1	1.03731e-163	27.2419	0.11935	6.15895e-162
RPL22	1.83619e-163	27.2209	0.119249	1.08719e-161
RPL23	7.32139e-163	27.1701	0.119027	4.32288e-161
MYLK3	1.13576e-162	27.154	0.118976	6.68747e-161
RPL12	5.63273e-162	27.095	0.118644	3.30744e-160
ACKR1	1.96347e-161	27.049	0.118356	1.14974e-159
NACA	6.82744e-160	26.9176	0.117929	3.98692e-158
TXLNB	1.11616e-159	26.8994	0.117853	6.50003e-158
HINT1	1.48089e-158	26.8032	0.117441	8.60052e-157
TMOD1	5.56424e-158	26.7539	0.117221	3.22271e-156
RPS27L	1.65026e-157	26.7133	0.117047	9.53204e-156
SNX3	2.12427e-157	26.7038	0.117006	1.22367e-155
SELENOM	2.16431e-157	26.7031	0.116999	1.24337e-155
NDUFC2	2.50262e-157	26.6977	0.116979	1.43384e-155
HIGD1A	4.3299e-156	26.5909	0.11651	2.4741e-154
HLA-A	1.79711e-155	26.5374	0.116261	1.02137e-153
MRAS	7.26898e-155	26.4847	0.116036	4.12025e-153
ABI3BP	3.69203e-154	26.4234	0.115739	2.08718e-152
ACAT1	9.35554e-154	26.3882	0.11562	5.27483e-152
RPL11	2.77292e-153	26.3471	0.115363	1.55929e-151
PODN	1.57548e-152	26.2811	0.115124	8.836e-151
PDE1C	6.45122e-150	26.0516	0.11413	3.60861e-148
SUCLG1	7.62827e-150	26.0452	0.114113	4.25582e-148
MXRA5	1.16972e-149	26.0288	0.114017	6.50881e-148
CILP	1.1941e-149	26.028	0.113995	6.62707e-148
ADI1	1.70432e-148	25.9258	0.11359	9.40964e-147
NDUFS4	2.03167e-148	25.919	0.113556	1.11879e-146
HSPB6	8.68263e-148	25.863	0.113301	4.76894e-146
HSPG2	2.43677e-147	25.8232	0.113136	1.33495e-145
PDHA1	3.01037e-147	25.815	0.113102	1.64495e-145
ARHGAP5	5.67692e-147	25.7904	0.112986	3.09407e-145
HSPA5	1.39465e-145	25.6662	0.112449	7.58178e-144
RNASE1	3.49885e-145	25.6304	0.112279	1.89724e-143
C1QA	6.45239e-145	25.6065	0.11218	3.48987e-143
COPS9	1.21573e-144	25.5818	0.11208	6.55876e-143
HSPE1	9.04893e-143	25.413	0.111338	4.86947e-141
RPS8	2.49376e-141	25.2824	0.110685	1.33857e-139
RPL5	5.84198e-141	25.2488	0.11059	3.12789e-139
ABLIM1	3.6832e-140	25.1759	0.110296	1.96709e-138
SLMAP	8.86096e-139	25.0494	0.109739	4.72052e-137
MYL9	1.03775e-138	25.0431	0.109595	5.51462e-137
NUPR1	9.51568e-138	24.9546	0.109321	5.04402e-136
LMOD3	2.23706e-137	24.9204	0.109159	1.18286e-135
CD74	8.04729e-137	24.869	0.108938	4.24449e-135
RPL30	1.57771e-136	24.842	0.108702	8.28043e-135
MT1X	4.9936e-136	24.7957	0.108619	2.61438e-134
MYH7B	7.65151e-136	24.7785	0.108547	3.99608e-134
HLA-C	6.48035e-135	24.6922	0.108165	3.37614e-133
IFITM2	9.48526e-135	24.6768	0.108104	4.92955e-133
COL18A1	1.10421e-134	24.6707	0.108074	5.72465e-133
RPL19	4.79543e-134	24.6112	0.107728	2.48009e-132
RPL6	1.01842e-133	24.5806	0.107653	5.25427e-132
LMO7	1.18465e-132	24.4807	0.10724	6.09706e-131
VDAC3	1.51611e-132	24.4707	0.107198	7.78414e-131
PLTP	5.61427e-132	24.4172	0.106958	2.87559e-130
CD99	1.10781e-131	24.3894	0.106834	5.66049e-130
PTP4A3	1.52187e-130	24.2819	0.10637	7.75755e-129
APOBEC2	1.25054e-129	24.1952	0.105974	6.35918e-128
CSDE1	2.66628e-129	24.1639	0.105852	1.34939e-127
AOPEP	4.93741e-129	24.1384	0.105741	2.49287e-127
RPL3L	1.53522e-128	24.0915	0.105533	7.73285e-127
RHOQ	1.95157e-128	24.0815	0.105492	9.80674e-127
PTMS	4.71953e-128	24.0449	0.10533	2.366e-126
NDUFS1	1.36007e-127	24.0009	0.105136	6.80227e-126
SMIM4	3.68039e-126	23.8633	0.104534	1.83639e-124
ETFA	2.60396e-125	23.7814	0.104173	1.29625e-123
CRYM	1.32486e-124	23.713	0.103867	6.57974e-123
HRC	8.75713e-124	23.6333	0.103512	4.33896e-122
POMP	2.32515e-123	23.5921	0.103344	1.14938e-121
RBM24	1.99207e-122	23.501	0.102924	9.82445e-121
PDLIM1	1.99833e-122	23.5009	0.102943	9.83255e-121
BSG	1.15199e-121	23.4263	0.102561	5.65514e-120
PAM	7.10745e-120	23.25	0.10184	3.47301e-118
EIF4G2	4.81663e-119	23.1677	0.101479	2.34822e-117
RPS4X	2.43583e-118	23.0978	0.101142	1.18481e-116
SLC25A5	6.15719e-118	23.0577	0.100988	2.98807e-116
LGALS3	7.54028e-118	23.0489	0.100957	3.65094e-116
PNRC1	2.23241e-117	23.0019	0.100751	1.07846e-115
FAM162A	2.01389e-115	22.8057	0.0998878	9.68489e-114
THBS4	4.29117e-115	22.7725	0.099743	2.05899e-113
CPT1B	1.29796e-114	22.724	0.0995301	6.21383e-113
SKP1	1.46774e-114	22.7186	0.0995052	7.01084e-113
CHCHD2	3.91195e-114	22.6755	0.0993123	1.8644e-112
OGN	6.12157e-114	22.6558	0.0992119	2.91096e-112
LAMTOR5	8.96891e-114	22.6389	0.0991585	4.25543e-112
FITM1	1.33957e-113	22.6212	0.0990809	6.34162e-112
UQCRC1	1.97756e-113	22.604	0.0989967	9.34113e-112
DNAJC15	2.47831e-113	22.5941	0.098956	1.16805e-111
MYH6	2.95332e-113	22.5863	0.0989273	1.38884e-111
CHPF	9.30441e-113	22.5356	0.0987011	4.35627e-111
HSPB1	1.34085e-112	22.5194	0.09854	6.26396e-111
AFG3L2	5.51773e-112	22.4566	0.0983472	2.57204e-110
MSRB2	1.81942e-111	22.4035	0.0981239	8.46247e-110
AHNAK	1.16613e-110	22.3206	0.0977589	5.41207e-109
GLRX5	1.60069e-110	22.3064	0.0976926	7.4127e-109
TMEM258	2.22497e-110	22.2917	0.0976343	1.0259e-108
CS	2.24181e-110	22.2913	0.097631	1.03143e-108
SOD3	2.37442e-110	22.2888	0.0976157	1.09008e-108
RPS6	1.66895e-109	22.2013	0.0971762	7.64551e-108
KTN1	2.86053e-109	22.177	0.097129	1.3076e-107
SMIM30	7.41797e-109	22.1341	0.0969322	3.38361e-107
UGP2	7.43933e-109	22.134	0.096939	3.38609e-107
UQCC2	1.34664e-108	22.1072	0.0968229	6.11628e-107
MAP1LC3B	1.63642e-108	22.0984	0.096783	7.41658e-107
HMGN3	9.73299e-108	22.0178	0.0964304	4.4018e-106
RAD23A	9.94239e-108	22.0168	0.0964267	4.48695e-106
NDUFS3	1.02231e-107	22.0155	0.0964192	4.60387e-106
COMMD6	1.29037e-107	22.005	0.0963748	5.79875e-106
PGM1	1.53694e-107	21.997	0.0963373	6.89225e-106
FKBP3	1.64616e-107	21.9939	0.096319	7.36646e-106
VCAN	1.69969e-107	21.9925	0.096276	7.59003e-106
SMDT1	2.12932e-107	21.9822	0.0962734	9.48865e-106
RARRES2	2.14477e-107	21.9819	0.0962397	9.53748e-106
PLVAP	2.20585e-107	21.9806	0.0961976	9.78862e-106
PHLDA1	4.86783e-107	21.9447	0.0960921	2.15564e-105
FXYD1	1.27979e-106	21.9007	0.0958656	5.65555e-105
CXCL11	5.03678e-106	21.8382	0.075664	2.2212e-104
DLD	7.29107e-106	21.8212	0.095567	3.20868e-104
RPS19	8.44663e-106	21.8145	0.0954538	3.70954e-104
MYOM1	1.79749e-105	21.7799	0.0953873	7.87783e-104
PTMA	1.91207e-105	21.7771	0.0953709	8.36275e-104
RAMP3	2.16276e-105	21.7715	0.0952934	9.43977e-104
CDH13	4.0424e-105	21.7428	0.0952161	1.76076e-103
ATPAF1	4.92651e-105	21.7337	0.0951803	2.14147e-103
SEC61G	1.96322e-104	21.6701	0.0949045	8.51635e-103
A2M	2.14896e-104	21.666	0.0948633	9.30311e-103
CHCHD10	2.62774e-104	21.6567	0.09468	1.13527e-102
SSC5D	1.36129e-103	21.5808	0.0944446	5.86928e-102
MRPL51	1.4551e-103	21.5777	0.0944978	6.26106e-102
DNAJC19	2.39915e-103	21.5546	0.0943923	1.03023e-101
ELOC	3.61024e-103	21.5356	0.0943105	1.54716e-101
POPDC2	3.8811e-103	21.5323	0.0942991	1.65989e-101
C4orf3	4.17662e-103	21.5289	0.0942845	1.7827e-101
TACC2	4.45378e-103	21.5259	0.0942649	1.89718e-101
CCL7	6.06785e-103	21.5116	0.0722847	2.57956e-101
QKI	7.83547e-103	21.4997	0.0941567	3.32436e-101
PRDX3	8.83733e-103	21.4941	0.0941257	3.74196e-101
GCSH	9.35523e-103	21.4915	0.0941075	3.95338e-101
H3F3A	1.85966e-102	21.4595	0.0939781	7.84304e-101
MRPL21	4.54159e-102	21.418	0.0937896	1.9116e-100
CALM2	6.79726e-101	21.2916	0.0932416	2.85539e-99
MAPKAPK3	9.85618e-101	21.2741	0.0931655	4.13221e-99
TMEM182	1.42509e-100	21.2568	0.0930794	5.96295e-99
MTIF3	1.29441e-99	21.153	0.0926258	5.3949e-98
TPM3	2.0901e-99	21.1304	0.0925247	8.69415e-98
MRPS15	3.10712e-99	21.1117	0.0924448	1.28994e-97
HSP90AB1	6.32268e-99	21.0781	0.0922977	2.61978e-97
PRDX2	7.77198e-99	21.0683	0.0922524	3.21403e-97
FABP5	1.6692e-98	21.0321	0.0921028	6.88944e-97
CYBRD1	2.29952e-98	21.0169	0.0920269	9.47261e-97
MRPS21	4.31405e-98	20.987	0.0919045	1.77369e-96
PDE3A	7.76461e-98	20.959	0.0917707	3.18619e-96
TMEM14C	8.55756e-98	20.9544	0.0917545	3.50481e-96
FBXO32	9.11402e-98	20.9514	0.0917466	3.72553e-96
PPP1R1A	2.23342e-97	20.9087	0.0915489	9.11202e-96
FSTL1	4.87635e-97	20.8714	0.0913942	1.98567e-95
HACD1	1.91611e-96	20.8058	0.0910949	7.78756e-95
RPL7A	2.91217e-96	20.7858	0.0909625	1.18132e-94
TPI1	3.15743e-96	20.7819	0.0909973	1.27837e-94
EMILIN1	9.86798e-96	20.7271	0.0907437	3.98772e-94
RPLP2	6.90131e-95	20.6333	0.090242	2.78357e-93
CISD1	1.44271e-94	20.5976	0.0901919	5.808e-93
CKM	2.85464e-94	20.5645	0.089783	1.14704e-92
ID3	4.36414e-94	20.5439	0.0899566	1.75027e-92
UBE2B	1.01699e-93	20.5028	0.0897784	4.07101e-92
ITM2B	1.24774e-93	20.4928	0.0896808	4.98532e-92
BRI3	1.53994e-93	20.4826	0.0896896	6.14125e-92
FLNA	2.09e-93	20.4677	0.0896238	8.3193e-92
TMEM14B	3.10914e-93	20.4483	0.0895293	1.23529e-91
HSPA9	6.0711e-93	20.4156	0.0893904	2.4076e-91
RPS12	6.18486e-93	20.4147	0.0892704	2.44814e-91
TBCA	6.95459e-93	20.409	0.0893665	2.74771e-91
DKK3	9.35468e-93	20.3945	0.0893042	3.68911e-91
RPL32	1.48737e-92	20.3718	0.0890682	5.85471e-91
RPL7	1.65063e-92	20.3667	0.0891495	6.48537e-91
TRIM54	3.02195e-91	20.2238	0.0885528	1.18296e-89
CCSER2	3.82408e-91	20.2122	0.0884917	1.4942e-89
RPS3	6.92681e-91	20.1828	0.0883348	2.70158e-89
ECH1	7.44207e-91	20.1793	0.0883597	2.89723e-89
ATP1A3	2.92341e-90	20.1115	0.0880587	1.13601e-88
RPL31	4.56876e-90	20.0894	0.0879172	1.77215e-88
XIRP1	4.79974e-89	19.9723	0.0874467	1.85835e-87
RWDD1	5.08845e-89	19.9694	0.0874314	1.96655e-87
RRAD	8.50963e-89	19.9436	0.0873242	3.28277e-87
KLHL41	8.84388e-89	19.9417	0.0872904	3.40553e-87
CAVIN1	9.51986e-89	19.938	0.0872983	3.65921e-87
SLC41A1	1.28578e-88	19.923	0.0872253	4.9333e-87
NDUFS2	1.60948e-88	19.9117	0.0871846	6.15308e-87
GADD45A	1.6068e-88	19.9118	0.0871657	6.15308e-87
RBM20	3.23269e-88	19.8768	0.0870091	1.23365e-86
OGDH	3.32963e-88	19.8753	0.0870233	1.26836e-86
CAV2	6.22685e-88	19.8439	0.0868861	2.36776e-86
GLRX	1.28063e-87	19.8076	0.086713	4.8609e-86
ADCY5	1.84787e-87	19.7891	0.0866404	7.00149e-86
NDUFS8	2.40956e-86	19.6592	0.0860702	9.11347e-85
GOT2	2.94929e-86	19.649	0.0860298	1.1135e-84
TGM2	3.4955e-86	19.6404	0.0859925	1.31738e-84
RABAC1	4.41752e-86	19.6285	0.0859374	1.66192e-84
RTRAF	5.37763e-86	19.6185	0.0858927	2.01956e-84
PKIG	8.01246e-86	19.5982	0.0858075	3.00375e-84
DCAF6	9.1364e-86	19.5915	0.0857702	3.41907e-84
TIMP3	1.02858e-85	19.5855	0.0857499	3.84243e-84
ARPC2	1.14243e-85	19.5801	0.085726	4.26028e-84
CRIP2	2.77918e-85	19.5348	0.0854755	1.03457e-83
NDUFA10	3.50826e-85	19.5229	0.0854774	1.3037e-83
CORIN	3.76353e-85	19.5193	0.0854138	1.39612e-83
RPL36AL	5.1807e-85	19.503	0.08539	1.91849e-83
RAB21	7.00217e-85	19.4875	0.0853153	2.58849e-83
HMCN2	7.03559e-85	19.4873	0.0852881	2.59633e-83
RPS10	3.03478e-84	19.4123	0.0849445	1.11798e-82
HLA-DRA	3.6495e-84	19.4029	0.084946	1.34211e-82
MTLN	4.69494e-84	19.3899	0.0848906	1.72359e-82
SGCG	1.06765e-83	19.3476	0.0846922	3.91276e-82
RPL9	3.63821e-83	19.2843	0.0843497	1.33105e-81
CAV1	5.41668e-83	19.2637	0.084339	1.9783e-81
REXO2	5.87241e-83	19.2595	0.0843179	2.14106e-81
FUNDC2	1.86971e-82	19.1995	0.0840567	6.80524e-81
NME2	3.01838e-82	19.1746	0.083946	1.09673e-80
MTRNR2L12	4.09179e-82	19.1587	0.0838664	1.48422e-80
NDUFS6	6.23747e-82	19.1368	0.0837757	2.25867e-80
SLC2A4	6.76393e-82	19.1326	0.0837531	2.44514e-80
OPTN	7.23883e-82	19.129	0.0837448	2.61237e-80
S100A10	8.91673e-82	19.1181	0.0836963	3.21244e-80
FMC1	1.61406e-81	19.0872	0.083561	5.80516e-80
PEBP4	2.3031e-81	19.0686	0.0834706	8.26938e-80
ITGB1	2.31415e-81	19.0683	0.0834806	8.29503e-80
HIGD2A	2.75047e-81	19.0593	0.0834418	9.84242e-80
PKM	7.54752e-81	19.0064	0.0832013	2.6963e-79
C15orf41	1.65926e-80	18.965	0.0830077	5.91764e-79
FBLN5	1.90302e-80	18.9578	0.082968	6.77565e-79
ADSSL1	5.67887e-80	18.9002	0.0827347	2.01856e-78
PHYH	6.12927e-80	18.8962	0.0827188	2.17139e-78
SRL	6.42029e-80	18.8937	0.0827139	2.27071e-78
PFN1	8.94016e-80	18.8763	0.082637	3.15668e-78
CD151	6.70404e-79	18.7695	0.082165	2.35929e-77
FLNC	7.96532e-79	18.7604	0.082113	2.79853e-77
RPS21	1.40279e-77	18.6073	0.0813771	4.92041e-76
ADH1B	1.51232e-77	18.6032	0.0814098	5.29584e-76
ETFB	1.72853e-77	18.5961	0.0814073	6.04304e-76
ART3	2.41094e-77	18.5782	0.081312	8.41492e-76
TXNIP	2.89789e-77	18.5683	0.0812767	1.00979e-75
CLIC5	3.33577e-77	18.5608	0.0812457	1.16048e-75
PPP1CB	5.07441e-77	18.5382	0.0811542	1.76245e-75
SBDS	1.03255e-76	18.5	0.0809832	3.58042e-75
COL8A1	3.11805e-76	18.4403	0.080682	1.07943e-74
DDX5	3.21796e-76	18.4386	0.0807163	1.11221e-74
VEGFA	5.02768e-76	18.4145	0.0805982	1.73488e-74
UBC	7.32177e-76	18.3941	0.0804746	2.52239e-74
NDUFB11	1.55553e-75	18.3532	0.0803371	5.3502e-74
EIF3L	1.81176e-75	18.3449	0.0802991	6.22146e-74
SERPINE2	2.90221e-75	18.3193	0.0801552	9.9499e-74
GTF3C6	4.73111e-75	18.2927	0.0800684	1.61939e-73
CYC1	5.51128e-75	18.2844	0.0800273	1.88341e-73
FITM2	5.67917e-75	18.2827	0.0800201	1.93766e-73
DUSP3	1.50749e-74	18.2294	0.0797934	5.13514e-73
GNG11	1.71936e-74	18.2222	0.079766	5.84749e-73
RPS17	2.45935e-74	18.2026	0.0796656	8.3508e-73
PLD3	3.10363e-74	18.1899	0.0796215	1.05216e-72
HADH	3.42935e-74	18.1844	0.0795928	1.16074e-72
UNC45B	3.60266e-74	18.1817	0.0795758	1.21746e-72
VAPA	3.62793e-74	18.1813	0.0795826	1.22405e-72
GSTO1	4.3066e-74	18.1719	0.0795458	1.45073e-72
S100A11	6.21943e-74	18.1517	0.0794565	2.09178e-72
LHFPL6	6.52657e-74	18.1491	0.0794408	2.19161e-72
PGK1	8.40632e-74	18.1352	0.0793848	2.81837e-72
EGFL7	1.11e-73	18.1199	0.0793157	3.71562e-72
ARL6IP5	4.29448e-73	18.0453	0.0789901	1.43528e-71
ACYP2	6.89071e-73	18.0192	0.0788688	2.29936e-71
MLLT11	7.73939e-73	18.0127	0.0787967	2.5785e-71
CYP2J2	1.06405e-72	17.9951	0.0787308	3.53949e-71
MTFR1L	1.6742e-72	17.97	0.0786558	5.56045e-71
IFI27	2.30333e-72	17.9523	0.078578	7.63801e-71
HSBP1	2.72556e-72	17.9429	0.0785408	9.02408e-71
DLK1	3.21418e-72	17.9338	0.0784075	1.06253e-70
APOD	6.21599e-72	17.8971	0.0783376	2.05166e-70
MRPS33	8.48825e-72	17.8797	0.0782556	2.79731e-70
PLAAT3	8.59403e-72	17.879	0.0782532	2.82778e-70
RPS27	8.98636e-72	17.8765	0.0780177	2.9523e-70
PDHB	2.11393e-71	17.8287	0.0780336	6.93422e-70
FABP4	4.70588e-71	17.7839	0.0778423	1.54127e-69
TLE5	1.247e-70	17.7292	0.0775957	4.07788e-69
SORBS1	1.48471e-70	17.7194	0.0775579	4.84778e-69
TMEM59	1.67327e-70	17.7127	0.0775295	5.45505e-69
AP1S2	2.98378e-70	17.6801	0.0773763	9.71258e-69
EPB41L2	3.90272e-70	17.665	0.0772971	1.26844e-68
RPLP0	4.00486e-70	17.6635	0.0772994	1.29965e-68
SYNPO	5.26717e-70	17.648	0.0772451	1.70669e-68
TAX1BP1	5.40446e-70	17.6466	0.0772335	1.74851e-68
ACADVL	5.61064e-70	17.6445	0.0772285	1.81246e-68
CCN5	6.06518e-70	17.6401	0.0771653	1.95632e-68
PERP	8.88581e-70	17.6185	0.0771051	2.86177e-68
RPS2	1.17961e-69	17.6024	0.0770002	3.79331e-68
NDUFA2	1.22961e-69	17.6001	0.0770352	3.94811e-68
GABARAPL1	3.03457e-69	17.5489	0.0768046	9.72894e-68
PAIP2	3.52463e-69	17.5403	0.0767704	1.12831e-67
RPS3A	4.54175e-69	17.5259	0.0766422	1.45172e-67
OAF	1.05064e-68	17.4782	0.0764719	3.3532e-67
MTUS2	4.6996e-68	17.3925	0.0761039	1.49767e-66
CAPZA2	7.05782e-68	17.3692	0.0760178	2.24582e-66
MYL7	1.17511e-67	17.3399	0.0758811	3.73364e-66
ZFAND5	2.32348e-67	17.3007	0.0757179	7.37134e-66
ELOB	3.67398e-67	17.2743	0.0755768	1.16385e-65
FRZB	4.84461e-67	17.2583	0.0755096	1.53239e-65
FILIP1	5.76978e-67	17.2482	0.0754815	1.82232e-65
SH3BGRL3	6.24678e-67	17.2436	0.075467	1.97005e-65
S100A13	6.36489e-67	17.2425	0.075464	2.00433e-65
BEX3	8.20631e-67	17.2279	0.0753992	2.58038e-65
POLR2J	8.82395e-67	17.2237	0.0753823	2.77049e-65
KLHL24	1.80207e-66	17.1823	0.0751919	5.64969e-65
OXCT1	2.27905e-66	17.1687	0.0751341	7.13454e-65
CYB5R1	5.00971e-66	17.1229	0.074932	1.56598e-64
CWC15	7.59699e-66	17.0986	0.0748264	2.37124e-64
PRDX5	8.01586e-66	17.0955	0.0748109	2.49831e-64
COX7A1	8.85569e-66	17.0897	0.0745123	2.75602e-64
MTUS1	1.4867e-65	17.0595	0.0746575	4.62008e-64
PDGFRA	1.93137e-65	17.0442	0.0745498	5.99316e-64
AKAP6	2.61522e-65	17.0264	0.074495	8.10336e-64
GABARAP	2.78159e-65	17.0228	0.0744973	8.60634e-64
SPON2	3.23073e-65	17.014	0.0744314	9.98145e-64
MFN2	3.36592e-65	17.0116	0.0744483	1.0384e-63
RPL21	8.51449e-65	16.9572	0.0741434	2.62296e-63
FIBIN	9.29763e-65	16.952	0.0741335	2.85593e-63
SPHKAP	9.6696e-65	16.9497	0.0741623	2.9659e-63
C1QBP	1.5682e-64	16.9213	0.0740439	4.80313e-63
CSTB	1.71715e-64	16.9159	0.0740299	5.25175e-63
CYP1B1	1.91396e-64	16.9095	0.0739568	5.84527e-63
TOMM6	2.33089e-64	16.8979	0.0739504	7.10837e-63
LRRC2	2.63419e-64	16.8907	0.0739037	8.02183e-63
PAIP2B	2.7061e-64	16.8891	0.0738954	8.21728e-63
DSP	2.79321e-64	16.8872	0.0739014	8.46968e-63
COL6A3	3.46362e-64	16.8745	0.0738372	1.04876e-62
UBE2D1	3.68274e-64	16.8709	0.0738204	1.11352e-62
NPM1	3.86198e-64	16.8681	0.0738211	1.16606e-62
KRT16	7.05366e-64	16.8325	0.0635141	2.1267e-62
DYNLRB1	8.16507e-64	16.8238	0.0736267	2.45831e-62
SLC4A3	9.07192e-64	16.8176	0.0735989	2.72748e-62
ANXA5	1.25801e-63	16.7982	0.0735118	3.77687e-62
THBS2	3.79299e-63	16.7326	0.0731795	1.13715e-61
TRHDE	8.66963e-63	16.6833	0.0515283	2.59552e-61
SMIM10L1	9.04565e-63	16.6808	0.0729754	2.70428e-61
PFKFB2	1.12321e-62	16.6678	0.0729014	3.35323e-61
TUBA1B	1.93095e-62	16.6354	0.0727981	5.75656e-61
MORF4L1	2.01506e-62	16.6328	0.0727875	5.99891e-61
PALMD	2.79219e-62	16.6133	0.072693	8.3008e-61
ACADM	4.57849e-62	16.5836	0.0725681	1.35922e-60
EEF1A2	6.35456e-62	16.5639	0.0724834	1.88386e-60
KRT10	7.03969e-62	16.5577	0.0724541	2.08406e-60
EIF3H	7.55263e-62	16.5535	0.0724387	2.2328e-60
ID4	7.92469e-62	16.5506	0.0723346	2.33955e-60
EDF1	8.66436e-62	16.5452	0.0724028	2.55436e-60
SMYD1	9.39436e-62	16.5404	0.0723737	2.76574e-60
ECHS1	1.22298e-61	16.5245	0.0723122	3.59554e-60
GABARAPL2	2.66791e-61	16.4774	0.0721057	7.83275e-60
MARCKS	5.03271e-61	16.4389	0.0719268	1.47552e-59
RPL15	5.65187e-61	16.4319	0.0718581	1.65477e-59
CD59	6.66863e-61	16.4219	0.0718596	1.94977e-59
FBXO40	9.02502e-61	16.4035	0.0717708	2.63511e-59
TM4SF1	1.05154e-60	16.3942	0.0717368	3.06606e-59
PSAP	1.80428e-60	16.3614	0.0715427	5.25368e-59
COL12A1	2.29985e-60	16.3466	0.0715055	6.68749e-59
SUCLA2	3.58138e-60	16.3196	0.0713984	1.03997e-58
CALM3	4.97102e-60	16.2996	0.0713255	1.44153e-58
KIF22	4.98731e-60	16.2994	0.0713242	1.44428e-58
CCNI	5.12001e-60	16.2977	0.0713161	1.48069e-58
SLC38A1	1.18522e-59	16.2464	0.0710647	3.42296e-58
CERCAM	2.16445e-59	16.2094	0.0708899	6.24254e-58
METTL5	4.12283e-59	16.1697	0.0707367	1.18746e-57
TENM2	4.81634e-59	16.1602	0.070697	1.38533e-57
SNTA1	5.40193e-59	16.1531	0.0706804	1.55167e-57
DTNA	1.12067e-58	16.108	0.0704718	3.2147e-57
NDUFAF8	1.12824e-58	16.1076	0.070482	3.23205e-57
FCGRT	1.14387e-58	16.1067	0.0704744	3.27242e-57
CPXM2	1.87743e-58	16.0761	0.0702519	5.36378e-57
RHOC	2.33898e-58	16.0624	0.0702828	6.67346e-57
IRX3	3.56765e-58	16.0362	0.0701502	1.01654e-56
HSF1	5.07875e-58	16.0143	0.0700727	1.44517e-56
STAB1	5.86102e-58	16.0054	0.0700128	1.66553e-56
THOC7	5.93456e-58	16.0046	0.0700182	1.68418e-56
EIF4A2	7.80217e-58	15.9876	0.0699555	2.21124e-56
CLTB	9.60974e-58	15.9746	0.069898	2.7199e-56
NKX2-5	1.16114e-57	15.9628	0.069843	3.28207e-56
POLR2I	1.39678e-57	15.9512	0.069795	3.9429e-56
SH3GLB1	2.44301e-57	15.9163	0.0696332	6.8871e-56
CHPT1	2.69394e-57	15.9102	0.0696035	7.58444e-56
C1orf43	3.01089e-57	15.9032	0.0695795	8.46555e-56
PNPLA2	4.25262e-57	15.8815	0.0694885	1.1941e-55
PFKP	4.31217e-57	15.8807	0.0694792	1.20923e-55
BTBD1	4.61526e-57	15.8764	0.0694535	1.29252e-55
SYNPO2L	6.40513e-57	15.8558	0.0693717	1.79141e-55
MRPL41	7.573e-57	15.8453	0.0693058	2.11526e-55
USP13	1.23345e-56	15.8146	0.0691801	3.44071e-55
RPS16	1.30611e-56	15.811	0.0690627	3.63863e-55
MT2A	2.54005e-56	15.7691	0.0689935	7.06694e-55
MAP7D1	2.5659e-56	15.7684	0.0689932	7.12951e-55
COL5A1	2.6241e-56	15.767	0.0689582	7.28172e-55
CYSTM1	3.58781e-56	15.7472	0.0688927	9.94295e-55
NOP10	3.75723e-56	15.7443	0.0688858	1.03989e-54
SELENOP	5.898e-56	15.7158	0.0687604	1.63027e-54
FADS3	9.49652e-56	15.6855	0.0686042	2.62153e-54
DMAC1	1.80371e-55	15.6448	0.0684494	4.97271e-54
NPDC1	4.24129e-55	15.5902	0.068205	1.16778e-53
TMX4	4.59867e-55	15.5851	0.0681843	1.26455e-53
CLIC4	4.99985e-55	15.5797	0.0681648	1.37309e-53
VWF	5.1853e-55	15.5774	0.0681464	1.42218e-53
CDC42EP3	9.78163e-55	15.5368	0.067955	2.67936e-53
CD63	1.32543e-54	15.5173	0.0678739	3.62592e-53
TCF4	1.33619e-54	15.5168	0.0678749	3.65065e-53
BAG3	2.00064e-54	15.4908	0.0677589	5.45899e-53
CAMK2D	2.11477e-54	15.4873	0.0677517	5.76301e-53
MRPL57	2.29211e-54	15.4821	0.0677352	6.2383e-53
ASB2	3.10153e-54	15.4626	0.0676355	8.43044e-53
TRAK1	3.14334e-54	15.4618	0.0676422	8.53319e-53
PHPT1	3.50907e-54	15.4547	0.0676009	9.51388e-53
GOLGA4	4.78802e-54	15.4346	0.06752	1.29649e-52
RBX1	5.55901e-54	15.425	0.0674847	1.50334e-52
SELP	7.53789e-54	15.4053	0.0669622	2.0359e-52
SEM1	9.36835e-54	15.3913	0.0673363	2.52708e-52
CLU	1.8106e-53	15.3486	0.0671463	4.87783e-52
UBL5	2.27623e-53	15.3337	0.0670634	6.12451e-52
RBPMS	2.61553e-53	15.3247	0.067041	7.02854e-52
MRPL15	2.72652e-53	15.322	0.0670204	7.31754e-52
KIF5B	6.4613e-53	15.2658	0.0667812	1.73192e-51
KIF1C	9.28087e-53	15.2422	0.0666821	2.48456e-51
HSDL2	9.46901e-53	15.2409	0.0666643	2.53174e-51
C12orf57	1.04038e-52	15.2347	0.0666479	2.77818e-51
ARF1	1.60774e-52	15.2062	0.066525	4.28784e-51
DDT	2.47699e-52	15.1779	0.0664007	6.59787e-51
SQSTM1	2.48737e-52	15.1776	0.0663988	6.61721e-51
GPD1L	3.03125e-52	15.1646	0.0663261	8.05404e-51
LDHA	4.70045e-52	15.1358	0.0662153	1.2458e-50
SLC5A1	4.8993e-52	15.1331	0.0661833	1.29688e-50
PPIA	1.09768e-51	15.0799	0.0659682	2.90202e-50
RPL41	1.15805e-51	15.0764	0.0656316	3.05782e-50
CPVL	1.6841e-51	15.0516	0.0658363	4.44134e-50
FBN1	1.70958e-51	15.0506	0.0658278	4.50296e-50
EMP1	1.90029e-51	15.0436	0.0657881	4.99909e-50
RPSA	1.98757e-51	15.0407	0.0657863	5.22222e-50
UBAC1	2.91239e-51	15.0154	0.0656774	7.64268e-50
TMEM126A	3.20361e-51	15.009	0.0656427	8.39655e-50
POPDC3	3.53378e-51	15.0025	0.0655902	9.25049e-50
PPP2R5C	3.71125e-51	14.9993	0.0656103	9.70312e-50
MCUR1	6.0964e-51	14.9663	0.0654496	1.59195e-49
MTA1	6.12616e-51	14.966	0.0654603	1.59776e-49
SHISA4	8.05965e-51	14.9477	0.0653809	2.09946e-49
PGAM1	1.06152e-50	14.9294	0.0653086	2.76176e-49
GSTK1	1.57378e-50	14.9031	0.0651933	4.08952e-49
OLFML3	1.71388e-50	14.8974	0.0651303	4.44812e-49
SGCA	3.05812e-50	14.8586	0.0649965	7.92724e-49
RACK1	3.06933e-50	14.8584	0.0649846	7.94661e-49
AURKAIP1	4.30054e-50	14.8358	0.0648981	1.11207e-48
MIF	7.98895e-50	14.7942	0.0646979	2.06334e-48
PENK	1.07946e-49	14.7739	0.0645443	2.78458e-48
ZNF330	1.36236e-49	14.7582	0.0645469	3.51009e-48
SRP9	1.55637e-49	14.7492	0.064515	4.0051e-48
SAP18	1.56137e-49	14.749	0.0645167	4.01312e-48
CHMP3	1.94562e-49	14.7341	0.0644499	4.9947e-48
ALPK2	4.47271e-49	14.6778	0.0641748	1.14683e-47
CHURC1	4.74109e-49	14.6738	0.0641852	1.21418e-47
CFLAR	7.55092e-49	14.6422	0.0640452	1.93144e-47
MAP4	7.64386e-49	14.6414	0.0640445	1.95286e-47
CAP2	8.06909e-49	14.6377	0.0640061	2.05902e-47
UCHL1	1.2387e-48	14.6085	0.0638474	3.15705e-47
PINK1	1.60113e-48	14.5911	0.0638235	4.07588e-47
TNNT1	1.93777e-48	14.578	0.0637562	4.92694e-47
ROMO1	2.22875e-48	14.5685	0.0637235	5.66002e-47
SH3BGR	2.88677e-48	14.5508	0.0636234	7.32234e-47
SMIM26	3.34567e-48	14.5407	0.0635991	8.47622e-47
EMP3	4.04647e-48	14.5277	0.0635292	1.02395e-46
H1FX	4.07847e-48	14.5271	0.0635409	1.03082e-46
ANXA2	4.1307e-48	14.5263	0.0635374	1.04278e-46
RPS4Y1	4.27087e-48	14.524	0.0635289	1.07689e-46
CTSB	6.15395e-48	14.4989	0.063418	1.54986e-46
SLC16A1	7.4822e-48	14.4855	0.0633397	1.88215e-46
CYB5R3	7.7447e-48	14.4831	0.0633496	1.94588e-46
OBSCN	1.06033e-47	14.4615	0.0632535	2.66097e-46
GATD3B	1.12757e-47	14.4573	0.0632305	2.82638e-46
TCEA3	1.21544e-47	14.4521	0.0632013	3.04305e-46
NDUFA4L2	1.29534e-47	14.4477	0.063194	3.23927e-46
CTSF	2.29833e-47	14.4082	0.0630177	5.74071e-46
TNFRSF12A	2.85614e-47	14.3932	0.0629442	7.12559e-46
SVIL	3.41025e-47	14.3809	0.0628972	8.49805e-46
HSPA1A	3.46874e-47	14.3797	0.0628904	8.63366e-46
MZT2A	3.70482e-47	14.3752	0.0628748	9.21049e-46
PRKACA	4.81497e-47	14.357	0.0627932	1.19564e-45
OCIAD1	4.83243e-47	14.3568	0.0627876	1.19858e-45
RHOA	5.83878e-47	14.3436	0.0627372	1.44649e-45
PPIB	7.08526e-47	14.3302	0.0626747	1.75325e-45
ECI2	7.87032e-47	14.3229	0.062639	1.94525e-45
MDK	8.37158e-47	14.3186	0.0625917	2.06674e-45
NDUFA9	9.7004e-47	14.3084	0.0625784	2.39202e-45
DYNLL1	1.15324e-46	14.2963	0.0625293	2.84047e-45
MRPL34	1.21641e-46	14.2926	0.0625088	2.9926e-45
OAZ1	1.29724e-46	14.2881	0.062476	3.18777e-45
RGS5	1.30295e-46	14.2878	0.0624919	3.1981e-45
ATP1A2	1.66908e-46	14.2706	0.062405	4.09203e-45
GPX4	2.49633e-46	14.2425	0.0622798	6.11313e-45
NIBAN1	3.09746e-46	14.2274	0.0622249	7.57648e-45
CYBA	3.37695e-46	14.2213	0.0621918	8.25062e-45
CLDN5	3.67177e-46	14.2155	0.0621687	8.96064e-45
GAS6	4.34708e-46	14.2037	0.0621222	1.05965e-44
ATP6V1D	4.94943e-46	14.1946	0.0620722	1.20372e-44
ALDH2	7.36916e-46	14.1666	0.0619586	1.79016e-44
NENF	7.42804e-46	14.1661	0.0619552	1.8024e-44
FSTL3	8.12759e-46	14.1598	0.061911	1.9699e-44
COX5B	8.90653e-46	14.1533	0.0617946	2.15623e-44
SNRPC	9.77585e-46	14.1468	0.0618675	2.364e-44
CFL1	1.81687e-45	14.1031	0.0616807	4.38856e-44
TOM1L2	2.27942e-45	14.0871	0.0616003	5.49958e-44
CTNNA1	3.10601e-45	14.0652	0.0615139	7.48542e-44
ITGAV	4.93899e-45	14.0324	0.0613683	1.18894e-43
NFU1	1.05273e-44	13.9786	0.0611201	2.53132e-43
ANXA11	1.11832e-44	13.9743	0.061116	2.68598e-43
MXRA7	1.62564e-44	13.9477	0.0609961	3.90007e-43
LIMCH1	1.74639e-44	13.9425	0.0609745	4.18504e-43
GGT5	2.02122e-44	13.9321	0.0608803	4.83817e-43
ZFP36L1	4.65706e-44	13.8724	0.0606596	1.1135e-42
RNF7	6.44715e-44	13.849	0.0605589	1.53978e-42
GPI	8.97939e-44	13.8252	0.0604612	2.14215e-42
ATP5F1D	9.85785e-44	13.8185	0.0604104	2.34909e-42
EEF2	1.1171e-43	13.8095	0.0603744	2.65902e-42
ST13	1.1564e-43	13.807	0.0603804	2.7495e-42
MRPS18C	1.182e-43	13.8054	0.0603608	2.80722e-42
SPTBN1	1.594e-43	13.7839	0.0602776	3.78147e-42
SLC25A11	1.76057e-43	13.7767	0.0602474	4.17197e-42
UBE2D3	2.06565e-43	13.7651	0.0601964	4.88947e-42
SUB1	2.35115e-43	13.7558	0.0601556	5.55908e-42
TMEM59L	2.7004e-43	13.7458	0.0600002	6.37774e-42
HDDC2	3.34882e-43	13.7302	0.0600338	7.90039e-42
GUK1	4.54416e-43	13.708	0.0599433	1.07085e-41
AK4	5.09216e-43	13.6998	0.0598952	1.19866e-41
HLA-DPA1	5.25714e-43	13.6975	0.0598896	1.23613e-41
MT1E	6.54552e-43	13.6815	0.0598293	1.53567e-41
PRDX6	9.20339e-43	13.6567	0.059722	2.15686e-41
ITGA7	1.60918e-42	13.616	0.0595395	3.76703e-41
LRRC46	1.67998e-42	13.6128	0.0414178	3.92845e-41
USO1	2.46563e-42	13.5848	0.0593884	5.75295e-41
TOMM5	2.61903e-42	13.5803	0.0593797	6.10418e-41
PAIP1	5.49244e-42	13.526	0.0591352	1.27872e-40
CMC4	6.76269e-42	13.5107	0.0590659	1.57101e-40
PPP1R3A	7.32722e-42	13.5048	0.0590296	1.7003e-40
DPYSL2	7.56205e-42	13.5025	0.0590399	1.75288e-40
DGLUCY	8.12095e-42	13.4972	0.0590093	1.88038e-40
ZBTB47	9.72652e-42	13.4839	0.0589475	2.2497e-40
ETFRF1	1.01738e-41	13.4806	0.0589269	2.35059e-40
C1QTNF1	1.16123e-41	13.4708	0.0588873	2.67713e-40
COL16A1	1.16001e-41	13.4709	0.0588697	2.67713e-40
THSD4	1.60297e-41	13.447	0.0587771	3.69152e-40
DST	1.86033e-41	13.436	0.0587527	4.27955e-40
COQ8A	2.05097e-41	13.4288	0.0587182	4.71301e-40
CTSD	2.72522e-41	13.4077	0.0586124	6.25565e-40
SELENOW	3.0307e-41	13.3998	0.0585206	6.94936e-40
H3F3B	6.26921e-41	13.3458	0.0583557	1.43597e-39
ANAPC11	7.0841e-41	13.3367	0.0583164	1.62088e-39
PSMD8	8.07515e-41	13.3269	0.0582737	1.84565e-39
PECAM1	8.16564e-41	13.3261	0.058263	1.86433e-39
EVA1B	9.02242e-41	13.3186	0.0582228	2.05773e-39
MYL4	1.20992e-40	13.2967	0.0581393	2.7565e-39
SPCS1	1.2717e-40	13.293	0.0581182	2.89414e-39
YWHAQ	1.52214e-40	13.2795	0.0580627	3.46039e-39
RPS5	1.64461e-40	13.2737	0.0580201	3.73481e-39
SMTN	1.65405e-40	13.2733	0.0580366	3.75225e-39
PTGIS	2.12554e-40	13.2545	0.0579389	4.81668e-39
NDUFA7	2.1832e-40	13.2525	0.057947	4.94207e-39
RPS18	2.32454e-40	13.2478	0.0578401	5.25643e-39
TNS1	2.40263e-40	13.2453	0.057915	5.42723e-39
ATP6V1E1	3.08098e-40	13.2266	0.0578256	6.95216e-39
ALPK3	3.76524e-40	13.2115	0.0577437	8.48717e-39
DNAJB6	4.09505e-40	13.2052	0.0577331	9.2208e-39
ID1	4.19542e-40	13.2034	0.0577267	9.4368e-39
REEP5	4.63661e-40	13.1958	0.0576965	1.04182e-38
COQ9	5.37557e-40	13.1847	0.0576447	1.20658e-38
EPAS1	5.83294e-40	13.1785	0.0576194	1.30786e-38
AKAP1	6.73243e-40	13.1677	0.0575548	1.50795e-38
AKAP13	7.63664e-40	13.1582	0.0575266	1.70868e-38
FXR1	7.66659e-40	13.1579	0.0575218	1.71358e-38
NES	8.02031e-40	13.1545	0.0575126	1.79075e-38
SYNM	1.02909e-39	13.1356	0.0574271	2.29532e-38
ESRRA	1.06259e-39	13.1332	0.0574157	2.36755e-38
NNMT	1.14282e-39	13.1277	0.0573536	2.54365e-38
RRAS	1.33976e-39	13.1156	0.0573456	2.97887e-38
PLXDC2	1.46079e-39	13.1091	0.0572877	3.24458e-38
DLAT	1.76242e-39	13.0948	0.0572397	3.91043e-38
PABPC1	2.70534e-39	13.0622	0.0571112	5.99632e-38
POLR2L	2.72624e-39	13.0617	0.0570896	6.03635e-38
FRMD5	2.98885e-39	13.0547	0.0570399	6.61093e-38
HSP90AA1	3.20372e-39	13.0494	0.0570544	7.07882e-38
FAU	4.38806e-39	13.0254	0.0568917	9.68562e-38
PLIN5	4.79138e-39	13.0187	0.0568565	1.05649e-37
EIF2S2	6.28221e-39	12.998	0.0568186	1.38378e-37
NPTN	7.18048e-39	12.9877	0.0567775	1.58e-37
ANXA1	7.51398e-39	12.9843	0.0567587	1.65168e-37
CRLS1	8.07805e-39	12.9787	0.0567281	1.77383e-37
ANKRD2	9.35648e-39	12.9675	0.0566828	2.05244e-37
CSRP1	1.07246e-38	12.957	0.0566403	2.35014e-37
PPP1R9A	1.22117e-38	12.947	0.0565691	2.67323e-37
SLC6A6	1.31936e-38	12.9411	0.0565285	2.88521e-37
TUBB4B	1.51665e-38	12.9304	0.0565324	3.31325e-37
VSIG1	1.93363e-38	12.9117	0.0398663	4.21983e-37
LOXL1	2.12015e-38	12.9046	0.0563956	4.62213e-37
ACSL1	2.13019e-38	12.9042	0.0564057	4.63927e-37
USP28	2.7087e-38	12.8857	0.056309	5.89316e-37
CHMP2A	2.84066e-38	12.882	0.056316	6.17393e-37
AFP	3.51781e-38	12.8655	0.0395208	7.63785e-37
PCGF5	3.69194e-38	12.8618	0.0562198	8.00774e-37
TMEM119	3.86525e-38	12.8583	0.0560974	8.3751e-37
PPP1R14C	4.11413e-38	12.8534	0.0561786	8.89624e-37
KPNA4	4.41223e-38	12.848	0.0561609	9.53114e-37
TIMM21	4.68749e-38	12.8433	0.0561276	1.01052e-36
IER3	4.74757e-38	12.8423	0.0561271	1.02244e-36
MLYCD	5.12417e-38	12.8364	0.0561031	1.10242e-36
EEF1G	5.14929e-38	12.8361	0.0561017	1.10671e-36
ENY2	6.77603e-38	12.8148	0.0560162	1.45486e-36
UBE2D2	7.02643e-38	12.812	0.0560058	1.50558e-36
SCARA5	7.56418e-38	12.8062	0.0559205	1.61918e-36
RCN3	8.5252e-38	12.797	0.0559122	1.82122e-36
AL627230.1	9.10828e-38	12.7918	0.03949	1.94383e-36
TXN	1.06862e-37	12.7794	0.0558663	2.2783e-36
SLC25A12	1.11255e-37	12.7763	0.0558384	2.36957e-36
ADAM21	1.18942e-37	12.7711	0.0374073	2.53077e-36
EDIL3	1.41256e-37	12.7577	0.0557199	3.00254e-36
SLC12A8	1.64477e-37	12.7458	0.0380269	3.49264e-36
BTG1	1.71714e-37	12.7425	0.055698	3.64266e-36
CNN1	1.98595e-37	12.7311	0.055636	4.2087e-36
FHOD3	3.30635e-37	12.6912	0.0554734	6.99997e-36
PTDSS1	3.79652e-37	12.6804	0.0554196	8.02176e-36
AQP7	3.93119e-37	12.6777	0.0554135	8.29805e-36
TNFRSF11B	4.15321e-37	12.6734	0.0551723	8.758e-36
GYG1	5.06114e-37	12.6579	0.0553269	1.0662e-35
PDGFRB	6.43016e-37	12.639	0.0552416	1.35326e-35
CPEB4	7.25672e-37	12.6295	0.0551948	1.52571e-35
ACOT13	8.50489e-37	12.617	0.0551408	1.78636e-35
HTRA3	8.90991e-37	12.6134	0.0551387	1.86959e-35
LY6E	8.97458e-37	12.6128	0.055133	1.8813e-35
NR2F2	9.3423e-37	12.6096	0.0550935	1.95645e-35
COA8	1.01546e-36	12.6031	0.0550817	2.12446e-35
C14orf180	1.02104e-36	12.6026	0.0550905	2.13404e-35
USP2	1.09066e-36	12.5974	0.0550385	2.27731e-35
VTI1B	1.21191e-36	12.5891	0.0550261	2.528e-35
OXA1L	1.49734e-36	12.5724	0.0549571	3.12033e-35
PACSIN3	1.51151e-36	12.5717	0.0549532	3.14679e-35
FH	1.65355e-36	12.5646	0.0549156	3.43914e-35
PSMB1	1.75894e-36	12.5597	0.0549025	3.65474e-35
PPP2R1A	2.20248e-36	12.5419	0.0548268	4.57187e-35
RBIS	2.20527e-36	12.5418	0.0548234	4.57319e-35
OMD	2.80475e-36	12.5227	0.0546697	5.8107e-35
FAM177A1	2.82813e-36	12.522	0.054728	5.85343e-35
GSTP1	3.12049e-36	12.5142	0.0547029	6.45225e-35
PDLIM7	3.47644e-36	12.5056	0.0546572	7.18127e-35
RAB2A	3.84594e-36	12.4976	0.0546245	7.93682e-35
FIS1	4.2617e-36	12.4895	0.0545933	8.7863e-35
HLA-DRB1	4.43969e-36	12.4862	0.0545791	9.14439e-35
ALDOC	4.71529e-36	12.4814	0.0545565	9.70264e-35
TSPAN4	5.1175e-36	12.4749	0.0545223	1.05201e-34
GPC1	5.28695e-36	12.4723	0.0545193	1.08579e-34
LSM3	5.73751e-36	12.4658	0.0544897	1.17719e-34
CCND2	8.83593e-36	12.4313	0.0543404	1.80941e-34
COQ10A	1.13158e-35	12.4115	0.0542426	2.31501e-34
MRPS25	1.40967e-35	12.3939	0.0541669	2.88115e-34
C19orf53	1.555e-35	12.386	0.0541425	3.17514e-34
CD9	1.75e-35	12.3766	0.0540932	3.56986e-34
MYH9	1.7607e-35	12.3761	0.0540969	3.58824e-34
NUCKS1	1.87726e-35	12.3709	0.0540757	3.82213e-34
PTGDS	2.09529e-35	12.3621	0.0538801	4.26197e-34
NCOA4	2.44549e-35	12.3497	0.0539771	4.96217e-34
COA1	2.44654e-35	12.3496	0.0539612	4.96217e-34
ACSS1	2.6755e-35	12.3424	0.0539342	5.42139e-34
PRKAG2	3.19121e-35	12.3282	0.0538653	6.46022e-34
EZR	3.19661e-35	12.3281	0.0538832	6.46501e-34
KLHL7	3.4567e-35	12.3218	0.0538452	6.98438e-34
NDUFA11	3.99498e-35	12.3101	0.053795	8.06432e-34
TM7SF2	4.84673e-35	12.2945	0.0537341	9.77439e-34
CMC2	4.88376e-35	12.2939	0.0537234	9.83974e-34
CSDC2	6.00531e-35	12.2772	0.0536587	1.2088e-33
HNRNPA2B1	6.25796e-35	12.2738	0.0536504	1.25846e-33
PET100	6.69863e-35	12.2683	0.0536261	1.3458e-33
RAC1	8.85875e-35	12.2457	0.0535262	1.77811e-33
NOTCH3	1.27243e-34	12.2163	0.0533911	2.55159e-33
SMCO1	1.34801e-34	12.2116	0.0533577	2.7006e-33
RPL29	1.78072e-34	12.1889	0.0532243	3.56413e-33
SCN5A	1.82442e-34	12.1869	0.053259	3.64816e-33
CRTAP	2.36916e-34	12.1656	0.0531656	4.73298e-33
LMNA	2.61455e-34	12.1576	0.0531388	5.21829e-33
CCDC69	2.68811e-34	12.1553	0.0531192	5.36008e-33
MEF2A	3.1022e-34	12.1436	0.0530725	6.17419e-33
PCDH7	3.23774e-34	12.1401	0.0530347	6.43793e-33
SET	4.69436e-34	12.1097	0.0529262	9.32555e-33
SLC27A6	5.71778e-34	12.0935	0.0528223	1.13374e-32
ACTA2	6.45775e-34	12.0835	0.0528118	1.27927e-32
IRX5	6.72133e-34	12.0802	0.0527484	1.33025e-32
MRPL16	7.02111e-34	12.0766	0.0527677	1.38829e-32
CYB5A	7.11479e-34	12.0755	0.052769	1.4055e-32
ADAMTSL2	8.73449e-34	12.0586	0.0526367	1.72387e-32
MYL3	8.83069e-34	12.0577	0.0524581	1.74123e-32
SNRNP25	1.1973e-33	12.0326	0.052584	2.35865e-32
SDHC	1.2604e-33	12.0284	0.0525658	2.48065e-32
CERS6	1.30441e-33	12.0255	0.0525332	2.5649e-32
C4orf48	1.50071e-33	12.014	0.0524817	2.94815e-32
EID1	1.54987e-33	12.0113	0.0524974	3.04192e-32
TGFBI	2.1359e-33	11.9847	0.0523665	4.18054e-32
APOE	2.68418e-33	11.9658	0.0522902	5.24884e-32
LRRC49	2.94861e-33	11.958	0.0522429	5.75533e-32
TSPO	3.28993e-33	11.9489	0.0522226	6.41566e-32
NEK7	3.29376e-33	11.9488	0.0522193	6.41724e-32
DIO2	3.30818e-33	11.9484	0.0521959	6.43944e-32
COX8A	3.61268e-33	11.9411	0.0521378	7.02572e-32
KLHDC2	3.91441e-33	11.9344	0.0521504	7.60554e-32
HIKESHI	5.23472e-33	11.9102	0.0520351	1.01616e-31
SERPINB6	5.6935e-33	11.9032	0.0520217	1.10421e-31
COL4A1	9.25792e-33	11.8626	0.0518421	1.79386e-31
VBP1	1.46886e-32	11.8239	0.0516541	2.84354e-31
HSPA2	1.67258e-32	11.813	0.0515757	3.23497e-31
TGFBR2	2.10896e-32	11.7935	0.051537	4.07527e-31
AGT	2.17304e-32	11.791	0.0515272	4.19529e-31
SPAG7	2.47296e-32	11.7801	0.051476	4.76999e-31
MICOS13	2.51967e-32	11.7785	0.0514716	4.85567e-31
HK1	2.67002e-32	11.7736	0.0514508	5.14076e-31
HERPUD1	2.68552e-32	11.7731	0.0514438	5.16592e-31
LRRFIP2	3.41978e-32	11.7527	0.051351	6.5724e-31
LYPLAL1	3.54684e-32	11.7496	0.0513316	6.81044e-31
IL32	3.73906e-32	11.7452	0.0513239	7.17305e-31
LAPTM4A	4.98885e-32	11.7208	0.0512213	9.56203e-31
H2AFJ	6.1173e-32	11.7035	0.0511338	1.16933e-30
TAF7	9.06712e-32	11.67	0.050986	1.73163e-30
NGRN	1.12833e-31	11.6514	0.0509131	2.15295e-30
SUMO2	1.20928e-31	11.6455	0.0508896	2.30532e-30
AKAP12	1.33436e-31	11.6371	0.0508106	2.5415e-30
SERPINE1	1.41468e-31	11.6321	0.0504671	2.69208e-30
RTL8C	1.44402e-31	11.6304	0.0508246	2.74545e-30
SAMD4A	1.52006e-31	11.626	0.0508035	2.88743e-30
UBA52	1.54336e-31	11.6247	0.0507697	2.92907e-30
SEC61A1	1.96586e-31	11.604	0.0506982	3.7276e-30
RAMP2	1.9702e-31	11.6038	0.0507071	3.73249e-30
PABPC4	2.02756e-31	11.6014	0.0506911	3.83774e-30
LAMB2	2.096e-31	11.5985	0.0506807	3.96375e-30
WNK2	2.31985e-31	11.5898	0.0506327	4.38318e-30
LTC4S	2.53643e-31	11.5822	0.0505674	4.78814e-30
CD14	2.95461e-31	11.5691	0.0505351	5.5726e-30
PHB	4.42581e-31	11.5344	0.0504015	8.33998e-30
SARAF	5.14064e-31	11.5215	0.0503453	9.67843e-30
SEPTIN11	5.16082e-31	11.5212	0.050312	9.70783e-30
PFDN1	5.986e-31	11.5084	0.0502799	1.12501e-29
JTB	6.21242e-31	11.5052	0.0502708	1.16653e-29
MYOM3	6.6959e-31	11.4987	0.0502373	1.25621e-29
PCBP2	7.27163e-31	11.4916	0.0502154	1.36301e-29
UBB	7.38499e-31	11.4902	0.0501935	1.38304e-29
MZT2B	9.35154e-31	11.4698	0.0501061	1.74979e-29
NDUFAF3	1.00171e-30	11.4639	0.0500939	1.87268e-29
NDUFAF4	1.01271e-30	11.4629	0.0500781	1.89158e-29
HAGH	1.05081e-30	11.4597	0.0500715	1.96102e-29
EIF5B	1.32262e-30	11.4398	0.0499767	2.46611e-29
PCCB	1.45285e-30	11.4316	0.0499387	2.70655e-29
LFNG	1.61041e-30	11.4227	0.0496971	2.99745e-29
PHLDB1	1.67393e-30	11.4193	0.0498891	3.11295e-29
F13A1	1.86872e-30	11.4098	0.0498167	3.47216e-29
ATP6V0E1	1.95427e-30	11.4059	0.049838	3.62794e-29
DDX17	2.17874e-30	11.3964	0.0497949	4.04113e-29
MYL12B	2.62831e-30	11.3801	0.0497251	4.87074e-29
DRAP1	2.77585e-30	11.3753	0.0497006	5.13968e-29
NAP1L1	2.84871e-30	11.373	0.0496946	5.26999e-29
VCL	5.17263e-30	11.3209	0.0494585	9.56082e-29
IGF1	5.34822e-30	11.3179	0.049387	9.87679e-29
NEDD8	5.48457e-30	11.3157	0.0494434	1.01198e-28
ECI1	6.781e-30	11.2971	0.0493604	1.2501e-28
DAB2	6.90298e-30	11.2955	0.0493269	1.27149e-28
ANO5	8.10376e-30	11.2814	0.049268	1.49137e-28
PPIF	8.94601e-30	11.2727	0.0492429	1.64495e-28
PSMB6	9.96286e-30	11.2633	0.0492127	1.83034e-28
RNASEK	1.02802e-29	11.2605	0.0492004	1.88701e-28
PSMC1	1.04748e-29	11.2588	0.0491892	1.92106e-28
RHEB	1.07761e-29	11.2563	0.049173	1.97462e-28
MRPS24	1.35949e-29	11.2358	0.0490921	2.48901e-28
TXNL4A	1.41241e-29	11.2325	0.0490743	2.58367e-28
SETD3	2.10609e-29	11.1971	0.0489088	3.84597e-28
GSTM3	2.30641e-29	11.1891	0.048883	4.20815e-28
DCXR	2.81987e-29	11.1712	0.0488081	5.13617e-28
AZGP1	2.81973e-29	11.1712	0.0487972	5.13617e-28
PLIN4	3.49898e-29	11.152	0.0487115	6.36767e-28
SSR4	3.9558e-29	11.1411	0.0486753	7.19285e-28
CCN1	4.15967e-29	11.1366	0.0486049	7.55709e-28
NFE2L1	5.01297e-29	11.12	0.0485842	9.09955e-28
FMO2	5.03515e-29	11.1196	0.0485644	9.13201e-28
COPS5	5.05367e-29	11.1193	0.0485723	9.15779e-28
TCP1	6.17925e-29	11.1013	0.0484918	1.11879e-27
ABCA8	7.96706e-29	11.0786	0.0483926	1.44126e-27
MAOB	8.07775e-29	11.0774	0.0483787	1.46004e-27
DMD	8.10745e-29	11.077	0.0483874	1.46416e-27
ZCRB1	1.12632e-28	11.0476	0.0482561	2.03235e-27
MYPN	1.22138e-28	11.0403	0.0482073	2.20201e-27
CALCOCO2	1.23898e-28	11.039	0.0482199	2.23185e-27
CDC37	1.26503e-28	11.0371	0.0482177	2.27684e-27
STOM	1.27306e-28	11.0366	0.0482156	2.28935e-27
PARP1	1.36252e-28	11.0304	0.048176	2.44815e-27
SCOC	1.5929e-28	11.0164	0.0481157	2.85968e-27
SNRPD2	1.6297e-28	11.0143	0.0481202	2.92081e-27
MMADHC	2.06134e-28	10.9932	0.0480157	3.6913e-27
ADGRG3	2.26837e-28	10.9845	0.0442843	4.05862e-27
PSMA3	2.33367e-28	10.982	0.047966	4.17195e-27
EIF3E	2.35575e-28	10.9811	0.0479706	4.20788e-27
SLC25A30	2.37751e-28	10.9803	0.0479442	4.24319e-27
TRPT1	3.01628e-28	10.9588	0.0478694	5.37418e-27
GMPR	3.21753e-28	10.9529	0.0478343	5.72795e-27
SLC29A1	3.25481e-28	10.9519	0.0478418	5.78947e-27
NME4	3.45529e-28	10.9464	0.0478188	6.14094e-27
IDH3A	3.55362e-28	10.9439	0.0477999	6.31042e-27
DUSP26	3.68647e-28	10.9406	0.0477835	6.54087e-27
JUP	3.90395e-28	10.9354	0.0477696	6.92096e-27
F2R	3.97008e-28	10.9339	0.0477499	7.03234e-27
DPY19L2	4.24528e-28	10.9278	0.0476931	7.51354e-27
ELN	5.13449e-28	10.9105	0.047632	9.07975e-27
AGTPBP1	5.15921e-28	10.9101	0.0476254	9.1159e-27
RPS14	5.36461e-28	10.9065	0.0475627	9.47095e-27
YAF2	5.68361e-28	10.9013	0.0476011	1.00258e-26
TUBA8	5.69923e-28	10.901	0.0475952	1.0045e-26
IFI27L2	6.22614e-28	10.893	0.0475862	1.09646e-26
TMEM67	6.32924e-28	10.8915	0.0475383	1.1137e-26
BAMBI	6.46814e-28	10.8895	0.0475035	1.13719e-26
PSMD7	7.94413e-28	10.8708	0.0474823	1.39554e-26
PSMA1	8.16173e-28	10.8683	0.0474737	1.43258e-26
SEPTIN5	9.07216e-28	10.8586	0.0474096	1.59107e-26
RHOB	9.1205e-28	10.8581	0.04743	1.59823e-26
PRDX1	9.70481e-28	10.8525	0.0474091	1.69922e-26
EMC6	1.09829e-27	10.8412	0.0473485	1.92142e-26
TMEM230	1.11003e-27	10.8402	0.0473451	1.94037e-26
CITED2	1.25007e-27	10.8293	0.0472739	2.18336e-26
TLCD4	1.28454e-27	10.8268	0.0472703	2.24173e-26
MGAT1	1.37349e-27	10.8207	0.0472621	2.395e-26
SNU13	1.72529e-27	10.7998	0.0471775	3.00355e-26
TMED10	1.72532e-27	10.7998	0.0471751	3.00355e-26
ADAM15	1.9379e-27	10.7891	0.0471192	3.37087e-26
ANAPC13	2.10434e-27	10.7815	0.0470837	3.65739e-26
ST3GAL1	2.18962e-27	10.7779	0.0470592	3.80249e-26
PPP1R16A	2.77828e-27	10.7559	0.0469822	4.82083e-26
CLUH	2.94508e-27	10.7506	0.0469503	5.10609e-26
PTPRM	3.02268e-27	10.7482	0.0469405	5.23635e-26
TYRP1	3.14869e-27	10.7444	0.0469003	5.45021e-26
CD44	3.63686e-27	10.7311	0.0468569	6.29009e-26
ARIH2	3.71949e-27	10.729	0.0468566	6.42777e-26
VKORC1	3.8065e-27	10.7269	0.0468497	6.57278e-26
ESAM	3.81693e-27	10.7266	0.0468494	6.58544e-26
SNRPG	4.12478e-27	10.7194	0.0468228	7.11081e-26
ARPC1B	4.20446e-27	10.7177	0.0468006	7.2423e-26
HDLBP	4.72219e-27	10.7069	0.0467702	8.12752e-26
MRPS7	5.97266e-27	10.6852	0.0466706	1.02714e-25
SSR3	6.39879e-27	10.6788	0.0466427	1.09954e-25
CTNNAL1	6.88639e-27	10.6719	0.0465996	1.18237e-25
EEF1B2	8.5927e-27	10.6514	0.046526	1.47414e-25
OPA1	9.09637e-27	10.646	0.0464853	1.55929e-25
COX6A1	9.52599e-27	10.6417	0.0464835	1.63162e-25
ST6GALNAC6	1.30531e-26	10.6124	0.0463345	2.23395e-25
C1QB	1.32966e-26	10.6106	0.0463363	2.2738e-25
TUBA4A	1.38424e-26	10.6069	0.0463163	2.36522e-25
POLD4	1.51249e-26	10.5986	0.0462873	2.58229e-25
H2AFV	1.57401e-26	10.5949	0.0462764	2.68516e-25
AQP1	1.6847e-26	10.5885	0.0462496	2.87168e-25
DYNC1H1	1.74795e-26	10.5851	0.0462317	2.97711e-25
POLDIP2	2.14151e-26	10.566	0.0461452	3.64451e-25
SRGN	2.21797e-26	10.5627	0.0461156	3.77162e-25
PRNP	2.45011e-26	10.5534	0.0460944	4.16304e-25
TSC22D3	2.76181e-26	10.5421	0.0460295	4.68889e-25
ANK1	3.17931e-26	10.5289	0.0459734	5.39342e-25
CAVIN3	3.43122e-26	10.5217	0.045954	5.81612e-25
HNRNPK	3.80183e-26	10.512	0.0459138	6.43405e-25
DDX1	3.80076e-26	10.5121	0.0459063	6.43405e-25
SPON1	4.02688e-26	10.5066	0.0457991	6.8095e-25
ASB15	4.0814e-26	10.5053	0.045836	6.89621e-25
DLST	5.01377e-26	10.4859	0.0457797	8.46488e-25
ETFDH	5.47872e-26	10.4775	0.0457428	9.24252e-25
IMMT	6.70653e-26	10.4584	0.0456736	1.13048e-24
FKBP10	6.81836e-26	10.4568	0.0456174	1.14842e-24
TNNI3K	7.02081e-26	10.454	0.045622	1.18159e-24
MRPS35	7.11997e-26	10.4527	0.0456278	1.19733e-24
UBE2L3	7.27882e-26	10.4506	0.0456379	1.22307e-24
NOP53	8.15553e-26	10.4398	0.0455972	1.3693e-24
SLCO2A1	8.24921e-26	10.4387	0.0453734	1.38394e-24
RNF150	9.28468e-26	10.4275	0.0455089	1.55643e-24
PDP1	9.86545e-26	10.4217	0.0455017	1.65248e-24
STEAP4	1.00466e-25	10.42	0.0454582	1.6815e-24
LMO2	1.16633e-25	10.4058	0.0453502	1.94901e-24
SVEP1	1.20757e-25	10.4025	0.0453829	2.01635e-24
UBE2V1	1.23847e-25	10.4001	0.0454119	2.06632e-24
UQCR11	1.43331e-25	10.3862	0.0452511	2.38953e-24
DUSP27	1.79401e-25	10.3647	0.0452523	2.98852e-24
LRPAP1	1.87207e-25	10.3606	0.0452502	3.11372e-24
NDUFAF2	1.8721e-25	10.3606	0.0452327	3.11372e-24
GBE1	2.3003e-25	10.3409	0.0451411	3.82292e-24
PCBP1	2.32525e-25	10.3399	0.045158	3.86137e-24
CHRM2	2.41646e-25	10.3362	0.0451071	4.0097e-24
MAP3K7CL	2.44082e-25	10.3352	0.044957	4.04696e-24
MRPS18B	2.50502e-25	10.3328	0.0451197	4.15017e-24
FAM204A	2.52316e-25	10.3321	0.0451067	4.17697e-24
TPD52L1	2.97781e-25	10.3162	0.0450289	4.92196e-24
IER5L	2.97558e-25	10.3162	0.04499	4.92196e-24
BAG1	3.38078e-25	10.304	0.0449979	5.58367e-24
RMDN1	3.52927e-25	10.2998	0.0449665	5.82439e-24
MZB1	3.62609e-25	10.2972	0.0346555	5.97953e-24
STOML2	4.04307e-25	10.2867	0.0449224	6.66198e-24
PATJ	4.18742e-25	10.2834	0.0448877	6.89449e-24
CDKN1A	4.40212e-25	10.2785	0.0448504	7.24237e-24
CAPZB	4.99333e-25	10.2664	0.0448331	8.20867e-24
ARL5A	5.74395e-25	10.2529	0.0447624	9.43534e-24
RAD54L	6.16111e-25	10.2461	0.0375057	1.01128e-23
GTF2H5	6.52541e-25	10.2405	0.044708	1.07025e-23
MAPK3	6.54504e-25	10.2402	0.0447046	1.07264e-23
RAN	7.41282e-25	10.2282	0.0446638	1.21299e-23
EHBP1L1	7.44719e-25	10.2277	0.044658	1.21767e-23
C1orf122	7.69051e-25	10.2246	0.0446515	1.25649e-23
HOOK2	8.44551e-25	10.2156	0.0445795	1.37878e-23
LYRM1	8.92948e-25	10.2101	0.0445629	1.45444e-23
RAF1	9.73977e-25	10.2017	0.0445366	1.58521e-23
CRIM1	9.78973e-25	10.2012	0.0445403	1.59212e-23
SEPTIN7	1.00752e-24	10.1984	0.0445358	1.6373e-23
RRAGD	1.03701e-24	10.1956	0.0445081	1.68394e-23
FBXW5	1.26104e-24	10.1766	0.0444412	2.04615e-23
GAS1	1.31561e-24	10.1725	0.0443711	2.13308e-23
PPARGC1A	1.39716e-24	10.1666	0.0443569	2.26357e-23
CEBPB	1.41041e-24	10.1657	0.0443739	2.2833e-23
NDUFA13	1.48179e-24	10.1609	0.0443433	2.39703e-23
REX1BD	1.50244e-24	10.1595	0.0443648	2.42858e-23
PHLDB2	1.776e-24	10.1432	0.044287	2.8686e-23
CHRDL1	1.9376e-24	10.1347	0.0441738	3.12723e-23
EGLN3	2.37667e-24	10.1147	0.0441482	3.83297e-23
PLEC	2.4323e-24	10.1125	0.0441592	3.9197e-23
STMP1	2.89889e-24	10.0953	0.0440765	4.66809e-23
SELENOH	2.91834e-24	10.0946	0.0440796	4.69585e-23
STRAP	3.81119e-24	10.0684	0.0439555	6.12789e-23
CAPNS1	4.0457e-24	10.0625	0.0439402	6.50003e-23
COX7A2L	4.13294e-24	10.0604	0.043925	6.63518e-23
CDC42	4.15035e-24	10.06	0.043927	6.6581e-23
PXMP2	4.33683e-24	10.0557	0.0438936	6.95201e-23
AAMDC	4.35132e-24	10.0553	0.0439054	6.96997e-23
PLXND1	4.80046e-24	10.0457	0.0438477	7.68362e-23
PRADC1	4.8813e-24	10.044	0.043854	7.80714e-23
ACP1	4.9886e-24	10.0419	0.0438347	7.97276e-23
CIRBP	5.24039e-24	10.037	0.0438289	8.36887e-23
SRRM2	6.70615e-24	10.0126	0.0437179	1.07016e-22
GOLIM4	7.49603e-24	10.0016	0.0436656	1.19532e-22
ODC1	7.81526e-24	9.99749	0.0436337	1.24529e-22
NDUFS7	8.07582e-24	9.99424	0.0436369	1.28584e-22
LAMA2	8.24862e-24	9.99215	0.0436299	1.31139e-22
GPAT3	8.24621e-24	9.99217	0.0435937	1.31139e-22
MGST2	8.47002e-24	9.98952	0.0436061	1.34558e-22
PLK2	8.54425e-24	9.98865	0.0436056	1.35636e-22
KLHL31	1.02802e-23	9.9703	0.0435214	1.63072e-22
IGFBP5	1.15264e-23	9.95893	0.0434844	1.82704e-22
LSP1	1.18266e-23	9.95637	0.0434633	1.87322e-22
PALLD	1.21625e-23	9.95359	0.0434623	1.925e-22
ISCA1	1.32724e-23	9.9449	0.0434179	2.0991e-22
SLC35B1	1.45996e-23	9.9354	0.0433602	2.30729e-22
GNAI2	1.524e-23	9.93112	0.0433621	2.40669e-22
MFAP5	1.83287e-23	9.91271	0.0432661	2.89232e-22
CSNK2B	1.88821e-23	9.90974	0.0432667	2.97743e-22
GRN	2.06199e-23	9.90094	0.0432311	3.24905e-22
CLIC1	2.11133e-23	9.89857	0.0432164	3.32187e-22
RAB34	2.11078e-23	9.8986	0.0431938	3.32187e-22
HEYL	2.14901e-23	9.8968	0.043186	3.37864e-22
GADD45GIP1	2.33163e-23	9.88864	0.0431772	3.66305e-22
ADIPOR1	2.50443e-23	9.88148	0.0431329	3.93163e-22
PDHX	2.59775e-23	9.87781	0.0431176	4.07511e-22
DYNLT1	2.65073e-23	9.87579	0.0431118	4.15515e-22
PSMA6	2.96215e-23	9.86465	0.0430667	4.6399e-22
MRPS9	3.19454e-23	9.85706	0.0430115	5.00024e-22
RNF10	3.33451e-23	9.85276	0.0430126	5.21547e-22
APLP2	3.43391e-23	9.8498	0.0430073	5.367e-22
BST2	3.43825e-23	9.84968	0.0430013	5.36984e-22
IGSF10	3.5866e-23	9.84543	0.0428451	5.59742e-22
HADHA	4.1601e-23	9.8305	0.0429224	6.48768e-22
PPFIBP1	4.20952e-23	9.82931	0.0429128	6.55993e-22
VAMP5	4.80252e-23	9.81603	0.042851	7.47856e-22
WIPI1	4.86011e-23	9.81483	0.0428355	7.5627e-22
ATP2B4	4.89951e-23	9.81402	0.0428427	7.61843e-22
HIBADH	5.04906e-23	9.81098	0.0428233	7.84524e-22
IAH1	5.36217e-23	9.80491	0.0427976	8.32567e-22
NME3	5.40885e-23	9.80403	0.0427986	8.39201e-22
BTNL9	5.69032e-23	9.79891	0.0427506	8.82228e-22
SLC39A14	5.8768e-23	9.79565	0.042754	9.10476e-22
EIF3G	6.83729e-23	9.78034	0.0427012	1.05851e-21
GPNMB	7.54313e-23	9.7704	0.0426582	1.16693e-21
TIMMDC1	7.73538e-23	9.76785	0.0426413	1.1958e-21
PKD1	7.81685e-23	9.76678	0.0426365	1.20752e-21
KANK1	7.9825e-23	9.76466	0.0426192	1.23222e-21
TXNDC17	8.23122e-23	9.76155	0.042608	1.26969e-21
PARM1	9.4253e-23	9.7478	0.0425418	1.45282e-21
SERPINA3	1.27314e-22	9.71722	0.0423163	1.96101e-21
CTSK	1.31115e-22	9.71423	0.0423523	2.0181e-21
PDE7A	1.44144e-22	9.70457	0.0423285	2.21702e-21
RAB4A	1.54864e-22	9.69725	0.0423289	2.38017e-21
CTSC	1.59051e-22	9.69453	0.0422724	2.44277e-21
VPS29	1.97972e-22	9.67216	0.0422179	3.03834e-21
PFDN4	2.08932e-22	9.66664	0.0421856	3.20423e-21
PPP1R13L	2.21442e-22	9.66069	0.0421641	3.39364e-21
PPP2CA	2.25021e-22	9.65904	0.0421612	3.446e-21
ALAS1	2.42616e-22	9.65133	0.0421193	3.71278e-21
IFNGR1	2.82757e-22	9.63562	0.0420529	4.32395e-21
CISD3	2.87861e-22	9.63378	0.0420559	4.39883e-21
COX16	2.96383e-22	9.63078	0.042037	4.52581e-21
CACNA1C	3.88956e-22	9.60281	0.0418995	5.93514e-21
MSI2	4.00869e-22	9.5997	0.0418865	6.11253e-21
DAD1	4.2282e-22	9.59421	0.0418812	6.44262e-21
BRK1	4.61051e-22	9.58528	0.0418449	7.02013e-21
MRPL20	5.74223e-22	9.56259	0.0417456	8.73707e-21
TAX1BP3	6.35818e-22	9.55204	0.0416984	9.66735e-21
PRXL2A	6.42433e-22	9.55097	0.0416849	9.76094e-21
CEP85	7.3847e-22	9.53653	0.0416056	1.12041e-20
ALKBH7	7.58702e-22	9.53372	0.0416191	1.14984e-20
JUN	7.58951e-22	9.53369	0.041606	1.14984e-20
TMEM143	8.56228e-22	9.52117	0.0415431	1.29629e-20
IQGAP1	9.73921e-22	9.50777	0.0414812	1.47343e-20
SHANK3	1.00228e-21	9.50479	0.041462	1.51525e-20
ANP32A	1.21538e-21	9.4847	0.0413948	1.83612e-20
CPNE4	1.26464e-21	9.48056	0.0413341	1.90918e-20
CDS2	1.29078e-21	9.47842	0.0413611	1.94725e-20
POLR2E	1.3393e-21	9.47457	0.0413565	2.01901e-20
TYMP	1.54831e-21	9.45942	0.0412737	2.33246e-20
ITGBL1	1.62688e-21	9.45424	0.0412146	2.44908e-20
PAFAH1B1	1.67903e-21	9.45094	0.0412472	2.52579e-20
RTN4	1.81708e-21	9.44267	0.0412161	2.73153e-20
DPYSL3	1.86917e-21	9.4397	0.0411821	2.80785e-20
COA6	1.91192e-21	9.43733	0.0411731	2.87004e-20
C9orf16	1.93529e-21	9.43606	0.0411892	2.90307e-20
COQ10B	2.25437e-21	9.42005	0.0410677	3.37933e-20
STARD7	2.57458e-21	9.40609	0.0410526	3.85661e-20
SLC25A36	2.70953e-21	9.40072	0.0410128	4.05591e-20
GPR22	2.84438e-21	9.39561	0.0409599	4.25477e-20
ANXA7	3.12515e-21	9.38569	0.0409631	4.67146e-20
EIF4A1	3.27877e-21	9.38064	0.040943	4.89765e-20
CALD1	3.33181e-21	9.37894	0.0409385	4.97338e-20
TMEM50A	3.41863e-21	9.37623	0.0409199	5.09939e-20
DHRS9	3.56639e-21	9.37177	0.04067	5.31607e-20
BMERB1	4.15315e-21	9.35568	0.0408196	6.18637e-20
NSA2	4.18471e-21	9.35488	0.0408275	6.229e-20
SULF1	4.88611e-21	9.33849	0.0407179	7.26796e-20
VMA21	5.35136e-21	9.32885	0.0407009	7.95445e-20
SORT1	5.36674e-21	9.32854	0.0407089	7.97173e-20
SDC4	5.68916e-21	9.32236	0.040669	8.44475e-20
PRKAG1	5.88995e-21	9.31868	0.0406526	8.73669e-20
MAOA	6.15621e-21	9.31398	0.0406376	9.12527e-20
SERBP1	7.08945e-21	9.29899	0.0405858	1.05013e-19
PAMR1	7.5164e-21	9.29277	0.0405122	1.1126e-19
UBE2N	7.58833e-21	9.29175	0.0405416	1.12246e-19
EFEMP2	8.23825e-21	9.283	0.0405142	1.2169e-19
AK3	9.0506e-21	9.27298	0.0404681	1.33597e-19
SSBP1	9.48878e-21	9.26794	0.040446	1.39968e-19
HMGB1	9.64673e-21	9.26618	0.040444	1.42199e-19
MCAM	1.28568e-20	9.23548	0.0402992	1.89386e-19
ZEB1	1.64845e-20	9.20883	0.0401766	2.42656e-19
FKBP1A	1.65024e-20	9.20872	0.0401905	2.4275e-19
SURF1	1.86684e-20	9.19547	0.0401259	2.74423e-19
TINAGL1	1.87029e-20	9.19527	0.0401305	2.74741e-19
HLA-DPB1	1.94027e-20	9.19132	0.0401062	2.84823e-19
TBC1D4	2.08099e-20	9.18379	0.0400681	3.05269e-19
MRPS10	2.13575e-20	9.18099	0.0400523	3.13087e-19
ARHGDIA	2.20359e-20	9.17762	0.0400496	3.22809e-19
ADAMTS2	2.4704e-20	9.1653	0.0398425	3.61644e-19
WSB2	2.77383e-20	9.1528	0.0399345	4.05506e-19
MAP1B	3.00551e-20	9.14413	0.0398956	4.39073e-19
C11orf58	3.11256e-20	9.14035	0.0398886	4.544e-19
C1orf21	3.14299e-20	9.1393	0.039884	4.58527e-19
VLDLR	3.2202e-20	9.13667	0.0398618	4.69469e-19
RILP	3.35627e-20	9.13219	0.0398486	4.88971e-19
PFDN5	3.45977e-20	9.12891	0.0398351	5.03705e-19
MRPL40	3.54725e-20	9.1262	0.0398196	5.16087e-19
MAPKAPK2	3.59692e-20	9.1247	0.0398216	5.22956e-19
TUBA1A	3.60215e-20	9.12454	0.0398223	5.23358e-19
PPP1R3C	3.82609e-20	9.118	0.0397859	5.55515e-19
ARPP19	3.85113e-20	9.1173	0.0397851	5.58768e-19
SFPQ	4.0624e-20	9.1115	0.0397558	5.8902e-19
NAMPT	4.24629e-20	9.1067	0.0397262	6.15263e-19
CAMK2B	4.28267e-20	9.10577	0.0397226	6.20112e-19
OLA1	4.39817e-20	9.10289	0.0397086	6.36402e-19
FKBP8	4.50553e-20	9.10027	0.0397151	6.51494e-19
EIF3M	4.53645e-20	9.09952	0.039703	6.55073e-19
NOL7	4.53619e-20	9.09953	0.0397006	6.55073e-19
RPL27A	5.32475e-20	9.0821	0.039613	7.68383e-19
GRSF1	5.51731e-20	9.07824	0.0396111	7.95631e-19
PIN1	5.53799e-20	9.07783	0.0396138	7.98071e-19
CPE	6.13393e-20	9.0667	0.0395652	8.83352e-19
GIMAP7	6.39637e-20	9.06213	0.0395052	9.20523e-19
HIGD1B	6.57995e-20	9.05904	0.0395219	9.46302e-19
ALKBH5	6.8535e-20	9.0546	0.0395079	9.84977e-19
NDFIP1	6.85913e-20	9.05451	0.0395105	9.85119e-19
KCNH2	7.03594e-20	9.05173	0.0394864	1.00915e-18
FEM1C	7.52783e-20	9.04435	0.0394366	1.07897e-18
MCRIP2	7.79997e-20	9.04047	0.0394497	1.11723e-18
ARL3	8.31506e-20	9.03348	0.0394077	1.1894e-18
NARS	8.33438e-20	9.03322	0.0394111	1.19136e-18
FSD2	8.5822e-20	9.03002	0.0393746	1.22596e-18
PROX1	8.61099e-20	9.02965	0.039365	1.22925e-18
ISOC1	8.80135e-20	9.02726	0.0393735	1.25558e-18
DDAH2	8.84177e-20	9.02676	0.0393818	1.2605e-18
CCT6A	9.45899e-20	9.01937	0.0393446	1.34759e-18
PPP2R3A	1.02276e-19	9.0108	0.0393041	1.45612e-18
GNB2	1.10554e-19	9.00227	0.0392807	1.57291e-18
ECSCR	1.11671e-19	9.00116	0.0392605	1.58775e-18
WDR83OS	1.18421e-19	8.99472	0.039253	1.68258e-18
TESC	1.20347e-19	8.99294	0.0392355	1.70882e-18
CIAO2B	1.23618e-19	8.99	0.0392318	1.75409e-18
C6	1.24589e-19	8.98914	0.0392139	1.76669e-18
HLA-DQB1	1.24829e-19	8.98893	0.0392045	1.76891e-18
COBL	1.25027e-19	8.98875	0.0392109	1.77054e-18
REEP1	1.33892e-19	8.98122	0.0391414	1.89482e-18
KIFAP3	1.4346e-19	8.97362	0.0391397	2.02752e-18
DPP7	1.52414e-19	8.96695	0.0391262	2.15263e-18
PDK2	1.59734e-19	8.96178	0.0391047	2.25452e-18
FRY	1.68238e-19	8.95606	0.0390695	2.37297e-18
EEF1D	1.68979e-19	8.95558	0.0390752	2.38184e-18
TBX5	1.74457e-19	8.95206	0.0390341	2.45742e-18
SORBS3	1.94953e-19	8.93979	0.0390024	2.74431e-18
RUNX1	1.99216e-19	8.9374	0.03893	2.80248e-18
VCP	2.02819e-19	8.93542	0.0389885	2.85127e-18
MAST4	2.21232e-19	8.92581	0.0389399	3.10807e-18
PNISR	2.50028e-19	8.91225	0.0388766	3.5103e-18
MAPRE2	2.54909e-19	8.91011	0.0388689	3.57647e-18
IFITM1	3.07138e-19	8.88942	0.038782	4.30642e-18
PTGES3L	3.18675e-19	8.88532	0.0387241	4.46523e-18
LSM12	3.48366e-19	8.87541	0.0386949	4.87804e-18
IDH3B	3.55366e-19	8.8732	0.0387153	4.97278e-18
MCCC2	3.58711e-19	8.87216	0.0387008	5.01629e-18
PPP1R14A	3.85575e-19	8.86411	0.0386757	5.38841e-18
ATP1A1	3.87726e-19	8.86349	0.0386731	5.41491e-18
MRPL47	4.14777e-19	8.85598	0.0386193	5.7889e-18
PCOLCE2	4.42643e-19	8.84872	0.0386032	6.17376e-18
CALHM2	4.91909e-19	8.83693	0.0385053	6.85191e-18
PIK3R1	5.21778e-19	8.83034	0.0385199	7.25845e-18
MAFK	6.9086e-19	8.79889	0.0383747	9.59172e-18
HNRNPA1	7.83914e-19	8.7847	0.0383307	1.08694e-17
SH3KBP1	7.85039e-19	8.78454	0.0383085	1.0878e-17
LBH	8.03027e-19	8.78199	0.0383132	1.112e-17
ATP13A3	8.14712e-19	8.78037	0.0382879	1.12744e-17
HTRA1	8.2208e-19	8.77935	0.0383024	1.1369e-17
ANGPTL2	8.47074e-19	8.77598	0.038278	1.1707e-17
DEXI	8.60318e-19	8.77424	0.0382736	1.18823e-17
MOCS2	8.68245e-19	8.77321	0.0382676	1.1984e-17
EPHA3	9.11473e-19	8.76774	0.038202	1.25725e-17
TMEM147	9.81583e-19	8.75939	0.0382149	1.35308e-17
SLC25A6	1.03736e-18	8.75315	0.0381923	1.42905e-17
PGP	1.0614e-18	8.75057	0.0381707	1.46121e-17
CCDC141	1.13247e-18	8.74325	0.0381283	1.55804e-17
ACAA2	1.23571e-18	8.73339	0.0380991	1.69899e-17
PLXDC1	1.36356e-18	8.72226	0.0380434	1.87355e-17
CLGN	1.3718e-18	8.72157	0.0380378	1.88365e-17
ADH5	1.37367e-18	8.72142	0.0380489	1.885e-17
NRP1	1.43761e-18	8.71627	0.0380275	1.97148e-17
F3	1.64253e-18	8.70116	0.0379306	2.25103e-17
GDE1	1.85831e-18	8.68714	0.0378906	2.54512e-17
PPP2R3B	2.10967e-18	8.67272	0.0378289	2.88752e-17
BDH1	2.17852e-18	8.66906	0.0377969	2.97983e-17
MTX2	2.33604e-18	8.66111	0.0377689	3.19324e-17
SGCD	2.34816e-18	8.66052	0.037772	3.20774e-17
GATA6	2.5447e-18	8.65135	0.0377353	3.47399e-17
MRPS28	2.56803e-18	8.65031	0.0377249	3.5036e-17
MXI1	2.59041e-18	8.64932	0.0377215	3.53186e-17
GRHPR	2.61443e-18	8.64826	0.0377287	3.56233e-17
TUBB6	2.61826e-18	8.6481	0.0377207	3.56526e-17
SDF4	2.64797e-18	8.64681	0.0377244	3.60341e-17
CHP1	2.6861e-18	8.64518	0.0377042	3.65296e-17
IL6ST	3.49677e-18	8.61501	0.0375794	4.75238e-17
DNAJA4	3.75299e-18	8.6069	0.037534	5.09736e-17
SIRT5	4.10674e-18	8.59657	0.0374862	5.57425e-17
RAP1A	4.29405e-18	8.59145	0.0374751	5.82479e-17
TRIM47	4.47826e-18	8.58662	0.0374306	6.07079e-17
ARL6IP4	5.01231e-18	8.57366	0.0374042	6.79042e-17
APLNR	5.01747e-18	8.57354	0.0373692	6.79307e-17
ZNF804A	5.07638e-18	8.5722	0.0298767	6.86846e-17
EBF2	5.18035e-18	8.56986	0.0373217	7.00468e-17
ATRAID	5.66497e-18	8.55956	0.0373415	7.65509e-17
DIPK2B	5.74325e-18	8.55798	0.0372924	7.75594e-17
HOMER1	5.82335e-18	8.55638	0.0372981	7.85912e-17
SF3B5	6.36602e-18	8.5461	0.0372807	8.58061e-17
WSB1	7.02215e-18	8.53476	0.037221	9.45899e-17
GRPEL1	8.16896e-18	8.51726	0.0371309	1.09968e-16
PTPN11	8.42701e-18	8.51365	0.0371269	1.1337e-16
RAB18	9.07484e-18	8.50506	0.0370929	1.21931e-16
HAND2	9.07202e-18	8.5051	0.0370901	1.21931e-16
RNH1	9.39251e-18	8.50107	0.037084	1.2612e-16
DEFB1	1.0566e-17	8.48739	0.0289339	1.41788e-16
PIN4	1.07465e-17	8.48543	0.0369952	1.44118e-16
PRSS23	1.07814e-17	8.48505	0.036973	1.44495e-16
SLC7A6	1.0965e-17	8.48309	0.0369622	1.46863e-16
SLC9A3R2	1.10305e-17	8.48239	0.0370017	1.47647e-16
ARHGDIB	1.11994e-17	8.48063	0.0369859	1.49813e-16
ANKRD10	1.15911e-17	8.47662	0.036955	1.54956e-16
AMZ2	1.18662e-17	8.47389	0.0369533	1.58535e-16
SIAE	1.21115e-17	8.47151	0.0369394	1.61709e-16
MACF1	1.21897e-17	8.47076	0.0369458	1.62652e-16
TOB1	1.27616e-17	8.46542	0.0369118	1.70177e-16
FXYD6	1.29005e-17	8.46416	0.0369209	1.7192e-16
HNRNPDL	1.32326e-17	8.46119	0.0369095	1.76236e-16
EHD2	1.3482e-17	8.45902	0.0368966	1.79444e-16
HIST2H2BE	1.35442e-17	8.45848	0.0368695	1.8016e-16
RRBP1	1.39014e-17	8.45544	0.0368658	1.84796e-16
PHB2	1.40714e-17	8.45403	0.036877	1.86938e-16
EPN1	1.52499e-17	8.44463	0.0368345	2.02468e-16
AAK1	1.59553e-17	8.43935	0.0367995	2.11702e-16
TP53INP2	1.60025e-17	8.43901	0.0367939	2.12195e-16
APRT	1.61611e-17	8.43785	0.0368016	2.14165e-16
CMC1	1.73084e-17	8.42983	0.0367578	2.29226e-16
TMEM256	1.76132e-17	8.42779	0.0367624	2.33117e-16
KDELR2	1.79368e-17	8.42566	0.0367485	2.37252e-16
ECE1	1.9633e-17	8.41507	0.0366919	2.59527e-16
MTCH2	1.97669e-17	8.41427	0.0366903	2.61135e-16
KANK2	2.24789e-17	8.39919	0.0366302	2.96777e-16
PPP1R3B	2.32828e-17	8.39506	0.0366007	3.07201e-16
UBE2H	2.36837e-17	8.39305	0.036604	3.12296e-16
SLC25A23	2.40061e-17	8.39146	0.036593	3.16351e-16
IL1RN	2.46006e-17	8.38859	0.0353612	3.23984e-16
CCND1	2.53844e-17	8.3849	0.0365715	3.341e-16
TNC	2.56475e-17	8.38369	0.0364944	3.37353e-16
UBR3	2.6124e-17	8.38152	0.0365436	3.43408e-16
FOXF2	2.66145e-17	8.37933	0.0348267	3.49641e-16
JUNB	2.70208e-17	8.37755	0.0365243	3.54759e-16
STK38L	2.73726e-17	8.37603	0.0365187	3.59156e-16
COL4A2	2.78778e-17	8.37387	0.0365242	3.65558e-16
GABRE	2.9235e-17	8.36827	0.0364512	3.83119e-16
PAPOLA	2.99097e-17	8.36558	0.0364848	3.9172e-16
CAVIN4	3.02266e-17	8.36434	0.0364378	3.95626e-16
TMBIM1	3.0674e-17	8.36261	0.0364711	4.01235e-16
RASGRP3	3.1127e-17	8.36088	0.0364372	4.06909e-16
SLC38A2	3.33422e-17	8.35276	0.0364277	4.356e-16
COPS6	3.58129e-17	8.34432	0.0363923	4.67592e-16
MRPS23	3.63859e-17	8.34244	0.0363826	4.74781e-16
MAF	3.68832e-17	8.34084	0.0363532	4.8068e-16
FNBP4	3.7917e-17	8.33757	0.0363433	4.93851e-16
FAM210B	3.89123e-17	8.3345	0.0363385	5.06503e-16
COPS3	3.9331e-17	8.33324	0.0363263	5.1164e-16
DCTN1	4.1116e-17	8.32798	0.0363185	5.34533e-16
XPR1	4.25772e-17	8.32385	0.0362864	5.53191e-16
FDX1	4.30128e-17	8.32264	0.0362833	5.5851e-16
NOMO1	4.37752e-17	8.32056	0.0362739	5.67715e-16
RBFOX1	4.39739e-17	8.32002	0.0362565	5.69944e-16
CDC37L1	4.40571e-17	8.3198	0.0362628	5.70675e-16
ARF5	4.65474e-17	8.31328	0.0362486	6.02564e-16
CDK2AP2	4.71755e-17	8.31169	0.0362446	6.10324e-16
CCDC85B	4.7927e-17	8.30981	0.0362451	6.19669e-16
PCDH18	5.01708e-17	8.30438	0.0361497	6.48287e-16
TMEM38B	5.06546e-17	8.30324	0.0361857	6.5414e-16
COL15A1	5.08563e-17	8.30277	0.0362115	6.56345e-16
MRFAP1	5.1633e-17	8.30097	0.0362052	6.65966e-16
ADGRF5	5.25361e-17	8.29891	0.0361767	6.77202e-16
DAG1	5.28758e-17	8.29814	0.0361874	6.81169e-16
PSMB5	6.56802e-17	8.27234	0.0360775	8.45608e-16
IVD	7.01297e-17	8.26452	0.0360364	9.01801e-16
SNAPC5	7.01788e-17	8.26444	0.036024	9.01887e-16
SRSF5	7.32463e-17	8.25933	0.0360198	9.40739e-16
ARID5A	7.5208e-17	8.25617	0.0359867	9.65351e-16
SERINC1	7.76415e-17	8.25237	0.0359904	9.95985e-16
H2AFY	8.06165e-17	8.24788	0.0359631	1.03352e-15
FAM229B	8.47314e-17	8.24192	0.0359363	1.08562e-15
TPM4	8.77252e-17	8.23777	0.0359228	1.12331e-15
AXL	9.00951e-17	8.23458	0.035886	1.15296e-15
AIG1	9.40287e-17	8.22946	0.0358764	1.20257e-15
INSR	9.46799e-17	8.22863	0.0358731	1.21017e-15
MRPL23	1.03149e-16	8.21836	0.0358416	1.31763e-15
COA4	1.18677e-16	8.20153	0.0357541	1.51416e-15
ARMH3	1.29095e-16	8.19141	0.0357047	1.6461e-15
TOMM20	1.30396e-16	8.1902	0.0357167	1.66169e-15
FAM207A	1.3312e-16	8.18771	0.0356987	1.69539e-15
AKR1B1	1.48156e-16	8.17482	0.0356512	1.88576e-15
C8orf88	1.59361e-16	8.16602	0.0355844	2.02715e-15
ESD	1.6784e-16	8.15976	0.0355799	2.13374e-15
FXYD5	1.73548e-16	8.15572	0.0355559	2.20498e-15
ACTN1	1.73969e-16	8.15543	0.0355556	2.20901e-15
PNKD	1.89367e-16	8.14518	0.0355215	2.40309e-15
DMAC2L	1.94084e-16	8.1422	0.0354861	2.46148e-15
ECHDC3	1.97974e-16	8.1398	0.0354769	2.50932e-15
SLC1A3	2.14243e-16	8.13023	0.03542	2.71391e-15
GYPE	2.15481e-16	8.12953	0.030223	2.72797e-15
BLOC1S1	2.1844e-16	8.12788	0.0354465	2.76379e-15
LAMTOR2	2.21264e-16	8.12632	0.0354361	2.79785e-15
JUND	2.21854e-16	8.12599	0.0354345	2.80365e-15
HAX1	2.23797e-16	8.12494	0.0354283	2.82652e-15
SF3B6	2.28161e-16	8.12259	0.0354181	2.87993e-15
CANX	2.30752e-16	8.12122	0.035418	2.91091e-15
ADCY6	2.38173e-16	8.11738	0.0353821	3.00273e-15
SPX	2.42119e-16	8.11539	0.0353515	3.05067e-15
PPA2	2.57339e-16	8.10798	0.0353442	3.24052e-15
RAMP1	2.62348e-16	8.10564	0.0353416	3.30164e-15
MRPL35	2.75072e-16	8.09988	0.0353074	3.45972e-15
MARVELD1	2.77394e-16	8.09885	0.0352824	3.48687e-15
SRSF2	2.89292e-16	8.09374	0.0352902	3.63428e-15
PSMA5	2.97491e-16	8.09034	0.0352637	3.73507e-15
VWA1	3.00262e-16	8.08921	0.0352495	3.76763e-15
GPX2	3.02788e-16	8.08819	0.0286365	3.79709e-15
NPC2	3.12927e-16	8.08418	0.0352535	3.92192e-15
TYROBP	3.14038e-16	8.08374	0.0352392	3.93353e-15
IER3IP1	3.32824e-16	8.07666	0.0352115	4.16638e-15
ATP6V0E2	3.35157e-16	8.07581	0.0352076	4.19311e-15
MRPS5	3.70052e-16	8.06371	0.0351528	4.62695e-15
PPP1R1C	3.71506e-16	8.06324	0.0351271	4.6424e-15
PYGB	3.8259e-16	8.05964	0.0351464	4.77811e-15
PDAP1	3.90979e-16	8.05699	0.0351321	4.88e-15
RNF115	4.03859e-16	8.05303	0.0351075	5.03781e-15
LGMN	4.12518e-16	8.05043	0.0350998	5.14281e-15
TPCN1	4.37047e-16	8.04336	0.0350689	5.44542e-15
SLC3A2	4.55033e-16	8.03842	0.0350195	5.66619e-15
PTGES3	4.95827e-16	8.02789	0.0350036	6.17055e-15
MFF	5.04891e-16	8.02566	0.0349891	6.27967e-15
HEY2	5.44897e-16	8.0163	0.0349156	6.77329e-15
MTCH1	5.77358e-16	8.00918	0.0349248	7.1726e-15
HSP90B1	5.81051e-16	8.0084	0.0349226	7.21427e-15
LAMP1	5.9358e-16	8.00578	0.0349076	7.36552e-15
HMGN2	6.01293e-16	8.00419	0.0349039	7.45687e-15
MRPL58	6.75124e-16	7.98992	0.0348179	8.36761e-15
CNN3	6.94494e-16	7.98643	0.0348172	8.60266e-15
RGS3	7.42883e-16	7.97812	0.0347865	9.19134e-15
POLR2F	7.96493e-16	7.96951	0.0347494	9.84889e-15
CCL22	8.21615e-16	7.96568	0.0286137	1.01536e-14
MYO1D	8.44171e-16	7.96233	0.0346465	1.04263e-14
C11orf96	8.53067e-16	7.96103	0.0346987	1.05301e-14
SEMA5A	8.69186e-16	7.95871	0.034673	1.07228e-14
MIEN1	9.09497e-16	7.9531	0.0346697	1.12136e-14
TXNL1	9.48034e-16	7.94796	0.0346474	1.1682e-14
CLEC11A	9.55385e-16	7.947	0.0346268	1.17657e-14
MYL1	9.86989e-16	7.94297	0.0331464	1.21479e-14
LTBP1	1.04713e-15	7.93563	0.034597	1.28807e-14
ATP6V1G1	1.07003e-15	7.93295	0.0345843	1.31547e-14
SYNE2	1.09474e-15	7.93011	0.0345642	1.34507e-14
MRS2	1.11812e-15	7.92749	0.0345391	1.37221e-14
FSCN1	1.11778e-15	7.92752	0.0345315	1.37221e-14
MLF2	1.1207e-15	7.9272	0.0345616	1.3738e-14
TCF21	1.23345e-15	7.91528	0.0344762	1.51113e-14
PSMD6	1.24383e-15	7.91424	0.0344931	1.52298e-14
BCAP29	1.25075e-15	7.91355	0.0344971	1.53057e-14
CDK18	1.30565e-15	7.9082	0.0344766	1.59683e-14
HIST1H1C	1.58789e-15	7.8838	0.0343675	1.94089e-14
APP	1.7231e-15	7.87359	0.0343298	2.10495e-14
COPS2	1.7848e-15	7.86918	0.0342991	2.17908e-14
P4HB	1.92902e-15	7.85946	0.0342681	2.3538e-14
TFRC	2.03659e-15	7.85266	0.0341867	2.48364e-14
DNAJB4	2.0571e-15	7.8514	0.0342184	2.50721e-14
PAM16	2.06192e-15	7.85111	0.0342271	2.51164e-14
TSC22D1	2.28855e-15	7.83802	0.0341733	2.7861e-14
SSU72	2.42056e-15	7.83097	0.0341408	2.94514e-14
PSMC6	2.56064e-15	7.8239	0.0341013	3.11379e-14
ACAA1	2.67674e-15	7.81832	0.0340796	3.25311e-14
LGALS3BP	2.76166e-15	7.81438	0.0340682	3.3536e-14
SNRNP70	2.76259e-15	7.81434	0.034065	3.3536e-14
C18orf32	2.80147e-15	7.81258	0.0340518	3.39886e-14
TMEM120A	2.86672e-15	7.80968	0.0340448	3.47604e-14
LSM5	2.92014e-15	7.80735	0.0340286	3.5388e-14
FAM210A	2.97022e-15	7.80521	0.0339999	3.59743e-14
LOX	3.04427e-15	7.8021	0.0339565	3.68502e-14
ACOT11	3.10384e-15	7.79965	0.0339813	3.75499e-14
HNRNPH1	3.15815e-15	7.79747	0.0339916	3.81853e-14
MRPL52	3.39465e-15	7.78834	0.0339542	4.10215e-14
MAT2A	3.53035e-15	7.78339	0.0339241	4.2637e-14
EMCN	3.65426e-15	7.77903	0.0338884	4.41084e-14
BANF1	3.77486e-15	7.77492	0.0338962	4.55383e-14
AIF1	3.96228e-15	7.76878	0.0338396	4.77721e-14
ABR	4.11651e-15	7.76394	0.0338366	4.96034e-14
MRPS16	4.27535e-15	7.75914	0.0338203	5.14883e-14
MLX	4.43959e-15	7.75436	0.0337931	5.3436e-14
FILIP1L	4.53071e-15	7.75178	0.0337832	5.45019e-14
CREB3L2	4.66593e-15	7.74804	0.0337401	5.60967e-14
NUTF2	4.91023e-15	7.74156	0.0337379	5.90004e-14
LMF2	4.94608e-15	7.74063	0.0337271	5.93977e-14
NUMA1	5.02878e-15	7.73853	0.0337294	6.03568e-14
SNAPIN	5.09314e-15	7.73691	0.0337174	6.10947e-14
SUCLG2	5.2662e-15	7.73266	0.0336985	6.3135e-14
MBNL1	5.32086e-15	7.73134	0.0337015	6.37543e-14
NINJ1	5.34142e-15	7.73085	0.0336977	6.39647e-14
CRABP2	5.4177e-15	7.72905	0.0334911	6.48416e-14
PROS1	5.42886e-15	7.72879	0.0336864	6.49386e-14
MALSU1	6.15245e-15	7.71284	0.0336159	7.35526e-14
SPATS2L	6.34205e-15	7.70897	0.0335933	7.57766e-14
PCMT1	6.45889e-15	7.70664	0.033592	7.71293e-14
IRF2BP2	6.72752e-15	7.70143	0.0335697	8.02921e-14
KCNK1	7.40187e-15	7.68922	0.0334489	8.82907e-14
GIMAP4	7.48296e-15	7.68782	0.0334776	8.92079e-14
IFT43	7.58484e-15	7.68609	0.0334772	9.03719e-14
MRPL12	7.67903e-15	7.68451	0.0335003	9.14428e-14
UBE2F	7.94807e-15	7.6801	0.0334674	9.45936e-14
PIGT	8.68731e-15	7.6687	0.0334306	1.03334e-13
MAPRE3	9.06611e-15	7.66322	0.0333844	1.07719e-13
MRPL3	9.11822e-15	7.66249	0.0333756	1.08278e-13
RDH14	9.15296e-15	7.662	0.0333817	1.08629e-13
CEBPZOS	9.52137e-15	7.65693	0.0333561	1.12939e-13
CD55	9.89473e-15	7.65199	0.0333469	1.17302e-13
SMIM19	1.00368e-14	7.65016	0.0333396	1.1892e-13
DAZAP2	1.00613e-14	7.64984	0.0333445	1.19144e-13
RAB11B	1.01227e-14	7.64906	0.033341	1.19737e-13
XPO4	1.05927e-14	7.64322	0.0332844	1.25227e-13
USF2	1.08851e-14	7.63972	0.0332996	1.28612e-13
CD68	1.22535e-14	7.62445	0.0332031	1.4462e-13
SON	1.2279e-14	7.62419	0.03323	1.4484e-13
COL4A4	1.24495e-14	7.62241	0.0331477	1.4677e-13
ANTXR1	1.26465e-14	7.62038	0.0332009	1.4901e-13
TXN2	1.37259e-14	7.6098	0.0331677	1.61639e-13
POMGNT1	1.39638e-14	7.60758	0.0331535	1.64349e-13
CDH19	1.4041e-14	7.60687	0.0331367	1.65167e-13
NDUFV1	1.45669e-14	7.60211	0.0331376	1.71258e-13
KIAA0232	1.52358e-14	7.5963	0.0330939	1.79023e-13
RERE	1.54965e-14	7.5941	0.033096	1.81985e-13
STUB1	1.57387e-14	7.59209	0.0330926	1.84728e-13
SEPTIN2	1.59982e-14	7.58998	0.0330838	1.8767e-13
GPC3	1.60429e-14	7.58962	0.0329526	1.8809e-13
DPRX	1.64134e-14	7.58666	0.0269219	1.92328e-13
CSNK1A1	1.6548e-14	7.5856	0.0330618	1.93798e-13
ZYX	1.66664e-14	7.58467	0.033053	1.95078e-13
FLOT1	1.67756e-14	7.58383	0.0330568	1.96248e-13
FLRT2	1.96484e-14	7.5633	0.0328564	2.29475e-13
HLA-F	1.97598e-14	7.56257	0.0329488	2.30651e-13
RAD21	2.27122e-14	7.54444	0.032879	2.64967e-13
PDZRN3	2.32528e-14	7.54137	0.0328527	2.71125e-13
PDGFD	2.38976e-14	7.5378	0.032831	2.78339e-13
PPP1CC	2.43309e-14	7.53546	0.032843	2.8323e-13
GAMT	2.46668e-14	7.53367	0.0328372	2.86983e-13
TSPAN9	2.53675e-14	7.53001	0.0328178	2.94974e-13
ACOX1	2.70207e-14	7.52177	0.0327647	3.14025e-13
AKR1C1	2.75896e-14	7.51904	0.0327361	3.20461e-13
PXN	2.91154e-14	7.512	0.0327197	3.37999e-13
PNPLA4	3.1009e-14	7.50375	0.0326825	3.59589e-13
COMMD1	3.36069e-14	7.4932	0.0326476	3.89503e-13
MIB2	3.68568e-14	7.48108	0.0325965	4.26937e-13
GATA4	3.70429e-14	7.48042	0.0325934	4.28858e-13
CMKLR1	3.71291e-14	7.48011	0.0325071	4.29623e-13
VWA8	3.77283e-14	7.47801	0.0325491	4.36318e-13
TRIR	3.95359e-14	7.47186	0.0325668	4.56974e-13
GLO1	4.09972e-14	7.46708	0.0325349	4.73606e-13
ACSS2	4.35253e-14	7.4592	0.0324976	5.02539e-13
SPCS3	4.45522e-14	7.45612	0.0324878	5.14116e-13
SERPINH1	4.50188e-14	7.45475	0.0324844	5.19218e-13
TAF10	4.64641e-14	7.45058	0.0324719	5.35125e-13
PIGP	4.64987e-14	7.45049	0.0324529	5.35125e-13
B3GALT2	4.64895e-14	7.45051	0.0324289	5.35125e-13
RMND5A	5.05133e-14	7.43955	0.0324149	5.81012e-13
MMP23B	5.12144e-14	7.43773	0.0324103	5.88758e-13
ARHGAP29	5.41571e-14	7.43035	0.0323579	6.2225e-13
COMT	5.42527e-14	7.43011	0.0323774	6.23013e-13
TAPBP	5.87598e-14	7.41955	0.0323354	6.74041e-13
JAG1	6.27251e-14	7.41089	0.0322835	7.1914e-13
CDCA7L	6.59828e-14	7.40418	0.0322246	7.56081e-13
RBM38	6.9144e-14	7.39796	0.0322231	7.91877e-13
RPAIN	7.20355e-14	7.39252	0.0321991	8.24548e-13
C15orf61	7.73186e-14	7.38311	0.0321673	8.84069e-13
IVNS1ABP	9.73513e-14	7.35238	0.0320319	1.11253e-12
C1orf53	1.07459e-13	7.33917	0.0319307	1.22672e-12
BCO2	1.10298e-13	7.33568	0.0319407	1.25846e-12
ARPC4	1.12345e-13	7.33322	0.0319489	1.28112e-12
CREM	1.13938e-13	7.33133	0.0319246	1.29859e-12
INPP5A	1.21892e-13	7.32228	0.0318953	1.3885e-12
LUC7L3	1.2532e-13	7.31856	0.0318819	1.42679e-12
FCER1G	1.35446e-13	7.30813	0.0318152	1.54124e-12
PDZD2	1.35819e-13	7.30776	0.0318258	1.54466e-12
THBS1	1.37542e-13	7.30606	0.0318255	1.56258e-12
SYNGR2	1.39798e-13	7.30387	0.0318221	1.58737e-12
PRMT1	1.43579e-13	7.30029	0.0318107	1.62942e-12
HSD17B4	1.44503e-13	7.29942	0.0317955	1.63904e-12
CD248	1.47673e-13	7.2965	0.0317558	1.6741e-12
AP2M1	1.51556e-13	7.29301	0.0317813	1.7172e-12
NOTCH2	1.54474e-13	7.29044	0.0317429	1.74934e-12
C11orf74	1.558e-13	7.28929	0.0317376	1.76341e-12
ETS1	1.57195e-13	7.28809	0.0317351	1.77825e-12
TANGO2	1.58188e-13	7.28724	0.0317395	1.78853e-12
MYO1C	1.60844e-13	7.28499	0.0317433	1.81663e-12
CCT4	1.65138e-13	7.28144	0.0317232	1.86413e-12
ME2	1.73102e-13	7.27508	0.0316816	1.95197e-12
SURF4	1.74652e-13	7.27388	0.0316821	1.9684e-12
MRPL13	1.76752e-13	7.27227	0.0316724	1.99102e-12
ARPC1A	1.82671e-13	7.26782	0.031663	2.05659e-12
FAM189A2	1.95471e-13	7.25866	0.031568	2.19954e-12
PSMF1	1.96683e-13	7.25782	0.0316183	2.212e-12
CD164	1.99403e-13	7.25597	0.0316123	2.24141e-12
SPP1	2.00645e-13	7.25513	0.0315001	2.25418e-12
STRADB	2.04641e-13	7.25246	0.03158	2.29786e-12
TMEM109	2.08441e-13	7.24996	0.0315863	2.33929e-12
ACE2	2.14343e-13	7.24618	0.0315168	2.40426e-12
SNRPF	2.18103e-13	7.24382	0.0315445	2.44515e-12
EMC3	2.26618e-13	7.23863	0.0315332	2.53927e-12
CCNL2	2.27663e-13	7.23801	0.0315287	2.54963e-12
C4orf47	2.29726e-13	7.23678	0.0287466	2.57139e-12
PTTG1IP	2.32515e-13	7.23515	0.0315246	2.60124e-12
FYB2	2.43401e-13	7.22893	0.0314367	2.72158e-12
RAB31	2.44289e-13	7.22844	0.0314611	2.73008e-12
EIF2A	2.47749e-13	7.22653	0.0314751	2.76729e-12
SEC61B	2.50105e-13	7.22524	0.0314761	2.79214e-12
MBD3	2.54657e-13	7.22279	0.0314561	2.84146e-12
FEM1A	2.66722e-13	7.2165	0.0314289	2.97296e-12
NDRG2	2.69238e-13	7.21522	0.0314385	2.99943e-12
SEC11A	2.70436e-13	7.21461	0.0314292	3.0112e-12
ANKH	2.76277e-13	7.21171	0.0314189	3.07463e-12
ATP6V0C	2.82757e-13	7.20855	0.0314102	3.1451e-12
NCKAP1	2.84303e-13	7.20781	0.0314027	3.16064e-12
GTF2A2	2.91528e-13	7.20439	0.0313835	3.23758e-12
NECAB3	2.92414e-13	7.20397	0.0313773	3.24571e-12
GYPC	3.00675e-13	7.20018	0.0313737	3.33567e-12
TRH	3.15613e-13	7.19356	0.0255124	3.49956e-12
GRIN2A	3.19598e-13	7.19185	0.0311901	3.5419e-12
UBE2G1	3.20432e-13	7.19149	0.0313217	3.5493e-12
CD34	3.21371e-13	7.19109	0.031329	3.55784e-12
SNCG	3.21568e-13	7.19101	0.0313112	3.55817e-12
SMS	3.30553e-13	7.18725	0.0312993	3.65569e-12
YWHAB	3.32514e-13	7.18644	0.0313115	3.67547e-12
PLOD1	3.33412e-13	7.18607	0.0313039	3.68347e-12
PLEKHO1	3.80796e-13	7.1679	0.0312157	4.20478e-12
HIPK3	3.88238e-13	7.16524	0.0312161	4.28473e-12
NAV1	3.90176e-13	7.16456	0.0312002	4.30388e-12
COPZ1	4.00492e-13	7.16099	0.0311928	4.41538e-12
ZSCAN5A	4.06785e-13	7.15885	0.0311533	4.48243e-12
COA3	4.0828e-13	7.15835	0.0311845	4.49426e-12
JAKMIP2	4.08136e-13	7.15839	0.0253742	4.49426e-12
PMEPA1	4.17112e-13	7.15541	0.0311597	4.58909e-12
ENAH	4.18406e-13	7.15499	0.0311629	4.60095e-12
LRPPRC	4.30526e-13	7.15107	0.0311443	4.73178e-12
PLCL1	4.3658e-13	7.14915	0.0311315	4.79584e-12
EIF3J	4.38701e-13	7.14849	0.0311329	4.81665e-12
NDUFB7	4.40811e-13	7.14783	0.0311316	4.83732e-12
KIAA0319L	4.43692e-13	7.14693	0.0311236	4.86641e-12
TNS2	4.55262e-13	7.1434	0.031117	4.99075e-12
TFG	4.89076e-13	7.13355	0.0310717	5.35866e-12
DNASE1L3	4.961e-13	7.13158	0.0306128	5.43282e-12
MCRIP1	4.98294e-13	7.13098	0.0310676	5.45403e-12
DNAJB9	5.14293e-13	7.12663	0.0310296	5.62493e-12
CEP192	5.14436e-13	7.12659	0.0310082	5.62493e-12
ACOT2	5.30247e-13	7.12242	0.0310199	5.79482e-12
HSPA4	5.38012e-13	7.12042	0.0310017	5.87666e-12
DMPK	5.38619e-13	7.12026	0.0310178	5.88027e-12
COPE	5.38925e-13	7.12018	0.031021	5.88059e-12
CCDC91	5.46747e-13	7.1182	0.0309918	5.96288e-12
RCN1	5.64254e-13	7.11385	0.0309813	6.15065e-12
CA3	5.69377e-13	7.1126	0.0307232	6.20332e-12
CRADD	5.69868e-13	7.11248	0.030954	6.20549e-12
MRPL36	5.92989e-13	7.10699	0.0309542	6.45395e-12
PTPN3	6.22936e-13	7.10019	0.0308904	6.77643e-12
ARHGAP1	6.27098e-13	7.09927	0.0309215	6.81821e-12
AK2	6.31229e-13	7.09836	0.0309191	6.85961e-12
RBBP7	6.36917e-13	7.09712	0.0309112	6.91788e-12
AHNAK2	6.4736e-13	7.09487	0.0307481	7.02773e-12
IL33	6.64191e-13	7.09132	0.0308676	7.20677e-12
TMEM273	6.77026e-13	7.08867	0.0308455	7.34227e-12
PHACTR1	6.90088e-13	7.08603	0.0308433	7.48012e-12
MUSTN1	7.22451e-13	7.07968	0.0308361	7.82692e-12
SELENON	7.45876e-13	7.07525	0.0308119	8.07659e-12
UBA3	7.73233e-13	7.07026	0.0307857	8.36855e-12
SMIM11B	7.952e-13	7.06637	0.0294486	8.60192e-12
ITM2A	7.98074e-13	7.06587	0.0307778	8.62862e-12
MRPL19	8.00445e-13	7.06546	0.0307552	8.64985e-12
ZFAND6	8.0155e-13	7.06526	0.0307682	8.65739e-12
PLPP7	8.45735e-13	7.05781	0.0307424	9.12999e-12
POLR2K	8.83312e-13	7.05176	0.0307105	9.5308e-12
KLF2	8.99109e-13	7.0493	0.0306985	9.69632e-12
CYP27A1	9.00058e-13	7.04915	0.0306724	9.70164e-12
SCARB2	9.82356e-13	7.03697	0.03065	1.05834e-11
HDAC5	1.06002e-12	7.02635	0.030605	1.14143e-11
SNCA	1.07455e-12	7.02445	0.030557	1.15649e-11
COPRS	1.09827e-12	7.0214	0.0305787	1.18141e-11
TRAPPC5	1.18343e-12	7.01096	0.0305431	1.27174e-11
PPM1A	1.20814e-12	7.00807	0.0305191	1.29764e-11
RNF181	1.23717e-12	7.00475	0.0305103	1.32814e-11
TNFRSF1A	1.26933e-12	7.00115	0.0304875	1.36198e-11
PERM1	1.28768e-12	6.99914	0.0304661	1.38097e-11
TTC1	1.44225e-12	6.98324	0.0304111	1.54596e-11
FAP	1.48271e-12	6.97935	0.0303546	1.58853e-11
ADRB1	1.51183e-12	6.97662	0.0303602	1.61891e-11
ITGA11	1.59452e-12	6.96913	0.030318	1.7066e-11
TNFAIP2	1.60367e-12	6.96833	0.0303128	1.71553e-11
AC007325.4	1.6226e-12	6.96667	0.0303361	1.73491e-11
ABCD3	1.65148e-12	6.96419	0.0303061	1.7649e-11
HNRNPA3	1.70781e-12	6.95947	0.030312	1.82419e-11
QSOX1	1.73939e-12	6.95689	0.030298	1.85698e-11
RNF207	1.74966e-12	6.95606	0.0302725	1.867e-11
SAMHD1	1.80859e-12	6.95138	0.0302463	1.92892e-11
NAA38	1.83549e-12	6.9493	0.0302722	1.95663e-11
TPPP3	1.8507e-12	6.94814	0.0302526	1.97185e-11
ERCC1	1.95912e-12	6.9401	0.0302283	2.08633e-11
DDIT3	1.98053e-12	6.93856	0.0302084	2.10807e-11
NRCAM	1.98468e-12	6.93827	0.0245611	2.11143e-11
PODXL	2.06007e-12	6.933	0.0301903	2.19054e-11
GLG1	2.12285e-12	6.92875	0.030176	2.25616e-11
SLC2A1	2.14937e-12	6.927	0.0301413	2.28321e-11
PPP1R14B	2.16571e-12	6.92592	0.0301683	2.29942e-11
CIPC	2.16958e-12	6.92567	0.0301421	2.30238e-11
MAF1	2.18873e-12	6.92443	0.0301625	2.32154e-11
PRCP	2.21768e-12	6.92257	0.0301358	2.35108e-11
NAP1L4	2.28126e-12	6.91856	0.0301327	2.41727e-11
ARGLU1	2.32478e-12	6.91588	0.0301169	2.46216e-11
ATP6V1F	2.34201e-12	6.91484	0.0301201	2.47917e-11
ITGA9	2.39709e-12	6.91154	0.0300869	2.53622e-11
STAU2	2.40729e-12	6.91094	0.0300857	2.54574e-11
BCL7C	2.53036e-12	6.90386	0.0300706	2.67456e-11
MRPL46	2.55191e-12	6.90266	0.0300544	2.696e-11
CYGB	2.73626e-12	6.89275	0.0300166	2.88932e-11
C11orf21	2.81389e-12	6.88877	0.0299951	2.96981e-11
NCEH1	2.82107e-12	6.88841	0.0299695	2.97591e-11
GTF2F2	2.90968e-12	6.884	0.0299635	3.06787e-11
SUMO1	2.92037e-12	6.88348	0.0299709	3.07761e-11
CDV3	2.98327e-12	6.88045	0.0299601	3.14234e-11
LAP3	3.0144e-12	6.87897	0.0299558	3.17356e-11
MRPL18	3.03515e-12	6.87799	0.0299465	3.19382e-11
HM13	3.1574e-12	6.87236	0.02992	3.32081e-11
SSNA1	3.25067e-12	6.86821	0.029913	3.41722e-11
ACR	3.25524e-12	6.86801	0.0241078	3.42034e-11
UBE2QL1	3.41314e-12	6.86125	0.0298568	3.5827e-11
TRIM55	3.4559e-12	6.85947	0.0298556	3.6258e-11
LYZ	3.49685e-12	6.85778	0.029844	3.66695e-11
DMAC2	3.50138e-12	6.8576	0.02986	3.66989e-11
RILPL1	3.58366e-12	6.85428	0.0298422	3.75427e-11
EIF4H	3.59737e-12	6.85373	0.0298503	3.76678e-11
SRSF9	3.64696e-12	6.85178	0.0298263	3.81682e-11
MRPL37	3.67009e-12	6.85087	0.0298306	3.83915e-11
ADHFE1	3.71945e-12	6.84896	0.0298076	3.88886e-11
COPS8	3.95092e-12	6.84032	0.0297859	4.12885e-11
NUDT8	4.02971e-12	6.83749	0.0297783	4.20911e-11
DNAJC8	4.11645e-12	6.83443	0.0297597	4.2976e-11
TMEM43	4.1817e-12	6.83218	0.0297414	4.36358e-11
WFS1	4.19574e-12	6.8317	0.0297479	4.37609e-11
PCMTD1	4.21746e-12	6.83096	0.0297415	4.39658e-11
SOX18	4.24776e-12	6.82993	0.0297364	4.426e-11
TMEM245	4.25733e-12	6.82961	0.0297385	4.4338e-11
CHN1	4.26059e-12	6.8295	0.0296493	4.43502e-11
PYURF	4.34456e-12	6.8267	0.0297246	4.52021e-11
2021-03-06	4.38329e-12	6.82542	0.0297201	4.55827e-11
CDC34	4.51191e-12	6.82127	0.0297036	4.68974e-11
NOL3	4.56389e-12	6.81963	0.0296968	4.74144e-11
NAA20	4.83484e-12	6.81134	0.0296494	5.02048e-11
ALDH6A1	4.84163e-12	6.81113	0.0296498	5.02508e-11
CLK1	4.85237e-12	6.81081	0.029654	5.03378e-11
SMAP1	4.93162e-12	6.80848	0.0296232	5.11349e-11
WASF2	4.98774e-12	6.80686	0.0296396	5.16916e-11
PSMD3	5.02683e-12	6.80573	0.0296272	5.20713e-11
CLEC3B	5.10243e-12	6.80358	0.0296195	5.2803e-11
RNF103	5.10231e-12	6.80359	0.0296135	5.2803e-11
CLEC12A	5.34269e-12	6.79695	0.0290114	5.52624e-11
UFSP2	5.42218e-12	6.79483	0.0295754	5.60573e-11
WARS	5.51942e-12	6.79226	0.0295758	5.70349e-11
PTGES2	5.63201e-12	6.78935	0.0295648	5.81701e-11
KARS	5.71844e-12	6.78715	0.0295482	5.90341e-11
NCL	5.82232e-12	6.78455	0.0295467	6.00772e-11
MYDGF	5.8762e-12	6.78322	0.0295315	6.06038e-11
CTSA	5.91976e-12	6.78216	0.0295358	6.10235e-11
CCT7	5.93668e-12	6.78174	0.0295334	6.11682e-11
SSPN	5.96501e-12	6.78106	0.029524	6.14304e-11
PXDNL	5.99022e-12	6.78045	0.0295002	6.16601e-11
FLT1	6.0299e-12	6.77949	0.0295022	6.20385e-11
C22orf39	6.06268e-12	6.77871	0.0295146	6.23456e-11
HNRNPC	6.22701e-12	6.77484	0.0295039	6.39736e-11
DEPP1	6.22539e-12	6.77488	0.0295008	6.39736e-11
HSPB2	6.23105e-12	6.77475	0.0295055	6.39841e-11
STK25	6.24174e-12	6.7745	0.0294954	6.40629e-11
PPP4C	6.47577e-12	6.76918	0.0294682	6.64329e-11
ICA1	6.83541e-12	6.76135	0.0294234	7.00885e-11
ECHDC2	7.12442e-12	6.75535	0.0294123	7.30167e-11
CDH5	7.31358e-12	6.75155	0.0293973	7.49193e-11
DIRAS1	7.34968e-12	6.75084	0.0293921	7.52528e-11
[truncated: 4,150 more rows]
