# Supplementary material for: Lineage-specific regulatory changes in hypertrophic cardiomyopathy unraveled by single-nucleus RNA-seq and spatial transcriptomics
Source: Cell Discov. 2023 Jan 17;9:6. doi: 10.1038/s41421-022-00490-3 (PMC9842679; doi:10.1038/s41421-022-00490-3)
Supplement: Supplementary file 16 — Table S15 [file 41421_2022_490_MOESM16_ESM.xlsx]

## Sheet: HCM1221A_SC1_vs_SC0
Table S15. Differentially expressed genes of spatial transcriptomic spots in fibrotic versus non-fibrotic regions of cardiac tissue sections from HCM patients (multiple sheets).
gene	p_val	avg_logFC	pct.1	pct.2	p_val_adj
ACTA1	1.64936e-165	0.599394	1	0.997	2.2809e-161
MYL12A	1.11057e-133	0.582995	0.996	0.96	1.5358e-129
EEF1A1	1.48829e-91	0.516201	0.96	0.792	2.05815e-87
XIRP2	1.71308e-57	0.509435	0.774	0.518	2.36902e-53
CMYA5	4.55836e-65	0.485126	0.869	0.621	6.30375e-61
NPPB	3.02187e-107	0.481878	0.353	0.026	4.17895e-103
MYL2	4.06137e-222	0.477669	1	1	5.61647e-218
TTN	5.44582e-116	0.447948	1	1	7.53102e-112
GSN	8.39718e-49	0.436769	0.723	0.468	1.16125e-44
DES	4.91102e-111	0.414724	1	0.998	6.79145e-107
YBX3	1.29997e-66	0.413386	0.755	0.427	1.79773e-62
ANKRD1	1.32097e-75	0.40473	0.998	0.962	1.82676e-71
TPM1	2.03901e-120	0.389591	1	1	2.81975e-116
MGP	1.19303e-49	0.382069	0.472	0.201	1.64984e-45
FTH1	4.9009e-60	0.369416	0.99	0.934	6.77746e-56
CSRP3	2.02578e-56	0.362447	0.943	0.823	2.80145e-52
TPM3	1.34764e-70	0.358573	0.36	0.075	1.86365e-66
LINC01405	4.37918e-51	0.340624	0.479	0.203	6.05597e-47
YBX1	6.87346e-41	0.339597	0.891	0.721	9.50531e-37
NRAP	4.25783e-46	0.33556	0.775	0.52	5.88815e-42
DCN	7.54852e-39	0.329055	0.567	0.317	1.04389e-34
LMOD2	8.67264e-37	0.311548	0.881	0.723	1.19934e-32
FHL1	1.71677e-38	0.305953	0.814	0.618	2.37413e-34
GAPDH	9.10553e-56	0.297581	0.993	0.986	1.2592e-51
HSPB6	5.2257e-34	0.29397	0.694	0.49	7.22662e-30
EEF2	1.35445e-37	0.288619	0.78	0.552	1.87307e-33
MYOZ2	6.19486e-35	0.285552	0.89	0.762	8.56688e-31
S100A6	8.72213e-28	0.276077	0.74	0.549	1.20618e-23
TNNC1	1.43367e-67	0.271159	1	1	1.98262e-63
COL1A2	1.32989e-35	0.260861	0.317	0.114	1.8391e-31
SORBS2	7.55681e-28	0.258747	0.687	0.508	1.04503e-23
ACTN2	6.43005e-33	0.258131	0.89	0.723	8.89211e-29
FTL	7.17441e-23	0.257418	0.841	0.694	9.92149e-19
LPL	1.58178e-29	0.253656	0.714	0.501	2.18744e-25
CCNI	6.38525e-29	0.252491	0.561	0.342	8.83017e-25
FHL2	7.70399e-26	0.250965	0.698	0.496	1.06539e-21
ZNF106	5.17313e-26	0.250392	0.64	0.442	7.15393e-22
MT-CO3	1.39066e-199	-0.261158	1	1	1.92314e-195
MT-ATP6	8.82617e-239	-0.262379	1	1	1.22057e-234
MT-CO2	3.78519e-189	-0.263009	1	1	5.23454e-185
MT-ND1	5.25511e-192	-0.273037	1	1	7.26729e-188
MT-ND2	3.47154e-168	-0.273278	1	1	4.8008e-164
MT-ATP8	9.0287e-38	-0.276587	0.967	0.986	1.24858e-33
MT-CYB	3.73101e-210	-0.277969	1	1	5.15962e-206
MT-ND3	3.61948e-251	-0.320658	1	1	5.00538e-247
MT-ND4L	4.45024e-87	-0.321229	0.996	1	6.15424e-83
PTGDS	1.79986e-77	-0.46128	0.723	0.923	2.48903e-73

## Sheet: HCM1220B_SC0_vs_SC1
gene	p_val	avg_logFC	pct.1	pct.2	p_val_adj
DCN	3.53405e-229	0.716001	0.979	0.831	5.66862e-225
MGP	3.07166e-216	0.674884	0.994	0.923	4.92695e-212
GSN	4.89107e-186	0.669905	0.996	0.961	7.84528e-182
COL1A2	3.06821e-165	0.655286	0.896	0.641	4.92141e-161
LUM	5.26065e-169	0.643764	0.933	0.724	8.43809e-165
AEBP1	2.00464e-147	0.633668	0.894	0.686	3.21545e-143
BGN	1.81587e-164	0.606946	0.931	0.71	2.91265e-160
CST3	2.5195e-177	0.573432	0.987	0.89	4.04128e-173
PRELP	1.93681e-106	0.559662	0.747	0.476	3.10664e-102
COL3A1	9.03947e-99	0.551723	0.722	0.469	1.44993e-94
VIM	1.65306e-144	0.548768	0.933	0.76	2.65151e-140
COL6A2	1.25579e-134	0.544781	0.869	0.65	2.01429e-130
CCDC80	1.4444e-111	0.539042	0.799	0.544	2.31682e-107
TIMP1	1.84976e-100	0.487231	0.802	0.578	2.96701e-96
SERPINF1	3.04275e-97	0.484215	0.817	0.626	4.88057e-93
FTL	1.55937e-136	0.481408	0.99	0.928	2.50124e-132
FN1	1.79006e-81	0.479468	0.81	0.636	2.87126e-77
IGFBP7	4.37106e-136	0.479252	0.991	0.947	7.01118e-132
COL1A1	3.78344e-76	0.468286	0.666	0.429	6.06864e-72
FMOD	1.594e-75	0.460183	0.641	0.384	2.55678e-71
TMSB10	7.11819e-121	0.450282	0.982	0.911	1.14176e-116
ADIRF	1.22866e-66	0.437887	0.731	0.541	1.97077e-62
TAGLN	1.26434e-67	0.433687	0.659	0.426	2.028e-63
ACTB	1.46526e-84	0.42732	0.832	0.661	2.35027e-80
COMP	1.92557e-54	0.414559	0.435	0.211	3.08861e-50
RPL13	1.52877e-126	0.402313	0.993	0.981	2.45214e-122
LTBP4	7.22787e-62	0.394784	0.72	0.545	1.15935e-57
POSTN	1.90682e-36	0.39226	0.64	0.497	3.05853e-32
S100A6	1.23381e-124	0.387891	0.998	0.976	1.97903e-120
TMSB4X	1.751e-74	0.382125	0.936	0.847	2.80861e-70
LTBP2	7.06972e-60	0.381426	0.646	0.438	1.13398e-55
TNXB	1.24354e-66	0.380954	0.604	0.352	1.99463e-62
RPL3	7.2329e-66	0.378552	0.792	0.63	1.16016e-61
CFD	3.60754e-48	0.373813	0.523	0.312	5.78649e-44
SPARCL1	2.07702e-65	0.372509	0.762	0.598	3.33154e-61
APOD	8.54974e-44	0.363654	0.868	0.771	1.37138e-39
EEF1A1	1.56029e-100	0.362723	0.996	0.979	2.5027e-96
SPARC	8.82834e-62	0.35803	0.789	0.624	1.41607e-57
S100A4	6.14705e-59	0.354793	0.64	0.42	9.85987e-55
LINC00632	2.10478e-49	0.354651	0.479	0.259	3.37606e-45
COL6A1	7.42094e-54	0.342393	0.663	0.466	1.19032e-49
PLAC9	6.1225e-55	0.341458	0.641	0.435	9.82049e-51
CRIP1	2.02104e-50	0.338432	0.64	0.44	3.24175e-46
IFITM3	7.04496e-49	0.334579	0.651	0.469	1.13001e-44
THBS4	3.59973e-19	0.329106	0.657	0.593	5.77397e-15
IFI27	1.71191e-50	0.328608	0.741	0.58	2.7459e-46
RPL28	5.0077e-82	0.326625	0.98	0.933	8.03234e-78
SFRP4	8.22222e-51	0.323451	0.441	0.222	1.31884e-46
HLA-B	1.29382e-37	0.317626	0.71	0.585	2.0753e-33
RPL10	3.24401e-96	0.316076	0.996	0.994	5.20338e-92
MYL6	2.66583e-57	0.31545	0.848	0.737	4.27599e-53
RPL18A	2.74272e-73	0.309868	0.977	0.937	4.39932e-69
CD74	2.12193e-25	0.309196	0.558	0.438	3.40358e-21
RPS19	1.13043e-66	0.30716	0.955	0.883	1.81322e-62
B2M	2.73923e-47	0.305739	0.906	0.819	4.39373e-43
RPL13A	1.65287e-73	0.302902	0.988	0.943	2.65121e-69
ASPN	6.46363e-47	0.302519	0.494	0.281	1.03677e-42
RPL18	2.89803e-56	0.300785	0.935	0.862	4.64844e-52
FBLN1	2.92224e-40	0.298508	0.46	0.267	4.68728e-36
LRP1	4.77116e-40	0.295415	0.542	0.361	7.65294e-36
ENG	1.64591e-42	0.294999	0.631	0.444	2.64005e-38
RPL36	1.33739e-70	0.294676	0.991	0.96	2.14518e-66
SERPING1	5.00127e-44	0.29332	0.53	0.326	8.02204e-40
ACTG1	9.19561e-39	0.288387	0.655	0.509	1.47498e-34
PTMA	1.32788e-33	0.286809	0.619	0.47	2.12992e-29
LGALS1	3.76474e-61	0.285924	0.982	0.948	6.03864e-57
PI16	1.37235e-32	0.282896	0.484	0.321	2.20125e-28
CFH	1.63937e-44	0.282052	0.427	0.223	2.62955e-40
RPS11	2.86082e-51	0.281312	0.949	0.884	4.58876e-47
RNASE1	1.09383e-32	0.278956	0.535	0.37	1.7545e-28
MFGE8	1.78329e-42	0.278535	0.919	0.839	2.8604e-38
C7	2.16356e-36	0.262996	0.325	0.152	3.47034e-32
RPS15	1.22045e-57	0.262626	0.982	0.962	1.95761e-53
ITM2B	1.85503e-40	0.259987	0.913	0.857	2.97546e-36
SERPINE2	4.15258e-40	0.257677	0.414	0.219	6.66074e-36
RPS3	2.2478e-38	0.255388	0.868	0.793	3.60547e-34
RPS9	1.93295e-44	0.254018	0.913	0.858	3.10044e-40
ISLR	7.15703e-39	0.252546	0.413	0.221	1.14799e-34
C1R	2.73533e-36	0.252317	0.356	0.181	4.38747e-32
TIMP3	1.20771e-29	0.250248	0.543	0.387	1.93717e-25
CSRP3	1.96245e-54	-0.260829	0.914	0.963	3.14776e-50
PLN	1.13807e-61	-0.261232	0.973	0.986	1.82546e-57
SLC25A4	7.09654e-57	-0.263028	0.933	0.973	1.13829e-52
MT-CO1	1.34171e-226	-0.264964	1	1	2.15211e-222
SORBS2	3.49229e-46	-0.274762	0.664	0.841	5.60164e-42
MT-ATP6	1.12696e-250	-0.281731	1	1	1.80765e-246
MT-CYB	7.75275e-236	-0.293589	1	1	1.24354e-231
MT-CO3	1.80637e-252	-0.295482	1	1	2.89742e-248
FABP3	1.78427e-84	-0.313544	0.98	0.992	2.86196e-80
MT-ATP8	9.01691e-69	-0.332079	0.835	0.942	1.44631e-64
MYL12A	3.31508e-153	-0.342136	0.999	1	5.31738e-149
ACTA1	7.37668e-156	-0.342714	0.999	1	1.18322e-151
MT-ND4L	3.05205e-121	-0.344001	0.997	0.999	4.89548e-117
MT-ND5	3.863e-173	-0.353229	0.999	1	6.19625e-169
MT-ND3	6.90623e-276	-0.356763	1	1	1.10776e-271

## Sheet: HCM1220C_SC0_vs_SC1
gene	p_val	avg_logFC	pct.1	pct.2	p_val_adj
DCN	2.20864e-283	0.913707	0.996	0.895	3.64006e-279
MGP	6.66595e-297	0.879795	0.999	0.946	1.09861e-292
LUM	1.42941e-233	0.844273	0.976	0.8	2.35581e-229
GSN	1.25151e-241	0.823159	0.999	0.978	2.06261e-237
PRELP	2.19026e-156	0.777713	0.81	0.48	3.60977e-152
CST3	3.16612e-256	0.744647	0.996	0.933	5.21808e-252
BGN	5.23409e-192	0.739206	0.914	0.647	8.6263e-188
COL1A2	8.6965e-166	0.737911	0.887	0.635	1.43327e-161
AEBP1	1.46299e-151	0.727817	0.855	0.61	2.41116e-147
CFD	4.55339e-107	0.654631	0.744	0.482	7.50445e-103
CCDC80	2.96563e-143	0.648525	0.843	0.552	4.88765e-139
VIM	1.16729e-163	0.647741	0.952	0.78	1.92381e-159
COL6A2	1.67197e-161	0.645977	0.912	0.659	2.75557e-157
FTL	3.64931e-205	0.641619	0.999	0.973	6.01443e-201
FMOD	9.73827e-94	0.615938	0.624	0.329	1.60496e-89
SERPINF1	1.07187e-134	0.607718	0.863	0.632	1.76655e-130
FN1	3.02303e-122	0.605989	0.858	0.649	4.98225e-118
LINC00632	1.02189e-92	0.604995	0.58	0.264	1.68418e-88
LTBP2	4.24598e-116	0.598568	0.733	0.428	6.99781e-112
COL3A1	1.74274e-91	0.58056	0.716	0.461	2.87221e-87
TIMP1	1.04168e-105	0.543079	0.792	0.557	1.71679e-101
LTBP4	8.04634e-107	0.536595	0.807	0.58	1.32612e-102
ADIRF	4.54903e-80	0.522724	0.779	0.593	7.49726e-76
IGFBP7	5.25694e-154	0.518658	0.997	0.98	8.66396e-150
FBLN1	4.44912e-80	0.516348	0.635	0.361	7.3326e-76
COL1A1	1.43156e-72	0.501436	0.624	0.377	2.35936e-68
RNASE1	2.61651e-63	0.49508	0.753	0.597	4.31227e-59
TMSB10	3.8961e-142	0.488955	0.996	0.955	6.42116e-138
ACTB	4.7278e-97	0.474849	0.852	0.664	7.79189e-93
APOD	1.79256e-73	0.472088	0.967	0.899	2.95432e-69
TNXB	1.71933e-77	0.468467	0.678	0.435	2.83364e-73
PLAC9	8.73481e-82	0.466326	0.725	0.49	1.43958e-77
IFITM3	2.16454e-82	0.463608	0.764	0.537	3.56737e-78
CD74	1.66049e-51	0.457428	0.725	0.586	2.73666e-47
SPARCL1	1.15502e-96	0.45554	0.888	0.709	1.90359e-92
SPARC	3.54846e-84	0.454971	0.831	0.654	5.84821e-80
CRIP1	9.20111e-74	0.454924	0.723	0.508	1.51644e-69
TMSB4X	4.88461e-102	0.448209	0.974	0.921	8.05033e-98
TAGLN	2.62276e-56	0.440464	0.629	0.414	4.32257e-52
COMP	8.91906e-55	0.431865	0.328	0.11	1.46995e-50
COL6A1	4.59092e-73	0.428276	0.711	0.495	7.5663e-69
SERPING1	1.73319e-65	0.42302	0.649	0.418	2.85647e-61
CFH	1.32037e-70	0.419005	0.518	0.246	2.17611e-66
POSTN	3.38973e-37	0.414754	0.508	0.328	5.58662e-33
S100A6	4.38539e-132	0.414607	0.999	0.991	7.22755e-128
RPL13	4.30434e-136	0.412067	0.999	0.991	7.09398e-132
IFI27	6.06102e-73	0.411332	0.812	0.656	9.98916e-69
B2M	3.14908e-87	0.406564	0.979	0.923	5.19e-83
EEF1A1	4.42189e-126	0.396297	0.999	0.993	7.28771e-122
S100A4	1.14676e-57	0.392893	0.662	0.456	1.88997e-53
RPL3	1.95893e-65	0.384431	0.849	0.73	3.2285e-61
THBS4	2.74271e-27	0.37919	0.723	0.648	4.52026e-23
MXRA8	1.20452e-63	0.37597	0.545	0.287	1.98517e-59
MFGE8	4.56653e-71	0.374811	0.932	0.851	7.5261e-67
SFRP4	5.00618e-60	0.366493	0.384	0.14	8.25069e-56
ACTG1	7.3733e-54	0.364856	0.726	0.564	1.21519e-49
C7	3.69238e-39	0.360403	0.481	0.292	6.08541e-35
HLA-B	2.10395e-45	0.358695	0.824	0.74	3.46752e-41
RPL28	1.02019e-93	0.35864	0.991	0.974	1.68137e-89
MYL6	6.31055e-73	0.358425	0.912	0.804	1.04004e-68
ENG	2.26172e-51	0.356309	0.717	0.552	3.72753e-47
ASPN	2.17372e-47	0.346054	0.503	0.286	3.58251e-43
SMOC2	1.26345e-44	0.345051	0.619	0.433	2.08229e-40
FBLN2	7.69528e-56	0.343537	0.508	0.263	1.26826e-51
PTMA	6.62963e-35	0.340121	0.657	0.537	1.09263e-30
TIMP3	1.97132e-41	0.334901	0.607	0.43	3.24894e-37
PI16	5.77476e-43	0.330291	0.479	0.272	9.51738e-39
CCN2	3.34914e-40	0.329323	0.423	0.229	5.51972e-36
LRP1	1.06124e-45	0.329256	0.565	0.358	1.74903e-41
ITM2B	6.59426e-71	0.325879	0.981	0.941	1.0868e-66
RPS11	4.96379e-73	0.324058	0.976	0.943	8.18082e-69
C1R	1.42141e-47	0.322327	0.408	0.191	2.34262e-43
SH3BGRL3	3.25542e-42	0.312405	0.534	0.329	5.36526e-38
DPT	1.9427e-44	0.311725	0.479	0.264	3.20176e-40
SERPINE2	1.45999e-50	0.311545	0.419	0.192	2.4062e-46
RPL18A	6.03448e-72	0.306779	0.996	0.977	9.94542e-68
LTBP3	1.04846e-34	0.303313	0.58	0.418	1.72796e-30
LGALS1	4.00299e-71	0.30328	0.993	0.976	6.59733e-67
HLA-DRA	2.74428e-25	0.303136	0.399	0.252	4.52284e-21
RPL10	2.57983e-93	0.302012	0.999	0.999	4.25181e-89
C1QA	4.04751e-38	0.30166	0.376	0.185	6.67071e-34
TIMP2	6.89995e-40	0.298969	0.543	0.356	1.13718e-35
TAGLN2	1.30894e-40	0.298887	0.519	0.327	2.15727e-36
SELENOP	1.77756e-20	0.298421	0.603	0.52	2.92959e-16
S100A11	1.83485e-36	0.298331	0.59	0.419	3.02401e-32
CD81	7.19557e-46	0.2959	0.869	0.807	1.1859e-41
MMP2	3.28313e-34	0.295602	0.541	0.366	5.41093e-30
ISLR	6.34124e-44	0.294957	0.454	0.239	1.0451e-39
RPL18	9.47156e-57	0.294751	0.97	0.921	1.56101e-52
RPS15	1.4519e-74	0.290055	0.998	0.984	2.39287e-70
EFEMP1	3.71389e-43	0.288049	0.314	0.12	6.12086e-39
RPL13A	2.63839e-68	0.287119	0.994	0.982	4.34833e-64
NBL1	1.97889e-33	0.283246	0.507	0.329	3.26141e-29
RPL36	1.63245e-70	0.28205	0.994	0.987	2.69044e-66
RPL7A	2.65824e-52	0.277156	0.978	0.946	4.38105e-48
HLA-E	3.1091e-32	0.277004	0.618	0.465	5.12411e-28
MFAP4	3.60799e-28	0.275809	0.529	0.377	5.94633e-24
RPS19	3.13516e-53	0.27189	0.98	0.955	5.16705e-49
SELENOM	2.20524e-33	0.270549	0.522	0.343	3.63446e-29
C1S	3.40622e-41	0.27036	0.376	0.175	5.6138e-37
IGFBP6	1.85312e-26	0.268804	0.443	0.291	3.05413e-22
FLNA	6.59365e-24	0.264335	0.528	0.392	1.0867e-19
RPS3	1.7791e-42	0.26412	0.942	0.87	2.93214e-38
A2M	4.87591e-29	0.261455	0.788	0.71	8.03598e-25
RPS2	8.3323e-52	0.260332	0.977	0.942	1.37325e-47
HLA-A	7.19502e-25	0.254627	0.683	0.573	1.18581e-20
PTMS	5.40956e-28	0.250831	0.534	0.375	8.9155e-24
PKP2	9.28722e-37	-0.250819	0.412	0.628	1.53063e-32
ATP5F1C	1.06847e-41	-0.255172	0.642	0.824	1.76095e-37
MYOZ2	1.03504e-49	-0.255271	0.965	0.989	1.70585e-45
SORBS2	1.67239e-41	-0.255717	0.779	0.897	2.75626e-37
MT-ATP6	8.31139e-194	-0.257215	1	1	1.3698e-189
NDUFA4	7.91331e-84	-0.262252	0.999	1	1.30419e-79
SLC25A4	1.63537e-66	-0.263925	0.98	0.996	2.69525e-62
MT-CO3	2.9864e-192	-0.267223	1	1	4.92189e-188
LPL	1.96381e-42	-0.273614	0.636	0.817	3.23656e-38
CSRP3	7.30604e-70	-0.282967	0.967	0.987	1.20411e-65
MPC1	5.51965e-51	-0.287611	0.583	0.801	9.09694e-47
PLN	4.59169e-80	-0.289393	0.992	0.997	7.56756e-76
MT-ATP8	5.22125e-60	-0.294274	0.927	0.983	8.60515e-56
ACTA1	9.27277e-133	-0.311489	1	1	1.52824e-128
MT-ND3	4.30417e-207	-0.316029	1	1	7.09371e-203
MT-ND5	6.66845e-144	-0.318263	1	1	1.09903e-139
MT-ND4L	5.61386e-129	-0.335396	0.999	1	9.25221e-125
FABP3	1.0588e-113	-0.345725	0.996	0.999	1.74501e-109
MYL12A	4.33514e-168	-0.348875	1	1	7.14474e-164

## Sheet: HCM1225D_SC0_vs_SC1
gene	p_val	avg_logFC	pct.1	pct.2	p_val_adj
DCN	0	1.40918	0.999	0.926	0
MGP	0	1.38971	1	0.825	0
CCDC80	0	1.36744	0.985	0.549	0
LUM	0	1.33923	0.998	0.729	0
BGN	0	1.32017	0.997	0.614	0
COL1A2	0	1.21238	0.991	0.632	0
AEBP1	0	1.18659	0.879	0.353	0
GSN	0	1.10926	1	0.963	0
C7	0	1.10407	0.96	0.577	0
COL6A2	0	1.09119	0.998	0.73	0
CST3	0	0.962391	1	0.963	0
S100A6	0	0.879234	1	0.959	0
FTL	0	0.841596	0.999	0.985	0
EEF1A1	0	0.780115	1	0.978	0
RPL13	0	0.67626	1	1	0
MT-CYB	0	-0.398669	1	1	0
MT-ND3	0	-0.529971	1	1	0
MT-CO1	0	-0.544665	1	1	0
UQCRB	0	-0.618536	0.999	1	0
MT-ND5	0	-0.686458	1	1	0
TTN	0	-0.730402	1	1	0
MT-ND4L	0	-0.762988	0.999	1	0
CFD	6.36751e-307	1.12712	0.979	0.699	1.10489e-302
PRELP	4.55237e-300	1.07423	0.867	0.392	7.89927e-296
FBLN1	5.15047e-297	1.00599	0.934	0.533	8.9371e-293
NDUFA4	8.67573e-296	-0.511627	1	1	1.50541e-291
ADIRF	1.2729e-291	0.942543	0.991	0.728	2.20873e-287
SLC25A4	1.92416e-291	-0.56471	1	1	3.3388e-287
VIM	4.61445e-291	0.860014	0.999	0.862	8.007e-287
TNXB	1.28993e-287	0.931367	0.941	0.538	2.23829e-283
COX7C	3.67963e-285	-0.537969	0.999	1	6.3849e-281
FABP3	1.74006e-282	-0.536664	0.999	1	3.01936e-278
LTBP4	6.20691e-279	0.919957	0.986	0.681	1.07702e-274
IGFBP7	4.65523e-272	0.658946	1	0.995	8.07776e-268
SERPINF1	2.44092e-263	0.862071	0.937	0.543	4.23549e-259
RPL36	5.169e-260	0.592263	1	0.991	8.96925e-256
NPPA	1.28738e-253	1.03495	0.989	0.731	2.23386e-249
MT-CO3	8.44519e-253	-0.341473	1	1	1.46541e-248
LGALS1	2.71296e-248	0.641217	1	0.973	4.70753e-244
MT-CO2	5.7522e-236	-0.306929	1	1	9.98121e-232
MYOZ2	5.86987e-236	-0.60036	0.993	0.995	1.01854e-231
MT-ATP8	2.53666e-232	-0.644146	0.947	0.985	4.40161e-228
TPM1	1.08438e-230	-0.381139	1	1	1.88162e-226
SERPING1	5.73447e-230	0.79247	0.914	0.571	9.95046e-226
RPL18A	2.07485e-229	0.527582	1	0.994	3.60029e-225
MT-ATP6	7.82577e-226	-0.304815	1	1	1.35793e-221
COL3A1	1.64683e-220	0.864498	0.917	0.556	2.85758e-216
PLAC9	7.2928e-219	0.755283	0.937	0.603	1.26545e-214
CRYAB	1.53822e-215	-0.344631	1	1	2.66912e-211
PLN	9.3395e-215	-0.461058	0.999	0.999	1.62059e-210
RPLP1	1.31374e-214	0.345103	1	1	2.27959e-210
TIMP1	1.46771e-209	0.818012	0.814	0.44	2.54677e-205
ACTB	3.79848e-208	0.68416	0.994	0.838	6.59113e-204
RPL28	4.13413e-201	0.50228	1	0.989	7.17354e-197
TAGLN	5.71126e-199	0.827714	0.795	0.425	9.91018e-195
RPS9	4.66899e-195	0.492201	1	0.988	8.10163e-191
RPS11	1.5474e-191	0.516821	0.999	0.984	2.68504e-187
TMSB10	3.51433e-188	0.509701	0.999	0.992	6.09807e-184
RPS15	4.81525e-187	0.475716	1	0.993	8.35542e-183
MYL6	1.14996e-185	0.575237	0.995	0.882	1.99542e-181
RPL18	5.11293e-185	0.550466	0.999	0.963	8.87196e-181
MYL12A	1.37268e-184	-0.477252	1	1	2.38187e-180
MFGE8	9.95823e-184	0.666478	0.99	0.817	1.72795e-179
CRIP1	7.38895e-182	0.675215	0.922	0.598	1.28213e-177
PI16	8.77472e-181	0.911973	0.711	0.364	1.52259e-176
COX7B	5.51136e-179	-0.412361	0.999	0.999	9.5633e-175
IFITM3	1.05393e-176	0.661438	0.958	0.702	1.82877e-172
ACTG1	3.51657e-176	0.616503	0.967	0.71	6.10194e-172
ATP5PF	3.77085e-176	-0.429265	0.997	0.996	6.54318e-172
SPARC	3.48233e-174	0.697572	0.981	0.756	6.04254e-170
IGFBP4	3.74986e-173	0.733215	0.822	0.517	6.50675e-169
RPL3	5.46885e-172	0.646131	0.982	0.8	9.48954e-168
SERF2	4.76302e-170	0.451431	1	0.997	8.2648e-166
TIMP2	2.07568e-165	0.663511	0.825	0.523	3.60172e-161
RPL10	2.77333e-162	0.3768	1	1	4.81228e-158
FGF12	3.88399e-161	-0.48537	0.096	0.562	6.7395e-157
UQCRH	5.28481e-160	-0.427507	0.997	0.996	9.17019e-156
HLA-E	6.97809e-160	0.611513	0.908	0.659	1.21084e-155
COX5A	2.15268e-159	-0.434667	0.984	0.992	3.73533e-155
FN1	2.24789e-159	0.634972	0.898	0.588	3.90055e-155
ATP5MC3	1.23622e-158	-0.413071	0.992	0.991	2.14509e-154
FHL2	3.84449e-156	-0.467787	0.972	0.982	6.67096e-152
SLC8A1	1.70526e-154	-0.499679	0.228	0.722	2.95896e-150
MT-ND6	4.47125e-154	-0.45679	0.061	0.487	7.75852e-150
ATP5MD	4.24533e-153	-0.382734	0.999	0.998	7.3665e-149
NDUFB1	3.32717e-152	-0.423822	0.982	0.987	5.77331e-148
CFH	6.06784e-152	0.805114	0.593	0.24	1.05289e-147
ENG	3.28091e-150	0.605697	0.9	0.639	5.69304e-146
C1R	7.05496e-150	0.780534	0.66	0.358	1.22418e-145
SPARCL1	3.02856e-149	0.58047	0.99	0.854	5.25516e-145
TNNI3	3.32335e-148	-0.27722	1	1	5.76667e-144
RPL35	7.45563e-148	0.420048	1	0.988	1.2937e-143
COL6A1	1.50896e-147	0.616964	0.838	0.562	2.61835e-143
FMOD	9.50277e-147	0.804341	0.543	0.183	1.64892e-142
RPS3	2.47582e-145	0.47218	0.997	0.942	4.29605e-141
RPL8	3.74913e-144	0.409641	1	0.992	6.50549e-140
SH3RF2	4.8318e-143	-0.429382	0.968	0.986	8.38413e-139
ZNF91	1.56498e-141	-0.441955	0.078	0.497	2.71555e-137
NDUFS5	3.27181e-139	-0.386408	0.99	0.995	5.67724e-135
RPS28	1.06966e-137	0.343171	1	1	1.85607e-133
COX6C	2.37285e-137	-0.352481	0.997	1	4.11738e-133
RPS19	3.48425e-137	0.432156	1	0.983	6.04587e-133
YBX1	3.09936e-135	-0.466345	0.981	0.977	5.37801e-131
HLA-B	2.51874e-134	0.538318	0.997	0.942	4.37051e-130
PKIA	6.21175e-132	-0.412689	0.164	0.619	1.07786e-127
RPL13A	1.39582e-131	0.381931	1	0.998	2.42202e-127
SDHB	1.37039e-130	-0.415105	0.24	0.718	2.3779e-126
NDUFA1	1.28035e-129	-0.374881	0.993	0.995	2.22167e-125
COL1A1	4.11197e-129	0.791154	0.633	0.355	7.13509e-125
NBL1	1.88903e-128	0.725476	0.635	0.368	3.27785e-124
NNT	2.99962e-128	-0.429239	0.222	0.685	5.20494e-124
RPS2	1.37518e-125	0.439519	0.999	0.963	2.38621e-121
HLA-A	1.81065e-125	0.541656	0.964	0.797	3.14184e-121
G0S2	3.89618e-125	-0.399296	0.171	0.617	6.76066e-121
RETREG1	4.32329e-125	-0.394898	0.121	0.534	7.50176e-121
ATP2A2	8.89958e-125	-0.405083	0.957	0.971	1.54426e-120
MRPS36	1.6668e-124	-0.404709	0.192	0.64	2.89224e-120
PTN	5.99022e-124	0.707397	0.569	0.258	1.03942e-119
ATP5ME	1.5787e-123	-0.319114	1	1	2.73935e-119
MDH1	3.66474e-123	-0.400263	0.972	0.974	6.35906e-119
RNASE1	3.95037e-123	0.582464	0.975	0.798	6.85467e-119
RYR2	3.55691e-122	-0.432991	0.778	0.901	6.17196e-118
IGFBP6	1.59763e-121	0.709199	0.589	0.302	2.77221e-117
NDUFB4	1.30381e-119	-0.382822	0.972	0.973	2.26236e-115
LRRC39	7.57382e-118	-0.370957	0.108	0.498	1.31421e-113
HSPG2	3.73147e-115	0.518317	0.827	0.614	6.47485e-111
CD81	5.01435e-115	0.485113	0.992	0.825	8.7009e-111
LDHB	7.84392e-115	-0.354796	0.987	0.99	1.36108e-110
ATP5PO	9.41964e-114	-0.376667	0.964	0.968	1.6345e-109
NDUFB5	2.92895e-113	-0.40434	0.274	0.705	5.08232e-109
GTF3A	7.3211e-113	-0.389166	0.228	0.659	1.27036e-108
CKMT2	8.49855e-113	-0.377983	0.939	0.958	1.47467e-108
S100A4	9.49327e-113	0.543393	0.782	0.544	1.64727e-108
PPM1K	2.24559e-112	-0.415969	0.365	0.77	3.89655e-108
PCBD1	1.67441e-110	-0.356953	0.188	0.618	2.90544e-106
BOLA3	4.84911e-110	-0.370315	0.148	0.548	8.41418e-106
MIR4458HG	7.68155e-110	-0.364835	0.13	0.521	1.3329e-105
CHCHD3	3.34469e-109	-0.352277	0.119	0.506	5.80371e-105
ATP5PD	3.91005e-109	-0.388391	0.925	0.944	6.78473e-105
ATP5MPL	7.90777e-109	-0.3371	0.997	0.992	1.37216e-104
DPT	1.11502e-108	0.659147	0.593	0.338	1.93479e-104
UQCRQ	1.28879e-108	-0.292354	0.999	1	2.23631e-104
ATP5F1E	4.86036e-108	-0.29102	1	0.999	8.43369e-104
HEBP2	6.33831e-108	-0.369495	0.22	0.653	1.09982e-103
NDRG4	2.9471e-107	-0.365498	0.2	0.624	5.11381e-103
TRIM63	1.1719e-106	-0.353184	0.123	0.505	2.03348e-102
CDH2	3.71621e-106	-0.359576	0.19	0.604	6.44836e-102
ATP5F1C	5.93429e-106	-0.37861	0.83	0.917	1.02972e-101
SDHD	6.38183e-106	-0.346966	0.172	0.584	1.10737e-101
MPC2	5.83663e-105	-0.362434	0.214	0.643	1.01277e-100
PDCD5	7.51826e-105	-0.371339	0.215	0.633	1.30457e-100
TRDN-AS1	8.09512e-105	-0.326685	0.092	0.447	1.40467e-100
DECR1	8.79555e-105	-0.359521	0.22	0.646	1.5262e-100
BNIP3	1.773e-104	-0.362815	0.208	0.625	3.07651e-100
BZW2	3.00272e-104	-0.352634	0.161	0.559	5.21032e-100
PTMA	1.22717e-103	0.474704	0.904	0.676	2.12938e-99
SLC16A7	2.21774e-103	-0.358658	0.096	0.444	3.84821e-99
EIF1AY	4.03412e-103	-0.35963	0.237	0.662	7.00001e-99
MYLK3	4.10081e-103	-0.34354	0.146	0.536	7.11573e-99
LTBP3	4.17707e-103	0.589574	0.687	0.484	7.24805e-99
LMOD2	1.58406e-101	-0.398429	0.943	0.946	2.74867e-97
ATP5MG	2.69127e-101	-0.319235	0.984	0.987	4.66989e-97
NDUFS4	3.41443e-101	-0.342764	0.165	0.557	5.92473e-97
LMOD3	2.56074e-100	-0.33243	0.082	0.42	4.4434e-96
TRDN	2.56543e-100	-0.337324	0.198	0.609	4.45153e-96
NDUFAB1	1.46648e-99	-0.360701	0.873	0.927	2.54463e-95
MLIP	1.6877e-98	-0.332269	0.124	0.483	2.9285e-94
TAGLN2	5.27395e-98	0.513797	0.748	0.545	9.15135e-94
COX20	5.43937e-98	-0.402754	0.366	0.726	9.43839e-94
CD74	6.20882e-98	0.537794	0.97	0.803	1.07735e-93
MRPL33	8.52352e-98	-0.367227	0.829	0.909	1.479e-93
CAMTA1	5.74329e-97	-0.326192	0.185	0.586	9.96576e-93
MXRA8	9.52997e-97	0.627494	0.544	0.291	1.65364e-92
PRKAA2	1.08654e-96	-0.338745	0.162	0.542	1.88537e-92
MT1X	1.02446e-95	-0.360352	0.143	0.505	1.77764e-91
COX4I1	1.27527e-95	-0.267444	1	0.999	2.21284e-91
HSPB3	1.60426e-95	-0.402415	0.5	0.794	2.7837e-91
TXLNB	3.02056e-95	-0.32492	0.107	0.448	5.24127e-91
NIPSNAP2	4.71394e-95	-0.353692	0.278	0.692	8.17963e-91
AHNAK	7.51103e-95	0.493907	0.769	0.574	1.30331e-90
MLF1	7.88819e-95	-0.330863	0.114	0.457	1.36876e-90
PDHA1	6.98243e-94	-0.324876	0.214	0.622	1.21159e-89
PRR34-AS1	1.81344e-93	-0.318137	0.117	0.461	3.14669e-89
RPSA	1.86243e-93	0.426723	0.98	0.843	3.23169e-89
B2M	2.5081e-93	0.382681	1	0.983	4.35206e-89
MYL9	7.31383e-93	0.33892	0.999	0.988	1.2691e-88
ISLR	1.31171e-92	0.581231	0.466	0.193	2.27608e-88
COMP	1.48292e-91	0.627274	0.37	0.101	2.57315e-87
MRPL21	5.81296e-91	-0.299771	0.127	0.477	1.00866e-86
ATP1B1	1.04035e-90	-0.321897	0.173	0.554	1.80522e-86
GLRX5	1.0371e-89	-0.302476	0.153	0.515	1.79957e-85
MMP2	1.0606e-89	0.574816	0.65	0.458	1.84035e-85
PCOLCE	1.23671e-89	0.617422	0.527	0.284	2.14594e-85
C1S	1.34803e-89	0.618863	0.544	0.31	2.3391e-85
NDUFB6	7.73851e-89	-0.333902	0.281	0.682	1.34279e-84
SUCLG1	1.0143e-88	-0.316073	0.232	0.63	1.76001e-84
GOT1	1.24965e-88	-0.348582	0.341	0.735	2.1684e-84
GOT2	5.14872e-88	-0.319018	0.214	0.6	8.93406e-84
RPL3L	5.65604e-88	-0.301234	0.2	0.588	9.81435e-84
AL451069.1	1.24481e-87	-0.298291	0.084	0.391	2.15999e-83
DNAJC19	3.18592e-87	-0.308052	0.156	0.515	5.52821e-83
ACAT1	3.53334e-87	-0.329201	0.292	0.703	6.13106e-83
PDE4DIP	3.63706e-87	-0.323251	0.951	0.954	6.31102e-83
FAM162A	5.89995e-87	-0.309011	0.189	0.566	1.02376e-82
SMIM30	6.3599e-87	-0.292739	0.11	0.436	1.10357e-82
ETFA	7.23423e-87	-0.299902	0.209	0.601	1.25528e-82
VDAC3	9.87283e-87	-0.299075	0.19	0.568	1.71313e-82
PHYH	1.09492e-86	-0.299487	0.137	0.484	1.89991e-82
LAPTM4B	4.1249e-86	-0.307852	0.255	0.666	7.15752e-82
RCAN2	5.37047e-86	-0.309637	0.188	0.563	9.31884e-82
MRPL51	8.04026e-86	-0.312179	0.221	0.607	1.39515e-81
MTRNR2L12	9.96712e-86	-0.292239	0.109	0.433	1.72949e-81
AC091544.2	1.22854e-85	-0.266034	0.045	0.323	2.13177e-81
DLD	1.32771e-85	-0.316986	0.214	0.596	2.30384e-81
UQCR10	1.63348e-85	-0.283216	0.997	0.993	2.83442e-81
ATP5F1B	2.11939e-85	-0.284196	0.996	0.996	3.67757e-81
FBXO32	4.01886e-85	-0.316958	0.198	0.571	6.97352e-81
RPL7A	4.40523e-85	0.352163	1	0.973	7.64395e-81
AC018521.5	9.42103e-85	-0.299373	0.197	0.573	1.63474e-80
RPS5	1.1041e-84	0.361432	0.995	0.916	1.91583e-80
GJA1	1.18348e-84	-0.35057	0.397	0.758	2.05357e-80
CS	2.27206e-84	-0.299245	0.22	0.603	3.94247e-80
GCSH	1.08261e-83	-0.28078	0.107	0.425	1.87855e-79
TACC2	1.15743e-83	-0.297361	0.148	0.492	2.00837e-79
RBPMS2	1.21406e-83	-0.292052	0.156	0.503	2.10663e-79
NUDT4	3.15056e-83	-0.306369	0.216	0.602	5.46685e-79
NDUFS1	3.36396e-83	-0.302839	0.215	0.596	5.83714e-79
LMO7	3.87388e-83	-0.325698	0.167	0.512	6.72195e-79
FLNA	4.14833e-83	0.472324	0.761	0.584	7.19819e-79
CSRP3	4.39036e-83	-0.313408	0.993	0.991	7.61814e-79
MRPS15	1.58913e-82	-0.282989	0.13	0.463	2.75746e-78
PEBP4	1.79245e-82	-0.275257	0.112	0.433	3.11026e-78
APOBEC2	2.06514e-82	-0.276778	0.085	0.383	3.58343e-78
FKBP3	2.36951e-82	-0.298019	0.137	0.474	4.11158e-78
SMYD2	6.08895e-82	-0.301313	0.201	0.569	1.05655e-77
MASP1	1.43938e-81	-0.306581	0.239	0.62	2.4976e-77
MFAP4	1.8327e-81	0.604226	0.54	0.322	3.18011e-77
RPL15	2.85194e-81	0.332381	0.999	0.974	4.94869e-77
TIMP3	3.17351e-81	0.444649	0.801	0.619	5.50667e-77
AC018464.1	5.80825e-81	-0.27233	0.095	0.401	1.00785e-76
NDUFA5	8.07576e-81	-0.329711	0.305	0.689	1.40131e-76
SELENOK	1.03454e-80	-0.30618	0.247	0.633	1.79513e-76
PFKM	1.09765e-80	-0.335443	0.357	0.732	1.90463e-76
PGM1	1.44505e-80	-0.280174	0.189	0.554	2.50744e-76
ADPRHL1	2.00823e-80	-0.292876	0.25	0.647	3.48469e-76
CRYM	2.87172e-80	-0.280549	0.145	0.482	4.983e-76
ATP1A3	4.86973e-80	-0.286621	0.193	0.558	8.44995e-76
AFG3L2	5.8524e-80	-0.288684	0.119	0.436	1.01551e-75
MRPS33	8.04498e-80	-0.293285	0.133	0.454	1.39597e-75
CD151	1.08886e-79	0.391726	0.901	0.732	1.88939e-75
TMOD1	1.55846e-79	-0.289221	0.174	0.526	2.70424e-75
ELOC	1.59948e-79	-0.275337	0.164	0.514	2.77541e-75
HADH	2.08043e-79	-0.282417	0.129	0.449	3.60996e-75
ATPAF1	2.99216e-79	-0.283451	0.179	0.528	5.19199e-75
NDUFS3	3.02662e-79	-0.287545	0.205	0.569	5.25179e-75
HSPE1	3.72494e-79	-0.294801	0.254	0.639	6.46352e-75
PAIP2B	5.06553e-79	-0.273511	0.072	0.351	8.7897e-75
PRDX3	5.13781e-79	-0.281943	0.15	0.482	8.91513e-75
COL14A1	5.58129e-79	0.523886	0.434	0.185	9.68465e-75
MPC1	8.51431e-79	-0.342622	0.777	0.883	1.4774e-74
LINC02762	1.56755e-78	-0.28144	0.115	0.423	2.72002e-74
PDE3A	1.90052e-78	-0.291408	0.125	0.437	3.29778e-74
SMDT1	2.50194e-78	-0.280637	0.221	0.592	4.34136e-74
SSR4	6.33397e-78	0.405347	0.849	0.677	1.09907e-73
PPP1R1A	6.68506e-78	-0.272147	0.109	0.414	1.15999e-73
TMEM182	9.67598e-78	-0.29022	0.117	0.42	1.67898e-73
RPS10	1.38813e-77	0.342864	0.998	0.965	2.40869e-73
CCN2	1.47956e-77	0.552856	0.433	0.187	2.56734e-73
PKP2	3.05524e-77	-0.330684	0.404	0.742	5.30146e-73
PDE1C	4.72044e-77	-0.278027	0.119	0.428	8.1909e-73
LRRC2	6.24983e-77	-0.264786	0.078	0.358	1.08447e-72
NDUFB3	6.78176e-77	-0.314603	0.825	0.905	1.17677e-72
CYCS	1.38994e-76	-0.319964	0.889	0.916	2.41183e-72
FMC1	3.37593e-76	-0.278353	0.185	0.537	5.85791e-72
TMEM14B	4.55387e-76	-0.266535	0.111	0.412	7.90188e-72
CPT1B	4.57632e-76	-0.291134	0.237	0.606	7.94083e-72
MTIF3	6.10301e-76	-0.279726	0.143	0.463	1.05899e-71
CDH13	7.77348e-76	-0.279457	0.151	0.479	1.34885e-71
SEC61G	9.95633e-76	-0.308478	0.249	0.618	1.72762e-71
SLIRP	1.17229e-75	-0.335941	0.453	0.757	2.03416e-71
SNHG16	3.19819e-75	-0.27362	0.148	0.472	5.5495e-71
CRLF1	8.59628e-75	0.422252	0.308	0.075	1.49163e-70
VDAC1	1.21852e-74	-0.326779	0.475	0.776	2.11438e-70
LAMTOR5	1.30703e-74	-0.292493	0.266	0.64	2.26795e-70
NDUFA8	1.6163e-74	-0.309307	0.456	0.776	2.80461e-70
ADSSL1	2.8461e-74	-0.273897	0.14	0.453	4.93855e-70
OXCT1	3.57834e-74	-0.270591	0.144	0.462	6.20914e-70
SFRP4	9.15079e-74	0.437527	0.307	0.077	1.58784e-69
CTSD	9.76349e-74	0.368921	0.986	0.893	1.69416e-69
C15orf41	1.46775e-73	-0.251805	0.064	0.324	2.54684e-69
BEX3	2.65148e-73	-0.260682	0.22	0.587	4.60085e-69
KLHL24	9.19955e-73	-0.269282	0.134	0.444	1.59631e-68
DTNA	1.02105e-72	-0.262214	0.098	0.383	1.77173e-68
NEBL	1.27203e-72	-0.338735	0.834	0.884	2.20723e-68
CFL2	1.36493e-72	-0.32189	0.388	0.714	2.36843e-68
RBM24	1.98605e-72	-0.261071	0.094	0.377	3.44619e-68
FITM2	3.141e-72	-0.257292	0.116	0.411	5.45026e-68
SMIM4	5.62946e-72	-0.277242	0.285	0.664	9.76824e-68
LDB3	1.64535e-71	-0.296558	0.97	0.972	2.85501e-67
INMT	1.71591e-71	0.54336	0.481	0.262	2.97744e-67
RAB21	3.43035e-71	-0.268151	0.155	0.469	5.95235e-67
RAD23A	3.87033e-71	-0.271849	0.259	0.631	6.7158e-67
NDUFA12	4.09322e-71	-0.316333	0.632	0.838	7.10256e-67
EEF1G	4.7914e-71	0.349379	0.986	0.912	8.31404e-67
NDUFC1	5.39298e-71	-0.307074	0.858	0.899	9.35789e-67
SNHG6	7.16858e-71	-0.280012	0.262	0.626	1.24389e-66
HMGN3	7.30285e-71	-0.270876	0.254	0.626	1.26719e-66
PDLIM5	7.42965e-71	-0.305003	0.935	0.941	1.28919e-66
MYH6	7.75901e-71	-0.311156	0.334	0.695	1.34634e-66
HSPA9	8.80734e-71	-0.262784	0.161	0.482	1.52825e-66
SGCG	8.9632e-71	-0.264064	0.101	0.379	1.55529e-66
MAPKAPK3	1.02156e-70	-0.268838	0.24	0.605	1.77261e-66
DSP	1.08236e-70	-0.264414	0.174	0.507	1.8781e-66
A2M	1.82529e-70	0.393384	0.986	0.899	3.16724e-66
EIF1B	3.18066e-70	-0.316552	0.435	0.754	5.51908e-66
NDUFA6	4.78187e-70	-0.307521	0.804	0.898	8.2975e-66
SMYD1	5.31975e-70	-0.253302	0.123	0.417	9.23084e-66
SLC2A4	3.10581e-69	-0.251805	0.135	0.439	5.3892e-65
ATP5IF1	3.66541e-69	-0.276032	0.971	0.967	6.36023e-65
MFN2	7.35894e-69	-0.252408	0.194	0.533	1.27692e-64
RPLP2	7.77514e-69	0.271757	0.999	0.996	1.34914e-64
NDUFA10	1.45234e-68	-0.268381	0.277	0.651	2.52009e-64
LPL	4.19308e-68	-0.31892	0.677	0.843	7.27584e-64
DCAF6	4.52231e-68	-0.258843	0.137	0.437	7.84711e-64
IFI27	2.12029e-67	0.374027	0.906	0.719	3.67913e-63
RTRAF	3.76191e-67	-0.25896	0.187	0.514	6.52766e-63
ALDOA	2.19318e-66	-0.277178	0.276	0.631	3.80561e-62
PALMD	5.07315e-66	-0.25455	0.125	0.41	8.80293e-62
NDUFS2	6.33633e-66	-0.265009	0.271	0.629	1.09948e-61
PDHB	7.54452e-66	-0.250934	0.167	0.475	1.30912e-61
RHOQ	8.72116e-66	-0.268878	0.289	0.654	1.5133e-61
NMRK2	2.24597e-65	-0.30432	0.89	0.922	3.8972e-61
REXO2	3.23473e-65	-0.257432	0.199	0.524	5.6129e-61
HIGD1A	9.84838e-65	-0.277175	0.337	0.691	1.70889e-60
SPTBN1	1.07587e-64	0.344848	0.855	0.694	1.86685e-60
UGP2	1.49324e-64	-0.25174	0.212	0.545	2.59108e-60
QKI	1.5378e-64	-0.263887	0.275	0.636	2.6684e-60
GUK1	3.34541e-64	0.343997	0.91	0.744	5.80496e-60
MRPS21	4.80806e-64	-0.25541	0.247	0.591	8.34294e-60
SNHG8	6.08728e-64	-0.25161	0.266	0.621	1.05627e-59
AOPEP	6.53623e-64	-0.260649	0.252	0.595	1.13417e-59
PSAP	1.50631e-63	0.276563	0.998	0.977	2.61375e-59
PPP1R12B	1.98229e-63	-0.309933	0.603	0.804	3.43967e-59
SLMAP	3.56885e-63	-0.257519	0.213	0.531	6.19267e-59
TBCA	1.33623e-62	-0.252011	0.23	0.568	2.31863e-58
LRP1	1.50902e-62	0.521667	0.55	0.386	2.61845e-58
CWC15	1.52157e-62	-0.255746	0.148	0.436	2.64023e-58
YBX3	1.62038e-62	-0.315637	0.879	0.896	2.81168e-58
NDUFB10	1.86864e-62	-0.267053	0.959	0.96	3.24246e-58
RWDD1	7.719e-62	-0.252183	0.163	0.453	1.3394e-57
VDAC2	9.48133e-62	-0.292792	0.66	0.838	1.6452e-57
COX17	7.3001e-61	-0.309895	0.538	0.771	1.26671e-56
CISD1	2.78475e-60	-0.255722	0.185	0.487	4.8321e-56
CAST	4.31388e-60	-0.322977	0.669	0.824	7.48545e-56
ATP5MF	6.61856e-60	-0.255785	0.955	0.946	1.14845e-55
CASQ2	7.53303e-60	-0.267728	0.933	0.935	1.30713e-55
RPLP0	1.62994e-58	0.341257	0.985	0.857	2.82827e-54
MYOM2	2.50882e-58	-0.269566	0.891	0.917	4.3533e-54
EFEMP1	6.57905e-57	0.46696	0.375	0.17	1.1416e-52
ANAPC16	7.94627e-57	-0.256217	0.327	0.669	1.37884e-52
APOD	8.58357e-57	0.354762	0.816	0.654	1.48942e-52
MRC2	2.32406e-56	0.45807	0.417	0.214	4.0327e-52
CD63	2.85346e-56	0.315286	0.987	0.894	4.95133e-52
RHOC	3.32264e-56	0.352531	0.767	0.639	5.76544e-52
VWF	5.50103e-56	0.399195	0.962	0.827	9.54538e-52
PTMS	2.25427e-55	0.42587	0.616	0.501	3.9116e-51
DBI	3.01938e-55	-0.273981	0.845	0.893	5.23923e-51
CXCL12	3.19882e-55	0.53965	0.555	0.42	5.5506e-51
IDH2	1.59449e-54	-0.261918	0.792	0.888	2.76676e-50
FAU	3.17247e-54	0.259082	0.999	0.992	5.50487e-50
RACK1	4.78082e-54	0.312603	0.984	0.878	8.29568e-50
MICOS10	8.6899e-54	-0.274861	0.769	0.859	1.50787e-49
SMPX	1.64823e-53	-0.278046	0.809	0.881	2.86001e-49
TUBA1B	2.279e-53	0.326822	0.829	0.678	3.95452e-49
IFITM2	8.14412e-53	0.430502	0.664	0.551	1.41317e-48
ENO3	8.99047e-53	-0.250498	0.871	0.907	1.56003e-48
TMSB4X	1.2158e-52	0.321824	1	0.947	2.10966e-48
ISCU	1.25613e-52	-0.253946	0.934	0.923	2.17964e-48
HSPB8	2.09975e-52	-0.263533	0.477	0.742	3.64349e-48
FITM1	8.51304e-52	-0.252847	0.449	0.755	1.47718e-47
PODN	1.57605e-51	0.394475	0.37	0.176	2.73476e-47
SORBS2	3.13145e-51	-0.27471	0.755	0.839	5.43369e-47
LTBP2	8.66944e-51	0.497443	0.448	0.278	1.50432e-46
ITM2B	1.11128e-50	0.260617	0.998	0.969	1.92828e-46
ECM1	6.51736e-50	0.417515	0.383	0.197	1.13089e-45
ASPN	2.2195e-48	0.457524	0.469	0.314	3.85127e-44
ATP5PB	2.89255e-48	-0.255074	0.575	0.789	5.01915e-44
CAVIN1	3.86351e-48	0.431154	0.583	0.494	6.70397e-44
SELENOM	2.21462e-47	0.47462	0.518	0.402	3.84282e-43
C12orf57	2.69052e-47	0.327827	0.809	0.692	4.66859e-43
MIF	3.55144e-47	0.289476	0.987	0.91	6.16245e-43
HADHB	6.81221e-47	-0.255875	0.668	0.814	1.18206e-42
FBLN2	2.4971e-46	0.472173	0.48	0.339	4.33297e-42
RPL7	4.21691e-45	0.273655	0.993	0.941	7.31718e-41
LINC00632	1.09784e-44	0.528383	0.38	0.204	1.90497e-40
THBS4	6.04875e-44	0.386757	0.774	0.631	1.04958e-39
LAMB2	7.10864e-44	0.285265	0.939	0.804	1.23349e-39
YWHAE	1.20838e-43	-0.250646	0.491	0.734	2.09678e-39
EEF1D	9.53534e-43	0.277249	0.964	0.861	1.65457e-38
ABI3BP	1.08251e-42	0.356024	0.309	0.138	1.87837e-38
RARRES2	1.77259e-42	0.336174	0.305	0.131	3.0758e-38
S100A13	1.21823e-41	0.303115	0.758	0.66	2.11387e-37
ACTA1	6.40652e-40	-0.259425	1	0.999	1.11166e-35
SSC5D	8.63666e-40	0.251619	0.204	0.058	1.49863e-35
GAS6	6.07813e-39	0.30229	0.735	0.646	1.05468e-34
CCN5	6.15922e-39	0.291657	0.24	0.086	1.06875e-34
C1QA	1.4517e-38	0.494957	0.494	0.392	2.51899e-34
GPX4	1.8028e-38	0.266764	0.984	0.893	3.12823e-34
GPX3	4.60114e-38	0.268071	0.972	0.891	7.98391e-34
NPPB	4.71382e-37	0.492085	0.433	0.303	8.17941e-33
PLVAP	1.05821e-36	0.281708	0.218	0.074	1.8362e-32
VCAN	3.90561e-36	0.303895	0.254	0.104	6.77701e-32
PLTP	7.91255e-36	0.398647	0.461	0.338	1.37299e-31
SOD3	1.08646e-35	0.391549	0.446	0.329	1.88522e-31
MXRA7	4.58313e-35	0.261614	0.866	0.748	7.95264e-31
FSTL1	5.64403e-35	0.414764	0.492	0.4	9.79353e-31
RPS17	8.53513e-35	0.252597	0.981	0.889	1.48102e-30
COL18A1	9.53551e-35	0.403062	0.481	0.383	1.6546e-30
HLA-C	1.12695e-34	0.27863	0.955	0.812	1.95549e-30
MXRA5	1.63416e-34	0.346239	0.329	0.178	2.83559e-30
CCL14	8.43688e-34	0.272647	0.171	0.047	1.46397e-29
C3	1.56789e-33	0.496894	0.426	0.312	2.7206e-29
OGN	2.34763e-33	0.335898	0.35	0.202	4.0736e-29
NUPR1	2.86246e-33	0.375761	0.468	0.363	4.96694e-29
S100A11	6.39148e-33	0.328432	0.627	0.558	1.10905e-28
FBLN5	7.75727e-31	0.305467	0.3	0.159	1.34604e-26
FRZB	1.13248e-30	0.283366	0.283	0.142	1.96508e-26
CFL1	1.99127e-28	0.252709	0.75	0.668	3.45526e-24
CYBRD1	5.96987e-28	0.347715	0.402	0.288	1.03589e-23
EMILIN1	9.38112e-28	0.311226	0.332	0.202	1.62781e-23
SELENOP	1.17556e-27	0.271566	0.806	0.709	2.03984e-23
TSPO	1.9079e-26	0.273994	0.706	0.655	3.31059e-22
STAB1	5.32696e-26	0.316048	0.305	0.181	9.24335e-22
P4HB	8.12628e-25	0.264548	0.683	0.651	1.41007e-20
HMCN2	2.81918e-24	0.258385	0.257	0.136	4.89184e-20
EPB41L2	4.70075e-24	0.273965	0.299	0.177	8.15675e-20
PTGIS	6.83797e-24	0.278274	0.291	0.171	1.18653e-19
IGFBP2	2.86541e-23	0.352703	0.525	0.478	4.97207e-19
ID3	1.41321e-22	0.352426	0.477	0.429	2.4522e-18
RABAC1	1.53878e-22	0.334311	0.458	0.393	2.67009e-18
ADH1B	2.08211e-22	0.281034	0.286	0.171	3.61288e-18
EGFL7	6.84563e-22	0.342807	0.579	0.567	1.18785e-17
FCGRT	5.90509e-20	0.305381	0.444	0.388	1.02465e-15
H1FX	2.87106e-19	0.310721	0.467	0.424	4.98186e-15
CILP	4.10548e-18	0.269552	0.241	0.142	7.12382e-14
PLD3	1.631e-17	0.32259	0.448	0.417	2.83011e-13
AQP1	3.99146e-17	0.270247	0.685	0.654	6.92599e-13
CSRP1	5.9938e-17	0.282659	0.345	0.263	1.04004e-12
COL6A3	6.98925e-17	0.262747	0.336	0.246	1.21277e-12
LY6E	7.49908e-17	0.296886	0.402	0.34	1.30124e-12
ANXA2	4.41871e-16	0.294078	0.46	0.44	7.66735e-12
FBN1	9.56102e-16	0.252228	0.32	0.229	1.65903e-11
SH3BGRL3	1.88409e-14	0.282145	0.444	0.414	3.26928e-10
CHPF	2.29202e-14	0.298626	0.442	0.416	3.97712e-10
LHFPL6	3.18225e-14	0.277439	0.43	0.392	5.52184e-10
NPDC1	2.17677e-13	0.26971	0.397	0.352	3.77713e-09
LMNA	1.65665e-12	0.260042	0.475	0.476	2.87463e-08
CLU	1.92518e-12	0.299173	0.404	0.377	3.34056e-08
CALD1	6.86236e-12	0.265919	0.452	0.437	1.19076e-07
CLDN5	1.66316e-06	0.254358	0.373	0.38	0.0288592

## Sheet: HCM1268A_SC2_vs_SC0
gene	p_val	avg_logFC	pct.1	pct.2	p_val_adj
MT-CO1	6.01236e-169	-0.399972	1	1	9.75506e-165
MT-CO3	1.34481e-166	-0.353377	1	1	2.18196e-162
MT-ATP6	6.9465e-163	-0.343101	1	1	1.12707e-158
MT-ND3	2.24362e-158	-0.409923	1	1	3.64028e-154
MT-ND1	8.84613e-147	-0.329382	1	1	1.43529e-142
MT-ND4	8.01473e-146	-0.279676	1	1	1.30039e-141
GSN	1.04726e-138	1.10123	0.997	0.937	1.69918e-134
MT-CYB	1.27895e-138	-0.346328	1	1	2.07509e-134
AEBP1	8.84104e-137	0.782221	0.708	0.138	1.43446e-132
DCN	1.98381e-135	1.09765	0.995	0.835	3.21873e-131
MT-CO2	3.13967e-133	-0.306882	1	1	5.09412e-129
PRELP	7.57954e-123	0.875718	0.683	0.156	1.22978e-118
COL1A2	2.02032e-114	1.00414	0.885	0.436	3.27796e-110
S100A6	3.80152e-109	0.704596	0.997	0.908	6.16797e-105
FMOD	3.89179e-108	0.679871	0.533	0.083	6.31443e-104
MGP	7.83707e-108	1.05035	0.943	0.668	1.27156e-103
LUM	1.38066e-107	0.977324	0.904	0.481	2.24011e-103
SERPINF1	1.02003e-105	0.807121	0.842	0.33	1.655e-101
MYH7	2.98957e-104	0.364879	1	1	4.85058e-100
MT-ND2	9.57754e-103	-0.293331	1	1	1.55396e-98
LTBP2	4.26973e-95	0.656696	0.669	0.184	6.92764e-91
CCDC80	5.00487e-90	0.88585	0.803	0.363	8.1204e-86
BGN	1.86445e-88	0.811753	0.842	0.422	3.02508e-84
NPPB	3.7797e-87	0.61373	0.445	0.069	6.13256e-83
NPPA	4.28468e-84	0.84177	0.59	0.156	6.9519e-80
THBS4	1.22569e-81	0.986256	0.877	0.524	1.98868e-77
FN1	3.97758e-81	0.839432	0.82	0.43	6.45363e-77
COL1A1	1.96227e-77	0.654904	0.634	0.202	3.18379e-73
POSTN	3.0065e-77	0.587901	0.478	0.097	4.87805e-73
COL6A2	5.50796e-76	0.699103	0.836	0.456	8.93666e-72
MT-ND5	1.15704e-72	-0.315086	1	1	1.8773e-68
SERPINE2	6.44334e-72	0.396468	0.38	0.057	1.04543e-67
MYL2	1.42057e-71	0.258333	1	1	2.30487e-67
EEF1A1	1.34124e-70	0.509529	1	0.964	2.17616e-66
IGFBP5	1.0006e-69	0.732736	0.822	0.467	1.62347e-65
MFAP4	3.36554e-69	0.486048	0.552	0.154	5.46058e-65
MFGE8	7.77836e-69	0.580632	0.945	0.793	1.26204e-64
SFRP4	7.3466e-68	0.320063	0.311	0.035	1.19199e-63
DPT	1.2183e-65	0.460753	0.448	0.1	1.97669e-61
DES	2.68195e-62	0.314941	1	1	4.35147e-58
RPL41	3.23993e-62	0.319968	1	1	5.25679e-58
COMP	8.71503e-62	0.271616	0.24	0.019	1.41401e-57
CST3	1.16435e-61	0.507363	0.986	0.933	1.88915e-57
LTBP4	3.63753e-61	0.592198	0.754	0.381	5.90189e-57
TNNC1	4.67768e-61	0.25711	1	1	7.58954e-57
SERPING1	4.27828e-58	0.503529	0.694	0.296	6.9415e-54
CCN2	2.25849e-56	0.39032	0.418	0.099	3.66441e-52
TNXB	4.9905e-55	0.573341	0.656	0.302	8.09709e-51
FBLN1	1.78981e-54	0.54549	0.62	0.254	2.90396e-50
RPLP1	3.21119e-54	0.297828	1	1	5.21016e-50
CLU	5.14016e-54	0.543422	0.73	0.378	8.3399e-50
MALAT1	2.41332e-53	0.425045	1	0.988	3.91562e-49
MMP2	6.01978e-53	0.469629	0.555	0.195	9.76709e-49
MXRA5	2.24418e-52	0.359992	0.396	0.094	3.64118e-48
PI16	8.96415e-52	0.296582	0.301	0.049	1.45443e-47
RPL13	4.92552e-51	0.370166	1	0.989	7.99166e-47
UBB	8.95925e-51	0.420094	0.995	0.935	1.45364e-46
ASPN	2.83406e-50	0.396959	0.459	0.135	4.59827e-46
MT-ND4L	1.80666e-48	-0.291145	1	1	2.93131e-44
RPS27	2.96294e-48	0.308487	1	1	4.80738e-44
COL3A1	1.88663e-47	0.584054	0.628	0.294	3.06106e-43
MXRA8	3.02092e-47	0.347264	0.445	0.132	4.90144e-43
COL14A1	4.18012e-47	0.268784	0.29	0.051	6.78225e-43
PSAP	1.03771e-46	0.380782	0.995	0.961	1.68368e-42
CILP	1.18959e-46	0.366924	0.413	0.115	1.93012e-42
TTN	2.29435e-46	0.314744	1	1	3.72258e-42
LTBP3	3.05223e-46	0.460997	0.555	0.226	4.95225e-42
VIM	5.81665e-46	0.528698	0.923	0.771	9.43751e-42
TIMP1	6.09133e-46	0.491587	0.587	0.256	9.88319e-42
MRC2	1.40747e-45	0.346838	0.41	0.116	2.28362e-41
TPM3	2.25656e-45	0.483333	0.82	0.524	3.66126e-41
TNNI1	3.7395e-45	0.397212	0.339	0.08	6.06733e-41
NRAP	7.25872e-45	0.401638	0.97	0.905	1.17773e-40
RPL10	8.09276e-44	0.346012	1	0.999	1.31305e-39
HSPB1	1.50459e-43	0.338367	1	0.99	2.4412e-39
APOD	4.25026e-43	0.556292	0.825	0.561	6.89604e-39
CFH	6.30417e-43	0.273516	0.331	0.076	1.02285e-38
COL6A1	7.04152e-41	0.482836	0.721	0.428	1.14249e-36
FTL	1.56588e-40	0.43257	0.986	0.934	2.54065e-36
IGFBP7	1.95977e-40	0.397539	0.989	0.967	3.17973e-36
S100A4	8.43545e-40	0.431192	0.667	0.346	1.36865e-35
LRP1	6.53218e-39	0.391799	0.527	0.222	1.05985e-34
LOXL1	2.02721e-38	0.264527	0.303	0.072	3.28914e-34
PROS1	2.72149e-38	0.375529	0.495	0.193	4.41563e-34
CD81	9.93645e-38	0.405906	0.943	0.845	1.61219e-33
PCOLCE2	1.61452e-37	0.345358	0.445	0.157	2.61956e-33
F2R	5.35809e-37	0.271136	0.361	0.104	8.69351e-33
RPL11	3.65276e-36	0.323754	0.992	0.965	5.9266e-32
ISLR	4.38955e-36	0.310591	0.445	0.161	7.12204e-32
HSPB7	6.73257e-36	0.297694	1	0.99	1.09236e-31
ECM1	1.00504e-35	0.269456	0.311	0.081	1.63067e-31
SERF2	8.76881e-35	0.297766	0.995	0.989	1.42274e-30
CMYA5	1.26079e-34	0.438727	0.937	0.876	2.04564e-30
VCAN	1.41111e-34	0.262909	0.292	0.073	2.28952e-30
MAP4	1.72153e-34	0.400136	0.91	0.729	2.79319e-30
TCAP	2.0196e-34	0.282769	1	1	3.27681e-30
RPL3	4.07234e-34	0.40574	0.852	0.645	6.60737e-30
SOD3	1.80536e-33	0.318641	0.448	0.175	2.9292e-29
TAGLN	3.53259e-33	0.388875	0.492	0.211	5.73163e-29
FBLN2	3.69401e-33	0.377659	0.434	0.173	5.99353e-29
RPL13A	8.58575e-33	0.316176	1	0.989	1.39304e-28
RPS15	2.69521e-32	0.296206	0.995	0.97	4.37297e-28
FSTL1	4.695e-32	0.375421	0.563	0.276	7.61764e-28
CSRP3	6.40012e-32	0.250717	1	1	1.03842e-27
RPS11	1.18239e-31	0.307742	0.984	0.956	1.91842e-27
AHNAK	1.59163e-31	0.379983	0.76	0.518	2.58241e-27
APOA1	1.87412e-31	0.415068	0.697	0.436	3.04076e-27
RACK1	1.91529e-31	0.359737	0.904	0.759	3.10756e-27
TIMP2	7.03133e-31	0.378847	0.648	0.368	1.14083e-26
LGALS1	8.84603e-31	0.33955	0.97	0.935	1.43527e-26
C1R	1.05037e-30	0.306853	0.385	0.14	1.70422e-26
EEF2	1.15118e-30	0.350239	0.954	0.859	1.86778e-26
NBL1	1.22991e-30	0.30234	0.429	0.169	1.99553e-26
RPS9	1.34546e-29	0.321832	0.975	0.927	2.18302e-25
RPL8	2.1575e-29	0.298709	0.995	0.977	3.50055e-25
RPL18A	2.58944e-29	0.307521	0.995	0.958	4.20137e-25
MYBPC3	4.44974e-29	0.258057	1	0.998	7.21971e-25
ACTN2	8.47235e-29	0.288072	0.995	0.984	1.37464e-24
TIMP3	1.33043e-28	0.420879	0.776	0.553	2.15862e-24
RPL7A	1.39145e-28	0.320323	0.962	0.905	2.25763e-24
RPS2	1.82271e-28	0.341461	0.97	0.9	2.95734e-24
RPL28	1.91605e-28	0.305008	0.97	0.945	3.1088e-24
PTGIS	3.23929e-28	0.276918	0.331	0.112	5.25574e-24
PCOLCE	3.58676e-28	0.290647	0.402	0.158	5.81952e-24
MYL9	5.7888e-28	0.276443	0.995	0.984	9.39233e-24
RPS14	8.6613e-28	0.283211	0.997	0.988	1.4053e-23
MT-ATP8	1.07443e-27	-0.31101	0.984	0.998	1.74326e-23
SPARCL1	1.7189e-27	0.384116	0.904	0.756	2.78891e-23
TCF4	3.14039e-27	0.322155	0.552	0.289	5.09528e-23
UBC	3.49467e-27	0.308738	0.989	0.953	5.6701e-23
CD151	4.54881e-27	0.350924	0.765	0.547	7.38044e-23
MYL7	8.41666e-27	0.280567	1	0.995	1.3656e-22
RPS3	1.70496e-26	0.305796	0.964	0.873	2.7663e-22
FBN1	1.864e-26	0.259846	0.333	0.118	3.02435e-22
PLAC9	2.31149e-26	0.327356	0.522	0.26	3.75039e-22
SELENOM	2.71758e-26	0.268268	0.451	0.199	4.40927e-22
EEF1G	3.24524e-26	0.322959	0.893	0.793	5.2654e-22
KIF1C	5.07755e-26	0.364799	0.721	0.483	8.23832e-22
CRIP1	1.53472e-25	0.347428	0.503	0.26	2.49008e-21
SMOC2	2.15217e-25	0.301095	0.514	0.257	3.49189e-21
ACTG1	3.27128e-25	0.359439	0.801	0.631	5.30766e-21
RPL35	4.72354e-25	0.293466	0.989	0.944	7.66395e-21
RPL36	5.12834e-25	0.270442	0.995	0.962	8.32074e-21
NUPR1	6.43143e-25	0.25539	0.391	0.161	1.0435e-20
COL18A1	1.6578e-24	0.265643	0.421	0.187	2.68978e-20
LTBP1	3.38576e-24	0.328707	0.503	0.265	5.4934e-20
FLNC	5.50449e-24	0.299974	0.967	0.933	8.93104e-20
SPARC	9.10088e-24	0.346382	0.893	0.766	1.47662e-19
MYOM1	9.23208e-24	0.324798	0.877	0.77	1.4979e-19
RPS17	1.78428e-23	0.305773	0.954	0.851	2.89499e-19
RPS5	4.94154e-23	0.281306	0.926	0.834	8.01766e-19
ADIRF	6.17289e-23	0.33845	0.686	0.471	1.00155e-18
NMRK2	1.10217e-22	-0.306902	0.863	0.948	1.78827e-18
RPLP0	1.33831e-22	0.310174	0.934	0.782	2.1714e-18
TMSB10	2.12625e-22	0.270736	0.989	0.97	3.44984e-18
RPL29	3.30654e-22	0.25861	0.986	0.955	5.36486e-18
S100A11	3.65837e-22	0.301372	0.563	0.335	5.9357e-18
ACTB	9.3194e-22	0.319533	0.91	0.831	1.51207e-17
RPL19	1.16224e-21	0.254217	0.989	0.975	1.88574e-17
PTMS	1.2906e-21	0.275262	0.505	0.269	2.094e-17
CD74	2.42039e-21	0.354684	0.855	0.729	3.92709e-17
CAVIN1	2.74947e-21	0.316621	0.672	0.458	4.46101e-17
LAMA2	2.4721e-20	0.291159	0.574	0.34	4.01099e-16
SH3BGRL3	2.51535e-20	0.250529	0.426	0.207	4.08116e-16
TAGLN2	2.99511e-20	0.297529	0.505	0.284	4.85957e-16
TGM2	7.78901e-20	0.330621	0.743	0.568	1.26377e-15
RPL18	9.76693e-20	0.270512	0.94	0.874	1.58468e-15
CD63	1.54261e-19	0.255695	0.921	0.823	2.50289e-15
NES	2.13949e-19	0.277473	0.47	0.254	3.47132e-15
HSPG2	2.27601e-19	0.303542	0.593	0.367	3.69283e-15
LHFPL6	2.46754e-19	0.272834	0.481	0.258	4.00359e-15
RPS19	5.48675e-19	0.257805	0.964	0.908	8.90225e-15
CYB5R3	6.07886e-19	0.29221	0.806	0.655	9.86295e-15
DKK3	8.96564e-19	0.29063	0.776	0.605	1.45467e-14
UBL5	1.1421e-18	0.258797	0.94	0.844	1.85305e-14
RPL15	1.15631e-18	0.256406	0.981	0.912	1.87611e-14
AGT	1.36028e-18	0.30781	0.571	0.363	2.20706e-14
MYL6	3.18657e-18	0.297251	0.863	0.762	5.17022e-14
XIRP2	7.94023e-18	0.291872	0.943	0.863	1.2883e-13
CFD	3.05373e-17	0.356594	0.574	0.395	4.95468e-13
SORBS2	5.27003e-17	0.284866	0.929	0.847	8.55063e-13
FLNA	7.1764e-17	0.266423	0.514	0.308	1.16437e-12
RPSA	7.74966e-17	0.272807	0.842	0.717	1.25738e-12
PLEC	2.09811e-16	0.250414	0.538	0.337	3.40418e-12
GAS6	2.15413e-16	0.2676	0.607	0.419	3.49508e-12
CD99	3.20984e-16	0.278416	0.76	0.619	5.20796e-12
HLA-A	4.19651e-16	0.272592	0.716	0.548	6.80883e-12
LAMB2	6.54052e-16	0.259537	0.803	0.691	1.0612e-11
P4HB	9.28936e-16	0.25545	0.656	0.479	1.5072e-11
C7	9.87464e-16	0.280874	0.413	0.232	1.60216e-11
CAPNS1	1.17499e-15	0.255662	0.792	0.67	1.90642e-11
CALD1	1.37445e-15	0.279622	0.59	0.395	2.23005e-11
NCAM1	2.16517e-15	0.273668	0.683	0.521	3.51299e-11
SPTBN1	5.41252e-15	0.268106	0.795	0.688	8.78181e-11
ITGA7	1.82092e-14	0.275714	0.637	0.475	2.95444e-10
LGALS3BP	1.99366e-14	0.255404	0.746	0.605	3.23471e-10
EEF1D	1.10774e-13	0.253365	0.798	0.69	1.79731e-09
DST	1.66331e-13	0.257273	0.746	0.585	2.69871e-09
SYNPO	3.52088e-13	0.279224	0.705	0.571	5.71263e-09
ENG	1.13362e-11	0.273446	0.661	0.526	1.83931e-07
RNASE1	1.27084e-11	0.267999	0.825	0.722	2.06194e-07

## Sheet: HCM1406A_SC1_vs_SC0
gene	p_val	avg_logFC	pct.1	pct.2	p_val_adj
MT-CO1	0	-0.251838	1	1	0
MGP	3.37593e-301	0.972878	0.99	0.923	5.71073e-297
EEF1A1	3.01101e-295	0.600986	1	0.996	5.09342e-291
ACTB	5.79723e-268	0.790675	0.992	0.933	9.8066e-264
VIM	1.60716e-254	0.775852	0.983	0.89	2.71867e-250
COL1A2	8.17146e-243	0.880312	0.937	0.734	1.38228e-238
FTL	1.11327e-231	0.750409	0.994	0.973	1.88321e-227
DCN	1.96879e-227	0.793106	0.985	0.875	3.3304e-223
TMSB4X	1.46952e-224	0.596295	0.999	0.981	2.48584e-220
GSN	2.41716e-216	0.702547	0.998	0.982	4.08887e-212
TMSB10	5.88771e-211	0.545845	0.997	0.986	9.95965e-207
FN1	1.89799e-203	0.782302	0.924	0.702	3.21065e-199
LUM	4.39697e-199	0.746857	0.911	0.672	7.43792e-195
ACTG1	4.70085e-184	0.623876	0.948	0.792	7.95196e-180
COL1A1	1.2077e-169	0.818611	0.764	0.448	2.04294e-165
CCDC80	2.54507e-162	0.781952	0.699	0.347	4.30524e-158
S100A6	1.1802e-161	0.445429	0.998	0.993	1.99642e-157
RPL13	1.06475e-156	0.355562	0.999	1	1.80113e-152
IGFBP7	7.52431e-150	0.486915	0.999	0.989	1.27281e-145
COL3A1	2.48652e-147	0.71715	0.846	0.624	4.2062e-143
CD74	1.0162e-143	0.6247	0.953	0.836	1.719e-139
BGN	1.40679e-141	0.633618	0.776	0.502	2.37973e-137
TUBA1B	3.42406e-136	0.464779	0.962	0.867	5.79214e-132
S100A4	3.09683e-135	0.570752	0.772	0.482	5.23859e-131
TIMP1	4.38424e-135	0.685266	0.734	0.456	7.41638e-131
PTMA	1.29149e-132	0.532781	0.892	0.715	2.18469e-128
TAGLN	1.68681e-129	0.79984	0.666	0.362	2.85341e-125
RPL10	1.90908e-127	0.295284	1	0.999	3.2294e-123
CST3	2.5646e-127	0.455386	0.982	0.926	4.33827e-123
SPARC	1.13436e-126	0.503628	0.969	0.91	1.91888e-122
B2M	3.34983e-123	0.359788	1	0.997	5.66658e-119
RPS8	2.29029e-122	0.323215	0.999	0.994	3.87425e-118
COL6A1	4.94533e-121	0.546953	0.785	0.532	8.36552e-117
S100A11	1.23134e-120	0.511376	0.77	0.509	2.08293e-116
RPL3	1.55149e-120	0.446866	0.918	0.786	2.6245e-116
RPL28	2.14067e-119	0.365893	0.995	0.976	3.62115e-115
COL6A2	4.19664e-114	0.571854	0.794	0.574	7.09903e-110
FTH1	1.76828e-113	0.266997	1	1	2.99122e-109
RPL13A	1.01052e-112	0.293631	0.999	0.997	1.70939e-108
AEBP1	1.5579e-112	0.532869	0.562	0.261	2.63535e-108
SERPINE2	9.96971e-110	0.470148	0.513	0.216	1.68648e-105
SERPINF1	5.95976e-108	0.510117	0.711	0.442	1.00815e-103
LGALS1	2.47397e-105	0.376287	0.993	0.975	4.18497e-101
RPS12	5.66155e-105	0.272262	1	0.999	9.57708e-101
FSTL1	8.68505e-104	0.526217	0.706	0.449	1.46916e-99
SH3BGRL3	3.57601e-103	0.475788	0.67	0.385	6.04919e-99
C1QA	1.87796e-102	0.506604	0.574	0.284	3.17675e-98
HLA-DRA	4.50307e-102	0.586752	0.804	0.615	7.61739e-98
PLAC9	2.70104e-101	0.518103	0.669	0.406	4.56908e-97
MYL6	7.32299e-99	0.439781	0.954	0.882	1.23876e-94
VCAN	1.94705e-97	0.420236	0.465	0.185	3.29362e-93
IFITM3	1.08473e-95	0.471918	0.889	0.755	1.83494e-91
RPL12	5.52756e-92	0.333282	0.982	0.96	9.35042e-88
LTBP4	6.6962e-90	0.446823	0.735	0.505	1.13273e-85
NPPB	1.32189e-89	0.719767	0.826	0.652	2.23612e-85
RPS2	2.29665e-89	0.294605	0.993	0.983	3.88502e-85
RPS19	8.93572e-89	0.305227	0.994	0.976	1.51157e-84
FBN1	1.31448e-88	0.456209	0.539	0.267	2.22357e-84
S100A10	2.31931e-88	0.457347	0.743	0.538	3.92334e-84
PABPC1	7.47281e-88	0.433204	0.814	0.617	1.2641e-83
ANXA5	7.49354e-88	0.398026	0.705	0.462	1.26761e-83
COL6A3	1.59826e-87	0.437035	0.59	0.323	2.70362e-83
CRIP1	3.34238e-87	0.51943	0.622	0.37	5.65397e-83
RPS18	1.01628e-86	0.254237	0.999	0.999	1.71914e-82
C1R	8.31898e-86	0.462536	0.479	0.216	1.40724e-81
RPL18A	2.64121e-85	0.281323	0.997	0.983	4.46788e-81
HLA-B	3.6468e-84	0.391672	0.987	0.965	6.16893e-80
ANXA2	3.69197e-84	0.423098	0.694	0.451	6.24534e-80
HLA-DPA1	2.22002e-82	0.452819	0.67	0.434	3.75539e-78
LINC00632	2.74407e-82	0.423492	0.399	0.153	4.64188e-78
RPS6	3.01076e-82	0.264279	0.997	0.991	5.093e-78
TAGLN2	4.31985e-82	0.420285	0.668	0.433	7.30746e-78
CCN2	1.16299e-80	0.399367	0.468	0.216	1.96731e-76
RNASE1	1.1335e-78	0.495055	0.849	0.744	1.91743e-74
FBLN2	4.45288e-78	0.414729	0.521	0.267	7.5325e-74
RPL15	1.95444e-76	0.262195	0.991	0.982	3.30613e-72
CFD	2.88227e-76	0.64013	0.54	0.295	4.87565e-72
HLA-DPB1	1.37295e-75	0.390152	0.552	0.301	2.32248e-71
COL8A1	5.03165e-75	0.311383	0.377	0.142	8.51154e-71
FLNA	4.92526e-73	0.476142	0.602	0.367	8.33157e-69
RPS9	6.87031e-73	0.257475	0.988	0.967	1.16218e-68
DPT	7.46746e-73	0.343705	0.426	0.187	1.26319e-68
SAMHD1	2.69996e-72	0.259178	0.313	0.098	4.56724e-68
RPS11	4.47453e-71	0.253864	0.994	0.984	7.56912e-67
CYP1B1	4.56607e-71	0.323285	0.352	0.133	7.72396e-67
PRELP	3.81856e-70	0.37529	0.399	0.171	6.45947e-66
ANXA1	2.14178e-69	0.306863	0.439	0.199	3.62303e-65
PFN1	3.23292e-69	0.353589	0.86	0.719	5.46881e-65
RPS15	3.31685e-69	0.251417	0.999	0.991	5.61078e-65
TUBB	5.07593e-68	0.319299	0.866	0.736	8.58644e-64
TNXB	1.27756e-67	0.460913	0.562	0.34	2.16112e-63
THBS4	2.19179e-67	0.572126	0.775	0.633	3.70763e-63
PCOLCE	2.70945e-67	0.350885	0.489	0.255	4.58331e-63
C7	2.72934e-67	0.447562	0.615	0.388	4.61696e-63
TNC	3.06136e-67	0.318264	0.29	0.092	5.17859e-63
TPM3	4.30902e-67	0.330252	0.852	0.702	7.28914e-63
A2M	5.17297e-67	0.325922	0.946	0.877	8.75059e-63
RPL27A	6.6961e-67	0.250943	0.99	0.973	1.13271e-62
SERPING1	7.79182e-66	0.373683	0.615	0.391	1.31806e-61
LTBP2	9.67561e-66	0.350495	0.5	0.263	1.63673e-61
CD63	1.34834e-65	0.285646	0.969	0.923	2.28085e-61
F13A1	3.47327e-65	0.300442	0.337	0.126	5.87538e-61
MMP2	3.65191e-65	0.330561	0.489	0.258	6.17758e-61
IGF1	6.05103e-65	0.25144	0.261	0.075	1.02359e-60
FBLN1	1.24694e-64	0.472989	0.534	0.315	2.10932e-60
MXRA5	1.7342e-64	0.304325	0.422	0.198	2.93357e-60
RACK1	1.26086e-63	0.273473	0.953	0.881	2.13287e-59
PCOLCE2	5.38763e-63	0.352626	0.402	0.186	9.11372e-59
CFL1	1.06422e-62	0.318845	0.868	0.758	1.80023e-58
IFITM2	2.34035e-62	0.357963	0.617	0.41	3.95894e-58
LRP1	6.05107e-62	0.330083	0.51	0.282	1.0236e-57
RPS3	7.98642e-62	0.254637	0.98	0.943	1.35098e-57
TPM4	1.11649e-61	0.325252	0.513	0.288	1.88865e-57
AIF1	2.42979e-61	0.276516	0.338	0.133	4.11023e-57
ELN	1.07747e-60	0.270442	0.281	0.094	1.82265e-56
COL5A1	2.59483e-60	0.260067	0.353	0.145	4.38941e-56
RPLP0	5.08674e-60	0.27675	0.959	0.891	8.60473e-56
MFAP4	5.48832e-60	0.323205	0.367	0.162	9.28404e-56
MFAP5	5.86824e-60	0.274423	0.355	0.148	9.92672e-56
IFI27	1.05785e-59	0.31618	0.873	0.755	1.78946e-55
CCL2	2.69626e-59	0.287106	0.342	0.139	4.56099e-55
EFEMP1	4.28929e-59	0.314439	0.287	0.101	7.25577e-55
TIMP3	5.00473e-59	0.395369	0.73	0.559	8.466e-55
ECM1	1.14174e-58	0.27133	0.352	0.15	1.93136e-54
CD14	5.66723e-58	0.280854	0.369	0.164	9.58669e-54
TGFBI	5.71505e-58	0.29915	0.46	0.243	9.66758e-54
C1QB	9.48037e-58	0.325284	0.418	0.207	1.6037e-53
FBLN5	2.00541e-57	0.251984	0.319	0.125	3.39235e-53
RPS17	2.25532e-57	0.257958	0.969	0.918	3.81509e-53
TYROBP	3.03666e-57	0.285526	0.391	0.183	5.13681e-53
ASPN	7.72644e-57	0.295261	0.44	0.225	1.307e-52
PPIA	3.78682e-56	0.271202	0.922	0.843	6.40579e-52
LYZ	5.585e-56	0.345082	0.353	0.155	9.44759e-52
MRC2	8.92395e-56	0.330065	0.433	0.225	1.50958e-51
CILP	2.45162e-55	0.321359	0.396	0.191	4.14716e-51
ARPC1B	7.55188e-55	0.266002	0.402	0.196	1.27748e-50
PTMS	2.15406e-54	0.30231	0.605	0.398	3.64382e-50
EMP1	1.37451e-53	0.262237	0.375	0.175	2.32511e-49
ADIRF	1.77231e-53	0.460972	0.595	0.408	2.99804e-49
ITM2B	2.41225e-53	0.250065	0.978	0.953	4.08057e-49
RHOA	7.13034e-53	0.287423	0.8	0.655	1.20617e-48
C1S	2.75312e-52	0.306273	0.37	0.175	4.65717e-48
EMILIN1	3.33906e-52	0.290298	0.405	0.205	5.64836e-48
IGFBP5	3.94518e-52	0.38742	0.703	0.556	6.67366e-48
TIMP2	4.57774e-52	0.300865	0.662	0.472	7.7437e-48
EMP3	6.57218e-52	0.263324	0.372	0.175	1.11175e-47
AHNAK	1.0466e-51	0.310281	0.758	0.616	1.77044e-47
SPARCL1	1.16076e-51	0.318499	0.876	0.797	1.96355e-47
LOXL1	4.18498e-51	0.256376	0.388	0.192	7.07931e-47
C1QC	3.68334e-50	0.257807	0.342	0.153	6.23073e-46
MARCKS	2.1058e-49	0.26509	0.516	0.309	3.56217e-45
ZFP36L1	2.93696e-49	0.271165	0.457	0.259	4.96816e-45
H3F3B	3.28572e-49	0.290505	0.734	0.577	5.55813e-45
TUBA1A	5.89759e-48	0.302476	0.722	0.566	9.97637e-44
HLA-A	6.49261e-47	0.283794	0.928	0.877	1.09829e-42
RPSA	7.2229e-47	0.253225	0.925	0.843	1.22183e-42
CD99	7.58826e-47	0.274584	0.826	0.709	1.28363e-42
HLA-DRB1	7.38246e-45	0.323204	0.604	0.43	1.24882e-40
KCTD12	6.93871e-44	0.255879	0.386	0.206	1.17375e-39
HSP90B1	1.73273e-43	0.268681	0.722	0.585	2.93109e-39
SELENOP	6.37556e-43	0.307001	0.681	0.529	1.07849e-38
GNAI2	1.51265e-42	0.28494	0.626	0.456	2.55879e-38
HLA-DRB5	7.64199e-42	0.274067	0.483	0.3	1.29272e-37
ENO1	1.09853e-41	0.252302	0.526	0.34	1.85828e-37
ACTA2	2.62154e-41	0.509447	0.484	0.314	4.43459e-37
CAVIN1	3.96752e-41	0.278478	0.735	0.603	6.71146e-37
PPIB	8.17604e-41	0.261363	0.511	0.334	1.38306e-36
HLA-C	2.00917e-40	0.271427	0.854	0.774	3.39871e-36
SMOC2	6.81858e-40	0.257148	0.505	0.324	1.15343e-35
CALR	3.09447e-39	0.255593	0.772	0.644	5.2346e-35
IGFBP4	4.39748e-39	0.385815	0.582	0.425	7.43877e-35
LMNA	5.72212e-38	0.261798	0.61	0.451	9.67954e-34
COL15A1	5.42373e-37	0.265322	0.553	0.392	9.17478e-33
MYH9	6.22845e-37	0.25166	0.706	0.563	1.05361e-32
POSTN	9.84507e-36	0.448772	0.361	0.209	1.66539e-31
ENG	5.25645e-35	0.263001	0.661	0.51	8.89181e-31
APOD	1.09161e-34	0.307325	0.839	0.767	1.84658e-30
IGFBP6	3.08506e-34	0.265898	0.366	0.209	5.21869e-30
NPPA	6.77926e-34	0.560649	0.471	0.316	1.14678e-29
HLA-E	1.14303e-33	0.263709	0.751	0.643	1.93354e-29
MYH11	1.66717e-23	0.282801	0.178	0.08	2.82018e-19
C3	5.40625e-17	0.259809	0.262	0.162	9.14522e-13
CCL21	1.77732e-16	0.382344	0.108	0.044	3.00652e-12
IGKC	6.28322e-13	0.823816	0.178	0.105	1.06287e-08
IGHG4	8.56318e-10	0.449906	0.119	0.066	1.44855e-05

## Sheet: HCM1406B_SC1_vs_SC0
gene	p_val	avg_logFC	pct.1	pct.2	p_val_adj
MGP	1.76387e-287	0.946345	0.991	0.948	2.9827e-283
EEF1A1	1.06941e-278	0.596336	1	0.998	1.80837e-274
ACTB	1.39273e-261	0.760415	0.995	0.939	2.3551e-257
VIM	6.63404e-252	0.753543	0.988	0.897	1.12182e-247
COL1A2	4.4708e-229	0.897801	0.953	0.791	7.56013e-225
TMSB4X	4.48595e-217	0.595585	1	0.985	7.58575e-213
FTL	4.21712e-216	0.745409	0.994	0.98	7.13114e-212
GSN	2.13428e-206	0.675467	0.999	0.988	3.60906e-202
DCN	1.94824e-205	0.784362	0.979	0.902	3.29447e-201
LUM	1.83309e-186	0.771385	0.91	0.711	3.09976e-182
TMSB10	1.23157e-179	0.50495	0.999	0.986	2.08259e-175
COL1A1	5.64973e-176	0.862692	0.804	0.492	9.55369e-172
FN1	6.44913e-165	0.7385	0.916	0.763	1.09055e-160
ACTG1	9.25378e-165	0.580643	0.952	0.825	1.56481e-160
COL3A1	5.82312e-161	0.75605	0.88	0.652	9.8469e-157
CCDC80	5.84703e-154	0.814316	0.704	0.367	9.88732e-150
BGN	8.31222e-150	0.652447	0.809	0.551	1.4056e-145
TIMP1	1.28577e-144	0.667615	0.78	0.478	2.17423e-140
S100A6	5.80681e-144	0.417464	1	0.993	9.81931e-140
S100A4	6.81346e-143	0.594658	0.781	0.479	1.15216e-138
CD74	8.3954e-135	0.62835	0.948	0.848	1.41966e-130
TUBA1B	2.54128e-134	0.472394	0.965	0.879	4.2973e-130
CST3	1.31075e-133	0.476359	0.984	0.938	2.21649e-129
RPL13	6.58485e-133	0.340464	1	0.999	1.1135e-128
IGFBP7	4.97416e-131	0.429224	0.999	0.992	8.4113e-127
SERPINE2	2.21442e-122	0.51322	0.547	0.218	3.74458e-118
B2M	1.70838e-119	0.358803	1	0.998	2.88887e-115
SPARC	1.37597e-118	0.505299	0.977	0.915	2.32677e-114
LINC00632	4.18481e-117	0.505834	0.461	0.148	7.07651e-113
COL6A1	2.05052e-114	0.55581	0.821	0.592	3.46743e-110
SERPINF1	2.14099e-114	0.525721	0.737	0.459	3.62041e-110
COL6A2	3.47449e-112	0.56339	0.829	0.617	5.87537e-108
SH3BGRL3	1.36233e-109	0.504015	0.695	0.409	2.30371e-105
S100A11	2.67255e-108	0.497143	0.78	0.542	4.51929e-104
RPS8	2.16909e-104	0.30651	0.999	0.993	3.66793e-100
FBN1	1.86265e-103	0.495412	0.554	0.254	3.14974e-99
FSTL1	1.95419e-102	0.539964	0.71	0.451	3.30453e-98
PTMA	9.64527e-101	0.464822	0.89	0.725	1.63101e-96
PLAC9	1.53768e-99	0.49847	0.671	0.392	2.60022e-95
RPL13A	3.0459e-97	0.275446	1	0.997	5.15061e-93
HLA-DRA	1.14303e-95	0.574117	0.798	0.604	1.93286e-91
RPL28	2.03334e-94	0.334486	0.994	0.978	3.43837e-90
RPL3	2.75856e-94	0.393175	0.919	0.797	4.66472e-90
COL6A3	9.03035e-94	0.501635	0.602	0.322	1.52703e-89
AEBP1	3.537e-93	0.510964	0.569	0.29	5.98106e-89
RPL10	7.27739e-93	0.256365	1	1	1.23061e-88
TAGLN2	6.80596e-92	0.427849	0.695	0.432	1.15089e-87
TAGLN	1.19058e-90	0.622042	0.652	0.399	2.01328e-86
MYL6	4.31095e-89	0.38615	0.968	0.893	7.28981e-85
VCAN	1.71285e-87	0.426423	0.482	0.207	2.89643e-83
RPL12	1.14407e-86	0.330462	0.988	0.955	1.93462e-82
ANXA5	1.71365e-86	0.397415	0.704	0.456	2.89778e-82
S100A10	7.18144e-86	0.458768	0.777	0.577	1.21438e-81
FBLN1	1.5729e-84	0.524709	0.577	0.309	2.65978e-80
HLA-B	5.10572e-84	0.382285	0.984	0.967	8.63378e-80
RNASE1	6.1781e-84	0.535357	0.856	0.727	1.04472e-79
RPS18	7.56081e-84	0.250592	0.999	0.998	1.27853e-79
SERPING1	9.21635e-83	0.403143	0.661	0.394	1.55849e-78
FBLN2	1.97211e-82	0.405002	0.52	0.253	3.33484e-78
IFITM3	5.02279e-82	0.404857	0.903	0.786	8.49354e-78
C7	8.27462e-81	0.524462	0.651	0.401	1.39924e-76
C1QA	1.16648e-80	0.507267	0.544	0.284	1.97252e-76
LTBP4	4.10822e-80	0.424714	0.743	0.528	6.94699e-76
ANXA2	1.01324e-79	0.414617	0.698	0.462	1.7134e-75
NPPB	3.01574e-78	0.727148	0.845	0.691	5.09962e-74
LTBP2	1.21732e-77	0.398477	0.509	0.251	2.05849e-73
PABPC1	3.89264e-77	0.420399	0.806	0.626	6.58246e-73
C1R	3.80429e-75	0.446476	0.488	0.241	6.43305e-71
LGALS1	5.08079e-75	0.32103	0.992	0.977	8.59162e-71
MRC2	5.84413e-74	0.375875	0.478	0.226	9.88243e-70
CCN2	6.8121e-74	0.393025	0.465	0.214	1.15193e-69
LRP1	1.2454e-73	0.376557	0.546	0.292	2.10597e-69
CRIP1	2.27301e-73	0.427191	0.612	0.374	3.84366e-69
IGF1	2.36325e-73	0.281762	0.266	0.065	3.99625e-69
F13A1	4.09665e-73	0.327652	0.341	0.115	6.92744e-69
COL8A1	6.69109e-73	0.32385	0.396	0.158	1.13146e-68
PRELP	2.27074e-72	0.376257	0.41	0.168	3.83983e-68
PCOLCE	2.50271e-72	0.36691	0.527	0.273	4.23207e-68
PCOLCE2	9.21762e-72	0.369342	0.415	0.173	1.5587e-67
RPS2	1.92139e-70	0.259931	0.996	0.983	3.24906e-66
RPS19	4.82885e-70	0.277415	0.99	0.976	8.16558e-66
EFEMP1	8.36706e-70	0.353203	0.317	0.104	1.41487e-65
CYP1B1	1.01927e-69	0.303104	0.375	0.143	1.72358e-65
RPS11	1.89893e-69	0.263207	0.994	0.985	3.21109e-65
TPM4	6.71368e-68	0.368359	0.534	0.288	1.13528e-63
CFD	3.66581e-67	0.590675	0.52	0.287	6.19888e-63
TYROBP	5.3792e-67	0.321734	0.386	0.158	9.09622e-63
MXRA5	2.95872e-66	0.323074	0.446	0.209	5.0032e-62
MMP2	9.05973e-66	0.346306	0.526	0.288	1.532e-61
LOXL1	9.67303e-65	0.292486	0.424	0.189	1.63571e-60
DPT	1.59929e-64	0.341887	0.431	0.203	2.7044e-60
FCER1G	1.81397e-64	0.267161	0.333	0.121	3.06743e-60
TNXB	8.88282e-64	0.456991	0.564	0.343	1.50209e-59
C1QB	1.08557e-63	0.361235	0.433	0.204	1.8357e-59
TGFBI	1.21788e-63	0.30349	0.467	0.23	2.05943e-59
AIF1	1.42998e-63	0.287664	0.355	0.139	2.4181e-59
PI16	4.24387e-63	0.286807	0.316	0.11	7.17639e-59
HLA-DPA1	4.46436e-63	0.419743	0.656	0.451	7.54922e-59
THBS4	8.99715e-63	0.557708	0.806	0.667	1.52142e-58
CD63	2.69531e-62	0.290696	0.97	0.93	4.55777e-58
ANXA1	3.36263e-62	0.303918	0.444	0.212	5.6862e-58
FLNA	1.02737e-61	0.367995	0.608	0.385	1.73728e-57
TNC	1.33719e-61	0.335866	0.292	0.097	2.26118e-57
LYZ	1.16097e-60	0.394057	0.359	0.151	1.96319e-56
HLA-DPB1	2.52173e-60	0.381785	0.552	0.332	4.26424e-56
HLA-DRB1	4.09642e-59	0.367425	0.631	0.419	6.92704e-55
TIMP3	3.35523e-58	0.385819	0.746	0.573	5.67369e-54
ELN	1.02513e-57	0.26467	0.298	0.105	1.73349e-53
ISLR	1.6009e-57	0.270048	0.367	0.157	2.70712e-53
CFL1	5.29075e-57	0.306592	0.867	0.75	8.94665e-53
TUBB	1.02667e-56	0.308381	0.862	0.733	1.73609e-52
CILP	1.22657e-56	0.336051	0.429	0.211	2.07413e-52
HLA-A	3.89687e-56	0.302817	0.93	0.881	6.5896e-52
ARPC1B	1.82033e-55	0.267313	0.395	0.183	3.07817e-51
ITM2B	1.30711e-54	0.251399	0.984	0.96	2.21033e-50
COL5A1	2.27706e-54	0.260921	0.367	0.162	3.8505e-50
MFAP5	2.53403e-54	0.270699	0.359	0.156	4.28505e-50
EMP3	3.19047e-54	0.281643	0.404	0.194	5.39509e-50
EMP1	4.62527e-54	0.290638	0.399	0.192	7.82133e-50
GNAI2	7.2201e-54	0.303038	0.656	0.457	1.22092e-49
RPLP0	1.40498e-53	0.256294	0.961	0.91	2.37583e-49
PFN1	2.12848e-53	0.308268	0.87	0.758	3.59925e-49
RACK1	8.8366e-53	0.259647	0.954	0.883	1.49427e-48
MARCKS	9.48828e-52	0.309524	0.522	0.313	1.60447e-47
MFAP4	1.82331e-51	0.298979	0.392	0.19	3.08321e-47
AHNAK	5.66411e-51	0.305438	0.777	0.619	9.57801e-47
TPM3	9.98298e-51	0.295127	0.86	0.728	1.68812e-46
IGFBP5	4.19831e-50	0.362584	0.719	0.564	7.09935e-46
KCTD12	1.75861e-49	0.250141	0.388	0.189	2.97381e-45
F2R	2.02269e-49	0.262503	0.413	0.213	3.42036e-45
C1S	3.19346e-49	0.299128	0.386	0.193	5.40015e-45
TUBA1A	3.5317e-49	0.306667	0.749	0.584	5.9721e-45
PPIA	6.71705e-49	0.257044	0.927	0.871	1.13585e-44
RPSA	3.04877e-48	0.264563	0.925	0.867	5.15547e-44
ASPN	3.27904e-48	0.296915	0.448	0.245	5.54486e-44
IGFBP4	3.72158e-48	0.386189	0.624	0.443	6.29319e-44
PPIB	1.07331e-47	0.275975	0.536	0.331	1.81497e-43
ENO1	1.12458e-46	0.260055	0.526	0.321	1.90166e-42
SELENOP	5.19367e-46	0.316094	0.702	0.536	8.78249e-42
CCL2	5.50775e-46	0.267929	0.332	0.15	9.31361e-42
A2M	1.65698e-45	0.253286	0.95	0.92	2.80196e-41
IFITM2	3.59744e-45	0.288165	0.624	0.433	6.08327e-41
DAB2	3.65961e-45	0.256492	0.324	0.146	6.1884e-41
IFI27	5.47977e-45	0.281209	0.881	0.786	9.2663e-41
TIMP2	1.14322e-44	0.290816	0.645	0.471	1.93318e-40
SPARCL1	1.68682e-44	0.279521	0.891	0.82	2.85242e-40
IGFBP6	1.85584e-44	0.291955	0.407	0.22	3.13823e-40
RHOA	4.37593e-44	0.276079	0.8	0.672	7.39969e-40
ZFP36L1	6.54552e-44	0.252805	0.445	0.253	1.10685e-39
CTSB	9.41825e-44	0.26838	0.844	0.747	1.59263e-39
C1QC	1.52988e-43	0.258819	0.333	0.154	2.58703e-39
EMILIN1	1.73968e-43	0.263933	0.405	0.216	2.9418e-39
CD99	8.73779e-43	0.254063	0.842	0.73	1.47756e-38
POSTN	3.08913e-42	0.441225	0.372	0.197	5.22372e-38
H3F3B	2.19305e-40	0.268154	0.747	0.608	3.70844e-36
PTMS	2.58565e-40	0.263895	0.599	0.415	4.37233e-36
APOD	1.12003e-39	0.335248	0.868	0.78	1.89397e-35
HLA-DRB5	2.17902e-39	0.264624	0.48	0.296	3.68472e-35
ENG	8.45274e-38	0.260957	0.675	0.507	1.42936e-33
HLA-E	6.50197e-36	0.250319	0.788	0.663	1.09948e-31
ADIRF	9.74569e-35	0.302528	0.571	0.409	1.648e-30
CD14	2.46189e-32	0.252135	0.314	0.167	4.16306e-28
NPPA	7.89364e-30	0.479297	0.452	0.308	1.33481e-25
ACTA2	4.08042e-29	0.294269	0.453	0.306	6.89998e-25
CCL21	5.34439e-24	0.392077	0.121	0.039	9.03736e-20
C3	1.5744e-18	0.256828	0.259	0.155	2.6623e-14
IGKC	6.41795e-12	0.493106	0.113	0.055	1.08528e-07

## Sheet: HCM1267D_SC1_vs_SC0
gene	p_val	avg_logFC	pct.1	pct.2	p_val_adj
DCN	5.48783e-223	0.944262	0.995	0.935	9.13175e-219
GSN	1.14031e-176	0.766237	0.999	0.99	1.89748e-172
MGP	4.14252e-160	0.854194	0.98	0.882	6.89316e-156
LUM	5.22576e-156	0.846408	0.893	0.569	8.69566e-152
CST3	9.76554e-143	0.612674	0.994	0.952	1.62499e-138
VIM	1.05013e-141	0.779845	0.986	0.9	1.74741e-137
FTL	4.27369e-136	0.630848	1	0.984	7.11142e-132
EEF1A1	1.05266e-135	0.406179	1	1	1.75163e-131
ACTB	1.59644e-133	0.71294	0.98	0.912	2.65647e-129
TMSB4X	1.00953e-129	0.548128	0.998	0.991	1.67985e-125
TMSB10	7.21387e-129	0.554476	1	0.991	1.20039e-124
IGFBP7	6.48604e-127	0.570446	1	0.998	1.07928e-122
COL1A2	6.02959e-124	0.807328	0.91	0.693	1.00332e-119
HLA-B	2.21444e-116	0.544543	0.995	0.979	3.68482e-112
CD74	3.5389e-114	0.668825	0.97	0.882	5.88873e-110
FN1	5.04709e-110	0.788353	0.896	0.721	8.39836e-106
SPARCL1	1.32676e-108	0.60945	0.97	0.876	2.20773e-104
SERPINF1	2.78419e-108	0.652939	0.839	0.539	4.6329e-104
B2M	6.584e-108	0.443319	1	0.999	1.09558e-103
COL6A2	1.16094e-105	0.626399	0.865	0.621	1.93181e-101
ACTG1	1.5743e-101	0.567491	0.939	0.768	2.61963e-97
IFITM3	4.74504e-98	0.625372	0.914	0.731	7.89574e-94
LTBP4	1.36954e-94	0.568476	0.857	0.616	2.27891e-90
BGN	2.27646e-94	0.671755	0.886	0.646	3.78803e-90
CCDC80	3.32242e-93	0.710258	0.72	0.397	5.52851e-89
RPL3	2.00343e-92	0.512763	0.958	0.85	3.33371e-88
LTBP2	1.36003e-90	0.598793	0.746	0.425	2.26309e-86
RPL13	7.10012e-86	0.318243	1	1	1.18146e-81
COL6A1	4.53821e-85	0.52767	0.853	0.611	7.55159e-81
SERPING1	5.64647e-83	0.531578	0.749	0.446	9.39572e-79
PRELP	1.16678e-80	0.696696	0.648	0.336	1.94152e-76
RNASE1	3.69584e-80	0.602216	0.899	0.749	6.14987e-76
COL1A1	8.67131e-80	0.728044	0.734	0.451	1.44291e-75
AEBP1	7.15751e-77	0.596085	0.621	0.301	1.19101e-72
COL3A1	1.49885e-76	0.646539	0.77	0.522	2.49409e-72
APOD	4.59654e-76	0.596114	0.955	0.868	7.64865e-72
TNXB	8.11194e-76	0.524742	0.705	0.408	1.34983e-71
FBLN2	2.61131e-75	0.514169	0.586	0.267	4.34521e-71
FBLN1	1.52796e-73	0.543673	0.61	0.297	2.54252e-69
CFD	1.6698e-73	0.606729	0.667	0.363	2.77855e-69
ADIRF	1.83183e-69	0.691221	0.798	0.563	3.04817e-65
C7	5.92218e-69	0.51837	0.589	0.28	9.85451e-65
RPS8	1.94511e-67	0.278722	1	0.998	3.23666e-63
SPARC	2.41049e-67	0.450151	0.968	0.916	4.01105e-63
RPL28	3.05104e-67	0.318882	0.999	0.993	5.07692e-63
IFI27	3.66237e-67	0.427249	0.933	0.833	6.09418e-63
PTMA	8.86687e-66	0.478257	0.896	0.721	1.47545e-61
TIMP1	2.9961e-65	0.571252	0.702	0.449	4.98551e-61
TAGLN	1.02188e-64	0.912318	0.7	0.446	1.7004e-60
HLA-C	7.97487e-64	0.409219	0.953	0.876	1.32702e-59
ENG	1.42061e-63	0.430366	0.861	0.671	2.3639e-59
SMOC2	2.16545e-63	0.509006	0.703	0.45	3.6033e-59
HLA-E	6.49544e-63	0.425278	0.906	0.777	1.08084e-58
RPS11	6.39533e-60	0.274708	1	0.999	1.06418e-55
HLA-A	5.24949e-59	0.391257	0.974	0.914	8.73514e-55
S100A11	1.88954e-57	0.430391	0.771	0.554	3.14419e-53
C1R	4.94765e-57	0.391098	0.439	0.175	8.23289e-53
ASPN	1.254e-56	0.40221	0.539	0.258	2.08666e-52
MYL6	6.01351e-56	0.4286	0.976	0.925	1.00065e-51
TIMP3	1.30929e-55	0.460173	0.879	0.739	2.17866e-51
PLAC9	2.83109e-54	0.422775	0.644	0.386	4.71093e-50
LRP1	1.24203e-53	0.404596	0.653	0.394	2.06675e-49
IGFBP5	1.79422e-53	0.403973	0.885	0.74	2.98558e-49
C1QA	4.42354e-53	0.49376	0.542	0.286	7.36076e-49
RGS5	6.39664e-53	0.396843	0.974	0.91	1.0644e-48
A2M	1.4762e-52	0.411087	0.964	0.91	2.4564e-48
S100A4	1.97972e-52	0.442216	0.766	0.572	3.29426e-48
CCN2	5.32314e-52	0.558558	0.572	0.327	8.85771e-48
HLA-DRA	1.06242e-51	0.514837	0.778	0.602	1.76787e-47
FLNA	3.98438e-51	0.639782	0.691	0.467	6.63e-47
HLA-DPB1	9.3327e-51	0.420578	0.651	0.4	1.55296e-46
COL6A3	1.40941e-49	0.372637	0.541	0.278	2.34526e-45
CFH	3.99438e-49	0.331802	0.431	0.181	6.64665e-45
APOE	1.17547e-48	0.453214	0.639	0.405	1.95598e-44
SERPINE2	3.75579e-48	0.373013	0.46	0.213	6.24964e-44
PCOLCE	1.24852e-47	0.32304	0.481	0.23	2.07754e-43
CXCL12	1.22623e-46	0.370593	0.626	0.384	2.04044e-42
CRIP1	1.38382e-46	0.664768	0.683	0.495	2.30268e-42
LOXL1	1.45548e-46	0.281349	0.4	0.159	2.42192e-42
MMP2	1.82737e-46	0.339068	0.477	0.233	3.04075e-42
SFRP4	4.68266e-46	0.311005	0.282	0.083	7.79194e-42
VCAN	6.16921e-46	0.314036	0.356	0.133	1.02656e-41
RPL12	1.09468e-45	0.281405	0.993	0.982	1.82155e-41
TAGLN2	3.18005e-45	0.382693	0.667	0.434	5.2916e-41
ITM2B	6.12235e-45	0.274267	0.997	0.986	1.01876e-40
ID3	6.14332e-45	0.411787	0.691	0.478	1.02225e-40
IFITM2	1.12553e-44	0.415773	0.656	0.435	1.87288e-40
S100A6	1.74474e-44	0.271414	0.999	0.996	2.90325e-40
MXRA8	1.2425e-43	0.303124	0.443	0.21	2.06752e-39
FBN1	1.84254e-43	0.328261	0.417	0.187	3.06598e-39
DPT	9.5687e-42	0.322715	0.395	0.173	1.59223e-37
EMILIN1	1.08847e-41	0.254872	0.418	0.183	1.81121e-37
TUBA1B	4.24567e-41	0.334269	0.88	0.772	7.0648e-37
NBL1	5.86629e-41	0.332342	0.551	0.32	9.76151e-37
MRC2	8.27334e-41	0.289365	0.413	0.189	1.37668e-36
IGFBP4	1.79365e-40	0.371899	0.658	0.452	2.98463e-36
HLA-DPA1	2.40815e-40	0.397343	0.608	0.382	4.00717e-36
ISLR	2.9759e-40	0.273903	0.418	0.189	4.95191e-36
FBLN5	3.10714e-40	0.29829	0.371	0.155	5.17028e-36
TIMP2	4.09444e-40	0.344909	0.732	0.535	6.81314e-36
C1S	1.42563e-39	0.281255	0.374	0.16	2.37225e-35
ACTA2	4.35491e-39	0.908428	0.522	0.316	7.24658e-35
ZFP36L1	4.85918e-39	0.314777	0.551	0.317	8.08567e-35
TCF4	6.82906e-39	0.327505	0.601	0.385	1.13636e-34
COL18A1	2.00797e-38	0.398046	0.551	0.332	3.34127e-34
COL15A1	3.7388e-38	0.320692	0.582	0.354	6.22136e-34
TYROBP	4.61629e-38	0.280657	0.383	0.171	7.6815e-34
LINC00632	7.68556e-38	0.381549	0.343	0.139	1.27888e-33
CD63	3.30579e-37	0.260552	0.973	0.925	5.50084e-33
NOTCH3	4.29032e-37	0.382681	0.617	0.409	7.1391e-33
EFEMP1	5.77214e-37	0.275431	0.239	0.072	9.60485e-33
SH3BGRL3	7.62727e-37	0.310536	0.548	0.326	1.26918e-32
C1QB	8.03801e-37	0.295967	0.396	0.185	1.33753e-32
PTMS	1.37825e-36	0.304896	0.733	0.546	2.29341e-32
LSP1	2.06635e-36	0.268993	0.409	0.194	3.43841e-32
SCN7A	2.64487e-36	0.272768	0.452	0.232	4.40106e-32
ANXA2	2.66157e-36	0.308522	0.654	0.448	4.42886e-32
THBS4	3.46578e-36	0.444845	0.811	0.688	5.76705e-32
PODN	5.9031e-36	0.250269	0.374	0.17	9.82275e-32
C11orf96	1.43986e-35	0.355341	0.371	0.167	2.39593e-31
HLA-DRB1	2.02907e-35	0.352925	0.542	0.335	3.37637e-31
ITIH5	9.16629e-35	0.291683	0.477	0.265	1.52527e-30
LAMC1	1.1484e-34	0.327066	0.651	0.474	1.91094e-30
LAMB1	1.25868e-34	0.308666	0.534	0.32	2.09444e-30
RACK1	3.09906e-34	0.250804	0.981	0.953	5.15684e-30
EPAS1	5.13775e-34	0.37364	0.773	0.632	8.54922e-30
PTN	4.46768e-33	0.293033	0.396	0.198	7.43422e-29
ID1	8.43379e-33	0.367678	0.741	0.583	1.40338e-28
CFL1	1.06569e-32	0.276947	0.867	0.776	1.77331e-28
GNAI2	1.5861e-32	0.297921	0.676	0.484	2.63926e-28
DEPP1	5.31672e-32	0.291877	0.377	0.183	8.84703e-28
MARCKS	9.01315e-32	0.282242	0.51	0.306	1.49979e-27
FCGRT	3.8913e-31	0.26844	0.521	0.32	6.47513e-27
PABPC1	4.9883e-31	0.313785	0.806	0.674	8.30054e-27
SOD3	9.76507e-31	0.350941	0.506	0.315	1.62491e-26
SELENOP	1.22122e-30	0.34588	0.82	0.702	2.03211e-26
TGFBI	1.53562e-30	0.259228	0.478	0.277	2.55527e-26
CSRP1	2.18158e-30	0.332188	0.399	0.206	3.63014e-26
TUBA1A	2.33048e-30	0.270228	0.665	0.474	3.87791e-26
LTBP3	3.17912e-30	0.268679	0.63	0.442	5.29005e-26
MYH11	6.76507e-30	0.623895	0.302	0.134	1.12571e-25
F2R	2.48613e-29	0.256967	0.423	0.229	4.13691e-25
TSC22D3	3.69393e-29	0.264777	0.476	0.278	6.1467e-25
PFN1	4.10648e-29	0.274783	0.874	0.78	6.83318e-25
CAVIN1	4.07725e-28	0.282242	0.831	0.722	6.78455e-24
H3F3B	4.76355e-28	0.271096	0.729	0.575	7.92654e-24
CD99	8.15765e-28	0.269973	0.86	0.761	1.35743e-23
VWF	5.54228e-27	0.298213	0.919	0.877	9.22235e-23
RHOA	5.59374e-27	0.251365	0.808	0.687	9.30798e-23
FMOD	7.51991e-27	0.363959	0.311	0.148	1.25131e-22
SELENOM	8.80546e-27	0.302051	0.566	0.375	1.46523e-22
LY6E	2.23769e-26	0.25336	0.552	0.358	3.72351e-22
MYH9	2.69061e-26	0.273897	0.706	0.552	4.47717e-22
FSTL1	3.71125e-26	0.306537	0.611	0.451	6.17552e-22
CES1	3.80498e-26	0.257084	0.405	0.224	6.33148e-22
CALD1	1.06168e-25	0.282885	0.77	0.63	1.76663e-21
IFI6	7.52568e-25	0.280076	0.522	0.344	1.25227e-20
EGFL7	8.99815e-25	0.262697	0.609	0.443	1.49729e-20
SLC9A3R2	9.28228e-25	0.273041	0.728	0.584	1.54457e-20
AGT	2.57823e-24	0.272132	0.68	0.53	4.29017e-20
INMT	3.00136e-24	0.257037	0.517	0.336	4.99427e-20
IGFBP3	4.42873e-24	0.422069	0.462	0.296	7.36941e-20
PPP1R14A	4.8705e-24	0.278133	0.498	0.323	8.10452e-20
COL4A1	5.79626e-24	0.25579	0.738	0.604	9.64498e-20
IFITM1	6.19449e-24	0.258395	0.49	0.313	1.03076e-19
S100A10	4.0487e-23	0.267499	0.634	0.464	6.73704e-19
TM4SF1	1.32026e-22	0.298909	0.566	0.408	2.19691e-18
KCTD12	2.37616e-22	0.259769	0.362	0.205	3.95392e-18
PECAM1	3.56671e-21	0.268964	0.569	0.409	5.935e-17
MUSTN1	1.27857e-18	0.313536	0.327	0.188	2.12753e-14
COMP	2.14437e-18	0.300689	0.144	0.05	3.56824e-14
POSTN	3.55557e-15	0.253066	0.249	0.136	5.91647e-11
CLU	1.80582e-14	0.285432	0.749	0.679	3.00489e-10
CLDN5	2.09004e-13	0.253254	0.427	0.308	3.47782e-09
MCAM	2.15735e-11	0.294778	0.475	0.373	3.58984e-07
