# Supplementary material for: Lineage-specific regulatory changes in hypertrophic cardiomyopathy unraveled by single-nucleus RNA-seq and spatial transcriptomics
Source: Cell Discov. 2023 Jan 17;9:6. doi: 10.1038/s41421-022-00490-3 (PMC9842679; doi:10.1038/s41421-022-00490-3)
Supplement: Supplementary file 17 — Table S16 [file 41421_2022_490_MOESM17_ESM.xlsx]

## Sheet: Sheet1
Table S16. Differentially regulated pathways of spatial transcriptomic spots in fibrotic versus non-fibrotic regions of cardiac tissue sections from HCM patients.
pathway	section	spotClusters	P-value	log2foldchange	adjustedPvalue
KEGG_ANTIGEN_PROCESSING_AND_PRESENTATION	HCM1221A	SC1_vs_SC0	0.0683021	0.00937598	1
KEGG_ANTIGEN_PROCESSING_AND_PRESENTATION	HCM1220B	SC1_vs_SC0	3.85545e-63	0.15874	1.10497e-59
KEGG_ANTIGEN_PROCESSING_AND_PRESENTATION	HCM1220C	SC0_vs_SC1	1.29657e-87	0.204616	3.71598e-84
KEGG_ANTIGEN_PROCESSING_AND_PRESENTATION	HCM1225D	SC1_vs_SC0	2.06732e-283	0.333582	5.93114e-280
KEGG_ANTIGEN_PROCESSING_AND_PRESENTATION	HCM1268A	SC2_vs_SC0	0.00040485	0.0346148	1
KEGG_ANTIGEN_PROCESSING_AND_PRESENTATION	HCM1406B	SC1_vs_SC0	1.12636e-99	0.167441	3.23152e-96
KEGG_ANTIGEN_PROCESSING_AND_PRESENTATION	HCM1406C	SC1_vs_SC0	4.32078e-95	0.174194	1.23877e-91
KEGG_ANTIGEN_PROCESSING_AND_PRESENTATION	HCM1267D	SC1_vs_SC0	1.81638e-89	0.174851	5.20756e-86
KEGG_CARDIAC_MUSCLE_CONTRACTION	HCM1221A	SC1_vs_SC0	5.16471e-153	-3.20637	1.47401e-149
KEGG_CARDIAC_MUSCLE_CONTRACTION	HCM1220B	SC1_vs_SC0	3.87087e-56	-3.84112	1.10939e-52
KEGG_CARDIAC_MUSCLE_CONTRACTION	HCM1220C	SC0_vs_SC1	1.86027e-51	-3.19384	5.33152e-48
KEGG_CARDIAC_MUSCLE_CONTRACTION	HCM1225D	SC1_vs_SC0	0.0473585	-0.968939	1
KEGG_CARDIAC_MUSCLE_CONTRACTION	HCM1268A	SC2_vs_SC0	4.48395e-106	-2.91042	1.28465e-102
KEGG_CARDIAC_MUSCLE_CONTRACTION	HCM1406B	SC1_vs_SC0	9.66869e-251	-1.86705	2.77395e-247
KEGG_CARDIAC_MUSCLE_CONTRACTION	HCM1406C	SC1_vs_SC0	4.60492e-240	-1.95549	1.32023e-236
KEGG_CARDIAC_MUSCLE_CONTRACTION	HCM1267D	SC1_vs_SC0	9.87667e-118	-1.88332	2.83164e-114
KEGG_ECM_RECEPTOR_INTERACTION	HCM1221A	SC1_vs_SC0	2.66933e-33	0.153937	7.61826e-30
KEGG_ECM_RECEPTOR_INTERACTION	HCM1220B	SC1_vs_SC0	2.41682e-217	0.405998	6.9266e-214
KEGG_ECM_RECEPTOR_INTERACTION	HCM1220C	SC0_vs_SC1	4.2027e-240	0.390984	1.2045e-236
KEGG_ECM_RECEPTOR_INTERACTION	HCM1225D	SC1_vs_SC0	0	0.630217	0
KEGG_ECM_RECEPTOR_INTERACTION	HCM1268A	SC2_vs_SC0	8.51371e-108	0.337294	2.43918e-104
KEGG_ECM_RECEPTOR_INTERACTION	HCM1406B	SC1_vs_SC0	7.19142e-213	0.245865	2.06322e-209
KEGG_ECM_RECEPTOR_INTERACTION	HCM1406C	SC1_vs_SC0	2.78991e-210	0.25122	7.99867e-207
KEGG_ECM_RECEPTOR_INTERACTION	HCM1267D	SC1_vs_SC0	9.42732e-155	0.240696	2.70281e-151
KEGG_FOCAL_ADHESION	HCM1221A	SC1_vs_SC0	4.75816e-102	0.493313	1.35798e-98
KEGG_FOCAL_ADHESION	HCM1220B	SC1_vs_SC0	2.31428e-92	0.376254	6.63273e-89
KEGG_FOCAL_ADHESION	HCM1220C	SC0_vs_SC1	5.37934e-71	0.291785	1.54172e-67
KEGG_FOCAL_ADHESION	HCM1225D	SC1_vs_SC0	0	0.893677	0
KEGG_FOCAL_ADHESION	HCM1268A	SC2_vs_SC0	5.58465e-75	0.40125	1.6e-71
KEGG_FOCAL_ADHESION	HCM1406B	SC1_vs_SC0	4.8987e-40	0.131986	1.40544e-36
KEGG_FOCAL_ADHESION	HCM1406C	SC1_vs_SC0	1.06012e-21	0.0927646	3.03935e-18
KEGG_FOCAL_ADHESION	HCM1267D	SC1_vs_SC0	3.70636e-10	0.0830302	1.06261e-06
KEGG_OXIDATIVE_PHOSPHORYLATION	HCM1221A	SC1_vs_SC0	5.13974e-233	-7.77783	1.46688e-229
KEGG_OXIDATIVE_PHOSPHORYLATION	HCM1220B	SC1_vs_SC0	9.35139e-103	-12.3881	2.68011e-99
KEGG_OXIDATIVE_PHOSPHORYLATION	HCM1220C	SC0_vs_SC1	2.94699e-79	-5.72313	8.44608e-76
KEGG_OXIDATIVE_PHOSPHORYLATION	HCM1225D	SC1_vs_SC0	0.00569303	-2.22562	1
KEGG_OXIDATIVE_PHOSPHORYLATION	HCM1268A	SC2_vs_SC0	2.35456e-129	-5.2355	6.74581e-126
KEGG_OXIDATIVE_PHOSPHORYLATION	HCM1406B	SC1_vs_SC0	3.96666e-251	-2.79175	1.13804e-247
KEGG_OXIDATIVE_PHOSPHORYLATION	HCM1406C	SC1_vs_SC0	4.41681e-233	-2.6885	1.2663e-229
KEGG_OXIDATIVE_PHOSPHORYLATION	HCM1267D	SC1_vs_SC0	9.58494e-119	-3.09406	2.748e-115
KEGG_REGULATION_OF_ACTIN_CYTOSKELETON	HCM1221A	SC1_vs_SC0	9.62905e-84	0.397644	2.74813e-80
KEGG_REGULATION_OF_ACTIN_CYTOSKELETON	HCM1220B	SC1_vs_SC0	9.21673e-16	0.1118	2.64151e-12
KEGG_REGULATION_OF_ACTIN_CYTOSKELETON	HCM1220C	SC0_vs_SC1	1.19615e-15	0.0999832	3.42816e-12
KEGG_REGULATION_OF_ACTIN_CYTOSKELETON	HCM1225D	SC1_vs_SC0	2.59079e-306	0.495329	7.43299e-303
KEGG_REGULATION_OF_ACTIN_CYTOSKELETON	HCM1268A	SC2_vs_SC0	2.38038e-22	0.185298	6.81978e-19
KEGG_REGULATION_OF_ACTIN_CYTOSKELETON	HCM1406B	SC1_vs_SC0	2.71332e-12	0.0639805	7.78451e-09
KEGG_REGULATION_OF_ACTIN_CYTOSKELETON	HCM1406C	SC1_vs_SC0	0.0611806	0.00648839	1
KEGG_REGULATION_OF_ACTIN_CYTOSKELETON	HCM1267D	SC1_vs_SC0	0.147258	0.0270085	1
KEGG_TGF_BETA_SIGNALING_PATHWAY	HCM1221A	SC1_vs_SC0	1.64497e-18	0.0765042	4.69474e-15
KEGG_TGF_BETA_SIGNALING_PATHWAY	HCM1220B	SC1_vs_SC0	9.26032e-100	0.156227	2.65401e-96
KEGG_TGF_BETA_SIGNALING_PATHWAY	HCM1220C	SC0_vs_SC1	1.00543e-159	0.189204	2.88157e-156
KEGG_TGF_BETA_SIGNALING_PATHWAY	HCM1225D	SC1_vs_SC0	0	0.282196	0
KEGG_TGF_BETA_SIGNALING_PATHWAY	HCM1268A	SC2_vs_SC0	2.0858e-71	0.17228	5.97581e-68
KEGG_TGF_BETA_SIGNALING_PATHWAY	HCM1406B	SC1_vs_SC0	2.06651e-134	0.108854	5.92882e-131
KEGG_TGF_BETA_SIGNALING_PATHWAY	HCM1406C	SC1_vs_SC0	1.67147e-105	0.0936454	4.79209e-102
KEGG_TGF_BETA_SIGNALING_PATHWAY	HCM1267D	SC1_vs_SC0	4.11825e-108	0.120611	1.1807e-104
PID_AVB3_INTEGRIN_PATHWAY	HCM1221A	SC1_vs_SC0	1.82723e-31	0.133622	5.21492e-28
PID_AVB3_INTEGRIN_PATHWAY	HCM1220B	SC1_vs_SC0	8.05658e-221	0.360433	2.30902e-217
PID_AVB3_INTEGRIN_PATHWAY	HCM1220C	SC0_vs_SC1	8.07273e-249	0.353512	2.31364e-245
PID_AVB3_INTEGRIN_PATHWAY	HCM1225D	SC1_vs_SC0	0	0.496084	0
PID_AVB3_INTEGRIN_PATHWAY	HCM1268A	SC2_vs_SC0	8.119e-112	0.28965	2.32609e-108
PID_AVB3_INTEGRIN_PATHWAY	HCM1406B	SC1_vs_SC0	2.3841e-260	0.238596	6.83997e-257
PID_AVB3_INTEGRIN_PATHWAY	HCM1406C	SC1_vs_SC0	2.83787e-219	0.2297	8.13617e-216
PID_AVB3_INTEGRIN_PATHWAY	HCM1267D	SC1_vs_SC0	1.08192e-139	0.200881	3.10187e-136
PID_INTEGRIN1_PATHWAY	HCM1221A	SC1_vs_SC0	4.59691e-36	0.146749	1.31196e-32
PID_INTEGRIN1_PATHWAY	HCM1220B	SC1_vs_SC0	5.72548e-194	0.34384	1.64092e-190
PID_INTEGRIN1_PATHWAY	HCM1220C	SC0_vs_SC1	4.49149e-249	0.347618	1.28726e-245
PID_INTEGRIN1_PATHWAY	HCM1225D	SC1_vs_SC0	0	0.524887	0
PID_INTEGRIN1_PATHWAY	HCM1268A	SC2_vs_SC0	2.31035e-105	0.28415	6.61915e-102
PID_INTEGRIN1_PATHWAY	HCM1406B	SC1_vs_SC0	1.20289e-264	0.256322	3.45109e-261
PID_INTEGRIN1_PATHWAY	HCM1406C	SC1_vs_SC0	1.25748e-245	0.25531	3.6052e-242
PID_INTEGRIN1_PATHWAY	HCM1267D	SC1_vs_SC0	1.83214e-167	0.230087	5.25275e-164
PID_SYNDECAN_1_PATHWAY	HCM1221A	SC1_vs_SC0	9.04409e-20	0.0722373	2.58118e-16
PID_SYNDECAN_1_PATHWAY	HCM1220B	SC1_vs_SC0	7.23544e-237	0.293939	2.07368e-233
PID_SYNDECAN_1_PATHWAY	HCM1220C	SC0_vs_SC1	4.36708e-256	0.279851	1.2516e-252
PID_SYNDECAN_1_PATHWAY	HCM1225D	SC1_vs_SC0	0	0.42106	0
PID_SYNDECAN_1_PATHWAY	HCM1268A	SC2_vs_SC0	8.53759e-89	0.190592	2.44602e-85
PID_SYNDECAN_1_PATHWAY	HCM1406B	SC1_vs_SC0	8.23196e-250	0.180314	2.36175e-246
PID_SYNDECAN_1_PATHWAY	HCM1406C	SC1_vs_SC0	1.29485e-220	0.181431	3.71232e-217
REACTOME_ADAPTIVE_IMMUNE_SYSTEM	HCM1221A	SC1_vs_SC0	1.7413e-37	0.335633	4.96966e-34
REACTOME_ADAPTIVE_IMMUNE_SYSTEM	HCM1220B	SC1_vs_SC0	3.85602e-39	0.310422	1.10513e-35
REACTOME_ADAPTIVE_IMMUNE_SYSTEM	HCM1220C	SC0_vs_SC1	5.42705e-47	0.35141	1.55539e-43
REACTOME_ADAPTIVE_IMMUNE_SYSTEM	HCM1225D	SC1_vs_SC0	2.87911e-10	0.237363	8.26016e-07
REACTOME_ADAPTIVE_IMMUNE_SYSTEM	HCM1268A	SC2_vs_SC0	4.76522e-36	0.34109	1.36524e-32
REACTOME_ADAPTIVE_IMMUNE_SYSTEM	HCM1406B	SC1_vs_SC0	7.99654e-236	0.588285	2.29421e-232
REACTOME_ADAPTIVE_IMMUNE_SYSTEM	HCM1406C	SC1_vs_SC0	1.44739e-223	0.598806	4.14967e-220
REACTOME_ADAPTIVE_IMMUNE_SYSTEM	HCM1267D	SC1_vs_SC0	2.39739e-120	0.440569	6.8733e-117
REACTOME_AMYLOID_FIBER_FORMATION	HCM1221A	SC1_vs_SC0	7.77134e-17	0.0744631	2.21794e-13
REACTOME_AMYLOID_FIBER_FORMATION	HCM1220B	SC1_vs_SC0	2.12817e-181	0.303243	6.09933e-178
REACTOME_AMYLOID_FIBER_FORMATION	HCM1220C	SC0_vs_SC1	4.48601e-244	0.355156	1.28569e-240
REACTOME_AMYLOID_FIBER_FORMATION	HCM1225D	SC1_vs_SC0	0	0.61882	0
REACTOME_AMYLOID_FIBER_FORMATION	HCM1268A	SC2_vs_SC0	2.74341e-61	0.178855	7.85987e-58
REACTOME_AMYLOID_FIBER_FORMATION	HCM1406B	SC1_vs_SC0	2.2479e-87	0.107993	6.44922e-84
REACTOME_AMYLOID_FIBER_FORMATION	HCM1406C	SC1_vs_SC0	1.64643e-72	0.099272	4.72032e-69
REACTOME_AMYLOID_FIBER_FORMATION	HCM1267D	SC1_vs_SC0	3.53209e-83	0.121784	1.01265e-79
REACTOME_CELLULAR_RESPONSES_TO_EXTERNAL_STIMULI	HCM1221A	SC1_vs_SC0	0.000203762	0.331571	0.581537
REACTOME_CELLULAR_RESPONSES_TO_EXTERNAL_STIMULI	HCM1220B	SC1_vs_SC0	1.42164e-97	2.13457	4.07443e-94
REACTOME_CELLULAR_RESPONSES_TO_EXTERNAL_STIMULI	HCM1220C	SC0_vs_SC1	1.11775e-103	1.81045	3.20347e-100
REACTOME_CELLULAR_RESPONSES_TO_EXTERNAL_STIMULI	HCM1225D	SC1_vs_SC0	0	2.84999	0
REACTOME_CELLULAR_RESPONSES_TO_EXTERNAL_STIMULI	HCM1268A	SC2_vs_SC0	0.299908	0.0168401	1
REACTOME_CELLULAR_RESPONSES_TO_EXTERNAL_STIMULI	HCM1406B	SC1_vs_SC0	4.75477e-17	0.416683	1.36414e-13
REACTOME_CELLULAR_RESPONSES_TO_EXTERNAL_STIMULI	HCM1406C	SC1_vs_SC0	0.000880085	0.347328	1
REACTOME_CELLULAR_RESPONSES_TO_EXTERNAL_STIMULI	HCM1267D	SC1_vs_SC0	0.00051821	0.468142	1
REACTOME_COLLAGEN_BIOSYNTHESIS_AND_MODIFYING_ENZYMES	HCM1221A	SC1_vs_SC0	7.25029e-35	0.116414	2.06923e-31
REACTOME_COLLAGEN_BIOSYNTHESIS_AND_MODIFYING_ENZYMES	HCM1220B	SC1_vs_SC0	2.53741e-248	0.360521	7.2722e-245
REACTOME_COLLAGEN_BIOSYNTHESIS_AND_MODIFYING_ENZYMES	HCM1220C	SC0_vs_SC1	2.51903e-274	0.346839	7.21954e-271
REACTOME_COLLAGEN_BIOSYNTHESIS_AND_MODIFYING_ENZYMES	HCM1225D	SC1_vs_SC0	0	0.503462	0
REACTOME_COLLAGEN_BIOSYNTHESIS_AND_MODIFYING_ENZYMES	HCM1268A	SC2_vs_SC0	2.20935e-112	0.269195	6.32978e-109
REACTOME_COLLAGEN_BIOSYNTHESIS_AND_MODIFYING_ENZYMES	HCM1406B	SC1_vs_SC0	8.34042e-269	0.240683	2.39287e-265
REACTOME_COLLAGEN_BIOSYNTHESIS_AND_MODIFYING_ENZYMES	HCM1406C	SC1_vs_SC0	2.49749e-252	0.250241	7.16029e-249
REACTOME_COLLAGEN_BIOSYNTHESIS_AND_MODIFYING_ENZYMES	HCM1267D	SC1_vs_SC0	2.86855e-176	0.208984	8.22414e-173
REACTOME_COLLAGEN_FORMATION	HCM1221A	SC1_vs_SC0	1.59514e-38	0.138247	4.55252e-35
REACTOME_COLLAGEN_FORMATION	HCM1220B	SC1_vs_SC0	2.80286e-235	0.387555	8.03301e-232
REACTOME_COLLAGEN_FORMATION	HCM1220C	SC0_vs_SC1	3.08184e-265	0.376133	8.83255e-262
REACTOME_COLLAGEN_FORMATION	HCM1225D	SC1_vs_SC0	0	0.569248	0
REACTOME_COLLAGEN_FORMATION	HCM1268A	SC2_vs_SC0	4.14522e-115	0.316069	1.18761e-111
REACTOME_COLLAGEN_FORMATION	HCM1406B	SC1_vs_SC0	2.71763e-272	0.27065	7.79687e-269
REACTOME_COLLAGEN_FORMATION	HCM1406C	SC1_vs_SC0	4.84911e-259	0.28224	1.39024e-255
REACTOME_COLLAGEN_FORMATION	HCM1267D	SC1_vs_SC0	9.7105e-176	0.231431	2.784e-172
REACTOME_CYTOKINE_SIGNALING_IN_IMMUNE_SYSTEM	HCM1221A	SC1_vs_SC0	1.0924e-41	0.418406	3.1177e-38
REACTOME_CYTOKINE_SIGNALING_IN_IMMUNE_SYSTEM	HCM1220B	SC1_vs_SC0	5.35419e-130	0.613832	1.53451e-126
REACTOME_CYTOKINE_SIGNALING_IN_IMMUNE_SYSTEM	HCM1220C	SC0_vs_SC1	2.75602e-142	0.660473	7.89876e-139
REACTOME_CYTOKINE_SIGNALING_IN_IMMUNE_SYSTEM	HCM1225D	SC1_vs_SC0	7.39532e-286	0.92999	2.12172e-282
REACTOME_CYTOKINE_SIGNALING_IN_IMMUNE_SYSTEM	HCM1268A	SC2_vs_SC0	2.95173e-54	0.459173	8.45671e-51
REACTOME_CYTOKINE_SIGNALING_IN_IMMUNE_SYSTEM	HCM1406B	SC1_vs_SC0	5.5417e-307	0.812622	1.58991e-303
REACTOME_CYTOKINE_SIGNALING_IN_IMMUNE_SYSTEM	HCM1406C	SC1_vs_SC0	4.34912e-265	0.753784	1.24689e-261
REACTOME_CYTOKINE_SIGNALING_IN_IMMUNE_SYSTEM	HCM1267D	SC1_vs_SC0	4.62177e-177	0.721371	1.32506e-173
REACTOME_DEGRADATION_OF_THE_EXTRACELLULAR_MATRIX	HCM1221A	SC1_vs_SC0	8.77085e-30	0.159482	2.5032e-26
REACTOME_DEGRADATION_OF_THE_EXTRACELLULAR_MATRIX	HCM1220B	SC1_vs_SC0	1.1493e-287	0.556926	3.29389e-284
REACTOME_DEGRADATION_OF_THE_EXTRACELLULAR_MATRIX	HCM1220C	SC0_vs_SC1	0	0.586094	0
REACTOME_DEGRADATION_OF_THE_EXTRACELLULAR_MATRIX	HCM1225D	SC1_vs_SC0	0	0.956872	0
REACTOME_DEGRADATION_OF_THE_EXTRACELLULAR_MATRIX	HCM1268A	SC2_vs_SC0	2.64509e-124	0.428745	7.57818e-121
REACTOME_DEGRADATION_OF_THE_EXTRACELLULAR_MATRIX	HCM1406B	SC1_vs_SC0	1.89477e-303	0.364566	5.4361e-300
REACTOME_DEGRADATION_OF_THE_EXTRACELLULAR_MATRIX	HCM1406C	SC1_vs_SC0	6.49439e-283	0.365083	1.86194e-279
REACTOME_DEGRADATION_OF_THE_EXTRACELLULAR_MATRIX	HCM1267D	SC1_vs_SC0	3.55869e-218	0.346302	1.02028e-214
REACTOME_ECM_PROTEOGLYCANS	HCM1221A	SC1_vs_SC0	1.60739e-59	0.232606	4.58749e-56
REACTOME_ECM_PROTEOGLYCANS	HCM1220B	SC1_vs_SC0	0	0.66682	0
REACTOME_ECM_PROTEOGLYCANS	HCM1220C	SC0_vs_SC1	0	0.696886	0
REACTOME_ECM_PROTEOGLYCANS	HCM1225D	SC1_vs_SC0	0	1.06009	0
REACTOME_ECM_PROTEOGLYCANS	HCM1268A	SC2_vs_SC0	1.73734e-143	0.510291	4.97748e-140
REACTOME_ECM_PROTEOGLYCANS	HCM1406B	SC1_vs_SC0	6.10144e-284	0.362169	1.7505e-280
REACTOME_ECM_PROTEOGLYCANS	HCM1406C	SC1_vs_SC0	8.37013e-266	0.366776	2.39972e-262
REACTOME_ECM_PROTEOGLYCANS	HCM1267D	SC1_vs_SC0	4.09611e-200	0.360187	1.17435e-196
REACTOME_EXTRACELLULAR_MATRIX_ORGANIZATION	HCM1221A	SC1_vs_SC0	1.74292e-59	0.411465	4.97431e-56
REACTOME_EXTRACELLULAR_MATRIX_ORGANIZATION	HCM1220B	SC1_vs_SC0	0	1.23041	0
REACTOME_EXTRACELLULAR_MATRIX_ORGANIZATION	HCM1220C	SC0_vs_SC1	0	1.34482	0
REACTOME_EXTRACELLULAR_MATRIX_ORGANIZATION	HCM1225D	SC1_vs_SC0	0	1.99546	0
REACTOME_EXTRACELLULAR_MATRIX_ORGANIZATION	HCM1268A	SC2_vs_SC0	1.81443e-155	1.02651	5.19834e-152
REACTOME_EXTRACELLULAR_MATRIX_ORGANIZATION	HCM1406B	SC1_vs_SC0	0	0.813272	0
REACTOME_EXTRACELLULAR_MATRIX_ORGANIZATION	HCM1406C	SC1_vs_SC0	0	0.823194	0
REACTOME_EXTRACELLULAR_MATRIX_ORGANIZATION	HCM1267D	SC1_vs_SC0	2.11816e-250	0.772538	6.07277e-247
REACTOME_GLYCOSAMINOGLYCAN_METABOLISM	HCM1221A	SC1_vs_SC0	9.34878e-40	0.117832	2.66814e-36
REACTOME_GLYCOSAMINOGLYCAN_METABOLISM	HCM1220B	SC1_vs_SC0	3.11888e-244	0.326541	8.93872e-241
REACTOME_GLYCOSAMINOGLYCAN_METABOLISM	HCM1220C	SC0_vs_SC1	8.35929e-279	0.371608	2.39577e-275
REACTOME_GLYCOSAMINOGLYCAN_METABOLISM	HCM1225D	SC1_vs_SC0	0	0.573418	0
REACTOME_GLYCOSAMINOGLYCAN_METABOLISM	HCM1268A	SC2_vs_SC0	2.81567e-125	0.296724	8.06688e-122
REACTOME_GLYCOSAMINOGLYCAN_METABOLISM	HCM1406B	SC1_vs_SC0	5.45316e-222	0.178801	1.56451e-218
REACTOME_GLYCOSAMINOGLYCAN_METABOLISM	HCM1406C	SC1_vs_SC0	4.94152e-215	0.187927	1.41673e-211
REACTOME_GLYCOSAMINOGLYCAN_METABOLISM	HCM1267D	SC1_vs_SC0	5.63377e-147	0.178401	1.6152e-143
REACTOME_HEMOSTASIS	HCM1221A	SC1_vs_SC0	1.04284e-55	0.424232	2.97626e-52
REACTOME_HEMOSTASIS	HCM1220B	SC1_vs_SC0	4.29981e-184	0.591107	1.23232e-180
REACTOME_HEMOSTASIS	HCM1220C	SC0_vs_SC1	2.34125e-209	0.659694	6.71001e-206
REACTOME_HEMOSTASIS	HCM1225D	SC1_vs_SC0	0	0.929649	0
REACTOME_HEMOSTASIS	HCM1268A	SC2_vs_SC0	1.01247e-76	0.507186	2.90073e-73
REACTOME_HEMOSTASIS	HCM1406B	SC1_vs_SC0	3.58068e-282	0.584094	1.0273e-278
REACTOME_HEMOSTASIS	HCM1406C	SC1_vs_SC0	7.40053e-223	0.541495	2.12173e-219
REACTOME_HEMOSTASIS	HCM1267D	SC1_vs_SC0	3.62028e-140	0.487738	1.03793e-136
REACTOME_INNATE_IMMUNE_SYSTEM	HCM1221A	SC1_vs_SC0	2.11168e-46	0.470077	6.02674e-43
REACTOME_INNATE_IMMUNE_SYSTEM	HCM1220B	SC1_vs_SC0	1.98294e-142	0.836561	5.6831e-139
REACTOME_INNATE_IMMUNE_SYSTEM	HCM1220C	SC0_vs_SC1	1.02696e-197	1.09555	2.94326e-194
REACTOME_INNATE_IMMUNE_SYSTEM	HCM1225D	SC1_vs_SC0	0	1.47686	0
REACTOME_INNATE_IMMUNE_SYSTEM	HCM1268A	SC2_vs_SC0	3.7324e-59	0.560872	1.06933e-55
REACTOME_INNATE_IMMUNE_SYSTEM	HCM1406B	SC1_vs_SC0	0	1.18578	0
REACTOME_INNATE_IMMUNE_SYSTEM	HCM1406C	SC1_vs_SC0	1.44385e-289	1.18546	4.13952e-286
REACTOME_INNATE_IMMUNE_SYSTEM	HCM1267D	SC1_vs_SC0	1.97951e-193	0.899764	5.67526e-190
REACTOME_INTEGRIN_CELL_SURFACE_INTERACTIONS	HCM1221A	SC1_vs_SC0	6.36024e-28	0.130085	1.81521e-24
REACTOME_INTEGRIN_CELL_SURFACE_INTERACTIONS	HCM1220B	SC1_vs_SC0	6.03755e-269	0.454767	1.73036e-265
REACTOME_INTEGRIN_CELL_SURFACE_INTERACTIONS	HCM1220C	SC0_vs_SC1	3.37702e-298	0.452943	9.67854e-295
REACTOME_INTEGRIN_CELL_SURFACE_INTERACTIONS	HCM1225D	SC1_vs_SC0	0	0.680121	0
REACTOME_INTEGRIN_CELL_SURFACE_INTERACTIONS	HCM1268A	SC2_vs_SC0	3.32394e-112	0.3171	9.52309e-109
REACTOME_INTEGRIN_CELL_SURFACE_INTERACTIONS	HCM1406B	SC1_vs_SC0	4.5139e-265	0.272628	1.29504e-261
REACTOME_INTEGRIN_CELL_SURFACE_INTERACTIONS	HCM1406C	SC1_vs_SC0	3.05952e-252	0.278955	8.77166e-249
REACTOME_INTEGRIN_CELL_SURFACE_INTERACTIONS	HCM1267D	SC1_vs_SC0	4.47711e-184	0.259166	1.28359e-180
REACTOME_INTERFERON_SIGNALING	HCM1221A	SC1_vs_SC0	5.25181e-06	0.0582447	0.0149887
REACTOME_INTERFERON_SIGNALING	HCM1220B	SC1_vs_SC0	5.25153e-128	0.309426	1.50509e-124
REACTOME_INTERFERON_SIGNALING	HCM1220C	SC0_vs_SC1	1.37229e-144	0.333653	3.93298e-141
REACTOME_INTERFERON_SIGNALING	HCM1225D	SC1_vs_SC0	0	0.540977	0
REACTOME_INTERFERON_SIGNALING	HCM1268A	SC2_vs_SC0	2.38214e-14	0.0909913	6.82482e-11
REACTOME_INTERFERON_SIGNALING	HCM1406B	SC1_vs_SC0	5.1806e-169	0.272581	1.48631e-165
REACTOME_INTERFERON_SIGNALING	HCM1406C	SC1_vs_SC0	3.78881e-156	0.258752	1.08625e-152
REACTOME_INTERFERON_SIGNALING	HCM1267D	SC1_vs_SC0	8.35611e-147	0.320284	2.3957e-143
REACTOME_METABOLISM_OF_CARBOHYDRATES	HCM1221A	SC1_vs_SC0	8.86132e-26	0.155185	2.52902e-22
REACTOME_METABOLISM_OF_CARBOHYDRATES	HCM1220B	SC1_vs_SC0	8.19081e-68	0.226368	2.34748e-64
REACTOME_METABOLISM_OF_CARBOHYDRATES	HCM1220C	SC0_vs_SC1	6.26648e-102	0.279236	1.79597e-98
REACTOME_METABOLISM_OF_CARBOHYDRATES	HCM1225D	SC1_vs_SC0	0	0.54372	0
REACTOME_METABOLISM_OF_CARBOHYDRATES	HCM1268A	SC2_vs_SC0	1.51127e-55	0.258371	4.32978e-52
REACTOME_METABOLISM_OF_CARBOHYDRATES	HCM1406B	SC1_vs_SC0	1.28929e-34	0.100688	3.69898e-31
REACTOME_METABOLISM_OF_CARBOHYDRATES	HCM1406C	SC1_vs_SC0	4.59372e-36	0.102497	1.31702e-32
REACTOME_METABOLISM_OF_CARBOHYDRATES	HCM1267D	SC1_vs_SC0	3.21192e-36	0.112153	9.20859e-33
REACTOME_NEUTROPHIL_DEGRANULATION	HCM1221A	SC1_vs_SC0	1.06288e-35	0.296525	3.03346e-32
REACTOME_NEUTROPHIL_DEGRANULATION	HCM1220B	SC1_vs_SC0	2.55421e-136	0.546881	7.32036e-133
REACTOME_NEUTROPHIL_DEGRANULATION	HCM1220C	SC0_vs_SC1	1.50475e-198	0.694114	4.3126e-195
REACTOME_NEUTROPHIL_DEGRANULATION	HCM1225D	SC1_vs_SC0	0	1.01725	0
REACTOME_NEUTROPHIL_DEGRANULATION	HCM1268A	SC2_vs_SC0	7.87824e-34	0.310759	2.25712e-30
REACTOME_NEUTROPHIL_DEGRANULATION	HCM1406B	SC1_vs_SC0	2.38452e-251	0.625883	6.84118e-248
REACTOME_NEUTROPHIL_DEGRANULATION	HCM1406C	SC1_vs_SC0	5.28567e-229	0.655668	1.5154e-225
REACTOME_NEUTROPHIL_DEGRANULATION	HCM1267D	SC1_vs_SC0	1.35034e-165	0.507988	3.87143e-162
REACTOME_ORGANELLE_BIOGENESIS_AND_MAINTENANCE	HCM1221A	SC1_vs_SC0	2.72361e-150	-0.859094	7.77319e-147
REACTOME_ORGANELLE_BIOGENESIS_AND_MAINTENANCE	HCM1220B	SC1_vs_SC0	4.98568e-145	-0.488303	1.4289e-141
REACTOME_ORGANELLE_BIOGENESIS_AND_MAINTENANCE	HCM1220C	SC0_vs_SC1	4.69311e-139	-0.47234	1.34504e-135
REACTOME_ORGANELLE_BIOGENESIS_AND_MAINTENANCE	HCM1225D	SC1_vs_SC0	7.19089e-25	-0.0438617	2.06307e-21
REACTOME_ORGANELLE_BIOGENESIS_AND_MAINTENANCE	HCM1268A	SC2_vs_SC0	8.53907e-116	-0.859784	2.44644e-112
REACTOME_ORGANELLE_BIOGENESIS_AND_MAINTENANCE	HCM1406B	SC1_vs_SC0	4.17355e-201	-0.509123	1.19739e-197
REACTOME_ORGANELLE_BIOGENESIS_AND_MAINTENANCE	HCM1406C	SC1_vs_SC0	9.91649e-196	-0.519342	2.84306e-192
REACTOME_ORGANELLE_BIOGENESIS_AND_MAINTENANCE	HCM1267D	SC1_vs_SC0	2.36073e-114	-0.515442	6.76822e-111
REACTOME_RESPIRATORY_ELECTRON_TRANSPORT	HCM1221A	SC1_vs_SC0	9.23721e-235	-6.68194	2.6363e-231
REACTOME_RESPIRATORY_ELECTRON_TRANSPORT	HCM1220B	SC1_vs_SC0	1.06342e-104	-9.72347	3.04776e-101
REACTOME_RESPIRATORY_ELECTRON_TRANSPORT	HCM1220C	SC0_vs_SC1	5.78827e-82	-4.48162	1.65892e-78
REACTOME_RESPIRATORY_ELECTRON_TRANSPORT	HCM1225D	SC1_vs_SC0	5.92306e-05	-1.39637	0.169933
REACTOME_RESPIRATORY_ELECTRON_TRANSPORT	HCM1268A	SC2_vs_SC0	2.3605e-132	-4.53353	6.76284e-129
REACTOME_RESPIRATORY_ELECTRON_TRANSPORT	HCM1406B	SC1_vs_SC0	2.56006e-261	-2.28817	7.34482e-258
REACTOME_RESPIRATORY_ELECTRON_TRANSPORT	HCM1406C	SC1_vs_SC0	2.46025e-243	-2.27709	7.05354e-240
REACTOME_RESPIRATORY_ELECTRON_TRANSPORT	HCM1267D	SC1_vs_SC0	1.06149e-123	-2.55488	3.04328e-120
REACTOME_RESPONSE_TO_ELEVATED_PLATELET_CYTOSOLIC_CA2_	HCM1221A	SC1_vs_SC0	1.20814e-37	0.230063	3.44803e-34
REACTOME_RESPONSE_TO_ELEVATED_PLATELET_CYTOSOLIC_CA2_	HCM1220B	SC1_vs_SC0	4.1814e-143	0.327502	1.19839e-139
REACTOME_RESPONSE_TO_ELEVATED_PLATELET_CYTOSOLIC_CA2_	HCM1220C	SC0_vs_SC1	1.07301e-195	0.389745	3.07524e-192
REACTOME_RESPONSE_TO_ELEVATED_PLATELET_CYTOSOLIC_CA2_	HCM1225D	SC1_vs_SC0	0	0.716926	0
REACTOME_RESPONSE_TO_ELEVATED_PLATELET_CYTOSOLIC_CA2_	HCM1268A	SC2_vs_SC0	5.6573e-46	0.251619	1.62082e-42
REACTOME_RESPONSE_TO_ELEVATED_PLATELET_CYTOSOLIC_CA2_	HCM1406B	SC1_vs_SC0	2.46953e-144	0.215242	7.08509e-141
REACTOME_RESPONSE_TO_ELEVATED_PLATELET_CYTOSOLIC_CA2_	HCM1406C	SC1_vs_SC0	1.48007e-102	0.185945	4.24335e-99
REACTOME_RESPONSE_TO_ELEVATED_PLATELET_CYTOSOLIC_CA2_	HCM1267D	SC1_vs_SC0	2.95555e-71	0.188867	8.47356e-68
REACTOME_SIGNALING_BY_INTERLEUKINS	HCM1221A	SC1_vs_SC0	8.99778e-27	0.228452	2.56797e-23
REACTOME_SIGNALING_BY_INTERLEUKINS	HCM1220B	SC1_vs_SC0	1.86781e-70	0.272306	5.35314e-67
REACTOME_SIGNALING_BY_INTERLEUKINS	HCM1220C	SC0_vs_SC1	1.26624e-76	0.273488	3.62903e-73
REACTOME_SIGNALING_BY_INTERLEUKINS	HCM1225D	SC1_vs_SC0	5.98366e-157	0.380464	1.71671e-153
REACTOME_SIGNALING_BY_INTERLEUKINS	HCM1268A	SC2_vs_SC0	3.94948e-44	0.27576	1.13153e-40
REACTOME_SIGNALING_BY_INTERLEUKINS	HCM1406B	SC1_vs_SC0	1.45039e-227	0.383333	4.16118e-224
REACTOME_SIGNALING_BY_INTERLEUKINS	HCM1406C	SC1_vs_SC0	5.98969e-180	0.349734	1.71724e-176
REACTOME_SIGNALING_BY_INTERLEUKINS	HCM1267D	SC1_vs_SC0	2.09315e-96	0.273809	6.00106e-93
REACTOME_SIGNALING_BY_RECEPTOR_TYROSINE_KINASES	HCM1221A	SC1_vs_SC0	5.66273e-54	0.374868	1.61614e-50
REACTOME_SIGNALING_BY_RECEPTOR_TYROSINE_KINASES	HCM1220B	SC1_vs_SC0	4.29966e-178	0.581274	1.23228e-174
REACTOME_SIGNALING_BY_RECEPTOR_TYROSINE_KINASES	HCM1220C	SC0_vs_SC1	5.9888e-177	0.550305	1.71639e-173
REACTOME_SIGNALING_BY_RECEPTOR_TYROSINE_KINASES	HCM1225D	SC1_vs_SC0	1.79756e-306	0.763879	5.1572e-303
REACTOME_SIGNALING_BY_RECEPTOR_TYROSINE_KINASES	HCM1268A	SC2_vs_SC0	2.03985e-93	0.605155	5.84418e-90
REACTOME_SIGNALING_BY_RECEPTOR_TYROSINE_KINASES	HCM1406B	SC1_vs_SC0	1.7543e-285	0.554561	5.03309e-282
REACTOME_SIGNALING_BY_RECEPTOR_TYROSINE_KINASES	HCM1406C	SC1_vs_SC0	8.67195e-262	0.54068	2.48625e-258
REACTOME_SIGNALING_BY_RECEPTOR_TYROSINE_KINASES	HCM1267D	SC1_vs_SC0	1.0446e-173	0.509685	2.99487e-170
REACTOME_TP53_REGULATES_METABOLIC_GENES	HCM1221A	SC1_vs_SC0	3.12539e-214	-2.15678	8.91985e-211
REACTOME_TP53_REGULATES_METABOLIC_GENES	HCM1220B	SC1_vs_SC0	4.70667e-85	-1.93726	1.34893e-81
REACTOME_TP53_REGULATES_METABOLIC_GENES	HCM1220C	SC0_vs_SC1	7.13946e-76	-0.9106	2.04617e-72
REACTOME_TP53_REGULATES_METABOLIC_GENES	HCM1225D	SC1_vs_SC0	2.03611e-13	-0.299502	5.84159e-10
REACTOME_TP53_REGULATES_METABOLIC_GENES	HCM1268A	SC2_vs_SC0	3.44755e-140	-1.99698	9.87723e-137
REACTOME_TP53_REGULATES_METABOLIC_GENES	HCM1406B	SC1_vs_SC0	1.65808e-283	-1.24536	4.75703e-280
REACTOME_TP53_REGULATES_METABOLIC_GENES	HCM1406C	SC1_vs_SC0	1.45904e-269	-1.24201	4.18306e-266
REACTOME_TP53_REGULATES_METABOLIC_GENES	HCM1267D	SC1_vs_SC0	2.15283e-130	-1.09672	6.17217e-127
REACTOME_TRANSCRIPTIONAL_REGULATION_BY_TP53	HCM1221A	SC1_vs_SC0	6.13299e-199	-1.96972	1.75035e-195
REACTOME_TRANSCRIPTIONAL_REGULATION_BY_TP53	HCM1220B	SC1_vs_SC0	1.69018e-81	-1.41274	4.84407e-78
REACTOME_TRANSCRIPTIONAL_REGULATION_BY_TP53	HCM1220C	SC0_vs_SC1	2.3601e-79	-0.857361	6.76404e-76
REACTOME_TRANSCRIPTIONAL_REGULATION_BY_TP53	HCM1225D	SC1_vs_SC0	1.02276e-17	-0.312137	2.9343e-14
REACTOME_TRANSCRIPTIONAL_REGULATION_BY_TP53	HCM1268A	SC2_vs_SC0	1.10611e-137	-1.87934	3.169e-134
REACTOME_TRANSCRIPTIONAL_REGULATION_BY_TP53	HCM1406B	SC1_vs_SC0	3.55048e-281	-1.1904	1.01863e-277
REACTOME_TRANSCRIPTIONAL_REGULATION_BY_TP53	HCM1406C	SC1_vs_SC0	6.74998e-270	-1.18877	1.93522e-266
REACTOME_TRANSCRIPTIONAL_REGULATION_BY_TP53	HCM1267D	SC1_vs_SC0	9.76759e-135	-1.08791	2.80037e-131
REACTOME_TRANSLATION	HCM1221A	SC1_vs_SC0	0.00880416	0.182529	1
REACTOME_TRANSLATION	HCM1220B	SC1_vs_SC0	5.69439e-99	2.38021	1.63201e-95
REACTOME_TRANSLATION	HCM1220C	SC0_vs_SC1	4.41579e-98	1.72445	1.26557e-94
REACTOME_TRANSLATION	HCM1225D	SC1_vs_SC0	0	2.61683	0
REACTOME_TRANSLATION	HCM1268A	SC2_vs_SC0	0.000144783	0.163953	0.414804
REACTOME_TRANSLATION	HCM1406B	SC1_vs_SC0	3.64444e-10	0.362737	1.04559e-06
REACTOME_TRANSLATION	HCM1406C	SC1_vs_SC0	0.129302	0.320568	1
REACTOME_TRANSLATION	HCM1267D	SC1_vs_SC0	0.0424547	0.377238	1
REACTOME_VESICLE_MEDIATED_TRANSPORT	HCM1221A	SC1_vs_SC0	7.34274e-73	0.538239	2.09562e-69
REACTOME_VESICLE_MEDIATED_TRANSPORT	HCM1220B	SC1_vs_SC0	5.03238e-56	0.341061	1.44228e-52
REACTOME_VESICLE_MEDIATED_TRANSPORT	HCM1220C	SC0_vs_SC1	4.78154e-54	0.307369	1.37039e-50
REACTOME_VESICLE_MEDIATED_TRANSPORT	HCM1225D	SC1_vs_SC0	1.67589e-21	0.266469	4.80813e-18
REACTOME_VESICLE_MEDIATED_TRANSPORT	HCM1268A	SC2_vs_SC0	3.42391e-57	0.434894	9.80951e-54
REACTOME_VESICLE_MEDIATED_TRANSPORT	HCM1406B	SC1_vs_SC0	2.27141e-236	0.5309	6.51668e-233
REACTOME_VESICLE_MEDIATED_TRANSPORT	HCM1406C	SC1_vs_SC0	2.62013e-233	0.547682	7.5119e-230
REACTOME_VESICLE_MEDIATED_TRANSPORT	HCM1267D	SC1_vs_SC0	1.86478e-93	0.372706	5.34632e-90
WP_EFFECTS_OF_NITRIC_OXIDE	HCM1221A	SC1_vs_SC0	9.98792e-211	-0.791638	2.85055e-207
WP_EFFECTS_OF_NITRIC_OXIDE	HCM1220B	SC1_vs_SC0	1.21883e-66	-0.332729	3.49317e-63
WP_EFFECTS_OF_NITRIC_OXIDE	HCM1220C	SC0_vs_SC1	3.7147e-52	-0.257596	1.06463e-48
WP_EFFECTS_OF_NITRIC_OXIDE	HCM1225D	SC1_vs_SC0	3.51006e-23	-0.139662	1.00704e-19
WP_EFFECTS_OF_NITRIC_OXIDE	HCM1268A	SC2_vs_SC0	1.1839e-145	-0.844809	3.39187e-142
WP_EFFECTS_OF_NITRIC_OXIDE	HCM1406B	SC1_vs_SC0	0	-0.556152	0
WP_EFFECTS_OF_NITRIC_OXIDE	HCM1406C	SC1_vs_SC0	3.94784e-294	-0.53679	1.13184e-290
WP_EFFECTS_OF_NITRIC_OXIDE	HCM1267D	SC1_vs_SC0	1.51462e-138	-0.450706	4.34243e-135
WP_ELECTRON_TRANSPORT_CHAIN_OXPHOS_SYSTEM_IN_MITOCHONDRIA	HCM1221A	SC1_vs_SC0	1.50631e-231	-7.91373	4.299e-228
WP_ELECTRON_TRANSPORT_CHAIN_OXPHOS_SYSTEM_IN_MITOCHONDRIA	HCM1220B	SC1_vs_SC0	1.35795e-104	-12.4428	3.8919e-101
WP_ELECTRON_TRANSPORT_CHAIN_OXPHOS_SYSTEM_IN_MITOCHONDRIA	HCM1220C	SC0_vs_SC1	1.00587e-80	-5.72371	2.88282e-77
WP_ELECTRON_TRANSPORT_CHAIN_OXPHOS_SYSTEM_IN_MITOCHONDRIA	HCM1225D	SC1_vs_SC0	0.00268111	-2.15959	1
WP_ELECTRON_TRANSPORT_CHAIN_OXPHOS_SYSTEM_IN_MITOCHONDRIA	HCM1268A	SC2_vs_SC0	1.50112e-128	-5.45751	4.3007e-125
WP_ELECTRON_TRANSPORT_CHAIN_OXPHOS_SYSTEM_IN_MITOCHONDRIA	HCM1406B	SC1_vs_SC0	3.70375e-250	-2.84514	1.06261e-246
WP_ELECTRON_TRANSPORT_CHAIN_OXPHOS_SYSTEM_IN_MITOCHONDRIA	HCM1406C	SC1_vs_SC0	3.9493e-233	-2.71176	1.13227e-229
WP_ELECTRON_TRANSPORT_CHAIN_OXPHOS_SYSTEM_IN_MITOCHONDRIA	HCM1267D	SC1_vs_SC0	1.54419e-118	-3.14131	4.42718e-115
WP_HUMAN_COMPLEMENT_SYSTEM	HCM1221A	SC1_vs_SC0	1.60115e-21	0.0870756	4.56968e-18
WP_HUMAN_COMPLEMENT_SYSTEM	HCM1220B	SC1_vs_SC0	4.359e-157	0.221948	1.24929e-153
WP_HUMAN_COMPLEMENT_SYSTEM	HCM1220C	SC0_vs_SC1	2.53425e-211	0.27386	7.26317e-208
WP_HUMAN_COMPLEMENT_SYSTEM	HCM1225D	SC1_vs_SC0	0	0.566833	0
WP_HUMAN_COMPLEMENT_SYSTEM	HCM1268A	SC2_vs_SC0	5.05413e-71	0.182418	1.44801e-67
WP_HUMAN_COMPLEMENT_SYSTEM	HCM1406B	SC1_vs_SC0	1.53049e-181	0.16744	4.39098e-178
WP_HUMAN_COMPLEMENT_SYSTEM	HCM1406C	SC1_vs_SC0	2.24467e-180	0.169868	6.43548e-177
WP_HUMAN_COMPLEMENT_SYSTEM	HCM1267D	SC1_vs_SC0	1.10338e-155	0.169691	3.1634e-152
WP_IL18_SIGNALING_PATHWAY	HCM1221A	SC1_vs_SC0	3.89783e-53	0.302024	1.11244e-49
WP_IL18_SIGNALING_PATHWAY	HCM1220B	SC1_vs_SC0	2.27078e-72	0.333829	6.50806e-69
WP_IL18_SIGNALING_PATHWAY	HCM1220C	SC0_vs_SC1	1.13061e-91	0.331426	3.24033e-88
WP_IL18_SIGNALING_PATHWAY	HCM1225D	SC1_vs_SC0	0	0.969077	0
WP_IL18_SIGNALING_PATHWAY	HCM1268A	SC2_vs_SC0	1.33159e-55	0.347771	3.815e-52
WP_IL18_SIGNALING_PATHWAY	HCM1406B	SC1_vs_SC0	6.98407e-32	0.118333	2.00373e-28
WP_IL18_SIGNALING_PATHWAY	HCM1406C	SC1_vs_SC0	1.80205e-17	0.0852798	5.16647e-14
WP_IL18_SIGNALING_PATHWAY	HCM1267D	SC1_vs_SC0	1.18153e-06	0.0600491	0.00338744
WP_MITOCHONDRIAL_CIV_ASSEMBLY	HCM1221A	SC1_vs_SC0	8.43348e-218	-2.20142	2.40692e-214
WP_MITOCHONDRIAL_CIV_ASSEMBLY	HCM1220B	SC1_vs_SC0	4.77971e-80	-2.28852	1.36986e-76
WP_MITOCHONDRIAL_CIV_ASSEMBLY	HCM1220C	SC0_vs_SC1	8.06609e-69	-0.93178	2.31174e-65
WP_MITOCHONDRIAL_CIV_ASSEMBLY	HCM1225D	SC1_vs_SC0	2.63635e-11	-0.291254	7.56369e-08
WP_MITOCHONDRIAL_CIV_ASSEMBLY	HCM1268A	SC2_vs_SC0	2.1474e-142	-2.06369	6.15231e-139
WP_MITOCHONDRIAL_CIV_ASSEMBLY	HCM1406B	SC1_vs_SC0	6.05211e-281	-1.24719	1.73635e-277
WP_MITOCHONDRIAL_CIV_ASSEMBLY	HCM1406C	SC1_vs_SC0	1.62135e-267	-1.2471	4.64842e-264
WP_MITOCHONDRIAL_CIV_ASSEMBLY	HCM1267D	SC1_vs_SC0	3.29533e-130	-1.11033	9.4477e-127
WP_PDGF_PATHWAY	HCM1221A	SC1_vs_SC0	1.55217e-203	-0.53699	4.42988e-200
WP_PDGF_PATHWAY	HCM1220B	SC1_vs_SC0	3.24309e-29	-0.129248	9.29471e-26
WP_PDGF_PATHWAY	HCM1220C	SC0_vs_SC1	5.00361e-29	-0.109944	1.43404e-25
WP_PDGF_PATHWAY	HCM1225D	SC1_vs_SC0	0.444819	-0.0481969	1
WP_PDGF_PATHWAY	HCM1268A	SC2_vs_SC0	2.02446e-118	-0.436327	5.80006e-115
WP_PDGF_PATHWAY	HCM1406B	SC1_vs_SC0	5.67104e-214	-0.242557	1.62702e-210
WP_PDGF_PATHWAY	HCM1406C	SC1_vs_SC0	1.48551e-217	-0.252662	4.25895e-214
WP_PDGF_PATHWAY	HCM1267D	SC1_vs_SC0	1.92352e-91	-0.15871	5.51473e-88
WP_PI3KAKT_SIGNALING_PATHWAY	HCM1221A	SC1_vs_SC0	1.70354e-38	0.246093	4.86191e-35
WP_PI3KAKT_SIGNALING_PATHWAY	HCM1220B	SC1_vs_SC0	1.87629e-158	0.407445	5.37745e-155
WP_PI3KAKT_SIGNALING_PATHWAY	HCM1220C	SC0_vs_SC1	6.91927e-165	0.37965	1.98306e-161
WP_PI3KAKT_SIGNALING_PATHWAY	HCM1225D	SC1_vs_SC0	1.21998e-256	0.480309	3.50011e-253
WP_PI3KAKT_SIGNALING_PATHWAY	HCM1268A	SC2_vs_SC0	2.49018e-84	0.383741	7.13437e-81
WP_PI3KAKT_SIGNALING_PATHWAY	HCM1406B	SC1_vs_SC0	1.33518e-198	0.30216	3.83062e-195
WP_PI3KAKT_SIGNALING_PATHWAY	HCM1406C	SC1_vs_SC0	3.79522e-187	0.29918	1.08809e-183
WP_PI3KAKT_SIGNALING_PATHWAY	HCM1267D	SC1_vs_SC0	5.41512e-137	0.298754	1.55251e-133
WP_SENESCENCE_AND_AUTOPHAGY_IN_CANCER	HCM1221A	SC1_vs_SC0	5.66573e-35	0.15026	1.617e-31
WP_SENESCENCE_AND_AUTOPHAGY_IN_CANCER	HCM1220B	SC1_vs_SC0	4.06543e-168	0.293154	1.16515e-164
WP_SENESCENCE_AND_AUTOPHAGY_IN_CANCER	HCM1220C	SC0_vs_SC1	1.02691e-206	0.305061	2.94314e-203
WP_SENESCENCE_AND_AUTOPHAGY_IN_CANCER	HCM1225D	SC1_vs_SC0	0	0.398241	0
WP_SENESCENCE_AND_AUTOPHAGY_IN_CANCER	HCM1268A	SC2_vs_SC0	2.7402e-102	0.261341	7.85069e-99
WP_SENESCENCE_AND_AUTOPHAGY_IN_CANCER	HCM1406B	SC1_vs_SC0	7.84694e-229	0.21617	2.25129e-225
WP_SENESCENCE_AND_AUTOPHAGY_IN_CANCER	HCM1406C	SC1_vs_SC0	2.52785e-206	0.208613	7.24734e-203
WP_SENESCENCE_AND_AUTOPHAGY_IN_CANCER	HCM1267D	SC1_vs_SC0	7.08184e-147	0.198414	2.03036e-143
WP_VEGFAVEGFR2_SIGNALING_PATHWAY	HCM1221A	SC1_vs_SC0	1.43796e-92	0.580157	4.10392e-89
WP_VEGFAVEGFR2_SIGNALING_PATHWAY	HCM1220B	SC1_vs_SC0	2.62375e-77	0.454998	7.51966e-74
WP_VEGFAVEGFR2_SIGNALING_PATHWAY	HCM1220C	SC0_vs_SC1	7.51814e-78	0.381872	2.1547e-74
WP_VEGFAVEGFR2_SIGNALING_PATHWAY	HCM1225D	SC1_vs_SC0	0	1.0232	0
WP_VEGFAVEGFR2_SIGNALING_PATHWAY	HCM1268A	SC2_vs_SC0	7.34476e-26	0.293357	2.10427e-22
WP_VEGFAVEGFR2_SIGNALING_PATHWAY	HCM1406B	SC1_vs_SC0	2.71911e-94	0.29486	7.80113e-91
WP_VEGFAVEGFR2_SIGNALING_PATHWAY	HCM1406C	SC1_vs_SC0	9.34369e-52	0.213869	2.67883e-48
WP_VEGFAVEGFR2_SIGNALING_PATHWAY	HCM1267D	SC1_vs_SC0	5.36488e-18	0.16798	1.53811e-14
