# Supplementary material for: Lineage-specific regulatory changes in hypertrophic cardiomyopathy unraveled by single-nucleus RNA-seq and spatial transcriptomics
Source: Cell Discov. 2023 Jan 17;9:6. doi: 10.1038/s41421-022-00490-3 (PMC9842679; doi:10.1038/s41421-022-00490-3)
Supplement: Supplementary file 18 — Table S17 [file 41421_2022_490_MOESM18_ESM.xlsx]

## Sheet: Sheet1
	Table S17. Differential expression analysis of human cardiac fibroblasts in AEBP1 knockdown versus negative control through bulk RNA-seq.
target_id	gene	pval	qval	test_stat	rss	siAEBP1	siNC	Log2FC	StatSig	BioSig_log2fc0.5	GeneCategory
ENSG00000285000.1	AC008581.2	0.00617688	0.0563519	7.49796	21.2662	2.31045	0.000330838	4.58647	FALSE	TRUE	unSig
ENSG00000281348.1	AC120114.4	0.00403969	0.0453388	8.26589	11.3453	8.55481	0.316075	4.37859	TRUE	TRUE	UPStatBio
ENSG00000285762.1	AC253536.7	0.00334373	0.0403195	8.60973	9.52871	1.58061	0	4.07091	TRUE	TRUE	UPStatBio
ENSG00000069188.17	SDK2	0.391	0.492736	0.735828	12.4935	2.62497	0.0848957	3.88146	FALSE	TRUE	unSig
ENSG00000172602.11	RND1	0.00462115	0.0481815	8.02204	7.78009	2.40974	0.0958952	3.67938	TRUE	TRUE	UPStatBio
ENSG00000256453.2	DND1	0.000618498	0.0186892	11.7195	12.0588	0.953136	0	3.39662	TRUE	TRUE	UPStatBio
ENSG00000169752.17	NRG4	0.265647	0.381341	1.23909	9.78771	7.26854	0.610801	3.37386	FALSE	TRUE	unSig
ENSG00000242852.7	ZNF709	0.00965532	0.0706173	6.69741	6.11424	0.93054	0	3.36533	FALSE	TRUE	unSig
ENSG00000203859.10	HSD3B2	0.00860561	0.0658576	6.9029	7.4928	4.09779	0.327968	3.29406	FALSE	TRUE	unSig
ENSG00000177483.11	RBM44	0.00323429	0.0397605	8.67035	6.77017	2.16344	0.136522	3.25848	TRUE	TRUE	UPStatBio
ENSG00000165837.12	ERICH6B	0.0110636	0.0761384	6.45507	9.10269	2.23443	0.144415	3.25566	FALSE	TRUE	unSig
ENSG00000183260.7	ABHD16B	0.00829581	0.0647802	6.96848	10.7418	0.778112	0	3.1344	FALSE	TRUE	unSig
ENSG00000214595.11	EML6	0.0267892	0.124284	4.90435	4.31887	3.17721	0.321015	2.96052	FALSE	TRUE	unSig
ENSG00000102760.13	RGCC	0.0616711	0.190164	3.49186	4.83876	3.85834	0.413397	2.94675	FALSE	TRUE	unSig
ENSG00000233816.3	IFNA13	0.0101665	0.0724458	6.60548	6.24423	1.00483	0.0520281	2.86142	FALSE	TRUE	unSig
ENSG00000268738.3	HSFX2	0.000901712	0.0213744	11.0192	7.15062	0.837428	0.034639	2.79961	TRUE	TRUE	UPStatBio
ENSG00000203857.10	HSD3B1	0.0153579	0.0907791	5.87494	5.60373	1.6457	0.170347	2.69092	FALSE	TRUE	unSig
ENSG00000076641.4	PAG1	0.0815341	0.217011	3.03405	3.70384	4.76969	0.6611	2.67767	FALSE	TRUE	unSig
ENSG00000072818.12	ACAP1	0.0282888	0.128113	4.81038	4.07369	7.11131	1.05777	2.63892	FALSE	TRUE	unSig
ENSG00000249319.2	AC068533.4	0.0785028	0.212991	3.09563	8.00969	2.08154	0.251289	2.63462	FALSE	TRUE	unSig
ENSG00000116661.11	FBXO2	0.0259325	0.122107	4.96051	5.81868	1.70365	0.196763	2.60354	FALSE	TRUE	unSig
ENSG00000120471.15	TP53AIP1	0.0956219	0.234274	2.77709	4.40321	1.57397	0.175527	2.60301	FALSE	TRUE	unSig
ENSG00000139200.13	PIANP	0.00885279	0.0670462	6.85229	5.88847	1.40339	0.148548	2.59662	FALSE	TRUE	unSig
ENSG00000125414.19	MYH2	0.0440505	0.161089	4.05463	6.32376	0.965764	0.076481	2.5943	FALSE	TRUE	unSig
ENSG00000130176.8	CNN1	9.07e-05	0.00951674	15.3214	3.03864	46.8517	8.48406	2.45144	TRUE	TRUE	UPStatBio
ENSG00000179397.18	CATSPERE	0.00253997	0.0354343	9.11158	3.47991	5.72589	0.965732	2.45063	TRUE	TRUE	UPStatBio
ENSG00000128268.12	MGAT3	0.042366	0.158075	4.12052	2.30395	1.03666	0.110995	2.42952	FALSE	TRUE	unSig
ENSG00000181444.13	ZNF467	0.000387857	0.0159125	12.5898	3.21578	5.37301	0.952702	2.37824	TRUE	TRUE	UPStatBio
ENSG00000269113.4	TRABD2B	0.076721	0.211365	3.13303	7.17081	0.572031	0.0298866	2.37128	FALSE	TRUE	unSig
ENSG00000148488.17	ST8SIA6	0.00744652	0.0612623	7.16197	4.91568	0.645194	0.0454702	2.35689	FALSE	TRUE	unSig
ENSG00000167476.10	JSRP1	0.0120839	0.0799082	6.29852	3.10676	2.7589	0.479707	2.30207	FALSE	TRUE	unSig
ENSG00000125735.10	TNFSF14	8.73e-05	0.00944459	15.394	2.61536	7.68346	1.51862	2.26565	TRUE	TRUE	UPStatBio
ENSG00000065361.15	ERBB3	0.0584741	0.185849	3.58014	2.38545	2.23403	0.392516	2.24458	FALSE	TRUE	unSig
ENSG00000235169.8	SMIM1	0.0801865	0.21462	3.06112	6.06349	4.57708	0.897133	2.22975	FALSE	TRUE	unSig
ENSG00000180071.20	ANKRD18A	0.00598593	0.0553295	7.55453	2.59874	5.0805	1.00521	2.22877	FALSE	TRUE	unSig
ENSG00000183346.7	CABCOCO1	0.0117441	0.0786358	6.34911	3.54903	2.12926	0.37583	2.22805	FALSE	TRUE	unSig
ENSG00000143502.15	SUSD4	0.0682933	0.200173	3.32357	3.19853	1.39385	0.227361	2.19008	FALSE	TRUE	unSig
ENSG00000163435.16	ELF3	0.0126933	0.0817677	6.21136	2.42043	1.78578	0.315435	2.18247	FALSE	TRUE	unSig
ENSG00000111087.10	GLI1	0.0585197	0.185888	3.57885	6.58944	2.00751	0.368461	2.16954	FALSE	TRUE	unSig
ENSG00000283297.2	TEX52	0.0186173	0.101202	5.53711	3.30746	1.28519	0.209639	2.16142	FALSE	TRUE	unSig
ENSG00000179772.8	FOXS1	0.00553853	0.0531507	7.69463	2.63756	1.76999	0.319852	2.15508	FALSE	TRUE	unSig
ENSG00000109063.15	MYH3	0.0431684	0.159335	4.0888	2.17664	2.02337	0.379651	2.1463	FALSE	TRUE	unSig
ENSG00000205403.13	CFI	0.0535168	0.178547	3.72771	6.53894	0.728426	0.0876631	2.14223	FALSE	TRUE	unSig
ENSG00000175536.7	LIPT2	0.0350902	0.144177	4.44078	4.33453	1.67459	0.304065	2.13483	FALSE	TRUE	unSig
ENSG00000262304.2	AC027796.3	0.00527926	0.0518143	7.7812	12.9999	0.334184	0	2.11831	FALSE	TRUE	unSig
ENSG00000205078.6	SYCE1L	0.555512	0.638535	0.347535	3.72701	9.70523	2.20168	2.09086	FALSE	TRUE	unSig
ENSG00000204396.11	VWA7	0.0516257	0.175253	3.78786	3.00362	0.662043	0.0802336	2.08	FALSE	TRUE	unSig
ENSG00000196074.13	SYCP2	0.0290578	0.129697	4.76419	1.86849	1.93884	0.385864	2.06913	FALSE	TRUE	unSig
ENSG00000186523.14	FAM86B1	0.0550122	0.181067	3.68171	3.60199	6.98209	1.59906	2.05944	FALSE	TRUE	unSig
ENSG00000198732.10	SMOC1	0.00225626	0.0335515	9.32843	2.01266	9.76565	2.26859	2.05838	TRUE	TRUE	UPStatBio
ENSG00000042832.12	TG	0.0253836	0.120836	4.99752	2.27843	1.79387	0.354943	2.05758	FALSE	TRUE	unSig
ENSG00000147883.12	CDKN2B	2.21e-05	0.00863309	18.0016	1.99418	20.5291	5.01117	2.01296	TRUE	TRUE	UPStatBio
ENSG00000179388.9	EGR3	0.00654721	0.0576446	7.39317	3.44387	1.64322	0.336617	1.99731	FALSE	TRUE	unSig
ENSG00000163121.10	NEURL3	0.036292	0.146216	4.38333	3.55309	0.850603	0.138164	1.99689	FALSE	TRUE	unSig
ENSG00000257108.2	NHLRC4	0.00374993	0.0433336	8.4011	2.39532	1.6496	0.342053	1.98473	TRUE	TRUE	UPStatBio
ENSG00000184922.14	FMNL1	0.000313883	0.0145415	12.9857	1.90554	17.5266	4.42313	1.96236	TRUE	TRUE	UPStatBio
ENSG00000107742.13	SPOCK2	0.0423713	0.158075	4.12031	2.68401	0.423668	0.0344659	1.96141	FALSE	TRUE	unSig
ENSG00000285238.2	AC006064.6	0.793638	0.865815	0.0684293	24.4514	2.79077	0.650536	1.94546	FALSE	TRUE	unSig
ENSG00000167807.15	AC011511.1	0.0377689	0.149342	4.3154	2.89341	1.04419	0.197923	1.94131	FALSE	TRUE	unSig
ENSG00000254997.3	KRTAP5-9	0.0735085	0.207015	3.20289	5.56496	0.894334	0.162796	1.91979	FALSE	TRUE	unSig
ENSG00000177688.7	SUMO4	0.0426635	0.158339	4.10868	4.33451	0.753215	0.126111	1.91588	FALSE	TRUE	unSig
ENSG00000162814.11	SPATA17	0.0601788	0.188472	3.53245	3.12456	5.07076	1.28166	1.90397	FALSE	TRUE	unSig
ENSG00000140832.9	MARVELD3	0.0661671	0.196527	3.37563	5.08782	0.879904	0.162582	1.89987	FALSE	TRUE	unSig
ENSG00000206384.10	COL6A6	0.00817128	0.0644204	6.99555	5.16863	0.432789	0.043096	1.89658	FALSE	TRUE	unSig
ENSG00000187627.15	RGPD1	0.00469246	0.0484876	7.99431	11.7622	0.271447	0	1.89316	TRUE	TRUE	UPStatBio
ENSG00000119608.12	PROX2	0.0112924	0.0771009	6.41871	2.46941	0.986762	0.194436	1.88401	FALSE	TRUE	unSig
ENSG00000170382.12	LRRN2	0.0745128	0.208278	3.1807	4.36861	0.542822	0.0741889	1.88377	FALSE	TRUE	unSig
ENSG00000142661.19	MYOM3	0.0326409	0.138589	4.56451	2.70059	2.2184	0.532465	1.87407	FALSE	TRUE	unSig
ENSG00000284308.1	C2orf81	0.0698107	0.20229	3.28747	6.77831	0.823996	0.152961	1.86897	FALSE	TRUE	unSig
ENSG00000159917.17	ZNF235	0.00776984	0.0625079	7.08577	2.25641	4.28042	1.10398	1.86326	FALSE	TRUE	unSig
ENSG00000111254.8	AKAP3	0.0793833	0.213666	3.07748	1.73515	1.02225	0.210115	1.85552	FALSE	TRUE	unSig
ENSG00000267059.2	AC005943.1	0.0978529	0.236957	2.74019	2.20776	14.8232	4.02468	1.85521	FALSE	TRUE	unSig
ENSG00000243696.5	AC006254.1	0.0177732	0.0984267	5.61837	2.09351	1.30249	0.288469	1.85212	FALSE	TRUE	unSig
ENSG00000132821.12	VSTM2L	0.0519541	0.175805	3.77725	2.57559	0.92375	0.184759	1.84605	FALSE	TRUE	unSig
ENSG00000072163.19	LIMS2	0.000762354	0.0196862	11.3307	1.83394	17.0972	4.6884	1.84456	TRUE	TRUE	UPStatBio
ENSG00000256029.6	AL590560.2	0.0994566	0.238863	2.71424	1.85516	3.14119	0.803227	1.84336	FALSE	TRUE	unSig
ENSG00000196371.3	FUT4	2.61e-05	0.00863309	17.6817	1.70387	7.85348	2.12167	1.83994	TRUE	TRUE	UPStatBio
ENSG00000284512.1	AC092718.8	1	1	-0.0449454	3.99205	1.19854	0.264633	1.83238	FALSE	TRUE	unSig
ENSG00000142583.18	SLC2A5	0.0462319	0.165507	3.97312	1.89962	1.51321	0.355155	1.8255	FALSE	TRUE	unSig
ENSG00000196227.11	FAM217B	0.00319848	0.0395658	8.69064	1.71381	13.04	3.62205	1.8198	TRUE	TRUE	UPStatBio
ENSG00000148798.11	INA	0.00224394	0.0334904	9.33846	2.07504	1.70684	0.413756	1.81431	TRUE	TRUE	UPStatBio
ENSG00000124145.6	SDC4	3.31e-06	0.0061635	21.6297	1.57001	123.937	35.2071	1.81274	TRUE	TRUE	UPStatBio
ENSG00000140675.13	SLC5A2	0.0359091	0.145884	4.40141	2.61011	1.02112	0.220271	1.80758	FALSE	TRUE	unSig
ENSG00000115468.12	EFHD1	0.0150331	0.0898015	5.91259	1.87511	1.34854	0.315423	1.80195	FALSE	TRUE	unSig
ENSG00000274290.2	HIST1H2BE	0.102263	0.241552	2.66989	4.30551	0.859423	0.175608	1.79955	FALSE	TRUE	unSig
ENSG00000144476.6	ACKR3	0.00394507	0.0445853	8.30893	1.78063	8.92887	2.49865	1.79678	TRUE	TRUE	UPStatBio
ENSG00000170498.9	KISS1	0.119355	0.261676	2.42576	1.34819	0.890412	0.186259	1.79071	FALSE	TRUE	unSig
ENSG00000160712.13	IL6R	0.0026138	0.0359487	9.05918	1.69107	10.8951	3.07941	1.79003	TRUE	TRUE	UPStatBio
ENSG00000182261.4	NLRP10	0.146805	0.288144	2.10514	2.58207	1.41568	0.338506	1.7893	FALSE	TRUE	unSig
ENSG00000108405.4	P2RX1	0.017147	0.0965836	5.68127	3.44913	0.563022	0.0922403	1.78615	FALSE	TRUE	unSig
ENSG00000183715.13	OPCML	0.0269721	0.124799	4.8926	3.35599	1.00045	0.219271	1.78524	FALSE	TRUE	unSig
ENSG00000134864.10	GGACT	0.0304014	0.133073	4.68645	2.24121	9.65269	2.73764	1.78111	FALSE	TRUE	unSig
ENSG00000154639.19	CXADR	0.0245131	0.118564	5.05796	1.8764	1.01681	0.230348	1.75732	FALSE	TRUE	unSig
ENSG00000257921.6	AC025165.3	0.193226	0.325731	1.69285	6.15721	3.36918	0.926978	1.75619	FALSE	TRUE	unSig
ENSG00000187105.8	HEATR4	0.0628602	0.191863	3.46027	1.9572	1.32396	0.321848	1.75511	FALSE	TRUE	unSig
ENSG00000238243.3	OR2W3	0.0812686	0.216472	3.03935	1.75099	1.42365	0.354584	1.74492	FALSE	TRUE	unSig
ENSG00000258881.6	AC007040.2	0.11611	0.258427	2.46902	3.04521	1.84178	0.482576	1.73686	FALSE	TRUE	unSig
ENSG00000081051.8	AFP	0.168535	0.307551	1.89592	1.9218	2.10608	0.562846	1.73474	FALSE	TRUE	unSig
ENSG00000137166.15	FOXP4	0.000136067	0.0111536	14.5558	1.5198	26.8244	8.02322	1.72879	TRUE	TRUE	UPStatBio
ENSG00000172575.12	RASGRP1	0.0229391	0.114382	5.17311	1.84153	2.5846	0.713761	1.72203	FALSE	TRUE	unSig
ENSG00000167614.14	TTYH1	0.063154	0.192314	3.45256	3.15938	1.71897	0.452923	1.71797	FALSE	TRUE	unSig
ENSG00000267952.1	AC008878.1	0.160077	0.300565	1.9735	4.62892	2.27555	0.622263	1.71766	FALSE	TRUE	unSig
ENSG00000137720.8	C11orf1	0.0060684	0.0557658	7.52988	1.5241	13.8907	4.16558	1.71365	FALSE	TRUE	unSig
ENSG00000074370.18	ATP2A3	0.00638997	0.0569314	7.4369	1.5703	4.41066	1.27569	1.71319	FALSE	TRUE	unSig
ENSG00000197013.10	ZNF429	0.00702895	0.0595965	7.26556	1.48102	7.15754	2.11547	1.71187	FALSE	TRUE	unSig
ENSG00000283515.1	AC020915.4	0.0977203	0.236821	2.74236	5.54858	0.362578	0.0412128	1.71183	FALSE	TRUE	unSig
ENSG00000173156.7	RHOD	0.0025338	0.0354195	9.11603	1.75653	13.3653	4.01799	1.70923	TRUE	TRUE	UPStatBio
ENSG00000213145.10	CRIP1	0.0568002	0.183516	3.62843	1.68116	3.1404	0.893306	1.70586	FALSE	TRUE	unSig
ENSG00000169508.7	GPR183	0.0602649	0.188559	3.53008	5.52561	0.559376	0.102544	1.70287	FALSE	TRUE	unSig
ENSG00000124635.8	HIST1H2BJ	0.0759494	0.21027	3.14952	1.95252	11.0243	3.3219	1.70084	FALSE	TRUE	unSig
ENSG00000165434.8	PGM2L1	4.87e-05	0.00863309	16.4982	1.39397	16.1073	4.89417	1.69833	TRUE	TRUE	UPStatBio
ENSG00000198691.13	ABCA4	0.138401	0.280212	2.19565	1.66648	1.40035	0.363051	1.69606	FALSE	TRUE	unSig
ENSG00000143443.10	C1orf56	0.0197849	0.104756	5.43078	1.51327	8.7378	2.65716	1.6805	FALSE	TRUE	unSig
ENSG00000131152.4	AC010531.1	0.0574689	0.184686	3.60897	1.99983	2.10581	0.591395	1.67373	FALSE	TRUE	unSig
ENSG00000134986.13	NREP	1.83e-05	0.00863309	18.3546	1.3675	120.331	37.7017	1.67169	TRUE	TRUE	UPStatBio
ENSG00000197191.6	CYSRT1	0.0348361	0.143686	4.45319	1.91014	1.4628	0.390697	1.67123	FALSE	TRUE	unSig
ENSG00000149380.12	P4HA3	0.000148284	0.0114898	14.3939	1.38952	24.779	7.72658	1.66848	TRUE	TRUE	UPStatBio
ENSG00000125531.7	FNDC11	0.0328374	0.138955	4.55423	2.06516	0.655732	0.138126	1.66615	FALSE	TRUE	unSig
ENSG00000122477.12	LRRC39	0.0125606	0.0815076	6.22996	1.69199	1.65711	0.456836	1.65788	FALSE	TRUE	unSig
ENSG00000268533.1	AC003002.2	0.185269	0.319742	1.75484	7.27985	4.72256	1.42899	1.65722	FALSE	TRUE	unSig
ENSG00000169105.7	CHST14	0.000691787	0.018773	11.5112	1.44794	21.6998	6.81317	1.6569	TRUE	TRUE	UPStatBio
ENSG00000086991.13	NOX4	0.00106001	0.0230034	10.7197	1.3808	26.6927	8.48312	1.64227	TRUE	TRUE	UPStatBio
ENSG00000171631.14	P2RY6	0.000641074	0.0187485	11.6528	1.35164	7.28421	2.27139	1.63871	TRUE	TRUE	UPStatBio
ENSG00000120324.9	PCDHB10	0.00533663	0.0519401	7.76168	1.93799	0.894129	0.219281	1.63861	FALSE	TRUE	unSig
ENSG00000005102.13	MEOX1	0.0678476	0.199552	3.33434	1.81983	2.80286	0.838968	1.62833	FALSE	TRUE	unSig
ENSG00000132881.12	CPLANE2	0.054305	0.18001	3.7033	1.62169	5.39162	1.67834	1.6267	FALSE	TRUE	unSig
ENSG00000160325.14	CACFD1	0.00142856	0.0267665	10.1686	1.37267	11.6659	3.71235	1.62585	TRUE	TRUE	UPStatBio
ENSG00000101333.16	PLCB4	0.0789336	0.213299	3.08672	1.98103	1.45824	0.406822	1.62037	FALSE	TRUE	unSig
ENSG00000165272.16	AQP3	0.0654496	0.19545	3.39361	2.74878	0.835343	0.204375	1.61965	FALSE	TRUE	unSig
ENSG00000091622.16	PITPNM3	0.0178454	0.0987481	5.61126	2.57647	0.601155	0.128583	1.61701	FALSE	TRUE	unSig
ENSG00000204160.12	ZDHHC18	0.000842736	0.0205743	11.1447	1.33466	30.0575	9.73921	1.6159	TRUE	TRUE	UPStatBio
ENSG00000261150.2	EPPK1	0.00445165	0.0474369	8.08974	2.74843	0.638438	0.141918	1.60996	TRUE	TRUE	UPStatBio
ENSG00000139946.10	PELI2	0.00064642	0.0187485	11.6373	1.27381	14.4853	4.67849	1.60989	TRUE	TRUE	UPStatBio
ENSG00000142530.11	FAM71E1	0.0392271	0.152095	4.25101	1.57338	1.52387	0.433506	1.60586	FALSE	TRUE	unSig
ENSG00000185614.6	INKA1	0.0382712	0.150385	4.29293	1.45281	1.94843	0.573652	1.60445	FALSE	TRUE	unSig
ENSG00000173281.5	PPP1R3B	8.41e-05	0.00926095	15.4627	1.25685	18.1979	5.93068	1.60128	TRUE	TRUE	UPStatBio
ENSG00000204291.11	COL15A1	0.0500429	0.172339	3.84002	1.68026	1.8212	0.53525	1.59661	FALSE	TRUE	unSig
ENSG00000179168.15	GGN	0.0411419	0.156012	4.17016	1.80954	4.16208	1.3121	1.59371	FALSE	TRUE	unSig
ENSG00000145244.12	CORIN	0.0242007	0.117775	5.08019	1.61117	1.36915	0.388204	1.58943	FALSE	TRUE	unSig
ENSG00000160472.5	TMEM190	0.158021	0.29854	1.99306	1.34084	2.26189	0.68502	1.58914	FALSE	TRUE	unSig
ENSG00000049089.15	COL9A2	0.100032	0.239122	2.70503	1.51125	0.755451	0.184912	1.58617	FALSE	TRUE	unSig
ENSG00000173080.5	RXFP4	0.0562416	0.182775	3.64489	2.15861	0.733554	0.17775	1.58549	FALSE	TRUE	unSig
ENSG00000255439.6	AC135050.2	0.0969977	0.235935	2.75423	2.45408	7.99419	2.5982	1.58489	FALSE	TRUE	unSig
ENSG00000284874.1	AC000093.1	0.113029	0.254503	2.51135	2.4281	0.501456	0.101036	1.58101	FALSE	TRUE	unSig
ENSG00000177025.3	C19orf18	0.0234342	0.115951	5.13603	1.3413	2.78909	0.866075	1.58041	FALSE	TRUE	unSig
ENSG00000157570.12	TSPAN18	0.157556	0.298252	1.99753	1.84193	0.432017	0.0779591	1.57993	FALSE	TRUE	unSig
ENSG00000105767.3	CADM4	0.0366162	0.147048	4.36818	1.36924	4.69042	1.50747	1.57536	FALSE	TRUE	unSig
ENSG00000104967.7	NOVA2	0.015542	0.0912692	5.85397	1.24656	3.75775	1.19641	1.57324	FALSE	TRUE	unSig
ENSG00000256514.1	AP003419.1	0.41631	0.515214	0.660708	18.8963	17.2024	5.71959	1.57198	FALSE	TRUE	unSig
ENSG00000165917.10	RAPSN	0.0555275	0.181485	3.66618	2.22398	0.604544	0.137171	1.57076	FALSE	TRUE	unSig
ENSG00000143512.13	HHIPL2	0.165259	0.304945	1.92543	1.38068	1.23394	0.349212	1.57022	FALSE	TRUE	unSig
ENSG00000101210.12	EEF1A2	0.082812	0.218558	3.00883	1.26506	1.09894	0.304026	1.56924	FALSE	TRUE	unSig
ENSG00000185442.13	FAM174B	0.181114	0.316607	1.78846	1.42568	1.58478	0.472781	1.5565	FALSE	TRUE	unSig
ENSG00000177875.5	CCDC184	0.0301232	0.132568	4.70225	1.99729	0.551519	0.12156	1.55611	FALSE	TRUE	unSig
ENSG00000060491.16	OGFR	3.82e-05	0.00863309	16.9604	1.19063	31.8539	10.7675	1.55597	TRUE	TRUE	UPStatBio
ENSG00000007516.13	BAIAP3	0.0669967	0.197924	3.35511	2.18152	1.12321	0.319819	1.54283	FALSE	TRUE	unSig
ENSG00000167460.17	TPM4	8.56e-06	0.00863309	19.808	1.13123	1018.54	350.732	1.53778	TRUE	TRUE	UPStatBio
ENSG00000205923.3	CEMP1	0.264752	0.380605	1.24374	8.25901	2.73424	0.881376	1.53009	FALSE	TRUE	unSig
ENSG00000089163.4	SIRT4	0.0659251	0.196219	3.38167	1.88681	3.1985	1.04434	1.52729	FALSE	TRUE	unSig
ENSG00000100628.12	ASB2	0.0607981	0.189288	3.51548	1.62432	1.76994	0.549344	1.52594	FALSE	TRUE	unSig
ENSG00000183098.11	GPC6	0.000688508	0.0187574	11.52	1.21507	4.44282	1.48074	1.52299	TRUE	TRUE	UPStatBio
ENSG00000167964.13	RAB26	0.044651	0.162428	4.03177	1.73195	1.83246	0.573608	1.52046	FALSE	TRUE	unSig
ENSG00000221869.5	CEBPD	5.51e-05	0.00863309	16.2629	1.15977	269.084	94.129	1.51435	TRUE	TRUE	UPStatBio
ENSG00000114115.10	RBP1	0.0176044	0.0978439	5.63509	1.32693	7.8359	2.68398	1.51125	FALSE	TRUE	unSig
ENSG00000008323.15	PLEKHG6	0.0495844	0.171383	3.85546	1.58106	1.87467	0.593691	1.50925	FALSE	TRUE	unSig
ENSG00000124103.9	FAM209A	0.112807	0.254295	2.51445	3.95863	0.87462	0.2425	1.50874	FALSE	TRUE	unSig
ENSG00000188582.9	PAQR9	0.0337856	0.141457	4.50552	2.29036	0.593966	0.144961	1.50231	FALSE	TRUE	unSig
ENSG00000175489.10	LRRC25	0.0617444	0.190164	3.4899	5.3624	0.347663	0.0586772	1.49632	FALSE	TRUE	unSig
ENSG00000100197.22	CYP2D6	0.0296118	0.131275	4.73169	1.48662	1.06797	0.313995	1.49632	FALSE	TRUE	unSig
ENSG00000084628.10	NKAIN1	0.0287094	0.129077	4.78495	1.20682	4.14661	1.40796	1.49372	FALSE	TRUE	unSig
ENSG00000205456.11	TP53TG3D	0.0306523	0.133614	4.67233	1.81867	2.61052	0.872592	1.47866	FALSE	TRUE	unSig
ENSG00000241563.3	CORT	0.140838	0.282471	2.16877	5.95803	0.897625	0.259015	1.47445	FALSE	TRUE	unSig
ENSG00000188707.6	ZBED6CL	0.344435	0.44971	0.893855	1.93499	3.33818	1.13989	1.47143	FALSE	TRUE	unSig
ENSG00000149050.10	ZNF214	0.129676	0.271816	2.29638	1.5192	2.1816	0.723818	1.46965	FALSE	TRUE	unSig
ENSG00000275993.3	SIK1B	0.0010816	0.0232896	10.6824	1.16795	3.08279	1.05187	1.46631	TRUE	TRUE	UPStatBio
ENSG00000185338.5	SOCS1	0.000151825	0.0116318	14.3494	1.09916	29.7224	10.7046	1.46476	TRUE	TRUE	UPStatBio
ENSG00000123739.11	PLA2G12A	0.00236067	0.0339931	9.24556	1.17394	13.1581	4.72252	1.45902	TRUE	TRUE	UPStatBio
ENSG00000179546.4	HTR1D	0.0288331	0.129186	4.77755	2.25691	0.52636	0.128042	1.45769	FALSE	TRUE	unSig
ENSG00000151790.9	TDO2	0.156173	0.297153	2.0109	5.14024	1.49507	0.481365	1.4561	FALSE	TRUE	unSig
ENSG00000131409.13	LRRC4B	0.0262836	0.122966	4.93726	2.67477	0.484979	0.113251	1.45583	FALSE	TRUE	unSig
ENSG00000181274.7	FRAT2	0.00143592	0.0268354	10.1591	1.10435	6.70549	2.3881	1.45165	TRUE	TRUE	UPStatBio
ENSG00000198028.4	ZNF560	0.0341303	0.142147	4.48817	1.52095	1.0276	0.312851	1.44956	FALSE	TRUE	unSig
ENSG00000183888.4	SRARP	0.0287252	0.129077	4.78401	5.38946	0.264089	0.0333811	1.44873	FALSE	TRUE	unSig
ENSG00000188501.11	LCTL	0.560376	0.641997	0.339054	2.15629	5.05894	1.79099	1.44793	FALSE	TRUE	unSig
ENSG00000149591.17	TAGLN	0.000553492	0.0182311	11.9262	1.07283	1230.29	451.072	1.44737	TRUE	TRUE	UPStatBio
ENSG00000185245.8	GP1BA	0.0523496	0.176454	3.76456	2.78805	0.746635	0.210715	1.44615	FALSE	TRUE	unSig
ENSG00000133069.17	TMCC2	0.00729344	0.0605815	7.19924	1.28993	1.79433	0.597866	1.44066	FALSE	TRUE	unSig
ENSG00000082497.12	SERTAD4	0.0373318	0.148332	4.33521	1.2779	4.19624	1.48286	1.44054	FALSE	TRUE	unSig
ENSG00000247315.4	ZCCHC3	3.07e-05	0.00863309	17.3723	1.01097	24.0069	8.7921	1.43885	TRUE	TRUE	UPStatBio
ENSG00000167874.7	TMEM88	0.0925583	0.230428	2.82931	1.30472	2.30562	0.787644	1.43835	FALSE	TRUE	unSig
ENSG00000132003.9	ZSWIM4	1.27e-05	0.00863309	19.0619	1.01182	38.5858	14.2112	1.43466	TRUE	TRUE	UPStatBio
ENSG00000077264.15	PAK3	0.000811319	0.0200903	11.2152	1.00768	13.4497	4.92582	1.43083	TRUE	TRUE	UPStatBio
ENSG00000184903.9	IMMP2L	0.268816	0.384059	1.22278	1.66963	12.3448	4.51882	1.42995	FALSE	TRUE	unSig
ENSG00000120328.6	PCDHB12	0.0288435	0.12919	4.77693	2.33989	0.32964	0.0595308	1.42929	FALSE	TRUE	unSig
ENSG00000074590.13	NUAK1	0.00135806	0.0261559	10.2619	1.02015	35.4544	13.1131	1.42807	TRUE	TRUE	UPStatBio
ENSG00000254221.2	PCDHGB1	0.032164	0.137363	4.58973	2.20079	1.13031	0.357548	1.42702	FALSE	TRUE	unSig
ENSG00000142178.9	SIK1	0.266214	0.381679	1.23615	1.02154	2.80596	0.98145	1.42605	FALSE	TRUE	unSig
ENSG00000116106.12	EPHA4	0.0582602	0.185554	3.58623	1.32197	4.09192	1.46043	1.42567	FALSE	TRUE	unSig
ENSG00000212123.4	PRR22	0.0228294	0.114169	5.18144	1.17974	1.48952	0.493834	1.42046	FALSE	TRUE	unSig
ENSG00000184481.17	FOXO4	0.00657092	0.0577067	7.38667	1.11492	5.95181	2.16514	1.41776	FALSE	TRUE	unSig
ENSG00000059804.16	SLC2A3	4.37e-05	0.00863309	16.7014	0.979226	119.934	44.8519	1.41699	TRUE	TRUE	UPStatBio
ENSG00000101825.8	MXRA5	0.0327415	0.138804	4.55924	4.80608	0.33012	0.0611316	1.4165	FALSE	TRUE	unSig
ENSG00000099953.10	MMP11	0.0222392	0.112809	5.22697	1.2036	4.12768	1.48796	1.41269	FALSE	TRUE	unSig
ENSG00000197977.4	ELOVL2	0.0151263	0.0900628	5.9017	1.53949	0.587715	0.161148	1.39694	FALSE	TRUE	unSig
ENSG00000230561.4	CCDC192	0.191791	0.32502	1.7038	1.70583	2.48392	0.882266	1.39538	FALSE	TRUE	unSig
ENSG00000113212.7	PCDHB7	0.00750848	0.0616095	7.14711	1.4317	0.990212	0.317473	1.38486	FALSE	TRUE	unSig
ENSG00000254726.3	MEX3A	0.00121458	0.0246598	10.468	1.08431	3.63869	1.33193	1.38457	TRUE	TRUE	UPStatBio
ENSG00000175463.12	TBC1D10C	0.369825	0.473365	0.804251	5.76863	1.20997	0.402326	1.38284	FALSE	TRUE	unSig
ENSG00000172366.20	MCRIP2	0.00511289	0.0508611	7.83907	1.02357	31.4927	12.0262	1.38146	FALSE	TRUE	unSig
ENSG00000232859.9	LYRM9	0.0180065	0.099086	5.59551	1.07789	5.27886	1.96559	1.38075	FALSE	TRUE	unSig
ENSG00000204611.7	ZNF616	0.0160744	0.093148	5.79472	1.07664	6.41848	2.40336	1.38067	FALSE	TRUE	unSig
ENSG00000111859.17	NEDD9	0.00716417	0.0600438	7.23134	0.943431	6.57195	2.46936	1.3767	FALSE	TRUE	unSig
ENSG00000156463.18	SH3RF2	0.000918018	0.0214824	10.986	0.905379	22.7978	8.74098	1.37293	TRUE	TRUE	UPStatBio
ENSG00000277758.4	FO681492.1	0.0253997	0.120871	4.99643	1.15971	2.10483	0.751435	1.3727	FALSE	TRUE	unSig
ENSG00000168273.8	SMIM4	0.169652	0.308452	1.88602	1.52102	32.6791	12.5721	1.37112	FALSE	TRUE	unSig
ENSG00000223510.6	CDRT15	0.153689	0.294757	2.03524	2.29269	3.28019	1.20843	1.36927	FALSE	TRUE	unSig
ENSG00000174292.12	TNK1	0.110458	0.252136	2.54765	1.08468	1.54266	0.536806	1.36711	FALSE	TRUE	unSig
ENSG00000188404.10	SELL	0.170024	0.308684	1.88273	0.89693	0.748335	0.229445	1.3646	FALSE	TRUE	unSig
ENSG00000169991.11	IFFO2	0.0118149	0.0789575	6.33844	1.19468	24.7081	9.56269	1.36031	FALSE	TRUE	unSig
ENSG00000175591.11	P2RY2	0.0066222	0.0578275	7.37269	1.1567	2.01338	0.723427	1.35984	FALSE	TRUE	unSig
ENSG00000177839.7	PCDHB9	0.391579	0.493101	0.734033	1.56755	0.723449	0.220978	1.3592	FALSE	TRUE	unSig
ENSG00000119508.18	NR4A3	0.00262913	0.0359548	9.04848	1.13211	1.18782	0.402017	1.35912	TRUE	TRUE	UPStatBio
ENSG00000125388.20	GRK4	0.0133599	0.0839428	6.12082	1.01119	6.88797	2.62575	1.35822	FALSE	TRUE	unSig
ENSG00000086062.12	B4GALT1	3.92e-06	0.0061635	21.3017	0.925599	218.788	85.4202	1.35585	TRUE	TRUE	UPStatBio
ENSG00000168124.2	OR1F1	0.203389	0.333341	1.61787	1.16283	0.722378	0.222261	1.35157	FALSE	TRUE	unSig
ENSG00000285938.1	AC072022.2	0.0450307	0.163226	4.01749	1.04535	1.64408	0.585353	1.34755	FALSE	TRUE	unSig
ENSG00000008517.16	IL32	0.00060454	0.0186892	11.7619	0.928627	220.053	86.605	1.34432	TRUE	TRUE	UPStatBio
ENSG00000114737.15	CISH	0.0244048	0.118335	5.06564	1.60184	1.3215	0.461859	1.33913	FALSE	TRUE	unSig
ENSG00000164690.8	SHH	0.249775	0.368654	1.32456	1.5717	0.545679	0.155228	1.33903	FALSE	TRUE	unSig
ENSG00000148677.6	ANKRD1	4.05e-05	0.00863309	16.8465	0.863787	64.6243	25.4911	1.33867	TRUE	TRUE	UPStatBio
ENSG00000135048.14	CEMIP2	3.56e-05	0.00863309	17.0949	0.871443	171.975	68.0204	1.33688	TRUE	TRUE	UPStatBio
ENSG00000253731.2	PCDHGA6	0.00812982	0.0642123	7.00465	1.01872	4.67775	1.79288	1.33575	FALSE	TRUE	unSig
ENSG00000143367.16	TUFT1	0.00178925	0.0300746	9.75408	0.960346	12.0024	4.69619	1.33533	TRUE	TRUE	UPStatBio
ENSG00000011590.14	ZBTB32	1	1	-0.362374	6.91314	3.58211	1.36035	1.33422	FALSE	TRUE	unSig
ENSG00000270885.2	RASL10B	0.411755	0.51067	0.673728	2.96673	0.831364	0.270065	1.33157	FALSE	TRUE	unSig
ENSG00000197506.8	SLC28A3	0.174815	0.311709	1.84116	1.69289	0.529026	0.150269	1.32964	FALSE	TRUE	unSig
ENSG00000113946.3	CLDN16	0.13116	0.272983	2.27872	0.981306	3.10455	1.17509	1.32952	FALSE	TRUE	unSig
ENSG00000111907.21	TPD52L1	0.0179339	0.0988647	5.60259	1.23193	7.01138	2.73503	1.32676	FALSE	TRUE	unSig
ENSG00000173269.14	MMRN2	0.040963	0.155681	4.17754	1.24608	2.37143	0.886773	1.32456	FALSE	TRUE	unSig
ENSG00000129422.14	MTUS1	0.355465	0.460032	0.85385	2.20944	1.69442	0.616722	1.32403	FALSE	TRUE	unSig
ENSG00000198520.12	ARMH1	0.113084	0.254503	2.51058	2.5349	4.55803	1.76157	1.3232	FALSE	TRUE	unSig
ENSG00000285188.1	AC008397.2	0.00293624	0.0379636	8.84667	9.47197	0.150058	0	1.32226	TRUE	TRUE	UPStatBio
ENSG00000180592.17	SKIDA1	0.320113	0.428435	0.988483	2.3892	0.821185	0.268933	1.32013	FALSE	TRUE	unSig
ENSG00000204580.13	DDR1	0.00155824	0.0281322	10.0084	0.967276	57.71	23.0557	1.31995	TRUE	TRUE	UPStatBio
ENSG00000176907.5	TCIM	2.08e-05	0.00863309	18.1177	0.81397	74.2878	29.7008	1.31971	TRUE	TRUE	UPStatBio
ENSG00000196296.13	ATP2A1	0.0792966	0.213606	3.07926	1.15275	2.83744	1.07697	1.31948	FALSE	TRUE	unSig
ENSG00000267645.5	AC105052.3	0.233632	0.355363	1.41861	1.10791	8.70705	3.42992	1.31903	FALSE	TRUE	unSig
ENSG00000183208.12	GDPGP1	0.0988522	0.238162	2.72397	1.25382	2.99665	1.1417	1.31839	FALSE	TRUE	unSig
ENSG00000256771.4	ZNF253	0.021307	0.109838	5.30151	1.10884	6.90058	2.70716	1.31836	FALSE	TRUE	unSig
ENSG00000285130.2	AL358113.1	0.403291	0.503551	0.698492	18.1507	3.35597	1.28651	1.31763	FALSE	TRUE	unSig
ENSG00000115598.10	IL1RL2	0.0337844	0.141457	4.50558	1.54388	1.90906	0.70607	1.31754	FALSE	TRUE	unSig
ENSG00000104081.14	BMF	0.0192286	0.103031	5.4806	1.13156	9.30418	3.67652	1.31625	FALSE	TRUE	unSig
ENSG00000211455.8	STK38L	0.00097572	0.0222048	10.8731	0.919328	47.9953	19.2295	1.31509	TRUE	TRUE	UPStatBio
ENSG00000058091.17	CDK14	0.000624008	0.0186892	11.703	0.849487	30.6887	12.288	1.31345	TRUE	TRUE	UPStatBio
ENSG00000107796.13	ACTA2	0.000537001	0.0181666	11.9826	0.850436	407.072	163.88	1.31212	TRUE	TRUE	UPStatBio
ENSG00000203618.5	GP1BB	0.0277824	0.126939	4.84152	1.21981	2.90965	1.11244	1.31168	FALSE	TRUE	unSig
ENSG00000127774.7	EMC6	0.000597218	0.0186892	11.7846	0.870829	83.7236	33.7296	1.30907	TRUE	TRUE	UPStatBio
ENSG00000138623.10	SEMA7A	1.5e-05	0.00863309	18.7421	0.831473	71.368	28.799	1.30628	TRUE	TRUE	UPStatBio
ENSG00000134955.11	SLC37A2	0.00187185	0.0307547	9.67114	0.893414	5.37539	2.11531	1.30545	TRUE	TRUE	UPStatBio
ENSG00000128567.17	PODXL	0.00186921	0.0307477	9.67373	0.859623	13.5749	5.4494	1.30113	TRUE	TRUE	UPStatBio
ENSG00000170153.11	RNF150	0.0282879	0.128113	4.81043	2.66427	0.286857	0.0571515	1.29964	FALSE	TRUE	unSig
ENSG00000112561.18	TFEB	0.00514353	0.0510366	7.82827	0.916126	5.36565	2.12132	1.29898	FALSE	TRUE	unSig
ENSG00000254732.1	AP001931.1	0.250532	0.369313	1.32033	0.769774	1.82832	0.687424	1.29213	FALSE	TRUE	unSig
ENSG00000065320.9	NTN1	0.00823215	0.0646772	6.98226	1.2525	0.732293	0.239979	1.29164	FALSE	TRUE	unSig
ENSG00000255104.8	AC005324.4	0.231081	0.353297	1.43419	7.5979	1.25873	0.455104	1.29143	FALSE	TRUE	unSig
ENSG00000270757.1	HSPE1-MOB4	0.371896	0.475429	0.797318	1.09342	9.20143	3.70757	1.28858	FALSE	TRUE	unSig
ENSG00000010327.10	STAB1	0.124985	0.267022	2.35372	2.41065	0.265937	0.0499266	1.28734	FALSE	TRUE	unSig
ENSG00000110436.13	SLC1A2	0.020875	0.108093	5.3372	1.32439	1.52178	0.565585	1.28489	FALSE	TRUE	unSig
ENSG00000170412.18	GPRC5C	0.00138046	0.0263968	10.2317	0.840128	9.36022	3.79422	1.28054	TRUE	TRUE	UPStatBio
ENSG00000107968.10	MAP3K8	0.00155066	0.0280717	10.0174	0.906911	21.1675	8.68007	1.27635	TRUE	TRUE	UPStatBio
ENSG00000174500.13	GCSAM	0.0904008	0.228132	2.86722	1.67796	3.46479	1.37697	1.27117	FALSE	TRUE	unSig
ENSG00000169242.12	EFNA1	0.120495	0.262678	2.41088	2.84769	1.4062	0.524279	1.27065	FALSE	TRUE	unSig
ENSG00000106976.20	DNM1	0.118458	0.260863	2.43759	1.55876	11.8186	4.84066	1.27044	FALSE	TRUE	unSig
ENSG00000125740.14	FOSB	0.00695234	0.0593316	7.28524	0.975823	3.30949	1.31441	1.26935	FALSE	TRUE	unSig
ENSG00000196557.13	CACNA1H	0.0187873	0.101687	5.52121	1.15926	1.66968	0.634214	1.26921	FALSE	TRUE	unSig
ENSG00000135436.8	FAM186B	0.253842	0.371586	1.30203	1.60735	1.48726	0.558684	1.26888	FALSE	TRUE	unSig
ENSG00000187664.9	HAPLN4	0.0422419	0.157839	4.12549	4.10288	0.190114	0.0205281	1.26725	FALSE	TRUE	unSig
ENSG00000198046.12	ZNF667	0.000795612	0.0200106	11.2514	0.803199	6.92723	2.82009	1.26694	TRUE	TRUE	UPStatBio
ENSG00000100360.15	IFT27	0.000615816	0.0186892	11.7275	0.815603	29.2084	12.0795	1.26686	TRUE	TRUE	UPStatBio
ENSG00000182902.14	SLC25A18	0.045758	0.164769	3.99048	0.955575	1.07677	0.389754	1.2647	FALSE	TRUE	unSig
ENSG00000166762.18	CATSPER2	0.18915	0.322864	1.72422	1.46805	3.00444	1.19253	1.26414	FALSE	TRUE	unSig
ENSG00000135299.17	ANKRD6	0.112048	0.253777	2.52509	1.19391	3.45346	1.37984	1.26378	FALSE	TRUE	unSig
ENSG00000063127.16	SLC6A16	0.0341634	0.142182	4.48651	0.979052	14.8186	6.12636	1.26065	FALSE	TRUE	unSig
ENSG00000139597.18	N4BP2L1	0.0274013	0.125939	4.86535	1.13428	3.58665	1.43954	1.25981	FALSE	TRUE	unSig
ENSG00000179859.9	RNF227	0.0287963	0.129166	4.77975	1.05865	1.57998	0.602968	1.25691	FALSE	TRUE	unSig
ENSG00000006638.11	TBXA2R	0.00661589	0.0578259	7.3744	0.88181	3.44228	1.39139	1.24802	FALSE	TRUE	unSig
ENSG00000162994.16	CLHC1	0.00672208	0.0582206	7.34577	0.77837	24.5567	10.2816	1.24796	FALSE	TRUE	unSig
ENSG00000259040.5	BLOC1S5-TXNDC5	0.229661	0.352174	1.44296	10.7012	0.754839	0.260432	1.24593	FALSE	TRUE	unSig
ENSG00000164251.5	F2RL1	0.00246269	0.0347054	9.16811	0.838248	108.446	45.6751	1.24567	TRUE	TRUE	UPStatBio
ENSG00000147003.7	CLTRN	0.125399	0.267222	2.34856	0.992807	0.794692	0.278255	1.24203	FALSE	TRUE	unSig
ENSG00000087076.9	HSD17B14	0.125843	0.267648	2.34305	2.7167	2.10884	0.834566	1.24092	FALSE	TRUE	unSig
ENSG00000177943.14	MAMDC4	0.149118	0.28994	2.08125	1.35778	6.23677	2.58749	1.23749	FALSE	TRUE	unSig
ENSG00000283486.2	FAM95C	0.00412225	0.0458231	8.22916	0.851004	6.09201	2.5326	1.23392	TRUE	TRUE	UPStatBio
ENSG00000213799.13	ZNF845	0.000663513	0.0187485	11.5888	0.771591	3.96931	1.63202	1.23233	TRUE	TRUE	UPStatBio
ENSG00000172426.16	RSPH9	0.0832562	0.219315	3.00016	1.38138	0.76604	0.268869	1.23133	FALSE	TRUE	unSig
ENSG00000225614.3	ZNF469	5.68e-05	0.00863309	16.2058	0.793073	4.55456	1.88342	1.23065	TRUE	TRUE	UPStatBio
ENSG00000173334.4	TRIB1	0.000148302	0.0114898	14.3936	0.742787	36.3262	15.4335	1.2296	TRUE	TRUE	UPStatBio
ENSG00000196284.16	SUPT3H	0.00156008	0.0281322	10.0063	0.727081	16.7071	7.07638	1.22775	TRUE	TRUE	UPStatBio
ENSG00000126016.15	AMOT	0.0462242	0.165507	3.9734	1.03768	3.68663	1.5169	1.22769	FALSE	TRUE	unSig
ENSG00000101605.12	MYOM1	0.248433	0.367715	1.3321	1.37305	1.37486	0.530109	1.22691	FALSE	TRUE	unSig
ENSG00000169067.4	ACTBL2	0.051073	0.174355	3.80588	1.48554	2.44747	0.988434	1.22681	FALSE	TRUE	unSig
ENSG00000163431.13	LMOD1	0.00122382	0.0247386	10.454	0.797897	6.00151	2.50854	1.22592	TRUE	TRUE	UPStatBio
ENSG00000141434.12	MEP1B	0.169303	0.308301	1.8891	1.02958	5.07765	2.11487	1.22508	FALSE	TRUE	unSig
ENSG00000233198.3	RNF224	0.118991	0.261539	2.43055	1.34084	0.455155	0.137674	1.2239	FALSE	TRUE	unSig
ENSG00000146374.14	RSPO3	0.0989401	0.238236	2.72255	0.826369	1.17832	0.447822	1.22247	FALSE	TRUE	unSig
ENSG00000142609.18	CFAP74	0.27687	0.390575	1.18239	19.1588	6.31947	2.65163	1.22217	FALSE	TRUE	unSig
ENSG00000256188.3	TAS2R30	0.113348	0.254913	2.50691	2.01116	0.520957	0.166304	1.22142	FALSE	TRUE	unSig
ENSG00000112378.12	PERP	2.7e-05	0.00863309	17.6171	0.701379	53.9808	23.1219	1.21963	TRUE	TRUE	UPStatBio
ENSG00000266714.9	MYO15B	0.0954173	0.234021	2.78052	0.809165	6.16023	2.59845	1.21408	FALSE	TRUE	unSig
ENSG00000282988.2	AL031777.3	0.020073	0.105397	5.40553	1.0761	4.67377	1.95776	1.21405	FALSE	TRUE	unSig
ENSG00000123268.9	ATF1	0.00333536	0.0403132	8.61429	0.772147	25.958	11.1458	1.21234	TRUE	TRUE	UPStatBio
ENSG00000106799.13	TGFBR1	0.000227879	0.0133333	13.586	0.694375	39.4676	16.9899	1.21117	TRUE	TRUE	UPStatBio
ENSG00000105122.13	RASAL3	0.0605896	0.188913	3.52117	1.79777	0.399924	0.116025	1.21051	FALSE	TRUE	unSig
ENSG00000261611.6	AC010547.4	0.218307	0.343616	1.51547	1.23603	0.5973	0.201405	1.21008	FALSE	TRUE	unSig
ENSG00000042493.16	CAPG	0.0241771	0.117775	5.08188	0.863362	11.0069	4.70469	1.20894	FALSE	TRUE	unSig
ENSG00000111057.11	KRT18	4.62e-05	0.00863309	16.5981	0.727735	153.978	66.6077	1.20774	TRUE	TRUE	UPStatBio
ENSG00000178078.11	STAP2	0.00946683	0.0697213	6.73257	0.686842	7.93049	3.38591	1.20395	FALSE	TRUE	unSig
ENSG00000181804.15	SLC9A9	0.124193	0.266376	2.36363	0.705211	2.61294	1.08133	1.19944	FALSE	TRUE	unSig
ENSG00000206052.11	DOK6	0.322855	0.430934	0.977345	0.488377	0.288724	0.0693852	1.19844	FALSE	TRUE	unSig
ENSG00000166741.7	NNMT	0.000394759	0.0160531	12.5568	0.734474	327.602	142.702	1.19837	TRUE	TRUE	UPStatBio
ENSG00000156966.7	B3GNT7	0.0427541	0.158565	4.1051	0.995188	0.670344	0.235946	1.19727	FALSE	TRUE	unSig
ENSG00000092068.20	SLC7A8	0.210335	0.33821	1.56912	1.19359	1.18201	0.459334	1.19663	FALSE	TRUE	unSig
ENSG00000105639.18	JAK3	0.000631057	0.0187385	11.6821	0.737801	5.77103	2.46175	1.19648	TRUE	TRUE	UPStatBio
ENSG00000173621.9	LRFN4	0.0141893	0.0869096	6.01443	0.901388	75.8718	33.058	1.19611	FALSE	TRUE	unSig
ENSG00000118420.17	UBE3D	0.0501879	0.172585	3.83517	0.941364	5.60697	2.3958	1.19323	FALSE	TRUE	unSig
ENSG00000167701.14	GPT	0.0344919	0.142947	4.47015	0.783225	1.97871	0.80921	1.193	FALSE	TRUE	unSig
ENSG00000258465.8	AL139011.2	1	1	-0.571219	17.9419	0.999112	0.381421	1.19097	FALSE	TRUE	unSig
ENSG00000110169.11	HPX	0.0381292	0.150133	4.29925	0.785073	7.2398	3.11779	1.18967	FALSE	TRUE	unSig
ENSG00000254245.2	PCDHGA3	0.00155501	0.0281139	10.0123	0.760568	4.2547	1.8127	1.18696	TRUE	TRUE	UPStatBio
ENSG00000272674.3	PCDHB16	0.0726546	0.205907	3.222	1.47459	0.905957	0.34185	1.18694	FALSE	TRUE	unSig
ENSG00000185267.10	CDNF	0.0673861	0.198733	3.34557	0.767017	3.11593	1.31511	1.18432	FALSE	TRUE	unSig
ENSG00000138769.11	CDKL2	0.271254	0.386308	1.21039	2.40305	0.417975	0.127989	1.18392	FALSE	TRUE	unSig
ENSG00000092929.11	UNC13D	1	1	-0.0279524	2.7824	0.620773	0.218902	1.17643	FALSE	TRUE	unSig
ENSG00000039068.19	CDH1	0.280846	0.393343	1.16299	6.77237	0.44764	0.142885	1.17296	FALSE	TRUE	unSig
ENSG00000142303.14	ADAMTS10	0.00425121	0.0465652	8.17327	0.760735	11.2217	4.92182	1.17281	TRUE	TRUE	UPStatBio
ENSG00000089094.19	KDM2B	0.00159441	0.028443	9.96619	0.722433	23.9426	10.5743	1.17145	TRUE	TRUE	UPStatBio
ENSG00000284292.1	AC004922.1	0.145256	0.286527	2.12137	1.86171	2.64953	1.12205	1.16988	FALSE	TRUE	unSig
ENSG00000106004.5	HOXA5	0.101003	0.240118	2.68964	1.20768	1.98157	0.825286	1.1697	FALSE	TRUE	unSig
ENSG00000180758.12	GPR157	0.0776036	0.212064	3.11439	0.64444	5.09932	2.21196	1.16921	FALSE	TRUE	unSig
ENSG00000170345.10	FOS	0.00140091	0.0265526	10.2046	0.747157	24.314	10.7606	1.1686	TRUE	TRUE	UPStatBio
ENSG00000152527.14	PLEKHH2	0.184224	0.318979	1.76321	0.754219	0.628404	0.224729	1.1655	FALSE	TRUE	unSig
ENSG00000137193.14	PIM1	0.011236	0.0768292	6.4276	0.845701	13.0187	5.75647	1.16352	FALSE	TRUE	unSig
ENSG00000152076.18	CCDC74B	0.0871003	0.223916	2.92716	1.03652	3.71765	1.60562	1.16239	FALSE	TRUE	unSig
ENSG00000151632.17	AKR1C2	0.00626203	0.0568241	7.47331	0.769178	204.646	91.4074	1.16187	FALSE	TRUE	unSig
ENSG00000116285.13	ERRFI1	0.000143541	0.011411	14.4551	0.659624	52.2469	23.296	1.16184	TRUE	TRUE	UPStatBio
ENSG00000124249.7	KCNK15	0.0763351	0.210822	3.14125	4.85702	0.244801	0.0541265	1.16165	FALSE	TRUE	unSig
ENSG00000112038.18	OPRM1	0.0771929	0.211695	3.12304	0.988272	0.93075	0.361272	1.16	FALSE	TRUE	unSig
ENSG00000112852.7	PCDHB2	0.270408	0.385459	1.21468	0.633046	0.521256	0.178229	1.15891	FALSE	TRUE	unSig
ENSG00000204956.5	PCDHGA1	0.00826957	0.0647511	6.97414	0.917876	1.07912	0.428645	1.15734	FALSE	TRUE	unSig
ENSG00000164241.13	C5orf63	0.0855866	0.2223	2.95548	0.665965	3.06125	1.31973	1.15488	FALSE	TRUE	unSig
ENSG00000122863.6	CHST3	5.17e-05	0.00863309	16.3864	0.657779	11.0498	4.91394	1.153	TRUE	TRUE	UPStatBio
ENSG00000107957.16	SH3PXD2A	4.75e-05	0.00863309	16.5456	0.64974	43.3323	19.4345	1.15275	TRUE	TRUE	UPStatBio
ENSG00000144191.11	CNGA3	0.0778579	0.21228	3.10906	2.73085	0.411375	0.130031	1.15256	FALSE	TRUE	unSig
ENSG00000139266.6	2022-03-09	0.00234285	0.0339833	9.25944	0.66896	6.6362	2.93144	1.15193	TRUE	TRUE	UPStatBio
ENSG00000123095.6	BHLHE41	0.00979399	0.0711437	6.67199	0.812338	33.7792	15.1505	1.15154	FALSE	TRUE	unSig
ENSG00000165449.11	SLC16A9	0.04633	0.16555	3.96956	0.968302	0.971222	0.382233	1.15146	FALSE	TRUE	unSig
ENSG00000163806.16	SPDYA	0.34204	0.447839	0.902772	1.22382	1.44932	0.597774	1.1508	FALSE	TRUE	unSig
ENSG00000203805.10	PLPP4	0.00170148	0.0292855	9.84658	0.682397	15.8822	7.09969	1.15046	TRUE	TRUE	UPStatBio
ENSG00000284395.1	AL032819.3	0.168476	0.307524	1.89645	1.70011	0.759096	0.287275	1.14946	FALSE	TRUE	unSig
ENSG00000135083.15	CCNJL	0.0200181	0.105348	5.41031	0.92321	6.09514	2.6937	1.14896	FALSE	TRUE	unSig
ENSG00000137491.15	SLCO2B1	0.0195873	0.104188	5.44831	0.943842	8.86848	3.9482	1.14758	FALSE	TRUE	unSig
ENSG00000163975.12	MELTF	0.00421363	0.0462266	8.18938	0.789568	20.4649	9.18288	1.14754	TRUE	TRUE	UPStatBio
ENSG00000172404.5	DNAJB7	0.0924296	0.230428	2.83154	1.08057	0.486628	0.164945	1.14675	FALSE	TRUE	unSig
ENSG00000174236.4	REP15	0.119143	0.261665	2.42856	1.91413	3.57805	1.56189	1.14612	FALSE	TRUE	unSig
ENSG00000165359.15	INTS6L	0.00101039	0.0225985	10.8084	0.64789	5.50181	2.4313	1.14601	TRUE	TRUE	UPStatBio
ENSG00000086544.3	ITPKC	0.00100807	0.0225831	10.8127	0.663451	16.1693	7.25997	1.14438	TRUE	TRUE	UPStatBio
ENSG00000100490.9	CDKL1	0.155248	0.296084	2.01991	0.75535	4.74298	2.09358	1.14261	FALSE	TRUE	unSig
ENSG00000166704.11	ZNF606	0.00278044	0.0369574	8.94622	0.804204	8.96258	4.0063	1.14208	TRUE	TRUE	UPStatBio
ENSG00000248871.1	TNFSF12-TNFSF13	0.460479	0.554438	0.544731	0.798711	1.17452	0.47764	1.14171	FALSE	TRUE	unSig
ENSG00000172349.17	IL16	0.252378	0.370576	1.31009	2.90927	1.11387	0.45228	1.13614	FALSE	TRUE	unSig
ENSG00000203812.2	HIST2H2AA3	0.492387	0.583185	0.471307	0.995576	92.4081	42.0266	1.13485	FALSE	TRUE	unSig
ENSG00000153233.13	PTPRR	0.0238077	0.116782	5.10859	0.735282	2.34878	1.01528	1.13465	FALSE	TRUE	unSig
ENSG00000173267.14	SNCG	0.137135	0.27908	2.20982	2.10788	10.7533	4.84375	1.13445	FALSE	TRUE	unSig
ENSG00000163376.11	KBTBD8	0.00900148	0.0678758	6.82253	0.658378	12.959	5.85906	1.13189	FALSE	TRUE	unSig
ENSG00000025039.15	RRAGD	0.330856	0.43771	0.945543	1.71701	0.75667	0.291279	1.13054	FALSE	TRUE	unSig
ENSG00000189420.8	ZFP92	0.0170395	0.0961687	5.6923	1.53813	0.323696	0.0942447	1.12515	FALSE	TRUE	unSig
ENSG00000112294.13	ALDH5A1	0.0413055	0.156285	4.16344	1.02729	1.85566	0.797691	1.12337	FALSE	TRUE	unSig
ENSG00000171223.6	JUNB	0.000181359	0.0122678	14.015	0.628341	80.1109	36.7194	1.12333	TRUE	TRUE	UPStatBio
ENSG00000164849.10	GPR146	1	1	-0.586927	2.9061	1.961	0.846619	1.12249	FALSE	TRUE	unSig
ENSG00000172986.13	GXYLT2	0.000674901	0.0187485	11.5571	0.62632	43.1366	19.7785	1.12104	TRUE	TRUE	UPStatBio
ENSG00000173227.14	SYT12	0.0741026	0.20776	3.18972	0.697628	1.22174	0.507836	1.12069	FALSE	TRUE	unSig
ENSG00000169583.13	CLIC3	0.210529	0.338403	1.56779	1.82321	2.20199	0.958928	1.12028	FALSE	TRUE	unSig
ENSG00000085465.13	OVGP1	0.173516	0.311054	1.8523	0.828403	1.31909	0.553219	1.11933	FALSE	TRUE	unSig
ENSG00000132321.17	IQCA1	0.0743245	0.208046	3.18483	1.20929	0.990303	0.40241	1.11779	FALSE	TRUE	unSig
ENSG00000171992.13	SYNPO	0.00150985	0.0277181	10.0666	0.667588	72.4459	33.3427	1.1172	TRUE	TRUE	UPStatBio
ENSG00000144488.15	ESPNL	0.0288317	0.129186	4.77763	0.823617	1.6288	0.698876	1.11373	FALSE	TRUE	unSig
ENSG00000006740.17	ARHGAP44	0.0866614	0.223578	2.93532	0.911961	0.749659	0.292831	1.11298	FALSE	TRUE	unSig
ENSG00000138061.12	CYP1B1	0.00043132	0.0165224	12.3914	0.62677	216.241	99.9272	1.11291	TRUE	TRUE	UPStatBio
ENSG00000181284.3	TMEM102	0.00304975	0.03849	8.77746	0.71137	4.55622	2.05314	1.11272	TRUE	TRUE	UPStatBio
ENSG00000178860.8	MSC	0.000513255	0.0176649	12.0669	0.621	108.755	50.2851	1.11134	TRUE	TRUE	UPStatBio
ENSG00000171056.8	SOX7	0.0894778	0.226587	2.88374	5.3533	0.226838	0.051331	1.11087	FALSE	TRUE	unSig
ENSG00000178188.14	SH2B1	0.00188738	0.0307674	9.65596	0.664467	36.2847	16.7469	1.11084	TRUE	TRUE	UPStatBio
ENSG00000147614.4	ATP6V0D2	0.667488	0.739834	0.184554	2.71076	1.857	0.80751	1.10866	FALSE	TRUE	unSig
ENSG00000125246.15	CLYBL	0.205337	0.334596	1.604	0.622005	1.73373	0.752513	1.10499	FALSE	TRUE	unSig
ENSG00000189134.4	NKAPL	0.0136595	0.0848457	6.08163	0.652412	2.51664	1.11712	1.10424	FALSE	TRUE	unSig
ENSG00000158220.14	ESYT3	0.109904	0.25154	2.5556	0.958176	1.25886	0.533135	1.10182	FALSE	TRUE	unSig
ENSG00000178184.16	PARD6G	0.169585	0.308452	1.88661	0.613459	1.23637	0.523202	1.10054	FALSE	TRUE	unSig
ENSG00000178201.4	VN1R1	0.0439226	0.160857	4.05953	0.723475	1.06921	0.44541	1.10012	FALSE	TRUE	unSig
ENSG00000136002.19	ARHGEF4	0.0564688	0.182914	3.63817	0.733887	1.33657	0.571213	1.09778	FALSE	TRUE	unSig
ENSG00000100079.7	LGALS2	0.249435	0.368424	1.32647	3.61387	1.71855	0.751301	1.09505	FALSE	TRUE	unSig
ENSG00000153904.20	DDAH1	8.18e-05	0.00926095	15.5157	0.571424	68.3685	31.9703	1.0942	TRUE	TRUE	UPStatBio
ENSG00000136856.18	SLC2A8	0.00782605	0.0628031	7.07285	0.580701	16.6284	7.74043	1.0933	FALSE	TRUE	unSig
ENSG00000107562.16	CXCL12	3.62e-05	0.00863309	17.0619	0.635693	430.878	202.306	1.09036	TRUE	TRUE	UPStatBio
ENSG00000106823.12	ECM2	0.0605874	0.188913	3.52123	1.03106	4.2823	1.95826	1.09026	FALSE	TRUE	unSig
ENSG00000211445.12	GPX3	0.00331094	0.0401852	8.62768	0.637593	54.1275	25.3816	1.08957	TRUE	TRUE	UPStatBio
ENSG00000143786.8	CNIH3	0.000730905	0.0193425	11.409	0.63393	32.9201	15.428	1.08848	TRUE	TRUE	UPStatBio
ENSG00000196378.11	ZNF34	0.0237504	0.116585	5.11276	0.688915	2.41543	1.0845	1.08652	FALSE	TRUE	unSig
ENSG00000280893.1	AC009133.6	0.273877	0.388448	1.19722	13.0058	1.3927	0.603087	1.08615	FALSE	TRUE	unSig
ENSG00000167384.10	ZNF180	0.0246091	0.118821	5.05118	0.726108	7.13182	3.30846	1.08524	FALSE	TRUE	unSig
ENSG00000168209.5	DDIT4	9.75e-05	0.00965667	15.1846	0.598938	84.5717	39.8437	1.08391	TRUE	TRUE	UPStatBio
ENSG00000250510.8	GPR162	0.155582	0.296396	2.01665	0.81762	0.917617	0.380059	1.08391	FALSE	TRUE	unSig
ENSG00000108861.9	DUSP3	3.8e-05	0.00863309	16.9669	0.563333	76.8984	36.2529	1.08276	TRUE	TRUE	UPStatBio
ENSG00000089597.18	GANAB	4.25e-05	0.00863309	16.757	0.577239	215.909	101.919	1.08225	TRUE	TRUE	UPStatBio
ENSG00000102804.15	TSC22D1	0.000286955	0.0142624	13.1537	0.57807	136.623	64.5507	1.08052	TRUE	TRUE	UPStatBio
ENSG00000255872.3	AL138752.2	0.0968604	0.235803	2.75649	0.83384	5.98436	2.77989	1.07909	FALSE	TRUE	unSig
ENSG00000163590.14	PPM1L	0.0609247	0.189512	3.51203	0.840528	0.616839	0.239523	1.07814	FALSE	TRUE	unSig
ENSG00000204301.6	NOTCH4	0.0533888	0.17831	3.73171	0.904804	0.822997	0.33717	1.07813	FALSE	TRUE	unSig
ENSG00000274600.1	RIMBP3B	0.00872489	0.0665049	6.87829	8.26506	0.110848	0	1.07621	FALSE	TRUE	unSig
ENSG00000274810.4	NPHP3-ACAD11	0.494111	0.584777	0.467563	2.22459	4.46963	2.06852	1.07537	FALSE	TRUE	unSig
ENSG00000196209.13	SIRPB2	0.217926	0.343212	1.51798	0.965531	0.869373	0.360173	1.07488	FALSE	TRUE	unSig
ENSG00000158156.7	XKR8	0.000216521	0.0131113	13.682	0.570655	21.1393	9.98687	1.07426	TRUE	TRUE	UPStatBio
ENSG00000196605.7	ZNF846	0.064609	0.194139	3.41493	1.07305	12.7582	6.01002	1.07344	FALSE	TRUE	unSig
ENSG00000188042.8	ARL4C	0.000122584	0.0110381	14.7525	0.56719	22.0636	10.4339	1.07316	TRUE	TRUE	UPStatBio
ENSG00000170482.17	SLC23A1	0.237847	0.359089	1.39331	0.510236	0.620047	0.242346	1.07263	FALSE	TRUE	unSig
ENSG00000172339.10	ALG14	0.192393	0.325253	1.6992	1.60312	6.20311	2.9014	1.07043	FALSE	TRUE	unSig
ENSG00000136802.11	LRRC8A	1.27e-05	0.00863309	19.0544	0.555143	104.523	49.751	1.0695	TRUE	TRUE	UPStatBio
ENSG00000008382.15	MPND	0.100025	0.239122	2.70514	0.855997	14.0529	6.64721	1.06874	FALSE	TRUE	unSig
ENSG00000138316.11	ADAMTS14	0.00120436	0.0246402	10.4836	0.629886	5.48833	2.56848	1.0664	TRUE	TRUE	UPStatBio
ENSG00000116675.16	DNAJC6	1	1	-0.3001	2.21694	1.48073	0.655541	1.06501	FALSE	TRUE	unSig
ENSG00000048540.15	LMO3	0.450869	0.546312	0.568467	1.12347	2.95794	1.36241	1.06421	FALSE	TRUE	unSig
ENSG00000060656.20	PTPRU	0.0301834	0.132579	4.69882	0.809748	11.7186	5.55237	1.06413	FALSE	TRUE	unSig
ENSG00000171533.11	MAP6	0.0221735	0.112648	5.23212	0.854664	4.77918	2.2337	1.06402	FALSE	TRUE	unSig
ENSG00000163794.6	UCN	0.168903	0.307938	1.89265	1.04725	3.24351	1.50024	1.06307	FALSE	TRUE	unSig
ENSG00000268182.6	SMIM17	0.168825	0.307906	1.89335	1.19742	0.404671	0.141604	1.0627	FALSE	TRUE	unSig
ENSG00000196338.12	NLGN3	0.033741	0.141355	4.50778	0.7545	0.758035	0.31125	1.06102	FALSE	TRUE	unSig
ENSG00000146054.18	TRIM7	0.0848534	0.221219	2.9694	0.70749	1.13463	0.492971	1.05804	FALSE	TRUE	unSig
ENSG00000196391.11	ZNF774	0.29434	0.405025	1.09966	1.46232	2.3846	1.09352	1.05779	FALSE	TRUE	unSig
ENSG00000128487.16	SPECC1	0.00242733	0.0344126	9.19458	0.581114	45.3744	21.7538	1.05717	TRUE	TRUE	UPStatBio
ENSG00000137942.16	FNBP1L	0.0297984	0.131765	4.72089	0.847666	11.0178	5.24393	1.0569	FALSE	TRUE	unSig
ENSG00000133874.2	RNF122	0.00263221	0.0359614	9.04634	0.606404	12.0957	5.76333	1.05658	TRUE	TRUE	UPStatBio
ENSG00000126500.3	FLRT1	0.309258	0.41847	1.03384	1.91664	0.365858	0.124155	1.05539	FALSE	TRUE	unSig
ENSG00000091513.16	TF	0.218038	0.34331	1.51724	0.61146	1.13366	0.493852	1.05477	FALSE	TRUE	unSig
ENSG00000165555.9	NOXRED1	0.100538	0.23956	2.69699	0.972415	1.31397	0.580959	1.05411	FALSE	TRUE	unSig
ENSG00000176723.10	ZNF843	0.0824283	0.218056	3.01636	1.69011	0.555617	0.215807	1.05381	FALSE	TRUE	unSig
ENSG00000188372.15	ZP3	0.0682974	0.200173	3.32347	0.634627	6.43677	3.04924	1.05358	FALSE	TRUE	unSig
ENSG00000105866.15	SP4	0.0213275	0.109862	5.29983	0.61689	2.66648	1.23306	1.05331	FALSE	TRUE	unSig
ENSG00000102271.14	KLHL4	0.0028213	0.03726	8.91957	0.595275	3.57516	1.67184	1.05256	TRUE	TRUE	UPStatBio
ENSG00000176182.6	MYPOP	0.00225035	0.0335184	9.33323	0.615571	14.5177	6.95158	1.0517	TRUE	TRUE	UPStatBio
ENSG00000105371.10	ICAM4	0.103224	0.242591	2.65501	1.0596	1.73871	0.787206	1.05135	FALSE	TRUE	unSig
ENSG00000117899.11	MESD	0.000206838	0.0127477	13.7679	0.52262	28.9276	13.907	1.05127	TRUE	TRUE	UPStatBio
ENSG00000147124.12	ZNF41	0.00377316	0.0434801	8.38988	0.611176	7.10398	3.37654	1.05114	TRUE	TRUE	UPStatBio
ENSG00000112599.9	GUCA1B	0.104794	0.244726	2.63102	2.51812	0.430793	0.156389	1.04982	FALSE	TRUE	unSig
ENSG00000143199.18	ADCY10	0.185639	0.320073	1.75189	1.39307	0.345414	0.115254	1.04911	FALSE	TRUE	unSig
ENSG00000072952.18	MRVI1	0.0183951	0.100432	5.55812	0.757231	2.54501	1.17877	1.04851	FALSE	TRUE	unSig
ENSG00000067606.17	PRKCZ	0.194552	0.326893	1.68281	1.12021	0.773903	0.323102	1.04647	FALSE	TRUE	unSig
ENSG00000184005.11	ST6GALNAC3	1	1	-0.615418	5.30494	1.21	0.534442	1.04601	FALSE	TRUE	unSig
ENSG00000071282.12	LMCD1	0.00699272	0.0594531	7.27484	0.612216	8.90053	4.25922	1.04594	FALSE	TRUE	unSig
ENSG00000163596.16	ICA1L	0.200653	0.331223	1.63762	0.791181	3.37324	1.58519	1.04337	FALSE	TRUE	unSig
ENSG00000196911.11	KPNA5	0.0424281	0.158144	4.11804	0.767147	8.40299	4.0281	1.04249	FALSE	TRUE	unSig
ENSG00000152128.13	TMEM163	0.177902	0.314397	1.81506	5.09358	0.322263	0.105066	1.04205	FALSE	TRUE	unSig
ENSG00000204657.4	OR2H2	0.116999	0.259194	2.45705	0.976082	0.351721	0.119412	1.04179	FALSE	TRUE	unSig
ENSG00000064270.12	ATP2C2	0.232866	0.354763	1.42327	0.61779	1.19831	0.530657	1.04171	FALSE	TRUE	unSig
ENSG00000183508.5	TENT5C	0.475582	0.567449	0.508978	2.17536	0.313382	0.100815	1.04161	FALSE	TRUE	unSig
ENSG00000249242.8	TMEM150C	0.34147	0.447177	0.904906	0.691659	0.780634	0.328059	1.04073	FALSE	TRUE	unSig
ENSG00000159733.13	ZFYVE28	0.0115946	0.0781252	6.37184	0.618341	10.2736	4.95673	1.03664	FALSE	TRUE	unSig
ENSG00000140265.12	ZSCAN29	0.00716611	0.0600438	7.23085	0.607683	14.8073	7.17486	1.03503	FALSE	TRUE	unSig
ENSG00000204524.7	ZNF805	0.00265327	0.0360857	9.03177	0.610707	2.69458	1.26406	1.03473	TRUE	TRUE	UPStatBio
ENSG00000163462.18	TRIM46	0.0310566	0.134612	4.64983	0.715671	3.27855	1.54951	1.03436	FALSE	TRUE	unSig
ENSG00000104899.8	AMH	0.0823202	0.218016	3.01849	1.2024	1.93858	0.895573	1.03396	FALSE	TRUE	unSig
ENSG00000167642.13	SPINT2	0.158331	0.298832	1.99009	0.925187	6.07643	2.91833	1.03302	FALSE	TRUE	unSig
ENSG00000189409.14	MMP23B	0.0769849	0.21148	3.12743	0.597682	7.33003	3.53233	1.03247	FALSE	TRUE	unSig
ENSG00000162620.16	LRRIQ3	0.251377	0.369916	1.31563	1.03903	1.0112	0.44335	1.03216	FALSE	TRUE	unSig
ENSG00000161328.11	LRRC56	0.034592	0.143276	4.4652	0.79026	1.23927	0.555153	1.03154	FALSE	TRUE	unSig
ENSG00000272414.6	FAM47E-STBD1	0.168301	0.307406	1.89802	0.755845	6.29502	3.02936	1.03108	FALSE	TRUE	unSig
ENSG00000140563.15	MCTP2	0.315975	0.424734	1.00553	1.58599	1.34018	0.605084	1.03039	FALSE	TRUE	unSig
ENSG00000214447.4	FAM187A	0.0638603	0.193309	3.43418	0.738515	1.37791	0.624439	1.02863	FALSE	TRUE	unSig
ENSG00000140443.15	IGF1R	0.0723572	0.205821	3.22872	0.75667	22.8388	11.1479	1.02813	FALSE	TRUE	unSig
ENSG00000204103.4	MAFB	0.0735005	0.207015	3.20306	1.61424	0.59754	0.24249	1.02621	FALSE	TRUE	unSig
ENSG00000136828.19	RALGPS1	0.23176	0.353871	1.43003	0.909981	1.27816	0.576932	1.02566	FALSE	TRUE	unSig
ENSG00000185499.16	MUC1	0.901224	0.97612	0.0154047	3.07142	7.69918	3.73653	1.02352	FALSE	TRUE	unSig
ENSG00000145391.13	SETD7	0.00013317	0.0111536	14.5964	0.415325	40.7415	20.0112	1.02204	TRUE	TRUE	UPStatBio
ENSG00000219626.9	FAM228B	0.0136718	0.0848457	6.08003	0.580386	15.2825	7.47886	1.02124	FALSE	TRUE	unSig
ENSG00000124702.18	KLHDC3	8.09e-05	0.00926095	15.5372	0.50826	75.8609	37.344	1.02052	TRUE	TRUE	UPStatBio
ENSG00000173599.15	PC	0.000537859	0.0181666	11.9796	0.517533	22.3089	10.9485	1.02022	TRUE	TRUE	UPStatBio
ENSG00000170537.13	TMC7	0.0106639	0.0744173	6.52049	0.692457	2.4879	1.17672	1.01934	FALSE	TRUE	unSig
ENSG00000162522.11	KIAA1522	0.00109572	0.0233618	10.6584	0.565813	6.0246	2.92424	1.01804	TRUE	TRUE	UPStatBio
ENSG00000166272.18	WBP1L	3.6e-05	0.00863309	17.0733	0.496642	52.6687	25.9631	1.01767	TRUE	TRUE	UPStatBio
ENSG00000164136.17	IL15	0.0093057	0.0690619	6.76319	0.518013	13.4252	6.58665	1.0163	FALSE	TRUE	unSig
ENSG00000242419.5	PCDHGC4	0.447459	0.543527	0.577082	0.876893	0.628755	0.260716	1.01457	FALSE	TRUE	unSig
ENSG00000158987.21	RAPGEF6	0.496647	0.586827	0.462094	1.09035	18.7832	9.24976	1.0141	FALSE	TRUE	unSig
ENSG00000128886.12	ELL3	0.261282	0.377657	1.26195	0.722961	1.16675	0.527268	1.01398	FALSE	TRUE	unSig
ENSG00000185567.7	AHNAK2	0.000193326	0.0124585	13.8949	0.517273	11.4914	5.64383	1.01297	TRUE	TRUE	UPStatBio
ENSG00000178075.20	GRAMD1C	0.0970474	0.235974	2.75341	0.70115	7.76531	3.79821	1.01269	FALSE	TRUE	unSig
ENSG00000197457.10	STMN3	0.00656714	0.0577067	7.3877	0.591679	9.14167	4.48106	1.01247	FALSE	TRUE	unSig
ENSG00000121236.21	TRIM6	0.00257031	0.035612	9.08986	0.506014	6.95465	3.39746	1.01227	TRUE	TRUE	UPStatBio
ENSG00000117877.10	CD3EAP	0.313235	0.422285	1.01699	1.13398	9.23777	4.53006	1.01205	FALSE	TRUE	unSig
ENSG00000113209.9	PCDHB5	0.0692522	0.20133	3.30066	1.63624	0.327422	0.111975	1.01177	FALSE	TRUE	unSig
ENSG00000139971.15	ARMH4	0.228113	0.351186	1.45259	1.14968	2.38918	1.13459	1.01164	FALSE	TRUE	unSig
ENSG00000156140.10	ADAMTS3	0.00140449	0.0265703	10.1999	0.511562	10.1768	5.00212	1.01022	TRUE	TRUE	UPStatBio
ENSG00000134256.12	CD101	0.200116	0.330841	1.64153	0.611831	2.64487	1.26589	1.0069	FALSE	TRUE	unSig
ENSG00000198513.11	ATL1	1	1	-0.0482224	1.67454	5.53774	2.70797	1.00559	FALSE	TRUE	unSig
ENSG00000205670.11	SMIM11A	0.29147	0.402321	1.11282	0.870967	1.05369	0.474645	1.00552	FALSE	TRUE	unSig
ENSG00000263020.6	AL662899.2	0.164088	0.303787	1.93615	1.72215	3.18079	1.53452	1.00517	FALSE	TRUE	unSig
ENSG00000129158.11	SERGEF	0.0220155	0.112071	5.24456	0.515872	13.157	6.50646	1.00481	FALSE	TRUE	unSig
ENSG00000070404.10	FSTL3	0.00994072	0.0716465	6.64549	0.597058	37.2239	18.5045	1.00445	FALSE	TRUE	unSig
ENSG00000104903.5	LYL1	0.0307661	0.133825	4.66597	0.640746	4.40182	2.14565	1.00338	FALSE	TRUE	unSig
ENSG00000253910.2	PCDHGB2	0.00391867	0.0444882	8.32112	0.538284	2.45989	1.17733	1.00295	TRUE	TRUE	UPStatBio
ENSG00000131115.16	ZNF227	0.0258114	0.121619	4.96861	0.575657	6.97872	3.43376	1.00228	FALSE	TRUE	unSig
ENSG00000101342.10	TLDC2	0.192383	0.325253	1.69927	2.22963	1.06331	0.480937	1.00178	FALSE	TRUE	unSig
ENSG00000151240.17	DIP2C	0.000483542	0.0174081	12.1781	0.502349	12.4547	6.1708	1.00151	TRUE	TRUE	UPStatBio
ENSG00000172020.12	GAP43	0.00766484	0.0621973	7.11016	0.515377	4.02869	1.9637	1.00045	FALSE	TRUE	unSig
ENSG00000177732.8	SOX12	0.000155929	0.0118157	14.2992	0.50221	18.0089	8.95779	0.999468	TRUE	TRUE	UPStatBio
ENSG00000112419.14	PHACTR2	0.00050132	0.0175108	12.1107	0.483258	49.4451	24.682	0.999453	TRUE	TRUE	UPStatBio
ENSG00000177169.10	ULK1	0.000825019	0.0202404	11.1841	0.50958	37.5914	18.7977	0.996023	TRUE	TRUE	UPStatBio
ENSG00000163879.11	DNALI1	0.00990303	0.0714492	6.65226	0.50801	6.94505	3.43521	0.994814	FALSE	TRUE	unSig
ENSG00000137460.8	FHDC1	0.0281648	0.127895	4.81795	1.12183	0.369505	0.135614	0.994719	FALSE	TRUE	unSig
ENSG00000162849.16	KIF26B	0.099664	0.238863	2.71091	1.30867	1.92534	0.917139	0.993644	FALSE	TRUE	unSig
ENSG00000136383.6	ALPK3	0.02526	0.120661	5.00598	0.541048	4.24273	2.08139	0.993356	FALSE	TRUE	unSig
ENSG00000113231.13	PDE8B	0.0513306	0.174804	3.79745	0.831758	0.514085	0.208703	0.99222	FALSE	TRUE	unSig
ENSG00000162817.7	C1orf115	0.371756	0.475304	0.797785	1.43505	0.434275	0.168648	0.991868	FALSE	TRUE	unSig
ENSG00000164530.15	PI16	0.00463239	0.04819	8.01764	0.520814	20.2197	10.1195	0.991558	TRUE	TRUE	UPStatBio
ENSG00000119699.7	TGFB3	0.11195	0.253777	2.52648	0.538044	4.11335	2.02127	0.990044	FALSE	TRUE	unSig
ENSG00000143127.13	ITGA10	0.0160043	0.092975	5.8024	0.504876	2.87376	1.39786	0.989383	FALSE	TRUE	unSig
ENSG00000158006.14	PAFAH2	0.0801568	0.214585	3.06172	0.73305	12.7804	6.38789	0.989357	FALSE	TRUE	unSig
ENSG00000167641.11	PPP1R14A	0.0253348	0.120798	5.00086	0.620698	45.2404	22.7391	0.989292	FALSE	TRUE	unSig
ENSG00000138650.9	PCDH10	0.0020962	0.0326952	9.46333	0.517915	15.6134	7.82635	0.987264	TRUE	TRUE	UPStatBio
ENSG00000198740.8	ZNF652	0.0241805	0.117775	5.08164	0.666325	10.7194	5.36633	0.984974	FALSE	TRUE	unSig
ENSG00000258311.5	AC009779.3	0.14216	0.283644	2.15442	0.903085	2.96336	1.44796	0.98475	FALSE	TRUE	unSig
ENSG00000185522.9	LMNTD2	0.18413	0.318968	1.76397	1.35832	1.58184	0.749971	0.984556	FALSE	TRUE	unSig
ENSG00000182013.18	PNMA8A	0.118947	0.261484	2.43113	0.702316	9.49495	4.7494	0.984468	FALSE	TRUE	unSig
ENSG00000274070.2	CASTOR2	0.00236048	0.0339931	9.24571	0.521351	7.99714	3.99607	0.983174	TRUE	TRUE	UPStatBio
ENSG00000187479.8	C11orf96	0.000131722	0.0111377	14.617	0.505096	50.2791	25.3903	0.982879	TRUE	TRUE	UPStatBio
ENSG00000069956.12	MAPK6	0.000322615	0.0147161	12.9343	0.480356	88.4696	44.7239	0.982543	TRUE	TRUE	UPStatBio
ENSG00000012232.9	EXTL3	0.00209316	0.0326867	9.466	0.488227	46.4826	23.4976	0.98115	TRUE	TRUE	UPStatBio
ENSG00000168386.18	FILIP1L	4.88e-05	0.00863309	16.4923	0.449611	53.3992	27.0335	0.979441	TRUE	TRUE	UPStatBio
ENSG00000182541.18	LIMK2	0.000489966	0.0174452	12.1535	0.481065	86.1649	43.6624	0.979081	TRUE	TRUE	UPStatBio
ENSG00000214940.8	NPIPA8	0.189038	0.322831	1.7251	2.06934	1.00229	0.459351	0.978681	FALSE	TRUE	unSig
ENSG00000086827.9	ZW10	0.000673058	0.0187485	11.5622	0.465716	14.8056	7.46379	0.97867	TRUE	TRUE	UPStatBio
ENSG00000073150.14	PANX2	9.33e-05	0.00951674	15.267	0.474907	24.2702	12.2711	0.978138	TRUE	TRUE	UPStatBio
ENSG00000180881.19	CAPS2	0.105819	0.246083	2.61558	0.917746	5.01197	2.50041	0.97514	FALSE	TRUE	unSig
ENSG00000077943.8	ITGA8	0.20541	0.334675	1.60349	0.828503	0.145992	0.0252185	0.974166	FALSE	TRUE	unSig
ENSG00000171700.14	RGS19	0.00348052	0.0412915	8.53672	0.489671	9.02389	4.54532	0.973872	TRUE	TRUE	UPStatBio
ENSG00000076706.17	MCAM	0.0164292	0.0942981	5.75634	0.644306	20.1516	10.2165	0.973075	FALSE	TRUE	unSig
ENSG00000185947.15	ZNF267	0.00533618	0.0519401	7.76183	0.503612	18.6648	9.46018	0.972923	FALSE	TRUE	unSig
ENSG00000105696.9	TMEM59L	0.00454003	0.0478758	8.05412	0.482305	5.43953	2.72297	0.972549	TRUE	TRUE	UPStatBio
ENSG00000255837.1	TAS2R20	1	1	-0.491675	2.34997	0.931177	0.425712	0.971947	FALSE	TRUE	unSig
ENSG00000122641.11	INHBA	0.000358337	0.0154365	12.7378	0.533395	243.243	123.961	0.97194	TRUE	TRUE	UPStatBio
ENSG00000128891.15	CCDC32	0.053126	0.177903	3.73995	0.82496	35.8278	18.2282	0.971034	FALSE	TRUE	unSig
ENSG00000196233.13	LCOR	0.000769129	0.0197329	11.3143	0.481531	12.9314	6.5493	0.970712	TRUE	TRUE	UPStatBio
ENSG00000110987.8	BCL7A	0.00336934	0.0405579	8.59583	0.513527	6.00456	3.01541	0.970467	TRUE	TRUE	UPStatBio
ENSG00000262576.3	PCDHGA4	0.00216713	0.0330954	9.40231	0.492638	4.35177	2.1728	0.969909	TRUE	TRUE	UPStatBio
ENSG00000187944.3	C2orf66	0.121445	0.263715	2.39858	1.28944	2.26113	1.10571	0.9696	FALSE	TRUE	unSig
ENSG00000205978.6	NYNRIN	0.00394207	0.0445853	8.31031	0.471969	6.4307	3.23546	0.969352	TRUE	TRUE	UPStatBio
ENSG00000111215.12	PRR4	0.176799	0.313317	1.82433	0.490916	6.47423	3.25883	0.968864	FALSE	TRUE	unSig
ENSG00000143878.10	RHOB	0.000745833	0.019485	11.3714	0.487789	88.1171	44.9933	0.968146	TRUE	TRUE	UPStatBio
ENSG00000187498.16	COL4A1	1.42e-05	0.00863309	18.8431	0.430955	442.364	226.141	0.967701	TRUE	TRUE	UPStatBio
ENSG00000176532.4	PRR15	0.0260513	0.122459	4.95261	0.532053	7.8322	3.95895	0.966614	FALSE	TRUE	unSig
ENSG00000159674.12	SPON2	0.000785371	0.0199099	11.2755	0.505748	106.523	54.4942	0.965702	TRUE	TRUE	UPStatBio
ENSG00000175556.17	LONRF3	0.0571245	0.18422	3.61896	0.739725	2.25086	1.1038	0.965591	FALSE	TRUE	unSig
ENSG00000137171.15	KLC4	0.0424316	0.158144	4.11791	0.637518	26.8417	13.6968	0.965506	FALSE	TRUE	unSig
ENSG00000067715.14	SYT1	0.0140125	0.0862075	6.03656	0.469546	8.9083	4.5177	0.96408	FALSE	TRUE	unSig
ENSG00000164663.14	USP49	0.0933608	0.231391	2.81545	0.765691	3.12264	1.55205	0.963988	FALSE	TRUE	unSig
ENSG00000184949.16	FAM227A	0.166531	0.305982	1.9139	0.839489	1.5288	0.735013	0.963941	FALSE	TRUE	unSig
ENSG00000171617.14	ENC1	6.22e-05	0.0089085	16.0344	0.445693	57.7051	29.5605	0.962654	TRUE	TRUE	UPStatBio
ENSG00000171044.11	XKR6	0.0788284	0.213124	3.08889	0.844341	2.95328	1.46704	0.96232	FALSE	TRUE	unSig
ENSG00000064666.15	CNN2	0.000259218	0.0138787	13.3442	0.467336	199.586	102.428	0.961707	TRUE	TRUE	UPStatBio
ENSG00000142611.17	PRDM16	0.614935	0.690917	0.253051	6.28381	0.938164	0.433285	0.961055	FALSE	TRUE	unSig
ENSG00000170145.5	SIK2	0.00469199	0.0484876	7.99449	0.482476	21.2521	10.8743	0.960254	TRUE	TRUE	UPStatBio
ENSG00000011201.12	ANOS1	0.0833069	0.219315	2.99918	0.527295	2.73521	1.35726	0.960198	FALSE	TRUE	unSig
ENSG00000078081.8	LAMP3	0.0711943	0.204027	3.25527	0.402821	3.36503	1.68098	0.960192	FALSE	TRUE	unSig
ENSG00000233822.4	HIST1H2BN	0.114367	0.255969	2.49281	0.608323	1.87318	0.914256	0.9601	FALSE	TRUE	unSig
ENSG00000087494.16	PTHLH	0.00509697	0.0507392	7.84471	0.487347	7.98674	4.05876	0.959406	FALSE	TRUE	unSig
ENSG00000160255.18	ITGB2	0.284443	0.396427	1.14574	4.18228	2.58931	1.28455	0.957818	FALSE	TRUE	unSig
ENSG00000137857.17	DUOX1	0.172593	0.310542	1.86027	1.12399	4.91596	2.48583	0.955899	FALSE	TRUE	unSig
ENSG00000162576.16	MXRA8	0.000514649	0.0176649	12.0618	0.475541	237.06	122.252	0.954823	TRUE	TRUE	UPStatBio
ENSG00000198812.5	LRRC10	0.144809	0.28614	2.1261	2.56635	0.425115	0.171001	0.954335	FALSE	TRUE	unSig
ENSG00000163517.15	HDAC11	0.0320856	0.137105	4.59392	0.519512	6.56978	3.34435	0.953407	FALSE	TRUE	unSig
ENSG00000198799.12	LRIG2	0.0352885	0.144721	4.43116	0.604793	10.5758	5.41352	0.9533	FALSE	TRUE	unSig
ENSG00000124216.4	SNAI1	0.000197677	0.01246	13.853	0.448047	38.0374	19.6103	0.952255	TRUE	TRUE	UPStatBio
ENSG00000198105.14	ZNF248	0.0402794	0.154279	4.20608	0.697212	10.0398	5.1405	0.95225	FALSE	TRUE	unSig
ENSG00000214309.5	MBLAC1	0.0852545	0.221889	2.96177	1.04867	2.79157	1.39556	0.951168	FALSE	TRUE	unSig
ENSG00000164300.17	SERINC5	0.00194756	0.0313515	9.59831	0.449705	11.4086	5.85849	0.949695	TRUE	TRUE	UPStatBio
ENSG00000132000.13	PODNL1	0.0466872	0.166259	3.95662	0.481913	6.76799	3.45764	0.948966	FALSE	TRUE	unSig
ENSG00000183971.8	NPW	0.221337	0.34572	1.49568	0.650552	2.62067	1.30934	0.948942	FALSE	TRUE	unSig
ENSG00000212864.3	RNF208	0.065199	0.195189	3.39994	0.531701	2.65278	1.32621	0.948707	FALSE	TRUE	unSig
ENSG00000158321.18	AUTS2	0.480412	0.571933	0.497928	1.70947	2.18897	1.08623	0.94831	FALSE	TRUE	unSig
ENSG00000127329.15	PTPRB	0.000589792	0.0186892	11.8079	0.456218	16.4039	8.45657	0.947706	TRUE	TRUE	UPStatBio
ENSG00000215845.11	TSTD1	0.0361773	0.146177	4.38873	0.532629	12.1869	6.27028	0.947687	FALSE	TRUE	unSig
ENSG00000068383.19	INPP5A	0.00213191	0.0330054	9.43235	0.41859	23.0515	11.9056	0.94739	TRUE	TRUE	UPStatBio
ENSG00000166546.14	BEAN1	0.510122	0.598516	0.433816	1.4572	2.37631	1.18479	0.946661	FALSE	TRUE	unSig
ENSG00000197919.6	IFNA1	0.111648	0.253724	2.53074	0.676095	4.14687	2.10418	0.946156	FALSE	TRUE	unSig
ENSG00000172260.15	NEGR1	0.00409702	0.0457435	8.24031	0.432476	14.9896	7.73243	0.946023	TRUE	TRUE	UPStatBio
ENSG00000084636.18	COL16A1	0.000102075	0.00996817	15.0979	0.443651	209.378	108.639	0.945931	TRUE	TRUE	UPStatBio
ENSG00000144401.14	METTL21A	0.00614211	0.0562067	7.50813	0.507735	18.7321	9.68108	0.945131	FALSE	TRUE	unSig
ENSG00000099330.9	OCEL1	0.0538	0.179036	3.71889	0.694829	11.4201	5.88377	0.945024	FALSE	TRUE	unSig
ENSG00000108582.12	CPD	0.000273752	0.0141329	13.242	0.410848	178.768	92.8673	0.944098	TRUE	TRUE	UPStatBio
ENSG00000142920.17	AZIN2	0.0499697	0.172242	3.84248	0.671451	7.37964	3.79	0.9432	FALSE	TRUE	unSig
ENSG00000235863.4	B3GALT4	0.0120094	0.0797076	6.30948	0.510775	6.74339	3.45951	0.943033	FALSE	TRUE	unSig
ENSG00000163346.17	PBXIP1	0.000233421	0.0133892	13.5409	0.446109	61.1574	31.8126	0.940756	TRUE	TRUE	UPStatBio
ENSG00000049323.16	LTBP1	6.46e-05	0.0089085	15.9613	0.466829	141.49	73.7033	0.939966	TRUE	TRUE	UPStatBio
ENSG00000120885.22	CLU	0.00809803	0.0641792	7.01166	0.437225	30.7559	15.9914	0.939257	FALSE	TRUE	unSig
ENSG00000182372.9	CLN8	0.00102252	0.0226145	10.7863	0.443072	20.5325	10.6629	0.938855	TRUE	TRUE	UPStatBio
ENSG00000114739.14	ACVR2B	0.00289566	0.0377666	8.87207	0.489708	2.5117	1.26402	0.93713	TRUE	TRUE	UPStatBio
ENSG00000179715.13	PCED1B	0.0182	0.0998732	5.57679	0.486659	9.21253	4.76666	0.936242	FALSE	TRUE	unSig
ENSG00000141753.7	IGFBP4	8.11e-05	0.00926095	15.5317	0.434135	846.245	442.511	0.935207	TRUE	TRUE	UPStatBio
ENSG00000118473.22	SGIP1	0.0287757	0.129166	4.78098	0.492844	12.5527	6.52006	0.934531	FALSE	TRUE	unSig
ENSG00000130818.12	ZNF426	0.00269085	0.0364192	9.00606	0.440608	8.37471	4.33838	0.933131	TRUE	TRUE	UPStatBio
ENSG00000163545.10	NUAK2	0.0130262	0.0827171	6.16555	0.532823	11.2462	5.84324	0.932893	FALSE	TRUE	unSig
ENSG00000168795.5	ZBTB5	0.000321099	0.0146953	12.9431	0.420053	9.39729	4.87754	0.932084	TRUE	TRUE	UPStatBio
ENSG00000135074.15	ADAM19	3.43e-05	0.00863309	17.1648	0.423126	69.523	36.4051	0.931466	TRUE	TRUE	UPStatBio
ENSG00000140931.20	CMTM3	0.000402064	0.0162076	12.5226	0.587096	110.657	57.9906	0.931019	TRUE	TRUE	UPStatBio
ENSG00000168490.14	PHYHIP	1	1	-0.269639	1.49083	2.6753	1.35594	0.93069	FALSE	TRUE	unSig
ENSG00000050438.17	SLC4A8	0.131626	0.27353	2.27322	0.537876	1.45727	0.717651	0.92946	FALSE	TRUE	unSig
ENSG00000185100.10	ADSSL1	0.365887	0.469879	0.817587	1.0376	3.49007	1.78621	0.928522	FALSE	TRUE	unSig
ENSG00000114923.17	SLC4A3	0.0144974	0.0878651	5.97654	0.544285	4.4393	2.28499	0.928486	FALSE	TRUE	unSig
ENSG00000164742.16	ADCY1	1	1	-0.111334	2.62903	0.242371	0.0799323	0.928105	FALSE	TRUE	unSig
ENSG00000159588.15	CCDC17	0.318264	0.42688	0.996069	2.89543	0.741764	0.342468	0.927844	FALSE	TRUE	unSig
ENSG00000100426.7	ZBED4	0.000116415	0.0108978	14.8499	0.420634	10.5497	5.49992	0.927337	TRUE	TRUE	UPStatBio
ENSG00000167703.14	SLC43A2	0.00167316	0.0288948	9.87745	0.461587	21.4585	11.2432	0.926429	TRUE	TRUE	UPStatBio
ENSG00000156990.14	RPUSD3	0.00113162	0.0238845	10.5988	0.41951	29.1375	15.2863	0.926178	TRUE	TRUE	UPStatBio
ENSG00000174951.11	FUT1	0.17496	0.311846	1.83993	1.50771	1.33749	0.656542	0.926058	FALSE	TRUE	unSig
ENSG00000146950.13	SHROOM2	0.0914077	0.22912	2.84941	1.53041	0.247466	0.0828859	0.925927	FALSE	TRUE	unSig
ENSG00000174137.12	FAM53A	0.154609	0.295556	2.02618	0.836301	1.82998	0.916374	0.925154	FALSE	TRUE	unSig
ENSG00000073849.15	ST6GAL1	0.0149828	0.0895931	5.91849	0.498878	15.1062	7.9186	0.923234	FALSE	TRUE	unSig
ENSG00000134198.10	TSPAN2	0.302824	0.413199	1.06172	0.830893	0.657651	0.299904	0.921881	FALSE	TRUE	unSig
ENSG00000171307.19	ZDHHC16	0.000494013	0.0175108	12.1381	0.417891	55.4085	29.2024	0.921692	TRUE	TRUE	UPStatBio
ENSG00000187801.15	ZFP69B	0.0042418	0.0464989	8.17729	0.439872	5.63076	2.92697	0.920849	TRUE	TRUE	UPStatBio
ENSG00000136490.9	LIMD2	0.00122711	0.024769	10.4491	0.481889	29.4622	15.5207	0.920295	TRUE	TRUE	UPStatBio
ENSG00000113916.18	BCL6	0.00121428	0.0246598	10.4685	0.422747	52.208	27.5488	0.919817	TRUE	TRUE	UPStatBio
ENSG00000160233.8	LRRC3	0.0265904	0.123735	4.91721	0.756959	1.072	0.519777	0.919146	FALSE	TRUE	unSig
ENSG00000054356.14	PTPRN	0.0940629	0.232174	2.80343	0.740955	7.42878	3.88231	0.918813	FALSE	TRUE	unSig
ENSG00000138615.6	CILP	0.0112581	0.0769425	6.42411	4.90464	0.104536	0.00819592	0.918708	FALSE	TRUE	unSig
ENSG00000175793.12	SFN	0.261859	0.377856	1.2589	0.646739	0.477897	0.205933	0.917599	FALSE	TRUE	unSig
ENSG00000117707.16	PROX1	0.599733	0.676908	0.275399	1.355	1.19435	0.585635	0.916717	FALSE	TRUE	unSig
ENSG00000169436.17	COL22A1	1	1	-0.272152	1.41779	0.729542	0.339576	0.916203	FALSE	TRUE	unSig
ENSG00000165972.13	CCDC38	0.330254	0.43728	0.947901	0.314059	0.203227	0.0607483	0.915593	FALSE	TRUE	unSig
ENSG00000165806.20	CASP7	0.00103003	0.0227211	10.7728	0.426495	33.264	17.6049	0.914143	TRUE	TRUE	UPStatBio
ENSG00000276203.5	ANKRD20A3	0.288293	0.399896	1.12758	1.11423	1.96712	0.997702	0.913136	FALSE	TRUE	unSig
ENSG00000132846.6	ZBED3	0.279402	0.392192	1.17	0.272378	2.35952	1.20733	0.911748	FALSE	TRUE	unSig
ENSG00000116017.11	ARID3A	0.00631732	0.0568241	7.45749	0.456468	32.158	17.0499	0.911455	FALSE	TRUE	unSig
ENSG00000177380.14	PPFIA3	0.199482	0.330465	1.64616	0.531152	1.21494	0.599277	0.911067	FALSE	TRUE	unSig
ENSG00000116678.19	LEPR	0.005556	0.0532446	7.68895	0.463678	3.94914	2.05508	0.909876	FALSE	TRUE	unSig
ENSG00000130821.16	SLC6A8	0.00495599	0.0500569	7.89543	0.411506	30.1393	15.9964	0.909691	FALSE	TRUE	unSig
ENSG00000136449.15	MYCBPAP	1	1	-0.534342	2.07907	6.22532	3.26968	0.908529	FALSE	TRUE	unSig
ENSG00000154222.14	CC2D1B	0.290634	0.401731	1.11668	0.77705	55.573	29.5614	0.908389	FALSE	TRUE	unSig
ENSG00000159761.15	C16orf86	0.258492	0.375498	1.27682	2.41351	1.54886	0.778551	0.908271	FALSE	TRUE	unSig
ENSG00000112679.14	DUSP22	0.0103425	0.0731287	6.57493	0.431635	18.2755	9.69132	0.908204	FALSE	TRUE	unSig
ENSG00000197905.9	TEAD4	0.00455077	0.0478846	8.04984	0.428778	16.6113	8.80728	0.907765	TRUE	TRUE	UPStatBio
ENSG00000137101.12	CD72	0.125075	0.267036	2.35259	1.09979	2.1601	1.10554	0.906709	FALSE	TRUE	unSig
ENSG00000094631.21	HDAC6	0.00518095	0.0512441	7.81517	0.424218	30.1683	16.0503	0.906248	FALSE	TRUE	unSig
ENSG00000163126.15	ANKRD23	0.132056	0.273928	2.26817	0.716617	2.49777	1.28628	0.906053	FALSE	TRUE	unSig
ENSG00000135454.14	B4GALNT1	0.00232772	0.0339833	9.2713	0.448931	19.8832	10.5908	0.90242	TRUE	TRUE	UPStatBio
ENSG00000140470.14	ADAMTS17	0.280265	0.392807	1.16581	0.486319	0.582954	0.265462	0.902068	FALSE	TRUE	unSig
ENSG00000186806.5	VSIG10L	0.0459311	0.164879	3.98412	0.536579	4.17978	2.19324	0.900146	FALSE	TRUE	unSig
ENSG00000171827.10	ZNF570	0.115823	0.258115	2.47291	0.545865	4.01927	2.10725	0.900139	FALSE	TRUE	unSig
ENSG00000146072.6	TNFRSF21	2.32e-05	0.00863309	17.9047	0.387771	114.362	61.2626	0.899432	TRUE	TRUE	UPStatBio
ENSG00000268193.5	AC002985.1	1	1	-0.071995	6.71671	1.69919	0.86517	0.89849	FALSE	TRUE	unSig
ENSG00000186106.11	ANKRD46	0.00102094	0.0226145	10.7892	0.39935	26.1549	13.9884	0.898085	TRUE	TRUE	UPStatBio
ENSG00000130787.14	HIP1R	0.0787177	0.213075	3.09118	0.773041	20.2882	10.8434	0.897668	FALSE	TRUE	unSig
ENSG00000144642.22	RBMS3	0.00395322	0.0446412	8.30518	0.391562	17.9416	9.58743	0.897143	TRUE	TRUE	UPStatBio
ENSG00000163584.18	RPL22L1	8.27e-05	0.00926095	15.4964	0.397985	606.131	325.486	0.896831	TRUE	TRUE	UPStatBio
ENSG00000213648.10	SULT1A4	0.444195	0.540557	0.585423	0.468344	2.57752	1.3383	0.896533	FALSE	TRUE	unSig
ENSG00000139372.15	TDG	0.00031053	0.0145415	13.0058	0.377248	44.5842	23.9086	0.896214	TRUE	TRUE	UPStatBio
ENSG00000120549.18	KIAA1217	0.0356057	0.145262	4.41589	0.505973	1.75868	0.898698	0.896161	FALSE	TRUE	unSig
ENSG00000204257.15	HLA-DMA	0.277301	0.391025	1.18027	0.704259	0.930372	0.453934	0.895379	FALSE	TRUE	unSig
ENSG00000276966.2	HIST1H4E	0.331512	0.438234	0.942984	2.23756	0.528045	0.237712	0.895076	FALSE	TRUE	unSig
ENSG00000172403.11	SYNPO2	0.00334045	0.040315	8.61151	0.422471	2.98958	1.56138	0.895027	TRUE	TRUE	UPStatBio
ENSG00000137331.12	IER3	3.36e-05	0.00863309	17.2018	0.395691	1473.92	792.821	0.894502	TRUE	TRUE	UPStatBio
ENSG00000179454.13	KLHL28	0.00670224	0.0581078	7.35108	0.443762	13.8093	7.38281	0.894402	FALSE	TRUE	unSig
ENSG00000166483.11	WEE1	0.00409027	0.0457049	8.2433	0.412532	58.1198	31.2212	0.894369	TRUE	TRUE	UPStatBio
ENSG00000124225.16	PMEPA1	0.000898079	0.0213609	11.0267	0.3981	24.7129	13.2506	0.89418	TRUE	TRUE	UPStatBio
ENSG00000147364.16	FBXO25	0.0158218	0.0923015	5.82257	0.444187	16.6553	8.91914	0.893558	FALSE	TRUE	unSig
ENSG00000142871.17	CCN1	1.78e-05	0.00863309	18.4076	0.396334	600.465	323.187	0.893503	TRUE	TRUE	UPStatBio
ENSG00000066382.16	MPPED2	0.25429	0.372027	1.29958	0.623914	0.214692	0.0694857	0.892777	FALSE	TRUE	unSig
ENSG00000196387.9	ZNF140	0.00419351	0.0462253	8.19806	0.448377	16.8119	9.01337	0.891983	TRUE	TRUE	UPStatBio
ENSG00000221821.4	C6orf226	0.0115681	0.0780608	6.37589	0.546582	21.8609	11.7466	0.890468	FALSE	TRUE	unSig
ENSG00000104635.14	SLC39A14	0.000578913	0.0185411	11.8426	0.419375	312.616	168.693	0.889597	TRUE	TRUE	UPStatBio
ENSG00000145040.4	UCN2	0.00605174	0.0557658	7.53483	0.464533	31.9393	17.1954	0.889457	FALSE	TRUE	unSig
ENSG00000180626.10	ZNF594	0.0314631	0.135764	4.62752	0.479986	4.72303	2.50432	0.88903	FALSE	TRUE	unSig
ENSG00000222046.2	DCDC2B	0.411815	0.510699	0.673555	2.51442	0.738515	0.353159	0.887818	FALSE	TRUE	unSig
ENSG00000181588.16	MEX3D	0.00130238	0.0256692	10.3391	0.412139	19.3536	10.4155	0.887525	TRUE	TRUE	UPStatBio
ENSG00000197971.15	MBP	0.0159748	0.0928424	5.80565	0.390777	13.7692	7.40143	0.886651	FALSE	TRUE	unSig
ENSG00000189129.14	PLAC9	0.0286709	0.129024	4.78726	0.478396	22.2043	11.9652	0.886475	FALSE	TRUE	unSig
ENSG00000272822.2	AC073610.2	0.75611	0.827935	0.0964684	4.38456	0.922673	0.453596	0.885439	FALSE	TRUE	unSig
ENSG00000187605.15	TET3	0.00328278	0.0400684	8.64323	0.450461	6.96875	3.72776	0.884954	TRUE	TRUE	UPStatBio
ENSG00000178386.13	ZNF223	0.0528941	0.177506	3.74726	0.405277	5.97337	3.18877	0.884949	FALSE	TRUE	unSig
ENSG00000169635.10	HIC2	0.00297516	0.0381299	8.82264	0.458635	2.2697	1.18442	0.883586	TRUE	TRUE	UPStatBio
ENSG00000130956.14	HABP4	0.00468998	0.0484876	7.99526	0.425032	6.79598	3.63955	0.882893	TRUE	TRUE	UPStatBio
ENSG00000204248.10	COL11A2	0.147107	0.288452	2.10199	0.880128	0.774737	0.374395	0.882761	FALSE	TRUE	unSig
ENSG00000183578.8	TNFAIP8L3	0.00024026	0.0135434	13.4867	0.379202	30.5783	16.5535	0.881397	TRUE	TRUE	UPStatBio
ENSG00000183876.9	ARSI	0.00979019	0.0711437	6.67268	0.50845	8.60967	4.62836	0.881278	FALSE	TRUE	unSig
ENSG00000077420.16	APBB1IP	0.230494	0.352935	1.43781	1.06025	0.309574	0.122384	0.881073	FALSE	TRUE	unSig
ENSG00000189120.5	SP6	0.0727297	0.20605	3.22031	0.612868	0.585905	0.272498	0.880777	FALSE	TRUE	unSig
ENSG00000150764.14	DIXDC1	0.00514112	0.0510366	7.82912	0.432632	11.0009	5.9293	0.880609	FALSE	TRUE	unSig
ENSG00000138050.15	THUMPD2	0.259245	0.376085	1.27278	0.817517	26.8265	14.5305	0.880047	FALSE	TRUE	unSig
ENSG00000107611.15	CUBN	0.251656	0.369948	1.31409	0.673586	3.10822	1.64397	0.879401	FALSE	TRUE	unSig
ENSG00000158258.16	CLSTN2	0.510747	0.59895	0.432535	2.87874	0.267648	0.0999959	0.878355	FALSE	TRUE	unSig
ENSG00000176909.12	MAMSTR	0.152718	0.293723	2.04489	0.568643	1.5241	0.783526	0.878292	FALSE	TRUE	unSig
ENSG00000132326.12	PER2	0.0613019	0.190003	3.50181	0.470767	3.66726	1.95049	0.877547	FALSE	TRUE	unSig
ENSG00000203780.10	FANK1	0.0817622	0.217303	3.02952	0.53893	5.75313	3.08635	0.877303	FALSE	TRUE	unSig
ENSG00000180543.5	TSPYL5	0.0036551	0.0427724	8.44768	0.443488	3.67741	1.95803	0.876135	TRUE	TRUE	UPStatBio
ENSG00000160404.18	TOR2A	0.00189668	0.0307977	9.64693	0.398446	13.9212	7.54121	0.875737	TRUE	TRUE	UPStatBio
ENSG00000125551.19	PLGLB2	0.0147443	0.088752	5.94677	0.419174	3.8174	2.03708	0.874257	FALSE	TRUE	unSig
ENSG00000151006.7	PRSS53	0.0319596	0.137071	4.60066	0.468741	1.92128	1.00312	0.873676	FALSE	TRUE	unSig
ENSG00000129667.12	RHBDF2	0.00307783	0.0386947	8.76075	0.431681	39.0412	21.2938	0.871493	TRUE	TRUE	UPStatBio
ENSG00000160951.4	PTGER1	0.161245	0.301482	1.96251	0.7544	0.716633	0.34655	0.870868	FALSE	TRUE	unSig
ENSG00000184156.17	KCNQ3	0.0488026	0.169661	3.88213	3.10998	0.108801	0.0141904	0.870689	FALSE	TRUE	unSig
ENSG00000144231.11	POLR2D	0.000939697	0.0217158	10.9428	0.360529	26.0784	14.2216	0.870183	TRUE	TRUE	UPStatBio
ENSG00000041982.16	TNC	0.000608353	0.0186892	11.7502	0.371711	200.843	109.891	0.869406	TRUE	TRUE	UPStatBio
ENSG00000129646.14	QRICH2	0.018832	0.10185	5.51705	0.474384	3.23297	1.72469	0.869158	FALSE	TRUE	unSig
ENSG00000108786.10	HSD17B1	0.114371	0.255969	2.49276	0.491657	1.8956	0.992537	0.86914	FALSE	TRUE	unSig
ENSG00000146540.15	C7orf50	0.00116053	0.0241275	10.5522	0.396022	57.0059	31.1876	0.868048	TRUE	TRUE	UPStatBio
ENSG00000184313.20	MROH7	0.507704	0.596892	0.438796	1.65529	0.869695	0.431486	0.8675	FALSE	TRUE	unSig
ENSG00000131791.8	PRKAB2	0.00501064	0.0501679	7.87559	0.373083	23.2445	12.7043	0.866457	FALSE	TRUE	unSig
ENSG00000154511.12	DIPK1A	0.000298856	0.0144903	13.0776	0.3484	29.4023	16.0859	0.866085	TRUE	TRUE	UPStatBio
ENSG00000011465.17	DCN	4.37e-05	0.00863309	16.7038	0.363689	1379.26	757.001	0.865446	TRUE	TRUE	UPStatBio
ENSG00000150967.18	ABCB9	0.0362209	0.146177	4.38667	0.498044	9.54094	5.19393	0.864834	FALSE	TRUE	unSig
ENSG00000188611.15	ASAH2	0.0300627	0.132511	4.70571	0.431234	10.2014	5.56252	0.86332	FALSE	TRUE	unSig
ENSG00000135931.17	ARMC9	0.000981578	0.0222048	10.862	0.36497	50.6049	27.7734	0.863235	TRUE	TRUE	UPStatBio
ENSG00000198040.10	ZNF84	0.0493778	0.170924	3.86246	0.519117	25.7585	14.1189	0.862829	FALSE	TRUE	unSig
ENSG00000161914.10	ZNF653	0.0268457	0.124438	4.90071	0.471558	10.231	5.58182	0.862553	FALSE	TRUE	unSig
ENSG00000139508.14	SLC46A3	0.00452789	0.0478205	8.05897	0.390009	5.98665	3.24799	0.862353	TRUE	TRUE	UPStatBio
ENSG00000132563.16	REEP2	0.265056	0.380884	1.24216	0.445807	2.5398	1.35227	0.862121	FALSE	TRUE	unSig
ENSG00000081148.12	IMPG2	0.101819	0.241106	2.67682	6.80009	0.133685	0.0285904	0.861781	FALSE	TRUE	unSig
ENSG00000269404.7	SPIB	0.568552	0.649059	0.325111	1.64563	0.564555	0.265859	0.861104	FALSE	TRUE	unSig
ENSG00000149177.13	PTPRJ	0.000973781	0.0222048	10.8768	0.356685	22.2266	12.2093	0.859015	TRUE	TRUE	UPStatBio
ENSG00000182993.5	C12orf60	0.187788	0.322054	1.73489	0.554584	1.62745	0.852521	0.858824	FALSE	TRUE	unSig
ENSG00000239521.8	CASTOR3	0.00278701	0.0369832	8.94191	0.443445	34.6081	19.0384	0.8588	TRUE	TRUE	UPStatBio
ENSG00000174327.7	SLC16A13	0.00996322	0.0717714	6.64146	0.384365	5.03093	2.72978	0.85853	FALSE	TRUE	unSig
ENSG00000099785.10	2022-03-02	0.00388393	0.0441462	8.3373	0.399311	29.2846	16.1198	0.857302	TRUE	TRUE	UPStatBio
ENSG00000099284.14	H2AFY2	0.020594	0.10736	5.36082	0.457156	12.8318	7.0396	0.857008	FALSE	TRUE	unSig
ENSG00000138448.12	ITGAV	0.000186954	0.0123452	13.9579	0.318956	180.202	99.4716	0.856609	TRUE	TRUE	UPStatBio
ENSG00000154133.15	ROBO4	0.0163079	0.093991	5.76936	0.411237	9.53889	5.22615	0.855775	FALSE	TRUE	unSig
ENSG00000165644.11	COMTD1	0.0108988	0.0753994	6.48174	0.539085	10.0113	5.49176	0.854599	FALSE	TRUE	unSig
ENSG00000023171.18	GRAMD1B	0.00220581	0.0332478	9.36987	0.357886	10.2976	5.65038	0.854526	TRUE	TRUE	UPStatBio
ENSG00000046604.13	DSG2	0.157979	0.29854	1.99346	1.64972	0.220833	0.0774938	0.854056	FALSE	TRUE	unSig
ENSG00000228486.10	C2orf92	0.049843	0.172019	3.84673	0.465296	12.0987	6.65497	0.852702	FALSE	TRUE	unSig
ENSG00000133392.18	MYH11	0.162689	0.302617	1.94905	1.05012	1.32687	0.690946	0.851207	FALSE	TRUE	unSig
ENSG00000057294.14	PKP2	0.0638004	0.193283	3.43573	0.550685	3.66346	1.98785	0.850038	FALSE	TRUE	unSig
ENSG00000101335.10	MYL9	0.00325963	0.0398952	8.65613	0.397448	373.407	207.182	0.84954	TRUE	TRUE	UPStatBio
ENSG00000175104.15	TRAF6	0.00385814	0.0439974	8.3494	0.373459	11.2624	6.21615	0.84715	TRUE	TRUE	UPStatBio
ENSG00000154096.13	THY1	0.0227973	0.114154	5.18388	0.437461	19.0811	10.5654	0.846754	FALSE	TRUE	unSig
ENSG00000077063.11	CTTNBP2	0.482751	0.57383	0.492643	0.942113	0.35685	0.154271	0.845352	FALSE	TRUE	unSig
ENSG00000129116.19	PALLD	0.000118961	0.0109248	14.8091	0.272432	335.911	187.068	0.844173	TRUE	TRUE	UPStatBio
ENSG00000184378.3	ACTRT3	0.0131575	0.0832369	6.14781	0.403775	7.08633	3.90355	0.843975	FALSE	TRUE	unSig
ENSG00000181409.14	AATK	0.29541	0.406071	1.0948	1.28273	0.351683	0.151818	0.842932	FALSE	TRUE	unSig
ENSG00000274897.3	PANO1	0.12263	0.264873	2.3834	0.58175	1.42569	0.751418	0.841522	FALSE	TRUE	unSig
ENSG00000184786.6	TCTE3	0.232565	0.354471	1.42511	0.599133	0.576154	0.277555	0.840663	FALSE	TRUE	unSig
ENSG00000262209.3	PCDHGB3	0.0214324	0.110157	5.29128	0.404043	1.62357	0.862857	0.840005	FALSE	TRUE	unSig
ENSG00000149571.12	KIRREL3	0.155163	0.296044	2.02074	0.563358	2.65236	1.43816	0.839464	FALSE	TRUE	unSig
ENSG00000132849.20	PATJ	0.0141644	0.0868337	6.01754	0.349801	6.43219	3.55078	0.839361	FALSE	TRUE	unSig
ENSG00000143319.16	ISG20L2	0.0477592	0.168296	3.91844	0.546247	26.9019	14.9947	0.83902	FALSE	TRUE	unSig
ENSG00000164898.13	FMC1	0.146784	0.288144	2.10536	0.476362	10.1689	5.64139	0.838814	FALSE	TRUE	unSig
ENSG00000039987.6	BEST2	0.786786	0.858881	0.0731627	2.85958	1.47	0.778099	0.838307	FALSE	TRUE	unSig
ENSG00000078967.13	UBE2D4	0.0302574	0.132736	4.69461	0.469402	20.999	11.7009	0.838275	FALSE	TRUE	unSig
ENSG00000075073.15	TACR2	0.139444	0.281147	2.18409	0.700974	2.22515	1.20049	0.838263	FALSE	TRUE	unSig
ENSG00000135636.14	DYSF	0.00032639	0.014791	12.9125	0.354077	13.497	7.50853	0.837603	TRUE	TRUE	UPStatBio
ENSG00000221890.4	NPTXR	0.00478473	0.0490754	7.95906	0.380308	3.6316	1.98876	0.837147	TRUE	TRUE	UPStatBio
ENSG00000198720.13	ANKRD13B	0.0557253	0.181701	3.66025	0.607851	11.2945	6.27853	0.837036	FALSE	TRUE	unSig
ENSG00000105419.18	MEIS3	0.00235754	0.0339931	9.24799	0.360603	18.4015	10.2576	0.836956	TRUE	TRUE	UPStatBio
ENSG00000203326.12	ZNF525	0.18147	0.316753	1.78554	0.464549	6.56526	3.63676	0.834871	FALSE	TRUE	unSig
ENSG00000183807.8	FAM162B	0.205079	0.334478	1.60583	1.54711	1.6311	0.870711	0.834571	FALSE	TRUE	unSig
ENSG00000064489.23	BORCS8-MEF2B	0.227092	0.350162	1.45898	1.2122	5.95804	3.29924	0.833639	FALSE	TRUE	unSig
ENSG00000185215.9	TNFAIP2	0.0027095	0.0364428	8.99345	0.378998	63.0521	35.3378	0.83354	TRUE	TRUE	UPStatBio
ENSG00000133107.14	TRPC4	0.0136413	0.0848457	6.08398	0.399528	2.5109	1.36527	0.833381	FALSE	TRUE	unSig
ENSG00000173531.15	MST1	0.028737	0.129089	4.7833	0.448218	9.4149	5.24189	0.832839	FALSE	TRUE	unSig
ENSG00000164932.13	CTHRC1	0.000164688	0.0119751	14.1964	0.338075	329.031	184.684	0.832823	TRUE	TRUE	UPStatBio
ENSG00000235106.10	BRD3OS	0.0585936	0.185888	3.57675	0.462909	22.5115	12.5977	0.832494	FALSE	TRUE	unSig
ENSG00000187650.4	VMAC	0.0760194	0.21027	3.14801	0.739184	2.63837	1.43782	0.832437	FALSE	TRUE	unSig
ENSG00000127418.15	FGFRL1	0.00256533	0.035609	9.0934	0.385514	43.809	24.5686	0.831839	TRUE	TRUE	UPStatBio
ENSG00000257093.7	DENND11	0.000456439	0.01693	12.2857	0.333097	9.36629	5.21843	0.831798	TRUE	TRUE	UPStatBio
ENSG00000050344.9	NFE2L3	0.00695276	0.0593316	7.28513	0.335862	18.6756	10.4526	0.831255	FALSE	TRUE	unSig
ENSG00000155066.16	PROM2	0.291845	0.402554	1.11109	1.5328	0.91753	0.471966	0.83107	FALSE	TRUE	unSig
ENSG00000173611.17	SCAI	0.158136	0.298604	1.99196	0.620332	3.07272	1.68386	0.830721	FALSE	TRUE	unSig
ENSG00000128346.11	C22orf23	0.0709914	0.203753	3.25995	0.661395	17.3524	9.71942	0.829718	FALSE	TRUE	unSig
ENSG00000103723.15	AP3B2	0.0943908	0.232655	2.79785	0.457325	1.96216	1.06047	0.829447	FALSE	TRUE	unSig
ENSG00000114302.16	PRKAR2A	0.00629857	0.0568241	7.46284	0.376631	18.8491	10.5679	0.828852	FALSE	TRUE	unSig
ENSG00000080031.10	PTPRH	0.284873	0.396818	1.1437	0.374504	1.15785	0.608248	0.828635	FALSE	TRUE	unSig
ENSG00000170634.13	ACYP2	0.00547879	0.0527966	7.71421	0.359141	19.2381	10.7902	0.828425	FALSE	TRUE	unSig
ENSG00000113248.6	PCDHB15	0.269561	0.384726	1.21898	0.496469	0.592874	0.290284	0.828069	FALSE	TRUE	unSig
ENSG00000151233.11	GXYLT1	0.000212864	0.0130523	13.714	0.316848	24.7912	13.9244	0.827692	TRUE	TRUE	UPStatBio
ENSG00000186642.16	PDE2A	0.196338	0.328026	1.66941	1.23438	2.6698	1.46086	0.827437	FALSE	TRUE	unSig
ENSG00000174721.10	FGFBP3	0.197953	0.329138	1.65742	2.76385	0.366073	0.162655	0.827387	FALSE	TRUE	unSig
ENSG00000188177.14	ZC3H6	0.159609	0.300148	1.97793	0.764533	3.43837	1.89445	0.827089	FALSE	TRUE	unSig
ENSG00000128607.14	KLHDC10	0.0201582	0.105604	5.39814	0.44602	23.6819	13.3152	0.825989	FALSE	TRUE	unSig
ENSG00000157578.13	LCA5L	0.150921	0.291601	2.06292	0.586899	3.47896	1.91936	0.825641	FALSE	TRUE	unSig
ENSG00000099282.10	TSPAN15	0.369898	0.473365	0.804007	3.53874	0.849507	0.435838	0.825381	FALSE	TRUE	unSig
ENSG00000173653.8	RCE1	0.0020587	0.0323674	9.49645	0.345987	45.2086	25.4796	0.824793	TRUE	TRUE	UPStatBio
ENSG00000126246.10	IGFLR1	1	1	-0.179285	1.60648	7.79114	4.3554	0.824677	FALSE	TRUE	unSig
ENSG00000164056.11	SPRY1	0.000574401	0.0184808	11.8572	0.317574	25.3584	14.2817	0.823914	TRUE	TRUE	UPStatBio
ENSG00000185950.9	IRS2	0.000603576	0.0186892	11.7649	0.35731	3.3792	1.8664	0.823202	TRUE	TRUE	UPStatBio
ENSG00000213023.11	SYT3	0.353969	0.458566	0.859176	0.513154	0.581127	0.285006	0.823044	FALSE	TRUE	unSig
ENSG00000015676.18	NUDCD3	0.00185006	0.0305235	9.69266	0.336767	47.0654	26.5783	0.82206	TRUE	TRUE	UPStatBio
ENSG00000099875.14	MKNK2	0.00092227	0.0214824	10.9775	0.349138	83.5449	47.218	0.821889	TRUE	TRUE	UPStatBio
ENSG00000004139.14	SARM1	0.00701075	0.0595334	7.27021	0.319871	11.8438	6.65688	0.821836	FALSE	TRUE	unSig
ENSG00000146469.13	VIP	0.669285	0.741529	0.182439	1.56197	0.839023	0.431317	0.821588	FALSE	TRUE	unSig
ENSG00000105443.15	CYTH2	0.00220316	0.0332478	9.37207	0.337206	73.7654	41.6973	0.821489	TRUE	TRUE	UPStatBio
ENSG00000182022.18	CHST15	0.374999	0.478115	0.787031	2.06268	1.89273	1.02805	0.820912	FALSE	TRUE	unSig
ENSG00000154358.21	OBSCN	0.22892	0.351816	1.44756	0.61775	4.90467	2.73318	0.82085	FALSE	TRUE	unSig
ENSG00000105991.9	HOXA1	0.239389	0.360412	1.38419	2.04723	0.650671	0.325287	0.819745	FALSE	TRUE	unSig
ENSG00000102781.14	KATNAL1	0.00333514	0.0403132	8.61441	0.352128	26.3244	14.8725	0.81956	TRUE	TRUE	UPStatBio
ENSG00000151322.18	NPAS3	0.294467	0.405097	1.09908	2.87227	0.645251	0.322278	0.819533	FALSE	TRUE	unSig
ENSG00000124813.23	RUNX2	0.0155557	0.0912692	5.85241	0.438958	18.0355	10.1839	0.818428	FALSE	TRUE	unSig
ENSG00000188368.9	PRR19	0.131137	0.272983	2.27899	0.423281	1.86187	1.01271	0.818145	FALSE	TRUE	unSig
ENSG00000196923.14	PDLIM7	3.88e-05	0.00863309	16.9299	0.380999	541.846	307.3	0.81803	TRUE	TRUE	UPStatBio
ENSG00000148225.16	WDR31	0.0555568	0.181485	3.6653	0.402488	1.43976	0.773456	0.817901	FALSE	TRUE	unSig
ENSG00000165072.10	MAMDC2	0.0252085	0.120623	5.00951	0.398632	2.76925	1.52776	0.817786	FALSE	TRUE	unSig
ENSG00000125629.15	INSIG2	0.0115848	0.0781252	6.37333	0.39263	20.0085	11.3175	0.816563	FALSE	TRUE	unSig
ENSG00000187535.14	IFT140	0.0211636	0.109302	5.31327	0.342964	11.3508	6.40356	0.816142	FALSE	TRUE	unSig
ENSG00000164199.18	ADGRV1	1	1	-0.621627	3.06898	1.06818	0.563597	0.815877	FALSE	TRUE	unSig
ENSG00000167470.12	MIDN	0.00032032	0.0146953	12.9477	0.318922	81.5905	46.3115	0.815685	TRUE	TRUE	UPStatBio
ENSG00000175538.10	KCNE3	0.119186	0.261676	2.42798	0.331408	4.9543	2.77237	0.815268	FALSE	TRUE	unSig
ENSG00000169814.14	BTD	0.000854705	0.0207187	11.1185	0.315797	27.6877	15.6989	0.814624	TRUE	TRUE	UPStatBio
ENSG00000109061.10	MYH1	0.0338708	0.141663	4.50122	0.64401	0.554115	0.271918	0.814558	FALSE	TRUE	unSig
ENSG00000141933.9	TPGS1	0.00107238	0.023163	10.6982	0.35595	32.1408	18.2358	0.814221	TRUE	TRUE	UPStatBio
ENSG00000198855.7	FICD	0.0410293	0.155792	4.1748	0.433038	8.33611	4.69824	0.814073	FALSE	TRUE	unSig
ENSG00000127838.14	PNKD	0.0378962	0.149717	4.30967	0.417715	70.0962	39.8353	0.813728	FALSE	TRUE	unSig
ENSG00000197872.11	FAM49A	0.055402	0.181364	3.66995	0.401206	9.49991	5.36223	0.81353	FALSE	TRUE	unSig
ENSG00000037241.7	RPL26L1	0.0018102	0.0302434	9.73269	0.337203	78.1728	44.4399	0.813414	TRUE	TRUE	UPStatBio
ENSG00000242689.3	CNTF	0.0956907	0.234325	2.77594	0.38576	1.57394	0.85382	0.811456	FALSE	TRUE	unSig
ENSG00000118523.6	CCN2	0.000116931	0.0108978	14.8416	0.321519	1012.45	577.751	0.809226	TRUE	TRUE	UPStatBio
ENSG00000165424.7	ZCCHC24	0.000659077	0.0187485	11.6012	0.33759	26.0542	14.8272	0.809101	TRUE	TRUE	UPStatBio
ENSG00000169758.13	TMEM266	0.213398	0.340195	1.54822	1.9871	0.634765	0.319567	0.808383	FALSE	TRUE	unSig
ENSG00000114796.16	KLHL24	0.0148422	0.0890979	5.93511	0.353011	19.9896	11.3835	0.806889	FALSE	TRUE	unSig
ENSG00000213420.8	GPC2	0.285006	0.396912	1.14306	1.72845	6.26578	3.53951	0.806595	FALSE	TRUE	unSig
ENSG00000255408.4	PCDHA3	0.246047	0.365903	1.34561	1.27715	0.254833	0.10294	0.80609	FALSE	TRUE	unSig
ENSG00000133466.14	C1QTNF6	0.00922361	0.0687655	6.77901	0.391575	14.2733	8.12057	0.806084	FALSE	TRUE	unSig
ENSG00000134107.5	BHLHE40	0.0102839	0.0728775	6.58504	0.368381	66.3289	37.9036	0.805674	FALSE	TRUE	unSig
ENSG00000088280.19	ASAP3	0.0623775	0.191248	3.47302	0.608658	14.0993	8.02416	0.805526	FALSE	TRUE	unSig
ENSG00000157680.15	DGKI	0.0912703	0.22891	2.85182	0.647216	7.48372	4.23947	0.805387	FALSE	TRUE	unSig
ENSG00000166482.11	MFAP4	0.0196901	0.104534	5.43917	0.3648	4.68403	2.63758	0.805323	FALSE	TRUE	unSig
ENSG00000167772.12	ANGPTL4	0.0645694	0.194139	3.41595	0.630529	64.0378	36.6064	0.805145	FALSE	TRUE	unSig
ENSG00000196182.10	STK40	0.0234597	0.115973	5.13414	0.439637	20.6249	11.7787	0.802992	FALSE	TRUE	unSig
ENSG00000182183.15	SHISAL2A	0.216682	0.342469	1.52621	1.32823	9.93322	5.65165	0.802735	FALSE	TRUE	unSig
ENSG00000162702.8	ZNF281	0.000661371	0.0187485	11.5948	0.317363	27.3321	15.6331	0.802059	TRUE	TRUE	UPStatBio
ENSG00000040487.13	SLC66A1	0.00142741	0.0267665	10.17	0.350235	35.8475	20.5303	0.801124	TRUE	TRUE	UPStatBio
ENSG00000105643.10	ARRDC2	0.0745616	0.208331	3.17963	0.465603	23.7509	13.5897	0.800957	FALSE	TRUE	unSig
ENSG00000165061.15	ZMAT4	0.328072	0.43543	0.956495	0.879239	0.770012	0.399552	0.8004	FALSE	TRUE	unSig
ENSG00000185669.6	SNAI3	0.225723	0.349471	1.46761	0.894498	1.11461	0.5976	0.800026	FALSE	TRUE	unSig
ENSG00000116741.8	RGS2	0.0179056	0.0988552	5.60536	0.427041	31.7029	18.1686	0.799794	FALSE	TRUE	unSig
ENSG00000064205.10	CCN5	0.208821	0.336712	1.57958	0.409803	0.805321	0.420203	0.799354	FALSE	TRUE	unSig
ENSG00000140488.16	CELF6	0.35032	0.455281	0.872298	0.492579	0.631669	0.320612	0.798701	FALSE	TRUE	unSig
ENSG00000166669.13	ATF7IP2	0.493015	0.583729	0.46994	0.897037	2.76319	1.54618	0.798504	FALSE	TRUE	unSig
ENSG00000166033.13	HTRA1	0.000180705	0.0122678	14.0218	0.312709	94.9569	54.5583	0.79835	TRUE	TRUE	UPStatBio
ENSG00000185664.14	PMEL	0.267291	0.382656	1.2306	0.642029	2.03495	1.1285	0.797308	FALSE	TRUE	unSig
ENSG00000169224.13	GCSAML	0.190698	0.324449	1.71222	0.68076	0.530561	0.262841	0.797296	FALSE	TRUE	unSig
ENSG00000184939.16	ZFP90	0.013624	0.0848457	6.08623	0.402952	13.0088	7.4451	0.796927	FALSE	TRUE	unSig
ENSG00000178971.16	CTC1	0.0392331	0.152095	4.25075	0.330104	13.8338	7.93029	0.795065	FALSE	TRUE	unSig
ENSG00000150457.9	LATS2	0.00108456	0.0233171	10.6773	0.318096	23.7076	13.6262	0.794485	TRUE	TRUE	UPStatBio
ENSG00000152433.14	ZNF547	0.191539	0.32502	1.70574	0.412694	2.85471	1.60383	0.794231	FALSE	TRUE	unSig
ENSG00000125864.14	BFSP1	0.0425665	0.158339	4.11253	0.355316	2.21719	1.2364	0.79402	FALSE	TRUE	unSig
ENSG00000115828.17	QPCT	0.00103491	0.0227435	10.764	0.31601	52.4922	30.242	0.793533	TRUE	TRUE	UPStatBio
ENSG00000149124.11	GLYAT	0.0534541	0.178442	3.72967	0.554197	3.71898	2.10362	0.79331	FALSE	TRUE	unSig
ENSG00000143851.15	PTPN7	0.243999	0.364174	1.35734	1.38597	0.877695	0.46456	0.792258	FALSE	TRUE	unSig
ENSG00000198728.10	LDB1	0.000279606	0.0142624	13.2023	0.311252	61.0621	35.2234	0.792013	TRUE	TRUE	UPStatBio
ENSG00000112619.8	PRPH2	0.168976	0.307965	1.892	0.564085	0.408206	0.193721	0.790967	FALSE	TRUE	unSig
ENSG00000100802.15	C14orf93	0.152853	0.293819	2.04355	0.317365	5.85032	3.34031	0.790432	FALSE	TRUE	unSig
ENSG00000164418.20	GRIK2	0.224149	0.348213	1.47761	0.615032	1.56083	0.861092	0.789159	FALSE	TRUE	unSig
ENSG00000167733.13	HSD11B1L	0.0756493	0.209848	3.15598	0.595671	4.27859	2.43484	0.788575	FALSE	TRUE	unSig
ENSG00000114270.17	COL7A1	0.00040378	0.0162296	12.5146	0.310996	211.863	122.634	0.788277	TRUE	TRUE	UPStatBio
ENSG00000141562.18	NARF	0.00153888	0.0279252	10.0315	0.365186	44.3634	25.647	0.788211	TRUE	TRUE	UPStatBio
ENSG00000107864.15	CPEB3	0.00316134	0.0392899	8.71193	0.33192	1.87698	1.04513	0.787787	TRUE	TRUE	UPStatBio
ENSG00000272916.5	AC022400.5	0.0781846	0.212711	3.10224	0.401432	1.60412	0.887091	0.787775	FALSE	TRUE	unSig
ENSG00000166592.12	RRAD	0.0065158	0.0575141	7.40182	0.380802	16.4856	9.50748	0.787704	FALSE	TRUE	unSig
ENSG00000141391.14	PRELID3A	0.101806	0.241106	2.67702	0.402329	5.58273	3.19238	0.787456	FALSE	TRUE	unSig
ENSG00000259431.6	THTPA	0.060979	0.189553	3.51056	0.455847	14.1956	8.18411	0.787154	FALSE	TRUE	unSig
ENSG00000188785.12	ZNF548	0.100467	0.239459	2.69812	0.447212	9.26148	5.32555	0.786966	FALSE	TRUE	unSig
ENSG00000286001.1	AC021087.5	0.204038	0.333739	1.61323	0.795097	1.15658	0.628545	0.786411	FALSE	TRUE	unSig
ENSG00000168427.9	KLHL30	0.129456	0.271618	2.29902	2.2308	0.193514	0.0702009	0.786193	FALSE	TRUE	unSig
ENSG00000072422.17	RHOBTB1	0.0193852	0.10347	5.46643	0.308483	24.5654	14.2159	0.784873	FALSE	TRUE	unSig
ENSG00000180914.10	OXTR	0.0719161	0.205126	3.23873	0.312284	9.87281	5.68842	0.784829	FALSE	TRUE	unSig
ENSG00000204219.11	TCEA3	0.142278	0.28384	2.15315	0.427589	3.50691	1.99407	0.784455	FALSE	TRUE	unSig
ENSG00000277443.3	MARCKS	2.75e-05	0.00863309	17.5854	0.286164	171.814	99.7167	0.784336	TRUE	TRUE	UPStatBio
ENSG00000177363.5	LRRN4CL	0.135711	0.277504	2.22593	0.580442	1.3296	0.730116	0.784226	FALSE	TRUE	unSig
ENSG00000176973.8	FAM89B	0.000393383	0.0160442	12.5634	0.31877	67.002	38.8675	0.784085	TRUE	TRUE	UPStatBio
ENSG00000175866.15	BAIAP2	0.0252793	0.120664	5.00465	0.296159	15.1495	8.75765	0.783768	FALSE	TRUE	unSig
ENSG00000198246.9	SLC29A3	0.00495473	0.0500569	7.89589	0.343557	6.73484	3.87114	0.783354	FALSE	TRUE	unSig
ENSG00000196684.12	HSH2D	0.369225	0.472983	0.806271	0.960132	1.11205	0.604228	0.783331	FALSE	TRUE	unSig
ENSG00000135535.17	CD164	5.4e-05	0.00863309	16.3019	0.279885	352.536	204.841	0.782973	TRUE	TRUE	UPStatBio
ENSG00000257335.8	MGAM	0.303283	0.413561	1.0597	0.30708	0.78775	0.415933	0.782969	FALSE	TRUE	unSig
ENSG00000198113.3	TOR4A	0.000140536	0.0113303	14.4949	0.311155	24.6556	14.2878	0.782911	TRUE	TRUE	UPStatBio
ENSG00000108840.15	HDAC5	0.0123392	0.0807877	6.26146	0.32927	13.7912	7.97619	0.782425	FALSE	TRUE	unSig
ENSG00000181027.11	FKRP	0.00462878	0.04819	8.01905	0.330065	44.9828	26.1141	0.782234	TRUE	TRUE	UPStatBio
ENSG00000009790.15	TRAF3IP3	0.380155	0.482793	0.770199	0.624973	0.461398	0.226441	0.782201	FALSE	TRUE	unSig
ENSG00000116032.5	GRIN3B	0.217036	0.34271	1.52386	0.531304	0.33798	0.154774	0.781646	FALSE	TRUE	unSig
ENSG00000267281.2	ATF7-NPFF	0.0416806	0.156791	4.14813	0.324957	3.7979	2.16773	0.781449	FALSE	TRUE	unSig
ENSG00000173421.17	CCDC36	0.322882	0.430934	0.977236	0.6373	2.96676	1.68504	0.780756	FALSE	TRUE	unSig
ENSG00000153234.14	NR4A2	0.0611113	0.189752	3.50697	0.366935	1.87351	1.04944	0.779834	FALSE	TRUE	unSig
ENSG00000121413.12	ZSCAN18	0.157586	0.298252	1.99724	0.551774	10.713	6.19862	0.779661	FALSE	TRUE	unSig
ENSG00000115274.15	INO80B	0.0179291	0.0988647	5.60307	0.452504	18.9364	10.9911	0.779362	FALSE	TRUE	unSig
ENSG00000119431.9	HDHD3	0.0137655	0.0851411	6.06797	0.359859	7.54508	4.35536	0.778991	FALSE	TRUE	unSig
ENSG00000123810.8	B9D2	0.156796	0.297665	2.00485	0.766453	12.2585	7.10609	0.77822	FALSE	TRUE	unSig
ENSG00000169131.13	ZNF354A	0.0142767	0.0873679	6.0036	0.338736	11.044	6.40027	0.777691	FALSE	TRUE	unSig
ENSG00000004809.14	SLC22A16	0.226019	0.349471	1.46574	0.67369	0.81294	0.432639	0.777361	FALSE	TRUE	unSig
ENSG00000151014.6	NOCT	0.0154938	0.0911187	5.85943	0.403553	16.2658	9.44877	0.777296	FALSE	TRUE	unSig
ENSG00000271092.5	TLCD4-RWDD3	0.150386	0.291257	2.06833	0.304272	2.20923	1.24799	0.776602	FALSE	TRUE	unSig
ENSG00000082512.15	TRAF5	0.000315642	0.0145415	12.9752	0.279488	26.5944	15.4843	0.776441	TRUE	TRUE	UPStatBio
ENSG00000196843.16	ARID5A	0.00272768	0.0365781	8.98122	0.323779	13.3572	7.75692	0.776347	TRUE	TRUE	UPStatBio
ENSG00000166317.12	SYNPO2L	0.43387	0.531397	0.612442	6.03597	0.17153	0.058699	0.774821	FALSE	TRUE	unSig
ENSG00000145431.11	PDGFC	0.00173529	0.0296712	9.81038	0.300901	56.4874	32.978	0.774607	TRUE	TRUE	UPStatBio
ENSG00000076984.17	MAP2K7	0.00068772	0.0187574	11.5221	0.301428	26.4624	15.4409	0.773317	TRUE	TRUE	UPStatBio
ENSG00000244486.8	SCARF2	9.25e-05	0.00951674	15.2848	0.303319	40.7914	23.8322	0.772845	TRUE	TRUE	UPStatBio
ENSG00000163040.14	CCDC74A	0.040409	0.154409	4.20063	0.352631	5.61564	3.24668	0.772182	FALSE	TRUE	unSig
ENSG00000188070.9	C11orf95	0.00660958	0.0578259	7.37611	0.335942	21.5141	12.558	0.771918	FALSE	TRUE	unSig
ENSG00000182263.14	FIGN	0.212393	0.33955	1.55504	0.50455	1.67352	0.939046	0.771359	FALSE	TRUE	unSig
ENSG00000150281.6	CTF1	0.0175311	0.0976629	5.64241	0.376048	5.46367	3.15991	0.771204	FALSE	TRUE	unSig
ENSG00000118898.16	PPL	0.627069	0.701708	0.236057	1.01482	1.06925	0.585547	0.770258	FALSE	TRUE	unSig
ENSG00000263002.8	ZNF234	0.0236401	0.116338	5.12085	0.304217	8.52218	4.95542	0.77022	FALSE	TRUE	unSig
ENSG00000110697.13	PITPNM1	0.00795203	0.0634643	7.04425	0.298223	38.7792	22.7049	0.769654	FALSE	TRUE	unSig
ENSG00000109846.9	CRYAB	0.00763	0.0621652	7.11832	0.28848	16.5276	9.65923	0.768741	FALSE	TRUE	unSig
ENSG00000167676.4	PLIN4	0.0304422	0.133168	4.68414	0.594778	0.746209	0.396706	0.768621	FALSE	TRUE	unSig
ENSG00000165912.16	PACSIN3	0.00766052	0.0621973	7.11117	0.307238	15.9352	9.31439	0.768301	FALSE	TRUE	unSig
ENSG00000010318.21	PHF7	0.0923863	0.230428	2.83229	0.509367	5.61795	3.26057	0.766793	FALSE	TRUE	unSig
ENSG00000197653.15	DNAH10	0.0398441	0.153568	4.22451	0.349379	9.18231	5.35647	0.766516	FALSE	TRUE	unSig
ENSG00000100077.15	GRK3	0.0459112	0.16485	3.98485	0.430289	2.22122	1.2663	0.764601	FALSE	TRUE	unSig
ENSG00000185650.9	ZFP36L1	5.52e-05	0.00863309	16.26	0.276022	173.022	101.81	0.764488	TRUE	TRUE	UPStatBio
ENSG00000165409.17	TSHR	1	1	-0.620534	4.71734	1.30929	0.729704	0.764295	FALSE	TRUE	unSig
ENSG00000182621.18	PLCB1	0.00135519	0.0261559	10.2658	0.266296	42.4815	24.9711	0.7642	TRUE	TRUE	UPStatBio
ENSG00000222009.8	BTBD19	0.00133934	0.0260486	10.2875	0.295988	49.6532	29.1994	0.763916	TRUE	TRUE	UPStatBio
ENSG00000128510.12	CPA4	0.121289	0.263539	2.4006	0.463389	22.4731	13.1944	0.763789	FALSE	TRUE	unSig
ENSG00000125965.9	GDF5	0.215089	0.341498	1.53684	0.686127	2.86	1.64372	0.763428	FALSE	TRUE	unSig
ENSG00000132768.14	DPH2	0.00414306	0.0458514	8.22003	0.292923	23.9534	14.071	0.763301	TRUE	TRUE	UPStatBio
ENSG00000178623.12	GPR35	0.164073	0.303787	1.93628	0.729676	0.812908	0.437914	0.763095	FALSE	TRUE	unSig
ENSG00000186567.13	CEACAM19	0.00534043	0.0519401	7.76039	0.221455	23.818	14.0038	0.762014	FALSE	TRUE	unSig
ENSG00000089177.18	KIF16B	0.0926397	0.230428	2.8279	0.604067	6.89583	4.02814	0.761006	FALSE	TRUE	unSig
ENSG00000132141.14	CCT6B	0.196047	0.327777	1.67158	0.377222	2.25355	1.28963	0.760133	FALSE	TRUE	unSig
ENSG00000189221.9	MAOA	0.258201	0.375312	1.27838	0.662369	0.3007	0.136606	0.760036	FALSE	TRUE	unSig
ENSG00000185900.10	POMK	0.00342078	0.0407876	8.56824	0.300393	15.2208	8.94788	0.759836	TRUE	TRUE	UPStatBio
ENSG00000158555.15	GDPD5	0.0324784	0.13811	4.57307	0.320756	8.7223	5.1109	0.759624	FALSE	TRUE	unSig
ENSG00000178537.10	SLC25A20	0.00233522	0.0339833	9.26541	0.282958	19.4974	11.4775	0.75934	TRUE	TRUE	UPStatBio
ENSG00000157322.17	CLEC18A	0.229602	0.352174	1.44332	0.781357	0.67758	0.35937	0.759335	FALSE	TRUE	unSig
ENSG00000107872.12	FBXL15	0.00809613	0.0641792	7.01209	0.343935	13.0022	7.64124	0.759174	FALSE	TRUE	unSig
ENSG00000138771.16	SHROOM3	0.147678	0.288791	2.09608	0.336357	5.51493	3.21933	0.758376	FALSE	TRUE	unSig
ENSG00000143303.12	RRNAD1	0.0216257	0.110863	5.27565	0.343228	22.525	13.2832	0.757488	FALSE	TRUE	unSig
ENSG00000161714.12	PLCD3	0.0242396	0.117775	5.07741	0.252027	44.9508	26.5709	0.756285	FALSE	TRUE	unSig
ENSG00000006459.11	KDM7A	0.0117024	0.0785143	6.35541	0.296596	10.243	6.0247	0.755941	FALSE	TRUE	unSig
ENSG00000090530.10	P3H2	0.0435983	0.160112	4.07205	0.294697	11.633	6.84788	0.755932	FALSE	TRUE	unSig
ENSG00000105672.14	ETV2	0.31217	0.421219	1.02147	1.71359	2.64496	1.52581	0.755627	FALSE	TRUE	unSig
ENSG00000111266.9	DUSP16	0.00933365	0.0690661	6.75784	0.287168	23.0555	13.6181	0.755274	FALSE	TRUE	unSig
ENSG00000170421.12	KRT8	0.0421104	0.157525	4.13076	0.42662	19.621	11.5848	0.755104	FALSE	TRUE	unSig
ENSG00000123358.20	NR4A1	0.0167007	0.0951143	5.72755	0.315009	14.071	8.29793	0.754834	FALSE	TRUE	unSig
ENSG00000135736.6	CCDC102A	0.010358	0.0731339	6.57226	0.335983	7.59544	4.46054	0.754798	FALSE	TRUE	unSig
ENSG00000182310.14	SPACA6	0.0569958	0.183923	3.62271	0.382036	17.1732	10.1377	0.754634	FALSE	TRUE	unSig
ENSG00000188107.15	EYS	0.163388	0.303103	1.94259	0.353164	0.750277	0.404141	0.754105	FALSE	TRUE	unSig
ENSG00000187257.16	RSBN1L	0.0135833	0.0847273	6.09151	0.30337	17.5246	10.3505	0.754019	FALSE	TRUE	unSig
ENSG00000176658.17	MYO1D	0.217599	0.343013	1.52014	0.831897	4.17923	2.43841	0.753425	FALSE	TRUE	unSig
ENSG00000186765.11	FSCN2	0.187367	0.321666	1.7382	0.572831	0.864884	0.472743	0.752469	FALSE	TRUE	unSig
ENSG00000079385.22	CEACAM1	0.197548	0.3289	1.66041	0.624093	1.7366	0.990406	0.752175	FALSE	TRUE	unSig
ENSG00000183196.10	CHST6	0.203526	0.333443	1.61689	1.14424	0.197526	0.0766502	0.752121	FALSE	TRUE	unSig
ENSG00000158246.8	TENT5B	0.376476	0.479614	0.782177	0.737486	1.02236	0.566381	0.752119	FALSE	TRUE	unSig
ENSG00000162614.18	NEXN	0.000274044	0.0141329	13.24	0.266949	66.9645	39.7273	0.751792	TRUE	TRUE	UPStatBio
ENSG00000175414.7	ARL10	0.255546	0.373016	1.29273	0.287342	9.29267	5.4783	0.75171	FALSE	TRUE	unSig
ENSG00000134871.19	COL4A2	0.00016985	0.0119751	14.1383	0.278044	406.018	241.121	0.751544	TRUE	TRUE	UPStatBio
ENSG00000179627.10	ZBTB42	0.0382424	0.150385	4.29421	0.378587	2.20538	1.26956	0.751295	FALSE	TRUE	unSig
ENSG00000256671.6	LIMS4	0.00753371	0.061707	7.14109	0.293507	17.5341	10.3775	0.75107	FALSE	TRUE	unSig
ENSG00000164953.15	TMEM67	0.0652188	0.195197	3.39943	0.40021	15.6757	9.27334	0.751065	FALSE	TRUE	unSig
ENSG00000000003.15	TSPAN6	0.00140164	0.0265526	10.2036	0.32255	28.064	16.6374	0.750775	TRUE	TRUE	UPStatBio
ENSG00000159915.12	ZNF233	0.344665	0.449746	0.893001	0.851636	0.613787	0.324259	0.750549	FALSE	TRUE	unSig
ENSG00000174514.13	MFSD4A	0.315723	0.424624	1.00658	0.424648	0.943786	0.520722	0.749807	FALSE	TRUE	unSig
ENSG00000145911.6	N4BP3	0.0615794	0.190164	3.49433	2.48458	0.142863	0.0444984	0.749092	FALSE	TRUE	unSig
ENSG00000125630.15	POLR1B	0.149969	0.290733	2.07257	0.448686	14.6594	8.68239	0.748945	FALSE	TRUE	unSig
ENSG00000167619.13	TMEM145	0.275016	0.389346	1.19156	2.1054	0.393187	0.193596	0.7483	FALSE	TRUE	unSig
ENSG00000106125.14	MINDY4	0.234364	0.35596	1.41418	1.26777	3.07825	1.79333	0.747306	FALSE	TRUE	unSig
ENSG00000164008.16	C1orf50	0.12841	0.270371	2.31162	0.299863	8.05941	4.76096	0.747224	FALSE	TRUE	unSig
ENSG00000153896.18	ZNF599	0.0544465	0.180123	3.69896	0.440562	5.0365	2.96043	0.747053	FALSE	TRUE	unSig
ENSG00000108423.15	TUBD1	0.113508	0.254985	2.50468	0.455045	12.0695	7.15168	0.746886	FALSE	TRUE	unSig
ENSG00000050730.16	TNIP3	0.00407785	0.0456029	8.24882	0.297112	25.4471	15.1236	0.746848	TRUE	TRUE	UPStatBio
ENSG00000107902.14	LHPP	0.111982	0.253777	2.52602	0.563023	9.37493	5.5463	0.746809	FALSE	TRUE	unSig
ENSG00000173928.3	SWSAP1	0.132553	0.274519	2.26235	0.52176	1.57534	0.898728	0.746294	FALSE	TRUE	unSig
ENSG00000105329.10	TGFB1	0.000981329	0.0222048	10.8625	0.293849	146.515	87.3253	0.745906	TRUE	TRUE	UPStatBio
ENSG00000233493.4	TMEM238	0.111833	0.253777	2.52813	0.319033	3.99007	2.33945	0.745571	FALSE	TRUE	unSig
ENSG00000052795.13	FNIP2	0.00693731	0.0592728	7.28913	0.269061	12.4488	7.3876	0.744975	FALSE	TRUE	unSig
ENSG00000088881.20	EBF4	0.18184	0.317099	1.78252	0.441569	2.39312	1.38764	0.744923	FALSE	TRUE	unSig
ENSG00000077157.22	PPP1R12B	0.112711	0.254295	2.5158	0.475357	11.6874	6.93793	0.744027	FALSE	TRUE	unSig
ENSG00000185361.9	TNFAIP8L1	0.00653714	0.0575924	7.39594	0.318278	3.26525	1.90931	0.744012	FALSE	TRUE	unSig
ENSG00000240891.8	PLCXD2	0.8056	0.878105	0.0605684	1.21788	2.03624	1.17589	0.743568	FALSE	TRUE	unSig
ENSG00000272031.3	ANKRD34A	0.186432	0.320782	1.74559	0.575431	1.51551	0.865376	0.74283	FALSE	TRUE	unSig
ENSG00000120688.9	WBP4	0.00129953	0.0256692	10.3432	0.254101	13.2257	7.86344	0.742747	TRUE	TRUE	UPStatBio
ENSG00000165617.14	DACT1	0.00269583	0.0364192	9.00269	0.293575	91.4432	54.6658	0.741176	TRUE	TRUE	UPStatBio
ENSG00000113205.5	PCDHB3	0.235913	0.357389	1.40485	0.722609	0.155938	0.0532769	0.739656	FALSE	TRUE	unSig
ENSG00000100221.10	JOSD1	0.00427526	0.0466811	8.16304	0.275942	39.0974	23.4015	0.738005	TRUE	TRUE	UPStatBio
ENSG00000172006.12	ZNF554	0.0388421	0.151426	4.26776	0.308513	1.86167	1.0762	0.737948	FALSE	TRUE	unSig
ENSG00000147408.14	CSGALNACT1	0.0171463	0.0965836	5.68133	0.321166	41.7165	24.9759	0.737769	FALSE	TRUE	unSig
ENSG00000099994.11	SUSD2	0.0248596	0.11949	5.03364	0.381706	1.75515	1.01259	0.737611	FALSE	TRUE	unSig
ENSG00000090971.5	NAT14	0.00945642	0.0697213	6.73453	0.21396	34.3011	20.5382	0.737138	FALSE	TRUE	unSig
ENSG00000176896.8	TCEANC	0.147696	0.288791	2.09588	0.429707	1.30243	0.741784	0.736408	FALSE	TRUE	unSig
ENSG00000258947.7	TUBB3	0.000658283	0.0187485	11.6035	0.268429	82.8112	49.6777	0.736068	TRUE	TRUE	UPStatBio
ENSG00000134532.18	SOX5	0.712608	0.783643	0.135686	0.786024	2.47227	1.44433	0.736054	FALSE	TRUE	unSig
ENSG00000196739.15	COL27A1	0.0867697	0.223702	2.9333	0.447318	13.2335	7.90645	0.735818	FALSE	TRUE	unSig
ENSG00000171790.15	SLFNL1	0.129764	0.271941	2.29533	0.437025	1.03196	0.579842	0.735548	FALSE	TRUE	unSig
ENSG00000107281.10	NPDC1	0.000676265	0.0187485	11.5534	0.278484	117.603	70.5962	0.735446	TRUE	TRUE	UPStatBio
ENSG00000144567.11	RETREG2	0.0037259	0.0432276	8.41279	0.243407	61.1943	36.7159	0.735424	TRUE	TRUE	UPStatBio
ENSG00000213983.12	AP1G2	0.176826	0.313317	1.8241	0.496459	29.6946	17.7985	0.735212	FALSE	TRUE	unSig
ENSG00000088826.18	SMOX	0.00098699	0.0222425	10.8518	0.265759	58.349	35.0161	0.735046	TRUE	TRUE	UPStatBio
ENSG00000161542.17	PRPSAP1	0.00299984	0.0382693	8.80757	0.274267	39.3471	23.6005	0.735	TRUE	TRUE	UPStatBio
ENSG00000112319.19	EYA4	0.165159	0.30488	1.92635	0.424295	2.09258	1.21791	0.734376	FALSE	TRUE	unSig
ENSG00000179954.16	SSC5D	0.00500829	0.0501679	7.87644	0.277057	11.3915	6.80821	0.734186	FALSE	TRUE	unSig
ENSG00000197181.12	PIWIL2	0.241937	0.3625	1.36927	0.50997	0.778648	0.428372	0.733732	FALSE	TRUE	unSig
ENSG00000196588.17	MRTFA	0.0173246	0.0971659	5.66319	0.334766	39.359	23.6305	0.733609	FALSE	TRUE	unSig
ENSG00000120915.14	EPHX2	0.254254	0.372027	1.29978	1.47035	1.05013	0.591956	0.733039	FALSE	TRUE	unSig
ENSG00000017483.15	SLC38A5	0.0105324	0.0739973	6.54256	0.278705	21.6146	12.9646	0.733003	FALSE	TRUE	unSig
ENSG00000120899.18	PTK2B	0.349561	0.454469	0.875049	0.506937	4.02087	2.38073	0.732185	FALSE	TRUE	unSig
ENSG00000163864.17	NMNAT3	0.379251	0.481993	0.773127	0.954084	0.56534	0.300597	0.731941	FALSE	TRUE	unSig
ENSG00000181322.14	NME9	0.357101	0.461545	0.848062	0.598222	0.870566	0.484835	0.730798	FALSE	TRUE	unSig
ENSG00000112290.13	WASF1	0.000753496	0.019575	11.3524	0.259771	36.8002	22.1597	0.729195	TRUE	TRUE	UPStatBio
ENSG00000204314.12	PRRT1	0.129877	0.272099	2.29397	0.483685	1.33693	0.766909	0.729034	FALSE	TRUE	unSig
ENSG00000163818.17	LZTFL1	0.0470695	0.166806	3.9429	0.400173	24.7352	14.8962	0.727791	FALSE	TRUE	unSig
ENSG00000269955.2	FMC1-LUC7L2	1	1	-0.606309	18.5499	1.49164	0.861275	0.727492	FALSE	TRUE	unSig
ENSG00000271810.5	AL603832.3	0.46335	0.556656	0.537791	0.882409	2.58511	1.52189	0.727302	FALSE	TRUE	unSig
ENSG00000172840.7	PDP2	0.0616447	0.190164	3.49257	0.357695	12.5756	7.55986	0.726669	FALSE	TRUE	unSig
ENSG00000196663.16	TECPR2	0.094934	0.233163	2.78865	0.386453	16.2379	9.77561	0.726278	FALSE	TRUE	unSig
ENSG00000286261.1	AC022137.3	0.0648369	0.194609	3.40912	0.456117	4.75554	2.83514	0.726201	FALSE	TRUE	unSig
ENSG00000069020.18	MAST4	0.0725889	0.205886	3.22348	0.322591	14.9532	9.00885	0.724732	FALSE	TRUE	unSig
ENSG00000186862.20	PDZD7	0.268731	0.384047	1.22321	0.756823	0.736251	0.406163	0.724334	FALSE	TRUE	unSig
ENSG00000244617.2	ASPRV1	1	1	-0.207322	1.80064	0.336125	0.164033	0.724026	FALSE	TRUE	unSig
ENSG00000083838.16	ZNF446	0.0755934	0.209749	3.15719	0.371144	6.26124	3.75412	0.722907	FALSE	TRUE	unSig
ENSG00000169258.7	GPRIN1	0.0037164	0.0431981	8.41743	0.276675	3.44566	2.04849	0.722728	TRUE	TRUE	UPStatBio
ENSG00000148180.19	GSN	0.000177329	0.0121734	14.0572	0.260643	141.515	85.7131	0.722709	TRUE	TRUE	UPStatBio
ENSG00000156983.16	BRPF1	0.00151313	0.0277181	10.0626	0.263244	7.26202	4.36126	0.722652	TRUE	TRUE	UPStatBio
ENSG00000137103.20	TMEM8B	0.124058	0.266376	2.36533	0.509029	8.24269	4.95878	0.721723	FALSE	TRUE	unSig
ENSG00000263528.8	IKBKE	0.00192111	0.0310852	9.62343	0.284002	29.3239	17.7425	0.721666	TRUE	TRUE	UPStatBio
ENSG00000146278.11	PNRC1	0.000386416	0.0159125	12.5968	0.241845	49.9788	30.2711	0.721501	TRUE	TRUE	UPStatBio
ENSG00000250067.12	YJEFN3	0.0392014	0.152085	4.25212	0.431326	4.29476	2.56784	0.720112	FALSE	TRUE	unSig
ENSG00000180773.15	SLC36A4	0.00818089	0.0644204	6.99344	0.286355	14.0535	8.4923	0.720038	FALSE	TRUE	unSig
ENSG00000259207.7	ITGB3	0.00714697	0.0600438	7.23566	0.298263	29.6267	17.951	0.719677	FALSE	TRUE	unSig
ENSG00000139174.12	PRICKLE1	0.0292617	0.130306	4.75215	0.37226	11.3797	6.8713	0.719582	FALSE	TRUE	unSig
ENSG00000112096.18	SOD2	4.11e-05	0.00863309	16.8205	0.25164	2169.67	1317.68	0.71944	TRUE	TRUE	UPStatBio
ENSG00000158552.13	ZFAND2B	0.0272547	0.125604	4.8746	0.388977	31.1929	18.9121	0.71892	FALSE	TRUE	unSig
ENSG00000104848.1	KCNA7	0.162751	0.302617	1.94848	1.15663	0.246417	0.110526	0.718509	FALSE	TRUE	unSig
ENSG00000065833.9	ME1	0.0012756	0.0253421	10.3775	0.250728	46.3609	28.1653	0.716988	TRUE	TRUE	UPStatBio
ENSG00000153902.14	LGI4	0.465563	0.558474	0.532488	0.908001	0.577212	0.312038	0.71683	FALSE	TRUE	unSig
ENSG00000154553.15	PDLIM3	0.000716762	0.0191141	11.4453	0.252693	57.7397	35.0977	0.716581	TRUE	TRUE	UPStatBio
ENSG00000250644.3	AC068580.4	0.0401049	0.154057	4.21344	0.45029	9.30457	5.62369	0.716417	FALSE	TRUE	unSig
ENSG00000255112.3	CHMP1B	0.000144005	0.011411	14.449	0.23741	88.1372	53.6068	0.716281	TRUE	TRUE	UPStatBio
ENSG00000197951.9	ZNF71	0.0100065	0.0718257	6.63374	0.291728	5.23323	3.14688	0.715956	FALSE	TRUE	unSig
ENSG00000143816.8	WNT9A	0.193129	0.325731	1.69359	1.00552	0.177734	0.0691045	0.715789	FALSE	TRUE	unSig
ENSG00000153291.16	SLC25A27	0.525833	0.611978	0.402438	1.29625	2.10342	1.24194	0.715426	FALSE	TRUE	unSig
ENSG00000177465.4	ACOT4	0.220512	0.34505	1.50104	0.705881	0.568745	0.307344	0.715209	FALSE	TRUE	unSig
ENSG00000187987.9	ZSCAN23	0.119317	0.261676	2.42627	0.41382	3.63162	2.17331	0.715008	FALSE	TRUE	unSig
ENSG00000170485.17	NPAS2	0.00644322	0.0570529	7.42197	0.284869	154.699	94.2427	0.714415	FALSE	TRUE	unSig
ENSG00000138166.6	DUSP5	0.0225758	0.113889	5.20086	0.320562	16.8496	10.233	0.713999	FALSE	TRUE	unSig
ENSG00000170385.10	SLC30A1	0.000129771	0.0111377	14.6451	0.238089	49.4346	30.1031	0.713742	TRUE	TRUE	UPStatBio
ENSG00000152661.9	GJA1	9.61e-05	0.0095903	15.2112	0.240018	1066.83	650.488	0.713654	TRUE	TRUE	UPStatBio
ENSG00000069431.11	ABCC9	0.168218	0.307316	1.89875	0.396939	1.38477	0.805548	0.713374	FALSE	TRUE	unSig
ENSG00000128581.17	IFT22	0.00377515	0.0434801	8.38892	0.253855	24.7655	15.0661	0.713292	TRUE	TRUE	UPStatBio
ENSG00000170631.15	ZNF16	0.0980316	0.237161	2.73728	0.258778	4.67113	2.81005	0.713287	FALSE	TRUE	unSig
ENSG00000187372.11	PCDHB13	0.072766	0.206096	3.2195	0.753044	0.485047	0.256938	0.712876	FALSE	TRUE	unSig
ENSG00000176293.19	ZNF135	0.0543682	0.18002	3.70136	0.47489	1.58738	0.929679	0.712592	FALSE	TRUE	unSig
ENSG00000169760.17	NLGN1	0.256299	0.373565	1.28864	0.309313	1.66522	0.977335	0.712382	FALSE	TRUE	unSig
ENSG00000219607.3	PPP1R3G	0.0443511	0.161846	4.04315	0.491556	1.25344	0.726189	0.712082	FALSE	TRUE	unSig
ENSG00000185033.14	SEMA4B	0.00497262	0.0500569	7.88937	0.330164	24.2428	14.7632	0.711751	FALSE	TRUE	unSig
ENSG00000213658.11	LAT	0.119369	0.261676	2.42559	0.281088	6.07792	3.67244	0.711622	FALSE	TRUE	unSig
ENSG00000164620.9	RELL2	0.00999354	0.0718257	6.63605	0.299122	7.25932	4.39807	0.710265	FALSE	TRUE	unSig
ENSG00000172399.5	MYOZ2	0.26105	0.377579	1.26318	0.926535	0.436216	0.227886	0.70962	FALSE	TRUE	unSig
ENSG00000101004.15	NINL	0.0419954	0.157365	4.13539	0.337752	8.97749	5.45126	0.709476	FALSE	TRUE	unSig
ENSG00000122194.18	PLG	0.314008	0.422958	1.01374	0.265966	2.14446	1.27296	0.70908	FALSE	TRUE	unSig
ENSG00000040531.14	CTNS	0.0340813	0.142147	4.49062	0.337146	37.924	23.1613	0.708977	FALSE	TRUE	unSig
ENSG00000134247.10	PTGFRN	0.00157618	0.0283121	9.98736	0.27048	87.0564	53.2263	0.708759	TRUE	TRUE	UPStatBio
ENSG00000139725.8	RHOF	0.064975	0.194897	3.40561	0.465962	7.27225	4.41135	0.708547	FALSE	TRUE	unSig
ENSG00000178531.6	CTXN1	0.0105552	0.0739973	6.53871	0.293872	8.5946	5.22557	0.707184	FALSE	TRUE	unSig
ENSG00000158864.12	NDUFS2	0.000771602	0.0197329	11.3083	0.257007	87.8081	53.7453	0.707175	TRUE	TRUE	UPStatBio
ENSG00000213199.8	ASIC3	0.265132	0.380953	1.24176	0.706431	4.54784	2.74833	0.706444	FALSE	TRUE	unSig
ENSG00000157150.5	TIMP4	0.0534182	0.178365	3.73079	0.254962	4.78567	2.89534	0.705838	FALSE	TRUE	unSig
ENSG00000114315.4	HES1	0.0421843	0.157716	4.12779	0.337998	3.95734	2.38761	0.705772	FALSE	TRUE	unSig
ENSG00000110025.13	SNX15	0.383239	0.485527	0.760288	0.581064	12.9721	7.91479	0.705753	FALSE	TRUE	unSig
ENSG00000086730.17	LAT2	0.268372	0.383701	1.22505	0.303548	2.27854	1.3586	0.705494	FALSE	TRUE	unSig
ENSG00000119778.15	ATAD2B	0.0422549	0.157839	4.12497	0.308161	10.3068	6.28259	0.705319	FALSE	TRUE	unSig
ENSG00000197479.7	PCDHB11	0.313536	0.422568	1.01572	2.29695	0.314322	0.154129	0.705191	FALSE	TRUE	unSig
ENSG00000272899.4	ATP6V1FNB	1	1	-0.243865	1.28414	0.565372	0.308186	0.704935	FALSE	TRUE	unSig
ENSG00000172663.9	TMEM134	0.0115302	0.0779285	6.38172	0.341532	64.0688	39.269	0.70481	FALSE	TRUE	unSig
ENSG00000182636.8	NDN	0.0129325	0.0825858	6.17832	0.274174	5.31739	3.22387	0.704733	FALSE	TRUE	unSig
ENSG00000143324.14	XPR1	0.00514525	0.0510366	7.82766	0.231461	27.4511	16.8093	0.704288	FALSE	TRUE	unSig
ENSG00000244187.8	TMEM141	0.00639086	0.0569314	7.43665	0.259249	36.243	22.2132	0.703777	FALSE	TRUE	unSig
ENSG00000116299.17	KIAA1324	0.203572	0.333443	1.61656	0.558136	0.931612	0.53369	0.703052	FALSE	TRUE	unSig
ENSG00000170271.11	FAXDC2	0.0468537	0.166382	3.95063	0.240166	12.9279	7.90387	0.702834	FALSE	TRUE	unSig
ENSG00000169372.13	CRADD	0.0327775	0.138871	4.55736	0.273792	11.3877	6.95782	0.702798	FALSE	TRUE	unSig
ENSG00000184619.5	KRBA2	0.0974666	0.236643	2.74652	0.494821	1.8511	1.09878	0.702717	FALSE	TRUE	unSig
ENSG00000157600.12	TMEM164	0.00118996	0.0244861	10.5059	0.23409	28.2891	17.3489	0.702196	TRUE	TRUE	UPStatBio
ENSG00000165406.16	2022-03-08	0.0509636	0.174196	3.80947	0.31608	16.9151	10.3583	0.702167	FALSE	TRUE	unSig
ENSG00000170835.14	CEL	0.111328	0.25337	2.53527	0.295664	1.02133	0.589348	0.701909	FALSE	TRUE	unSig
ENSG00000159792.10	PSKH1	0.00110348	0.0234327	10.6453	0.239555	26.6198	16.3273	0.701814	TRUE	TRUE	UPStatBio
ENSG00000075240.17	GRAMD4	1	1	-0.112378	0.997288	8.64814	5.27892	0.70166	FALSE	TRUE	unSig
ENSG00000159216.18	RUNX1	0.000889022	0.0212553	11.0455	0.240775	74.1836	45.5962	0.700969	TRUE	TRUE	UPStatBio
ENSG00000076555.15	ACACB	0.168823	0.307906	1.89337	0.339557	3.84161	2.32481	0.700914	FALSE	TRUE	unSig
ENSG00000285839.1	AL445685.3	0.442815	0.539305	0.588976	15.6897	2.62584	1.57722	0.700625	FALSE	TRUE	unSig
ENSG00000187994.14	RINL	0.33754	0.443875	0.919754	0.328598	1.0474	0.60613	0.700363	FALSE	TRUE	unSig
ENSG00000163053.11	SLC16A14	0.278512	0.391725	1.17434	2.09031	0.513649	0.277678	0.700257	FALSE	TRUE	unSig
ENSG00000088899.15	LZTS3	0.00300656	0.0382846	8.80349	0.266165	6.76053	4.13007	0.697639	TRUE	TRUE	UPStatBio
ENSG00000100156.10	SLC16A8	0.288368	0.39996	1.12722	0.818669	1.17293	0.684962	0.697461	FALSE	TRUE	unSig
ENSG00000241489.8	AC244197.3	0.0241113	0.117605	5.08661	0.328596	10.4174	6.38737	0.697074	FALSE	TRUE	unSig
ENSG00000269858.6	EGLN2	0.0013513	0.0261559	10.2711	0.228441	60.3102	37.1789	0.696433	TRUE	TRUE	UPStatBio
ENSG00000148730.7	EIF4EBP2	6.45e-05	0.0089085	15.9666	0.223425	55.1881	34.0458	0.695261	TRUE	TRUE	UPStatBio
ENSG00000284820.1	AC068946.2	0.326772	0.434318	0.961648	0.644899	1.33737	0.788085	0.694657	FALSE	TRUE	unSig
ENSG00000031081.11	ARHGAP31	0.00470628	0.048558	7.98898	0.239697	14.9476	9.19767	0.694593	TRUE	TRUE	UPStatBio
ENSG00000204439.4	C6orf47	0.00302987	0.0383351	8.78939	0.242139	9.39543	5.77313	0.693104	TRUE	TRUE	UPStatBio
ENSG00000171931.13	FBXW10	0.267959	0.383308	1.22717	0.452213	0.475435	0.256081	0.692447	FALSE	TRUE	unSig
ENSG00000106003.13	LFNG	0.0334652	0.140625	4.52182	0.329308	8.33296	5.12008	0.691968	FALSE	TRUE	unSig
ENSG00000181016.9	LSMEM1	0.531032	0.616787	0.392416	0.90541	2.8661	1.73681	0.691368	FALSE	TRUE	unSig
ENSG00000151778.11	SERP2	0.0397224	0.153349	4.2297	0.367299	9.77339	6.01499	0.691196	FALSE	TRUE	unSig
ENSG00000075624.16	ACTB	0.000117883	0.0108978	14.8263	0.233047	6450.97	3997.9	0.69026	TRUE	TRUE	UPStatBio
ENSG00000156042.18	CFAP70	0.398065	0.498461	0.714165	1.32928	1.18204	0.694564	0.6902	FALSE	TRUE	unSig
ENSG00000143845.15	ETNK2	0.215233	0.341512	1.53588	0.470589	5.08091	3.11238	0.689564	FALSE	TRUE	unSig
ENSG00000186889.10	TMEM17	0.0306447	0.133614	4.67276	0.288963	3.74224	2.284	0.688563	FALSE	TRUE	unSig
ENSG00000214194.9	SMIM30	0.00166227	0.0288493	9.88948	0.225282	64.8421	40.1974	0.688467	TRUE	TRUE	UPStatBio
ENSG00000183570.16	PCBP3	0.887835	0.962221	0.0198933	0.709796	6.6327	4.07783	0.688432	FALSE	TRUE	unSig
ENSG00000109667.12	SLC2A9	0.136221	0.278187	2.22014	0.468697	6.23918	3.83367	0.68842	FALSE	TRUE	unSig
ENSG00000253537.3	PCDHGA7	0.0313373	0.135417	4.63439	0.329522	2.59271	1.57115	0.688218	FALSE	TRUE	unSig
ENSG00000164938.14	TP53INP1	0.000253162	0.0136795	13.3886	0.221403	38.424	23.8133	0.687944	TRUE	TRUE	UPStatBio
ENSG00000261832.6	AC138894.1	0.336362	0.443041	0.924248	1.49137	2.65776	1.61274	0.687187	FALSE	TRUE	unSig
ENSG00000286132.1	AC022415.2	0.215246	0.341512	1.53579	0.936955	1.28342	0.759219	0.687143	FALSE	TRUE	unSig
ENSG00000110492.15	MDK	7.96e-05	0.00926095	15.5689	0.240303	467.739	290.505	0.686951	TRUE	TRUE	UPStatBio
ENSG00000009413.15	REV3L	0.00851793	0.065512	6.92121	0.216858	33.7136	20.9052	0.686856	FALSE	TRUE	unSig
ENSG00000180667.10	YOD1	0.000548916	0.0181666	11.9417	0.215408	10.8057	6.67501	0.686788	TRUE	TRUE	UPStatBio
ENSG00000221838.10	AP4M1	0.0124164	0.0809679	6.25041	0.246205	15.6893	9.7107	0.686524	FALSE	TRUE	unSig
ENSG00000140948.12	ZCCHC14	0.00183726	0.0304389	9.70541	0.24774	18.0718	11.193	0.686275	TRUE	TRUE	UPStatBio
ENSG00000159335.16	PTMS	0.00788816	0.0631554	7.05869	0.297665	322.456	200.423	0.685787	FALSE	TRUE	unSig
ENSG00000179909.15	ZNF154	0.0168023	0.0954188	5.7169	0.236127	2.71033	1.64726	0.685641	FALSE	TRUE	unSig
ENSG00000159314.11	ARHGAP27	0.0936919	0.231756	2.80977	0.468344	8.76958	5.41534	0.685416	FALSE	TRUE	unSig
ENSG00000165801.10	ARHGEF40	0.000716608	0.0191141	11.4457	0.236264	35.7002	22.1744	0.684583	TRUE	TRUE	UPStatBio
ENSG00000146858.8	ZC3HAV1L	0.0307573	0.133825	4.66646	0.307471	13.1474	8.14298	0.684469	FALSE	TRUE	unSig
ENSG00000170035.16	UBE2E3	0.00793812	0.0634403	7.04738	0.266628	128.765	80.0847	0.684465	FALSE	TRUE	unSig
ENSG00000145246.14	ATP10D	0.00908677	0.0682221	6.80569	0.252107	37.9713	23.6041	0.683565	FALSE	TRUE	unSig
ENSG00000112685.14	EXOC2	0.00296247	0.0380729	8.83044	0.260357	26.2501	16.3101	0.683226	TRUE	TRUE	UPStatBio
ENSG00000156299.13	TIAM1	0.0429785	0.158971	4.09625	0.270667	2.35436	1.42899	0.682766	FALSE	TRUE	unSig
ENSG00000146676.10	PURB	0.000131286	0.0111377	14.6232	0.2165	24.816	15.4225	0.682718	TRUE	TRUE	UPStatBio
ENSG00000168356.12	SCN11A	0.168984	0.307965	1.89193	0.786192	0.158398	0.0610565	0.682029	FALSE	TRUE	unSig
ENSG00000146592.17	CREB5	0.0389646	0.151672	4.26241	0.246479	10.9687	6.80034	0.68175	FALSE	TRUE	unSig
ENSG00000049249.8	TNFRSF9	0.237822	0.359089	1.39346	0.713803	1.78678	1.0765	0.681428	FALSE	TRUE	unSig
ENSG00000161551.14	ZNF577	0.172925	0.31078	1.8574	0.266749	5.44253	3.35694	0.681048	FALSE	TRUE	unSig
ENSG00000070413.20	DGCR2	0.00041975	0.0164041	12.4422	0.23144	49.2151	30.6586	0.68104	TRUE	TRUE	UPStatBio
ENSG00000109079.10	TNFAIP1	0.00315205	0.0392365	8.7173	0.241211	50.8285	31.6655	0.681015	TRUE	TRUE	UPStatBio
ENSG00000132688.11	NES	0.000170287	0.0119751	14.1335	0.225315	23.4929	14.6223	0.680348	TRUE	TRUE	UPStatBio
ENSG00000168040.4	FADD	0.000684996	0.0187574	11.5295	0.235956	43.1445	26.886	0.680306	TRUE	TRUE	UPStatBio
ENSG00000213722.9	DDAH2	0.00542826	0.0524439	7.73094	0.18905	54.1425	33.7648	0.679638	FALSE	TRUE	unSig
ENSG00000140839.11	CLEC18B	0.352027	0.456775	0.866138	1.95152	0.442323	0.238825	0.678612	FALSE	TRUE	unSig
ENSG00000067445.21	TRO	0.154825	0.295764	2.02406	0.303663	5.95322	3.68422	0.677705	FALSE	TRUE	unSig
ENSG00000070778.13	PTPN21	0.032729	0.138793	4.5599	0.288616	19.2864	12.0213	0.677497	FALSE	TRUE	unSig
ENSG00000130635.15	COL5A1	0.000148315	0.0114898	14.3935	0.230024	281.889	176.216	0.677476	TRUE	TRUE	UPStatBio
ENSG00000116690.12	PRG4	0.0761842	0.210615	3.14448	0.323975	0.938946	0.549635	0.677419	FALSE	TRUE	unSig
ENSG00000175482.9	POLD4	0.000647157	0.0187485	11.6352	0.226061	129.255	80.7879	0.677336	TRUE	TRUE	UPStatBio
ENSG00000181894.15	ZNF329	0.0244935	0.118541	5.05934	0.240533	10.0132	6.22597	0.67688	FALSE	TRUE	unSig
ENSG00000103495.14	MAZ	0.00057256	0.0184808	11.8631	0.219536	100.053	62.5482	0.676867	TRUE	TRUE	UPStatBio
ENSG00000185652.12	NTF3	0.251594	0.369934	1.31443	0.468751	4.45012	2.74711	0.676407	FALSE	TRUE	unSig
ENSG00000132669.13	RIN2	0.010022	0.0718957	6.63099	0.256425	44.942	28.0867	0.676256	FALSE	TRUE	unSig
ENSG00000104881.16	PPP1R13L	0.0479782	0.16834	3.91075	0.388535	12.6049	7.85082	0.676213	FALSE	TRUE	unSig
ENSG00000084764.12	MAPRE3	0.00664431	0.0578976	7.36669	0.263164	53.3455	33.3498	0.67607	FALSE	TRUE	unSig
ENSG00000146094.14	DOK3	0.0339255	0.141786	4.49845	0.326723	11.2297	6.99126	0.675993	FALSE	TRUE	unSig
ENSG00000128311.14	TST	0.0113019	0.0771275	6.41722	0.280004	38.8025	24.2691	0.674813	FALSE	TRUE	unSig
ENSG00000107140.16	TESK1	0.00226917	0.0336182	9.31797	0.229621	24.9683	15.6054	0.674608	TRUE	TRUE	UPStatBio
ENSG00000007255.10	TRAPPC6A	0.0849685	0.221477	2.96721	0.270048	10.5073	6.54695	0.674294	FALSE	TRUE	unSig
ENSG00000161677.11	JOSD2	0.00484267	0.0494137	7.93728	0.270592	57.3116	35.8871	0.673862	TRUE	TRUE	UPStatBio
ENSG00000273559.5	CWC25	0.0104379	0.0735108	6.55858	0.268831	13.155	8.21079	0.673483	FALSE	TRUE	unSig
ENSG00000167244.21	IGF2	0.010352	0.0731287	6.57329	0.240718	9.03672	5.62879	0.673446	FALSE	TRUE	unSig
ENSG00000174307.7	PHLDA3	0.0279723	0.127374	4.82977	0.331532	82.9702	52.001	0.67302	FALSE	TRUE	unSig
ENSG00000131323.14	TRAF3	0.00825563	0.0647407	6.97716	0.282292	36.9982	23.1695	0.672909	FALSE	TRUE	unSig
ENSG00000205336.12	ADGRG1	0.0432106	0.159335	4.08714	0.243593	14.958	9.34746	0.672531	FALSE	TRUE	unSig
ENSG00000158186.13	MRAS	0.0767826	0.211365	3.13172	0.306725	21.5901	13.5135	0.672	FALSE	TRUE	unSig
ENSG00000168505.7	GBX2	0.38771	0.489786	0.746111	2.42523	1.23929	0.740829	0.671585	FALSE	TRUE	unSig
ENSG00000271698.1	AC233992.2	0.365983	0.469958	0.81726	5.89034	0.468195	0.256966	0.670601	FALSE	TRUE	unSig
ENSG00000213297.8	ZNF625-ZNF20	0.206204	0.334828	1.59788	0.467662	2.65784	1.63335	0.669977	FALSE	TRUE	unSig
ENSG00000003249.13	DBNDD1	0.00606542	0.0557658	7.53076	0.242288	9.09971	5.68257	0.669878	FALSE	TRUE	unSig
ENSG00000263874.2	LINC00672	0.0754208	0.209675	3.16092	0.27289	1.15622	0.689665	0.669776	FALSE	TRUE	unSig
ENSG00000198890.9	PRMT6	0.00321177	0.039589	8.68308	0.234439	11.18	6.99163	0.669581	TRUE	TRUE	UPStatBio
ENSG00000160200.17	CBS	0.0168556	0.0954806	5.71135	0.226637	17.569	11.0118	0.669129	FALSE	TRUE	unSig
ENSG00000228253.1	MT-ATP8	0.0388134	0.151407	4.26902	0.280321	852.226	536.03	0.668822	FALSE	TRUE	unSig
ENSG00000187239.17	FNBP1	0.00273508	0.0365781	8.97627	0.228294	29.6337	18.6047	0.668693	TRUE	TRUE	UPStatBio
ENSG00000112559.14	MDFI	1	1	-0.429413	1.28095	1.81644	1.10576	0.66848	FALSE	TRUE	unSig
ENSG00000002330.13	BAD	0.0237286	0.116585	5.11436	0.299672	53.1126	33.3818	0.66839	FALSE	TRUE	unSig
ENSG00000143340.6	FAM163A	0.0617136	0.190164	3.49073	0.263852	1.51222	0.914715	0.667978	FALSE	TRUE	unSig
ENSG00000171798.18	KNDC1	1	1	-0.242293	1.22298	0.90355	0.531652	0.667911	FALSE	TRUE	unSig
ENSG00000171517.6	LPAR3	0.148133	0.289216	2.09137	0.330469	0.77	0.447612	0.667861	FALSE	TRUE	unSig
ENSG00000081177.18	EXD2	0.00432496	0.046924	8.14208	0.216923	15.4842	9.71753	0.666649	TRUE	TRUE	UPStatBio
ENSG00000166153.16	DEPDC4	0.278332	0.391635	1.17522	0.493076	2.08694	1.27808	0.666253	FALSE	TRUE	unSig
ENSG00000204498.11	NFKBIL1	0.150871	0.291601	2.06342	0.598412	13.3194	8.35948	0.665674	FALSE	TRUE	unSig
ENSG00000176428.6	VPS37D	0.107763	0.248403	2.58673	0.295512	2.20427	1.35268	0.665591	FALSE	TRUE	unSig
ENSG00000182111.9	ZNF716	0.131216	0.272983	2.27806	4.33925	0.109113	0.0318472	0.665418	FALSE	TRUE	unSig
ENSG00000188493.15	C19orf54	0.0685544	0.200431	3.3173	0.272186	7.9198	4.95865	0.664815	FALSE	TRUE	unSig
ENSG00000214827.11	MTCP1	0.191241	0.324753	1.70803	0.297786	4.17816	2.59877	0.664689	FALSE	TRUE	unSig
ENSG00000158125.10	XDH	1	1	-0.380788	1.80912	1.3476	0.813378	0.664375	FALSE	TRUE	unSig
ENSG00000136305.11	CIDEB	0.638041	0.711959	0.221313	1.61137	0.707131	0.409463	0.663825	FALSE	TRUE	unSig
ENSG00000147144.13	CCDC120	0.0709145	0.203681	3.26172	0.292817	2.50259	1.54325	0.663393	FALSE	TRUE	unSig
ENSG00000108639.7	SYNGR2	0.00225741	0.0335515	9.32749	0.223341	30.3445	19.1302	0.662807	TRUE	TRUE	UPStatBio
ENSG00000107438.9	PDLIM1	0.0110234	0.075975	6.46154	0.194793	150.606	95.1478	0.661984	FALSE	TRUE	unSig
ENSG00000172382.10	PRSS27	0.264009	0.37997	1.24761	0.341038	1.00202	0.596491	0.661977	FALSE	TRUE	unSig
ENSG00000219438.8	TAFA5	0.289959	0.401153	1.11981	1.96859	0.43493	0.238179	0.661563	FALSE	TRUE	unSig
ENSG00000006788.14	MYH13	0.018754	0.101602	5.52431	0.288568	1.38669	0.840074	0.66126	FALSE	TRUE	unSig
ENSG00000261308.2	FIGNL2	0.183199	0.318109	1.77148	1.01075	0.127647	0.0439491	0.661237	FALSE	TRUE	unSig
ENSG00000143412.10	ANXA9	0.240549	0.36123	1.37738	0.524457	1.49765	0.910502	0.660881	FALSE	TRUE	unSig
ENSG00000107882.11	SUFU	0.00129794	0.0256692	10.3455	0.219075	15.9993	10.0834	0.660785	TRUE	TRUE	UPStatBio
ENSG00000115129.14	TP53I3	0.0207504	0.107729	5.34764	0.296413	43.9193	27.7497	0.660472	FALSE	TRUE	unSig
ENSG00000158850.15	B4GALT3	0.0224263	0.113438	5.21241	0.28055	63.7258	40.286	0.660282	FALSE	TRUE	unSig
ENSG00000196081.9	ZNF724	0.373478	0.47663	0.792058	0.752514	0.873973	0.51636	0.660109	FALSE	TRUE	unSig
ENSG00000147454.14	SLC25A37	0.00165736	0.0288493	9.89492	0.234378	92.2393	58.351	0.659718	TRUE	TRUE	UPStatBio
ENSG00000135924.15	DNAJB2	0.0362307	0.146177	4.38621	0.299277	31.603	19.9802	0.658846	FALSE	TRUE	unSig
ENSG00000113552.16	GNPDA1	0.00444302	0.0473974	8.09326	0.245645	44.0168	27.8593	0.658003	TRUE	TRUE	UPStatBio
ENSG00000256235.2	SMIM3	0.000229925	0.0133715	13.5692	0.207957	76.7506	48.6107	0.657818	TRUE	TRUE	UPStatBio
ENSG00000203985.11	LDLRAD1	0.361256	0.465659	0.833521	0.429277	0.421684	0.230762	0.657381	FALSE	TRUE	unSig
ENSG00000258818.4	RNASE4	0.0336946	0.141253	4.51013	0.229142	10.9525	6.90775	0.657352	FALSE	TRUE	unSig
ENSG00000125730.17	C3	0.000169898	0.0119751	14.1378	0.217399	1050.29	665.942	0.657241	TRUE	TRUE	UPStatBio
ENSG00000105204.14	DYRK1B	0.00258568	0.0356772	9.07896	0.217611	22.9762	14.5334	0.657143	TRUE	TRUE	UPStatBio
ENSG00000165288.11	BRWD3	0.0149265	0.0893723	5.92512	0.249536	12.4414	7.85342	0.657052	FALSE	TRUE	unSig
ENSG00000167081.18	PBX3	0.00284347	0.0373748	8.90528	0.20764	31.88	20.1831	0.656895	TRUE	TRUE	UPStatBio
ENSG00000124587.14	PEX6	0.000775543	0.0197329	11.2989	0.217354	19.1714	12.1252	0.656606	TRUE	TRUE	UPStatBio
ENSG00000261732.1	AL031708.1	0.161811	0.301915	1.95722	0.591356	1.01332	0.60635	0.656418	FALSE	TRUE	unSig
ENSG00000277149.5	TYW1B	0.239028	0.360126	1.38632	1.07651	0.615662	0.35415	0.656108	FALSE	TRUE	unSig
ENSG00000170043.12	TRAPPC1	0.000813172	0.0201003	11.2109	0.226312	213.082	135.234	0.655557	TRUE	TRUE	UPStatBio
ENSG00000136842.14	TMOD1	0.285949	0.397503	1.1386	1.06224	1.29649	0.786764	0.655178	FALSE	TRUE	unSig
ENSG00000130758.8	MAP3K10	0.0146789	0.0885145	5.95461	0.231529	18.9627	12.0098	0.654574	FALSE	TRUE	unSig
ENSG00000214530.9	STARD10	0.061751	0.190164	3.48972	0.252192	29.5826	18.7715	0.653403	FALSE	TRUE	unSig
ENSG00000159176.14	CSRP1	0.00160852	0.0285234	9.94997	0.224859	326.239	207.415	0.653155	TRUE	TRUE	UPStatBio
ENSG00000101997.13	CCDC22	0.015179	0.0902989	5.89558	0.237186	14.7943	9.37123	0.653138	FALSE	TRUE	unSig
ENSG00000173898.13	SPTBN2	0.311008	0.420264	1.02639	0.547779	2.59354	1.6129	0.65306	FALSE	TRUE	unSig
ENSG00000162409.11	PRKAA2	0.0887043	0.225662	2.89773	0.497346	0.237009	0.114318	0.65303	FALSE	TRUE	unSig
ENSG00000165030.4	NFIL3	0.00188288	0.0307674	9.66035	0.204206	16.9474	10.7416	0.652981	TRUE	TRUE	UPStatBio
ENSG00000140104.14	CLBA1	0.0816941	0.217231	3.03087	0.302515	8.12877	5.13444	0.652642	FALSE	TRUE	unSig
ENSG00000168060.16	NAALADL1	0.569505	0.649718	0.323511	0.625096	7.91987	5.00587	0.651422	FALSE	TRUE	unSig
ENSG00000124839.13	RAB17	1	1	-0.617687	2.13616	2.58997	1.61304	0.651031	FALSE	TRUE	unSig
ENSG00000166444.19	ST5	0.0798779	0.214373	3.06739	0.31249	83.1154	52.9658	0.649068	FALSE	TRUE	unSig
ENSG00000177728.17	TMEM94	0.00811656	0.0641792	7.00757	0.227155	50.6234	32.2534	0.648733	FALSE	TRUE	unSig
ENSG00000090539.15	CHRD	0.366344	0.470187	0.816029	0.369798	1.5595	0.95855	0.648663	FALSE	TRUE	unSig
ENSG00000005059.16	MCUB	0.0157375	0.0920916	5.83196	0.199576	30.716	19.5591	0.648479	FALSE	TRUE	unSig
ENSG00000106511.6	MEOX2	0.267423	0.382739	1.22992	0.366083	0.617757	0.357898	0.648469	FALSE	TRUE	unSig
ENSG00000155657.26	TTN	0.133862	0.275537	2.24713	0.274819	0.741576	0.437045	0.648052	FALSE	TRUE	unSig
ENSG00000179403.12	VWA1	0.1753	0.312178	1.83703	0.319573	1.6943	1.04533	0.647651	FALSE	TRUE	unSig
ENSG00000170075.9	GPR37L1	0.116664	0.259011	2.46154	1.18132	0.124104	0.0430539	0.647608	FALSE	TRUE	unSig
ENSG00000113638.14	TTC33	0.0527987	0.177364	3.75028	0.308777	7.13989	4.52192	0.647476	FALSE	TRUE	unSig
ENSG00000134030.14	CTIF	0.00700051	0.0594829	7.27284	0.229243	26.4288	16.8362	0.647451	FALSE	TRUE	unSig
ENSG00000149743.14	TRPT1	0.0056859	0.0540413	7.64725	0.247811	38.6024	24.6087	0.647405	FALSE	TRUE	unSig
ENSG00000117122.14	MFAP2	0.000396387	0.0160586	12.5491	0.206311	135.428	86.4468	0.647037	TRUE	TRUE	UPStatBio
ENSG00000198517.10	MAFK	0.00533245	0.0519401	7.7631	0.239687	40.0762	25.5606	0.646787	FALSE	TRUE	unSig
ENSG00000153395.10	LPCAT1	0.0135088	0.0844199	6.10123	0.24761	67.4387	43.0459	0.646492	FALSE	TRUE	unSig
ENSG00000185019.17	UBOX5	0.0131079	0.0830366	6.15449	0.213396	4.23143	2.66856	0.645709	FALSE	TRUE	unSig
ENSG00000115194.11	SLC30A3	0.356131	0.460722	0.851489	0.477104	0.245227	0.120709	0.6454	FALSE	TRUE	unSig
ENSG00000167657.14	DAPK3	0.0085472	0.0655916	6.91508	0.264334	100.861	64.4528	0.645243	FALSE	TRUE	unSig
ENSG00000168646.13	AXIN2	0.22522	0.349148	1.4708	0.640692	1.29701	0.793277	0.645164	FALSE	TRUE	unSig
ENSG00000128596.17	CCDC136	0.024652	0.11888	5.04817	0.255925	24.6171	15.7065	0.644991	FALSE	TRUE	unSig
ENSG00000197380.11	DACT3	0.0217712	0.111321	5.26398	0.287162	5.55044	3.51569	0.644094	FALSE	TRUE	unSig
ENSG00000120051.15	CFAP58	0.330223	0.43728	0.948022	0.54978	0.930355	0.559343	0.644041	FALSE	TRUE	unSig
ENSG00000205629.12	LCMT1	0.0606304	0.188935	3.52006	0.288502	39.3636	25.1543	0.643996	FALSE	TRUE	unSig
ENSG00000116151.14	MORN1	0.153172	0.294085	2.04037	0.264515	2.79226	1.75159	0.643434	FALSE	TRUE	unSig
ENSG00000146083.12	RNF44	0.00301172	0.0383152	8.80035	0.202572	35.4585	22.6681	0.643183	TRUE	TRUE	UPStatBio
ENSG00000023892.11	DEF6	0.389382	0.491182	0.740871	1.32729	2.06065	1.28366	0.642982	FALSE	TRUE	unSig
ENSG00000138587.6	MNS1	0.375024	0.478115	0.786949	0.213282	1.93492	1.20333	0.642775	FALSE	TRUE	unSig
ENSG00000138835.22	RGS3	0.0777046	0.212157	3.11227	0.359822	29.9023	19.1161	0.642759	FALSE	TRUE	unSig
ENSG00000165813.20	CCDC186	0.0107461	0.0747854	6.50683	0.208298	19.1809	12.251	0.642543	FALSE	TRUE	unSig
ENSG00000101417.12	PXMP4	0.122822	0.265017	2.38096	0.215165	3.78269	2.38777	0.642203	FALSE	TRUE	unSig
ENSG00000075618.18	FSCN1	0.000331124	0.0149567	12.8856	0.221848	187.477	120.107	0.641968	TRUE	TRUE	UPStatBio
ENSG00000179562.3	GCC1	0.0209383	0.108315	5.33192	0.211273	11.1067	7.08746	0.640805	FALSE	TRUE	unSig
ENSG00000196642.19	RABL6	0.000654746	0.0187485	11.6135	0.208604	74.0779	47.4914	0.640289	TRUE	TRUE	UPStatBio
ENSG00000124766.7	SOX4	0.000124763	0.0111377	14.7193	0.200104	45.4255	29.1088	0.640271	TRUE	TRUE	UPStatBio
ENSG00000065029.15	ZNF76	0.0111845	0.0765525	6.43577	0.207259	23.1754	14.8406	0.639562	FALSE	TRUE	unSig
ENSG00000143674.11	MAP3K21	0.305054	0.414765	1.05197	0.989993	0.25672	0.129116	0.638712	FALSE	TRUE	unSig
ENSG00000135723.14	FHOD1	0.00827867	0.0647723	6.97218	0.213019	28.286	18.1408	0.63801	FALSE	TRUE	unSig
ENSG00000186352.9	ANKRD37	0.0801091	0.214582	3.06269	0.343276	7.81631	4.98811	0.637699	FALSE	TRUE	unSig
ENSG00000196372.13	ASB13	0.0197302	0.104559	5.43561	0.274065	11.3254	7.24476	0.637462	FALSE	TRUE	unSig
ENSG00000177051.6	FBXO46	0.0329321	0.139184	4.5493	0.215287	15.5361	9.95693	0.636691	FALSE	TRUE	unSig
ENSG00000111817.17	DSE	0.000765186	0.0196862	11.3238	0.218604	85.7655	55.1351	0.636494	TRUE	TRUE	UPStatBio
ENSG00000131759.18	RARA	0.00578412	0.0543417	7.61636	0.238813	28.6542	18.397	0.636482	FALSE	TRUE	unSig
ENSG00000186111.9	PIP5K1C	0.000916964	0.0214824	10.9881	0.209916	54.1539	34.8037	0.636345	TRUE	TRUE	UPStatBio
ENSG00000178338.11	ZNF354B	0.0152158	0.0903296	5.89131	0.209146	13.3951	8.58584	0.635698	FALSE	TRUE	unSig
ENSG00000099377.14	HSD3B7	0.0277416	0.126836	4.84406	0.236661	5.29804	3.37512	0.635373	FALSE	TRUE	unSig
ENSG00000223547.10	ZNF844	0.111549	0.253685	2.53213	0.423509	2.19857	1.37977	0.635365	FALSE	TRUE	unSig
ENSG00000103056.12	SMPD3	0.394229	0.495644	0.725857	0.253647	0.495154	0.283167	0.635292	FALSE	TRUE	unSig
ENSG00000264424.1	MYH4	0.21815	0.343447	1.5165	1.49331	0.21401	0.102177	0.635194	FALSE	TRUE	unSig
ENSG00000125534.10	PPDPF	0.000413518	0.0163652	12.4701	0.218151	365.935	235.583	0.635134	TRUE	TRUE	UPStatBio
ENSG00000184154.14	LRTOMT	0.274008	0.388554	1.19657	0.518866	12.4879	8.00539	0.635088	FALSE	TRUE	unSig
ENSG00000204922.5	UQCC3	0.0694991	0.201747	3.29481	0.321163	5.58555	3.56102	0.635053	FALSE	TRUE	unSig
ENSG00000162572.21	SCNN1D	0.0925653	0.230428	2.82919	0.367671	4.5886	2.91978	0.634711	FALSE	TRUE	unSig
ENSG00000157353.17	FCSK	0.0290562	0.129697	4.76428	0.235411	11.3377	7.26717	0.634621	FALSE	TRUE	unSig
ENSG00000169016.17	E2F6	0.00241327	0.0343489	9.20521	0.200736	24.6589	15.8507	0.634329	TRUE	TRUE	UPStatBio
ENSG00000176108.9	CHMP6	0.0146022	0.0881936	5.96384	0.245513	31.6265	20.3492	0.633645	FALSE	TRUE	unSig
ENSG00000186300.12	ZNF555	0.321917	0.430143	0.981142	0.458958	2.7881	1.76182	0.633408	FALSE	TRUE	unSig
ENSG00000008083.14	JARID2	0.00164367	0.0287425	9.91018	0.199778	11.1086	7.12623	0.63329	TRUE	TRUE	UPStatBio
ENSG00000164930.12	FZD6	0.000292441	0.0143609	13.1182	0.189328	71.1942	45.869	0.633124	TRUE	TRUE	UPStatBio
ENSG00000110723.12	EXPH5	0.274294	0.388719	1.19514	0.54082	0.255589	0.129302	0.632961	FALSE	TRUE	unSig
ENSG00000198467.15	TPM2	0.0083216	0.0648462	6.96292	0.234097	626.746	404.136	0.632913	FALSE	TRUE	unSig
ENSG00000228594.4	FNDC10	0.0350342	0.144074	4.44351	0.312591	3.08812	1.95609	0.632806	FALSE	TRUE	unSig
ENSG00000254206.5	NPIPB11	0.080022	0.214445	3.06445	0.26092	2.69091	1.70037	0.632439	FALSE	TRUE	unSig
ENSG00000066923.17	STAG3	0.083416	0.219362	2.99706	0.19308	6.87605	4.40098	0.632171	FALSE	TRUE	unSig
ENSG00000167799.10	NUDT8	0.301209	0.411635	1.06884	0.615863	1.73291	1.08262	0.632147	FALSE	TRUE	unSig
ENSG00000088367.23	EPB41L1	0.0173464	0.0971906	5.66098	0.277007	17.7675	11.4307	0.631856	FALSE	TRUE	unSig
ENSG00000112697.16	TMEM30A	8.41e-05	0.00926095	15.4628	0.18227	221.111	142.674	0.631697	TRUE	TRUE	UPStatBio
ENSG00000132122.12	SPATA6	0.173264	0.311022	1.85448	0.264168	3.83856	2.44275	0.631276	FALSE	TRUE	unSig
ENSG00000213397.10	HAUS7	0.0152775	0.0905278	5.88419	0.224066	24.5515	15.8191	0.630922	FALSE	TRUE	unSig
ENSG00000129757.13	CDKN1C	0.128524	0.270489	2.31024	0.410896	1.53889	0.958426	0.630796	FALSE	TRUE	unSig
ENSG00000174574.16	AKIRIN1	0.000308475	0.0145415	13.0182	0.191076	95.5535	61.7004	0.630203	TRUE	TRUE	UPStatBio
ENSG00000101460.13	MAP1LC3A	0.00331473	0.0401852	8.62559	0.267172	50.9365	32.876	0.630113	TRUE	TRUE	UPStatBio
ENSG00000118096.8	IFT46	0.00741655	0.0612539	7.16921	0.224955	31.2834	20.1837	0.629679	FALSE	TRUE	unSig
ENSG00000100647.8	SUSD6	0.0089274	0.0674639	6.83729	0.224165	37.2537	24.0433	0.62963	FALSE	TRUE	unSig
ENSG00000108100.18	CCNY	0.00208985	0.0326867	9.4689	0.202862	73.6524	47.5745	0.629473	TRUE	TRUE	UPStatBio
ENSG00000124074.12	ENKD1	0.23174	0.353871	1.43015	0.409646	9.7227	6.25022	0.629313	FALSE	TRUE	unSig
ENSG00000105255.11	FSD1	0.0993342	0.238812	2.7162	0.417231	6.99727	4.48858	0.629215	FALSE	TRUE	unSig
ENSG00000100379.17	KCTD17	0.0137145	0.0850152	6.07453	0.242423	63.0627	40.7879	0.627399	FALSE	TRUE	unSig
ENSG00000142546.14	NOSIP	0.0124931	0.0812958	6.23951	0.252446	68.4178	44.2584	0.627273	FALSE	TRUE	unSig
ENSG00000146576.13	C7orf26	0.00585367	0.0547177	7.59481	0.212496	32.7621	21.1761	0.627188	FALSE	TRUE	unSig
ENSG00000160888.7	IER2	0.000310419	0.0145415	13.0065	0.199203	105.118	68.0592	0.626407	TRUE	TRUE	UPStatBio
ENSG00000121898.13	CPXM2	0.0360593	0.146	4.3943	0.284865	4.42059	2.82898	0.626113	FALSE	TRUE	unSig
ENSG00000115266.11	APC2	0.0267071	0.124066	4.90965	0.224366	3.19342	2.03413	0.625942	FALSE	TRUE	unSig
ENSG00000174282.12	ZBTB4	0.000224513	0.013192	13.6139	0.191562	31.8618	20.6115	0.625917	TRUE	TRUE	UPStatBio
ENSG00000198756.12	COLGALT2	0.60812	0.684703	0.262921	0.714573	0.654441	0.388938	0.625757	FALSE	TRUE	unSig
ENSG00000105519.17	CAPS	0.214672	0.341109	1.53964	0.325355	4.75745	3.04851	0.625532	FALSE	TRUE	unSig
ENSG00000148942.15	SLC5A12	0.358635	0.463097	0.842666	1.91606	0.322036	0.173633	0.625127	FALSE	TRUE	unSig
ENSG00000152763.17	WDR78	0.46739	0.560181	0.528141	0.690343	4.67945	2.99941	0.62485	FALSE	TRUE	unSig
ENSG00000183255.12	PTTG1IP	0.000234104	0.0133892	13.5354	0.200785	297.112	192.669	0.624618	TRUE	TRUE	UPStatBio
ENSG00000206127.11	GOLGA8O	0.0223426	0.113199	5.21891	0.218629	2.9683	1.89201	0.623213	FALSE	TRUE	unSig
ENSG00000088053.11	GP6	0.338845	0.445086	0.914795	5.09985	0.278687	0.145916	0.622837	FALSE	TRUE	unSig
ENSG00000124092.12	CTCFL	0.170335	0.308925	1.87999	0.447357	1.01239	0.622508	0.622579	FALSE	TRUE	unSig
ENSG00000145975.15	FAM217A	0.431181	0.529365	0.619641	0.234869	10.3894	6.71529	0.622087	FALSE	TRUE	unSig
ENSG00000071889.16	FAM3A	0.0100774	0.0720618	6.62116	0.154405	37.013	24.0193	0.621737	FALSE	TRUE	unSig
ENSG00000110422.12	HIPK3	0.00963374	0.0705338	6.7014	0.214931	45.5058	29.5531	0.621035	FALSE	TRUE	unSig
ENSG00000105290.12	APLP1	0.0628983	0.191863	3.45926	0.232078	10.0268	6.48592	0.620725	FALSE	TRUE	unSig
ENSG00000124772.12	CPNE5	0.241985	0.362534	1.36899	0.291583	1.78194	1.12399	0.62063	FALSE	TRUE	unSig
ENSG00000100445.17	SDR39U1	0.0111518	0.0764419	6.44097	0.218618	28.0401	18.2025	0.620585	FALSE	TRUE	unSig
ENSG00000163521.16	GLB1L	0.194796	0.326962	1.68097	0.362364	7.23899	4.67429	0.620295	FALSE	TRUE	unSig
ENSG00000180336.18	MEIOC	0.403897	0.504167	0.696692	0.508569	0.99816	0.61453	0.620023	FALSE	TRUE	unSig
ENSG00000265972.6	TXNIP	0.000372294	0.015597	12.6664	0.189535	204.212	132.838	0.620019	TRUE	TRUE	UPStatBio
ENSG00000122376.11	SHLD2	0.00105941	0.0230034	10.7207	0.18322	25.3402	16.4569	0.619679	TRUE	TRUE	UPStatBio
ENSG00000168092.14	PAFAH1B2	0.000686473	0.0187574	11.5255	0.184186	79.5677	51.7571	0.619454	TRUE	TRUE	UPStatBio
ENSG00000131943.17	C19orf12	0.00291584	0.0378595	8.85939	0.192832	29.4157	19.1175	0.619065	TRUE	TRUE	UPStatBio
ENSG00000124788.18	ATXN1	0.00297995	0.038156	8.8197	0.18016	26.8519	17.4483	0.619057	TRUE	TRUE	UPStatBio
ENSG00000160097.18	FNDC5	0.339632	0.445654	0.911821	0.701394	0.774736	0.469767	0.618476	FALSE	TRUE	unSig
ENSG00000257704.4	INAFM1	0.0351119	0.144223	4.43973	0.300452	34.5297	22.4646	0.617945	FALSE	TRUE	unSig
ENSG00000197136.4	PCNX3	0.00388098	0.0441462	8.33868	0.195162	27.6328	17.976	0.617521	TRUE	TRUE	UPStatBio
ENSG00000110218.9	PANX1	0.000500629	0.0175108	12.1133	0.18643	36.7911	23.9468	0.617427	TRUE	TRUE	UPStatBio
ENSG00000221843.4	C2orf16	0.134685	0.27653	2.23765	0.567137	0.789403	0.479878	0.617088	FALSE	TRUE	unSig
ENSG00000163624.6	CDS1	0.212549	0.339714	1.55398	0.978666	0.273591	0.143578	0.617079	FALSE	TRUE	unSig
ENSG00000114993.17	RTKN	0.0593254	0.186884	3.55614	0.354791	18.9929	12.3553	0.616282	FALSE	TRUE	unSig
ENSG00000106526.10	ACTR3C	0.30919	0.418419	1.03413	0.268446	2.50754	1.60131	0.616045	FALSE	TRUE	unSig
ENSG00000103740.10	ACSBG1	0.457485	0.551696	0.55204	0.473419	0.603437	0.358971	0.616018	FALSE	TRUE	unSig
ENSG00000187624.9	C17orf97	0.328314	0.435627	0.955535	0.39543	1.01678	0.628696	0.615959	FALSE	TRUE	unSig
ENSG00000141404.16	GNAL	0.326397	0.434257	0.963141	0.728319	0.856916	0.524787	0.615026	FALSE	TRUE	unSig
ENSG00000188215.10	DCUN1D3	0.00307061	0.0386741	8.76503	0.182006	11.4794	7.46062	0.61498	TRUE	TRUE	UPStatBio
ENSG00000159363.18	ATP13A2	0.0137469	0.0851019	6.07036	0.246447	44.4347	28.9811	0.614848	FALSE	TRUE	unSig
ENSG00000167685.15	ZNF444	0.0734866	0.207015	3.20337	0.352795	29.46	19.2053	0.614649	FALSE	TRUE	unSig
ENSG00000133805.15	AMPD3	0.00392634	0.0445188	8.31757	0.206356	51.3284	33.4933	0.614392	TRUE	TRUE	UPStatBio
ENSG00000119138.4	KLF9	0.000505697	0.0175446	12.0945	0.180195	16.5551	10.7817	0.614057	TRUE	TRUE	UPStatBio
ENSG00000163637.13	PRICKLE2	0.0014245	0.0267665	10.1738	0.180952	14.7467	9.60035	0.614033	TRUE	TRUE	UPStatBio
ENSG00000165312.6	OTUD1	0.00924758	0.0689071	6.77438	0.197408	5.32153	3.44301	0.613723	FALSE	TRUE	unSig
ENSG00000170684.9	ZNF296	0.216564	0.342469	1.52699	0.417909	1.4593	0.919219	0.613431	FALSE	TRUE	unSig
ENSG00000203950.6	RTL8A	0.00188426	0.0307674	9.659	0.181458	75.1291	49.0871	0.613013	TRUE	TRUE	UPStatBio
ENSG00000241404.7	EGFL8	0.435416	0.53282	0.608333	2.00559	6.06453	3.93172	0.612595	FALSE	TRUE	unSig
ENSG00000160445.11	ZER1	0.0117033	0.0785143	6.35528	0.217288	32.2295	21.0456	0.612496	FALSE	TRUE	unSig
ENSG00000020181.18	ADGRA2	0.00269724	0.0364192	9.00173	0.207523	14.8755	9.69517	0.612461	TRUE	TRUE	UPStatBio
ENSG00000188738.15	FSIP2	0.450402	0.546098	0.56964	0.352867	0.447633	0.258222	0.612355	FALSE	TRUE	unSig
ENSG00000099822.3	HCN2	0.0277381	0.126836	4.84427	0.254368	2.10699	1.34396	0.612047	FALSE	TRUE	unSig
ENSG00000183723.12	CMTM4	0.00618814	0.0564174	7.49468	0.211101	17.3922	11.346	0.611868	FALSE	TRUE	unSig
ENSG00000054793.14	ATP9A	0.00363868	0.0426522	8.45586	0.201685	7.84304	5.09814	0.611695	TRUE	TRUE	UPStatBio
ENSG00000126603.8	GLIS2	0.00199247	0.0318313	9.55646	0.204134	18.8793	12.327	0.610948	TRUE	TRUE	UPStatBio
ENSG00000258484.4	SPESP1	0.104082	0.2438	2.64186	0.335531	8.81851	5.73988	0.610864	FALSE	TRUE	unSig
ENSG00000182134.16	TDRKH	1	1	-0.440212	1.96369	1.92203	1.22414	0.610751	FALSE	TRUE	unSig
ENSG00000136531.16	SCN2A	0.0768628	0.211395	3.13002	0.444908	0.390952	0.221609	0.610272	FALSE	TRUE	unSig
ENSG00000109854.13	HTATIP2	0.00160507	0.0285234	9.95393	0.191875	83.6364	54.7633	0.610013	TRUE	TRUE	UPStatBio
ENSG00000178449.9	COX14	0.0318873	0.136983	4.60454	0.247752	66.7301	43.6868	0.610003	FALSE	TRUE	unSig
ENSG00000115841.20	RMDN2	0.0777059	0.212157	3.11224	0.253541	16.9388	11.0712	0.609044	FALSE	TRUE	unSig
ENSG00000174807.4	CD248	0.017485	0.0976104	5.64703	0.23843	37.4015	24.4879	0.608999	FALSE	TRUE	unSig
ENSG00000137573.14	SULF1	0.00577867	0.0543417	7.61806	0.20166	52.0847	34.1153	0.608985	FALSE	TRUE	unSig
ENSG00000126705.14	AHDC1	0.101909	0.24128	2.67541	0.384351	17.7305	11.5913	0.608915	FALSE	TRUE	unSig
ENSG00000157890.17	MEGF11	0.393707	0.495196	0.727463	1.39207	2.02189	1.29187	0.608319	FALSE	TRUE	unSig
ENSG00000165886.5	UBTD1	0.000448259	0.0168455	12.3195	0.184917	55.3348	36.2722	0.607955	TRUE	TRUE	UPStatBio
ENSG00000186834.3	HEXIM1	0.0012039	0.0246402	10.4843	0.184426	20.157	13.1915	0.607908	TRUE	TRUE	UPStatBio
ENSG00000103502.14	CDIPT	0.000672405	0.0187485	11.564	0.18974	94.3	61.865	0.607335	TRUE	TRUE	UPStatBio
ENSG00000116668.13	SWT1	0.0421739	0.157716	4.12821	0.23391	4.87819	3.16805	0.607188	FALSE	TRUE	unSig
ENSG00000164916.11	FOXK1	0.00308274	0.0387213	8.75784	0.200497	17.5509	11.4906	0.606783	TRUE	TRUE	UPStatBio
ENSG00000143190.23	POU2F1	0.0320437	0.137103	4.59616	0.244759	5.8739	3.82411	0.606309	FALSE	TRUE	unSig
ENSG00000112658.8	SRF	0.00074022	0.0194069	11.3854	0.189778	37.0539	24.3137	0.605821	TRUE	TRUE	UPStatBio
ENSG00000175130.7	MARCKSL1	0.00145461	0.0270753	10.1352	0.189159	135.463	88.9831	0.605738	TRUE	TRUE	UPStatBio
ENSG00000143520.6	FLG2	0.229076	0.351916	1.44659	0.794401	0.210045	0.103765	0.605573	FALSE	TRUE	unSig
ENSG00000072135.13	PTPN18	0.0226594	0.114095	5.19443	0.185981	18.5674	12.1788	0.604352	FALSE	TRUE	unSig
ENSG00000132510.10	KDM6B	0.0975197	0.236665	2.74564	0.170775	25.8214	16.9594	0.603577	FALSE	TRUE	unSig
ENSG00000157657.14	ZNF618	0.00107993	0.0232896	10.6853	0.179634	17.4608	11.4597	0.603258	TRUE	TRUE	UPStatBio
ENSG00000138131.4	LOXL4	0.0064139	0.0569775	7.43018	0.18688	4.88364	3.1811	0.603022	FALSE	TRUE	unSig
ENSG00000113108.19	APBB3	0.053913	0.179285	3.71539	0.227313	16.0634	10.5453	0.602507	FALSE	TRUE	unSig
ENSG00000119632.4	IFI27L2	0.00421208	0.0462266	8.19005	0.196686	137.244	90.3575	0.602483	TRUE	TRUE	UPStatBio
ENSG00000160396.9	HIPK4	0.296132	0.406721	1.09153	0.357263	0.308994	0.169381	0.602432	FALSE	TRUE	unSig
ENSG00000169964.8	TMEM42	0.0189937	0.102405	5.50209	0.234883	13.1621	8.63554	0.602344	FALSE	TRUE	unSig
ENSG00000154079.6	SDHAF4	0.388613	0.490658	0.743276	0.415549	6.82809	4.46347	0.602327	FALSE	TRUE	unSig
ENSG00000264364.3	DYNLL2	0.000363414	0.0154998	12.7115	0.169657	18.8808	12.4027	0.602292	TRUE	TRUE	UPStatBio
ENSG00000169895.6	SYAP1	0.00477103	0.0490073	7.96425	0.184963	18.7148	12.2957	0.602026	TRUE	TRUE	UPStatBio
ENSG00000132207.17	SLX1A	0.0169921	0.0960785	5.69719	0.195045	38.5669	25.3763	0.601944	FALSE	TRUE	unSig
ENSG00000102934.10	PLLP	0.395567	0.49659	0.72176	0.201758	0.868906	0.538495	0.601683	FALSE	TRUE	unSig
ENSG00000119669.5	IRF2BPL	0.000387589	0.0159125	12.5911	0.185221	24.6781	16.236	0.601008	TRUE	TRUE	UPStatBio
ENSG00000167232.14	ZNF91	0.0463449	0.16555	3.96901	0.26566	20.4997	13.482	0.600932	FALSE	TRUE	unSig
ENSG00000196172.9	ZNF681	0.36979	0.473365	0.804371	0.676062	0.585434	0.352225	0.599976	FALSE	TRUE	unSig
ENSG00000168453.15	HR	0.299951	0.410361	1.07441	0.881553	1.71114	1.09495	0.599951	FALSE	TRUE	unSig
ENSG00000114268.12	PFKFB4	0.00495494	0.0500569	7.89581	0.171568	39.2782	25.8865	0.599635	FALSE	TRUE	unSig
ENSG00000101400.5	SNTA1	0.00722732	0.0603119	7.21559	0.187954	6.84089	4.48051	0.599614	FALSE	TRUE	unSig
ENSG00000129173.13	E2F8	1	1	-0.318142	1.65877	0.598864	0.361358	0.599124	FALSE	TRUE	unSig
ENSG00000177125.5	ZBTB34	0.00137553	0.0263968	10.2383	0.172367	7.14607	4.68412	0.598944	TRUE	TRUE	UPStatBio
ENSG00000177425.11	PAWR	0.121435	0.263715	2.39871	0.302908	40.1252	26.4638	0.598639	FALSE	TRUE	unSig
ENSG00000061938.19	TNK2	0.0128208	0.0822077	6.19367	0.220003	24.7869	16.3348	0.598626	FALSE	TRUE	unSig
ENSG00000063245.14	EPN1	0.00163188	0.0286085	9.92343	0.188991	84.3585	55.6752	0.598619	TRUE	TRUE	UPStatBio
ENSG00000103264.18	FBXO31	0.148222	0.289216	2.09046	0.498627	51.1484	33.7488	0.5984	FALSE	TRUE	unSig
ENSG00000124831.19	LRRFIP1	0.00149789	0.0275847	10.0812	0.169621	65.2643	43.0849	0.597975	TRUE	TRUE	UPStatBio
ENSG00000175931.13	UBE2O	0.00623769	0.0566457	7.48032	0.194956	23.1374	15.2576	0.597495	FALSE	TRUE	unSig
ENSG00000168918.14	INPP5D	1	1	-0.225416	1.58705	0.45963	0.269909	0.597302	FALSE	TRUE	unSig
ENSG00000011258.16	MBTD1	0.00592567	0.0550008	7.57277	0.167954	11.0214	7.25167	0.597195	FALSE	TRUE	unSig
ENSG00000138613.14	APH1B	0.164136	0.303787	1.9357	0.449063	32.718	21.5959	0.597064	FALSE	TRUE	unSig
ENSG00000197363.9	ZNF517	0.0550535	0.181067	3.68047	0.267472	5.55073	3.63626	0.596841	FALSE	TRUE	unSig
ENSG00000175938.7	ORAI3	0.0259512	0.122154	4.95927	0.255442	30.0563	19.8394	0.596836	FALSE	TRUE	unSig
ENSG00000173480.11	ZNF417	0.175865	0.312577	1.83222	0.370437	20.9311	13.8111	0.596285	FALSE	TRUE	unSig
ENSG00000146966.13	DENND2A	0.23655	0.358033	1.40104	0.310108	1.15404	0.729682	0.595954	FALSE	TRUE	unSig
ENSG00000140548.10	ZNF710	0.100899	0.240035	2.69128	0.233923	11.8877	7.83187	0.595827	FALSE	TRUE	unSig
ENSG00000150990.8	DHX37	0.0181775	0.0998016	5.57896	0.210076	11.2344	7.4002	0.595707	FALSE	TRUE	unSig
ENSG00000150455.13	TIRAP	0.0945153	0.232838	2.79574	0.353729	10.5254	6.93172	0.595569	FALSE	TRUE	unSig
ENSG00000178467.18	P4HTM	0.00489161	0.0497301	7.91908	0.196516	26.4215	17.4522	0.595508	TRUE	TRUE	UPStatBio
ENSG00000128283.7	CDC42EP1	0.00666191	0.0579552	7.36193	0.179733	62.012	41.0183	0.595091	FALSE	TRUE	unSig
ENSG00000155465.18	SLC7A7	0.0184706	0.100641	5.55095	0.197162	25.055	16.5538	0.594995	FALSE	TRUE	unSig
ENSG00000188916.9	INSYN2A	0.104933	0.244967	2.62893	0.473994	0.695361	0.426737	0.594527	FALSE	TRUE	unSig
ENSG00000179632.10	MAF1	0.00568343	0.0540413	7.64803	0.205227	73.9254	48.9736	0.593073	FALSE	TRUE	unSig
ENSG00000126458.4	RRAS	0.00407536	0.0456029	8.24993	0.203805	141.211	93.5797	0.593064	TRUE	TRUE	UPStatBio
ENSG00000119801.13	YPEL5	0.000461335	0.0169852	12.2658	0.166972	96.1197	63.6896	0.593012	TRUE	TRUE	UPStatBio
ENSG00000106993.12	CDC37L1	0.00532195	0.0519401	7.76665	0.174588	22.375	14.8005	0.592965	FALSE	TRUE	unSig
ENSG00000166348.18	USP54	0.0530818	0.177844	3.74134	0.219707	16.867	11.1489	0.592946	FALSE	TRUE	unSig
ENSG00000125398.8	SOX9	0.00857792	0.0656819	6.90866	0.193208	5.10662	3.35281	0.592577	FALSE	TRUE	unSig
ENSG00000121966.6	CXCR4	0.375534	0.478589	0.785271	0.637279	0.785118	0.486997	0.592516	FALSE	TRUE	unSig
ENSG00000073756.12	PTGS2	0.00484155	0.0494137	7.93769	0.19145	1277.96	847.807	0.591982	TRUE	TRUE	UPStatBio
ENSG00000283228.1	AC068547.1	0.272424	0.387188	1.2045	0.728677	23.9242	15.8414	0.59171	FALSE	TRUE	unSig
ENSG00000137218.10	FRS3	0.272398	0.387188	1.20463	0.294848	3.42135	2.23749	0.591167	FALSE	TRUE	unSig
ENSG00000092969.12	TGFB2	0.000153778	0.0117167	14.3254	0.159021	353.476	234.619	0.591084	TRUE	TRUE	UPStatBio
ENSG00000114770.17	ABCC5	0.0184045	0.100439	5.55723	0.19788	29.0741	19.272	0.590715	FALSE	TRUE	unSig
ENSG00000180953.11	AC015871.1	0.0575902	0.184739	3.60546	0.212415	17.4762	11.5714	0.590643	FALSE	TRUE	unSig
ENSG00000177432.8	NAP1L5	0.00294991	0.0380012	8.8382	0.16073	18.2544	12.0911	0.590298	TRUE	TRUE	UPStatBio
ENSG00000275395.6	FCGBP	0.102889	0.242296	2.66018	1.33955	0.0780723	0.0182818	0.590235	FALSE	TRUE	unSig
ENSG00000198838.13	RYR3	0.290717	0.401731	1.1163	0.488727	27.2645	18.0777	0.590138	FALSE	TRUE	unSig
ENSG00000168038.11	ULK4	0.304166	0.414302	1.05584	0.225257	3.30043	2.15884	0.590135	FALSE	TRUE	unSig
ENSG00000162639.16	HENMT1	0.0766699	0.211365	3.13412	0.177787	3.84838	2.5229	0.590097	FALSE	TRUE	unSig
ENSG00000135362.14	PRR5L	0.00704486	0.0596769	7.26149	0.19535	54.2321	35.9952	0.589996	FALSE	TRUE	unSig
ENSG00000128228.5	SDF2L1	0.0195583	0.104093	5.45089	0.347793	36.9518	24.5234	0.589516	FALSE	TRUE	unSig
ENSG00000124429.18	POF1B	0.286674	0.398208	1.13518	0.358715	0.21392	0.108631	0.58944	FALSE	TRUE	unSig
ENSG00000123728.10	RAP2C	0.000684407	0.0187574	11.5311	0.159699	30.4169	20.1823	0.589385	TRUE	TRUE	UPStatBio
ENSG00000102007.11	PLP2	0.000867459	0.0208838	11.091	0.180108	164.644	109.426	0.588955	TRUE	TRUE	UPStatBio
ENSG00000133794.17	ARNTL	0.0773976	0.21182	3.11872	0.162388	13.7615	9.11717	0.588689	FALSE	TRUE	unSig
ENSG00000129925.11	TMEM8A	0.000764412	0.0196862	11.3257	0.184281	98.6741	65.5802	0.588675	TRUE	TRUE	UPStatBio
ENSG00000133816.15	MICAL2	0.000729095	0.0193315	11.4136	0.179606	327.649	217.838	0.588675	TRUE	TRUE	UPStatBio
ENSG00000215252.11	GOLGA8B	0.00950759	0.0699055	6.7249	0.183135	46.099	30.6288	0.58827	FALSE	TRUE	unSig
ENSG00000135637.14	CCDC142	0.0485489	0.169579	3.89088	0.17714	11.8521	7.84997	0.58824	FALSE	TRUE	unSig
ENSG00000163605.15	PPP4R2	0.00316201	0.0392899	8.71155	0.205258	81.4102	54.1169	0.588239	TRUE	TRUE	UPStatBio
ENSG00000243708.10	PLA2G4B	0.268752	0.384047	1.2231	0.235724	2.16304	1.40546	0.588053	FALSE	TRUE	unSig
ENSG00000248592.7	STIMATE-MUSTN1	0.105646	0.245879	2.61817	0.190205	5.093	3.35515	0.587819	FALSE	TRUE	unSig
ENSG00000170296.10	GABARAP	0.000593972	0.0186892	11.7948	0.177182	593.504	394.91	0.58761	TRUE	TRUE	UPStatBio
ENSG00000166997.8	CNPY4	0.136498	0.278437	2.217	0.404035	19.0056	12.616	0.587356	FALSE	TRUE	unSig
ENSG00000165805.10	C12orf50	0.359924	0.464454	0.838159	1.3988	0.603795	0.368473	0.587188	FALSE	TRUE	unSig
ENSG00000149948.13	HMGA2	0.00097446	0.0222048	10.8755	0.180897	258.961	172.342	0.58718	TRUE	TRUE	UPStatBio
ENSG00000120327.6	PCDHB14	0.0835046	0.219427	2.99534	0.215408	1.37452	0.881774	0.586787	FALSE	TRUE	unSig
ENSG00000139645.10	ANKRD52	0.0271251	0.125072	4.88283	0.240412	62.024	41.2694	0.586585	FALSE	TRUE	unSig
ENSG00000156858.11	PRR14	0.0225938	0.113889	5.19947	0.218326	21.6748	14.4112	0.585498	FALSE	TRUE	unSig
ENSG00000196428.12	TSC22D2	0.100012	0.239122	2.70535	0.313118	41.6057	27.6936	0.585492	FALSE	TRUE	unSig
ENSG00000218891.5	ZNF579	0.0293206	0.130489	4.74869	0.252319	22.0899	14.6885	0.585423	FALSE	TRUE	unSig
ENSG00000069974.16	RAB27A	0.00691643	0.0591673	7.29454	0.193759	32.7909	21.8295	0.584817	FALSE	TRUE	unSig
ENSG00000122557.10	HERPUD2	0.0840227	0.219921	2.98532	0.232773	32.2096	21.4422	0.584799	FALSE	TRUE	unSig
ENSG00000006025.12	OSBPL7	0.0574647	0.184686	3.60909	0.193448	5.06315	3.34409	0.584127	FALSE	TRUE	unSig
ENSG00000171757.16	LRRC34	0.291551	0.402322	1.11245	0.328969	4.11447	2.71138	0.584075	FALSE	TRUE	unSig
ENSG00000105072.9	C19orf44	0.126088	0.267882	2.34002	0.207118	7.4355	4.9289	0.58346	FALSE	TRUE	unSig
ENSG00000197020.11	ZNF100	0.17934	0.315197	1.80309	0.273398	3.20383	2.105	0.583361	FALSE	TRUE	unSig
ENSG00000241360.2	PDXP	0.00460276	0.0481709	8.02926	0.1815	14.0759	9.36809	0.582297	TRUE	TRUE	UPStatBio
ENSG00000101306.10	MYLK2	0.304997	0.414765	1.05222	0.958888	0.435724	0.257897	0.581948	FALSE	TRUE	unSig
ENSG00000197077.13	KIAA1671	0.00340729	0.0407267	8.57543	0.167823	5.08111	3.36173	0.581768	TRUE	TRUE	UPStatBio
ENSG00000260001.6	TGFBR3L	0.185187	0.319719	1.7555	0.244109	7.91571	5.2557	0.581755	FALSE	TRUE	unSig
ENSG00000182324.6	KCNJ14	0.288601	0.400085	1.12614	0.437448	0.830636	0.521933	0.581457	FALSE	TRUE	unSig
ENSG00000166793.12	YPEL4	0.298036	0.408427	1.08296	0.225623	1.24946	0.801954	0.581262	FALSE	TRUE	unSig
ENSG00000119862.13	LGALSL	0.353137	0.45783	0.862152	0.158625	2.38029	1.55783	0.581214	FALSE	TRUE	unSig
ENSG00000114626.18	ABTB1	0.00768789	0.062271	7.10477	0.17642	30.5179	20.3679	0.581011	FALSE	TRUE	unSig
ENSG00000173391.9	OLR1	0.554456	0.637532	0.349395	0.946108	0.555803	0.33851	0.580653	FALSE	TRUE	unSig
ENSG00000216937.13	CCDC7	0.261336	0.377657	1.26167	0.236343	3.29607	2.17098	0.580552	FALSE	TRUE	unSig
ENSG00000139675.12	HNRNPA1L2	0.19326	0.325749	1.69259	0.270534	2.7749	1.8225	0.580527	FALSE	TRUE	unSig
ENSG00000148655.15	LRMDA	1	1	-0.600281	1.68725	5.51498	3.65497	0.580479	FALSE	TRUE	unSig
ENSG00000169955.7	ZNF747	0.0334349	0.14054	4.52337	0.251396	5.31808	3.52361	0.580353	FALSE	TRUE	unSig
ENSG00000128165.9	ADM2	0.231725	0.353871	1.43024	0.47557	0.926893	0.586806	0.580312	FALSE	TRUE	unSig
ENSG00000162104.10	ADCY9	0.0733323	0.206897	3.20681	0.248409	13.0398	8.68993	0.580022	FALSE	TRUE	unSig
ENSG00000167778.9	SPRYD3	0.00317099	0.039331	8.70638	0.18033	37.3906	24.9861	0.579641	TRUE	TRUE	UPStatBio
ENSG00000124659.7	TBCC	0.0110508	0.0760878	6.45714	0.190608	33.3643	22.295	0.579448	FALSE	TRUE	unSig
ENSG00000134909.18	ARHGAP32	0.0359161	0.145884	4.40108	0.237281	16.6501	11.1096	0.579431	FALSE	TRUE	unSig
ENSG00000140939.14	NOL3	0.0133348	0.0838609	6.12415	0.264829	29.2505	19.5468	0.579091	FALSE	TRUE	unSig
ENSG00000100307.13	CBX7	0.241788	0.362434	1.37014	0.229573	4.57517	3.02989	0.578906	FALSE	TRUE	unSig
ENSG00000168000.14	BSCL2	0.0246556	0.11888	5.04792	0.215995	32.7796	21.9142	0.578757	FALSE	TRUE	unSig
ENSG00000181404.17	WASHC1	0.0816946	0.217231	3.03086	0.174974	3.90999	2.58486	0.578756	FALSE	TRUE	unSig
ENSG00000069424.15	KCNAB2	0.0232112	0.115165	5.15263	0.199146	15.3111	10.2188	0.578694	FALSE	TRUE	unSig
ENSG00000099337.5	KCNK6	0.0218385	0.111459	5.25861	0.204159	15.7791	10.5335	0.578518	FALSE	TRUE	unSig
ENSG00000175105.7	ZNF654	0.00998352	0.0718257	6.63784	0.177416	11.2761	7.5186	0.578408	FALSE	TRUE	unSig
ENSG00000184500.15	PROS1	0.00742338	0.0612623	7.16756	0.169653	14.8423	9.9076	0.578303	FALSE	TRUE	unSig
ENSG00000182810.6	DDX28	0.0227874	0.114154	5.18464	0.233918	7.62804	5.07846	0.57758	FALSE	TRUE	unSig
ENSG00000156113.23	KCNMA1	0.0504504	0.172996	3.82643	0.244095	7.37627	4.91195	0.576946	FALSE	TRUE	unSig
ENSG00000183671.12	GPR1	0.042011	0.157365	4.13476	0.230058	21.6785	14.5026	0.576681	FALSE	TRUE	unSig
ENSG00000108797.12	CNTNAP1	0.000695673	0.0188416	11.5008	0.164766	33.0475	22.1271	0.576577	TRUE	TRUE	UPStatBio
ENSG00000064687.12	ABCA7	0.289112	0.400431	1.12375	0.178766	7.29386	4.85919	0.576223	FALSE	TRUE	unSig
ENSG00000213281.5	NRAS	0.000268095	0.0141329	13.2811	0.152098	73.2745	49.1141	0.576206	TRUE	TRUE	UPStatBio
ENSG00000145022.4	TCTA	0.104631	0.244469	2.63349	0.317113	24.2196	16.2145	0.575964	FALSE	TRUE	unSig
ENSG00000103174.13	NAGPA	0.011177	0.0765392	6.43695	0.187261	27.5271	18.4334	0.575952	FALSE	TRUE	unSig
ENSG00000138867.16	GUCD1	0.0262215	0.122849	4.94136	0.250227	67.5988	45.3207	0.575779	FALSE	TRUE	unSig
ENSG00000158636.16	EMSY	0.0111429	0.0764419	6.44238	0.191508	25.9968	17.4143	0.575339	FALSE	TRUE	unSig
ENSG00000131781.13	FMO5	0.232842	0.354763	1.42342	0.436301	2.52184	1.6598	0.575169	FALSE	TRUE	unSig
ENSG00000167528.12	ZNF641	0.185694	0.320073	1.75146	0.233932	5.7555	3.83191	0.574561	FALSE	TRUE	unSig
ENSG00000104886.11	PLEKHJ1	0.00746943	0.0613617	7.15647	0.208992	54.0389	36.2605	0.574293	FALSE	TRUE	unSig
ENSG00000128849.10	CGNL1	0.0669553	0.197883	3.35613	0.407196	5.69195	3.79013	0.57423	FALSE	TRUE	unSig
ENSG00000183785.15	TUBA8	0.495665	0.585916	0.464206	2.02643	2.65561	1.75107	0.574016	FALSE	TRUE	unSig
ENSG00000174516.15	PELI3	0.115002	0.256967	2.4841	0.281585	9.35787	6.25419	0.573807	FALSE	TRUE	unSig
ENSG00000103126.15	AXIN1	0.00715801	0.0600438	7.23288	0.197587	14.9382	10.0036	0.573757	FALSE	TRUE	unSig
ENSG00000182108.11	DEXI	0.00328533	0.0400684	8.64182	0.167012	28.9495	19.4189	0.573639	TRUE	TRUE	UPStatBio
ENSG00000104894.12	CD37	0.283693	0.395932	1.14931	0.325029	3.40972	2.25833	0.573591	FALSE	TRUE	unSig
ENSG00000159409.15	CELF3	0.149919	0.290724	2.07308	2.0646	0.0981517	0.033158	0.573466	FALSE	TRUE	unSig
ENSG00000160058.18	BSDC1	0.00461417	0.0481792	8.02478	0.141151	65.7328	44.1423	0.57338	TRUE	TRUE	UPStatBio
ENSG00000137393.9	RNF144B	0.0758946	0.210234	3.15069	0.192792	1.80378	1.17968	0.573087	FALSE	TRUE	unSig
ENSG00000246705.4	H2AFJ	0.0424678	0.158179	4.11646	0.226764	88.6413	59.5515	0.573049	FALSE	TRUE	unSig
ENSG00000258388.7	PPT2-EGFL8	0.433233	0.530992	0.614141	0.429142	4.96764	3.30745	0.572619	FALSE	TRUE	unSig
ENSG00000135269.18	TES	0.0027824	0.0369574	8.94493	0.15893	51.9971	34.9318	0.572539	TRUE	TRUE	UPStatBio
ENSG00000233954.6	UQCRHL	0.364947	0.469166	0.820797	0.425178	0.481951	0.291456	0.57205	FALSE	TRUE	unSig
ENSG00000176971.4	FIBIN	0.0179228	0.0988647	5.60367	0.195149	9.60711	6.4296	0.572047	FALSE	TRUE	unSig
ENSG00000075651.16	PLD1	0.0144508	0.0877744	5.98222	0.189607	51.2655	34.4537	0.57196	FALSE	TRUE	unSig
ENSG00000169857.8	AVEN	0.0178897	0.0988552	5.60692	0.175239	43.7301	29.3884	0.571775	FALSE	TRUE	unSig
ENSG00000225932.3	CTAGE4	0.15771	0.298252	1.99605	0.370688	2.5837	1.70582	0.571564	FALSE	TRUE	unSig
ENSG00000099326.9	MZF1	0.00115617	0.0241033	10.5591	0.169806	23.0908	15.5084	0.571235	TRUE	TRUE	UPStatBio
ENSG00000129474.16	AJUBA	0.0228305	0.114169	5.18136	0.145483	34.7756	23.3738	0.571167	FALSE	TRUE	unSig
ENSG00000175727.14	MLXIP	0.0044434	0.0473974	8.09311	0.172648	32.6314	21.9359	0.570817	TRUE	TRUE	UPStatBio
ENSG00000205517.12	RGL3	0.30912	0.418419	1.03443	0.186817	2.80073	1.85288	0.570814	FALSE	TRUE	unSig
ENSG00000160271.16	RALGDS	0.010278	0.0728775	6.58606	0.191523	21.4795	14.4342	0.570205	FALSE	TRUE	unSig
ENSG00000136367.14	ZFHX2	0.519726	0.606398	0.414437	0.922031	0.365068	0.213265	0.570057	FALSE	TRUE	unSig
ENSG00000105855.10	ITGB8	0.00434973	0.0469583	8.13173	0.170482	14.8655	9.98169	0.5699	TRUE	TRUE	UPStatBio
ENSG00000183682.8	BMP8A	0.156834	0.297665	2.00449	0.435317	0.472684	0.285845	0.569718	FALSE	TRUE	unSig
ENSG00000173991.5	TCAP	0.436338	0.533619	0.605893	0.226982	0.49987	0.304206	0.569561	FALSE	TRUE	unSig
ENSG00000164465.18	DCBLD1	0.00404116	0.0453388	8.26523	0.166498	81.2108	54.7056	0.569122	TRUE	TRUE	UPStatBio
ENSG00000184009.12	ACTG1	0.00211183	0.0327936	9.44971	0.174897	6103.17	4114.73	0.568749	TRUE	TRUE	UPStatBio
ENSG00000142347.19	MYO1F	0.348411	0.453228	0.879237	0.334976	3.02985	2.01033	0.568627	FALSE	TRUE	unSig
ENSG00000133048.13	CHI3L1	0.218469	0.343747	1.5144	0.422302	2.80311	1.8575	0.568584	FALSE	TRUE	unSig
ENSG00000184916.9	JAG2	0.194695	0.326962	1.68172	0.262969	1.5619	1.02072	0.568407	FALSE	TRUE	unSig
ENSG00000269313.5	MAGIX	0.439024	0.535931	0.598832	3.82798	2.52785	1.67232	0.56824	FALSE	TRUE	unSig
ENSG00000176170.13	SPHK1	0.000677757	0.0187485	11.5493	0.168591	117.53	79.2414	0.568107	TRUE	TRUE	UPStatBio
ENSG00000101464.10	PIGU	0.0139853	0.0860779	6.04	0.125252	27.9982	18.8538	0.567991	FALSE	TRUE	unSig
ENSG00000267534.4	S1PR2	0.00119928	0.0246377	10.4915	0.159451	16.1151	10.844	0.567197	TRUE	TRUE	UPStatBio
ENSG00000159840.16	ZYX	0.000185712	0.0123218	13.9704	0.166581	374.417	252.704	0.567012	TRUE	TRUE	UPStatBio
ENSG00000258653.3	AC005520.1	0.268265	0.383627	1.2256	0.54646	0.746834	0.471675	0.566886	FALSE	TRUE	unSig
ENSG00000180185.11	FAHD1	0.00293629	0.0379636	8.84664	0.185146	33.8859	22.8469	0.566638	TRUE	TRUE	UPStatBio
ENSG00000132004.13	FBXW9	0.0126409	0.0816827	6.21869	0.192926	11.3406	7.6246	0.566627	FALSE	TRUE	unSig
ENSG00000274349.4	ZNF658	0.136701	0.278588	2.21471	0.240056	1.87534	1.23382	0.566532	FALSE	TRUE	unSig
ENSG00000257390.5	AC023055.1	0.506702	0.595865	0.440871	0.196121	4.62538	3.09241	0.565785	FALSE	TRUE	unSig
ENSG00000203778.8	FAM229B	0.0138546	0.0854632	6.05658	0.176129	31.8229	21.4691	0.565629	FALSE	TRUE	unSig
ENSG00000166946.14	CCNDBP1	0.00119001	0.0244861	10.5058	0.152447	72.3748	48.8984	0.564745	TRUE	TRUE	UPStatBio
ENSG00000259024.6	TVP23C-CDRT4	1	1	-0.588222	2.65357	4.5021	3.01142	0.56472	FALSE	TRUE	unSig
ENSG00000206561.13	COLQ	1	1	-0.571433	2.66331	2.32941	1.54254	0.564681	FALSE	TRUE	unSig
ENSG00000142233.11	NTN5	0.281242	0.393699	1.16108	0.449075	0.889596	0.569092	0.564636	FALSE	TRUE	unSig
ENSG00000174992.8	ZG16	0.329547	0.436677	0.950678	0.569321	0.192996	0.0981108	0.564572	FALSE	TRUE	unSig
ENSG00000089060.11	SLC8B1	0.0282435	0.128075	4.81314	0.174471	11.3611	7.65158	0.564187	FALSE	TRUE	unSig
ENSG00000256463.8	SALL3	0.130337	0.27264	2.28849	0.321959	3.38078	2.25446	0.564015	FALSE	TRUE	unSig
ENSG00000174945.13	AMZ1	0.449284	0.544933	0.572458	0.597398	1.0222	0.659098	0.563966	FALSE	TRUE	unSig
ENSG00000101665.9	SMAD7	0.00472542	0.0486469	7.98164	0.162888	42.4512	28.6861	0.563827	TRUE	TRUE	UPStatBio
ENSG00000196998.19	WDR45	0.00433811	0.046924	8.13658	0.170829	78.3227	52.9661	0.563481	TRUE	TRUE	UPStatBio
ENSG00000250506.7	CDK3	0.086531	0.223357	2.93775	0.315695	6.56397	4.40958	0.563389	FALSE	TRUE	unSig
ENSG00000163110.15	PDLIM5	0.00213739	0.0330054	9.42764	0.153829	137.857	93.2822	0.562998	TRUE	TRUE	UPStatBio
ENSG00000139329.5	LUM	0.00330102	0.0401538	8.63314	0.154749	172.212	116.538	0.562978	TRUE	TRUE	UPStatBio
ENSG00000198832.10	SELENOM	0.000339334	0.015059	12.8397	0.202751	427.007	289.159	0.562233	TRUE	TRUE	UPStatBio
ENSG00000171148.13	TADA3	0.00165993	0.0288493	9.89207	0.164465	44.8518	30.3443	0.562207	TRUE	TRUE	UPStatBio
ENSG00000151617.17	EDNRA	0.0325685	0.138409	4.56832	0.192608	12.8211	8.65157	0.562114	FALSE	TRUE	unSig
ENSG00000147813.16	NAPRT	0.0892725	0.226232	2.88744	0.297181	9.95423	6.71021	0.562032	FALSE	TRUE	unSig
ENSG00000089289.16	IGBP1	0.0162906	0.0939445	5.77123	0.181055	45.9313	31.0852	0.561753	FALSE	TRUE	unSig
ENSG00000138764.15	CCNG2	0.00245827	0.0346844	9.17139	0.150637	39.7641	26.9085	0.561678	TRUE	TRUE	UPStatBio
ENSG00000225973.4	PIGBOS1	0.0831942	0.219263	3.00137	0.215876	10.4488	7.04744	0.561587	FALSE	TRUE	unSig
ENSG00000183161.5	FANCF	0.0114533	0.0777782	6.39359	0.164854	6.66528	4.48426	0.561461	FALSE	TRUE	unSig
ENSG00000069399.15	BCL3	0.000963813	0.0220548	10.8958	0.307556	90.1012	61.0387	0.561061	TRUE	TRUE	UPStatBio
ENSG00000133619.17	KRBA1	0.0516394	0.175253	3.78741	0.21723	16.0003	10.8135	0.560976	FALSE	TRUE	unSig
ENSG00000188603.19	CLN3	0.0138033	0.0853371	6.06312	0.178235	32.9369	22.3039	0.560327	FALSE	TRUE	unSig
ENSG00000114529.12	C3orf52	0.0865435	0.223357	2.93752	0.152042	8.17178	5.50987	0.560229	FALSE	TRUE	unSig
ENSG00000180822.11	PSMG4	0.0526706	0.177178	3.75434	0.210066	18.3291	12.4005	0.559999	FALSE	TRUE	unSig
ENSG00000164403.14	SHROOM1	0.0168456	0.0954806	5.71238	0.184108	10.0072	6.75576	0.559995	FALSE	TRUE	unSig
ENSG00000197982.14	C1orf122	0.00730007	0.0605815	7.19761	0.185366	44.9092	30.43	0.559994	FALSE	TRUE	unSig
ENSG00000134070.5	IRAK2	0.00111234	0.0235493	10.6306	0.159273	31.3442	21.2329	0.559711	TRUE	TRUE	UPStatBio
ENSG00000198736.11	MSRB1	0.0159202	0.0926809	5.81166	0.155518	27.8656	18.8749	0.559561	FALSE	TRUE	unSig
ENSG00000243710.7	CFAP57	0.355342	0.460001	0.854288	0.238813	0.522522	0.322626	0.558743	FALSE	TRUE	unSig
ENSG00000153976.3	HS3ST3A1	0.200311	0.330923	1.64011	0.439475	3.949	2.64952	0.558385	FALSE	TRUE	unSig
ENSG00000169220.18	RGS14	0.36675	0.470465	0.814646	0.521455	3.6663	2.45855	0.557824	FALSE	TRUE	unSig
ENSG00000100319.13	ZMAT5	0.0175366	0.0976629	5.64185	0.189899	14.2132	9.62483	0.557605	FALSE	TRUE	unSig
ENSG00000159111.13	MRPL10	0.00249014	0.0349502	9.14783	0.156572	30.2203	20.5076	0.557106	TRUE	TRUE	UPStatBio
ENSG00000063761.16	ADCK1	0.0548371	0.180798	3.68703	0.173874	8.13632	5.49906	0.556814	FALSE	TRUE	unSig
ENSG00000127920.6	GNG11	0.000197649	0.01246	13.8533	0.143269	170.679	116.046	0.556192	TRUE	TRUE	UPStatBio
ENSG00000170442.12	KRT86	1	1	-0.530667	1.36259	0.874334	0.562766	0.555917	FALSE	TRUE	unSig
ENSG00000100216.6	TOMM22	0.0638133	0.193283	3.4354	0.206762	26.5686	18.0443	0.555624	FALSE	TRUE	unSig
ENSG00000179361.17	ARID3B	1	1	-0.169405	1.0035	3.42191	2.29706	0.555094	FALSE	TRUE	unSig
ENSG00000182712.16	CMC4	0.152221	0.293248	2.04985	0.361418	12.1316	8.22539	0.555028	FALSE	TRUE	unSig
ENSG00000140553.18	UNC45A	0.00114691	0.0240973	10.574	0.165456	46.1854	31.4072	0.554874	TRUE	TRUE	UPStatBio
ENSG00000214128.11	TMEM213	0.392353	0.493851	0.731638	0.196518	0.379469	0.226405	0.554775	FALSE	TRUE	unSig
ENSG00000130203.10	APOE	1	1	-0.0357189	1.54179	2.1589	1.43794	0.55462	FALSE	TRUE	unSig
ENSG00000166224.17	SGPL1	0.0585936	0.185888	3.57675	0.257095	28.2485	19.2084	0.554044	FALSE	TRUE	unSig
ENSG00000077684.16	JADE1	0.01885	0.101907	5.51538	0.172031	11.4825	7.78954	0.55393	FALSE	TRUE	unSig
ENSG00000083857.14	FAT1	0.0177585	0.0984267	5.61981	0.161748	33.8155	23.0035	0.553837	FALSE	TRUE	unSig
ENSG00000119943.13	PYROXD2	0.300501	0.411028	1.07197	0.355609	14.1634	9.61759	0.553644	FALSE	TRUE	unSig
ENSG00000011009.11	LYPLA2	0.00462933	0.04819	8.01884	0.169782	85.6432	58.3222	0.553504	TRUE	TRUE	UPStatBio
ENSG00000224877.4	NDUFAF8	0.0161847	0.093475	5.78269	0.215776	89.9071	61.2312	0.553416	FALSE	TRUE	unSig
ENSG00000105520.10	PLPPR2	0.00451904	0.0477998	8.06251	0.172504	36.2925	24.7015	0.553209	TRUE	TRUE	UPStatBio
ENSG00000102053.12	ZC3H12B	0.255803	0.373078	1.29133	0.36737	0.275271	0.155765	0.553113	FALSE	TRUE	unSig
ENSG00000168610.14	STAT3	0.00145331	0.0270753	10.1369	0.152775	88.334	60.1755	0.553028	TRUE	TRUE	UPStatBio
ENSG00000176022.7	B3GALT6	0.000613372	0.0186892	11.735	0.154988	26.9549	18.3459	0.552595	TRUE	TRUE	UPStatBio
ENSG00000205542.11	TMSB4X	0.000185074	0.0123218	13.9769	0.146739	7883.68	5376.61	0.552165	TRUE	TRUE	UPStatBio
ENSG00000132906.18	CASP9	0.161936	0.30199	1.95605	0.262986	7.99105	5.41848	0.552056	FALSE	TRUE	unSig
ENSG00000175564.13	UCP3	0.596378	0.673671	0.280493	1.30547	1.43112	0.944528	0.551738	FALSE	TRUE	unSig
ENSG00000206535.8	LNP1	0.527735	0.613729	0.398751	1.94275	1.52662	1.00991	0.551434	FALSE	TRUE	unSig
ENSG00000089486.17	CDIP1	0.0258037	0.121619	4.96912	0.173928	18.361	12.4982	0.551262	FALSE	TRUE	unSig
ENSG00000183172.9	SMDT1	0.0888759	0.225832	2.89462	0.303484	22.1759	15.1016	0.551259	FALSE	TRUE	unSig
ENSG00000173442.13	EHBP1L1	0.0642268	0.193869	3.42473	0.260004	78.0654	53.2431	0.551229	FALSE	TRUE	unSig
ENSG00000144681.10	STAC	0.325917	0.433968	0.965052	0.181639	1.4146	0.934134	0.550517	FALSE	TRUE	unSig
ENSG00000177599.13	ZNF491	0.420086	0.518869	0.650073	0.146314	2.75611	1.85052	0.55019	FALSE	TRUE	unSig
ENSG00000205707.10	ETFRF1	0.012159	0.0800475	6.28754	0.143631	31.8178	21.6994	0.550072	FALSE	TRUE	unSig
ENSG00000147475.17	ERLIN2	0.00691028	0.0591673	7.29614	0.143407	32.8613	22.4134	0.549986	FALSE	TRUE	unSig
ENSG00000111325.16	OGFOD2	0.0343828	0.142842	4.47557	0.158615	22.0589	15.0359	0.549915	FALSE	TRUE	unSig
ENSG00000171877.21	FRMD5	0.0891189	0.226086	2.89022	0.252407	7.97713	5.41764	0.54979	FALSE	TRUE	unSig
ENSG00000169169.14	CPT1C	0.0581735	0.185554	3.58871	0.140085	12.1936	8.2985	0.549699	FALSE	TRUE	unSig
ENSG00000241697.5	TMEFF1	0.177575	0.31415	1.81781	0.207744	2.18285	1.4599	0.549381	FALSE	TRUE	unSig
ENSG00000171453.20	POLR1C	0.0577247	0.184951	3.60158	0.199109	31.7551	21.681	0.548453	FALSE	TRUE	unSig
ENSG00000141401.12	IMPA2	0.118562	0.260907	2.43621	0.187144	8.30619	5.64875	0.548203	FALSE	TRUE	unSig
ENSG00000284057.1	AP001273.2	0.780162	0.852187	0.0779009	1.97228	0.709186	0.453491	0.547913	FALSE	TRUE	unSig
ENSG00000167969.13	ECI1	0.00627923	0.0568241	7.46837	0.167947	25.2044	17.2114	0.547661	FALSE	TRUE	unSig
ENSG00000154153.13	RETREG1	0.501563	0.591125	0.451628	0.510119	0.399008	0.241457	0.547359	FALSE	TRUE	unSig
ENSG00000168792.5	ABHD15	0.00339976	0.0407267	8.57946	0.157408	10.1186	6.89249	0.547316	TRUE	TRUE	UPStatBio
ENSG00000162929.14	KIAA1841	0.0276355	0.126518	4.85066	0.15123	15.3784	10.4918	0.547305	FALSE	TRUE	unSig
ENSG00000197576.14	HOXA4	0.384087	0.486272	0.757579	0.309787	1.06462	0.697076	0.547066	FALSE	TRUE	unSig
ENSG00000180096.12	SEPTIN1	0.286958	0.398512	1.13384	0.500738	3.80098	2.57018	0.546899	FALSE	TRUE	unSig
ENSG00000136111.14	TBC1D4	0.00918051	0.0685917	6.78737	0.163943	9.04654	6.16253	0.546482	FALSE	TRUE	unSig
ENSG00000167114.13	SLC27A4	0.00452434	0.0478194	8.06039	0.157089	13.9777	9.54086	0.546179	TRUE	TRUE	UPStatBio
ENSG00000174099.11	MSRB3	0.00759316	0.0619151	7.127	0.164758	52.5488	35.9608	0.545967	FALSE	TRUE	unSig
ENSG00000170027.7	YWHAG	0.000159722	0.0118591	14.254	0.139205	177.684	121.68	0.545854	TRUE	TRUE	UPStatBio
ENSG00000174576.10	NPAS4	0.467472	0.560208	0.527944	0.340762	0.36986	0.221859	0.545802	FALSE	TRUE	unSig
ENSG00000168056.16	LTBP3	0.0006657	0.0187485	11.5826	0.14939	124.88	85.5251	0.54559	TRUE	TRUE	UPStatBio
ENSG00000196459.14	TRAPPC2	0.161527	0.301701	1.95988	0.3711	7.11213	4.84131	0.545531	FALSE	TRUE	unSig
ENSG00000125247.15	TMTC4	0.0151108	0.0900491	5.9035	0.186173	48.0416	32.9055	0.544579	FALSE	TRUE	unSig
ENSG00000100242.15	SUN2	0.0737587	0.207245	3.19733	0.244903	115.07	78.8598	0.544573	FALSE	TRUE	unSig
ENSG00000161265.15	U2AF1L4	0.0842607	0.220336	2.98074	0.228884	20.0982	13.749	0.544446	FALSE	TRUE	unSig
ENSG00000148090.11	AUH	0.041979	0.157365	4.13605	0.2026	14.3593	9.81946	0.543665	FALSE	TRUE	unSig
ENSG00000164114.19	MAP9	0.0079253	0.0633796	7.05028	0.146319	20.3904	13.9574	0.543612	FALSE	TRUE	unSig
ENSG00000164010.15	ERMAP	0.0250137	0.120064	5.02294	0.15102	11.0621	7.55905	0.543365	FALSE	TRUE	unSig
ENSG00000155380.11	SLC16A1	0.00109676	0.0233618	10.6566	0.140144	94.8656	65.0628	0.543357	TRUE	TRUE	UPStatBio
ENSG00000105429.13	MEGF8	0.00698363	0.0594531	7.27718	0.152954	19.5592	13.3935	0.542938	FALSE	TRUE	unSig
ENSG00000196950.14	SLC39A10	0.0122081	0.0801942	6.28039	0.187438	37.0777	25.4209	0.542757	FALSE	TRUE	unSig
ENSG00000090339.9	ICAM1	0.00223089	0.0334838	9.34915	0.151094	94.4835	64.8288	0.542729	TRUE	TRUE	UPStatBio
ENSG00000174628.16	IQCK	0.124212	0.266376	2.3634	0.245219	11.6112	7.9409	0.542457	FALSE	TRUE	unSig
ENSG00000138688.15	KIAA1109	0.00149192	0.0275478	10.0886	0.137554	41.7808	28.6603	0.542208	TRUE	TRUE	UPStatBio
ENSG00000142528.16	ZNF473	1	1	-0.442796	0.905378	3.56887	2.41965	0.542113	FALSE	TRUE	unSig
ENSG00000158715.6	SLC45A3	0.0037368	0.0432643	8.40748	0.153868	13.6193	9.32415	0.541774	TRUE	TRUE	UPStatBio
ENSG00000128309.16	MPST	0.00182697	0.0304137	9.71574	0.162664	58.7857	40.3691	0.541095	TRUE	TRUE	UPStatBio
ENSG00000167779.9	IGFBP6	0.00500035	0.0501679	7.87931	0.174898	350.627	240.959	0.540959	FALSE	TRUE	unSig
ENSG00000108479.12	GALK1	0.0207841	0.107864	5.3448	0.164182	19.2083	13.1721	0.54082	FALSE	TRUE	unSig
ENSG00000171714.11	ANO5	0.571782	0.65178	0.31971	1.02828	0.24692	0.138468	0.540811	FALSE	TRUE	unSig
ENSG00000067221.14	STOML1	0.0667666	0.197663	3.36078	0.217538	10.4098	7.12619	0.540429	FALSE	TRUE	unSig
ENSG00000162396.6	PARS2	0.0428998	0.15885	4.09934	0.218568	3.92832	2.66976	0.540418	FALSE	TRUE	unSig
ENSG00000164574.16	GALNT10	0.00384228	0.0438887	8.35689	0.14445	82.787	56.8912	0.540407	TRUE	TRUE	UPStatBio
ENSG00000139178.11	C1RL	0.0114878	0.077906	6.38825	0.156002	58.3091	40.0715	0.540022	FALSE	TRUE	unSig
ENSG00000109927.10	TECTA	0.215487	0.341776	1.53418	0.46885	0.426314	0.262056	0.539712	FALSE	TRUE	unSig
ENSG00000153162.9	BMP6	0.0077127	0.0623991	7.099	0.171627	21.1783	14.5381	0.539649	FALSE	TRUE	unSig
ENSG00000048740.18	CELF2	0.00241764	0.0343489	9.2019	0.150496	28.3535	19.4748	0.53961	TRUE	TRUE	UPStatBio
ENSG00000177076.6	ACER2	0.0231939	0.115156	5.15393	0.141475	4.86392	3.31519	0.539514	FALSE	TRUE	unSig
ENSG00000149557.14	FEZ1	0.000740338	0.0194069	11.3851	0.14825	205.356	141.275	0.539304	TRUE	TRUE	UPStatBio
ENSG00000106608.16	URGCP	0.0319496	0.137071	4.6012	0.151208	27.9793	19.2219	0.539271	FALSE	TRUE	unSig
ENSG00000184206.12	GOLGA6L4	0.121662	0.263899	2.3958	0.150999	2.20297	1.48511	0.538911	FALSE	TRUE	unSig
ENSG00000125650.4	PSPN	0.243406	0.363719	1.36076	0.249324	0.691607	0.444973	0.5386	FALSE	TRUE	unSig
ENSG00000166002.7	SMCO4	0.432988	0.530933	0.614795	0.634388	7.3501	5.02952	0.538436	FALSE	TRUE	unSig
ENSG00000167930.17	FAM234A	0.0116733	0.0784723	6.35983	0.170435	91.7668	63.1559	0.538343	FALSE	TRUE	unSig
ENSG00000157625.15	TAB3	0.0106268	0.074353	6.52668	0.154178	24.7086	16.985	0.538112	FALSE	TRUE	unSig
ENSG00000061455.11	PRDM6	0.37918	0.481993	0.773359	0.140729	0.188945	0.0989926	0.538083	FALSE	TRUE	unSig
ENSG00000108669.16	CYTH1	0.0572426	0.18442	3.61553	0.230848	25.7144	17.6802	0.537903	FALSE	TRUE	unSig
ENSG00000213214.4	ARHGEF35	0.326187	0.434133	0.963978	0.51114	0.955926	0.627342	0.537803	FALSE	TRUE	unSig
ENSG00000196544.8	BORCS6	0.128525	0.270489	2.31024	0.258345	4.86287	3.31927	0.537486	FALSE	TRUE	unSig
ENSG00000132952.12	USPL1	0.00237808	0.0341729	9.2321	0.139621	16.9615	11.6558	0.537378	TRUE	TRUE	UPStatBio
ENSG00000166352.16	C11orf74	0.0376301	0.14892	4.32166	0.165156	22.6972	15.608	0.53736	FALSE	TRUE	unSig
ENSG00000119661.15	DNAL1	0.0635079	0.192705	3.44332	0.169436	24.6024	16.9211	0.537325	FALSE	TRUE	unSig
ENSG00000181638.18	ZFP41	0.403847	0.504154	0.696841	0.489985	15.8738	10.9092	0.537	FALSE	TRUE	unSig
ENSG00000128536.16	CDHR3	0.544962	0.628962	0.366421	1.18835	0.995682	0.655149	0.536995	FALSE	TRUE	unSig
ENSG00000112149.10	CD83	0.702052	0.773629	0.146346	0.510786	1.0588	0.69889	0.536559	FALSE	TRUE	unSig
ENSG00000011332.19	DPF1	0.357649	0.462167	0.846133	0.280969	3.14969	2.14065	0.536384	FALSE	TRUE	unSig
ENSG00000129219.14	PLD2	0.0590691	0.186536	3.56333	0.192372	19.5454	13.4457	0.536364	FALSE	TRUE	unSig
ENSG00000158710.14	TAGLN2	0.000462998	0.0169852	12.2591	0.151175	613.304	422.889	0.536218	TRUE	TRUE	UPStatBio
ENSG00000174469.23	CNTNAP2	1	1	-0.605533	2.59858	0.309261	0.182289	0.535852	FALSE	TRUE	unSig
ENSG00000162694.14	EXTL2	0.00449167	0.0476557	8.07352	0.137767	58.826	40.5446	0.53584	TRUE	TRUE	UPStatBio
ENSG00000089876.12	DHX32	0.00202291	0.0320225	9.52863	0.138743	54.8258	37.7867	0.535791	TRUE	TRUE	UPStatBio
ENSG00000140320.12	BAHD1	0.00874432	0.0665884	6.87432	0.170184	9.24725	6.34772	0.535754	FALSE	TRUE	unSig
ENSG00000180425.11	C11orf71	0.269018	0.384189	1.22175	0.211064	1.41428	0.944624	0.535651	FALSE	TRUE	unSig
ENSG00000175376.9	EIF1AD	0.0818237	0.217303	3.0283	0.244245	21.1838	14.5831	0.535604	FALSE	TRUE	unSig
ENSG00000258366.8	RTEL1	0.0894243	0.226534	2.88471	0.269786	31.4504	21.6669	0.535523	FALSE	TRUE	unSig
ENSG00000185418.16	TARSL2	0.0407769	0.155259	4.18526	0.172774	7.13616	4.89242	0.535487	FALSE	TRUE	unSig
ENSG00000063241.8	ISOC2	0.00490768	0.0497591	7.91315	0.169421	56.9144	39.2403	0.535318	TRUE	TRUE	UPStatBio
ENSG00000164073.10	MFSD8	0.0231569	0.115054	5.1567	0.141844	27.2179	18.7506	0.535232	FALSE	TRUE	unSig
ENSG00000135469.13	COQ10A	0.0431866	0.159335	4.08808	0.186192	18.3337	12.6203	0.535214	FALSE	TRUE	unSig
ENSG00000071575.11	TRIB2	0.00535619	0.0519401	7.75507	0.137099	41.7421	28.7743	0.535172	FALSE	TRUE	unSig
ENSG00000204438.11	GPANK1	0.0138245	0.085351	6.06042	0.142722	15.7324	10.8276	0.534899	FALSE	TRUE	unSig
ENSG00000178919.9	FOXE1	0.212924	0.340007	1.55143	0.300364	0.440919	0.273494	0.534328	FALSE	TRUE	unSig
ENSG00000179085.7	DPM3	0.0305245	0.133406	4.67951	0.193595	82.6085	57.0122	0.534237	FALSE	TRUE	unSig
ENSG00000140795.13	MYLK3	0.435179	0.532605	0.608961	0.258011	0.723008	0.468315	0.534216	FALSE	TRUE	unSig
ENSG00000124466.9	LYPD3	0.0615578	0.190158	3.49491	0.2527	4.48793	3.06829	0.534137	FALSE	TRUE	unSig
ENSG00000139835.14	GRTP1	0.276164	0.390064	1.18587	0.495051	1.63886	1.10083	0.534113	FALSE	TRUE	unSig
ENSG00000188283.11	ZNF383	0.0998077	0.238915	2.70861	0.137169	7.63567	5.2426	0.533986	FALSE	TRUE	unSig
ENSG00000080546.13	SESN1	0.0109186	0.0754399	6.47852	0.162446	32.6641	22.5284	0.533981	FALSE	TRUE	unSig
ENSG00000072195.15	SPEG	0.00615991	0.0562839	7.50292	0.157818	39.9898	27.5884	0.533951	FALSE	TRUE	unSig
ENSG00000034053.14	APBA2	0.00644379	0.0570529	7.42181	0.143964	10.9972	7.56545	0.533753	FALSE	TRUE	unSig
ENSG00000135124.14	P2RX4	0.0935816	0.231731	2.81166	0.271124	16.8962	11.6411	0.533647	FALSE	TRUE	unSig
ENSG00000107338.10	SHB	0.026633	0.123816	4.91445	0.197922	12.9016	8.88234	0.533522	FALSE	TRUE	unSig
ENSG00000105373.19	NOP53	0.00357929	0.04217	8.4858	0.159443	118.713	81.9896	0.533418	TRUE	TRUE	UPStatBio
ENSG00000144134.18	RABL2A	0.109118	0.250396	2.56694	0.228318	11.9795	8.24739	0.533161	FALSE	TRUE	unSig
ENSG00000160226.16	CFAP410	0.0132922	0.0837452	6.1298	0.150086	18.2684	12.5967	0.532777	FALSE	TRUE	unSig
ENSG00000124593.16	AL365205.1	0.0333379	0.140303	4.52834	0.158929	4.04008	2.76184	0.532714	FALSE	TRUE	unSig
ENSG00000011052.21	NME1-NME2	0.127222	0.268891	2.32607	0.237233	36.392	25.1364	0.532073	FALSE	TRUE	unSig
ENSG00000173801.17	JUP	0.00151214	0.0277181	10.0638	0.153724	107.519	74.3268	0.532033	TRUE	TRUE	UPStatBio
ENSG00000149596.6	JPH2	0.824113	0.897015	0.0493986	1.1122	0.679825	0.439435	0.531701	FALSE	TRUE	unSig
ENSG00000103227.18	LMF1	0.0373301	0.148332	4.33529	0.192811	14.3421	9.89116	0.531555	FALSE	TRUE	unSig
ENSG00000176994.11	SMCR8	0.0121328	0.0800475	6.29135	0.166126	13.3816	9.22711	0.531488	FALSE	TRUE	unSig
ENSG00000107679.14	PLEKHA1	0.00478023	0.0490654	7.96076	0.138538	28.6267	19.7806	0.531031	TRUE	TRUE	UPStatBio
ENSG00000173530.6	TNFRSF10D	0.00673487	0.058261	7.34235	0.153811	19.1725	13.242	0.53057	FALSE	TRUE	unSig
ENSG00000126903.16	SLC10A3	0.00316702	0.039317	8.70866	0.142411	24.399	16.8658	0.530091	TRUE	TRUE	UPStatBio
ENSG00000124098.10	FAM210B	0.0015909	0.0284292	9.97025	0.134673	36.5095	25.2561	0.529885	TRUE	TRUE	UPStatBio
ENSG00000165995.20	CACNB2	0.228156	0.351186	1.45232	0.191607	1.31613	0.880967	0.529677	FALSE	TRUE	unSig
ENSG00000109771.15	LRP2BP	0.158948	0.299397	1.98421	0.164155	1.7017	1.14809	0.529634	FALSE	TRUE	unSig
ENSG00000125753.14	VASP	0.00710339	0.0598698	7.24664	0.160782	121.456	84.1104	0.529554	FALSE	TRUE	unSig
ENSG00000073711.11	PPP2R3A	0.0120589	0.0798188	6.30219	0.142925	10.712	7.39025	0.529542	FALSE	TRUE	unSig
ENSG00000174080.11	CTSF	0.0591594	0.186574	3.56079	0.182418	16.3025	11.2658	0.529214	FALSE	TRUE	unSig
ENSG00000076053.10	RBM7	0.0049088	0.0497591	7.91273	0.13784	39.0358	27.0227	0.528988	TRUE	TRUE	UPStatBio
ENSG00000091106.19	NLRC4	0.309031	0.418419	1.03481	0.333203	0.623093	0.40135	0.528364	FALSE	TRUE	unSig
ENSG00000118515.11	SGK1	0.00156429	0.0281714	10.0013	0.140591	157.625	109.265	0.528256	TRUE	TRUE	UPStatBio
ENSG00000125520.14	SLC2A4RG	0.0181741	0.0998016	5.57929	0.193626	72.4955	50.2472	0.527968	FALSE	TRUE	unSig
ENSG00000165879.9	FRAT1	0.169509	0.308394	1.88728	0.213264	1.36353	0.915032	0.527926	FALSE	TRUE	unSig
ENSG00000164296.7	TIGD6	0.0371085	0.147911	4.34543	0.141486	5.66032	3.89524	0.527868	FALSE	TRUE	unSig
ENSG00000204262.14	COL5A2	0.000382051	0.0158146	12.618	0.135966	327.996	227.522	0.527476	TRUE	TRUE	UPStatBio
ENSG00000198948.12	MFAP3L	0.410052	0.509241	0.678651	0.297714	1.38619	0.931162	0.527344	FALSE	TRUE	unSig
ENSG00000021762.20	OSBPL5	0.0230899	0.114927	5.16173	0.192527	26.6102	18.4345	0.527176	FALSE	TRUE	unSig
ENSG00000145012.13	LPP	0.054264	0.179933	3.70456	0.143689	24.5962	17.0417	0.526775	FALSE	TRUE	unSig
ENSG00000169718.18	DUS1L	0.0025075	0.0351227	9.13511	0.152642	83.3373	57.8147	0.526762	TRUE	TRUE	UPStatBio
ENSG00000157741.15	UBN2	0.00855212	0.0655931	6.91405	0.148531	7.35168	5.0737	0.526369	FALSE	TRUE	unSig
ENSG00000204577.11	LILRB3	0.552347	0.635854	0.353129	0.544491	0.774355	0.507258	0.525909	FALSE	TRUE	unSig
ENSG00000118960.13	HS1BP3	0.0125593	0.0815076	6.23016	0.16415	17.8269	12.3513	0.525829	FALSE	TRUE	unSig
ENSG00000100592.15	DAAM1	0.0101489	0.0723947	6.60857	0.147771	65.5899	45.5272	0.525777	FALSE	TRUE	unSig
ENSG00000118900.15	UBN1	0.0102849	0.0728775	6.58487	0.145934	29.3944	20.3897	0.525539	FALSE	TRUE	unSig
ENSG00000157911.10	PEX10	0.0856075	0.2223	2.95509	0.197086	17.9146	12.4177	0.525197	FALSE	TRUE	unSig
ENSG00000176641.11	RNF152	0.621809	0.69689	0.243333	0.460245	10.5035	7.27042	0.524726	FALSE	TRUE	unSig
ENSG00000140564.12	FURIN	0.00161547	0.0285408	9.94203	0.148366	113.341	78.7597	0.524584	TRUE	TRUE	UPStatBio
ENSG00000184402.15	SS18L1	0.0498952	0.172144	3.84498	0.196478	15.4207	10.6901	0.524484	FALSE	TRUE	unSig
ENSG00000167552.14	TUBA1A	0.00393246	0.0445518	8.31474	0.14975	686.282	477.087	0.524458	TRUE	TRUE	UPStatBio
ENSG00000146197.9	SCUBE3	0.01168	0.0784723	6.3588	0.169995	3.05707	2.09524	0.52421	FALSE	TRUE	unSig
ENSG00000171365.17	CLCN5	0.643863	0.71744	0.213726	0.474155	6.71864	4.64146	0.524152	FALSE	TRUE	unSig
ENSG00000159261.12	CLDN14	0.0964813	0.235241	2.76277	0.197824	12.9938	9.00641	0.523929	FALSE	TRUE	unSig
ENSG00000107859.10	PITX3	0.415412	0.514597	0.663257	0.324866	0.675939	0.43987	0.523332	FALSE	TRUE	unSig
ENSG00000126003.7	PLAGL2	0.00176006	0.02989	9.78432	0.131139	10.6902	7.40769	0.523278	TRUE	TRUE	UPStatBio
ENSG00000147119.4	CHST7	0.00302236	0.0383351	8.79392	0.146511	13.4829	9.35093	0.523265	TRUE	TRUE	UPStatBio
ENSG00000243364.8	EFNA4	0.0622155	0.191084	3.47732	0.162971	7.76853	5.37495	0.523248	FALSE	TRUE	unSig
ENSG00000135778.12	NTPCR	0.0190691	0.102596	5.49517	0.158364	31.1285	21.6306	0.523136	FALSE	TRUE	unSig
ENSG00000147324.11	MFHAS1	0.0539689	0.179383	3.71366	0.149187	16.3361	11.3372	0.523128	FALSE	TRUE	unSig
ENSG00000111816.8	FRK	0.0307477	0.133825	4.66699	0.18837	0.784	0.515281	0.5228	FALSE	TRUE	unSig
ENSG00000135919.13	SERPINE2	0.000174097	0.012011	14.0918	0.129695	513.909	357.666	0.522779	TRUE	TRUE	UPStatBio
ENSG00000062716.13	VMP1	0.00187796	0.0307674	9.66516	0.144547	172.3	119.901	0.522717	TRUE	TRUE	UPStatBio
ENSG00000121680.16	PEX16	0.114545	0.256234	2.49037	0.232805	24.4444	16.9877	0.522441	FALSE	TRUE	unSig
ENSG00000132613.15	MTSS2	0.0239046	0.116967	5.10154	0.159832	21.957	15.2561	0.522426	FALSE	TRUE	unSig
ENSG00000184640.18	SEPTIN9	0.00471977	0.0486368	7.9838	0.167703	194.07	135.144	0.521759	TRUE	TRUE	UPStatBio
ENSG00000165996.14	HACD1	0.117547	0.259765	2.4497	0.285425	28.673	19.9421	0.521683	FALSE	TRUE	unSig
ENSG00000172331.12	BPGM	0.00134527	0.0261273	10.2794	0.130129	55.2185	38.4519	0.520961	TRUE	TRUE	UPStatBio
ENSG00000015475.18	BID	0.0177162	0.0983076	5.624	0.150436	45.0846	31.3905	0.520914	FALSE	TRUE	unSig
ENSG00000137075.18	RNF38	0.00238213	0.0341957	9.22899	0.130105	29.8521	20.7746	0.520909	TRUE	TRUE	UPStatBio
ENSG00000055147.19	FAM114A2	0.0478423	0.168298	3.91552	0.205522	25.9359	18.0479	0.520698	FALSE	TRUE	unSig
ENSG00000179010.14	MRFAP1	0.00215165	0.0330054	9.41545	0.134752	310.95	216.819	0.519987	TRUE	TRUE	UPStatBio
ENSG00000122694.16	GLIPR2	0.00265025	0.0360857	9.03386	0.135152	35.49	24.7276	0.519524	TRUE	TRUE	UPStatBio
ENSG00000179195.16	ZNF664	0.299946	0.410361	1.07443	0.550958	35.3142	24.613	0.51906	FALSE	TRUE	unSig
ENSG00000197978.9	GOLGA6L9	0.0909069	0.228431	2.85824	0.141079	2.42321	1.66101	0.518858	FALSE	TRUE	unSig
ENSG00000173588.15	CEP83	0.328116	0.435447	0.956318	0.454028	15.3208	10.6634	0.518748	FALSE	TRUE	unSig
ENSG00000149476.15	TKFC	0.0730955	0.206698	3.2121	0.24512	26.6563	18.5758	0.518705	FALSE	TRUE	unSig
ENSG00000177946.6	CENPBD1	0.0320165	0.137071	4.59761	0.160142	4.28178	2.95911	0.518405	FALSE	TRUE	unSig
ENSG00000175449.14	RFESD	0.463746	0.55692	0.536839	0.434521	2.87956	1.9804	0.518235	FALSE	TRUE	unSig
ENSG00000125378.16	BMP4	0.625605	0.700475	0.238068	0.599497	15.9311	11.0934	0.518232	FALSE	TRUE	unSig
ENSG00000165757.9	JCAD	0.201034	0.331518	1.63485	0.145668	3.55253	2.45054	0.518091	FALSE	TRUE	unSig
ENSG00000182378.14	PLCXD1	0.173707	0.311054	1.85065	0.248403	7.19563	4.99456	0.518074	FALSE	TRUE	unSig
ENSG00000182378.14_PAR_Y	PLCXD1	0.173707	0.311054	1.85065	0.248403	7.19563	4.99456	0.518074	FALSE	TRUE	unSig
ENSG00000102349.18	KLF8	0.15895	0.299397	1.98419	0.588646	0.46814	0.296758	0.517987	FALSE	TRUE	unSig
ENSG00000122042.10	UBL3	0.00577111	0.0543417	7.62042	0.14072	21.482	14.9731	0.517848	FALSE	TRUE	unSig
ENSG00000183718.5	TRIM52	0.0786699	0.213075	3.09217	0.142373	6.62377	4.59629	0.517748	FALSE	TRUE	unSig
ENSG00000288258.1	BX470111.1	0.570478	0.650561	0.321883	0.247952	8.7859	6.10809	0.517368	FALSE	TRUE	unSig
ENSG00000155744.9	FAM126B	0.131677	0.273552	2.27262	0.14527	10.4018	7.23811	0.517156	FALSE	TRUE	unSig
ENSG00000134775.15	FHOD3	0.00555363	0.0532446	7.68972	0.136644	13.289	9.25639	0.517025	FALSE	TRUE	unSig
ENSG00000157796.18	WDR19	0.0435866	0.160112	4.07251	0.161913	26.1183	18.227	0.516601	FALSE	TRUE	unSig
ENSG00000149243.15	KLHL35	0.2697	0.384826	1.21827	0.423082	0.558699	0.360461	0.516539	FALSE	TRUE	unSig
ENSG00000152348.16	ATG10	0.103657	0.243066	2.64836	0.172257	9.38276	6.53051	0.516188	FALSE	TRUE	unSig
ENSG00000112667.12	DNPH1	0.0597571	0.187605	3.54411	0.258748	33.0162	23.0582	0.516019	FALSE	TRUE	unSig
ENSG00000095066.11	HOOK2	0.0697074	0.202055	3.2899	0.20819	17.3991	12.1382	0.515883	FALSE	TRUE	unSig
ENSG00000007866.21	TEAD3	0.000899599	0.0213609	11.0236	0.132267	48.1693	33.662	0.515706	TRUE	TRUE	UPStatBio
ENSG00000156453.13	PCDH1	0.0275579	0.126329	4.85552	0.158076	5.79015	4.01992	0.515688	FALSE	TRUE	unSig
ENSG00000171310.11	CHST11	0.0878336	0.224846	2.91364	0.270365	18.4962	12.9086	0.515548	FALSE	TRUE	unSig
ENSG00000164176.13	EDIL3	0.00080233	0.0200106	11.2358	0.125672	127.735	89.3479	0.515168	TRUE	TRUE	UPStatBio
ENSG00000130881.14	LRP3	0.0174939	0.0976207	5.64614	0.152762	31.2155	21.813	0.515093	FALSE	TRUE	unSig
ENSG00000164040.18	PGRMC2	0.00220493	0.0332478	9.3706	0.130247	113.215	79.2016	0.514912	TRUE	TRUE	UPStatBio
ENSG00000082068.9	WDR70	0.0724119	0.205821	3.22748	0.173181	19.6954	13.7609	0.514143	FALSE	TRUE	unSig
ENSG00000102032.13	RENBP	0.373687	0.476805	0.791367	0.205932	2.47766	1.70538	0.513762	FALSE	TRUE	unSig
ENSG00000197165.11	SULT1A2	0.388328	0.490432	0.744171	0.513158	0.557729	0.360769	0.513447	FALSE	TRUE	unSig
ENSG00000268861.7	AC008878.3	0.4036	0.503891	0.697575	0.540983	2.34348	1.61241	0.512915	FALSE	TRUE	unSig
ENSG00000100968.14	NFATC4	0.0368716	0.147364	4.35633	0.187065	75.5871	52.9648	0.512294	FALSE	TRUE	unSig
ENSG00000168936.11	TMEM129	0.0029659	0.0380817	8.82833	0.14509	37.8341	26.4996	0.512089	TRUE	TRUE	UPStatBio
ENSG00000245680.10	ZNF585B	0.184261	0.318979	1.76292	0.226471	8.91699	6.2236	0.5119	FALSE	TRUE	unSig
ENSG00000102221.14	JADE3	0.0769354	0.211427	3.12848	0.169551	6.91471	4.81967	0.511821	FALSE	TRUE	unSig
ENSG00000185513.16	L3MBTL1	1	1	-0.467652	0.809854	2.92897	2.02441	0.511762	FALSE	TRUE	unSig
ENSG00000006194.10	ZNF263	0.014121	0.0866495	6.02295	0.155888	18.0352	12.6203	0.511662	FALSE	TRUE	unSig
ENSG00000198816.7	ZNF358	0.0224503	0.113454	5.21054	0.178967	44.3315	31.0667	0.511576	FALSE	TRUE	unSig
ENSG00000153982.11	GDPD1	0.126573	0.268327	2.33404	0.252202	8.20007	5.72218	0.511565	FALSE	TRUE	unSig
ENSG00000159788.19	RGS12	0.202284	0.332631	1.62581	0.385367	30.4984	21.3637	0.511553	FALSE	TRUE	unSig
ENSG00000006327.13	TNFRSF12A	0.000664045	0.0187485	11.5873	0.135693	388.867	272.769	0.511441	TRUE	TRUE	UPStatBio
ENSG00000189180.16	ZNF33A	0.00430964	0.0468735	8.14852	0.118872	11.4509	8.00867	0.510465	TRUE	TRUE	UPStatBio
ENSG00000176903.5	PNMA1	0.000457638	0.01693	12.2808	0.127643	62.3814	43.7667	0.5103	TRUE	TRUE	UPStatBio
ENSG00000122786.20	CALD1	0.00157876	0.0283217	9.98435	0.13769	604.584	424.667	0.50951	TRUE	TRUE	UPStatBio
ENSG00000116774.12	OLFML3	0.111724	0.253777	2.52967	0.268709	32.4458	22.7645	0.509359	FALSE	TRUE	unSig
ENSG00000148832.16	PAOX	0.203485	0.33342	1.61718	0.218033	4.66229	3.24628	0.509094	FALSE	TRUE	unSig
ENSG00000103253.18	HAGHL	0.180718	0.316257	1.79171	0.141689	10.3298	7.23036	0.508755	FALSE	TRUE	unSig
ENSG00000102935.11	ZNF423	0.0633501	0.192461	3.44743	0.177397	4.38261	3.05065	0.50869	FALSE	TRUE	unSig
ENSG00000175040.6	CHST2	0.00574374	0.0543417	7.62899	0.142382	8.40739	5.88089	0.508356	FALSE	TRUE	unSig
ENSG00000070010.19	UFD1	0.00325874	0.0398952	8.65663	0.131829	98.3664	69.1392	0.508043	TRUE	TRUE	UPStatBio
ENSG00000167700.9	MFSD3	0.00774954	0.0624824	7.09046	0.157289	23.4818	16.4823	0.508027	FALSE	TRUE	unSig
ENSG00000133872.14	SARAF	0.000706733	0.0190667	11.4715	0.123706	262.203	184.352	0.50799	TRUE	TRUE	UPStatBio
ENSG00000152137.6	HSPB8	0.00632186	0.0568241	7.45619	0.13069	49.5026	34.7878	0.507693	FALSE	TRUE	unSig
ENSG00000213096.10	ZNF254	0.0225787	0.113889	5.20063	0.116151	9.83294	6.88729	0.507486	FALSE	TRUE	unSig
ENSG00000196975.16	ANXA4	0.00710012	0.0598698	7.24746	0.131146	60.6056	42.6058	0.507399	FALSE	TRUE	unSig
ENSG00000187736.12	NHEJ1	0.0834432	0.219362	2.99653	0.199811	13.5579	9.50879	0.507307	FALSE	TRUE	unSig
ENSG00000167378.8	IRGQ	0.120711	0.262865	2.40807	0.264074	22.3073	15.6643	0.507307	FALSE	TRUE	unSig
ENSG00000167740.9	CYB5D2	0.214046	0.340643	1.54385	0.419626	14.6372	10.2685	0.507259	FALSE	TRUE	unSig
ENSG00000130733.10	YIPF2	0.0452289	0.163629	4.01009	0.194153	59.4141	41.7951	0.506451	FALSE	TRUE	unSig
ENSG00000213221.5	DNLZ	0.076029	0.21027	3.14781	0.223013	2.38292	1.64795	0.506376	FALSE	TRUE	unSig
ENSG00000086289.12	EPDR1	0.00322868	0.0397268	8.67351	0.136506	74.549	52.4699	0.505885	TRUE	TRUE	UPStatBio
ENSG00000131584.19	ACAP3	0.225607	0.349471	1.46834	0.42773	64.3969	45.3233	0.505797	FALSE	TRUE	unSig
ENSG00000264545.2	AL359922.1	0.431767	0.529933	0.618065	14.8555	10.4419	7.32607	0.50547	FALSE	TRUE	unSig
ENSG00000131981.16	LGALS3	0.00524916	0.0516975	7.79153	0.155843	187.802	132.268	0.505424	FALSE	TRUE	unSig
ENSG00000142188.17	TMEM50B	0.0282031	0.127934	4.81561	0.125269	26.0937	18.361	0.504744	FALSE	TRUE	unSig
ENSG00000134686.18	PHC2	0.042433	0.158144	4.11785	0.175146	125.754	88.6047	0.504668	FALSE	TRUE	unSig
ENSG00000120738.8	EGR1	0.00926774	0.0689462	6.77049	0.151795	215.089	151.598	0.504402	FALSE	TRUE	unSig
ENSG00000115548.17	KDM3A	0.0192463	0.103046	5.479	0.129655	31.5362	22.2044	0.50425	FALSE	TRUE	unSig
ENSG00000240021.10	TEX35	1	1	-0.316069	1.49924	1.00628	0.679992	0.504183	FALSE	TRUE	unSig
ENSG00000108469.15	RECQL5	0.170731	0.309129	1.87651	0.27571	17.798	12.521	0.503972	FALSE	TRUE	unSig
ENSG00000154813.10	DPH3	0.00460108	0.0481709	8.02992	0.122617	30.9832	21.823	0.503694	TRUE	TRUE	UPStatBio
ENSG00000178726.6	THBD	0.000979644	0.0222048	10.8657	0.1256	25.5931	18.0232	0.503539	TRUE	TRUE	UPStatBio
ENSG00000151117.9	TMEM86A	0.423114	0.52191	0.641651	0.269114	1.73598	1.19516	0.503418	FALSE	TRUE	unSig
ENSG00000196535.16	MYO18A	0.153974	0.295074	2.03243	0.330659	19.3756	13.6399	0.503296	FALSE	TRUE	unSig
ENSG00000134882.16	UBAC2	0.00691534	0.0591673	7.29483	0.13619	51.8463	36.5482	0.50328	FALSE	TRUE	unSig
ENSG00000070759.17	TESK2	0.193966	0.326433	1.68724	0.147617	1.00124	0.676941	0.503249	FALSE	TRUE	unSig
ENSG00000137502.10	RAB30	0.144767	0.28614	2.12654	0.254159	10.0048	7.0302	0.50302	FALSE	TRUE	unSig
ENSG00000204514.10	ZNF814	0.107723	0.248403	2.58731	0.182164	12.8478	9.03821	0.502718	FALSE	TRUE	unSig
ENSG00000130717.13	UCK1	0.122448	0.26465	2.38572	0.204202	23.6988	16.6977	0.502627	FALSE	TRUE	unSig
ENSG00000198680.4	TUSC1	0.0356008	0.145262	4.41612	0.133298	5.71022	4.00103	0.502608	FALSE	TRUE	unSig
ENSG00000160345.13	C9orf116	0.317932	0.426668	0.997437	0.126942	2.82991	1.96854	0.502244	FALSE	TRUE	unSig
ENSG00000141252.20	VPS53	0.0701172	0.202689	3.28027	0.159765	21.3651	15.0584	0.501879	FALSE	TRUE	unSig
ENSG00000006747.15	SCIN	0.430229	0.528431	0.622205	0.23358	0.186283	0.102245	0.501339	FALSE	TRUE	unSig
ENSG00000047579.19	DTNBP1	0.0611708	0.189809	3.50535	0.164118	8.71667	6.12857	0.501333	FALSE	TRUE	unSig
ENSG00000185000.12	DGAT1	0.253748	0.37153	1.30255	0.283988	28.578	20.1607	0.501261	FALSE	TRUE	unSig
ENSG00000012223.13	LTF	0.633892	0.708029	0.22682	0.771382	4.01208	2.80536	0.50115	FALSE	TRUE	unSig
ENSG00000108773.11	KAT2A	0.0134567	0.0843166	6.10806	0.152647	34.909	24.6367	0.501072	FALSE	TRUE	unSig
ENSG00000175115.12	PACS1	0.00710649	0.0598698	7.24585	0.127824	57.498	40.6023	0.50091	FALSE	TRUE	unSig
ENSG00000137094.14	DNAJB5	0.0622021	0.191084	3.47767	0.211812	7.95781	5.59438	0.50085	FALSE	TRUE	unSig
ENSG00000167074.15	TEF	0.0478297	0.168296	3.91596	0.127999	3.45612	2.4131	0.500837	FALSE	TRUE	unSig
ENSG00000080644.16	CHRNA3	0.477976	0.569717	0.503478	0.233006	0.497052	0.321967	0.500725	FALSE	TRUE	unSig
ENSG00000143622.11	RIT1	0.00489041	0.0497301	7.91953	0.130458	82.9881	58.6254	0.500657	TRUE	TRUE	UPStatBio
ENSG00000163412.13	EIF4E3	0.360024	0.464454	0.837809	0.161477	1.40776	0.965768	0.500513	FALSE	TRUE	unSig
ENSG00000157693.15	TMEM268	0.0511496	0.174457	3.80337	0.147136	8.04373	5.65718	0.500329	FALSE	TRUE	unSig
ENSG00000173641.17	HSPB7	0.258258	0.375315	1.27807	0.204583	1.66131	1.14544	0.5	FALSE	FALSE	unSig
ENSG00000167617.3	CDC42EP5	0.0476089	0.168063	3.92374	0.14183	19.5234	13.7762	0.499966	FALSE	FALSE	unSig
ENSG00000273802.2	HIST1H2BG	0.19586	0.327626	1.67298	0.140223	1.93439	1.33874	0.499785	FALSE	FALSE	unSig
ENSG00000170881.4	RNF139	0.00974059	0.0709416	6.68173	0.13817	30.3421	21.4305	0.499685	FALSE	FALSE	unSig
ENSG00000140691.16	ARMC5	0.0144256	0.0876597	5.9853	0.149974	8.50983	5.98971	0.499611	FALSE	FALSE	unSig
ENSG00000286190.1	AC055839.2	0.053062	0.177844	3.74197	0.176448	25.7479	18.1828	0.499563	FALSE	FALSE	unSig
ENSG00000159714.11	ZDHHC1	0.0315498	0.135998	4.62279	0.205718	11.9439	8.42086	0.499228	FALSE	FALSE	unSig
ENSG00000196358.11	NTNG2	0.160061	0.300565	1.97365	0.137794	9.80199	6.90561	0.499209	FALSE	FALSE	unSig
ENSG00000246922.8	UBAP1L	0.2509	0.369648	1.31828	0.137705	1.26343	0.864697	0.499088	FALSE	FALSE	unSig
ENSG00000212916.4	MAP10	0.176174	0.312785	1.82961	0.189446	0.862904	0.581414	0.498859	FALSE	FALSE	unSig
ENSG00000146267.12	FAXC	0.502734	0.592153	0.44916	0.157455	0.767391	0.513977	0.498497	FALSE	FALSE	unSig
ENSG00000162928.9	PEX13	0.07723	0.211695	3.12225	0.17086	19.167	13.539	0.498399	FALSE	FALSE	unSig
ENSG00000167968.13	DNASE1L2	0.329102	0.436254	0.952428	0.349404	0.981022	0.665418	0.498076	FALSE	FALSE	unSig
ENSG00000135070.15	ISCA1	0.00800765	0.0636344	7.03176	0.124801	34.8093	24.6244	0.497676	FALSE	FALSE	unSig
ENSG00000105856.14	HBP1	0.00638135	0.0569314	7.43933	0.148376	108.33	76.6971	0.497635	FALSE	FALSE	unSig
ENSG00000060718.22	COL11A1	0.505044	0.594218	0.444321	1.93359	0.99586	0.67617	0.497618	FALSE	FALSE	unSig
ENSG00000153443.13	UBALD1	0.00219559	0.0332478	9.37839	0.120757	49.8656	35.2926	0.497486	TRUE	FALSE	UPStat
ENSG00000109103.11	UNC119	0.0769225	0.211427	3.12875	0.165412	22.9418	16.222	0.497438	FALSE	FALSE	unSig
ENSG00000188227.13	ZNF793	0.326922	0.434445	0.961051	0.37374	0.705132	0.470387	0.497284	FALSE	FALSE	unSig
ENSG00000157933.10	SKI	0.0288752	0.12929	4.77504	0.151617	56.88	40.2698	0.497177	FALSE	FALSE	unSig
ENSG00000135956.8	TMEM127	0.00265781	0.0360857	9.02865	0.12719	58.4216	41.368	0.49697	TRUE	FALSE	UPStat
ENSG00000162688.17	AGL	0.0113324	0.0772976	6.41244	0.131741	9.07153	6.39916	0.49691	FALSE	FALSE	unSig
ENSG00000266094.8	RASSF5	0.172798	0.310669	1.8585	0.233605	1.72618	1.19408	0.496902	FALSE	FALSE	unSig
ENSG00000125652.8	ALKBH7	0.0585506	0.185888	3.57797	0.21256	53.8856	38.1564	0.496873	FALSE	FALSE	unSig
ENSG00000090238.12	YPEL3	0.00590839	0.0549241	7.57803	0.1424	81.4314	57.6853	0.496654	FALSE	FALSE	unSig
ENSG00000066813.14	ACSM2B	0.313437	0.422517	1.01614	0.162387	1.28099	0.878812	0.496596	FALSE	FALSE	unSig
ENSG00000165959.12	CLMN	0.447776	0.543674	0.576276	0.621915	1.60502	1.1086	0.496454	FALSE	FALSE	unSig
ENSG00000134597.16	RBMX2	0.0783908	0.21293	3.09795	0.163801	11.2508	7.94617	0.496416	FALSE	FALSE	unSig
ENSG00000154099.18	DNAAF1	0.389764	0.491574	0.739678	0.44564	0.446105	0.287559	0.494762	FALSE	FALSE	unSig
ENSG00000260428.3	SCX	0.115233	0.257346	2.48094	0.273222	5.98138	4.21596	0.494715	FALSE	FALSE	unSig
ENSG00000165029.16	ABCA1	0.00759484	0.0619151	7.12661	0.139297	55.0437	39.0382	0.49462	FALSE	FALSE	unSig
ENSG00000165895.19	ARHGAP42	0.0950717	0.233338	2.78633	0.152743	9.98014	7.05587	0.494318	FALSE	FALSE	unSig
ENSG00000196263.8	ZNF471	0.13905	0.280561	2.18845	0.194382	7.45304	5.2634	0.493908	FALSE	FALSE	unSig
ENSG00000147050.14	KDM6A	0.013328	0.0838567	6.12504	0.121707	17.6539	12.5093	0.493646	FALSE	FALSE	unSig
ENSG00000171135.15	JAGN1	0.00931764	0.0690619	6.76091	0.132649	42.2835	30.0069	0.493409	FALSE	FALSE	unSig
ENSG00000182208.14	MOB2	0.106497	0.246925	2.60545	0.253786	23.0951	16.3777	0.493302	FALSE	FALSE	unSig
ENSG00000198556.14	ZNF789	0.235599	0.357211	1.40673	0.256692	17.8534	12.6554	0.493153	FALSE	FALSE	unSig
ENSG00000106366.8	SERPINE1	0.00092442	0.0214824	10.9731	0.115519	4334.77	3079.72	0.493141	TRUE	FALSE	UPStat
ENSG00000143341.12	HMCN1	0.0123102	0.080674	6.26563	0.114322	42.942	30.4807	0.493123	FALSE	FALSE	unSig
ENSG00000163702.20	IL17RC	0.00984768	0.0713095	6.66225	0.135724	33.3754	23.6842	0.493099	FALSE	FALSE	unSig
ENSG00000171160.18	MORN4	0.0563361	0.1828	3.64209	0.132026	9.81855	6.94738	0.493042	FALSE	FALSE	unSig
ENSG00000115694.15	STK25	0.0479187	0.16834	3.91283	0.154662	125.709	89.3026	0.492842	FALSE	FALSE	unSig
ENSG00000143545.9	RAB13	0.0297134	0.131531	4.7258	0.164246	177.393	126.055	0.492568	FALSE	FALSE	unSig
ENSG00000243244.6	STON1	0.0219257	0.111781	5.25167	0.15568	4.04098	2.84384	0.492275	FALSE	FALSE	unSig
ENSG00000004660.15	CAMKK1	0.0273125	0.125661	4.87095	0.153093	3.79298	2.66819	0.491934	FALSE	FALSE	unSig
ENSG00000100577.19	GSTZ1	0.0921054	0.230158	2.83719	0.217215	26.5551	18.8582	0.491593	FALSE	FALSE	unSig
ENSG00000285641.1	AL358472.6	0.267278	0.382656	1.23066	0.505282	6.67504	4.71884	0.491544	FALSE	FALSE	unSig
ENSG00000113742.14	CPEB4	0.00722512	0.0603119	7.21613	0.126959	48.0786	34.1713	0.491389	FALSE	FALSE	unSig
ENSG00000181038.13	METTL23	0.0256803	0.121415	4.97742	0.148257	45.4413	32.2994	0.491206	FALSE	FALSE	unSig
ENSG00000173114.13	LRRN3	0.234012	0.35566	1.41631	0.302886	4.37133	3.08178	0.49087	FALSE	FALSE	unSig
ENSG00000183665.5	TRMT12	0.109035	0.250351	2.56816	0.159237	7.95723	5.63361	0.490841	FALSE	FALSE	unSig
ENSG00000184545.11	DUSP8	0.102697	0.242234	2.66316	0.155804	6.29044	4.44765	0.490795	FALSE	FALSE	unSig
ENSG00000170369.4	CST2	0.642717	0.716501	0.215206	0.696888	3.82387	2.69276	0.490589	FALSE	FALSE	unSig
ENSG00000166920.12	C15orf48	0.0179378	0.0988647	5.60221	0.137363	43.4161	30.8763	0.490383	FALSE	FALSE	unSig
ENSG00000063176.16	SPHK2	0.0203138	0.106196	5.38472	0.156185	16.0641	11.4084	0.490103	FALSE	FALSE	unSig
ENSG00000108828.16	VAT1	0.00105773	0.0230034	10.7237	0.125334	254.061	180.857	0.490099	TRUE	FALSE	UPStat
ENSG00000106538.10	RARRES2	0.254474	0.372196	1.29857	0.426815	18.8085	13.3635	0.489983	FALSE	FALSE	unSig
ENSG00000184995.7	IFNE	0.0847111	0.220952	2.97211	0.166379	23.9586	17.0309	0.489958	FALSE	FALSE	unSig
ENSG00000012822.16	CALCOCO1	0.00857484	0.0656819	6.9093	0.139575	78.4139	55.8232	0.489503	FALSE	FALSE	unSig
ENSG00000185437.13	SH3BGR	1	1	-0.602299	1.20397	3.62243	2.55142	0.489479	FALSE	FALSE	unSig
ENSG00000124731.13	TREM1	0.441901	0.538474	0.591342	0.131886	1.40702	0.973524	0.489344	FALSE	FALSE	unSig
ENSG00000084731.15	KIF3C	0.146069	0.287521	2.11283	0.208766	20.2986	14.4311	0.48933	FALSE	FALSE	unSig
ENSG00000011638.10	TMEM159	0.0128356	0.0822077	6.19163	0.14097	36.5032	25.9773	0.489172	FALSE	FALSE	unSig
ENSG00000243207.6	PPAN-P2RY11	0.144736	0.28614	2.12687	0.23396	4.20961	2.97076	0.488959	FALSE	FALSE	unSig
ENSG00000113761.12	ZNF346	0.0422626	0.157839	4.12465	0.152408	15.7657	11.2052	0.488926	FALSE	FALSE	unSig
ENSG00000261794.1	GOLGA8H	0.484424	0.575474	0.488888	0.232937	0.313544	0.194698	0.488804	FALSE	FALSE	unSig
ENSG00000114405.10	C3orf14	0.191202	0.324728	1.70833	0.227039	14.2132	10.1	0.488789	FALSE	FALSE	unSig
ENSG00000105327.17	BBC3	0.0141497	0.0867818	6.01937	0.146755	15.4939	11.0143	0.48857	FALSE	FALSE	unSig
ENSG00000158286.13	RNF207	0.412187	0.511069	0.672484	0.661667	22.6429	16.1142	0.488157	FALSE	FALSE	unSig
ENSG00000171100.14	MTM1	0.094746	0.233095	2.79183	0.153705	7.85232	5.57065	0.487862	FALSE	FALSE	unSig
ENSG00000169515.8	CCDC8	0.0657947	0.196041	3.38494	0.204993	2.07547	1.45159	0.487583	FALSE	FALSE	unSig
ENSG00000117020.18	AKT3	0.00725896	0.0604927	7.20775	0.115957	38.5713	27.4849	0.487386	FALSE	FALSE	unSig
ENSG00000154359.13	LONRF1	0.0563809	0.1828	3.64077	0.12749	14.2658	10.1478	0.487323	FALSE	FALSE	unSig
ENSG00000166821.9	PEX11A	0.338003	0.444316	0.91799	0.233015	1.50521	1.04508	0.487316	FALSE	FALSE	unSig
ENSG00000196220.16	SRGAP3	1	1	-0.525762	1.06916	1.92486	1.34458	0.487172	FALSE	FALSE	unSig
ENSG00000117245.12	KIF17	0.462668	0.556197	0.539432	0.338265	0.558527	0.369842	0.487067	FALSE	FALSE	unSig
ENSG00000074410.14	CA12	0.00167264	0.0288948	9.87802	0.123305	97.9439	69.8525	0.487053	TRUE	FALSE	UPStat
ENSG00000171634.18	BPTF	0.00411903	0.0458231	8.23058	0.115778	56.4099	40.2261	0.486791	TRUE	FALSE	UPStat
ENSG00000172201.12	ID4	0.0320772	0.137105	4.59437	0.11512	3.4207	2.41263	0.486668	FALSE	FALSE	unSig
ENSG00000141510.17	TP53	0.00562962	0.0537274	7.66519	0.124543	38.8242	27.6796	0.486644	FALSE	FALSE	unSig
ENSG00000188290.10	HES4	0.0458923	0.16485	3.98554	0.135367	12.1112	8.61557	0.486534	FALSE	FALSE	unSig
ENSG00000168071.22	CCDC88B	1	1	-0.45643	0.723462	3.23504	2.28054	0.486417	FALSE	FALSE	unSig
ENSG00000152439.13	ZNF773	0.133707	0.275537	2.24893	0.178546	4.91871	3.48234	0.486414	FALSE	FALSE	unSig
ENSG00000042445.14	RETSAT	0.00722209	0.0603119	7.21689	0.128944	37.3674	26.6471	0.48625	FALSE	FALSE	unSig
ENSG00000117586.11	TNFSF4	0.143912	0.285394	2.13562	0.187336	1.34706	0.933052	0.486211	FALSE	FALSE	unSig
ENSG00000278662.5	GOLGA6L10	0.258064	0.375152	1.27911	0.561516	0.688885	0.463321	0.485858	FALSE	FALSE	unSig
ENSG00000124784.9	RIOK1	0.243475	0.363744	1.36036	0.228515	17.2856	12.3159	0.485707	FALSE	FALSE	unSig
ENSG00000144228.9	SPOPL	0.0469822	0.166581	3.94603	0.133337	16.8238	11.9938	0.484787	FALSE	FALSE	unSig
ENSG00000113263.12	ITK	0.434609	0.532067	0.610474	0.508107	0.445795	0.290086	0.484568	FALSE	FALSE	unSig
ENSG00000167595.15	PROSER3	0.0565202	0.182995	3.63666	0.161967	22.3132	15.9197	0.484507	FALSE	FALSE	unSig
ENSG00000164542.12	KIAA0895	0.233057	0.354831	1.42211	0.192018	2.19749	1.54249	0.484171	FALSE	FALSE	unSig
ENSG00000160049.12	DFFA	0.00931815	0.0690619	6.76081	0.130811	28.2218	20.1485	0.484101	FALSE	FALSE	unSig
ENSG00000130560.9	UBAC1	0.112813	0.254295	2.51436	0.251804	23.4576	16.7451	0.483864	FALSE	FALSE	unSig
ENSG00000184828.10	ZBTB7C	0.5953	0.672837	0.282142	0.869869	0.491179	0.322755	0.483774	FALSE	FALSE	unSig
ENSG00000091947.10	TMEM101	0.0353796	0.14485	4.42676	0.11463	31.8165	22.729	0.483433	FALSE	FALSE	unSig
ENSG00000136840.19	ST6GALNAC4	0.0803601	0.214877	3.0576	0.264891	47.9589	34.2777	0.483333	FALSE	FALSE	unSig
ENSG00000160570.14	DEDD2	0.0185554	0.100945	5.54294	0.186064	25.7959	18.4258	0.48319	FALSE	FALSE	unSig
ENSG00000101193.8	GID8	0.268953	0.384175	1.22208	0.260716	24.7281	17.6633	0.483077	FALSE	FALSE	unSig
ENSG00000134874.17	DZIP1	0.00888498	0.0672533	6.8458	0.127616	47.4142	33.8997	0.482835	FALSE	FALSE	unSig
ENSG00000274523.5	RCC1L	0.00198634	0.03177	9.56212	0.134559	30.1681	21.5601	0.482756	TRUE	FALSE	UPStat
ENSG00000278540.5	ACACA	0.0206093	0.107399	5.35954	0.137008	26.3684	18.842	0.482679	FALSE	FALSE	unSig
ENSG00000137547.9	MRPL15	0.00337568	0.0405989	8.59241	0.112602	109.615	78.4452	0.482163	TRUE	FALSE	UPStat
ENSG00000147804.9	SLC39A4	0.14867	0.289592	2.08585	0.212161	13.2981	9.49261	0.482037	FALSE	FALSE	unSig
ENSG00000233757.6	AC092835.1	0.392309	0.493841	0.731773	0.555558	1.35525	0.942109	0.481756	FALSE	FALSE	unSig
ENSG00000171604.12	CXXC5	0.255151	0.372636	1.29488	0.449615	15.0238	10.7303	0.481747	FALSE	FALSE	unSig
ENSG00000139197.10	PEX5	0.043998	0.160982	4.05664	0.146376	22.7481	16.2622	0.481701	FALSE	FALSE	unSig
ENSG00000115561.16	CHMP3	0.0601732	0.188472	3.53261	0.166567	78.5706	56.2405	0.481653	FALSE	FALSE	unSig
ENSG00000107863.18	ARHGAP21	0.00766492	0.0621973	7.11014	0.137435	75.6896	54.1862	0.481412	FALSE	FALSE	unSig
ENSG00000154122.14	ANKH	0.12109	0.263231	2.40317	0.246501	31.5073	22.5412	0.481306	FALSE	FALSE	unSig
ENSG00000160284.15	SPATC1L	0.0724391	0.205821	3.22687	0.207471	25.5187	18.2523	0.481237	FALSE	FALSE	unSig
ENSG00000101986.12	ABCD1	0.0193661	0.103409	5.46815	0.0956626	19.5811	13.9993	0.481192	FALSE	FALSE	unSig
ENSG00000198835.4	GJC2	0.279981	0.392647	1.16718	0.228928	0.804728	0.548135	0.481188	FALSE	FALSE	unSig
ENSG00000167110.17	GOLGA2	0.00441772	0.0473756	8.10361	0.135138	105.754	75.741	0.481028	TRUE	FALSE	UPStat
ENSG00000158062.20	UBXN11	0.110029	0.251654	2.5538	0.231852	8.33059	5.94033	0.481007	FALSE	FALSE	unSig
ENSG00000133056.13	PIK3C2B	0.447059	0.543185	0.578098	0.598225	1.14377	0.79115	0.480975	FALSE	FALSE	unSig
ENSG00000147439.13	BIN3	0.0428662	0.158767	4.10067	0.134888	21.2652	15.2081	0.480972	FALSE	FALSE	unSig
ENSG00000187954.12	CYHR1	0.0166471	0.0949981	5.7332	0.150048	39.5475	28.3192	0.480365	FALSE	FALSE	unSig
ENSG00000136866.13	ZFP37	0.179769	0.31553	1.79953	0.144069	1.59242	1.11318	0.480289	FALSE	FALSE	unSig
ENSG00000079974.17	RABL2B	0.0207261	0.107724	5.34968	0.116313	26.8971	19.2539	0.480176	FALSE	FALSE	unSig
ENSG00000196456.13	ZNF775	0.182329	0.317313	1.77854	0.439505	4.72995	3.36369	0.479699	FALSE	FALSE	unSig
ENSG00000280789.2	PAGR1	0.0565888	0.183046	3.63464	0.184539	9.39608	6.71017	0.479641	FALSE	FALSE	unSig
ENSG00000204389.10	HSPA1A	0.00085888	0.0207187	11.1095	0.120938	93.1983	66.8095	0.479639	TRUE	FALSE	UPStat
ENSG00000167173.19	C15orf39	0.0360398	0.146	4.39522	0.166695	10.9505	7.82805	0.47907	FALSE	FALSE	unSig
ENSG00000116871.15	MAP7D1	0.00342956	0.0408572	8.56357	0.126051	135.697	97.3319	0.478987	TRUE	FALSE	UPStat
ENSG00000204070.10	SYS1	0.0154774	0.0910975	5.86129	0.122091	28.3385	20.3063	0.478828	FALSE	FALSE	unSig
ENSG00000163406.11	SLC15A2	0.563837	0.644737	0.333104	0.621018	0.783386	0.533971	0.478627	FALSE	FALSE	unSig
ENSG00000136895.19	GARNL3	0.469018	0.561501	0.524289	1.09835	1.42215	0.992527	0.478438	FALSE	FALSE	unSig
ENSG00000172059.11	KLF11	0.0429501	0.158909	4.09736	0.16254	7.87249	5.62236	0.47842	FALSE	FALSE	unSig
ENSG00000156265.15	MAP3K7CL	0.0870004	0.22387	2.92902	0.192889	9.20804	6.58195	0.478208	FALSE	FALSE	unSig
ENSG00000163060.8	TEKT4	1	1	-0.597029	3.43452	0.435871	0.284829	0.477669	FALSE	FALSE	unSig
ENSG00000135365.15	PHF21A	0.0385251	0.150973	4.28169	0.138776	40.9404	29.3742	0.477593	FALSE	FALSE	unSig
ENSG00000173320.12	STOX2	0.522053	0.608652	0.409836	0.348028	1.07386	0.743185	0.47734	FALSE	FALSE	unSig
ENSG00000132388.12	UBE2G1	0.00373769	0.0432643	8.40705	0.117488	56.2224	40.3648	0.477041	TRUE	FALSE	UPStat
ENSG00000101901.12	ALG13	0.0160525	0.093144	5.79712	0.111547	64.3575	46.213	0.476932	FALSE	FALSE	unSig
ENSG00000169359.16	SLC33A1	0.00989501	0.0714284	6.6537	0.128989	27.0222	19.3875	0.476922	FALSE	FALSE	unSig
ENSG00000141298.19	SSH2	0.041642	0.156745	4.14969	0.151673	33.8161	24.2717	0.476762	FALSE	FALSE	unSig
ENSG00000177548.13	RABEP2	0.0409776	0.155681	4.17694	0.179185	21.6862	15.5567	0.47663	FALSE	FALSE	unSig
ENSG00000225190.11	PLEKHM1	0.0422525	0.157839	4.12506	0.119963	36.4212	26.1516	0.476327	FALSE	FALSE	unSig
ENSG00000116005.12	PCYOX1	0.00627224	0.0568241	7.47038	0.118681	41.0343	29.4678	0.476313	FALSE	FALSE	unSig
ENSG00000159217.10	IGF2BP1	0.317835	0.426662	0.997836	0.17191	1.68503	1.18312	0.476287	FALSE	FALSE	unSig
ENSG00000110274.16	CEP164	0.152547	0.293557	2.04659	0.19147	17.8584	12.8102	0.476145	FALSE	FALSE	unSig
ENSG00000103091.15	WDR59	0.051027	0.174241	3.80739	0.148388	38.5734	27.719	0.475269	FALSE	FALSE	unSig
ENSG00000176046.8	NUPR1	0.40519	0.505103	0.69287	0.358326	23.899	17.1664	0.475006	FALSE	FALSE	unSig
ENSG00000083817.9	ZNF416	0.0746577	0.208347	3.17753	0.129046	3.25679	2.3157	0.474641	FALSE	FALSE	unSig
ENSG00000188626.6	GOLGA8M	0.308824	0.418251	1.0357	0.541996	1.56873	1.10107	0.474428	FALSE	FALSE	unSig
ENSG00000171502.15	COL24A1	1	1	-0.370555	1.65223	2.80281	1.98937	0.474381	FALSE	FALSE	unSig
ENSG00000152409.9	JMY	0.00843278	0.0650163	6.93918	0.105863	7.17026	5.13306	0.474354	FALSE	FALSE	unSig
ENSG00000136869.16	TLR4	0.000660646	0.0187485	11.5968	0.105666	90.0332	64.7792	0.474303	TRUE	FALSE	UPStat
ENSG00000137185.12	ZSCAN9	0.1606	0.300869	1.96857	0.269649	11.8597	8.50935	0.474203	FALSE	FALSE	unSig
ENSG00000254122.2	PCDHGB7	0.0762909	0.210745	3.1422	0.200432	10.3506	7.42403	0.474009	FALSE	FALSE	unSig
ENSG00000181666.18	ZNF875	0.263195	0.379197	1.25187	0.237162	20.8869	15.014	0.473607	FALSE	FALSE	unSig
ENSG00000137713.16	PPP2R1B	0.00605906	0.0557658	7.53265	0.115682	59.4756	42.8077	0.473484	FALSE	FALSE	unSig
ENSG00000164967.10	RPP25L	0.0341051	0.142147	4.48942	0.114344	18.7873	13.5046	0.473321	FALSE	FALSE	unSig
[truncated: 11,869 more rows]
