# Supplementary material for: Lineage-specific regulatory changes in hypertrophic cardiomyopathy unraveled by single-nucleus RNA-seq and spatial transcriptomics
Source: Cell Discov. 2023 Jan 17;9:6. doi: 10.1038/s41421-022-00490-3 (PMC9842679; doi:10.1038/s41421-022-00490-3)
Supplement: Supplementary file 19 — Table S18 [file 41421_2022_490_MOESM19_ESM.xlsx]

## Sheet: Sheet2
Table S18. Information of the antibodies used in western blot assays and immunofluorescence staining.
Name	Class	Manufacturer	Catalog #	antibody type	Applications	dilution ratio
BNP antibody	Primary antibody	ABcam	ab236101	rabbit polyclonal	Western blot	1:500
Anti-Collagen I[EPR7785]	Primary antibody	ABcam	ab138492	rabbit monoclonal	Western blot	1:2000
Anti-alpha smooth muscle Actin antibody	Primary antibody	ABcam	ab5694	rabbit polyclonal	Western blot	1:400
Anti-TAGLN/Transgelin	Primary antibody	ABcam	ab14106	rabbit polyclonal	Western blot	1:1000
AML1 (D4A6) Rabbit mAb	Primary antibody	Cell Signaling Technology	8529S	rabbit monoclonal	Western blot	1:1000
GAPDH (14C10) Rabbit mAb	Primary antibody	Cell Signaling Technology	#2118	rabbit monoclonal	Western blot	1:2000
Smad2/3 Antibody	Primary antibody	Cell Signaling Technology	#3102S	rabbit polyclonal	Western blot	1:1000
Phospho-Smad2 (Ser465/467)/Smad3 (Ser423/425) (D27F4) Rabbit mAb	Primary antibody	Cell Signaling Technology	#8828S	rabbit monoclonal	Western blot	1:1000
FGF12 Polyclonal antibody	Primary antibody	Proteintech	13784-1-AP	rabbit polyclonal	Western blot	1:1000
AEBP1 Polyclonal Antibody	Primary antibody	Invitrogen	PA5-109366	rabbit monoclonal	Western blot	1:1000
FGF12 Polyclonal antibody	Primary antibody	Proteintech	13784-1-AP	rabbit polyclonal	Immunofluorescence	1:100
BNP antibody	Primary antibody	ABcam	ab236101	rabbit polyclonal	Immunofluorescence	1:200
Monoclonal α-Actinin (Sarcomeric) antibody	Primary antibody	Sigma-Aldrich	A7811	mouse monoclonal	Immunofluorescence	1:200
CNTNAP2 antibodies	Primary antibody	Atlas	HPA002739	rabbit monoclonal	Immunofluorescence	1:200
Human/Mouse Neurexin 3/NRXN3 Antibody	Primary antibody	R&D	AF5269-SP	sheep polyclonal	Immunofluorescence	1:200
PCOLCE2 (PCPE-2) antibody	Primary antibody	ABcam	ab228739	rabbit monoclonal	Immunofluorescence	1:200
KCNMB2 antibody[N53/32]	Primary antibody	ABcam	ab94589	mouse monoclonal	Immunofluorescence	1:200
Human PDGF R alpha Antibody	Primary antibody	R&D	mab322	mouse monoclonal	Immunofluorescence	1:200
PDGF Receptor α (D1E1E) XP®	Primary antibody	Cell Signaling Technology	#3174	rabbit monoclonal	Immunofluorescence	1:200
Anti-smooth muscle Myosin heavy chain 11 antibody [1G12]	Primary antibody	ABcam	ab683	mouse monoclonal	Immunofluorescence	1:200
Anti-RGS5 antibody	Primary antibody	ABcam	ab196799	rabbit polyclonal	Immunofluorescence	1:200
IGSF21 antibody	Primary antibody	ABcam	ab254888	rabbit monoclonal	Immunofluorescence	1:200
Anti-Collagen I[EPR7785]	Primary antibody	ABcam	ab138492	rabbit monoclonal	Immunofluorescence	1:1000
Recombinant Alexa Fluor® 488 Anti-CD68 antibody	Primary antibody	ABcam	ab222914	mouse monoclonal	Immunofluorescence	1:200
Donkey anti-Sheep IgG (H+L) Cross-Adsorbed Secondary Antibody (Alexa Fluor 594)	Secondary antibody	Invitrogen	A-11016	donkey polyclonal	Immunofluorescence	1:200
Alexa Fluor® 594, Goat Anti-rabbit IgG (H+L)	Secondary antibody	ZSGB	ZF-0516	Goat	Immunofluorescence	1:200
Alexa Fluor® 488, Goat Anti-rabbit IgG (H+L)	Secondary antibody	ZSGB	ZF-0311	Goat	Immunofluorescence	1:200
Alexa Fluor® 594, Goat Anti-mouse IgG (H+L)	Secondary antibody	ZSGB	ZF-0513	Goat	Immunofluorescence	1:200
Alexa Fluor® 488, Goat Anti-mouse IgG (H+L)	Secondary antibody	ZSGB	ZF-0312	Goat	Immunofluorescence	1:200
Goat Anti-rabbit IgG (H+L), HRP-linked Antibody	Secondary antibody	ZSGB	ZB-2301	Goat	Western blot	1:80,000
